# Supplementary material for: Re-expressing coefficients from regression models for inclusion in a meta-analysis
Source: BMC Med Res Methodol. 2024 Jan 8;24:6. doi: 10.1186/s12874-023-02132-y (PMC10773134; doi:10.1186/s12874-023-02132-y)
Supplement: Supplementary file 2 — Additional file 2. [file 12874_2023_2132_MOESM2_ESM.zip]

Archive with 981 entries (977 files):
- Supp_Files_R1/.Rhistory
- Supp_Files_R1/data/
- Supp_Files_R1/data/Cheang_2021v2.csv
- Supp_Files_R1/data/Odebeatu_2019.csv
- Supp_Files_R1/data/Pilkerton_2018.csv
- Supp_Files_R1/data/Re_expression_Full_Table_10162023.csv
- Supp_Files_R1/data/Re_expression_Full_Table_10162023_old.csv
- Supp_Files_R1/data/Re_expression_Full_Table_11072022.csv
- Supp_Files_R1/data/Xu_2020.csv
- Supp_Files_R1/Figure_and_Table_Generation_v3.nb.html
- Supp_Files_R1/Figure_and_Table_Generation_v3.Rmd
- Supp_Files_R1/FullSim.R
- Supp_Files_R1/functions/
- Supp_Files_R1/functions/altexp.R
- Supp_Files_R1/functions/dzexp.R
- Supp_Files_R1/functions/rbexp.R
- Supp_Files_R1/lrexbetatab_2023-02-22.csv
- Supp_Files_R1/README.txt
- Supp_Files_R1/Rex_Supplemental_Figures_and_Tables.pdf
- Supp_Files_R1/simdata/
- Supp_Files_R1/simdata/simdata_scenario_1.csv
- Supp_Files_R1/simdata/simdata_scenario_10.csv
- Supp_Files_R1/simdata/simdata_scenario_100.csv
- Supp_Files_R1/simdata/simdata_scenario_101.csv
- Supp_Files_R1/simdata/simdata_scenario_102.csv
- Supp_Files_R1/simdata/simdata_scenario_103.csv
- Supp_Files_R1/simdata/simdata_scenario_104.csv
- Supp_Files_R1/simdata/simdata_scenario_105.csv
- Supp_Files_R1/simdata/simdata_scenario_106.csv
- Supp_Files_R1/simdata/simdata_scenario_107.csv
- Supp_Files_R1/simdata/simdata_scenario_108.csv
- Supp_Files_R1/simdata/simdata_scenario_109.csv
- Supp_Files_R1/simdata/simdata_scenario_11.csv
- Supp_Files_R1/simdata/simdata_scenario_110.csv
- Supp_Files_R1/simdata/simdata_scenario_111.csv
- Supp_Files_R1/simdata/simdata_scenario_112.csv
- Supp_Files_R1/simdata/simdata_scenario_113.csv
- Supp_Files_R1/simdata/simdata_scenario_114.csv
- Supp_Files_R1/simdata/simdata_scenario_115.csv
- Supp_Files_R1/simdata/simdata_scenario_116.csv
- Supp_Files_R1/simdata/simdata_scenario_117.csv
- Supp_Files_R1/simdata/simdata_scenario_118.csv
- Supp_Files_R1/simdata/simdata_scenario_119.csv
- Supp_Files_R1/simdata/simdata_scenario_12.csv
- Supp_Files_R1/simdata/simdata_scenario_120.csv
- Supp_Files_R1/simdata/simdata_scenario_121.csv
- Supp_Files_R1/simdata/simdata_scenario_122.csv
- Supp_Files_R1/simdata/simdata_scenario_123.csv
- Supp_Files_R1/simdata/simdata_scenario_124.csv
- Supp_Files_R1/simdata/simdata_scenario_125.csv
- Supp_Files_R1/simdata/simdata_scenario_126.csv
- Supp_Files_R1/simdata/simdata_scenario_127.csv
- Supp_Files_R1/simdata/simdata_scenario_128.csv
- Supp_Files_R1/simdata/simdata_scenario_129.csv
- Supp_Files_R1/simdata/simdata_scenario_13.csv
- Supp_Files_R1/simdata/simdata_scenario_130.csv
- Supp_Files_R1/simdata/simdata_scenario_131.csv
- Supp_Files_R1/simdata/simdata_scenario_132.csv
- Supp_Files_R1/simdata/simdata_scenario_133.csv
- Supp_Files_R1/simdata/simdata_scenario_134.csv
- Supp_Files_R1/simdata/simdata_scenario_135.csv
- Supp_Files_R1/simdata/simdata_scenario_136.csv
- Supp_Files_R1/simdata/simdata_scenario_137.csv
- Supp_Files_R1/simdata/simdata_scenario_138.csv
- Supp_Files_R1/simdata/simdata_scenario_139.csv
- Supp_Files_R1/simdata/simdata_scenario_14.csv
- Supp_Files_R1/simdata/simdata_scenario_140.csv
- Supp_Files_R1/simdata/simdata_scenario_141.csv
- Supp_Files_R1/simdata/simdata_scenario_142.csv
- Supp_Files_R1/simdata/simdata_scenario_143.csv
- Supp_Files_R1/simdata/simdata_scenario_144.csv
- Supp_Files_R1/simdata/simdata_scenario_145.csv
- Supp_Files_R1/simdata/simdata_scenario_146.csv
- Supp_Files_R1/simdata/simdata_scenario_147.csv
- Supp_Files_R1/simdata/simdata_scenario_148.csv
- Supp_Files_R1/simdata/simdata_scenario_149.csv
- Supp_Files_R1/simdata/simdata_scenario_15.csv
- Supp_Files_R1/simdata/simdata_scenario_150.csv
- Supp_Files_R1/simdata/simdata_scenario_151.csv
- Supp_Files_R1/simdata/simdata_scenario_152.csv
- Supp_Files_R1/simdata/simdata_scenario_153.csv
- Supp_Files_R1/simdata/simdata_scenario_154.csv
- Supp_Files_R1/simdata/simdata_scenario_155.csv
- Supp_Files_R1/simdata/simdata_scenario_156.csv
- Supp_Files_R1/simdata/simdata_scenario_157.csv
- Supp_Files_R1/simdata/simdata_scenario_158.csv
- Supp_Files_R1/simdata/simdata_scenario_159.csv
- Supp_Files_R1/simdata/simdata_scenario_16.csv
- Supp_Files_R1/simdata/simdata_scenario_160.csv
- Supp_Files_R1/simdata/simdata_scenario_161.csv
- Supp_Files_R1/simdata/simdata_scenario_162.csv
- Supp_Files_R1/simdata/simdata_scenario_163.csv
- Supp_Files_R1/simdata/simdata_scenario_164.csv
- Supp_Files_R1/simdata/simdata_scenario_165.csv
- Supp_Files_R1/simdata/simdata_scenario_166.csv
- Supp_Files_R1/simdata/simdata_scenario_167.csv
- Supp_Files_R1/simdata/simdata_scenario_168.csv
- Supp_Files_R1/simdata/simdata_scenario_169.csv
- Supp_Files_R1/simdata/simdata_scenario_17.csv
- Supp_Files_R1/simdata/simdata_scenario_170.csv
- Supp_Files_R1/simdata/simdata_scenario_171.csv
- Supp_Files_R1/simdata/simdata_scenario_172.csv
- Supp_Files_R1/simdata/simdata_scenario_173.csv
- Supp_Files_R1/simdata/simdata_scenario_174.csv
- Supp_Files_R1/simdata/simdata_scenario_175.csv
- Supp_Files_R1/simdata/simdata_scenario_176.csv
- Supp_Files_R1/simdata/simdata_scenario_177.csv
- Supp_Files_R1/simdata/simdata_scenario_178.csv
- Supp_Files_R1/simdata/simdata_scenario_179.csv
- Supp_Files_R1/simdata/simdata_scenario_18.csv
- Supp_Files_R1/simdata/simdata_scenario_180.csv
- Supp_Files_R1/simdata/simdata_scenario_181.csv
- Supp_Files_R1/simdata/simdata_scenario_182.csv
- Supp_Files_R1/simdata/simdata_scenario_183.csv
- Supp_Files_R1/simdata/simdata_scenario_184.csv
- Supp_Files_R1/simdata/simdata_scenario_185.csv
- Supp_Files_R1/simdata/simdata_scenario_186.csv
- Supp_Files_R1/simdata/simdata_scenario_187.csv
- Supp_Files_R1/simdata/simdata_scenario_188.csv
- Supp_Files_R1/simdata/simdata_scenario_189.csv
- Supp_Files_R1/simdata/simdata_scenario_19.csv
- Supp_Files_R1/simdata/simdata_scenario_190.csv
- Supp_Files_R1/simdata/simdata_scenario_191.csv
- Supp_Files_R1/simdata/simdata_scenario_192.csv
- Supp_Files_R1/simdata/simdata_scenario_193.csv
- Supp_Files_R1/simdata/simdata_scenario_194.csv
- Supp_Files_R1/simdata/simdata_scenario_195.csv
- Supp_Files_R1/simdata/simdata_scenario_196.csv
- Supp_Files_R1/simdata/simdata_scenario_197.csv
- Supp_Files_R1/simdata/simdata_scenario_198.csv
- Supp_Files_R1/simdata/simdata_scenario_199.csv
- Supp_Files_R1/simdata/simdata_scenario_2.csv
- Supp_Files_R1/simdata/simdata_scenario_20.csv
- Supp_Files_R1/simdata/simdata_scenario_200.csv
- Supp_Files_R1/simdata/simdata_scenario_201.csv
- Supp_Files_R1/simdata/simdata_scenario_202.csv
- Supp_Files_R1/simdata/simdata_scenario_203.csv
- Supp_Files_R1/simdata/simdata_scenario_204.csv
- Supp_Files_R1/simdata/simdata_scenario_205.csv
- Supp_Files_R1/simdata/simdata_scenario_206.csv
- Supp_Files_R1/simdata/simdata_scenario_207.csv
- Supp_Files_R1/simdata/simdata_scenario_208.csv
- Supp_Files_R1/simdata/simdata_scenario_209.csv
- Supp_Files_R1/simdata/simdata_scenario_21.csv
- Supp_Files_R1/simdata/simdata_scenario_210.csv
- Supp_Files_R1/simdata/simdata_scenario_211.csv
- Supp_Files_R1/simdata/simdata_scenario_212.csv
- Supp_Files_R1/simdata/simdata_scenario_213.csv
- Supp_Files_R1/simdata/simdata_scenario_214.csv
- Supp_Files_R1/simdata/simdata_scenario_215.csv
- Supp_Files_R1/simdata/simdata_scenario_216.csv
- Supp_Files_R1/simdata/simdata_scenario_217.csv
- Supp_Files_R1/simdata/simdata_scenario_218.csv
- Supp_Files_R1/simdata/simdata_scenario_219.csv
- Supp_Files_R1/simdata/simdata_scenario_22.csv
- Supp_Files_R1/simdata/simdata_scenario_220.csv
- Supp_Files_R1/simdata/simdata_scenario_221.csv
- Supp_Files_R1/simdata/simdata_scenario_222.csv
- Supp_Files_R1/simdata/simdata_scenario_223.csv
- Supp_Files_R1/simdata/simdata_scenario_224.csv
- Supp_Files_R1/simdata/simdata_scenario_225.csv
- Supp_Files_R1/simdata/simdata_scenario_226.csv
- Supp_Files_R1/simdata/simdata_scenario_227.csv
- Supp_Files_R1/simdata/simdata_scenario_228.csv
- Supp_Files_R1/simdata/simdata_scenario_229.csv
- Supp_Files_R1/simdata/simdata_scenario_23.csv
- Supp_Files_R1/simdata/simdata_scenario_230.csv
- Supp_Files_R1/simdata/simdata_scenario_231.csv
- Supp_Files_R1/simdata/simdata_scenario_232.csv
- Supp_Files_R1/simdata/simdata_scenario_233.csv
- Supp_Files_R1/simdata/simdata_scenario_234.csv
- Supp_Files_R1/simdata/simdata_scenario_235.csv
- Supp_Files_R1/simdata/simdata_scenario_236.csv
- Supp_Files_R1/simdata/simdata_scenario_237.csv
- Supp_Files_R1/simdata/simdata_scenario_238.csv
- Supp_Files_R1/simdata/simdata_scenario_239.csv
- Supp_Files_R1/simdata/simdata_scenario_24.csv
- Supp_Files_R1/simdata/simdata_scenario_240.csv
- Supp_Files_R1/simdata/simdata_scenario_241.csv
- Supp_Files_R1/simdata/simdata_scenario_242.csv
- Supp_Files_R1/simdata/simdata_scenario_243.csv
- Supp_Files_R1/simdata/simdata_scenario_244.csv
- Supp_Files_R1/simdata/simdata_scenario_245.csv
- Supp_Files_R1/simdata/simdata_scenario_246.csv
- Supp_Files_R1/simdata/simdata_scenario_247.csv
- Supp_Files_R1/simdata/simdata_scenario_248.csv
- Supp_Files_R1/simdata/simdata_scenario_249.csv
- Supp_Files_R1/simdata/simdata_scenario_25.csv
- Supp_Files_R1/simdata/simdata_scenario_250.csv
- Supp_Files_R1/simdata/simdata_scenario_251.csv
- Supp_Files_R1/simdata/simdata_scenario_252.csv
- Supp_Files_R1/simdata/simdata_scenario_253.csv
- Supp_Files_R1/simdata/simdata_scenario_254.csv
- Supp_Files_R1/simdata/simdata_scenario_255.csv
- Supp_Files_R1/simdata/simdata_scenario_256.csv
- Supp_Files_R1/simdata/simdata_scenario_257.csv
- Supp_Files_R1/simdata/simdata_scenario_258.csv
- Supp_Files_R1/simdata/simdata_scenario_259.csv
- Supp_Files_R1/simdata/simdata_scenario_26.csv
- Supp_Files_R1/simdata/simdata_scenario_260.csv
- Supp_Files_R1/simdata/simdata_scenario_261.csv
- Supp_Files_R1/simdata/simdata_scenario_262.csv
- Supp_Files_R1/simdata/simdata_scenario_263.csv
- Supp_Files_R1/simdata/simdata_scenario_264.csv
- Supp_Files_R1/simdata/simdata_scenario_265.csv
- Supp_Files_R1/simdata/simdata_scenario_266.csv
- Supp_Files_R1/simdata/simdata_scenario_267.csv
- Supp_Files_R1/simdata/simdata_scenario_268.csv
- Supp_Files_R1/simdata/simdata_scenario_269.csv
- Supp_Files_R1/simdata/simdata_scenario_27.csv
- Supp_Files_R1/simdata/simdata_scenario_270.csv
- Supp_Files_R1/simdata/simdata_scenario_271.csv
- Supp_Files_R1/simdata/simdata_scenario_272.csv
- Supp_Files_R1/simdata/simdata_scenario_273.csv
- Supp_Files_R1/simdata/simdata_scenario_274.csv
- Supp_Files_R1/simdata/simdata_scenario_275.csv
- Supp_Files_R1/simdata/simdata_scenario_276.csv
- Supp_Files_R1/simdata/simdata_scenario_277.csv
- Supp_Files_R1/simdata/simdata_scenario_278.csv
- Supp_Files_R1/simdata/simdata_scenario_279.csv
- Supp_Files_R1/simdata/simdata_scenario_28.csv
- Supp_Files_R1/simdata/simdata_scenario_280.csv
- Supp_Files_R1/simdata/simdata_scenario_281.csv
- Supp_Files_R1/simdata/simdata_scenario_282.csv
- Supp_Files_R1/simdata/simdata_scenario_283.csv
- Supp_Files_R1/simdata/simdata_scenario_284.csv
- Supp_Files_R1/simdata/simdata_scenario_285.csv
- Supp_Files_R1/simdata/simdata_scenario_286.csv
- Supp_Files_R1/simdata/simdata_scenario_287.csv
- Supp_Files_R1/simdata/simdata_scenario_288.csv
- Supp_Files_R1/simdata/simdata_scenario_289.csv
- Supp_Files_R1/simdata/simdata_scenario_29.csv
- Supp_Files_R1/simdata/simdata_scenario_290.csv
- Supp_Files_R1/simdata/simdata_scenario_291.csv
- Supp_Files_R1/simdata/simdata_scenario_292.csv
- Supp_Files_R1/simdata/simdata_scenario_293.csv
- Supp_Files_R1/simdata/simdata_scenario_294.csv
- Supp_Files_R1/simdata/simdata_scenario_295.csv
- Supp_Files_R1/simdata/simdata_scenario_296.csv
- Supp_Files_R1/simdata/simdata_scenario_297.csv
- Supp_Files_R1/simdata/simdata_scenario_298.csv
- Supp_Files_R1/simdata/simdata_scenario_299.csv
- Supp_Files_R1/simdata/simdata_scenario_3.csv
- Supp_Files_R1/simdata/simdata_scenario_30.csv
- Supp_Files_R1/simdata/simdata_scenario_300.csv
- Supp_Files_R1/simdata/simdata_scenario_301.csv
- Supp_Files_R1/simdata/simdata_scenario_302.csv
- Supp_Files_R1/simdata/simdata_scenario_303.csv
- Supp_Files_R1/simdata/simdata_scenario_304.csv
- Supp_Files_R1/simdata/simdata_scenario_305.csv
- Supp_Files_R1/simdata/simdata_scenario_306.csv
- Supp_Files_R1/simdata/simdata_scenario_307.csv
- Supp_Files_R1/simdata/simdata_scenario_308.csv
- Supp_Files_R1/simdata/simdata_scenario_309.csv
- Supp_Files_R1/simdata/simdata_scenario_31.csv
- Supp_Files_R1/simdata/simdata_scenario_310.csv
- Supp_Files_R1/simdata/simdata_scenario_311.csv
- Supp_Files_R1/simdata/simdata_scenario_312.csv
- Supp_Files_R1/simdata/simdata_scenario_313.csv
- Supp_Files_R1/simdata/simdata_scenario_314.csv
- Supp_Files_R1/simdata/simdata_scenario_315.csv
- Supp_Files_R1/simdata/simdata_scenario_316.csv
- Supp_Files_R1/simdata/simdata_scenario_317.csv
- Supp_Files_R1/simdata/simdata_scenario_318.csv
- Supp_Files_R1/simdata/simdata_scenario_319.csv
- Supp_Files_R1/simdata/simdata_scenario_32.csv
- Supp_Files_R1/simdata/simdata_scenario_320.csv
- Supp_Files_R1/simdata/simdata_scenario_321.csv
- Supp_Files_R1/simdata/simdata_scenario_322.csv
- Supp_Files_R1/simdata/simdata_scenario_323.csv
- Supp_Files_R1/simdata/simdata_scenario_324.csv
- Supp_Files_R1/simdata/simdata_scenario_325.csv
- Supp_Files_R1/simdata/simdata_scenario_326.csv
- Supp_Files_R1/simdata/simdata_scenario_327.csv
- Supp_Files_R1/simdata/simdata_scenario_328.csv
- Supp_Files_R1/simdata/simdata_scenario_329.csv
- Supp_Files_R1/simdata/simdata_scenario_33.csv
- Supp_Files_R1/simdata/simdata_scenario_330.csv
- Supp_Files_R1/simdata/simdata_scenario_331.csv
- Supp_Files_R1/simdata/simdata_scenario_332.csv
- Supp_Files_R1/simdata/simdata_scenario_333.csv
- Supp_Files_R1/simdata/simdata_scenario_334.csv
- Supp_Files_R1/simdata/simdata_scenario_335.csv
- Supp_Files_R1/simdata/simdata_scenario_336.csv
- Supp_Files_R1/simdata/simdata_scenario_337.csv
- Supp_Files_R1/simdata/simdata_scenario_338.csv
- Supp_Files_R1/simdata/simdata_scenario_339.csv
- Supp_Files_R1/simdata/simdata_scenario_34.csv
- Supp_Files_R1/simdata/simdata_scenario_340.csv
- Supp_Files_R1/simdata/simdata_scenario_341.csv
- Supp_Files_R1/simdata/simdata_scenario_342.csv
- Supp_Files_R1/simdata/simdata_scenario_343.csv
- Supp_Files_R1/simdata/simdata_scenario_344.csv
- Supp_Files_R1/simdata/simdata_scenario_345.csv
- Supp_Files_R1/simdata/simdata_scenario_346.csv
- Supp_Files_R1/simdata/simdata_scenario_347.csv
- Supp_Files_R1/simdata/simdata_scenario_348.csv
- Supp_Files_R1/simdata/simdata_scenario_349.csv
- Supp_Files_R1/simdata/simdata_scenario_35.csv
- Supp_Files_R1/simdata/simdata_scenario_350.csv
[truncated: 681 more entries]
