# Supplementary material for: Re-expressing coefficients from regression models for inclusion in a meta-analysis
Source: BMC Med Res Methodol. 2024 Jan 8;24:6. doi: 10.1186/s12874-023-02132-y (PMC10773134; doi:10.1186/s12874-023-02132-y)
Supplement: Supplementary file 2 — Additional file 2. [file 12874_2023_2132_MOESM2_ESM.zip › Supp_Files_R1/data/Cheang_2021v2.csv]

SEQN	RIAGENDR	RIDAGEYR	RIDRETH1	SDMVPSU	SDMVSTRA	INDFMPIR	edu	LBXTR	smoker	ALQ101	paq	diabetes	diabetes_rev	hyper	hyper_rev	energy	wgt	bmx	HBga	l2ga	eth1	eth2	eth3	eth4	edu1	edu2	edu3	edu5	female	bx1	bx2	paqmod	paqnone	alcohol	smk1	smk2
73564	2	61	3	1	114	5	5	64	1	2	1	0	1	1	0	2585	97423.74167	3	29.9	4.902073579	0	0	1	0	0	0	0	1	1	0	0	0	1	0	1	0
73567	1	65	3	2	112	1.2	2		3	1	3	0	1	0	1	2021	50142.04534	1	51.6	5.689299161	0	0	1	0	0	1	0	0	0	1	0	0	0	1	0	0
73585	1	28	5	1	110	2.26	4		1	1	3	0	1	0	1	2513	27940.02486	3			0	0	0	0	0	0	0	0	0	0	0	0	0	1	1	0
73589	1	35	3	1	114	1.74	3		1	1	2	0	1	0	1	1497	87957.83356	2	65.9	6.04220656	0	0	1	0	0	0	1	0	0	0	1	1	0	1	1	0
73592	1	29	1	2	107	2.14	4		1	2	3	0	1	0	1	3655	126158.6675	3			1	0	0	0	0	0	0	0	0	0	0	0	0	0	1	0
73594	1	23	2	2	112	0.45	1		1		2	0	1	0	1	1590	84295.74434	1	18.6	4.217230716	0	1	0	0	1	0	0	0	0	1	0	1	0		1	0
73595	1	58	2	1	111	3.09	4		2	1	2	0	1	0	1	1823	34935.20769	3	29.6	4.887525271	0	1	0	0	0	0	0	0	0	0	0	1	0	1	0	1
73603	1	35	5	2	104	3.77	5		1	2	1	1	0	0	1	3287	28101.39303	3	38.5	5.266786541	0	0	0	0	0	0	0	1	0	0	0	0	1	0	1	0
73607	1	75	3	2	116	1.08	3	139	2	1	2	0	1	1	0	2876	26931.39089	3	30.2	4.916476644	0	0	1	0	0	0	1	0	0	0	0	1	0	1	0	1
73613	2	60	4	1	106	5	2		1	1	2	0	1	1	0	2510	22962.75609	3	20	4.321928095	0	0	0	1	0	1	0	0	1	0	0	1	0	1	1	0
73614	2	55	3	1	106	1.29	3		3	1	1	0	1	0	1	1142	49791.79535	1	89.9	6.490249211	0	0	1	0	0	0	1	0	1	1	0	0	1	1	0	0
73622	1	72	3	1	111	5	5		1	1	2	1	0	0	1	3266	82320.02305	2	35.5	5.14974712	0	0	1	0	0	0	0	1	0	0	1	1	0	1	1	0
73632	1	23	1	2	109	2.48	1		1	1	1	0	1	0	1	2456	104848.1893	3	46.4	5.5360529	1	0	0	0	1	0	0	0	0	0	0	0	1	1	1	0
73662	1	39	3	2	112	0.61	4		3		2	1	0	1	0		24123.39673	1	24.7	4.626439137	0	0	1	0	0	0	0	0	0	1	0	1	0		0	0
73667	1	24	3	2	107	0.65	4	85	3	1	1	0	1	0	1	2605	42403.7983	2	181	7.499845887	0	0	1	0	0	0	0	0	0	0	1	0	1	1	0	0
73668	2	30	3	2	115	1.43	4	90	1	1	2	0	1	0	1	1248	47752.91832	3	38.2	5.255500733	0	0	1	0	0	0	0	0	1	0	0	1	0	1	1	0
73670	2	71	1	1	109	0.87	1		1	2	1	0	1	0	1	2294	27737.80013	3	46.2	5.529820947	1	0	0	0	1	0	0	0	1	0	0	0	1	0	1	0
73672	1	73	3	1	109	5	4			1	2	0	1	1	0	758	85692.29931	2	31	4.95419631	0	0	1	0	0	0	0	0	0	0	1	1	0	1
73674	2	45	3	2	105		5	66	1	1	3	0	1	0	1	1015	66690.72301	1	19.6	4.292781749	0	0	1	0	0	0	0	1	1	1	0	0	0	1	1	0
73676	1	44	3	2	113	2.73	4	196	3	1	3	0	1	0	1	3981	160223.6894	3	33.2	5.053111336	0	0	1	0	0	0	0	0	0	0	0	0	0	1	0	0
73692	1	65	2	1	111	1.61	3		1	1	2	1	0	0	1	1417	26978.21264	1	32	5	0	1	0	0	0	0	1	0	0	1	0	1	0	1	1	0
73697	2	57	3	2	104	3.18	5	86	1	2	3	0	1	0	1	992	149509.3495	1			0	0	1	0	0	0	0	1	1	1	0	0	0	0	1	0
73698	1	23	3	2	114	2.74	4		3	1	3	0	1	0	1	10293	98343.62332	2	56.6	5.822730148	0	0	1	0	0	0	0	0	0	0	1	0	0	1	0	0
73701	1	47	5	2	104	4.19	5		2	1	2	0	1	0	1	3144	29397.93218	1	17.4	4.121015401	0	0	0	0	0	0	0	1	0	1	0	1	0	1	0	1
73716	1	25	3	1	105	4.35	5		1	1	3	0	1	0	1	3384	124725.6646	2	41.4	5.371558863	0	0	1	0	0	0	0	1	0	0	1	0	0	1	1	0
73726	2	67	1	1	106	1.34	3		1	1	2	0	1	0	1	1955	24732.9316	1	38.8	5.277984747	1	0	0	0	0	0	1	0	1	1	0	1	0	1	1	0
73735	2	29	2	2	116	0	1		1	2	2	0	1	0	1	780	43814.68855	3	38.3	5.259272487	0	1	0	0	1	0	0	0	1	0	0	1	0	0	1	0
73738	1	29	4	2	114	5	5		1	1	2	0	1	0	1	2746	35001.32873	3	48.3	5.593951284	0	0	0	1	0	0	0	1	0	0	0	1	0	1	1	0
73751	2	61	3	2	112	0.64	3		3	1	2	0	1	0	1	1814	40446.18968	3	146	7.189824559	0	0	1	0	0	0	1	0	1	0	0	1	0	1	0	0
73755	1	75	1	2	107	1.63	2	66	2	2	1	1	0	0	1	1569	17912.87728	1	32.6	5.026800059	1	0	0	0	0	1	0	0	0	1	0	0	1	0	0	1
73763	2	31	2	1	109	0.06	4	72	3	2	3	0	1	0	1	624	50987.20412	3			0	1	0	0	0	0	0	0	1	0	0	0	0	0	0	0
73772	2	21	1	1	117	4.71	4	67	1	1	3	0	1	0	1	1020	41608.37667	2	41.2	5.364572432	1	0	0	0	0	0	0	0	1	0	1	0	0	1	1	0
73773	2	39	1	1	109	4.17	4	38	1	1	3	0	1	0	1	2918	51498.21482	1	19.9	4.314696526	1	0	0	0	0	0	0	0	1	1	0	0	0	1	1	0
73779	1	62	3	2	112	0.04	3	123	3	1	2	0	1	0	1	2170	49890.46996	1	201	7.651051691	0	0	1	0	0	0	1	0	0	1	0	1	0	1	0	0
73783	1	26	3	1	105	4.67	5	36	3	1	3	0	1	0	1	2254	155610.5208	1			0	0	1	0	0	0	0	1	0	1	0	0	0	1	0	0
73790	1	59	3	2	113	3.08	5	124	2	1	1	0	1	1	0	193	177142.9086	3			0	0	1	0	0	0	0	1	0	0	0	0	1	1	0	1
73801	2	46	2	1	108	4.67	3	60	1	1	2	0	1	0	1	1226	36695.79553	1	42.8	5.419538892	0	1	0	0	0	0	1	0	1	1	0	1	0	1	1	0
73805	2	30	3	1	113	0.55	4	154	3		3	0	1	0	1	2157	56139.4329	3	106	6.727920455	0	0	1	0	0	0	0	0	1	0	0	0	0		0	0
73842	1	53	1	1	104	1.2	1		1	1	3	0	1	0	1	3171	30063.12176	3	22	4.459431619	1	0	0	0	1	0	0	0	0	0	0	0	0	1	1	0
73858	1	52	4	2	112	1.14	3		2	1	1	1	0	0	1	1843	48724.14283	2	15.8	3.981852653	0	0	0	1	0	0	1	0	0	0	1	0	1	1	0	1
73861	1	77	3	2	118	5	5		1	1	2	0	1	1	0	3549	76587.13516	3	19.2	4.263034406	0	0	1	0	0	0	0	1	0	0	0	1	0	1	1	0
73868	1	32	5	2	107	1.21	4		1	2	2	0	1	0	1	3070	101736.4561	2	38.8	5.277984747	0	0	0	0	0	0	0	0	0	0	1	1	0	0	1	0
73870	1	38	3	1	110	5	5		1	1	2	0	1	0	1	1370	123593.1397	3	36.9	5.205548911	0	0	1	0	0	0	0	1	0	0	0	1	0	1	1	0
73878	2	45	4	1	116	2.58	2		1	1	2	0	1	1	0	2917	39224.63358	2	30.1	4.911691582	0	0	0	1	0	1	0	0	1	0	1	1	0	1	1	0
73900	1	66	3	1	114	5	5	211	2	1	3	0	1	1	0	2361	167172.4942	2	40.2	5.329123596	0	0	1	0	0	0	0	1	0	0	1	0	0	1	0	1
73902	2	28	5	1	105	5	5		1	2	3	0	1	0	1	2140	68686.95515	1	30.9	4.949534933	0	0	0	0	0	0	0	1	1	1	0	0	0	0	1	0
73916	1	27	3	1	109	0.97	4	46	2	1	3	0	1	1	0	2762	38137.99721	3	29.9	4.902073579	0	0	1	0	0	0	0	0	0	0	0	0	0	1	0	1
73918	1	32	4	2	114	0.76	2	51	3	1	3	0	1	0	1	1253	35760.75925	1	62.9	5.974988112	0	0	0	1	0	1	0	0	0	1	0	0	0	1	0	0
73924	2	39	3	2	118		5	44	2	1	1	0	1	0	1	2140	92299.92749	1			0	0	1	0	0	0	0	1	1	1	0	0	1	1	0	1
73932	1	30	3	1	116	0.51	3		3	1	3	0	1	0	1	3259	112173.5101	2	41.6	5.378511623	0	0	1	0	0	0	1	0	0	0	1	0	0	1	0	0
73934	1	31	4	1	111	1.42	3	75	1	1	3	0	1	1	0	2429	39879.66438	2			0	0	0	1	0	0	1	0	0	0	1	0	0	1	1	0
73937	2	41	1	2	115	0.89	1	107	1	2	1	0	1	0	1		39962.73406	1	69.6	6.121015401	1	0	0	0	1	0	0	0	1	1	0	0	1	0	1	0
73938	2	53	3	1	113	5	4	67	3	1	2	0	1	1	0	1791	209645.4991	2	139	7.118941073	0	0	1	0	0	0	0	0	1	0	1	1	0	1	0	0
73945	1	66	3	1	115	1.74	4		2	1	2	1	0	1	0	1789	129996.1377	3	54.5	5.768184325	0	0	1	0	0	0	0	0	0	0	0	1	0	1	0	1
73952	1	42	1	2	118	0.17	4	100	2	1	2	0	1	1	0	1709	42598.50924	3	36.2	5.177917792	1	0	0	0	0	0	0	0	0	0	0	1	0	1	0	1
73955	2	31	4	1	115	5	5		1	1	3	0	1	0	1	2216	53256.73776	2	30.5	4.930737338	0	0	0	1	0	0	0	1	1	0	1	0	0	1	1	0
73962	1	49	4	1	112	1.37	3	209	2	1	3	0	1	0	1	1710	30186.08223	3	12.5	3.64385619	0	0	0	1	0	0	1	0	0	0	0	0	0	1	0	1
73974	1	34	1	1	111	3.45	5	993	1	1	3	0	1	0	1	3676	71656.44262	3	26.3	4.716990894	1	0	0	0	0	0	0	1	0	0	0	0	0	1	1	0
73975	2	64	3	2	115	1.02	4	172	3	1	1	0	1	1	0	1221	74987.56628	2	14.1	3.817623258	0	0	1	0	0	0	0	0	1	0	1	0	1	1	0	0
73992	1	20	3	1	107	1.04	4	45	1	2	3	0	1	0	1	1813	44475.41389	1	27	4.754887502	0	0	1	0	0	0	0	0	0	1	0	0	0	0	1	0
73994	1	36	5	2	109	2.15	3		2	1	2	0	1	0	1	4364	121864.5731	2	41	5.357552005	0	0	0	0	0	0	1	0	0	0	1	1	0	1	0	1
73998	2	32	4	2	116	1.68	4	22	1	1	3	0	1	0	1	1209	35172.3413	2			0	0	0	1	0	0	0	0	1	0	1	0	0	1	1	0
74005	1	23	3	2	105	1.2	4		1	1	3	0	1	0	1	4921	44758.35478	1	89.3	6.48058827	0	0	1	0	0	0	0	0	0	1	0	0	0	1	1	0
74006	2	34	4	1	107	1.61	2	68	3	2	1	0	1	1	0	3819	54008.11275	3	41.3	5.368069877	0	0	0	1	0	1	0	0	1	0	0	0	1	0	0	0
74010	1	40	3	2	109	1.61	3		1	2	1	0	1	0	1	842	149641.5533	2	46.9	5.551516018	0	0	1	0	0	0	1	0	0	0	1	0	1	0	1	0
74022	2	66	1	1	107	0.35	1		3	2	3	0	1	0	1	1662	24824.40242	3	61	5.930737338	1	0	0	0	1	0	0	0	1	0	0	0	0	0	0	0
74025	1	45	3	2	116	1.63	4		3	1	3	0	1	0	1	3924	35134.75287	2	143	7.159871337	0	0	1	0	0	0	0	0	0	0	1	0	0	1	0	0
74029	1	22	4	2	104	3	4		1	1	2	0	1	0	1	2185	26357.72098	2	31.5	4.977279923	0	0	0	1	0	0	0	0	0	0	1	1	0	1	1	0
74032	2	47	3	1	116	4.25	5		1	1	2	1	0	0	1	1356	88161.04007	3	56.7	5.82527683	0	0	1	0	0	0	0	1	1	0	0	1	0	1	1	0
74033	1	80	3	2	108	5	5	48	1	1	1	0	1	1	0	2779	61812.88052	1	15.9	3.99095486	0	0	1	0	0	0	0	1	0	1	0	0	1	1	1	0
74037	1	20	1	2	115	0.89	4	67	1	2	3	0	1	0	1	6018	84268.49724	1	42.7	5.416164165	1	0	0	0	0	0	0	0	0	1	0	0	0	0	1	0
74038	2	54	4	2	106	0.13	4		1	2	2	0	1	1	0	2426	33256.96749	3	18.9	4.240314329	0	0	0	1	0	0	0	0	1	0	0	1	0	0	1	0
74049	2	62	4	2	117	2.29	5		1	2	1	0	1	0	1	819	23961.54058	1	40	5.321928095	0	0	0	1	0	0	0	1	1	1	0	0	1	0	1	0
74050	2	44	3	1	105	1.27	4		1	1	2	0	1	0	1		47340.87265	2	23.5	4.554588852	0	0	1	0	0	0	0	0	1	0	1	1	0	1	1	0
74054	2	40	3	2	116	3.28	3	45	2	1	2	0	1	1	0	2406	116700.9429	1	29	4.857980995	0	0	1	0	0	0	1	0	1	1	0	1	0	1	0	1
74057	2	63	4	2	110	2.19	5	97	1	2	1	0	1	1	0	2727	25550.42079	3	19	4.247927513	0	0	0	1	0	0	0	1	1	0	0	0	1	0	1	0
74075	1	59	4	2	105	0.43	2		3	1	3	0	1	1	0	907	40031.27637	3	28.1	4.812498225	0	0	0	1	0	1	0	0	0	0	0	0	0	1	0	0
74090	2	80	3	2	105	2.14	5		1	2	1	0	1	1	0	2816	43549.59205	2	31.1	4.958842675	0	0	1	0	0	0	0	1	1	0	1	0	1	0	1	0
74099	1	44	1	2	106	0.82	3	211	3	1	3	0	1	0	1	2417	43134.32199	2	44	5.459431619	1	0	0	0	0	0	1	0	0	0	1	0	0	1	0	0
74101	2	34	5	1	118	0.38	3		3	1	1	0	1	0	1	1662	26008.86509	2	53.6	5.744161096	0	0	0	0	0	0	1	0	1	0	1	0	1	1	0	0
74111	2	61	5	1	117	5	4		1	2	2	0	1	0	1		22227.04235	1	18.8	4.232660757	0	0	0	0	0	0	0	0	1	1	0	1	0	0	1	0
74115	1	27	1	2	106	0.64	1		3	1	3	0	1	0	1	2487	70199.28881	2	89.1	6.477353527	1	0	0	0	1	0	0	0	0	0	1	0	0	1	0	0
74122	2	71	3	1	117	2.26	4	56	1	1	2	0	1	0	1	1322	72379.74692	1	31.8	4.99095486	0	0	1	0	0	0	0	0	1	1	0	1	0	1	1	0
74131	2	24	1	1	118	3.58	4	61	1	1	1	0	1	0	1	2927	43298.73004	2	36.6	5.193771743	1	0	0	0	0	0	0	0	1	0	1	0	1	1	1	0
74132	2	62	4	2	116	3.54	2		1	2	1	0	1	1	0	1209	25623.45629	3	58.9	5.880195729	0	0	0	1	0	1	0	0	1	0	0	0	1	0	1	0
74134	2	51	5	2	111	3.03	4	68	1		1	0	1	0	1	1914	47385.78493	1	22.9	4.517275693	0	0	0	0	0	0	0	0	1	1	0	0	1		1	0
74144	1	51	1	2	109	3.79	1		2	1	2	0	1	0	1	3418	52407.62109	3	49.7	5.635173947	1	0	0	0	1	0	0	0	0	0	0	1	0	1	0	1
74146	1	50	4	2	117	0.57	1		1		1	0	1	0	1		23594.50067	1	187	7.54689446	0	0	0	1	1	0	0	0	0	1	0	0	1		1	0
74150	2	20	3	1	105	2.27	2	56	3	1	2	0	1	0	1	2046	88235.67599	1	194	7.599912842	0	0	1	0	0	1	0	0	1	1	0	1	0	1	0	0
74170	1	56	4	1	109	5	5	105	1	1	3	0	1	1	0	1732	40857.75682	3	28.5	4.832890014	0	0	0	1	0	0	0	1	0	0	0	0	0	1	1	0
74172	2	33	3	1	106	1.54	5		1	1	2	0	1	0	1	2381	38527.02603	2	36.3	5.181897643	0	0	1	0	0	0	0	1	1	0	1	1	0	1	1	0
74178	2	53	4	2	108	5	5		1	2	3	0	1	1	0	1679	47393.77475	2	23.7	4.566815154	0	0	0	1	0	0	0	1	1	0	1	0	0	0	1	0
74190	2	56	3	1	110	3.22	4	87	2	1	3	0	1	0	1	2301	195709.5682	2	94.9	6.568336182	0	0	1	0	0	0	0	0	1	0	1	0	0	1	0	1
74193	2	66	3	1	104	1.04	3	230	1		2	0	1	0	1	1940	35458.22779	3	36.6	5.193771743	0	0	1	0	0	0	1	0	1	0	0	1	0		1	0
74195	2	26	3	2	110	0.79	4	59	2	1	2	0	1	1	0	899	48540.49063	3			0	0	1	0	0	0	0	0	1	0	0	1	0	1	0	1
74196	2	36	3	1	116	5	4	72	1	1	3	0	1	0	1	1277	124248.8887	3	19.8	4.307428525	0	0	1	0	0	0	0	0	1	0	0	0	0	1	1	0
74211	2	74	2	1	108	0.77	3		2	2	2	0	1	1	0	2076	29615.56365	3	25.8	4.689299161	0	1	0	0	0	0	1	0	1	0	0	1	0	0	0	1
74243	2	33	1	1	111	1.91	4		1	1	2	0	1	0	1		46021.06302	3	50.8	5.666756592	1	0	0	0	0	0	0	0	1	0	0	1	0	1	1	0
74254	1	71	3	1	106	3.17	5		2	1	1	0	1	1	0	1626	64264.18161	3	17.4	4.121015401	0	0	1	0	0	0	0	1	0	0	0	0	1	1	0	1
74264	2	46	1	2	111	0.84	2	128	1	1	1	0	1	0	1	2636	57099.89252	3	33.5	5.06608919	1	0	0	0	0	1	0	0	1	0	0	0	1	1	1	0
74280	2	80	3	2	110		5		2	1	2	0	1	0	1	2034	73625.09406	1	31	4.95419631	0	0	1	0	0	0	0	1	1	1	0	1	0	1	0	1
74293	2	27	3	1	112	5	5	111	1	1	2	0	1	0	1	2408	118159.8796	3	29.9	4.902073579	0	0	1	0	0	0	0	1	1	0	0	1	0	1	1	0
74296	1	26	3	1	109	5	4		3	1	3	0	1	0	1	2367	109940.686	2	74	6.209453366	0	0	1	0	0	0	0	0	0	0	1	0	0	1	0	0
74313	2	80	3	2	112	1.21	3	124	1	1	2	0	1	1	0	2556	73476.16586	1	88.4	6.465974465	0	0	1	0	0	0	1	0	1	1	0	1	0	1	1	0
74328	1	44	2	2	114	2.52	1	99	1	2	3	0	1	0	1	3145	47223.08118	2	22.2	4.472487771	0	1	0	0	1	0	0	0	0	0	1	0	0	0	1	0
74329	1	46	5	2	117		1	57	2		2	0	1	0	1	2086	27992.56875	1	14.5	3.857980995	0	0	0	0	1	0	0	0	0	1	0	1	0		0	1
74349	2	57	2	2	104	5	3	120	2	1	2	0	1	1	0	977	20597.11404	2	49.7	5.635173947	0	1	0	0	0	0	1	0	1	0	1	1	0	1	0	1
74352	1	65	5	2	117	5	3		2		1	0	1	0	1		20286.69234	1	15.5	3.95419631	0	0	0	0	0	0	1	0	0	1	0	0	1		0	1
74355	1	61	3	2	112		4		1	1	3	0	1	0	1	2270	134621.0891	2	77.6	6.277984747	0	0	1	0	0	0	0	0	0	0	1	0	0	1	1	0
74376	1	21	4	1	108	0.77	4		1	2	1	0	1	1	0	934	39580.12901	1	19.5	4.285402219	0	0	0	1	0	0	0	0	0	1	0	0	1	0	1	0
74386	1	24	5	1	110	2.58	5		1	1	3	0	1	0	1	3468	50891.42354	2	18.8	4.232660757	0	0	0	0	0	0	0	1	0	0	1	0	0	1	1	0
74394	2	51	4	2	105	2.27	3	51	1	2	2	0	1	0	1	2971	29683.89383	3	29	4.857980995	0	0	0	1	0	0	1	0	1	0	0	1	0	0	1	0
74396	2	29	3	2	117	5	5	89	1	1	3	0	1	0	1	1474	102235.8914	1	43.4	5.439623138	0	0	1	0	0	0	0	1	1	1	0	0	0	1	1	0
74399	2	31	3	1	108	1.2	3		3	2	2	0	1	0	1	2948	29583.8897	3	115	6.845490051	0	0	1	0	0	0	1	0	1	0	0	1	0	0	0	0
74400	1	23	5	2	108	5	4	53	1	1	3	0	1	0	1		42763.27456	2	20.5	4.357552005	0	0	0	0	0	0	0	0	0	0	1	0	0	1	1	0
74402	2	49	3	2	106	1.75	4	259	3	2	1	0	1	1	0	4635	60766.2384	2	35.5	5.14974712	0	0	1	0	0	0	0	0	1	0	1	0	1	0	0	0
74411	1	28	3	1	111	5	4	143	3	1	2	0	1	1	0	1618	141401.0245	1	392	8.614709844	0	0	1	0	0	0	0	0	0	1	0	1	0	1	0	0
74413	2	80	3	2	106	2.09	3	102	1		1	0	1	1	0		76456.76783	2	25.4	4.666756592	0	0	1	0	0	0	1	0	1	0	1	0	1		1	0
74422	1	29	4	2	111	0.45	4		3		3	0	1	0	1		41624.95216	1	281	8.13442632	0	0	0	1	0	0	0	0	0	1	0	0	0		0	0
74424	2	35	3	1	110	3.84	5		2	1	3	0	1	0	1		140266.72	2	38.8	5.277984747	0	0	1	0	0	0	0	1	1	0	1	0	0	1	0	1
74425	2	62	3	2	109	3.05	3		2	1	2	0	1	0	1	1254	114346.4391	3	25.6	4.678071905	0	0	1	0	0	0	1	0	1	0	0	1	0	1	0	1
74433	1	22	3	2	112	4.48	2	111	2	1	2	0	1	0	1	2514	86962.25549	2	43.2	5.432959407	0	0	1	0	0	1	0	0	0	0	1	1	0	1	0	1
74454	1	45	5	1	117	5	5		1	1	3	0	1	0	1	2112	26658.08326	2			0	0	0	0	0	0	0	1	0	0	1	0	0	1	1	0
74462	2	58	4	2	110	3.77	5		1	1	2	0	1	1	0	674	40777.70869	3	23.3	4.54225805	0	0	0	1	0	0	0	1	1	0	0	1	0	1	1	0
74463	1	45	3	1	110	4.61	4	309	2	1	2	0	1	0	1	2489	160529.2873	2	34.3	5.100136671	0	0	1	0	0	0	0	0	0	0	1	1	0	1	0	1
74473	1	80	3	2	107	1.11	5		1		1	0	1	1	0	2623	41321.96285	1			0	0	1	0	0	0	0	1	0	1	0	0	1		1	0
74504	2	43	3	2	115	0.84	5		1	1	3	0	1	0	1	2001	30101.7502	1	27.6	4.786596362	0	0	1	0	0	0	0	1	1	1	0	0	0	1	1	0
74508	1	80	3	2	105	5	5	51		1	3	0	1	0	1	1263	35694.13277	2	32	5	0	0	1	0	0	0	0	1	0	0	1	0	0	1
74512	1	80	3	2	109	2.23	1	203	2	1	3	1	0	1	0	1290	24488.40756	2	35.3	5.141596278	0	0	1	0	1	0	0	0	0	0	1	0	0	1	0	1
74523	2	61	1	1	107	5	4	100	1	1	2	0	1	1	0	1152	24719.85873	2	32.3	5.01346226	1	0	0	0	0	0	0	0	1	0	1	1	0	1	1	0
74534	1	65	3	1	105	1.15	4	45	1	1	1	0	1	1	0	1468	184835.2492	3	38.9	5.28169825	0	0	1	0	0	0	0	0	0	0	0	0	1	1	1	0
74537	2	23	4	1	115	0.77	3	97	3	2	1	0	1	0	1	2823	54861.14343	3	154	7.266786541	0	0	0	1	0	0	1	0	1	0	0	0	1	0	0	0
74546	2	27	1	1	118	0.56	2		1		1	0	1	0	1	3658	31911.70749	3	51	5.672425342	1	0	0	0	0	1	0	0	1	0	0	0	1		1	0
74548	2	63	2	2	118	0.54	4	122	1	2	1	1	0	0	1	3775	13805.21965	1	37.1	5.213347282	0	1	0	0	0	0	0	0	1	1	0	0	1	0	1	0
74554	2	35	4	1	104	0.95	4		1		1	0	1	0	1	2591	38954.74034	3	17.6	4.137503524	0	0	0	1	0	0	0	0	1	0	0	0	1		1	0
74556	2	23	3	2	109	0.56	4		1		3	0	1	0	1		64622.79808	3			0	0	1	0	0	0	0	0	1	0	0	0	0		1	0
74557	2	28	3	2	105	1.2	5	43	2	1	3	0	1	0	1	3308	36844.30094	2	84.1	6.394033895	0	0	1	0	0	0	0	1	1	0	1	0	0	1	0	1
74566	2	55	3	1	110	0.96	4	331	3	2	1	0	1	1	0	1740	49327.92167	3	177	7.46760555	0	0	1	0	0	0	0	0	1	0	0	0	1	0	0	0
74571	1	53	3	2	108	5	5		1	1	3	0	1	0	1	2221	184579.9334	1	55.8	5.802193217	0	0	1	0	0	0	0	1	0	1	0	0	0	1	1	0
74582	2	30	3	2	116	0.93	4		3	2	2	0	1	0	1	2568	41222.92824	2	67.3	6.0725346	0	0	1	0	0	0	0	0	1	0	1	1	0	0	0	0
74586	1	24	5	2	105	0.83	2		3	1	3	0	1	0	1	3284	32809.90627	1	124	6.95419631	0	0	0	0	0	1	0	0	0	1	0	0	0	1	0	0
74589	1	67	3	2	104	1.27	5		1	2	3	0	1	0	1	2072	32153.9031	1	23.2	4.5360529	0	0	1	0	0	0	0	1	0	1	0	0	0	0	1	0
74623	2	46	3	2	105	1.26	3		1	1	2	0	1	0	1	1885	39126.3405	1	37.2	5.217230716	0	0	1	0	0	0	1	0	1	1	0	1	0	1	1	0
74631	1	30	2	2	105	1.01	1		2	1	3	0	1	0	1	1422	52283.59772	2	36.3	5.181897643	0	1	0	0	1	0	0	0	0	0	1	0	0	1	0	1
74633	2	56	2	2	106	3.81	5		1	1	2	0	1	0	1	1600	24929.45776	1	12.4	3.632268215	0	1	0	0	0	0	0	1	1	1	0	1	0	1	1	0
74638	1	34	2	2	109	4.77	4		1	1	3	0	1	1	0	3581	51781.34806	2	25.6	4.678071905	0	1	0	0	0	0	0	0	0	0	1	0	0	1	1	0
74639	1	51	1	2	109	1.11	4	478	1	1	3	0	1	0	1	2543	37903.16385	2	69.3	6.114783447	1	0	0	0	0	0	0	0	0	0	1	0	0	1	1	0
74644	2	20	3	2	116		2		1	1	1	0	1	0	1	971	53305.5848	1	26.3	4.716990894	0	0	1	0	0	1	0	0	1	1	0	0	1	1	1	0
74646	1	49	1	1	109	0.7	4	59	1	2	2	0	1	0	1	708	53512.77801	1	31.5	4.977279923	1	0	0	0	0	0	0	0	0	1	0	1	0	0	1	0
74653	2	29	2	2	118	0.54	2	64	2	1	1	0	1	1	0	2876	28167.24401	3	36.4	5.185866545	0	1	0	0	0	1	0	0	1	0	0	0	1	1	0	1
74660	2	38	3	1	109	0.97	4		1	2	1	0	1	0	1	1978	40808.51182	3	26.1	4.705977902	0	0	1	0	0	0	0	0	1	0	0	0	1	0	1	0
74663	1	52	5	2	107	1.59	5	79	2	2	2	0	1	0	1	2539	27866.72587	1	12.8	3.678071905	0	0	0	0	0	0	0	1	0	1	0	1	0	0	0	1
74670	2	80	3	1	108	1.57	5	150	3	1	2	1	0	1	0	2517	51113.01536	2	39.6	5.307428525	0	0	1	0	0	0	0	1	1	0	1	1	0	1	0	0
74673	2	21	3	1	114	1.29	3	50	1	1	2	0	1	0	1	2294	61503.53807	1	103	6.686500527	0	0	1	0	0	0	1	0	1	1	0	1	0	1	1	0
74683	2	56	2	2	104	2.27	5	202	1	1	3	0	1	0	1	1440	20487.03979	2	22.4	4.485426827	0	1	0	0	0	0	0	1	1	0	1	0	0	1	1	0
74686	2	32	1	1	111	2.36	2		1	1	2	0	1	0	1	1600	47344.98892	3	48.4	5.596935142	1	0	0	0	0	1	0	0	1	0	0	1	0	1	1	0
74692	1	24	4	1	115	0.7	2		1	1	2	0	1	0	1	2904	42525.91608	1	11.8	3.560714954	0	0	0	1	0	1	0	0	0	1	0	1	0	1	1	0
74696	1	62	3	2	105	1.92	4	276	2	1	3	0	1	0	1	3574	28553.39689	3	44.2	5.465974465	0	0	1	0	0	0	0	0	0	0	0	0	0	1	0	1
74704	2	54	3	1	116	0.97	3	265	1	1	3	0	1	1	0	1380	33170.87625	3	34	5.087462841	0	0	1	0	0	0	1	0	1	0	0	0	0	1	1	0
74705	1	74	5	2	104	5	5		1	1	2	0	1	0	1	1747	17645.0239	1	42.6	5.412781525	0	0	0	0	0	0	0	1	0	1	0	1	0	1	1	0
74714	2	72	2	2	117	1.03	2		2	1	1	1	0	0	1	4105	13261.7359	3			0	1	0	0	0	1	0	0	1	0	0	0	1	1	0	1
74723	1	66	3	1	113	4.05	3	271	2	2	2	1	0	1	0	484	146496.0037	3			0	0	1	0	0	0	1	0	0	0	0	1	0	0	0	1
74742	2	73	3	2	113	3.6	3	162	1	1	1	0	1	1	0	2055	114590.1135	3	41.7	5.381975479	0	0	1	0	0	0	1	0	1	0	0	0	1	1	1	0
74746	1	55	3	1	113	0.72	3		2	1	2	0	1	1	0	2400	38641.38084	1	47.9	5.581953751	0	0	1	0	0	0	1	0	0	1	0	1	0	1	0	1
74751	2	53	4	1	114	1.64	4	34	1	2	2	0	1	1	0	1429	31136.96411	3	32.5	5.022367813	0	0	0	1	0	0	0	0	1	0	0	1	0	0	1	0
74764	1	31	3	2	113	0.43	2		3	1	1	0	1	0	1	3436	30260.99568	1	97.7	6.610286657	0	0	1	0	0	1	0	0	0	1	0	0	1	1	0	0
74765	2	45	3	2	114	3.05	2		3	1	3	0	1	0	1	1240	135398.9085	2	195	7.607330314	0	0	1	0	0	1	0	0	1	0	1	0	0	1	0	0
74800	1	28	4	2	116	0.69	2		1	2	3	0	1	0	1	3478	41571.80682	1	128	7	0	0	0	1	0	1	0	0	0	1	0	0	0	0	1	0
74801	1	36	3	2	107	1	5	93	1	2	3	0	1	0	1	3796	113782.4415	2	32.2	5.008988783	0	0	1	0	0	0	0	1	0	0	1	0	0	0	1	0
74804	2	51	3	1	109		4	190	1	2	2	0	1	1	0	1117	148253.4362	2	20.9	4.385431037	0	0	1	0	0	0	0	0	1	0	1	1	0	0	1	0
74812	2	50	3	1	109	0.73	4		3	1	1	0	1	1	0	2186	39691.03671	3	62.4	5.963474124	0	0	1	0	0	0	0	0	1	0	0	0	1	1	0	0
74814	2	25	3	1	116	0.51	3		3	1	3	0	1	0	1	2074	120192.2079	2	50.2	5.649615459	0	0	1	0	0	0	1	0	1	0	1	0	0	1	0	0
74826	1	47	3	2	115	5	5	151	1		3	0	1	1	0		135847.9838	2	27.7	4.791814071	0	0	1	0	0	0	0	1	0	0	1	0	0		1	0
74834	1	48	1	1	111		2		3		1	1	0	0	1		60471.54781	1	57.3	5.840463234	1	0	0	0	0	1	0	0	0	1	0	0	1		0	0
74845	2	31	3	1	110	2.36	5		2	1	3	0	1	0	1	2420	87576.21999	1	41.7	5.381975479	0	0	1	0	0	0	0	1	1	1	0	0	0	1	0	1
74860	1	40	5	1	107	2.36	4		1	1	3	0	1	0	1	1978	30769.7293	2	17.3	4.112700133	0	0	0	0	0	0	0	0	0	0	1	0	0	1	1	0
74867	2	53	1	2	111	5	3		1	2	1	0	1	0	1	1498	38443.1941	1	49.2	5.62058641	1	0	0	0	0	0	1	0	1	1	0	0	1	0	1	0
74872	1	50	1	1	118	5	4	173	1	2	3	0	1	1	0	1846	25765.28956	2	39.6	5.307428525	1	0	0	0	0	0	0	0	0	0	1	0	0	0	1	0
74878	2	69	2	1	105	5	5		1	1	3	0	1	1	0	1043	35118.24196	3	34.3	5.100136671	0	1	0	0	0	0	0	1	1	0	0	0	0	1	1	0
74880	1	39	3	1	116	0.97	4	128	1	1	3	0	1	1	0	1739	20458.53788	3	16.3	4.026800059	0	0	1	0	0	0	0	0	0	0	0	0	0	1	1	0
74883	2	24	1	1	118	5	4	108	1	2	3	0	1	0	1	2642	35579.52559	3	72.9	6.187846909	1	0	0	0	0	0	0	0	1	0	0	0	0	0	1	0
74889	1	50	3	2	115	2.12	2	48	3	1	3	0	1	0	1	3264	45976.0121	1	90.3	6.496654083	0	0	1	0	0	1	0	0	0	1	0	0	0	1	0	0
74890	1	30	3	2	112	0.69	3		1	2	1	0	1	0	1	1590	30292.08198	2	43.5	5.442943496	0	0	1	0	0	0	1	0	0	0	1	0	1	0	1	0
74909	1	64	2	2	106	1.25	3		2	1	3	0	1	0	1	1017	12758.68414	1	28.2	4.817623258	0	1	0	0	0	0	1	0	0	1	0	0	0	1	0	1
74916	2	50	3	1	105	1.04	4		2	1	2	0	1	0	1	1528	40833.60132	3			0	0	1	0	0	0	0	0	1	0	0	1	0	1	0	1
74918	2	49	1	1	107	1.27	4	98	2	1	2	0	1	0	1	2411	41215.59861	2	57.7	5.850499414	1	0	0	0	0	0	0	0	1	0	1	1	0	1	0	1
74923	1	24	4	1	104	1.42	4	39	3	1	3	0	1	1	0	3055	33926.38209	3	28.4	4.827819025	0	0	0	1	0	0	0	0	0	0	0	0	0	1	0	0
74938	2	52	1	1	106	5	4	92	1	1	2	0	1	0	1		39363.55317	2			1	0	0	0	0	0	0	0	1	0	1	1	0	1	1	0
74942	2	44	3	1	117	3.23	5	102	1	1	3	0	1	0	1	2206	62212.81231	3	35.5	5.14974712	0	0	1	0	0	0	0	1	1	0	0	0	0	1	1	0
74946	1	62	4	1	112	0.16	3		2	1	1	0	1	1	0	1347	13607.05863	2	41.1	5.361066489	0	0	0	1	0	0	1	0	0	0	1	0	1	1	0	1
74948	2	33	5	1	107	4.25	4	75	1		3	0	1	0	1		39526.48571	3	31.9	4.995484519	0	0	0	0	0	0	0	0	1	0	0	0	0		1	0
74960	2	63	4	2	118	0.87	4		3	1	1	0	1	0	1		28782.06647	1	39.2	5.292781749	0	0	0	1	0	0	0	0	1	1	0	0	1	1	0	0
74965	1	26	5	2	115		4	146	1	1	3	1	0	1	0	2069	49763.71271	3	44.7	5.482202926	0	0	0	0	0	0	0	0	0	0	0	0	0	1	1	0
74971	2	47	5	1	110	3.53	5	164	1	2	2	0	1	0	1	930	33933.01781	3	46	5.523561956	0	0	0	0	0	0	0	1	1	0	0	1	0	0	1	0
74982	1	43	4	1	115		3		1	1	2	0	1	0	1	2513	48400.86259	3	28.3	4.822730148	0	0	0	1	0	0	1	0	0	0	0	1	0	1	1	0
74998	2	38	5	1	107	0.7	4	74	1	2	2	0	1	0	1	3129	31214.22917	3	27.4	4.776103988	0	0	0	0	0	0	0	0	1	0	0	1	0	0	1	0
75000	2	45	1	1	118	0.56	1		1		1	1	0	0	1	3282	25067.5932	3	62.1	5.956521363	1	0	0	0	1	0	0	0	1	0	0	0	1		1	0
75003	2	51	4	1	113	1.27	4	119	3		1	0	1	0	1	1964	42001.05119	3	126	6.977279923	0	0	0	1	0	0	0	0	1	0	0	0	1		0	0
75004	2	52	5	1	117	3.09	4	75	1	2	2	0	1	0	1	1679	26321.41637	1	21.6	4.432959407	0	0	0	0	0	0	0	0	1	1	0	1	0	0	1	0
75010	2	80	4	1	113		2	155	1	2	2	0	1	1	0	367	43476.1959	3	44.3	5.469234794	0	0	0	1	0	1	0	0	1	0	0	1	0	0	1	0
75018	2	52	3	1	113	1.02	4		3	1	2	0	1	0	1	1954	68302.92932	1	122	6.930737338	0	0	1	0	0	0	0	0	1	1	0	1	0	1	0	0
75042	2	54	4	2	108	0.07	3	35	3	1	3	0	1	0	1	1300	31096.70911	1			0	0	0	1	0	0	1	0	1	1	0	0	0	1	0	0
75047	2	38	3	1	107	1.07	4		2	2	2	0	1	0	1		34197.56886	3	32.1	5.004501392	0	0	1	0	0	0	0	0	1	0	0	1	0	0	0	1
75056	2	53	3	1	107	0.93	2		3		1	0	1	0	1	1646	33558.09622	1	90.5	6.499845887	0	0	1	0	0	1	0	0	1	1	0	0	1		0	0
75071	1	33	5	1	116	1.27	4		1	1	2	0	1	0	1	1708	28573.29988	3			0	0	0	0	0	0	0	0	0	0	0	1	0	1	1	0
75075	2	38	5	1	117	5	5		1	2	3	0	1	0	1	1386	22556.41982	1	45.3	5.501439145	0	0	0	0	0	0	0	1	1	1	0	0	0	0	1	0
75088	2	39	3	1	116	2.82	4		3	2	2	1	0	0	1	1196	124089.1523	2	68.9	6.106432078	0	0	1	0	0	0	0	0	1	0	1	1	0	0	0	0
75103	2	55	5	2	116	0.42	3		3	1	3	0	1	1	0	3690	29343.58674	2			0	0	0	0	0	0	1	0	1	0	1	0	0	1	0	0
75134	2	33	3	2	111	0.63	4	32	1	1	2	0	1	1	0	988	61690.93411	2	14.1	3.817623258	0	0	1	0	0	0	0	0	1	0	1	1	0	1	1	0
75137	2	30	1	1	107	0.47	2		1	1	2	0	1	0	1	2855	50568.86064	2	27	4.754887502	1	0	0	0	0	1	0	0	1	0	1	1	0	1	1	0
75147	1	42	5	1	118	5	5		2	1	2	0	1	0	1	3717	26136.13966	1			0	0	0	0	0	0	0	1	0	1	0	1	0	1	0	1
75149	2	39	4	2	114	1.04	2	97	1	1	1	0	1	0	1	1371	38185.48796	1			0	0	0	1	0	1	0	0	1	1	0	0	1	1	1	0
75155	2	34	3	1	105	5	4	421	3	1	2	0	1	1	0	3083	105437.782	2	62.8	5.972692654	0	0	1	0	0	0	0	0	1	0	1	1	0	1	0	0
75159	1	68	3	1	110	3.22	4	188	2	1	2	0	1	0	1	2101	166693.4957	2	60.9	5.928370323	0	0	1	0	0	0	0	0	0	0	1	1	0	1	0	1
75173	2	42	3	2	108	5	5		1		3	0	1	0	1		32186.62281	1	36.7	5.197708158	0	0	1	0	0	0	0	1	1	1	0	0	0		1	0
75175	1	34	5	1	107	3.48	5		1	1	3	0	1	0	1	1599	36154.8486	1	22.3	4.478971805	0	0	0	0	0	0	0	1	0	1	0	0	0	1	1	0
75176	1	43	4	1	112	1.44	4	66	1	1	2	1	0	0	1	2016	37941.08938	3			0	0	0	1	0	0	0	0	0	0	0	1	0	1	1	0
75181	2	59	3	1	104	5	5		2	1	1	0	1	0	1	1746	52042.03116	3	40.1	5.325530332	0	0	1	0	0	0	0	1	1	0	0	0	1	1	0	1
75190	1	41	3	1	114	1.49	4	387	3	1	1	0	1	0	1	3305	152309.4466	2	42	5.392317423	0	0	1	0	0	0	0	0	0	0	1	0	1	1	0	0
75191	2	79	1	1	109	3.33	1		1	2	1	1	0	1	0	2059	28243.92524	3			1	0	0	0	1	0	0	0	1	0	0	0	1	0	1	0
75205	2	32	5	1	117	5	5		1		1	0	1	0	1		27759.5433	1	39.3	5.296457407	0	0	0	0	0	0	0	1	1	1	0	0	1		1	0
75207	1	65	5	1	109	2.09	4	179	2	1	1	0	1	1	0	2316	17781.01944	1	16.9	4.078951341	0	0	0	0	0	0	0	0	0	1	0	0	1	1	0	1
75211	1	37	5	2	118	4.19	5		2	1	1	0	1	0	1	1792	19937.63414	1	46.2	5.529820947	0	0	0	0	0	0	0	1	0	1	0	0	1	1	0	1
75216	1	54	3	1	105	1.44	1	149	2	1	3	0	1	1	0	3176	174728.5413	3	96	6.584962501	0	0	1	0	1	0	0	0	0	0	0	0	0	1	0	1
75217	1	54	3	2	112	0.51	4		2	1	2	0	1	0	1	6831	31528.98879	2	135	7.076815597	0	0	1	0	0	0	0	0	0	0	1	1	0	1	0	1
75220	2	39	4	1	106	0.25	2	89	3	2	3	0	1	1	0	2015	42587.0189	3	59.8	5.902073579	0	0	0	1	0	1	0	0	1	0	0	0	0	0	0	0
75221	1	44	3	2	109	2.14	3		3	1	3	0	1	1	0	2580	166824.5943	3	134	7.06608919	0	0	1	0	0	0	1	0	0	0	0	0	0	1	0	0
75223	2	69	3	2	116	5	3	144	2	1	2	0	1	0	1	1719	164078.2658	2	10.7	3.419538892	0	0	1	0	0	0	1	0	1	0	1	1	0	1	0	1
75224	2	27	4	1	112	1.91	2	88	1	2	1	0	1	0	1	1957	34715.12346	3	112	6.807354922	0	0	0	1	0	1	0	0	1	0	0	0	1	0	1	0
75231	2	79	4	2	111	2.57	5		2	1	1	1	0	1	0		33718.95733	2	27.4	4.776103988	0	0	0	1	0	0	0	1	1	0	1	0	1	1	0	1
75232	1	63	1	2	118	1.05	1		3	2	1	0	1	1	0	2788	18716.98567	3	156	7.285402219	1	0	0	0	1	0	0	0	0	0	0	0	1	0	0	0
75256	1	44	2	1	106	1.42	2	113	3	1	1	0	1	0	1	1481	60038.94014	3	72.6	6.181897643	0	1	0	0	0	1	0	0	0	0	0	0	1	1	0	0
75257	1	21	4	1	112	0.1	3	45	3	1	3	0	1	0	1	456	30413.18521	1	63.9	5.997744026	0	0	0	1	0	0	1	0	0	1	0	0	0	1	0	0
75258	1	20	3	2	109	0.35	2		3	1	3	0	1	0	1	2836	29392.21921	2	69.7	6.123086751	0	0	1	0	0	1	0	0	0	0	1	0	0	1	0	0
75260	2	20	5	2	106	3.22	4		1	2	3	0	1	0	1	2213	32244.36683	2	35.8	5.161887682	0	0	0	0	0	0	0	0	1	0	1	0	0	0	1	0
75263	2	61	5	1	118		2		1	2	2	0	1	1	0	1470	15639.90967	1	53	5.727920455	0	0	0	0	0	1	0	0	1	1	0	1	0	0	1	0
75264	2	80	3	2	104	1.2	3		2	1	2	0	1	1	0	1632	24239.35347	3			0	0	1	0	0	0	1	0	1	0	0	1	0	1	0	1
75289	2	42	3	1	114	1.06	2	137	1	1	2	0	1	1	0	883	83032.50689	3	23.2	4.5360529	0	0	1	0	0	1	0	0	1	0	0	1	0	1	1	0
75290	1	21	5	1	118		4	80	1	2	1	0	1	0	1	936	24671.67928	3	24.6	4.62058641	0	0	0	0	0	0	0	0	0	0	0	0	1	0	1	0
75326	2	53	1	2	118		1		1	2	1	0	1	0	1	1047	25936.73552	3	47.9	5.581953751	1	0	0	0	1	0	0	0	1	0	0	0	1	0	1	0
75335	1	30	4	1	114	0.54	2		1	1	3	0	1	0	1	1917	33332.05546	3	70	6.129283017	0	0	0	1	0	1	0	0	0	0	0	0	0	1	1	0
75339	1	34	3	1	111	2.35	3	83	3	1	3	1	0	0	1	3054	105069.1966	3			0	0	1	0	0	0	1	0	0	0	0	0	0	1	0	0
75344	1	62	3	1	104	5	2		2	1	1	1	0	0	1	1937	133037.2739	3	26.6	4.733354341	0	0	1	0	0	1	0	0	0	0	0	0	1	1	0	1
75349	1	54	2	1	110	0.87	2	150	3	1	1	0	1	0	1	1828	32458.76794	1	158	7.303780748	0	1	0	0	0	1	0	0	0	1	0	0	1	1	0	0
75351	2	29	1	1	111	1.02	4	48	1	2	2	0	1	0	1	1250	62219.68567	1			1	0	0	0	0	0	0	0	1	1	0	1	0	0	1	0
75352	1	30	2	2	109		4		2	1	3	0	1	1	0	2312	72746.33939	2	31.8	4.99095486	0	1	0	0	0	0	0	0	0	0	1	0	0	1	0	1
75358	1	40	1	1	118		2		1	1	1	0	1	0	1	2848	26730.17127	2	53.6	5.744161096	1	0	0	0	0	1	0	0	0	0	1	0	1	1	1	0
75366	2	46	3	2	109	1.08	5		1	1	1	1	0	1	0	2537	32677.73931	3	63.5	5.988684687	0	0	1	0	0	0	0	1	1	0	0	0	1	1	1	0
75374	2	53	3	2	114	5	5		1	1	3	0	1	0	1	1756	215729.0767	1	8.73	3.125981654	0	0	1	0	0	0	0	1	1	1	0	0	0	1	1	0
75389	2	43	4	2	105	1.89	3	85	1	2	2	0	1	0	1	2084	37843.04762	3	32.5	5.022367813	0	0	0	1	0	0	1	0	1	0	0	1	0	0	1	0
75395	1	53	4	1	107	3.45	4		2	1	2	0	1	0	1		30715.5277	2	39.6	5.307428525	0	0	0	1	0	0	0	0	0	0	1	1	0	1	0	1
75399	2	27	5	2	104	3.77	5		1	2	2	0	1	0	1	1593	40184.37193	3	48.3	5.593951284	0	0	0	0	0	0	0	1	1	0	0	1	0	0	1	0
75403	2	27	4	2	111	2.57	5	47	1	1	2	0	1	0	1	2209	55239.66054	3	48.6	5.602884409	0	0	0	1	0	0	0	1	1	0	0	1	0	1	1	0
75409	1	47	1	1	117	1.38	1		3	1	3	0	1	0	1	1971	38357.52182	2	79.6	6.314696526	1	0	0	0	1	0	0	0	0	0	1	0	0	1	0	0
75414	1	56	5	2	118	5	5		1	1	1	0	1	0	1	2114	18490.96747	1	27	4.754887502	0	0	0	0	0	0	0	1	0	1	0	0	1	1	1	0
75418	1	64	4	2	114	4.04	4	67	1	1	1	0	1	1	0	2451	23386.01737	2	31	4.95419631	0	0	0	1	0	0	0	0	0	0	1	0	1	1	1	0
75425	2	34	1	1	109	4.51	5		1	1	2	0	1	0	1	2630	69879.23978	2	51.3	5.680886921	1	0	0	0	0	0	0	1	1	0	1	1	0	1	1	0
75457	1	27	3	2	107	3.89	3		3		3	0	1	0	1	1988	108781.7115	1	64.5	6.011227255	0	0	1	0	0	0	1	0	0	1	0	0	0		0	0
75458	1	61	3	1	114	3.1	4		1	1	3	1	0	1	0	3041	93375.4294	3	32.3	5.01346226	0	0	1	0	0	0	0	0	0	0	0	0	0	1	1	0
75465	2	55	1	1	115	2.69	1		2	1	1	0	1	0	1	1226	31407.13382	1	60.4	5.916476644	1	0	0	0	1	0	0	0	1	1	0	0	1	1	0	1
75473	2	69	4	2	117	1.91	5		1	2	2	0	1	1	0	1139	24489.92805	2	39	5.285402219	0	0	0	1	0	0	0	1	1	0	1	1	0	0	1	0
75476	2	25	3	1	114	2.82	4	44	3	1	3	0	1	1	0	1926	116480.4987	1	78.5	6.294620749	0	0	1	0	0	0	0	0	1	1	0	0	0	1	0	0
75479	1	66	4	1	112	3.58	3		3	1	2	0	1	1	0	2391	16063.69408	2	12	3.584962501	0	0	0	1	0	0	1	0	0	0	1	1	0	1	0	0
75483	1	57	4	2	114	0.19	2		3	1	3	0	1	0	1	1472	34681.50334	3	38.3	5.259272487	0	0	0	1	0	1	0	0	0	0	0	0	0	1	0	0
75487	1	51	1	1	111		4	62	2		2	0	1	0	1	2011	36658.15382	1	42.1	5.395748328	1	0	0	0	0	0	0	0	0	1	0	1	0		0	1
75499	1	60	3	1	113	5	3		1	2	3	1	0	1	0	1807	200595.4174	2	34.5	5.108524457	0	0	1	0	0	0	1	0	0	0	1	0	0	0	1	0
75500	2	75	3	1	112	3.48	5	84	2	1	1	0	1	1	0	1438	59592.54265	2	23.1	4.529820947	0	0	1	0	0	0	0	1	1	0	1	0	1	1	0	1
75505	1	67	3	1	112	5	5	136	1	1	1	1	0	1	0	1257	92941.75183	1	26.3	4.716990894	0	0	1	0	0	0	0	1	0	1	0	0	1	1	1	0
75507	2	21	1	1	114		4		1	1	3	0	1	0	1	2339	52954.69182	2	43.5	5.442943496	1	0	0	0	0	0	0	0	1	0	1	0	0	1	1	0
75526	1	20	5	2	113	3.14	4	38	1		3	0	1	0	1		40205.17582	3	36.6	5.193771743	0	0	0	0	0	0	0	0	0	0	0	0	0		1	0
75528	2	39	3	1	105	2.18	3	121	1	1	2	0	1	0	1	1413	173777.487	3	28.7	4.842978832	0	0	1	0	0	0	1	0	1	0	0	1	0	1	1	0
75532	1	36	1	2	106	1.34	2	67	2	1	3	0	1	0	1	3229	68154.4891	3	48.1	5.587964989	1	0	0	0	0	1	0	0	0	0	0	0	0	1	0	1
75538	2	36	1	1	111	1.79	1		1	2	1	0	1	1	0	1843	63741.98283	3	70.2	6.133399125	1	0	0	0	1	0	0	0	1	0	0	0	1	0	1	0
75549	2	38	3	2	110		5	55	1	1	3	0	1	0	1	1794	146026.7482	1	39.6	5.307428525	0	0	1	0	0	0	0	1	1	1	0	0	0	1	1	0
75555	2	58	4	2	114	0.76	2		1	1	1	1	0	1	0	1609	40223.98473	3	32.4	5.017921908	0	0	0	1	0	1	0	0	1	0	0	0	1	1	1	0
75562	1	66	4	2	116	3.18	4	147	3	1	1	0	1	1	0	2444	18693.05636	2	74.5	6.21916852	0	0	0	1	0	0	0	0	0	0	1	0	1	1	0	0
75572	2	68	1	1	111	0.27	1	86	2	1	3	0	1	1	0	888	25493.1581	2	65.3	6.029011087	1	0	0	0	1	0	0	0	1	0	1	0	0	1	0	1
75573	2	67	1	1	109	0.84	1	254	2	1	1	1	0	1	0	972	27266.76376	3	50.6	5.66106548	1	0	0	0	1	0	0	0	1	0	0	0	1	1	0	1
75588	1	32	2	1	107	5	4		2	1	3	0	1	0	1	2580	68166.92799	3	43.4	5.439623138	0	1	0	0	0	0	0	0	0	0	0	0	0	1	0	1
75593	2	34	1	2	111		2		1		3	0	1	1	0		65906.27281	3	18.9	4.240314329	1	0	0	0	0	1	0	0	1	0	0	0	0		1	0
75607	1	64	3	2	118	2.06	5		2	2	2	0	1	0	1	2118	121541.7664	3			0	0	1	0	0	0	0	1	0	0	0	1	0	0	0	1
75628	2	70	3	1	118	4.45	4		1	2	2	0	1	1	0	3039	66771.70714	2	43.6	5.44625623	0	0	1	0	0	0	0	0	1	0	1	1	0	0	1	0
75635	2	60	4	2	118	0.86	4		3	1	2	0	1	1	0	2405	16564.91018	1	32.6	5.026800059	0	0	0	1	0	0	0	0	1	1	0	1	0	1	0	0
75641	2	49	3	1	116	4.35	5		1	1	3	0	1	0	1	1424	134261.2251	1	27.7	4.791814071	0	0	1	0	0	0	0	1	1	1	0	0	0	1	1	0
75644	1	69	5	2	118		2	61	2	1	1	1	0	1	0		18082.94282	2	26.7	4.738767837	0	0	0	0	0	1	0	0	0	0	1	0	1	1	0	1
75653	1	40	4	2	116	1.44	3		1	2	2	0	1	1	0	3141	42842.85336	2	40.6	5.343407822	0	0	0	1	0	0	1	0	0	0	1	1	0	0	1	0
75654	2	49	4	1	112	1.06	2		1	1	3	1	0	1	0	1404	49413.22633	3			0	0	0	1	0	1	0	0	1	0	0	0	0	1	1	0
75664	2	31	4	1	114	0.39	3	101	3	1	3	0	1	1	0	1264	43222.8262	3	68.3	6.093813673	0	0	0	1	0	0	1	0	1	0	0	0	0	1	0	0
75670	2	27	1	2	109	3.18	5	184	1	1	1	0	1	0	1	2713	59825.2752	2	43	5.426264755	1	0	0	0	0	0	0	1	1	0	1	0	1	1	1	0
75679	2	41	3	2	113	1.01	3		3		2	0	1	0	1	751	130143.5154	2	58.8	5.87774425	0	0	1	0	0	0	1	0	1	0	1	1	0		0	0
75684	2	33	3	2	109	2.52	4		2	1	3	0	1	0	1	1447	136992.8705	2	23.5	4.554588852	0	0	1	0	0	0	0	0	1	0	1	0	0	1	0	1
75699	2	62	1	1	107	0.71	1	92	1	1	1	0	1	0	1	1311	21451.88677	1	31.7	4.986410935	1	0	0	0	1	0	0	0	1	1	0	0	1	1	1	0
75705	2	50	3	1	112	5	5	61	1	1	1	0	1	0	1	1444	196973.1803	1	32.7	5.031218731	0	0	1	0	0	0	0	1	1	1	0	0	1	1	1	0
75724	1	66	1	1	107	1.63	1	208	1	1	1	1	0	0	1	1028	21089.32498	2	34.2	5.09592442	1	0	0	0	1	0	0	0	0	0	1	0	1	1	1	0
75737	2	20	1	2	118	0.68	4	114	1	2	2	0	1	0	1	1708	33574.83656	1	34.1	5.091699834	1	0	0	0	0	0	0	0	1	1	0	1	0	0	1	0
75743	2	36	5	2	115	0.26	1	124	1		2	0	1	0	1	4190	40074.99755	2	13.1	3.711494907	0	0	0	0	1	0	0	0	1	0	1	1	0		1	0
75745	2	44	5	2	104	1.82	5		1	1	2	0	1	0	1	2269	40203.1703	1	15.8	3.981852653	0	0	0	0	0	0	0	1	1	1	0	1	0	1	1	0
75754	1	55	3	1	109	0.61	4	122	2	1	2	1	0	0	1	2620	31864.48512	2	47.7	5.575917361	0	0	1	0	0	0	0	0	0	0	1	1	0	1	0	1
75805	2	53	3	2	113	1.34	2	177	3	2	3	0	1	0	1	1965	43494.90786	1	215	7.74819285	0	0	1	0	0	1	0	0	1	1	0	0	0	0	0	0
75807	2	32	3	2	107	3.27	3		1	1	3	0	1	0	1	1694	116313.5829	1	14.6	3.867896464	0	0	1	0	0	0	1	0	1	1	0	0	0	1	1	0
75841	2	41	3	2	112	2.54	4	24	3		3	0	1	0	1		129951.3692	2	72.3	6.175923742	0	0	1	0	0	0	0	0	1	0	1	0	0		0	0
75881	2	25	1	2	110	1.5	4	85	1	2	2	0	1	0	1	1896	47143.32262	1	67.3	6.0725346	1	0	0	0	0	0	0	0	1	1	0	1	0	0	1	0
75883	2	48	3	2	114	0.71	4		3	1	1	0	1	0	1	3093	32623.46985	3	55.9	5.804776378	0	0	1	0	0	0	0	0	1	0	0	0	1	1	0	0
75887	2	56	4	1	112	5	5	80	2	1	2	0	1	1	0	2575	33142.6552	3	41.1	5.361066489	0	0	0	1	0	0	0	1	1	0	0	1	0	1	0	1
75888	2	44	3	1	115	2.2	4	123	1	1	1	1	0	0	1	2068	158568.877	3	34	5.087462841	0	0	1	0	0	0	0	0	1	0	0	0	1	1	1	0
75890	2	43	3	1	116	1.81	2	80	1	2	2	0	1	0	1	1227	87032.8601	3	47.5	5.569855608	0	0	1	0	0	1	0	0	1	0	0	1	0	0	1	0
75892	2	80	3	2	105	2.4	4	101		1	2	0	1	1	0		75495.75542	2			0	0	1	0	0	0	0	0	1	0	1	1	0	1
75893	2	49	5	2	113	3.14	4		1		1	0	1	0	1		41981.49151	2	24.8	4.632268215	0	0	0	0	0	0	0	0	1	0	1	0	1		1	0
75894	2	46	3	2	113	3.79	3		2		1	0	1	0	1	1909	129871.0222	3			0	0	1	0	0	0	1	0	1	0	0	0	1		0	1
75898	1	24	3	2	116	2.12	4		3	1	3	0	1	1	0	2222	125599.9081	2	92.6	6.532940288	0	0	1	0	0	0	0	0	0	0	1	0	0	1	0	0
75913	2	32	3	2	105		5	244	3	1	3	0	1	0	1	2123	94190.55576	3	48.2	5.590961241	0	0	1	0	0	0	0	1	1	0	0	0	0	1	0	0
75921	1	76	4	2	108	5	4	51	1	1	1	0	1	0	1	1556	14820.1029	3	23.3	4.54225805	0	0	0	1	0	0	0	0	0	0	0	0	1	1	1	0
75938	2	33	1	1	114	5	4		1	1	1	1	0	1	0	2294	41657.44031	3	53.8	5.749534268	1	0	0	0	0	0	0	0	1	0	0	0	1	1	1	0
75957	1	21	1	1	111	5	3		1	1	3	0	1	0	1	2834	99043.38044	1	98.5	6.622051819	1	0	0	0	0	0	1	0	0	1	0	0	0	1	1	0
75962	1	64	1	2	106	1.26	1		1	2	1	0	1	1	0	1182	12682.48795	3	59.3	5.8899602	1	0	0	0	1	0	0	0	0	0	0	0	1	0	1	0
75964	1	71	3	1	104	5	5	76	1	1	3	0	1	1	0	3169	72255.43191	1			0	0	1	0	0	0	0	1	0	1	0	0	0	1	1	0
75975	1	31	3	2	109	1.54	3	93	3	1	2	0	1	0	1	2200	30840.67977	1			0	0	1	0	0	0	1	0	0	1	0	1	0	1	0	0
75980	1	31	3	2	118	5	5	58	1		2	0	1	0	1	2688	85359.03317	1	27.1	4.760220946	0	0	1	0	0	0	0	1	0	1	0	1	0		1	0
75982	2	75	3	1	114	0.91	2	77	3	1	2	0	1	1	0	2445	66534.11532	1	67.9	6.085339669	0	0	1	0	0	1	0	0	1	1	0	1	0	1	0	0
75986	1	55	2	2	107	2.1	5		1	2	3	0	1	0	1	1329	45595.90537	1	35.4	5.145677455	0	1	0	0	0	0	0	1	0	1	0	0	0	0	1	0
75989	1	32	4	2	114	1.29	2	164	3	1	3	0	1	0	1	3640	35760.75925	1	52.3	5.708739041	0	0	0	1	0	1	0	0	0	1	0	0	0	1	0	0
76006	2	32	3	2	105	0.77	4	67	3	1	2	0	1	0	1	1651	29818.54409	2	184	7.523561956	0	0	1	0	0	0	0	0	1	0	1	1	0	1	0	0
76007	2	36	3	1	110	5	5		1	2	1	0	1	0	1	1512	136850.0617	1	33.3	5.057450272	0	0	1	0	0	0	0	1	1	1	0	0	1	0	1	0
76015	2	30	4	2	114	5	3		1	1	3	0	1	1	0	2001	41174.90002	2	24.9	4.638073837	0	0	0	1	0	0	1	0	1	0	1	0	0	1	1	0
76016	1	79	3	2	107	3.1	5		1	1	3	0	1	0	1	2063	128542.1873	2	17.2	4.10433666	0	0	1	0	0	0	0	1	0	0	1	0	0	1	1	0
76019	1	29	2	1	109	0.06	4	131	3	1	1	0	1	0	1	6805	89884.72877	1	106	6.727920455	0	1	0	0	0	0	0	0	0	1	0	0	1	1	0	0
76023	1	67	4	2	118	5	5	26	1	1	2	1	0	1	0	1413	9887.27521	3	44.6	5.478971805	0	0	0	1	0	0	0	1	0	0	0	1	0	1	1	0
76028	2	57	4	1	104	1.42	1	76	1	2	1	0	1	0	1	2064	32839.68382	1			0	0	0	1	1	0	0	0	1	1	0	0	1	0	1	0
76036	1	64	2	1	104	0.04	1		3		1	0	1	0	1		13174.6367	2	146	7.189824559	0	1	0	0	1	0	0	0	0	0	1	0	1		0	0
76039	2	26	1	2	112	1.71	4		3	1	2	0	1	0	1	1985	52442.50384	3	92.5	6.531381461	1	0	0	0	0	0	0	0	1	0	0	1	0	1	0	0
76048	1	49	3	2	107	1.52	4		2	1	2	0	1	0	1	2778	32247.36243	2	44.3	5.469234794	0	0	1	0	0	0	0	0	0	0	1	1	0	1	0	1
76059	1	21	4	2	114	4.45	3		1	1	3	0	1	0	1	1449	40779.42845	1	16.9	4.078951341	0	0	0	1	0	0	1	0	0	1	0	0	0	1	1	0
76060	2	32	3	2	110	5	5		1		1	0	1	0	1	2300	115652.1201	1	28.9	4.852997588	0	0	1	0	0	0	0	1	1	1	0	0	1		1	0
76069	1	44	4	1	116	4.25	5	300	1	1	1	0	1	1	0	2876	37334.18851	3	20.2	4.336283388	0	0	0	1	0	0	0	1	0	0	0	0	1	1	1	0
76073	1	21	3	2	114	5	4	54	1	2	2	0	1	0	1	2444	82614.63307	1			0	0	1	0	0	0	0	0	0	1	0	1	0	0	1	0
76077	2	45	4	2	114	0.54	3	59	1		1	0	1	1	0	2066	33621.7072	3	34.3	5.100136671	0	0	0	1	0	0	1	0	1	0	0	0	1		1	0
76078	1	48	2	1	104	5	5		2	1	1	0	1	1	0	3690	42753.32736	2	62.9	5.974988112	0	1	0	0	0	0	0	1	0	0	1	0	1	1	0	1
76082	1	30	3	1	110	5	5		1	1	2	0	1	0	1	4099	124647.1407	1	39	5.285402219	0	0	1	0	0	0	0	1	0	1	0	1	0	1	1	0
76088	1	27	3	1	110	5	5		3	1	2	0	1	1	0	1674	121155.2982	2	43.7	5.449561375	0	0	1	0	0	0	0	1	0	0	1	1	0	1	0	0
76090	1	44	3	1	118	5	5		3	1	1	0	1	0	1	1218	121940.4772	3	74.2	6.213347282	0	0	1	0	0	0	0	1	0	0	0	0	1	1	0	0
76095	2	41	5	1	104	0.09	3		1	2	1	0	1	0	1	2010	35463.66456	3	25.8	4.689299161	0	0	0	0	0	0	1	0	1	0	0	0	1	0	1	0
76101	2	20	4	2	111	0.07	3	78	1	1	1	1	0	0	1	3107	49917.21847	3	61.6	5.944858446	0	0	0	1	0	0	1	0	1	0	0	0	1	1	1	0
76104	2	45	2	1	109	2.25	4		1	1	1	0	1	0	1	961	38928.06357	1	47.8	5.578938713	0	1	0	0	0	0	0	0	1	1	0	0	1	1	1	0
76106	1	39	1	1	111		2	180	2	1	1	0	1	0	1	4893	60021.18598	3	30.7	4.94016675	1	0	0	0	0	1	0	0	0	0	0	0	1	1	0	1
76108	1	48	3	1	113	3.63	1		1	2	2	0	1	0	1	3069	146797.1457	2	20.9	4.385431037	0	0	1	0	1	0	0	0	0	0	1	1	0	0	1	0
76119	1	49	4	2	114	0.75	4	108	3	1	3	0	1	1	0	6497	33512.78441	2			0	0	0	1	0	0	0	0	0	0	1	0	0	1	0	0
76126	2	27	4	2	110	0.46	3		1		1	0	1	1	0	2647	49809.40265	3			0	0	0	1	0	0	1	0	1	0	0	0	1		1	0
76127	1	67	4	2	113	5	3		2	1	2	0	1	1	0	2084	26058.53879	3	32.9	5.040015679	0	0	0	1	0	0	1	0	0	0	0	1	0	1	0	1
76129	2	41	5	2	112	5	5		1	2	2	0	1	1	0	1547	46990.8578	3	61.7	5.947198584	0	0	0	0	0	0	0	1	1	0	0	1	0	0	1	0
76134	1	58	3	2	106	1.21	3	42	3		1	0	1	0	1		26171.50009	2	82	6.357552005	0	0	1	0	0	0	1	0	0	0	1	0	1		0	0
76138	2	39	4	1	114	1.74	4	71	3	2	3	0	1	0	1	2361	39592.07222	1	54.6	5.770829046	0	0	0	1	0	0	0	0	1	1	0	0	0	0	0	0
76146	2	23	4	2	114	0.76	3		1	2	1	0	1	0	1	2864	49807.00951	1			0	0	0	1	0	0	1	0	1	1	0	0	1	0	1	0
76161	1	34	3	1	109	1.61	4	157	1	1	2	0	1	0	1	2246	26936.43238	3	37.5	5.22881869	0	0	1	0	0	0	0	0	0	0	0	1	0	1	1	0
76167	2	42	5	1	114		5		1	2	3	0	1	0	1	1719	47058.10375	1	45.1	5.495055528	0	0	0	0	0	0	0	1	1	1	0	0	0	0	1	0
76169	2	43	3	1	110	2.9	5	157	1	1	1	0	1	0	1	1570	124206.0632	3	70.4	6.137503524	0	0	1	0	0	0	0	1	1	0	0	0	1	1	1	0
76179	2	54	3	1	110	4.61	5		1	1	2	0	1	0	1	1590	202336.3679	2			0	0	1	0	0	0	0	1	1	0	1	1	0	1	1	0
76181	2	45	4	2	111	1.27	3		2	1	3	0	1	1	0	1969	52013.53637	3	31.3	4.968090752	0	0	0	1	0	0	1	0	1	0	0	0	0	1	0	1
76192	2	66	3	1	116	1.45	4	90	2	1	1	1	0	1	0	2256	90874.71941	3			0	0	1	0	0	0	0	0	1	0	0	0	1	1	0	1
76197	2	45	4	2	106	0.17	4	30	1		2	0	1	1	0		40199.29323	3	9.91	3.308885057	0	0	0	1	0	0	0	0	1	0	0	1	0		1	0
76208	1	51	4	2	108	4.16	4		2	1	3	0	1	1	0	1990	32903.03138	3	26.6	4.733354341	0	0	0	1	0	0	0	0	0	0	0	0	0	1	0	1
76212	2	34	1	1	107	2.34	4		1	1	2	0	1	0	1	1439	50703.71372	2	41.2	5.364572432	1	0	0	0	0	0	0	0	1	0	1	1	0	1	1	0
76224	2	74	3	2	104	0.73	1	119	1	1	1	1	0	1	0	1967	22642.93776	1	88.8	6.472487771	0	0	1	0	1	0	0	0	1	1	0	0	1	1	1	0
76226	1	43	5	1	104	1.06	4	89	3	1	1	1	0	0	1	1578	41222.14467	2	88.9	6.474111514	0	0	0	0	0	0	0	0	0	0	1	0	1	1	0	0
76230	1	24	3	1	105		5		1	1	3	0	1	0	1	2829	149180.9862	1	25	4.64385619	0	0	1	0	0	0	0	1	0	1	0	0	0	1	1	0
76233	2	54	1	1	107		1		1	2	1	1	0	1	0	1464	25105.86882	3	47.5	5.569855608	1	0	0	0	1	0	0	0	1	0	0	0	1	0	1	0
76236	2	40	1	1	117	4.71	4	117	1	2	2	1	0	1	0	2263	32684.61458	3	53	5.727920455	1	0	0	0	0	0	0	0	1	0	0	1	0	0	1	0
76240	1	35	3	2	107	1.13	3		1	1	3	0	1	0	1	2076	22826.61445	3	55.4	5.791814071	0	0	1	0	0	0	1	0	0	0	0	0	0	1	1	0
76241	1	20	3	1	112	4.87	3		3	1	3	0	1	0	1	559	105335.06	2	134	7.06608919	0	0	1	0	0	0	1	0	0	0	1	0	0	1	0	0
76246	1	44	2	2	117	0.82	4		3	1	3	0	1	0	1	2457	29351.32334	1	156	7.285402219	0	1	0	0	0	0	0	0	0	1	0	0	0	1	0	0
76252	2	70	3	1	116	1.48	4		1	2	1	0	1	0	1	2730	28181.12235	2	35	5.129283017	0	0	1	0	0	0	0	0	1	0	1	0	1	0	1	0
76277	1	80	3	1	113	0.97	3	80		1	3	0	1	0	1	1459	22346.4857	3	28.1	4.812498225	0	0	1	0	0	0	1	0	0	0	0	0	0	1
76290	2	42	5	2	118	1.56	3		1	2	3	1	0	0	1	2134	22708.55095	3	23.7	4.566815154	0	0	0	0	0	0	1	0	1	0	0	0	0	0	1	0
76298	2	57	3	1	104	5	5	132	1	1	1	0	1	0	1	1953	194613.2199	3	50.9	5.669593751	0	0	1	0	0	0	0	1	1	0	0	0	1	1	1	0
76333	2	80	1	1	107	0.44	1	108	1		1	0	1	1	0		30403.19261	1	23.2	4.5360529	1	0	0	0	1	0	0	0	1	1	0	0	1		1	0
76342	2	43	1	1	106	2.25	4	56	2	1	3	0	1	1	0	1808	40364.50827	3	45.4	5.504620392	1	0	0	0	0	0	0	0	1	0	0	0	0	1	0	1
76347	2	32	3	1	110	1.74	3		3	1	3	0	1	1	0	1194	43843.99884	3	138	7.108524457	0	0	1	0	0	0	1	0	1	0	0	0	0	1	0	0
76369	1	31	3	1	115	2	5		3	1	2	0	1	0	1	2659	23915.82833	1	41.6	5.378511623	0	0	1	0	0	0	0	1	0	1	0	1	0	1	0	0
76376	2	56	5	2	113	0.65	4		2	1	2	0	1	1	0	1112	34545.33324	1	96.8	6.596935142	0	0	0	0	0	0	0	0	1	1	0	1	0	1	0	1
76381	2	21	2	2	105	0.64	3	129	1		3	0	1	0	1		37586.20197	1	52.8	5.722466024	0	1	0	0	0	0	1	0	1	1	0	0	0		1	0
76384	2	50	1	2	111	0.56	2		1	2	1	0	1	0	1		27808.30834	1	32.7	5.031218731	1	0	0	0	0	1	0	0	1	1	0	0	1	0	1	0
76404	2	68	1	2	107		4		1	2	1	0	1	0	1		30303.13642	1	29.4	4.87774425	1	0	0	0	0	0	0	0	1	1	0	0	1	0	1	0
76424	1	60	3	2	109	4.13	5		1	1	3	0	1	0	1	3342	180094.1414	2	55.9	5.804776378	0	0	1	0	0	0	0	1	0	0	1	0	0	1	1	0
76434	1	50	1	2	118		1		3	1	1	0	1	0	1	3850	17374.22955	2	55.9	5.804776378	1	0	0	0	1	0	0	0	0	0	1	0	1	1	0	0
76435	2	69	4	1	114	4.84	5		2	1	3	0	1	0	1	766	41597.88656	3	36.1	5.173926932	0	0	0	1	0	0	0	1	1	0	0	0	0	1	0	1
76437	1	64	2	2	112	0.89	2	239	2	1	2	0	1	1	0	2333	27276.40523	2	25.6	4.678071905	0	1	0	0	0	1	0	0	0	0	1	1	0	1	0	1
76440	2	49	3	1	115	5	2		3		2	0	1	1	0	3014	115039.9811	2	93.2	6.54225805	0	0	1	0	0	1	0	0	1	0	1	1	0		0	0
76444	2	51	3	1	116	4.9	5	57	1	2	3	0	1	0	1		136219.9918	1	31.6	4.981852653	0	0	1	0	0	0	0	1	1	1	0	0	0	0	1	0
76446	2	46	3	1	116	2.18	3		3		1	0	1	1	0		114953.2977	2	77.1	6.268658955	0	0	1	0	0	0	1	0	1	0	1	0	1		0	0
76455	2	69	4	1	114	0.75	4	54	1	1	2	0	1	1	0	686	23838.43721	3			0	0	0	1	0	0	0	0	1	0	0	1	0	1	1	0
76459	1	33	4	1	114	1.29	2		2	1	1	0	1	0	1	3472	43329.63952	3	43.7	5.449561375	0	0	0	1	0	1	0	0	0	0	0	0	1	1	0	1
76464	1	33	3	1	110	3.26	5		1	1	3	0	1	1	0	1640	84325.98367	2	50.4	5.655351829	0	0	1	0	0	0	0	1	0	0	1	0	0	1	1	0
76466	2	39	2	1	109	0.89	2		1	2	2	0	1	0	1	1321	47115.48975	3	39.7	5.311067102	0	1	0	0	0	1	0	0	1	0	0	1	0	0	1	0
76470	2	49	3	1	113		4	143	1		1	1	0	1	0		143740.1462	1	40.6	5.343407822	0	0	1	0	0	0	0	0	1	1	0	0	1		1	0
76481	2	67	5	1	106	3.17	3		1	1	3	0	1	0	1	1326	19426.96228	1	54.9	5.778734244	0	0	0	0	0	0	1	0	1	1	0	0	0	1	1	0
76486	2	24	4	2	117	1.11	5		1	1	2	0	1	0	1	1873	34234.71405	2	27	4.754887502	0	0	0	1	0	0	0	1	1	0	1	1	0	1	1	0
76490	2	68	3	2	109	4.45	5	33	2	1	3	0	1	0	1	1648	220474.2465	1	76.9	6.264911693	0	0	1	0	0	0	0	1	1	1	0	0	0	1	0	1
76496	2	23	1	2	107	0.3	2	63	1	1	2	0	1	1	0	3920	46015.22445	2			1	0	0	0	0	1	0	0	1	0	1	1	0	1	1	0
76518	1	47	2	2	105	1.03	4		2	1	3	0	1	0	1	3451	54599.399	2	21.1	4.399171094	0	1	0	0	0	0	0	0	0	0	1	0	0	1	0	1
76532	1	38	4	2	115	1.24	4		1	1	3	0	1	1	0	4655	58985.07202	3	24.5	4.614709844	0	0	0	1	0	0	0	0	0	0	0	0	0	1	1	0
76533	1	67	4	1	106	2.84	4		2	1	2	0	1	1	0	3116	28529.20305	1	68.2	6.091699834	0	0	0	1	0	0	0	0	0	1	0	1	0	1	0	1
76534	1	52	3	1	118	1.11	4	258	3	1	3	0	1	1	0	1656	20681.87164	3	49	5.614709844	0	0	1	0	0	0	0	0	0	0	0	0	0	1	0	0
76543	1	40	3	1	108	0.71	5	113	2	1	1	0	1	0	1	1652	32260.23079	2	36.2	5.177917792	0	0	1	0	0	0	0	1	0	0	1	0	1	1	0	1
76551	2	56	5	2	104	5	5	132	1	2	2	0	1	0	1	2931	34747.65999	1	58.7	5.875288598	0	0	0	0	0	0	0	1	1	1	0	1	0	0	1	0
76557	1	54	1	1	109	0.74	1	111	2	1	1	0	1	0	1	3040	35979.888	2	50.5	5.658211483	1	0	0	0	1	0	0	0	0	0	1	0	1	1	0	1
76560	1	57	5	1	118	3.22	5		1	2	2	0	1	0	1	1289	23036.4863	1	29.8	4.897240426	0	0	0	0	0	0	0	1	0	1	0	1	0	0	1	0
76569	1	45	1	2	113	0.8	1		3		3	0	1	0	1		56844.13168	1	107	6.741466986	1	0	0	0	1	0	0	0	0	1	0	0	0		0	0
76574	2	38	1	1	118	0.63	4		1	2	2	0	1	0	1	1702	32208.66068	3	51.7	5.692092375	1	0	0	0	0	0	0	0	1	0	0	1	0	0	1	0
76577	2	23	5	1	114	1.02	3		3	2	1	0	1	0	1	1542	52149.3098	2	249	7.960001932	0	0	0	0	0	0	1	0	1	0	1	0	1	0	0	0
76589	1	38	3	2	112	1.11	3	37	2	1	2	0	1	0	1	2160	26792.68774	1	32.4	5.017921908	0	0	1	0	0	0	1	0	0	1	0	1	0	1	0	1
76591	2	28	3	1	111	5	5		1	1	1	0	1	0	1	1375	158645.3779	3			0	0	1	0	0	0	0	1	1	0	0	0	1	1	1	0
76593	1	76	4	2	112	0.73	3		1	2	2	0	1	1	0	1263	33088.94623	1	7.69	2.942983598	0	0	0	1	0	0	1	0	0	1	0	1	0	0	1	0
76602	2	40	4	2	114	0.7	4		1	1	3	0	1	0	1		38824.21419	3	46.5	5.539158811	0	0	0	1	0	0	0	0	1	0	0	0	0	1	1	0
76604	1	61	3	1	108	1.1	4		3	1	3	0	1	0	1	2390	32485.78806	2	40	5.321928095	0	0	1	0	0	0	0	0	0	0	1	0	0	1	0	0
76619	2	31	3	1	105	0.96	5	89	1	2	3	0	1	1	0	2072	68337.15249	1	149	7.21916852	0	0	1	0	0	0	0	1	1	1	0	0	0	0	1	0
76622	1	22	4	2	114	1.05	3		1	2	1	0	1	0	1	2669	49859.08458	2	26	4.700439718	0	0	0	1	0	0	1	0	0	0	1	0	1	0	1	0
76624	1	51	3	1	114	1.48	2		2	1	3	0	1	1	0	3924	45493.35789	1	83.5	6.383704292	0	0	1	0	0	1	0	0	0	1	0	0	0	1	0	1
76635	1	59	5	1	118	5	5		1	1	2	0	1	0	1	2330	22361.41536	1	25.4	4.666756592	0	0	0	0	0	0	0	1	0	1	0	1	0	1	1	0
76638	2	63	2	1	109	3.05	4	98	1	1	2	0	1	0	1	3134	23423.88755	3			0	1	0	0	0	0	0	0	1	0	0	1	0	1	1	0
76639	1	43	4	2	105	0.08	3		3	1	3	0	1	0	1	765	30502.24905	1	167	7.383704292	0	0	0	1	0	0	1	0	0	1	0	0	0	1	0	0
76643	2	41	4	2	108	3.37	4	59	1	1	2	0	1	1	0	3438	36506.54923	3	34.4	5.10433666	0	0	0	1	0	0	0	0	1	0	0	1	0	1	1	0
76660	2	74	3	2	104	1.03	3		1	1	2	0	1	0	1		46873.03403	1	13.2	3.722466024	0	0	1	0	0	0	1	0	1	1	0	1	0	1	1	0
76663	1	71	1	1	106	0.7	1	145	2		1	0	1	0	1		28131.87195	1			1	0	0	0	1	0	0	0	0	1	0	0	1		0	1
76667	2	52	3	1	104	5	5	59	1	1	3	0	1	0	1	1316	197007.7628	1			0	0	1	0	0	0	0	1	1	1	0	0	0	1	1	0
76670	1	49	3	1	105	2.61	3		1	1	3	0	1	0	1	1850	193461.2741	2			0	0	1	0	0	0	1	0	0	0	1	0	0	1	1	0
76672	2	45	4	2	115	0.51	4		1	2	3	0	1	0	1	1915	55244.96459	2	20.8	4.378511623	0	0	0	1	0	0	0	0	1	0	1	0	0	0	1	0
76684	2	47	3	1	104	3.31	5		2	1	2	0	1	0	1	2819	134749.9158	2	26.9	4.749534268	0	0	1	0	0	0	0	1	1	0	1	1	0	1	0	1
76691	1	38	2	1	118		4	56	2	1	3	0	1	0	1		61167.02905	2	73.2	6.193771743	0	1	0	0	0	0	0	0	0	0	1	0	0	1	0	1
76692	2	58	3	2	115	3.5	5	99	1	2	1	0	1	1	0	2070	202466.5052	3	37.9	5.244125943	0	0	1	0	0	0	0	1	1	0	0	0	1	0	1	0
76697	1	24	5	1	114	1.4	1		1	1	3	0	1	0	1	2318	98775.90131	1	25	4.64385619	0	0	0	0	1	0	0	0	0	1	0	0	0	1	1	0
76698	2	66	5	1	118	1.56	3		1	2	1	1	0	1	0		11136.29867	2	28.4	4.827819025	0	0	0	0	0	0	1	0	1	0	1	0	1	0	1	0
76703	1	36	3	2	109	2.06	3	38	2	1	3	0	1	0	1	2077	29542.64748	2	135	7.076815597	0	0	1	0	0	0	1	0	0	0	1	0	0	1	0	1
76706	1	60	2	1	104	0.52	2		3		2	0	1	0	1	1369	10947.18545	1	61.4	5.94016675	0	1	0	0	0	1	0	0	0	1	0	1	0		0	0
76707	2	46	4	1	108	1.35	4	94	1	2	1	0	1	0	1	1617	49441.47129	2			0	0	0	1	0	0	0	0	1	0	1	0	1	0	1	0
76708	1	23	4	2	111	0.05	5		1	1	3	0	1	0	1		55466.53431	2	14.1	3.817623258	0	0	0	1	0	0	0	1	0	0	1	0	0	1	1	0
76709	1	74	3	2	111	1.59	4		1	1	1	0	1	1	0	2512	120885.2694	3	22.8	4.510961919	0	0	1	0	0	0	0	0	0	0	0	0	1	1	1	0
76719	2	39	4	2	106	1.79	3	57	1	1	3	0	1	1	0	2208	31580.59243	3	97.6	6.608809243	0	0	0	1	0	0	1	0	1	0	0	0	0	1	1	0
76733	1	77	3	1	116	2.26	4	129	2	2	2	0	1	1	0	1687	72858.60277	3	38.2	5.255500733	0	0	1	0	0	0	0	0	0	0	0	1	0	0	0	1
76737	2	28	3	2	115	5	4		1	1	3	0	1	0	1	2704	160324.6334	1	28.2	4.817623258	0	0	1	0	0	0	0	0	1	1	0	0	0	1	1	0
76738	2	63	5	1	112	5	5	120	1	1	1	0	1	1	0	1354	23982.3701	1	25.5	4.672425342	0	0	0	0	0	0	0	1	1	1	0	0	1	1	1	0
76740	2	40	3	2	104	4.19	5		2	1	3	0	1	0	1	729	98054.70056	3	46.5	5.539158811	0	0	1	0	0	0	0	1	1	0	0	0	0	1	0	1
76742	1	40	5	1	117	5	5		2	1	2	0	1	0	1	2042	28039.7824	2	22.7	4.504620392	0	0	0	0	0	0	0	1	0	0	1	1	0	1	0	1
76751	2	36	1	1	111	3.33	2	87	1	1	1	0	1	0	1	4520	59177.29617	3	39.7	5.311067102	1	0	0	0	0	1	0	0	1	0	0	0	1	1	1	0
76754	1	76	4	1	112	5	4	113	1	1	2	0	1	0	1	1939	22385.52891	2	18	4.169925001	0	0	0	1	0	0	0	0	0	0	1	1	0	1	1	0
76755	2	42	3	1	114	3.1	3		1	1	3	0	1	0	1	1745	83661.74121	3	30.3	4.921245889	0	0	1	0	0	0	1	0	1	0	0	0	0	1	1	0
76756	1	44	4	2	117	0.15	1	56	1		1	0	1	1	0	510	36016.32103	2			0	0	0	1	1	0	0	0	0	0	1	0	1		1	0
76777	1	29	1	2	109	3.14	4		2	1	3	0	1	0	1	2201	68463.00919	2			1	0	0	0	0	0	0	0	0	0	1	0	0	1	0	1
76799	1	36	3	2	118		3	37	2	1	3	0	1	1	0	3078	83465.96568	2	42.4	5.40599236	0	0	1	0	0	0	1	0	0	0	1	0	0	1	0	1
76805	2	56	3	2	104	3.05	4		1	2	1	0	1	0	1	1766	184088.5179	1	23.9	4.578938713	0	0	1	0	0	0	0	0	1	1	0	0	1	0	1	0
76810	2	54	1	1	117		2		2	2	1	0	1	0	1		25772.71139	3	23.5	4.554588852	1	0	0	0	0	1	0	0	1	0	0	0	1	0	0	1
76815	1	44	4	1	110		2		3	1	1	0	1	1	0	2543	41856.55139	3	47	5.554588852	0	0	0	1	0	1	0	0	0	0	0	0	1	1	0	0
76826	1	23	3	2	113	3.58	3	33	1	1	3	0	1	0	1	4279	119610.5399	1	40.8	5.350497247	0	0	1	0	0	0	1	0	0	1	0	0	0	1	1	0
76840	2	61	4	2	116	0.86	3	67	2	2	1	0	1	1	0	2870	26377.45749	3	20.6	4.364572432	0	0	0	1	0	0	1	0	1	0	0	0	1	0	0	1
76843	1	59	4	1	114	0.54	1		1		2	1	0	0	1		29642.64444	3			0	0	0	1	1	0	0	0	0	0	0	1	0		1	0
76846	2	26	2	1	108	0.64	2		3	1	3	0	1	0	1	2175	35747.17637	1	63.3	5.984133595	0	1	0	0	0	1	0	0	1	1	0	0	0	1	0	0
76854	1	36	3	2	109	5	5	98	1	2	2	0	1	0	1	2822	126076.902	3	39.9	5.318316841	0	0	1	0	0	0	0	1	0	0	0	1	0	0	1	0
76856	1	20	3	2	116	1.26	4	46	3	2	3	0	1	0	1	1108	117371.3792	2	100	6.64385619	0	0	1	0	0	0	0	0	0	0	1	0	0	0	0	0
76859	1	32	5	2	115	3.33	3	129	3	1	3	0	1	0	1	1701	41302.79924	2	92	6.523561956	0	0	0	0	0	0	1	0	0	0	1	0	0	1	0	0
76863	2	39	3	2	104	5	5		2	1	2	0	1	0	1	1096	107574.0632	1	10.3	3.364572432	0	0	1	0	0	0	0	1	1	1	0	1	0	1	0	1
76867	1	51	4	2	106	5	4		2	1	3	0	1	0	1	1584	30427.40831	2	41.5	5.375039431	0	0	0	1	0	0	0	0	0	0	1	0	0	1	0	1
76878	1	30	3	2	111	3.6	4	302	1	1	3	0	1	1	0	1789	162019.6328	3	38.8	5.277984747	0	0	1	0	0	0	0	0	0	0	0	0	0	1	1	0
76880	2	62	4	1	112	4.84	4		1	2	1	0	1	1	0	1569	26608.62359	3			0	0	0	1	0	0	0	0	1	0	0	0	1	0	1	0
76884	2	55	4	1	104	5	5		2	1	3	0	1	1	0	1414	29657.58571	1	37	5.209453366	0	0	0	1	0	0	0	1	1	1	0	0	0	1	0	1
76921	1	64	2	2	115	0.31	1		2	1	1	0	1	1	0	871	20262.83178	3			0	1	0	0	1	0	0	0	0	0	0	0	1	1	0	1
76934	1	41	5	1	106	3.63	5	162	1	1	2	0	1	0	1	3337	144878.255	2	33.6	5.070389328	0	0	0	0	0	0	0	1	0	0	1	1	0	1	1	0
76953	1	41	5	2	113	5	5		1	1	2	0	1	0	1	1681	40473.6702	2	35	5.129283017	0	0	0	0	0	0	0	1	0	0	1	1	0	1	1	0
76955	1	38	4	2	104	1.72	4		3	1	3	0	1	0	1	3502	28952.3794	1	31	4.95419631	0	0	0	1	0	0	0	0	0	1	0	0	0	1	0	0
76963	1	39	5	1	105	5	5	121	1	2	3	0	1	0	1	4191	46764.34698	1	75.8	6.244125943	0	0	0	0	0	0	0	1	0	1	0	0	0	0	1	0
76965	1	35	5	1	109	5	5	111	2	1	3	0	1	0	1	1486	33004.7591	3			0	0	0	0	0	0	0	1	0	0	0	0	0	1	0	1
76966	2	48	5	2	106	5	4		2	2	3	0	1	1	0	1495	36594.01536	1	40.3	5.332707934	0	0	0	0	0	0	0	0	1	1	0	0	0	0	0	1
76969	1	52	3	2	113	3.81	4	146	3	1	3	0	1	0	1	2171	143126.1466	1	144	7.169925001	0	0	1	0	0	0	0	0	0	1	0	0	0	1	0	0
76972	1	57	1	2	107	1.65	3	138	1	2	3	1	0	0	1	2231	30859.89566	2	25.3	4.66106548	1	0	0	0	0	0	1	0	0	0	1	0	0	0	1	0
76974	2	38	3	2	109	5	5		1		3	0	1	0	1	1789	100338.5298	1	12.2	3.608809243	0	0	1	0	0	0	0	1	1	1	0	0	0		1	0
76975	1	53	5	1	117		4		3	1	1	0	1	1	0		22258.21106	3	54.8	5.776103988	0	0	0	0	0	0	0	0	0	0	0	0	1	1	0	0
76987	2	33	1	1	117	0.47	3		1	1	1	1	0	1	0	1820	29200.22823	2			1	0	0	0	0	0	1	0	1	0	1	0	1	1	1	0
76990	1	21	3	1	112	5	3	94	3	1	3	0	1	0	1	2238	109156.9149	1	28	4.807354922	0	0	1	0	0	0	1	0	0	1	0	0	0	1	0	0
76996	1	36	1	1	117	1.04	1		1	2	2	0	1	0	1	3792	45466.73918	2	70.6	6.141596278	1	0	0	0	1	0	0	0	0	0	1	1	0	0	1	0
77010	1	44	1	1	111	0.69	3	103	3	1	3	1	0	1	0		57258.76236	2	93.7	6.549977143	1	0	0	0	0	0	1	0	0	0	1	0	0	1	0	0
77020	1	47	3	1	116	1.81	2	222	2	1	3	0	1	0	1	2426	106329.8005	3			0	0	1	0	0	1	0	0	0	0	0	0	0	1	0	1
77021	1	43	4	2	116	2.18	4	56	1	1	2	0	1	0	1	1006	45824.38909	2	33	5.044394119	0	0	0	1	0	0	0	0	0	0	1	1	0	1	1	0
77023	2	65	3	1	104	5	5	59	1	1	2	0	1	0	1	2209	80664.38821	1	42.8	5.419538892	0	0	1	0	0	0	0	1	1	1	0	1	0	1	1	0
77024	1	25	4	2	114	2.94	4		1	1	3	0	1	0	1	1211	34626.91204	3	31.3	4.968090752	0	0	0	1	0	0	0	0	0	0	0	0	0	1	1	0
77028	1	54	4	2	116	0.29	2		2		2	0	1	0	1		38180.9488	3	20.5	4.357552005	0	0	0	1	0	1	0	0	0	0	0	1	0		0	1
77047	1	28	2	2	104	3.17	3	58	2	1	3	0	1	0	1	1195	53674.71012	2	72	6.169925001	0	1	0	0	0	0	1	0	0	0	1	0	0	1	0	1
77049	2	66	5	1	118	2.58	2	150	1	2	2	1	0	1	0	1178	19910.66085	3	30.3	4.921245889	0	0	0	0	0	1	0	0	1	0	0	1	0	0	1	0
77066	2	62	2	2	116		1		3	1	1	0	1	0	1		20626.26905	3	75.9	6.246027981	0	1	0	0	1	0	0	0	1	0	0	0	1	1	0	0
77076	1	35	4	2	111	3.79	5		1	1	3	0	1	0	1	2904	41689.25818	3	27.2	4.765534746	0	0	0	1	0	0	0	1	0	0	0	0	0	1	1	0
77077	1	50	4	2	117	2.06	2		1	1	1	0	1	1	0		24321.95277	3			0	0	0	1	0	1	0	0	0	0	0	0	1	1	1	0
77091	2	31	1	1	111		3		1	1	3	0	1	0	1	819	56975.73036	1	45.7	5.51412226	1	0	0	0	0	0	1	0	1	1	0	0	0	1	1	0
77094	2	57	5	2	104	3.81	5			1	3	0	1	0	1	2101	37478.392	2	12	3.584962501	0	0	0	0	0	0	0	1	1	0	1	0	0	1
77116	1	21	3	1	105	1.44	2	117	3	1	3	0	1	0	1	1758	129236.9041	1	161	7.330916878	0	0	1	0	0	1	0	0	0	1	0	0	0	1	0	0
77120	2	56	3	1	114	2.58	3		1		1	0	1	0	1	262	126050.5046	3			0	0	1	0	0	0	1	0	1	0	0	0	1		1	0
77141	2	42	1	2	111	1.07	1		1	1	3	0	1	0	1	1907	36522.44393	2	50.2	5.649615459	1	0	0	0	1	0	0	0	1	0	1	0	0	1	1	0
77151	1	34	3	1	113	1.23	5	156	1	1	3	0	1	0	1	4209	34827.55915	1	59.9	5.904484098	0	0	1	0	0	0	0	1	0	1	0	0	0	1	1	0
77153	2	29	3	1	109	1.07	4		3	1	2	0	1	1	0	2830	56502.41342	2	103	6.686500527	0	0	1	0	0	0	0	0	1	0	1	1	0	1	0	0
77158	1	20	3	1	109	0.5	4	71	1	1	3	0	1	0	1	2491	36579.73829	1	16.9	4.078951341	0	0	1	0	0	0	0	0	0	1	0	0	0	1	1	0
77160	1	52	3	2	113	1.47	5		1	1	2	1	0	0	1	1701	14490.68522	3	33.2	5.053111336	0	0	1	0	0	0	0	1	0	0	0	1	0	1	1	0
77176	2	41	1	2	118	2.1	2	238	1	1	1	1	0	0	1	1023	20446.05212	3	41.8	5.385431037	1	0	0	0	0	1	0	0	1	0	0	0	1	1	1	0
77177	1	48	3	2	116	4.77	3		1	1	2	0	1	1	0	3255	153659.4376	2	27.2	4.765534746	0	0	1	0	0	0	1	0	0	0	1	1	0	1	1	0
77185	2	51	3	1	116	5	5		1	1	2	0	1	0	1	1140	184768.8429	2	29.6	4.887525271	0	0	1	0	0	0	0	1	1	0	1	1	0	1	1	0
77196	1	41	3	2	112	1.45	4		3	1	2	0	1	0	1	5239	29388.83219	2	186	7.539158811	0	0	1	0	0	0	0	0	0	0	1	1	0	1	0	0
77212	1	80	3	2	107	1.39	4			1	1	0	1	1	0	1337	48098.13432	3	40.7	5.346956889	0	0	1	0	0	0	0	0	0	0	0	0	1	1
77215	1	38	1	1	107	1.27	4		1	1	3	0	1	0	1	2856	66222.68727	3	42.5	5.409390936	1	0	0	0	0	0	0	0	0	0	0	0	0	1	1	0
77217	2	20	3	1	111	0.87	4	47	3	1	1	0	1	0	1	1916	159958.1356	1	117	6.87036472	0	0	1	0	0	0	0	0	1	1	0	0	1	1	0	0
77221	2	39	3	1	105	1.28	4	393	1	1	2	0	1	0	1	1589	63351.56193	3	30.2	4.916476644	0	0	1	0	0	0	0	0	1	0	0	1	0	1	1	0
77224	2	22	3	2	104	4.3	4		1	1	3	0	1	0	1	1561	104592.0203	1	43.3	5.43629512	0	0	1	0	0	0	0	0	1	1	0	0	0	1	1	0
77229	1	48	4	1	108	4.82	5		1	1	2	0	1	1	0	2515	32830.40229	3	30.3	4.921245889	0	0	0	1	0	0	0	1	0	0	0	1	0	1	1	0
77234	2	24	4	1	115	2.61	5		1	1	2	0	1	0	1	1568	57108.95491	3	36.9	5.205548911	0	0	0	1	0	0	0	1	1	0	0	1	0	1	1	0
77236	2	44	3	2	113	2.31	4	65	1	1	2	0	1	0	1	1651	135591.607	2	26.3	4.716990894	0	0	1	0	0	0	0	0	1	0	1	1	0	1	1	0
77239	2	36	3	2	116	0.17	1	76	1	1	1	0	1	0	1	1364	42909.33046	3	23.4	4.548436625	0	0	1	0	1	0	0	0	1	0	0	0	1	1	1	0
77240	1	35	3	2	115	1.25	4		3	1	2	0	1	0	1	2595	102705.9943	1	219	7.77478706	0	0	1	0	0	0	0	0	0	1	0	1	0	1	0	0
77241	1	27	2	2	110	4.63	5	51	1	1	3	0	1	0	1	2840	71318.88571	2	42.4	5.40599236	0	1	0	0	0	0	0	1	0	0	1	0	0	1	1	0
77246	1	68	4	1	105	1.57	5	105	1	1	1	0	1	0	1	3138	16931.05776	1	31.4	4.972692654	0	0	0	1	0	0	0	1	0	1	0	0	1	1	1	0
77248	2	22	5	1	118	2.61	4	138	1		3	0	1	0	1	2342	35353.22701	2	43	5.426264755	0	0	0	0	0	0	0	0	1	0	1	0	0		1	0
77255	2	60	3	2	110	2.57	4	111	2	1	1	1	0	1	0	2357	130543.79	3	44.3	5.469234794	0	0	1	0	0	0	0	0	1	0	0	0	1	1	0	1
77259	1	24	3	2	115	0.72	3		3	2	2	0	1	0	1	1468	38344.82416	1	56.1	5.809928866	0	0	1	0	0	0	1	0	0	1	0	1	0	0	0	0
77277	1	53	3	1	113	0.98	2		2	1	2	0	1	0	1	747	165956.0931	3	51.8	5.694880193	0	0	1	0	0	1	0	0	0	0	0	1	0	1	0	1
77279	2	38	3	1	105	4.9	5	86	2	1	3	0	1	0	1	2431	173777.487	2	43.8	5.452858965	0	0	1	0	0	0	0	1	1	0	1	0	0	1	0	1
77284	1	65	3	1	113	3.93	4	105	2	1	3	1	0	0	1	3237	162126.7354	1	55.1	5.783980414	0	0	1	0	0	0	0	0	0	1	0	0	0	1	0	1
77300	1	24	2	1	108		4	95	1	1	3	0	1	0	1	1571	74907.44597	3	141	7.139551352	0	1	0	0	0	0	0	0	0	0	0	0	0	1	1	0
77302	1	23	3	2	105	2.74	4	50	1	1	1	0	1	0	1	2073	100569.1854	1	56.5	5.820178962	0	0	1	0	0	0	0	0	0	1	0	0	1	1	1	0
77313	2	67	1	1	106	1.38	1		1	2	2	0	1	1	0		23403.34869	3	40.8	5.350497247	1	0	0	0	1	0	0	0	1	0	0	1	0	0	1	0
77314	1	76	4	2	117	3.03	4	32	1	1	1	0	1	1	0	1538	13247.52329	3			0	0	0	1	0	0	0	0	0	0	0	0	1	1	1	0
77332	1	36	3	2	112	1.11	3	88	1	2	3	0	1	1	0	1986	24759.69031	3	21.7	4.439623138	0	0	1	0	0	0	1	0	0	0	0	0	0	0	1	0
77339	2	41	5	1	107	2.76	4		1	1	3	0	1	0	1	2278	60363.07481	3	33.8	5.078951341	0	0	0	0	0	0	0	0	1	0	0	0	0	1	1	0
77346	1	30	2	2	104	1.97	5	140	1	1	3	0	1	0	1	2533	38681.34465	3	41.2	5.364572432	0	1	0	0	0	0	0	1	0	0	0	0	0	1	1	0
77362	2	75	3	1	116	2.26	3	211	1	2	2	0	1	0	1	952	70182.85095	3	33.1	5.048759312	0	0	1	0	0	0	1	0	1	0	0	1	0	0	1	0
77374	2	46	4	1	115	1.95	5		3	1	1	0	1	0	1	1589	49158.33939	1	27.1	4.760220946	0	0	0	1	0	0	0	1	1	1	0	0	1	1	0	0
77377	1	36	1	1	110		3		1		3	0	1	0	1	2206	64316.20823	3	65.8	6.040015679	1	0	0	0	0	0	1	0	0	0	0	0	0		1	0
77381	1	28	3	2	112	1.22	3		3	1	3	0	1	1	0	2527	49677.51175	1	456	8.832890014	0	0	1	0	0	0	1	0	0	1	0	0	0	1	0	0
77383	1	80	4	1	108	3.07	3		1		2	0	1	0	1	1649	14193.67695	1	25.6	4.678071905	0	0	0	1	0	0	1	0	0	1	0	1	0		1	0
77411	2	44	3	1	109	0.5	2	113	3	2	1	0	1	0	1	870	29163.65634	1	86	6.426264755	0	0	1	0	0	1	0	0	1	1	0	0	1	0	0	0
77414	1	32	1	1	115	1.27	2		1	1	3	0	1	0	1	1735	63276.40363	3	30	4.906890596	1	0	0	0	0	1	0	0	0	0	0	0	0	1	1	0
77419	1	24	3	1	113	1.62	4		1	1	3	0	1	1	0	5043	161932.4249	2	29.2	4.867896464	0	0	1	0	0	0	0	0	0	0	1	0	0	1	1	0
77422	1	80	5	2	118	5	5	54	1	2	2	1	0	1	0	2630	21334.81276	1	18.3	4.193771743	0	0	0	0	0	0	0	1	0	1	0	1	0	0	1	0
77423	1	74	3	1	118	0.84	2	208		1	2	1	0	0	1	3253	15583.62081	2	28.6	4.837943242	0	0	1	0	0	1	0	0	0	0	1	1	0	1
77428	2	33	4	2	116	0.69	2		1	1	1	0	1	0	1		46554.66984	3	16.7	4.061776198	0	0	0	1	0	1	0	0	1	0	0	0	1	1	1	0
77429	2	76	4	1	118	3.56	3		2	1	2	1	0	0	1		30305.05089	3	11.2	3.485426827	0	0	0	1	0	0	1	0	1	0	0	1	0	1	0	1
77443	1	64	3	1	115	1.28	5	153	2	1	1	1	0	1	0	1444	127800.8955	3	39.6	5.307428525	0	0	1	0	0	0	0	1	0	0	0	0	1	1	0	1
77446	2	26	3	2	108	1.99	3		1	2	1	0	1	1	0	1021	163160.281	2	36	5.169925001	0	0	1	0	0	0	1	0	1	0	1	0	1	0	1	0
77453	2	57	5	1	107	2.12	4		3	1	2	0	1	0	1	2868	173826.6417	2	98	6.614709844	0	0	0	0	0	0	0	0	1	0	1	1	0	1	0	0
77458	1	50	4	1	112		4	335	3	1	1	0	1	1	0	4997	37805.68272	3	201	7.651051691	0	0	0	1	0	0	0	0	0	0	0	0	1	1	0	0
77464	2	36	5	2	106	1.21	4		3	2	2	1	0	1	0	1157	48139.24008	3	68.4	6.09592442	0	0	0	0	0	0	0	0	1	0	0	1	0	0	0	0
77465	2	21	2	2	104	5	3	35	1	1	3	0	1	0	1	3024	32996.88072	1	34.2	5.09592442	0	1	0	0	0	0	1	0	1	1	0	0	0	1	1	0
77466	2	22	3	2	113	3.94	4	119	1	1	2	0	1	0	1	815	138838.9036	2	30.4	4.925999419	0	0	1	0	0	0	0	0	1	0	1	1	0	1	1	0
77470	2	25	3	1	108	2.87	5		3	1	3	0	1	0	1	2981	119544.3433	3	59.6	5.897240426	0	0	1	0	0	0	0	1	1	0	0	0	0	1	0	0
77502	2	55	3	2	104	5	5	60	2	1	1	0	1	0	1	2091	162040.2936	3	30.8	4.944858446	0	0	1	0	0	0	0	1	1	0	0	0	1	1	0	1
77503	1	59	3	1	106	0.01	5		2	1	1	0	1	0	1	3678	47989.75867	2			0	0	1	0	0	0	0	1	0	0	1	0	1	1	0	1
77505	2	30	3	2	107	2.73	5		1	2	3	0	1	0	1	1730	111603.7596	1			0	0	1	0	0	0	0	1	1	1	0	0	0	0	1	0
77509	1	53	4	1	116	2.45	3	130	2	1	3	0	1	1	0	2381	33991.62391	3			0	0	0	1	0	0	1	0	0	0	0	0	0	1	0	1
77511	1	80	4	2	118	0.86	1		2	1	1	1	0	1	0		10268.92152	3	23.8	4.572889668	0	0	0	1	1	0	0	0	0	0	0	0	1	1	0	1
77521	1	41	3	1	116	4.88	4		1	1	3	0	1	0	1	3776	104940.8199	2	44.4	5.472487771	0	0	1	0	0	0	0	0	0	0	1	0	0	1	1	0
77539	2	38	4	2	117	5	4		3	1	3	0	1	0	1	1637	41627.08728	1	37.2	5.217230716	0	0	0	1	0	0	0	0	1	1	0	0	0	1	0	0
77541	1	60	3	2	106	5	5	50	1	1	3	0	1	0	1	2632	136651.8244	1	34.9	5.125155131	0	0	1	0	0	0	0	1	0	1	0	0	0	1	1	0
77569	2	48	2	1	109	0.22	2	118	1	2	3	0	1	1	0	2519	43696.56834	3	26.7	4.738767837	0	1	0	0	0	1	0	0	1	0	0	0	0	0	1	0
77578	1	45	1	2	110	1.5	2		1	1	1	0	1	0	1	950	46207.07973	3	47.5	5.569855608	1	0	0	0	0	1	0	0	0	0	0	0	1	1	1	0
77584	2	35	4	2	115	2.58	3	58	1	1	3	0	1	1	0	1919	52409.50622	3			0	0	0	1	0	0	1	0	1	0	0	0	0	1	1	0
77585	1	36	1	1	116	1.57	3	226	2	1	1	0	1	0	1	2175	49496.26344	3	33.1	5.048759312	1	0	0	0	0	0	1	0	0	0	0	0	1	1	0	1
77586	1	65	3	1	115	5	5	174	1	1	2	0	1	1	0	2702	134194.0932	1	31.8	4.99095486	0	0	1	0	0	0	0	1	0	1	0	1	0	1	1	0
77587	1	20	3	1	109	0	3		3	1	2	0	1	0	1	2257	50907.34549	3	199	7.636624621	0	0	1	0	0	0	1	0	0	0	0	1	0	1	0	0
77601	1	42	3	2	110	3.79	5	193	1	1	1	1	0	0	1	2586	88632.65067	3	31.4	4.972692654	0	0	1	0	0	0	0	1	0	0	0	0	1	1	1	0
77610	2	61	3	2	115		3		1	2	3	0	1	0	1	2936	199801.85	3	29.9	4.902073579	0	0	1	0	0	0	1	0	1	0	0	0	0	0	1	0
77612	1	22	2	1	106	4.67	4	191	1	1	3	0	1	0	1	1224	100533.202	3	77.2	6.270528942	0	1	0	0	0	0	0	0	0	0	0	0	0	1	1	0
77616	2	35	4	1	118	0.56	4	48	1		3	0	1	1	0	1201	28505.49637	3	31	4.95419631	0	0	0	1	0	0	0	0	1	0	0	0	0		1	0
77620	2	28	3	2	109	0.93	4	48	1	1	2	0	1	0	1	1499	124801.5298	3	16.2	4.017921908	0	0	1	0	0	0	0	0	1	0	0	1	0	1	1	0
77644	1	60	3	1	107	5	4	61	2	1	3	0	1	0	1	4144	157714.5212	2	26.8	4.744161096	0	0	1	0	0	0	0	0	0	0	1	0	0	1	0	1
77647	1	68	2	1	108	5	4	85	1	1	3	1	0	1	0	2769	20876.53865	3	29	4.857980995	0	1	0	0	0	0	0	0	0	0	0	0	0	1	1	0
77651	2	23	3	1	112	0.48	2	181	3	1	3	0	1	0	1	1675	42734.49426	3	102	6.672425342	0	0	1	0	0	1	0	0	1	0	0	0	0	1	0	0
77656	1	40	3	2	109	2.54	3		3	1	1	0	1	0	1	2681	160497.9029	2			0	0	1	0	0	0	1	0	0	0	1	0	1	1	0	0
77668	1	47	4	1	112	5	5		3	1	2	0	1	0	1	3260	38857.00391	3	47.9	5.581953751	0	0	0	1	0	0	0	1	0	0	0	1	0	1	0	0
77675	1	33	5	2	104	5	5	235	1	1	1	0	1	0	1	1589	36268.68678	1	31.3	4.968090752	0	0	0	0	0	0	0	1	0	1	0	0	1	1	1	0
77678	1	34	3	2	110	4.28	5		1	1	3	0	1	0	1	2849	105378.2292	1	55.6	5.797012978	0	0	1	0	0	0	0	1	0	1	0	0	0	1	1	0
77691	2	28	3	2	110	3.43	4		2	1	3	0	1	1	0	1019	112971.9148	2	89.6	6.485426827	0	0	1	0	0	0	0	0	1	0	1	0	0	1	0	1
77698	2	30	3	2	112	1.74	4		1	2	2	0	1	0	1	2564	160485.3633	2	33.1	5.048759312	0	0	1	0	0	0	0	0	1	0	1	1	0	0	1	0
77700	2	48	3	1	105	0.78	3	129	3		1	0	1	1	0	2794	49393.96842	1	145	7.17990909	0	0	1	0	0	0	1	0	1	1	0	0	1		0	0
77708	2	44	3	1	116	5	5		1	1	3	0	1	1	0	1154	85919.5125	1	24.8	4.632268215	0	0	1	0	0	0	0	1	1	1	0	0	0	1	1	0
77716	1	20	3	2	106	2.6	4		1	1	3	0	1	0	1	3544	63136.95245	2	104	6.700439718	0	0	1	0	0	0	0	0	0	0	1	0	0	1	1	0
77722	1	80	3	1	113	1.55	3	187	2	1	1	0	1	1	0	1907	32772.97674	2	39.6	5.307428525	0	0	1	0	0	0	1	0	0	0	1	0	1	1	0	1
77723	1	27	3	2	107	0.3	3		1	2	3	0	1	0	1	4670	99541.58326	1	28.1	4.812498225	0	0	1	0	0	0	1	0	0	1	0	0	0	0	1	0
77727	2	45	5	1	108	3.48	5		1	2	2	1	0	0	1	1730	31456.82317	2	37.1	5.213347282	0	0	0	0	0	0	0	1	1	0	1	1	0	0	1	0
77741	2	73	3	1	117	2.09	5	80	1	1	3	0	1	0	1	1776	72379.74692	1	22.2	4.472487771	0	0	1	0	0	0	0	1	1	1	0	0	0	1	1	0
77745	1	33	4	2	117	5	4		3	1	1	0	1	0	1	1856	34928.15177	2	100	6.64385619	0	0	0	1	0	0	0	0	0	0	1	0	1	1	0	0
77747	1	27	4	2	116		3		3	1	3	0	1	0	1	1827	32968.11745	1	150	7.22881869	0	0	0	1	0	0	1	0	0	1	0	0	0	1	0	0
77758	2	67	3	2	113	1.89	3	183	2	1	2	1	0	1	0	1361	65015.78175	3	49.1	5.617651119	0	0	1	0	0	0	1	0	1	0	0	1	0	1	0	1
77769	2	64	3	1	113	3.93	3	102	3	1	2	0	1	0	1	2896	144992.5542	1	42.3	5.402585758	0	0	1	0	0	0	1	0	1	1	0	1	0	1	0	0
77780	1	50	4	2	108	3.37	4	84	1	1	2	0	1	0	1	2449	32547.29717	1	41.5	5.375039431	0	0	0	1	0	0	0	0	0	1	0	1	0	1	1	0
77787	2	44	1	2	107	1.05	4		1	2	2	0	1	0	1	1841	36870.0344	3	38.1	5.251719093	1	0	0	0	0	0	0	0	1	0	0	1	0	0	1	0
77788	2	21	4	1	112	1.16	4	129	1	1	1	0	1	0	1	845	34534.6629	3	43.5	5.442943496	0	0	0	1	0	0	0	0	1	0	0	0	1	1	1	0
77795	2	34	4	1	117	2.29	4	127	1	2	1	0	1	0	1	2587	43735.97027	3	34	5.087462841	0	0	0	1	0	0	0	0	1	0	0	0	1	0	1	0
77801	1	33	2	1	118	0.31	1	28	1	1	3	0	1	0	1	1650	33056.95927	1	63.3	5.984133595	0	1	0	0	1	0	0	0	0	1	0	0	0	1	1	0
77808	1	49	3	2	116	5	3	158	2	1	3	1	0	1	0	4254	140903.8645	3	41.7	5.381975479	0	0	1	0	0	0	1	0	0	0	0	0	0	1	0	1
77811	1	55	5	2	111	3.03	5	90	3	1	1	0	1	0	1	3166	40070.89846	1	46.2	5.529820947	0	0	0	0	0	0	0	1	0	1	0	0	1	1	0	0
77823	2	61	1	1	109	0.19	1		1	2	2	1	0	0	1	695	29112.63957	3	49.5	5.62935662	1	0	0	0	1	0	0	0	1	0	0	1	0	0	1	0
77832	2	67	2	2	108	1.72	2	58	1	1	2	0	1	1	0	2044	35618.9995	3	23.6	4.560714954	0	1	0	0	0	1	0	0	1	0	0	1	0	1	1	0
77855	1	23	5	2	111	0.01	5	48	1	1	3	0	1	0	1	4571	53900.99227	1	26.7	4.738767837	0	0	0	0	0	0	0	1	0	1	0	0	0	1	1	0
77856	1	33	5	1	108	3.66	3		2	1	2	0	1	0	1	3099	111568.8682	1			0	0	0	0	0	0	1	0	0	1	0	1	0	1	0	1
77867	1	68	4	1	116	0.61	1		3	1	1	0	1	1	0	611	18487.79454	1	65.4	6.031218731	0	0	0	1	1	0	0	0	0	1	0	0	1	1	0	0
77872	2	42	1	1	117	1.38	1		1	2	1	0	1	0	1	682	30741.48214	3	49.1	5.617651119	1	0	0	0	1	0	0	0	1	0	0	0	1	0	1	0
77880	1	63	1	1	107	2.9	4		1	1	2	0	1	1	0	1391	22117.98359	2	33.2	5.053111336	1	0	0	0	0	0	0	0	0	0	1	1	0	1	1	0
77893	1	24	5	2	111	0.56	3		1	1	1	0	1	0	1	1899	45097.8076	2	41	5.357552005	0	0	0	0	0	0	1	0	0	0	1	0	1	1	1	0
77896	2	41	3	2	107	0.25	2	117	3	2	1	0	1	1	0	2710	32413.26226	1	147	7.199672345	0	0	1	0	0	1	0	0	1	1	0	0	1	0	0	0
77897	2	63	1	2	106	1.26	1		1	2	1	1	0	0	1	1449	18283.56879	3	39.1	5.289096702	1	0	0	0	1	0	0	0	1	0	0	0	1	0	1	0
77906	1	61	4	2	114	0.6	2		3	2	1	0	1	1	0	882	14769.39543	2			0	0	0	1	0	1	0	0	0	0	1	0	1	0	0	0
77910	1	58	3	1	110	1.11	5	338	3	1	2	0	1	1	0	2813	26667.88854	2	142	7.14974712	0	0	1	0	0	0	0	1	0	0	1	1	0	1	0	0
77915	2	57	2	1	105	3.05	3		2	1	1	0	1	0	1	2048	34614.13271	3	34.6	5.112700133	0	1	0	0	0	0	1	0	1	0	0	0	1	1	0	1
77917	2	68	1	2	110		1		1	2	1	0	1	1	0	2259	16637.63106	3			1	0	0	0	1	0	0	0	1	0	0	0	1	0	1	0
77930	1	43	3	2	104	5	4		1	1	1	1	0	1	0	1389	123734.2156	3	25.9	4.694880193	0	0	1	0	0	0	0	0	0	0	0	0	1	1	1	0
77948	2	33	3	1	105	5	5	91	1		3	0	1	0	1		172005.0385	1	38.3	5.259272487	0	0	1	0	0	0	0	1	1	1	0	0	0		1	0
77953	2	33	5	2	111		4	77	3	1	2	0	1	0	1	1701	39686.56299	1	37.1	5.213347282	0	0	0	0	0	0	0	0	1	1	0	1	0	1	0	0
77954	2	44	5	1	118	3.98	5	54	1	1	1	0	1	0	1		30067.92251	1	16.3	4.026800059	0	0	0	0	0	0	0	1	1	1	0	0	1	1	1	0
77957	2	36	4	1	115	4.51	4		1	1	2	0	1	1	0	1533	53955.3747	3	38.8	5.277984747	0	0	0	1	0	0	0	0	1	0	0	1	0	1	1	0
77965	1	47	4	1	114	2.58	4	58	1	2	3	1	0	1	0	1144	42129.65091	3	25.7	4.683696454	0	0	0	1	0	0	0	0	0	0	0	0	0	0	1	0
77966	1	64	2	1	108	1.93	4	65	3		3	0	1	0	1	2607	21524.19102	2	59.4	5.892391026	0	1	0	0	0	0	0	0	0	0	1	0	0		0	0
77972	1	35	3	1	104	3.18	4	248	2	1	1	0	1	0	1	1927	124517.897	2	25	4.64385619	0	0	1	0	0	0	0	0	0	0	1	0	1	1	0	1
77983	1	65	4	2	112	0.93	4	87	1	1	1	1	0	1	0	1804	26229.02592	2	58.7	5.875288598	0	0	0	1	0	0	0	0	0	0	1	0	1	1	1	0
77985	2	24	4	2	116	0.78	3		1	1	2	0	1	0	1	1829	49550.47708	1	40.3	5.332707934	0	0	0	1	0	0	1	0	1	1	0	1	0	1	1	0
77992	1	76	3	2	105	2.42	4	76	2	1	1	0	1	0	1	2864	89630.0459	1	33.7	5.074676686	0	0	1	0	0	0	0	0	0	1	0	0	1	1	0	1
78001	2	31	3	1	116	2.34	5	37	1	1	2	0	1	0	1	3613	143147.4048	1	36.7	5.197708158	0	0	1	0	0	0	0	1	1	1	0	1	0	1	1	0
78004	1	23	3	2	106	5	5		1	1	3	0	1	1	0	2316	60284.29513	3	56.1	5.809928866	0	0	1	0	0	0	0	1	0	0	0	0	0	1	1	0
78015	1	47	1	1	118	0.28	3	118	3	1	3	0	1	0	1	2779	42287.16954	3	52.8	5.722466024	1	0	0	0	0	0	1	0	0	0	0	0	0	1	0	0
78018	2	47	1	2	118	0.84	2	58	2	1	2	0	1	1	0	988	28478.73319	2	41.9	5.388878339	1	0	0	0	0	1	0	0	1	0	1	1	0	1	0	1
78033	2	61	3	1	104	1.64	4	66	2	2	2	0	1	0	1	1441	123862.7642	3	37.6	5.232660757	0	0	1	0	0	0	0	0	1	0	0	1	0	0	0	1
78052	2	49	3	2	112	5	5	63	1	1	3	0	1	0	1	2133	92304.01031	1	39.2	5.292781749	0	0	1	0	0	0	0	1	1	1	0	0	0	1	1	0
78070	1	46	3	2	115	1.47	3		3	1	2	0	1	0	1	2061	35074.7674	1	62.5	5.965784285	0	0	1	0	0	0	1	0	0	1	0	1	0	1	0	0
78080	1	58	5	2	109	5	5	136	1	1	1	0	1	1	0	1745	21935.81107	2	38.7	5.274261661	0	0	0	0	0	0	0	1	0	0	1	0	1	1	1	0
78082	1	40	3	1	108	5	5	266	1	1	3	0	1	0	1	1625	136921.1819	1	20.4	4.350497247	0	0	1	0	0	0	0	1	0	1	0	0	0	1	1	0
78084	2	61	3	1	113	0.76	1	58	3	1	1	0	1	1	0	715	47540.48659	3	31.9	4.995484519	0	0	1	0	1	0	0	0	1	0	0	0	1	1	0	0
78088	1	66	4	1	111	1.22	4		3	1	2	1	0	1	0	2655	28986.80931	1	149	7.21916852	0	0	0	1	0	0	0	0	0	1	0	1	0	1	0	0
78089	1	62	2	2	106	2.43	3	456	2	1	2	1	0	0	1		10763.80773	2	26.3	4.716990894	0	1	0	0	0	0	1	0	0	0	1	1	0	1	0	1
78096	1	28	3	2	105	2.02	4	155	3		3	0	1	0	1		121433.3211	3	85.6	6.419538892	0	0	1	0	0	0	0	0	0	0	0	0	0		0	0
78099	1	72	3	2	104	0.76	3	77	1	1	1	0	1	0	1	2275	16093.45486	3	40.8	5.350497247	0	0	1	0	0	0	1	0	0	0	0	0	1	1	1	0
78103	1	63	2	2	117		1	110	3	1	1	0	1	0	1		9225.69634	1	99.4	6.635173947	0	1	0	0	1	0	0	0	0	1	0	0	1	1	0	0
78105	2	36	5	2	111	0.16	1	37	1	2	1	0	1	0	1	1090	41572.14365	1	15.8	3.981852653	0	0	0	0	1	0	0	0	1	1	0	0	1	0	1	0
78107	2	54	3	2	114	2.14	3	141	3	2	3	0	1	1	0	1998	131802.3719	3	83.7	6.387155718	0	0	1	0	0	0	1	0	1	0	0	0	0	0	0	0
78144	2	73	1	2	118	1.18	2		3	2	2	0	1	0	1		17413.08692	2	25.1	4.649615459	1	0	0	0	0	1	0	0	1	0	1	1	0	0	0	0
78145	2	44	4	2	106	4.36	4	46	2	1	2	1	0	1	0	4830	30120.80051	3	23.7	4.566815154	0	0	0	1	0	0	0	0	1	0	0	1	0	1	0	1
78149	2	38	4	1	110	0.18	2	180	3	1	1	0	1	0	1	2041	39921.75546	3	197	7.622051819	0	0	0	1	0	1	0	0	1	0	0	0	1	1	0	0
78161	2	34	2	2	117	1.14	3		3	1	1	1	0	0	1	2374	34210.17473	3	115	6.845490051	0	1	0	0	0	0	1	0	1	0	0	0	1	1	0	0
78165	2	43	4	2	112	0.86	5		3	1	3	0	1	0	1	3244	53610.90297	1	70.5	6.139551352	0	0	0	1	0	0	0	1	1	1	0	0	0	1	0	0
78175	2	60	2	1	108		2		1	1	1	1	0	1	0	1635	17876.33238	3	25.3	4.66106548	0	1	0	0	0	1	0	0	1	0	0	0	1	1	1	0
78191	1	26	3	2	116	0.53	2		3	1	3	0	1	0	1	2374	38679.26729	1	125	6.965784285	0	0	1	0	0	1	0	0	0	1	0	0	0	1	0	0
78193	1	33	1	1	111	2.82	3		1	1	3	0	1	0	1	3494	77417.55885	3	50.1	5.646738698	1	0	0	0	0	0	1	0	0	0	0	0	0	1	1	0
78203	2	44	5	1	115	1.84	4	58	1	2	1	0	1	1	0	2051	49695.62835	3			0	0	0	0	0	0	0	0	1	0	0	0	1	0	1	0
78207	2	41	3	1	109	0.78	4	37	1	1	1	0	1	0	1	1723	32065.4409	1	26.1	4.705977902	0	0	1	0	0	0	0	0	1	1	0	0	1	1	1	0
78213	1	38	4	2	108	4.16	2	56	3	1	3	0	1	0	1	3839	36998.23979	1	24	4.584962501	0	0	0	1	0	1	0	0	0	1	0	0	0	1	0	0
78221	1	30	3	2	113	0.36	4		3	1	3	0	1	1	0	1512	26927.75943	2	32.7	5.031218731	0	0	1	0	0	0	0	0	0	0	1	0	0	1	0	0
78225	2	40	1	2	106	0.72	2	42	1	2	2	0	1	0	1	1861	31769.01343	2	24.6	4.62058641	1	0	0	0	0	1	0	0	1	0	1	1	0	0	1	0
78237	1	39	1	1	118	0.95	2	182	1	1	3	0	1	0	1	4145	46127.22691	3			1	0	0	0	0	1	0	0	0	0	0	0	0	1	1	0
78242	1	78	4	1	112	4.61	4	77	3	1	1	1	0	1	0	1372	13268.3035	3	64.5	6.011227255	0	0	0	1	0	0	0	0	0	0	0	0	1	1	0	0
78247	2	24	1	2	110	1.79	2		1	2	1	0	1	0	1	789	33191.97828	3			1	0	0	0	0	1	0	0	1	0	0	0	1	0	1	0
78268	2	57	5	2	104	1.89	3		2	1	3	0	1	1	0	1926	28185.33996	3	33.4	5.061776198	0	0	0	0	0	0	1	0	1	0	0	0	0	1	0	1
78280	2	41	3	1	116	5	4	74	1	1	3	0	1	0	1	1644	85895.95446	2	39.6	5.307428525	0	0	1	0	0	0	0	0	1	0	1	0	0	1	1	0
78288	2	70	3	2	112	1.11	3	150	1	2	2	0	1	0	1	975	55047.31552	3	36.7	5.197708158	0	0	1	0	0	0	1	0	1	0	0	1	0	0	1	0
78291	2	38	5	2	108	1.22	4		1	2	2	0	1	0	1		38709.36142	3	45.9	5.520422249	0	0	0	0	0	0	0	0	1	0	0	1	0	0	1	0
78296	1	59	2	1	107	5	5	66	2	1	2	1	0	1	0	2167	39682.68338	2	12.4	3.632268215	0	1	0	0	0	0	0	1	0	0	1	1	0	1	0	1
78299	1	38	4	1	114	0.51	2		1	1	1	0	1	0	1	3729	36288.91844	3	54.2	5.760220946	0	0	0	1	0	1	0	0	0	0	0	0	1	1	1	0
78305	2	43	3	2	116	3.28	3	68	3	1	1	0	1	0	1	2122	116700.9429	3	76.5	6.257387843	0	0	1	0	0	0	1	0	1	0	0	0	1	1	0	0
78312	2	47	4	2	108	5	4		1	1	3	0	1	0	1	784	57216.90871	3	50.9	5.669593751	0	0	0	1	0	0	0	0	1	0	0	0	0	1	1	0
78317	1	66	3	1	104	5	5		1	1	1	0	1	1	0	3819	134937.219	1	59.2	5.887525271	0	0	1	0	0	0	0	1	0	1	0	0	1	1	1	0
78319	2	80	4	2	105	1.71	4		1	2	1	0	1	1	0	1188	28739.60956	2	10.1	3.336283388	0	0	0	1	0	0	0	0	1	0	1	0	1	0	1	0
78320	2	41	3	1	118	5	4	57	2		2	0	1	1	0		83908.59119	3	118	6.882643049	0	0	1	0	0	0	0	0	1	0	0	1	0		0	1
78322	1	29	5	2	111	0.56	5		1	1	2	0	1	0	1	2428	45097.8076	2	37.3	5.221103725	0	0	0	0	0	0	0	1	0	0	1	1	0	1	1	0
78323	1	55	1	1	118	0.96	1	77	1	2	2	0	1	0	1	1608	26844.85965	2	55.3	5.789207575	1	0	0	0	1	0	0	0	0	0	1	1	0	0	1	0
78329	1	22	3	2	105	1.29	4		3	1	2	0	1	0	1	2590	120779.048	1	32.6	5.026800059	0	0	1	0	0	0	0	0	0	1	0	1	0	1	0	0
78334	2	28	4	2	115	0.06	3	73	1	1	3	0	1	0	1	3033	70011.13924	3	24.6	4.62058641	0	0	0	1	0	0	1	0	1	0	0	0	0	1	1	0
78335	2	27	1	1	111	0.65	4		1	1	3	0	1	0	1	1299	46195.15437	2			1	0	0	0	0	0	0	0	1	0	1	0	0	1	1	0
78350	2	43	2	1	109	4.18	3		1	1	3	0	1	0	1	1894	43711.64788	1			0	1	0	0	0	0	1	0	1	1	0	0	0	1	1	0
78352	1	25	5	1	118	2.26	4	86	1		3	0	1	0	1	1196	28672.01357	1	18.1	4.177917792	0	0	0	0	0	0	0	0	0	1	0	0	0		1	0
78355	2	34	1	1	109	4.53	4		1	2	3	0	1	0	1	228	63459.27409	3			1	0	0	0	0	0	0	0	1	0	0	0	0	0	1	0
78368	1	52	3	2	105	4.28	5		1	1	3	0	1	0	1	1544	176644.8177	2	28.7	4.842978832	0	0	1	0	0	0	0	1	0	0	1	0	0	1	1	0
78382	1	46	4	2	118	0.9	2	62	3	1	1	0	1	0	1	1763	27768.57592	3	169	7.400879436	0	0	0	1	0	1	0	0	0	0	0	0	1	1	0	0
78400	2	49	4	1	107	3.45	4		1		2	0	1	0	1	1785	38659.27372	2	38.3	5.259272487	0	0	0	1	0	0	0	0	1	0	1	1	0		1	0
78404	1	44	3	2	111	5	3	103	2	1	2	0	1	0	1	2601	191621.1124	3	28.6	4.837943242	0	0	1	0	0	0	1	0	0	0	0	1	0	1	0	1
78420	1	44	5	1	114	5	4		3	1	1	0	1	1	0	2480	154612.358	3	36.4	5.185866545	0	0	0	0	0	0	0	0	0	0	0	0	1	1	0	0
78438	1	33	3	1	105	0.87	4		3	1	3	0	1	0	1	1363	36257.58063	1	259	8.016808288	0	0	1	0	0	0	0	0	0	1	0	0	0	1	0	0
78445	1	63	3	2	109	3.81	5	101	2	1	1	0	1	1	0	1212	185551.5397	2	29.3	4.87282876	0	0	1	0	0	0	0	1	0	0	1	0	1	1	0	1
78457	2	33	3	1	105	3.84	5		1	1	2	0	1	0	1	1824	108326.3787	2	45.6	5.510961919	0	0	1	0	0	0	0	1	1	0	1	1	0	1	1	0
78462	1	58	4	2	105	1.63	5	27	2	1	2	0	1	0	1	2331	40031.27637	3	75.5	6.238404739	0	0	0	1	0	0	0	1	0	0	0	1	0	1	0	1
78464	2	26	3	1	110	1.65	4		1	1	1	0	1	0	1	1076	130004.8278	1	43.7	5.449561375	0	0	1	0	0	0	0	0	1	1	0	0	1	1	1	0
78475	2	77	3	1	113	1.54	4	136	1	2	2	0	1	0	1	912	39651.5848	2	28.7	4.842978832	0	0	1	0	0	0	0	0	1	0	1	1	0	0	1	0
78478	1	47	3	2	115	3.56	4	313	1	2	2	0	1	0	1	2588	137693.7341	3	51.8	5.694880193	0	0	1	0	0	0	0	0	0	0	0	1	0	0	1	0
78484	2	79	3	1	116	0.64	4		3	2	2	0	1	0	1		100237.5653	2	83.9	6.390598906	0	0	1	0	0	0	0	0	1	0	1	1	0	0	0	0
78486	2	60	5	2	117	5	5	66	1	1	3	0	1	0	1	3514	19843.72233	1	19.3	4.270528942	0	0	0	0	0	0	0	1	1	1	0	0	0	1	1	0
78489	2	31	5	2	104	5	5		1	2	2	1	0	0	1	624	26814.99262	2	75.1	6.230741003	0	0	0	0	0	0	0	1	1	0	1	1	0	0	1	0
78490	1	23	4	2	116	0.69	2		1	1	1	0	1	0	1	4025	41571.80682	1	21.9	4.452858965	0	0	0	1	0	1	0	0	0	1	0	0	1	1	1	0
78499	1	23	4	1	112	1.54	3		2	2	1	0	1	0	1	2638	44432.97299	1	73.1	6.191799501	0	0	0	1	0	0	1	0	0	1	0	0	1	0	0	1
78506	1	57	3	1	113	0.73	4		3	1	1	0	1	1	0	2374	46391.59481	1	75.8	6.244125943	0	0	1	0	0	0	0	0	0	1	0	0	1	1	0	0
78514	1	45	4	2	115	0.07	3	72	3	1	2	0	1	1	0	4661	44511.41834	1	116	6.857980995	0	0	0	1	0	0	1	0	0	1	0	1	0	1	0	0
78528	1	38	3	2	109	5	4		3	1	3	0	1	0	1	1381	100773.5744	2	41.2	5.364572432	0	0	1	0	0	0	0	0	0	0	1	0	0	1	0	0
78533	2	48	1	1	107	5	4		3	1	3	0	1	0	1	2531	42294.71633	2	113	6.820178962	1	0	0	0	0	0	0	0	1	0	1	0	0	1	0	0
78549	1	20	3	2	112	2.02	3		3	1	3	0	1	1	0	2388	102796.9078	1	55.2	5.786596362	0	0	1	0	0	0	1	0	0	1	0	0	0	1	0	0
78551	2	59	3	1	105	1.17	5	84	1	2	3	0	1	0	1	1956	69515.13828	1	66.7	6.059614856	0	0	1	0	0	0	0	1	1	1	0	0	0	0	1	0
78556	2	60	3	1	112	0.3	3		3	1	1	0	1	1	0	587	38978.1483	2	231	7.851749041	0	0	1	0	0	0	1	0	1	0	1	0	1	1	0	0
78562	1	48	3	2	106	1.82	3	99	3	1	3	0	1	0	1	3523	21339.25893	3	45.5	5.50779464	0	0	1	0	0	0	1	0	0	0	0	0	0	1	0	0
78575	1	22	3	2	105	0.06	5	83	3	1	2	0	1	1	0	3029	121378.7804	2	17.9	4.161887682	0	0	1	0	0	0	0	1	0	0	1	1	0	1	0	0
78581	2	44	5	1	111	2.02	5		1	1	3	0	1	0	1	1747	50665.46841	1			0	0	0	0	0	0	0	1	1	1	0	0	0	1	1	0
78588	1	49	2	1	108		4	211	1	1	1	0	1	0	1	2670	45487.95267	2	20	4.321928095	0	1	0	0	0	0	0	0	0	0	1	0	1	1	1	0
78591	2	70	3	1	112	0.97	4	144	1		2	0	1	1	0	2316	35094.84821	3	28.4	4.827819025	0	0	1	0	0	0	0	0	1	0	0	1	0		1	0
78597	1	61	1	2	118		1	108	3	1	2	1	0	0	1	1815	17750.77019	2	122	6.930737338	1	0	0	0	1	0	0	0	0	0	1	1	0	1	0	0
78599	1	36	3	2	105	5	4	100	3	1	2	0	1	0	1	1893	126709.9387	3	75.4	6.236492618	0	0	1	0	0	0	0	0	0	0	0	1	0	1	0	0
78608	1	59	3	2	112	0.66	4		3	1	1	0	1	1	0	1351	31528.98879	1	102	6.672425342	0	0	1	0	0	0	0	0	0	1	0	0	1	1	0	0
78611	1	21	4	2	115	3.49	4		1	1	2	0	1	0	1	2014	60321.08974	1	21.2	4.40599236	0	0	0	1	0	0	0	0	0	1	0	1	0	1	1	0
78616	2	21	2	1	115	1.93	4	160	1	1	3	0	1	0	1	1434	53193.86639	3	31.4	4.972692654	0	1	0	0	0	0	0	0	1	0	0	0	0	1	1	0
78620	1	64	5	2	115	0.51	1	187	1	2	3	0	1	1	0	1388	20709.39264	2			0	0	0	0	1	0	0	0	0	0	1	0	0	0	1	0
78626	1	51	1	1	111	1.74	1	94	1	1	2	0	1	0	1	2454	35491.05798	2	83.4	6.381975479	1	0	0	0	1	0	0	0	0	0	1	1	0	1	1	0
78631	2	28	5	2	108	1.07	3		3	1	3	0	1	1	0	1499	50081.23959	3	36.6	5.193771743	0	0	0	0	0	0	1	0	1	0	0	0	0	1	0	0
78636	2	25	3	2	114	0.82	1		1	1	1	0	1	0	1	1720	41786.08775	2	70.2	6.133399125	0	0	1	0	1	0	0	0	1	0	1	0	1	1	1	0
78655	1	28	1	2	112	1.97	4	147	3	1	3	0	1	0	1	3869	94170.84995	2	23.1	4.529820947	1	0	0	0	0	0	0	0	0	0	1	0	0	1	0	0
78662	1	56	4	2	104	4.28	4		1	1	2	0	1	0	1	3165	25620.30652	2	43.8	5.452858965	0	0	0	1	0	0	0	0	0	0	1	1	0	1	1	0
78673	2	32	5	1	115	3.92	5		1	1	2	0	1	0	1	2141	28179.96777	3	44.1	5.462706751	0	0	0	0	0	0	0	1	1	0	0	1	0	1	1	0
78674	2	61	3	2	109	4.13	5		1	1	2	0	1	0	1	2147	161061.0953	1	23.5	4.554588852	0	0	1	0	0	0	0	1	1	1	0	1	0	1	1	0
78676	2	39	4	2	114	5	5		1	2	2	0	1	0	1	2196	47524.94638	3	40.7	5.346956889	0	0	0	1	0	0	0	1	1	0	0	1	0	0	1	0
78679	2	68	2	1	108	5	3	100	1	2	1	0	1	0	1	1929	30096.43155	1	27.1	4.760220946	0	1	0	0	0	0	1	0	1	1	0	0	1	0	1	0
78688	1	39	1	1	111	2.63	3	80	1		1	0	1	1	0		71711.95849	3	26.9	4.749534268	1	0	0	0	0	0	1	0	0	0	0	0	1		1	0
78691	2	42	4	1	108	1.13	4	67	1	1	1	0	1	0	1	235	45753.12173	2			0	0	0	1	0	0	0	0	1	0	1	0	1	1	1	0
78695	1	23	4	1	112	0.87	5	46	1	1	3	0	1	1	0	4121	50181.64399	2	42.3	5.402585758	0	0	0	1	0	0	0	1	0	0	1	0	0	1	1	0
78702	1	80	3	2	107	1.93	3	322	2	1	1	0	1	1	0	1468	48098.13432	2			0	0	1	0	0	0	1	0	0	0	1	0	1	1	0	1
78706	2	39	4	2	117	1.77	4		1	2	1	0	1	1	0	714	42400.00402	1	30.2	4.916476644	0	0	0	1	0	0	0	0	1	1	0	0	1	0	1	0
78723	2	66	1	1	111	5	4	44	2	1	1	0	1	0	1	2147	37814.32175	2	25.4	4.666756592	1	0	0	0	0	0	0	0	1	0	1	0	1	1	0	1
78725	1	35	3	2	113	0.43	2		3	1	1	0	1	0	1	1867	30260.99568	2	91.2	6.510961919	0	0	1	0	0	1	0	0	0	0	1	0	1	1	0	0
78733	1	27	3	1	112	2.61	5		1	1	3	0	1	0	1	2732	83506.03533	2	42.8	5.419538892	0	0	1	0	0	0	0	1	0	0	1	0	0	1	1	0
78748	1	77	3	1	115	3.35	3	86	2	1	2	1	0	1	0	2079	79792.72024	2	56.2	5.812498225	0	0	1	0	0	0	1	0	0	0	1	1	0	1	0	1
78762	1	24	2	2	117	0.49	3	178	3	1	3	0	1	0	1	2528	52938.16384	3	91.9	6.521992956	0	1	0	0	0	0	1	0	0	0	0	0	0	1	0	0
78765	1	33	1	1	111		3		1	1	2	0	1	0	1	2156	71016.61859	1	42.8	5.419538892	1	0	0	0	0	0	1	0	0	1	0	1	0	1	1	0
78766	1	46	3	2	104	3.48	4	67	1	1	3	0	1	0	1	2532	119156.8017	2	35	5.129283017	0	0	1	0	0	0	0	0	0	0	1	0	0	1	1	0
78776	1	24	3	2	106	5	5		2	1	3	0	1	0	1	2725	94202.62157	2	51.1	5.675251386	0	0	1	0	0	0	0	1	0	0	1	0	0	1	0	1
78780	2	80	3	1	105	3.87	4		1	1	1	0	1	0	1	1540	87089.75953	1			0	0	1	0	0	0	0	0	1	1	0	0	1	1	1	0
78781	1	29	4	1	106	0.83	3	72	1	1	3	0	1	0	1	2211	49176.62055	2	158	7.303780748	0	0	0	1	0	0	1	0	0	0	1	0	0	1	1	0
78799	2	45	3	1	104	5	5		2		3	0	1	0	1	1631	119123.7474	1	38.7	5.274261661	0	0	1	0	0	0	0	1	1	1	0	0	0		0	1
78801	1	37	3	1	106	0.67	4		3	1	3	0	1	0	1	4548	22330.69828	1	121	6.918863237	0	0	1	0	0	0	0	0	0	1	0	0	0	1	0	0
78806	2	46	3	2	112	0.42	1	111	3	2	1	0	1	1	0	1720	29987.26936	3	106	6.727920455	0	0	1	0	1	0	0	0	1	0	0	0	1	0	0	0
78812	1	41	2	2	118	2.15	3		1	1	3	0	1	1	0	1884	37473.26885	3	31	4.95419631	0	1	0	0	0	0	1	0	0	0	0	0	0	1	1	0
78818	2	43	5	1	118	2.58	5	64	1	2	2	0	1	0	1	1806	30067.92251	1	18.2	4.185866545	0	0	0	0	0	0	0	1	1	1	0	1	0	0	1	0
78828	1	29	5	2	112	5	5		3	1	2	0	1	0	1	2709	45883.06409	2	53	5.727920455	0	0	0	0	0	0	0	1	0	0	1	1	0	1	0	0
78829	1	38	1	1	118	2.05	5		1	1	3	0	1	0	1	4209	50710.57697	3	36.3	5.181897643	1	0	0	0	0	0	0	1	0	0	0	0	0	1	1	0
78832	1	32	4	2	108	4.93	5	43	1	1	3	0	1	0	1	1248	57662.92293	2	13	3.700439718	0	0	0	1	0	0	0	1	0	0	1	0	0	1	1	0
78834	2	56	3	1	110	5	4		1	1	3	0	1	0	1	2120	211111.3633	1	43.9	5.456149035	0	0	1	0	0	0	0	0	1	1	0	0	0	1	1	0
78854	1	67	4	1	118	2.02	5		2	1	2	0	1	1	0	2153	15376.11075	3	23.6	4.560714954	0	0	0	1	0	0	0	1	0	0	0	1	0	1	0	1
78865	2	61	2	1	104	0.74	3		1	1	1	0	1	1	0	1375	19163.25746	2	27.4	4.776103988	0	1	0	0	0	0	1	0	1	0	1	0	1	1	1	0
78875	2	50	3	2	112	4.48	5	73	1	1	1	0	1	0	1	1420	145383.8827	2	42.5	5.409390936	0	0	1	0	0	0	0	1	1	0	1	0	1	1	1	0
78896	2	28	4	2	116	0.29	2		3	2	2	0	1	0	1	1557	48795.64276	3	34.4	5.10433666	0	0	0	1	0	1	0	0	1	0	0	1	0	0	0	0
78903	1	66	1	2	110	1.62	1		2	1	1	0	1	1	0	2634	17478.73859	3	62.3	5.961160258	1	0	0	0	1	0	0	0	0	0	0	0	1	1	0	1
78909	2	41	3	1	105	4.18	5		3	1	2	0	1	1	0	1253	156244.63	1	41.7	5.381975479	0	0	1	0	0	0	0	1	1	1	0	1	0	1	0	0
78919	2	47	5	2	106	5	5	78	1	2	2	0	1	0	1	1422	37127.0092	1	30.7	4.94016675	0	0	0	0	0	0	0	1	1	1	0	1	0	0	1	0
78924	2	50	4	2	108	5	5		1		2	1	0	0	1		42401.25452	3	22.1	4.465974465	0	0	0	1	0	0	0	1	1	0	0	1	0		1	0
78926	1	44	3	2	109	1.18	3		3	1	3	0	1	0	1	4575	41560.56649	1	124	6.95419631	0	0	1	0	0	0	1	0	0	1	0	0	0	1	0	0
78946	1	20	4	2	114	0.7	4		1	2	1	0	1	0	1	1674	36275.81262	3	50	5.64385619	0	0	0	1	0	0	0	0	0	0	0	0	1	0	1	0
78959	2	39	5	1	105	5	5	52	1		1	0	1	0	1		44470.26067	1			0	0	0	0	0	0	0	1	1	1	0	0	1		1	0
78962	2	52	1	1	107	5	3		2	1	2	0	1	0	1	1735	34295.14793	3	58.3	5.865423978	1	0	0	0	0	0	1	0	1	0	0	1	0	1	0	1
78973	2	27	2	1	114	2.61	5	92	1	1	3	0	1	0	1	2154	55735.68712	1	120	6.906890596	0	1	0	0	0	0	0	1	1	1	0	0	0	1	1	0
78974	1	54	4	2	114	0.75	3	68	3	1	2	1	0	1	0	2797	29359.79957	2	44.9	5.48864354	0	0	0	1	0	0	1	0	0	0	1	1	0	1	0	0
78983	1	52	3	1	104	5	5		1	1	3	0	1	0	1	1587	104458.4089	2	29.7	4.892391026	0	0	1	0	0	0	0	1	0	0	1	0	0	1	1	0
78987	1	30	3	1	108	1.65	5		2		3	0	1	0	1	4125	111568.8682	1	18.4	4.201633861	0	0	1	0	0	0	0	1	0	1	0	0	0		0	1
78989	1	68	4	1	108	3.05	1		2	1	2	1	0	1	0	639	13867.13923	3	29.6	4.887525271	0	0	0	1	1	0	0	0	0	0	0	1	0	1	0	1
79000	1	36	1	1	106	1.81	1	241	2	1	3	0	1	0	1		60800.74123	2	43.1	5.429615964	1	0	0	0	1	0	0	0	0	0	1	0	0	1	0	1
79017	1	61	1	1	109	1.2	1		1	1	2	1	0	0	1	1758	20194.12647	3	21.9	4.452858965	1	0	0	0	1	0	0	0	0	0	0	1	0	1	1	0
79019	2	45	4	1	115	1.33	5	91	1	2	1	0	1	1	0	1410	67307.421	3	42.7	5.416164165	0	0	0	1	0	0	0	1	1	0	0	0	1	0	1	0
79024	1	32	4	1	112	1.45	4		1	2	1	0	1	1	0	4018	37624.56273	1	20.3	4.343407822	0	0	0	1	0	0	0	0	0	1	0	0	1	0	1	0
79025	2	54	4	2	112	0.95	3		1	1	1	0	1	1	0	1853	53066.11752	3	31.6	4.981852653	0	0	0	1	0	0	1	0	1	0	0	0	1	1	1	0
79026	1	23	3	1	115	1.22	4	89	1	1	3	0	1	0	1	2505	120238.6152	1	47.6	5.572889668	0	0	1	0	0	0	0	0	0	1	0	0	0	1	1	0
79037	2	22	3	1	107		3		1	2	2	0	1	0	1	476	95410.90191	2	22.4	4.485426827	0	0	1	0	0	0	1	0	1	0	1	1	0	0	1	0
79039	2	34	3	1	115	5	4		3	1	3	1	0	0	1	1689	111160.995	3	238	7.894817763	0	0	1	0	0	0	0	0	1	0	0	0	0	1	0	0
79042	1	65	3	1	116	5	5		2	1	3	0	1	1	0	1777	183020.001	3	43.1	5.429615964	0	0	1	0	0	0	0	1	0	0	0	0	0	1	0	1
79049	2	21	3	2	109	1.79	3		3	1	1	0	1	0	1	1860	126578.9308	1	86.5	6.434628228	0	0	1	0	0	0	1	0	1	1	0	0	1	1	0	0
79067	1	26	1	1	114	1.04	2		2	1	3	0	1	0	1	3729	64057.23477	3	40.6	5.343407822	1	0	0	0	0	1	0	0	0	0	0	0	0	1	0	1
79068	2	36	5	1	111	5	5		1	2	2	0	1	0	1	1450	40129.43643	3	59.2	5.887525271	0	0	0	0	0	0	0	1	1	0	0	1	0	0	1	0
79069	1	30	3	1	115	1.74	5		1	1	1	0	1	0	1	1797	24162.50391	3	60.8	5.925999419	0	0	1	0	0	0	0	1	0	0	0	0	1	1	1	0
79075	1	27	2	2	110	1.71	3		1	1	3	0	1	0	1	1406	69833.00858	3	27.9	4.802193217	0	1	0	0	0	0	1	0	0	0	0	0	0	1	1	0
79081	2	27	5	2	117	2.31	5	48	1	2	3	0	1	0	1	2318	35467.2899	1	20.8	4.378511623	0	0	0	0	0	0	0	1	1	1	0	0	0	0	1	0
79088	2	46	3	1	112	3.17	4	75	1	1	2	0	1	0	1	1336	25465.36062	1	22.4	4.485426827	0	0	1	0	0	0	0	0	1	1	0	1	0	1	1	0
79089	2	55	3	1	105	0.44	2	158	3	1	3	0	1	1	0	2688	40952.01094	1	51.8	5.694880193	0	0	1	0	0	1	0	0	1	1	0	0	0	1	0	0
79092	2	36	3	1	110	5	5		3		3	0	1	0	1	2251	87576.21999	1	17.5	4.129283017	0	0	1	0	0	0	0	1	1	1	0	0	0		0	0
79096	1	44	4	1	115	0.33	3	83	3	1	3	0	1	0	1	2974	41295.38863	1	236	7.882643049	0	0	0	1	0	0	1	0	0	1	0	0	0	1	0	0
79100	2	28	1	2	118	0.54	4		1	1	3	0	1	0	1		28167.24401	1	40.3	5.332707934	1	0	0	0	0	0	0	0	1	1	0	0	0	1	1	0
79110	2	35	3	2	106	5	5	38	3	1	3	0	1	0	1	2487	76896.26612	1			0	0	1	0	0	0	0	1	1	1	0	0	0	1	0	0
79112	2	22	4	1	108	1.33	3	62	1	1	2	0	1	0	1	2529	35560.20669	3	45	5.491853096	0	0	0	1	0	0	1	0	1	0	0	1	0	1	1	0
79119	2	56	3	2	112	0.74	3		2	1	1	1	0	0	1	765	226958.0218	3	43.6	5.44625623	0	0	1	0	0	0	1	0	1	0	0	0	1	1	0	1
79127	2	27	3	2	112	1.71	3		3	1	2	0	1	0	1	1722	110075.107	2	130	7.022367813	0	0	1	0	0	0	1	0	1	0	1	1	0	1	0	0
79135	1	60	1	1	106	0.64	1	642	2	1	2	1	0	1	0	2345	16764.06121	2			1	0	0	0	1	0	0	0	0	0	1	1	0	1	0	1
79142	2	49	2	2	104	3.86	4		1	1	3	0	1	0	1	1967	29988.63685	1	33.4	5.061776198	0	1	0	0	0	0	0	0	1	1	0	0	0	1	1	0
79146	2	26	2	1	108	1.93	3	68	1	1	2	0	1	0	1	1669	47518.77175	1	27.2	4.765534746	0	1	0	0	0	0	1	0	1	1	0	1	0	1	1	0
79153	2	29	1	1	107	0.71	4	56	1	1	3	0	1	0	1	2046	43768.99059	3	48.8	5.608809243	1	0	0	0	0	0	0	0	1	0	0	0	0	1	1	0
79164	1	33	5	1	107	5	5	133	2	1	2	0	1	1	0		31458.12595	3	50.1	5.646738698	0	0	0	0	0	0	0	1	0	0	0	1	0	1	0	1
79169	2	32	3	2	107	1.09	4	222	1	2	3	0	1	0	1	1887	38549.77717	3	35.8	5.161887682	0	0	1	0	0	0	0	0	1	0	0	0	0	0	1	0
79176	1	55	4	1	114	4.64	4	173	3	1	3	0	1	0	1	1271	34421.99344	3	55.4	5.791814071	0	0	0	1	0	0	0	0	0	0	0	0	0	1	0	0
79177	1	43	3	2	106	5	5	196	1		3	1	0	0	1	1208	78209.27656	2	133	7.055282436	0	0	1	0	0	0	0	1	0	0	1	0	0		1	0
79180	2	69	1	1	111	1.91	1		1	2	1	0	1	1	0		27855.5331	2	43.9	5.456149035	1	0	0	0	1	0	0	0	1	0	1	0	1	0	1	0
79181	2	34	3	1	116	0.31	5	117	3	1	3	0	1	0	1	2327	45294.31082	3	87.3	6.447909749	0	0	1	0	0	0	0	1	1	0	0	0	0	1	0	0
79188	2	55	3	1	112		4		1	1	1	0	1	0	1	2592	135003.5786	3	34.2	5.09592442	0	0	1	0	0	0	0	0	1	0	0	0	1	1	1	0
79190	1	41	1	1	117	4.71	3	185	1	1	3	0	1	0	1	2197	40782.05505	3	25.9	4.694880193	1	0	0	0	0	0	1	0	0	0	0	0	0	1	1	0
79200	2	80	2	1	104	2.56	3	139	1	1	2	0	1	1	0	1050	16341.85756	2	26.8	4.744161096	0	1	0	0	0	0	1	0	1	0	1	1	0	1	1	0
79226	1	24	5	1	107	4.1	5	127	1	2	3	0	1	0	1	4161	35916.67678	1	50.3	5.652486495	0	0	0	0	0	0	0	1	0	1	0	0	0	0	1	0
79240	1	67	4	1	115	2.58	3	222	2	2	1	1	0	1	0	1171	19078.93266	2	24.2	4.596935142	0	0	0	1	0	0	1	0	0	0	1	0	1	0	0	1
79247	1	51	4	2	117	1.71	5		3	1	3	0	1	0	1		24321.95277	3	80.9	6.338067798	0	0	0	1	0	0	0	1	0	0	0	0	0	1	0	0
79253	2	26	5	1	108	5	4		2	1	1	0	1	0	1	5425	48054.10546	1	20.2	4.336283388	0	0	0	0	0	0	0	0	1	1	0	0	1	1	0	1
79257	2	46	2	1	108		1	39	2	2	2	0	1	0	1	2500	41465.20719	1	26.1	4.705977902	0	1	0	0	1	0	0	0	1	1	0	1	0	0	0	1
79269	2	40	5	2	106	5	5	79	1		2	0	1	0	1	2483	37447.30163	3			0	0	0	0	0	0	0	1	1	0	0	1	0		1	0
79279	2	49	4	1	114	0.54	3		3	1	2	0	1	0	1	1300	34470.72495	3	94.9	6.568336182	0	0	0	1	0	0	1	0	1	0	0	1	0	1	0	0
79292	1	58	5	2	104	4.28	2	140	3	1	3	0	1	1	0	5278	27241.42625	2	40.4	5.336283388	0	0	0	0	0	1	0	0	0	0	1	0	0	1	0	0
79293	2	30	2	1	108	3.63	4		1	2	2	0	1	0	1	2348	45651.49243	2	29.3	4.87282876	0	1	0	0	0	0	0	0	1	0	1	1	0	0	1	0
79311	2	47	5	1	117	4.53	5	116	2	1	2	0	1	1	0	2357	28224.77504	1	32.1	5.004501392	0	0	0	0	0	0	0	1	1	1	0	1	0	1	0	1
79315	1	32	3	2	107	0.33	3	167	3	1	1	0	1	0	1	3403	27697.37256	2	101	6.658211483	0	0	1	0	0	0	1	0	0	0	1	0	1	1	0	0
79318	2	45	2	1	106	4.84	5	104	1	1	3	0	1	1	0	3003	57805.41958	1	21.4	4.419538892	0	1	0	0	0	0	0	1	1	1	0	0	0	1	1	0
79325	2	72	3	2	106	5	4		1	1	3	0	1	1	0	1298	90503.26346	2			0	0	1	0	0	0	0	0	1	0	1	0	0	1	1	0
79330	1	35	5	1	114	1.02	4	101	3	1	1	0	1	0	1		22488.64922	1	74.4	6.217230716	0	0	0	0	0	0	0	0	0	1	0	0	1	1	0	0
79333	2	51	4	2	116	1.31	5	107	1	1	1	0	1	1	0	2422	39672.08769	3	34.7	5.116863758	0	0	0	1	0	0	0	1	1	0	0	0	1	1	1	0
79341	2	32	5	1	117	4.25	5	77	1	1	1	0	1	0	1	1290	21726.49167	1	44	5.459431619	0	0	0	0	0	0	0	1	1	1	0	0	1	1	1	0
79358	1	67	4	1	105	5	5		2	2	3	0	1	0	1	1670	24121.86242	3	26.5	4.727920455	0	0	0	1	0	0	0	1	0	0	0	0	0	0	0	1
79359	1	25	3	1	116	4.19	5		1		2	1	0	1	0		101806.7612	3	67.8	6.083213368	0	0	1	0	0	0	0	1	0	0	0	1	0		1	0
79360	2	55	3	1	114		5		1	1	3	0	1	0	1	1019	201879.7151	1	39.3	5.296457407	0	0	1	0	0	0	0	1	1	1	0	0	0	1	1	0
79362	1	59	3	2	110	3.64	3	66	3	1	3	0	1	0	1		157941.4888	2	96.7	6.595443985	0	0	1	0	0	0	1	0	0	0	1	0	0	1	0	0
79365	1	29	4	2	114	2.74	4		1	1	3	0	1	0	1	2560	35089.13175	3	17.1	4.09592442	0	0	0	1	0	0	0	0	0	0	0	0	0	1	1	0
79371	1	63	5	2	110	2.19	2	79	2	1	1	0	1	1	0	1440	15698.7692	2	27.7	4.791814071	0	0	0	0	0	1	0	0	0	0	1	0	1	1	0	1
79375	2	35	3	2	115	0.9	2	60	3	2	2	0	1	0	1	1943	45534.53973	2	45.2	5.498250868	0	0	1	0	0	1	0	0	1	0	1	1	0	0	0	0
79389	1	55	3	1	108	2.9	4		1	2	3	0	1	0	1	2016	145399.0591	3	54.5	5.768184325	0	0	1	0	0	0	0	0	0	0	0	0	0	0	1	0
79407	2	43	4	2	106	0.04	2		3	1	1	1	0	1	0		38915.79123	1	155	7.276124405	0	0	0	1	0	1	0	0	1	1	0	0	1	1	0	0
79422	2	46	3	2	106	5	5	37	1	1	3	0	1	0	1	1800	104382.7496	1	28.3	4.822730148	0	0	1	0	0	0	0	1	1	1	0	0	0	1	1	0
79426	2	40	3	1	114		5	37	2	1	3	0	1	0	1	2728	82353.18434	1	35.8	5.161887682	0	0	1	0	0	0	0	1	1	1	0	0	0	1	0	1
79440	2	73	4	2	114	0.77	4		1	2	3	0	1	1	0	1037	28403.05689	3	19.8	4.307428525	0	0	0	1	0	0	0	0	1	0	0	0	0	0	1	0
79443	1	44	4	2	108		3		1	1	3	0	1	1	0	4304	37984.07427	3	27.5	4.781359714	0	0	0	1	0	0	1	0	0	0	0	0	0	1	1	0
79444	2	29	3	1	113	3.38	3	92	1	2	1	0	1	0	1	2461	143070.9838	3	34.8	5.121015401	0	0	1	0	0	0	1	0	1	0	0	0	1	0	1	0
79451	2	47	4	1	108	0.77	3		3		1	0	1	1	0		45753.12173	3			0	0	0	1	0	0	1	0	1	0	0	0	1		0	0
79452	2	74	3	2	104	1.01	2		1	1	2	1	0	1	0		28467.02605	3	61.8	5.949534933	0	0	1	0	0	1	0	0	1	0	0	1	0	1	1	0
79455	2	37	2	2	117		4		1	2	2	0	1	0	1	1981	29892.73502	1	23.1	4.529820947	0	1	0	0	0	0	0	0	1	1	0	1	0	0	1	0
79459	1	30	5	2	110	5	5		3	1	3	0	1	0	1	2598	33156.14397	3			0	0	0	0	0	0	0	1	0	0	0	0	0	1	0	0
79460	1	64	1	2	118		1	93	3	1	3	0	1	0	1	2498	11483.06408	2	137	7.098032083	1	0	0	0	1	0	0	0	0	0	1	0	0	1	0	0
79461	2	76	3	1	104		3		1	2	2	0	1	0	1		37436.82313	3	39.1	5.289096702	0	0	1	0	0	0	1	0	1	0	0	1	0	0	1	0
79462	1	25	2	1	106	1.07	4		1		3	0	1	0	1	2346	77058.89361	3	34.1	5.091699834	0	1	0	0	0	0	0	0	0	0	0	0	0		1	0
79466	2	36	5	1	117	2.18	2	252	1	2	2	0	1	0	1		21486.87186	1	16	4	0	0	0	0	0	1	0	0	1	1	0	1	0	0	1	0
79474	2	50	4	2	110	1.06	2	114	1	1	2	0	1	1	0	579	40356.25064	3	30.6	4.935459748	0	0	0	1	0	1	0	0	1	0	0	1	0	1	1	0
79477	2	62	4	1	106	1.74	4		2	1	2	0	1	1	0	1965	25405.26443	3	33.4	5.061776198	0	0	0	1	0	0	0	0	1	0	0	1	0	1	0	1
79479	2	21	3	1	105	5	5		1	1	3	0	1	0	1	1579	173586.988	1	37.8	5.240314329	0	0	1	0	0	0	0	1	1	1	0	0	0	1	1	0
79480	2	38	5	1	117	5	4		1	1	2	0	1	0	1	1864	22556.41982	1	42.5	5.409390936	0	0	0	0	0	0	0	0	1	1	0	1	0	1	1	0
79486	2	72	3	2	107	0.97	4	136	1	1	1	0	1	1	0	821	65264.79109	2	18	4.169925001	0	0	1	0	0	0	0	0	1	0	1	0	1	1	1	0
79488	1	42	1	1	109	1.33	1		3	1	1	0	1	0	1		67471.95574	1	54.4	5.765534746	1	0	0	0	1	0	0	0	0	1	0	0	1	1	0	0
79490	1	34	3	2	104	0.08	3	38	1	1	3	0	1	1	0	3105	27300.94403	2			0	0	1	0	0	0	1	0	0	0	1	0	0	1	1	0
79491	2	34	5	1	105	5	5		1	2	2	0	1	0	1	1843	45356.03955	1	83.3	6.38024459	0	0	0	0	0	0	0	1	1	1	0	1	0	0	1	0
79496	1	54	2	1	108		3	169	1	2	3	0	1	1	0	2497	27343.29403	2	20.1	4.329123596	0	1	0	0	0	0	1	0	0	0	1	0	0	0	1	0
79501	2	63	3	2	113	5	5	133	1	1	3	0	1	0	1	1751	111411.587	2	29.3	4.87282876	0	0	1	0	0	0	0	1	1	0	1	0	0	1	1	0
79526	1	27	5	2	107	2.39	2		2	1	2	0	1	0	1	1624	54951.94555	3	25.7	4.683696454	0	0	0	0	0	1	0	0	0	0	0	1	0	1	0	1
79537	2	72	3	2	113	4.48	3		1	2	1	1	0	1	0	1912	72569.68555	3	25.2	4.655351829	0	0	1	0	0	0	1	0	1	0	0	0	1	0	1	0
79557	2	73	3	1	113	1.55	4	148	1	2	3	1	0	1	0	1675	61787.21437	3	49.8	5.638073837	0	0	1	0	0	0	0	0	1	0	0	0	0	0	1	0
79564	1	28	4	1	116	2.04	3		3	1	2	0	1	0	1	4047	34428.10131	1	136	7.087462841	0	0	0	1	0	0	1	0	0	1	0	1	0	1	0	0
79579	2	71	2	2	117	5	2		3	2	1	0	1	1	0		19202.3861	3			0	1	0	0	0	1	0	0	1	0	0	0	1	0	0	0
79581	2	31	1	1	111	2.11	4	53	1	1	1	0	1	0	1	2897	57489.05304	3	30.2	4.916476644	1	0	0	0	0	0	0	0	1	0	0	0	1	1	1	0
79585	1	32	4	2	108	1.09	4		1	1	3	0	1	0	1	1282	50979.00662	2	15	3.906890596	0	0	0	1	0	0	0	0	0	0	1	0	0	1	1	0
79586	1	65	4	2	116	1.6	3	365	3	1	1	0	1	1	0		15828.91078	1	84.5	6.400879436	0	0	0	1	0	0	1	0	0	1	0	0	1	1	0	0
79589	2	24	2	2	115	0.86	3	105	1	1	3	0	1	0	1	493	59134.14475	3			0	1	0	0	0	0	1	0	1	0	0	0	0	1	1	0
79605	2	22	1	1	116		2		1	1	1	0	1	0	1	1626	40889.18893	3	45.3	5.501439145	1	0	0	0	0	1	0	0	1	0	0	0	1	1	1	0
79606	1	44	1	1	111	0.94	1		1		3	0	1	0	1		58212.93234	3	30.9	4.949534933	1	0	0	0	1	0	0	0	0	0	0	0	0		1	0
79608	1	56	4	2	110	3.43	3		3	1	2	0	1	0	1	8804	32547.10273	2	74.6	6.221103725	0	0	0	1	0	0	1	0	0	0	1	1	0	1	0	0
79610	2	66	3	2	115	2.04	4	118	1	2	3	1	0	1	0	1927	72941.25638	3	60.5	5.918863237	0	0	1	0	0	0	0	0	1	0	0	0	0	0	1	0
79630	2	59	5	1	117	4.51	3		1	1	1	0	1	0	1		30211.52398	1	30.7	4.94016675	0	0	0	0	0	0	1	0	1	1	0	0	1	1	1	0
79633	1	25	3	2	112	0.73	3	39	1	2	1	0	1	0	1	3738	41018.75456	1	21.1	4.399171094	0	0	1	0	0	0	1	0	0	1	0	0	1	0	1	0
79639	2	61	3	1	118	1.27	5	73	1	1	3	0	1	0	1	1420	35846.70324	1			0	0	1	0	0	0	0	1	1	1	0	0	0	1	1	0
79650	1	58	3	1	104	5	5		1	1	1	0	1	0	1	1662	151863.012	1	30.7	4.94016675	0	0	1	0	0	0	0	1	0	1	0	0	1	1	1	0
79651	1	42	1	1	106		2	401	1		1	0	1	0	1	1572	66746.51724	3	33.4	5.061776198	1	0	0	0	0	1	0	0	0	0	0	0	1		1	0
79660	1	36	1	1	109	0.28	4	100	1	1	3	0	1	1	0	5001	77077.00215	3	23	4.523561956	1	0	0	0	0	0	0	0	0	0	0	0	0	1	1	0
79663	1	39	5	2	118	2.73	4		1	2	1	0	1	0	1	2158	23758.42059	1	31.9	4.995484519	0	0	0	0	0	0	0	0	0	1	0	0	1	0	1	0
79664	1	40	3	1	111	3.36	4	129	2	1	3	0	1	0	1	4824	126299.7298	2	45.8	5.517275693	0	0	1	0	0	0	0	0	0	0	1	0	0	1	0	1
79667	1	51	3	1	114	5	5		1	1	3	0	1	0	1	1683	163471.9396	3	57.3	5.840463234	0	0	1	0	0	0	0	1	0	0	0	0	0	1	1	0
79669	2	32	1	2	118	0.38	3	75	2		3	0	1	0	1	1583	32208.66068	3	28.5	4.832890014	1	0	0	0	0	0	1	0	1	0	0	0	0		0	1
79671	1	31	4	1	110	5	5		1	1	3	0	1	0	1	2761	42518.0869	2	16.1	4.008988783	0	0	0	1	0	0	0	1	0	0	1	0	0	1	1	0
79691	1	31	3	2	105	5	5		1	1	3	0	1	1	0	2624	129239.5285	3	54.2	5.760220946	0	0	1	0	0	0	0	1	0	0	0	0	0	1	1	0
79696	2	34	5	2	114	5	3		1		1	0	1	0	1	1103	24503.49394	1	22.7	4.504620392	0	0	0	0	0	0	1	0	1	1	0	0	1		1	0
79697	2	33	5	2	108	4.19	5		1	2	1	0	1	0	1	950	28204.7132	2	35.8	5.161887682	0	0	0	0	0	0	0	1	1	0	1	0	1	0	1	0
79709	1	72	3	2	111	3.81	4		2	1	2	0	1	0	1	1101	120458.3872	3	15.9	3.99095486	0	0	1	0	0	0	0	0	0	0	0	1	0	1	0	1
79712	1	55	3	2	109	0.99	3	433	3		1	0	1	1	0		49084.81827	2	242	7.918863237	0	0	1	0	0	0	1	0	0	0	1	0	1		0	0
79714	2	52	2	1	109	4.7	4		2		3	0	1	1	0		34452.70002	3			0	1	0	0	0	0	0	0	1	0	0	0	0		0	1
79717	2	41	3	1	114	5	5		1	1	3	0	1	0	1	1998	90613.3478	1	43.8	5.452858965	0	0	1	0	0	0	0	1	1	1	0	0	0	1	1	0
79720	1	25	3	1	112	2.56	3	88	1	1	3	0	1	0	1	1757	31502.95124	1	23	4.523561956	0	0	1	0	0	0	1	0	0	1	0	0	0	1	1	0
79741	1	22	2	2	118	0.59	4		1	2	3	0	1	0	1	1255	80872.34166	3	38	5.247927513	0	1	0	0	0	0	0	0	0	0	0	0	0	0	1	0
79757	2	40	1	2	111	5	5	115	1	1	1	0	1	0	1	2158	51806.59947	3	36.9	5.205548911	1	0	0	0	0	0	0	1	1	0	0	0	1	1	1	0
79763	1	59	3	2	113	5	3		2	1	3	0	1	0	1	3970	161713.6785	1	31.8	4.99095486	0	0	1	0	0	0	1	0	0	1	0	0	0	1	0	1
79778	2	62	3	2	108	2.53	4	161	3	2	2	0	1	0	1	1541	92181.25694	3	58	5.857980995	0	0	1	0	0	0	0	0	1	0	0	1	0	0	0	0
79784	2	40	3	2	112	5	5		2	1	3	0	1	0	1	3084	142689.967	1	31.5	4.977279923	0	0	1	0	0	0	0	1	1	1	0	0	0	1	0	1
79799	1	33	2	1	108	5	3	125	3	1	3	0	1	0	1	3484	60052.95635	1			0	1	0	0	0	0	1	0	0	1	0	0	0	1	0	0
79802	1	22	5	1	108	3.63	2	113	1	1	3	0	1	0	1	1869	30463.21887	3			0	0	0	0	0	1	0	0	0	0	0	0	0	1	1	0
79804	2	20	3	1	104	5	4	74	1	1	3	0	1	0	1	1377	133306.5989	1	46.3	5.532940288	0	0	1	0	0	0	0	0	1	1	0	0	0	1	1	0
79805	2	51	2	1	104	2.13	2	143	1		3	0	1	1	0	1218	30793.84279	3			0	1	0	0	0	1	0	0	1	0	0	0	0		1	0
79810	1	75	5	1	106	5	2		3	2	2	0	1	0	1	1548	32593.63486	2	69.2	6.112700133	0	0	0	0	0	1	0	0	0	0	1	1	0	0	0	0
79812	1	65	3	1	113	1.01	1	135	1	1	2	1	0	1	0	2113	41348.68842	3			0	0	1	0	1	0	0	0	0	0	0	1	0	1	1	0
79813	2	46	3	2	109	0.99	4	243	3	2	1	0	1	1	0	1070	48029.68179	1	142	7.14974712	0	0	1	0	0	0	0	0	1	1	0	0	1	0	0	0
79819	2	80	3	2	104	4.77	4			2	2	0	1	1	0	2662	52667.80149	3			0	0	1	0	0	0	0	0	1	0	0	1	0	0
79821	1	55	1	2	118	0.92	1	248	2	1	2	0	1	0	1	2258	25105.96724	2	30.4	4.925999419	1	0	0	0	1	0	0	0	0	0	1	1	0	1	0	1
79823	1	47	4	1	116	5	5		1	1	2	0	1	0	1	2797	38799.7868	2	17.4	4.121015401	0	0	0	1	0	0	0	1	0	0	1	1	0	1	1	0
79829	1	47	1	1	117	1.02	4		2	1	1	0	1	0	1	3135	48181.74082	1	32.4	5.017921908	1	0	0	0	0	0	0	0	0	1	0	0	1	1	0	1
79835	1	37	3	1	105	0.59	3	197	1	1	3	0	1	0	1	2566	37499.41961	3			0	0	1	0	0	0	1	0	0	0	0	0	0	1	1	0
79846	1	39	5	2	104	5	5		3	1	2	0	1	1	0	4891	34910.57568	1	49	5.614709844	0	0	0	0	0	0	0	1	0	1	0	1	0	1	0	0
79863	1	45	1	1	118	1.39	3	106	2	1	3	0	1	0	1	2067	50405.52798	2	56.8	5.827819025	1	0	0	0	0	0	1	0	0	0	1	0	0	1	0	1
79872	1	54	3	1	115	5	4		2	1	2	0	1	0	1	1967	146656.8877	3	59.4	5.892391026	0	0	1	0	0	0	0	0	0	0	0	1	0	1	0	1
79873	2	42	2	1	104	1.58	1		1	2	3	0	1	0	1	1627	32064.09912	2	29.1	4.862947248	0	1	0	0	1	0	0	0	1	0	1	0	0	0	1	0
79877	2	31	4	2	110	0.48	4		3		1	0	1	0	1	2583	30496.17186	2	56	5.807354922	0	0	0	1	0	0	0	0	1	0	1	0	1		0	0
79880	2	64	5	1	111	2.2	1	125	1	2	2	0	1	0	1		39313.18375	3			0	0	0	0	1	0	0	0	1	0	0	1	0	0	1	0
79881	2	62	4	1	114	4.64	3	80	2	2	1	0	1	1	0	2257	22940.89766	3	29.9	4.902073579	0	0	0	1	0	0	1	0	1	0	0	0	1	0	0	1
79886	2	43	3	2	110	2.52	4	122	1	1	2	0	1	0	1		72547.42369	2	26.2	4.711494907	0	0	1	0	0	0	0	0	1	0	1	1	0	1	1	0
79890	1	41	4	1	116	5	4		1	2	2	0	1	0	1	1921	36930.54642	3	56	5.807354922	0	0	0	1	0	0	0	0	0	0	0	1	0	0	1	0
79891	1	62	4	1	115	1.74	3		1	2	1	0	1	0	1	1041	21338.41437	1	16.2	4.017921908	0	0	0	1	0	0	1	0	0	1	0	0	1	0	1	0
79899	1	37	1	1	109	2.9	2	104	1	2	2	0	1	0	1	1629	73020.68091	2			1	0	0	0	0	1	0	0	0	0	1	1	0	0	1	0
79901	1	23	3	2	110	5	5		3	1	2	0	1	0	1	2547	90901.39421	3	64.3	6.006746832	0	0	1	0	0	0	0	1	0	0	0	1	0	1	0	0
79913	1	63	3	2	114	2.19	5	41	2	1	3	0	1	0	1	2570	106324.3383	1	36.7	5.197708158	0	0	1	0	0	0	0	1	0	1	0	0	0	1	0	1
79916	2	55	5	1	108	5	5		1		1	1	0	1	0	1824	37936.40515	3	34	5.087462841	0	0	0	0	0	0	0	1	1	0	0	0	1		1	0
79917	2	66	3	2	116	1.05	4		1	2	1	1	0	1	0	636	40410.06089	1	25.8	4.689299161	0	0	1	0	0	0	0	0	1	1	0	0	1	0	1	0
79919	2	62	2	1	110	1.57	2	111	2	1	1	0	1	0	1	1595	33472.71759	2	37.3	5.221103725	0	1	0	0	0	1	0	0	1	0	1	0	1	1	0	1
79932	1	22	1	1	109	1.52	2		2	1	1	0	1	1	0	5480	104043.0082	2	47.5	5.569855608	1	0	0	0	0	1	0	0	0	0	1	0	1	1	0	1
79934	2	44	3	1	109	1.97	5	105	2	1	3	0	1	0	1	2175	30237.21126	3	27.9	4.802193217	0	0	1	0	0	0	0	1	1	0	0	0	0	1	0	1
79938	1	31	4	1	116	3.87	5		1	2	3	0	1	1	0	2949	36380.90165	2	15.6	3.963474124	0	0	0	1	0	0	0	1	0	0	1	0	0	0	1	0
79939	2	47	3	1	105	5	5		2	1	2	0	1	0	1	1824	162946.7595	1	31.9	4.995484519	0	0	1	0	0	0	0	1	1	1	0	1	0	1	0	1
79944	2	58	4	2	114	0.84	4	51	1	2	2	1	0	1	0	1054	36552.03129	3	20.5	4.357552005	0	0	0	1	0	0	0	0	1	0	0	1	0	0	1	0
79946	2	43	2	2	115	4.19	5		1		3	0	1	0	1	806	47754.12772	1	26.8	4.744161096	0	1	0	0	0	0	0	1	1	1	0	0	0		1	0
79952	1	55	1	1	106	1.29	1		3	1	2	0	1	1	0	1772	47711.41675	1	46.6	5.54225805	1	0	0	0	1	0	0	0	0	1	0	1	0	1	0	0
79958	2	70	3	1	104	5	5	57	2	1	2	0	1	0	1	2652	80116.17834	2	35.3	5.141596278	0	0	1	0	0	0	0	1	1	0	1	1	0	1	0	1
79962	1	24	3	1	115	3.92	4	117	2	1	3	0	1	0	1	3074	120238.6152	2	29.9	4.902073579	0	0	1	0	0	0	0	0	0	0	1	0	0	1	0	1
79965	2	50	3	1	115	4.4	5	105	1	1	1	0	1	0	1	3291	161076.1127	3	29.3	4.87282876	0	0	1	0	0	0	0	1	1	0	0	0	1	1	1	0
79969	2	52	3	2	105	2.13	4	380	3	1	1	1	0	1	0	1312	51844.91303	2	259	8.016808288	0	0	1	0	0	0	0	0	1	0	1	0	1	1	0	0
79970	1	71	4	1	116	1.04	3	79	1	2	1	1	0	0	1	675	20264.17954	3	19.5	4.285402219	0	0	0	1	0	0	1	0	0	0	0	0	1	0	1	0
79989	2	42	1	1	109	3.93	4	71	1	1	2	0	1	0	1	2534	51309.56163	3	15.8	3.981852653	1	0	0	0	0	0	0	0	1	0	0	1	0	1	1	0
80000	2	26	4	2	113	0.35	4	49	3	1	3	0	1	0	1	1798	58530.44492	1	32.4	5.017921908	0	0	0	1	0	0	0	0	1	1	0	0	0	1	0	0
80002	1	55	3	2	109	1.79	3		1	1	3	0	1	1	0	3033	158508.111	3	30.4	4.925999419	0	0	1	0	0	0	1	0	0	0	0	0	0	1	1	0
80005	2	40	2	2	109	0.67	3	64	1	1	2	0	1	0	1	1969	42627.76963	3	18.2	4.185866545	0	1	0	0	0	0	1	0	1	0	0	1	0	1	1	0
80006	1	47	4	1	108	3.07	5		1	1	3	0	1	0	1	1463	46143.86659	2	29	4.857980995	0	0	0	1	0	0	0	1	0	0	1	0	0	1	1	0
80009	2	42	3	2	109	2.15	5		1	1	2	1	0	0	1	1689	116833.3422	3	29.7	4.892391026	0	0	1	0	0	0	0	1	1	0	0	1	0	1	1	0
80019	1	44	3	1	109	0.67	2		2	1	3	0	1	0	1	6254	32085.57579	2	25	4.64385619	0	0	1	0	0	1	0	0	0	0	1	0	0	1	0	1
80023	2	80	3	1	112	3.22	4	93	1	2	1	0	1	1	0	1433	75236.74437	2	29.4	4.87774425	0	0	1	0	0	0	0	0	1	0	1	0	1	0	1	0
80027	2	32	1	2	106	1.94	3	190	1	2	1	0	1	0	1	1489	29767.64818	1	47	5.554588852	1	0	0	0	0	0	1	0	1	1	0	0	1	0	1	0
80038	1	38	3	1	104		1	91	3	1	3	0	1	1	0	3757	15016.37461	1	26.4	4.722466024	0	0	1	0	1	0	0	0	0	1	0	0	0	1	0	0
80047	2	22	1	1	109	1.2	4		1	2	2	0	1	0	1	1551	52309.32807	3			1	0	0	0	0	0	0	0	1	0	0	1	0	0	1	0
80061	2	50	4	2	114	3.44	4	77	3	1	1	0	1	1	0	2004	36552.03129	3	57.8	5.852997588	0	0	0	1	0	0	0	0	1	0	0	0	1	1	0	0
80073	2	57	5	1	118	3.22	5		1	2	2	0	1	0	1	3645	27241.76465	1	38.8	5.277984747	0	0	0	0	0	0	0	1	1	1	0	1	0	0	1	0
80087	2	30	4	2	111	4.19	4		1	2	3	0	1	0	1	3463	68390.28628	3	57.6	5.847996907	0	0	0	1	0	0	0	0	1	0	0	0	0	0	1	0
80092	2	65	5	1	117	3.22	4		1	1	3	0	1	1	0	2740	24094.77874	1	40	5.321928095	0	0	0	0	0	0	0	0	1	1	0	0	0	1	1	0
80096	2	57	2	1	118		1	116	1	2	2	0	1	0	1	1714	30871.74144	3	67.6	6.078951341	0	1	0	0	1	0	0	0	1	0	0	1	0	0	1	0
80105	1	62	4	1	114	1.43	5	78	1	1	2	0	1	0	1	758	21082.72446	2	31	4.95419631	0	0	0	1	0	0	0	1	0	0	1	1	0	1	1	0
80107	2	44	3	2	109	5	5	51	1	1	3	0	1	0	1	3349	66098.21344	3	28.2	4.817623258	0	0	1	0	0	0	0	1	1	0	0	0	0	1	1	0
80110	2	20	3	2	113	3.58	4		1	1	2	0	1	0	1	3406	135307.9231	1	22.9	4.517275693	0	0	1	0	0	0	0	0	1	1	0	1	0	1	1	0
80114	2	60	4	2	105	0.86	4	108	3	2	2	0	1	1	0	781	23387.73072	1	98.1	6.616181231	0	0	0	1	0	0	0	0	1	1	0	1	0	0	0	0
80119	2	80	3	1	105	4.51	5	74	2	1	2	0	1	0	1	1310	93826.49179	3	33.4	5.061776198	0	0	1	0	0	0	0	1	1	0	0	1	0	1	0	1
80130	1	51	5	1	104	5	5	65	1	1	1	0	1	0	1	1156	28139.87682	1	39.1	5.289096702	0	0	0	0	0	0	0	1	0	1	0	0	1	1	1	0
80136	1	65	1	2	118	0.36	3	132	2	1	3	1	0	1	0	2582	13819.55189	2	60.3	5.914086097	1	0	0	0	0	0	1	0	0	0	1	0	0	1	0	1
80137	1	30	5	2	117	2.23	3	81	3		3	0	1	0	1		20571.63435	1	65	6.022367813	0	0	0	0	0	0	1	0	0	1	0	0	0		0	0
80138	2	55	3	2	115	1.59	4	41	1	2	2	0	1	0	1	1564	42887.98363	3	44.4	5.472487771	0	0	1	0	0	0	0	0	1	0	0	1	0	0	1	0
80144	1	50	3	1	116	5	5		1	1	3	0	1	1	0	2822	140075.7525	2	45.1	5.495055528	0	0	1	0	0	0	0	1	0	0	1	0	0	1	1	0
80145	1	22	1	1	118	0.28	2	69	2	1	3	0	1	0	1	3256	69636.54511	1	42.5	5.409390936	1	0	0	0	0	1	0	0	0	1	0	0	0	1	0	1
80148	1	80	1	1	118	0.61	1	79	1	2	1	0	1	0	1	2925	18701.67111	3	23	4.523561956	1	0	0	0	1	0	0	0	0	0	0	0	1	0	1	0
80165	2	65	2	2	104	3.69	2		1	2	1	0	1	0	1		21688.88354	3	59.1	5.885086225	0	1	0	0	0	1	0	0	1	0	0	0	1	0	1	0
80178	1	35	1	1	109	4.51	2		3	1	3	0	1	0	1	2879	87100.02115	2	30	4.906890596	1	0	0	0	0	1	0	0	0	0	1	0	0	1	0	0
80181	2	69	4	2	112	2.4	5	56	1	2	2	0	1	1	0	2277	44824.24831	2	35.5	5.14974712	0	0	0	1	0	0	0	1	1	0	1	1	0	0	1	0
80185	1	61	1	1	106	1.28	2	329	1	1	1	0	1	1	0	2664	29267.94589	2			1	0	0	0	0	1	0	0	0	0	1	0	1	1	1	0
80201	2	63	5	1	118	0.86	2	100	1	2	2	0	1	0	1	1863	23395.37376	1	26.8	4.744161096	0	0	0	0	0	1	0	0	1	1	0	1	0	0	1	0
80205	1	75	3	2	109	1.29	3		2	1	1	0	1	0	1	1529	27328.18927	2	48.2	5.590961241	0	0	1	0	0	0	1	0	0	0	1	0	1	1	0	1
80207	2	49	3	2	105	0.83	2		2	1	3	0	1	1	0	1703	19837.74544	3	20	4.321928095	0	0	1	0	0	1	0	0	1	0	0	0	0	1	0	1
80215	1	22	3	1	105	1.91	4	92	1	1	1	0	1	0	1	2970	123898.2052	1	31.4	4.972692654	0	0	1	0	0	0	0	0	0	1	0	0	1	1	1	0
80217	2	28	4	2	104	0.35	4	43	1	1	2	0	1	0	1	1240	36166.16601	3	50.6	5.66106548	0	0	0	1	0	0	0	0	1	0	0	1	0	1	1	0
80218	2	72	3	2	111		3		2	2	2	0	1	1	0	1515	116445.7253	2	49	5.614709844	0	0	1	0	0	0	1	0	1	0	1	1	0	0	0	1
80226	1	30	3	1	109	1.02	4	48	3	1	3	0	1	0	1	3409	27162.30588	1			0	0	1	0	0	0	0	0	0	1	0	0	0	1	0	0
80227	1	37	3	2	116	2.22	4	131	2	1	3	0	1	1	0	1766	101502.5409	2	35.4	5.145677455	0	0	1	0	0	0	0	0	0	0	1	0	0	1	0	1
80233	1	21	4	2	118	0.86	4		3	1	3	0	1	0	1	2632	27824.01878	1	123	6.942514505	0	0	0	1	0	0	0	0	0	1	0	0	0	1	0	0
80236	2	22	3	1	106	1.33	4		3	1	3	0	1	0	1	1225	133476.1691	2	259	8.016808288	0	0	1	0	0	0	0	0	1	0	1	0	0	1	0	0
80240	2	33	3	1	116	2.12	4		1	1	3	0	1	0	1	916	98521.30084	1	29	4.857980995	0	0	1	0	0	0	0	0	1	1	0	0	0	1	1	0
80242	1	22	3	2	105		3	84	3	1	3	0	1	0	1	2850	69845.73031	1	170	7.409390936	0	0	1	0	0	0	1	0	0	1	0	0	0	1	0	0
80248	2	29	2	1	104	5	4		2	1	1	0	1	0	1	2492	43619.59069	1	85.5	6.417852515	0	1	0	0	0	0	0	0	1	1	0	0	1	1	0	1
80252	2	64	3	2	109	3.17	4	32	3	1	2	0	1	0	1	1174	138943.8598	1	72.2	6.173926932	0	0	1	0	0	0	0	0	1	1	0	1	0	1	0	0
80254	2	31	5	1	115	3.17	5	82	1	2	2	0	1	0	1	1998	30113.50497	2	34.9	5.125155131	0	0	0	0	0	0	0	1	1	0	1	1	0	0	1	0
80260	1	40	2	1	116	4.61	3	121	2	1	2	0	1	0	1	3183	43578.46811	1	34.9	5.125155131	0	1	0	0	0	0	1	0	0	1	0	1	0	1	0	1
80261	2	38	5	1	111	4.35	5		1	2	1	0	1	0	1	879	40129.43643	1	21.3	4.412781525	0	0	0	0	0	0	0	1	1	1	0	0	1	0	1	0
80263	1	52	3	2	115	0.84	2		1	1	2	1	0	1	0	1650	40960.96411	3	52.4	5.711494907	0	0	1	0	0	1	0	0	0	0	0	1	0	1	1	0
80264	2	21	1	1	118		4		1	1	3	0	1	0	1	1218	42985.93003	2	62.1	5.956521363	1	0	0	0	0	0	0	0	1	0	1	0	0	1	1	0
80272	2	41	1	2	106	0.96	2	156	1	2	1	0	1	1	0	2089	44774.23916	3	45.3	5.501439145	1	0	0	0	0	1	0	0	1	0	0	0	1	0	1	0
80275	1	24	1	2	118	0.54	4	87	2	2	1	0	1	0	1	3428	56024.51625	1	24.7	4.626439137	1	0	0	0	0	0	0	0	0	1	0	0	1	0	0	1
80277	2	57	3	2	115	3	3		1	1	3	0	1	1	0	1673	183474.834	3	34.3	5.100136671	0	0	1	0	0	0	1	0	1	0	0	0	0	1	1	0
80279	1	38	3	1	116	5	3	111	1	1	2	0	1	0	1	1030	85509.98717	1	30.4	4.925999419	0	0	1	0	0	0	1	0	0	1	0	1	0	1	1	0
80287	2	21	3	2	107	3.03	3	59	1	2	3	0	1	0	1	2584	107496.3446	2	24.8	4.632268215	0	0	1	0	0	0	1	0	1	0	1	0	0	0	1	0
80289	2	37	2	1	108		4	55	3	1	1	0	1	0	1	201	34292.60696	3	70.8	6.145677455	0	1	0	0	0	0	0	0	1	0	0	0	1	1	0	0
80291	1	31	4	2	114	3	4		3	1	3	0	1	0	1	7416	36226.85994	1	139	7.118941073	0	0	0	1	0	0	0	0	0	1	0	0	0	1	0	0
80292	2	69	1	2	118		4	78	1	1	1	0	1	0	1		21093.56575	3	36.1	5.173926932	1	0	0	0	0	0	0	0	1	0	0	0	1	1	1	0
80300	2	61	3	2	107	1	4	200	1	2	3	0	1	0	1	1331	115805.7736	3	21.8	4.44625623	0	0	1	0	0	0	0	0	1	0	0	0	0	0	1	0
80305	2	32	4	2	118		4		3	1	3	0	1	1	0	2496	29890.62268	3	271	8.082149041	0	0	0	1	0	0	0	0	1	0	0	0	0	1	0	0
80309	2	44	1	1	117		3		1	2	2	0	1	1	0	2317	24238.77854	3	48.1	5.587964989	1	0	0	0	0	0	1	0	1	0	0	1	0	0	1	0
80330	1	73	5	2	106	3.18	5		1	1	2	0	1	0	1	1234	22555.75086	2	22.3	4.478971805	0	0	0	0	0	0	0	1	0	0	1	1	0	1	1	0
80332	1	24	1	1	107	0.71	2	42	1	2	3	0	1	0	1	3058	74020.15734	1	42.6	5.412781525	1	0	0	0	0	1	0	0	0	1	0	0	0	0	1	0
80335	1	28	3	2	112	1.22	3		3	1	1	1	0	0	1	4259	94483.45566	2	127	6.988684687	0	0	1	0	0	0	1	0	0	0	1	0	1	1	0	0
80339	2	37	1	1	109	0.92	3		1	2	3	0	1	0	1	1441	64515.40351	2	53.4	5.738767837	1	0	0	0	0	0	1	0	1	0	1	0	0	0	1	0
80360	2	62	3	1	109	5	3	34	1	1	1	0	1	0	1	568	82983.18442	2	28	4.807354922	0	0	1	0	0	0	1	0	1	0	1	0	1	1	1	0
80371	2	39	1	2	110	1.47	3	24	1		3	0	1	0	1	1410	30349.31341	2	63.3	5.984133595	1	0	0	0	0	0	1	0	1	0	1	0	0		1	0
80388	2	60	5	1	114	2.06	5	187	1	2	1	0	1	0	1	778	28912.30508	1	21.7	4.439623138	0	0	0	0	0	0	0	1	1	1	0	0	1	0	1	0
80389	1	80	3	1	114	0.87	3	194	2	2	2	0	1	0	1	2215	20899.44377	3	28.7	4.842978832	0	0	1	0	0	0	1	0	0	0	0	1	0	0	0	1
80391	1	23	1	2	118	0.38	5	88	1	1	3	0	1	0	1	2510	66780.19247	1	38.3	5.259272487	1	0	0	0	0	0	0	1	0	1	0	0	0	1	1	0
80396	1	31	4	1	118	5	4	236	1	1	3	0	1	0	1	5841	28699.29417	2	107	6.741466986	0	0	0	1	0	0	0	0	0	0	1	0	0	1	1	0
80403	2	38	5	2	115	1.43	4		1	2	2	0	1	0	1	601	35708.46282	3	42.5	5.409390936	0	0	0	0	0	0	0	0	1	0	0	1	0	0	1	0
80410	1	47	1	1	114		4		1	1	2	0	1	0	1	717	51903.03804	2	33.1	5.048759312	1	0	0	0	0	0	0	0	0	0	1	1	0	1	1	0
80411	1	41	1	2	118	0.38	1	54	1		3	0	1	0	1	2406	40552.63392	2	47.2	5.560714954	1	0	0	0	1	0	0	0	0	0	1	0	0		1	0
80438	2	37	4	1	104	0.47	5	71	1		3	0	1	0	1		38954.74034	2	28.5	4.832890014	0	0	0	1	0	0	0	1	1	0	1	0	0		1	0
80444	2	27	3	2	104		5		2		1	0	1	0	1		115607.6162	3	61.3	5.937815169	0	0	1	0	0	0	0	1	1	0	0	0	1		0	1
80448	2	26	5	2	106	4.99	5		1	1	3	0	1	0	1	2487	31968.57588	1	39.3	5.296457407	0	0	0	0	0	0	0	1	1	1	0	0	0	1	1	0
80454	1	63	2	1	118	0	1		2	1	1	0	1	0	1	3107	17630.32348	2	25.5	4.672425342	0	1	0	0	1	0	0	0	0	0	1	0	1	1	0	1
80458	2	24	1	1	107	0.65	2	137	1	2	2	0	1	0	1	1960	41600.89424	2	58.2	5.862947248	1	0	0	0	0	1	0	0	1	0	1	1	0	0	1	0
80474	2	20	2	1	104	1.58	4		1	2	3	0	1	0	1	980	40818.44412	1	71.2	6.153805336	0	1	0	0	0	0	0	0	1	1	0	0	0	0	1	0
80477	1	49	5	2	117	5	3		2		3	0	1	0	1		30243.14356	1	26	4.700439718	0	0	0	0	0	0	1	0	0	1	0	0	0		0	1
80482	2	55	4	1	107	5	5	207	1	2	3	0	1	0	1	2645	41665.54421	2	50.3	5.652486495	0	0	0	1	0	0	0	1	1	0	1	0	0	0	1	0
80486	2	69	3	1	105	5	5	105	1	1	3	0	1	0	1	2083	158267.0532	1	29.6	4.887525271	0	0	1	0	0	0	0	1	1	1	0	0	0	1	1	0
80496	2	48	1	1	111	2.36	2		1	1	1	0	1	0	1	1658	38768.39808	3	28.8	4.847996907	1	0	0	0	0	1	0	0	1	0	0	0	1	1	1	0
80498	1	64	5	2	110	5	5	83	3	2	2	0	1	0	1	2670	25291.40646	1	52.9	5.725195817	0	0	0	0	0	0	0	1	0	1	0	1	0	0	0	0
80503	1	44	3	2	106	2.6	3		3	1	3	1	0	1	0	3323	81804.84033	2	66.2	6.048759312	0	0	1	0	0	0	1	0	0	0	1	0	0	1	0	0
80519	2	36	1	2	110	1.47	3	154	1	1	2	0	1	0	1	4264	35371.18775	3	38.2	5.255500733	1	0	0	0	0	0	1	0	1	0	0	1	0	1	1	0
80520	2	40	4	2	110	2.53	4		1	1	2	0	1	0	1	440	37185.13219	3	50.8	5.666756592	0	0	0	1	0	0	0	0	1	0	0	1	0	1	1	0
80522	1	55	3	1	113	4.18	4	55	1	1	3	0	1	0	1	6025	189035.0866	1	26.4	4.722466024	0	0	1	0	0	0	0	0	0	1	0	0	0	1	1	0
80528	2	48	3	1	113	1.04	3		3	1	3	0	1	0	1	2412	37810.73845	2	113	6.820178962	0	0	1	0	0	0	1	0	1	0	1	0	0	1	0	0
80530	1	59	3	2	112	1.46	4	68	3	1	1	0	1	1	0	2404	189128.0869	1	30.2	4.916476644	0	0	1	0	0	0	0	0	0	1	0	0	1	1	0	0
80531	2	46	2	2	114	2.52	1	98	1	2	3	0	1	0	1	2525	37846.74916	2			0	1	0	0	1	0	0	0	1	0	1	0	0	0	1	0
80535	2	25	3	1	112	2.56	4	55	1	1	2	0	1	0	1	1847	50611.66597	2	36.1	5.173926932	0	0	1	0	0	0	0	0	1	0	1	1	0	1	1	0
80539	1	40	4	1	112	1.45	3	341	1	1	3	1	0	0	1	2680	29859.72256	3	32.6	5.026800059	0	0	0	1	0	0	1	0	0	0	0	0	0	1	1	0
80542	2	36	1	1	111	3.45	3	171	1	1	3	0	1	0	1	2441	57489.05304	3	34.6	5.112700133	1	0	0	0	0	0	1	0	1	0	0	0	0	1	1	0
80543	1	28	5	2	105	5	5		2	1	3	0	1	0	1	2854	34759.21841	1	57.3	5.840463234	0	0	0	0	0	0	0	1	0	1	0	0	0	1	0	1
80552	2	41	3	1	105	4.84	5		1	1	2	0	1	0	1	2877	162989.8798	1	50.2	5.649615459	0	0	1	0	0	0	0	1	1	1	0	1	0	1	1	0
80562	2	22	4	2	114	0.17	4		1	2	1	0	1	0	1	3452	45253.15907	3	13.9	3.797012978	0	0	0	1	0	0	0	0	1	0	0	0	1	0	1	0
80564	2	45	3	2	110	5	5		1	1	2	0	1	1	0	1596	109236.2024	3	40.9	5.354028938	0	0	1	0	0	0	0	1	1	0	0	1	0	1	1	0
80570	2	74	3	1	105	5	5	75		1	3	0	1	0	1	2112	108896.0058	1	23.8	4.572889668	0	0	1	0	0	0	0	1	1	1	0	0	0	1
80578	1	44	3	1	115	3.55	5		1	1	3	0	1	0	1	1663	158473.1996	3	32.9	5.040015679	0	0	1	0	0	0	0	1	0	0	0	0	0	1	1	0
80588	2	59	5	1	117	4.25	4	110	1	2	1	0	1	0	1	1471	25571.6795	1	32.3	5.01346226	0	0	0	0	0	0	0	0	1	1	0	0	1	0	1	0
80593	1	63	5	1	118	3.18	4	63	2	1	3	0	1	0	1	2449	18984.88595	1	37.8	5.240314329	0	0	0	0	0	0	0	0	0	1	0	0	0	1	0	1
80611	2	42	1	1	108	5	5		1	1	3	0	1	0	1	4615	38734.25823	1	38.8	5.277984747	1	0	0	0	0	0	0	1	1	1	0	0	0	1	1	0
80634	2	46	1	1	111		5		1	1	2	0	1	0	1	1680	48875.40943	2			1	0	0	0	0	0	0	1	1	0	1	1	0	1	1	0
80647	1	52	3	2	110	5	5		1	1	3	1	0	0	1	2711	145316.9889	1			0	0	1	0	0	0	0	1	0	1	0	0	0	1	1	0
80654	2	30	1	1	109	1.58	5		1	1	3	0	1	0	1	2161	50180.83692	2	24.3	4.602884409	1	0	0	0	0	0	0	1	1	0	1	0	0	1	1	0
80667	2	33	4	1	112	0.98	4	41	3	1	2	0	1	0	1	1816	31896.63557	3	119	6.894817763	0	0	0	1	0	0	0	0	1	0	0	1	0	1	0	0
80680	2	45	4	2	117	1.11	2		1	2	1	0	1	0	1	1652	30676.02289	2	49.4	5.626439137	0	0	0	1	0	1	0	0	1	0	1	0	1	0	1	0
80692	1	37	3	1	110	5	5		1	1	3	0	1	0	1	3014	126002.2783	1	39.6	5.307428525	0	0	1	0	0	0	0	1	0	1	0	0	0	1	1	0
80693	1	30	1	2	111	4.14	3	30	3	1	3	0	1	0	1	4016	72431.57027	1	75.2	6.232660757	1	0	0	0	0	0	1	0	0	1	0	0	0	1	0	0
80694	2	34	3	2	105	0.54	3		3	2	2	0	1	0	1	1902	27445.76066	3	159	7.312882955	0	0	1	0	0	0	1	0	1	0	0	1	0	0	0	0
80703	2	55	3	2	112	1.46	2	304	3	1	3	0	1	1	0	1587	233864.4408	2	90.5	6.499845887	0	0	1	0	0	1	0	0	1	0	1	0	0	1	0	0
80712	2	48	1	1	109	0.47	1		1	2	2	0	1	0	1	1317	37543.08661	2	30.8	4.944858446	1	0	0	0	1	0	0	0	1	0	1	1	0	0	1	0
80714	1	45	5	1	112	0.85	4	76	1	1	3	0	1	0	1	2973	33537.99221	1	40.2	5.329123596	0	0	0	0	0	0	0	0	0	1	0	0	0	1	1	0
80718	2	36	3	2	115	1.25	4		3	1	2	0	1	0	1	2660	110670.5352	2	10.6	3.40599236	0	0	1	0	0	0	0	0	1	0	1	1	0	1	0	0
80735	1	41	3	2	109	1.08	4	207	1	1	1	0	1	1	0	831	37532.25712	3			0	0	1	0	0	0	0	0	0	0	0	0	1	1	1	0
80740	2	39	3	1	113	0.36	4		1	2	3	0	1	0	1	494	124690.7917	3	35.7	5.157852169	0	0	1	0	0	0	0	0	1	0	0	0	0	0	1	0
80741	1	51	2	1	110	1.61	2		1	2	2	0	1	0	1		32458.76794	3	18.4	4.201633861	0	1	0	0	0	1	0	0	0	0	0	1	0	0	1	0
80743	1	70	3	2	112	1.77	4	95	2	1	1	0	1	0	1	1679	28578.03689	1	45	5.491853096	0	0	1	0	0	0	0	0	0	1	0	0	1	1	0	1
80757	2	39	5	1	110	3.53	5	129	1	2	1	0	1	0	1	1124	26876.54775	2	39.8	5.314696526	0	0	0	0	0	0	0	1	1	0	1	0	1	0	1	0
80761	1	23	2	1	106	1.42	2	73	2	1	3	0	1	0	1	1626	98869.33575	2	38.3	5.259272487	0	1	0	0	0	1	0	0	0	0	1	0	0	1	0	1
80765	1	37	5	2	118	4.18	5		3	2	1	0	1	0	1	1495	27277.62482	2	49.2	5.62058641	0	0	0	0	0	0	0	1	0	0	1	0	1	0	0	0
80769	1	61	3	1	116	3.48	5	78	1	2	3	0	1	0	1	2812	128477.7703	1	48.1	5.587964989	0	0	1	0	0	0	0	1	0	1	0	0	0	0	1	0
80772	1	36	3	1	115	1.28	3	62	2	2	1	1	0	0	1	1105	126943.8718	1	21	4.392317423	0	0	1	0	0	0	1	0	0	1	0	0	1	0	0	1
80774	2	76	3	1	116	1.02	4	81	1	2	2	0	1	0	1	1418	31491.81045	1	30	4.906890596	0	0	1	0	0	0	0	0	1	1	0	1	0	0	1	0
80788	2	31	3	2	117	3.51	5		1	1	3	0	1	0	1	1403	80082.06581	1	35.3	5.141596278	0	0	1	0	0	0	0	1	1	1	0	0	0	1	1	0
80798	1	29	5	2	108	1.99	5		1	1	3	0	1	0	1	2039	144231.6818	2	20.3	4.343407822	0	0	0	0	0	0	0	1	0	0	1	0	0	1	1	0
80812	1	23	4	1	105	4.1	4	304	1	1	3	0	1	0	1	3321	55284.36852	2	27.2	4.765534746	0	0	0	1	0	0	0	0	0	0	1	0	0	1	1	0
80814	1	56	3	2	111	5	4		1	1	3	0	1	0	1	2670	189128.2962	1	19.2	4.263034406	0	0	1	0	0	0	0	0	0	1	0	0	0	1	1	0
80815	2	56	2	1	108		3	100	1	2	3	0	1	1	0	817	28007.90632	3	33.2	5.053111336	0	1	0	0	0	0	1	0	1	0	0	0	0	0	1	0
80823	2	48	3	2	104	4.3	5		1	1	3	0	1	0	1	1512	98054.70056	1	31.6	4.981852653	0	0	1	0	0	0	0	1	1	1	0	0	0	1	1	0
80825	1	30	3	2	115	1.25	3		3	1	3	0	1	0	1	2681	105235.3302	2	39.1	5.289096702	0	0	1	0	0	0	1	0	0	0	1	0	0	1	0	0
80826	1	33	3	2	109	0.72	4		1	1	2	0	1	0	1	1182	27697.62275	3	49	5.614709844	0	0	1	0	0	0	0	0	0	0	0	1	0	1	1	0
80833	1	33	3	2	109	2.52	3		3	1	3	0	1	1	0	2087	123881.3782	2	26.4	4.722466024	0	0	1	0	0	0	1	0	0	0	1	0	0	1	0	0
80858	1	65	3	1	105	4.67	5	120	2	1	2	0	1	0	1	2775	168032.3963	1	31.7	4.986410935	0	0	1	0	0	0	0	1	0	1	0	1	0	1	0	1
80862	1	21	5	2	104	4.19	4	29	1	1	3	0	1	0	1	1033	32565.62145	1	23.7	4.566815154	0	0	0	0	0	0	0	0	0	1	0	0	0	1	1	0
80863	2	37	5	2	106	5	5		1	2	1	0	1	0	1	990	21442.69254	1	35.6	5.153805336	0	0	0	0	0	0	0	1	1	1	0	0	1	0	1	0
80865	2	25	4	1	115	0.31	2		2		1	0	1	0	1		51438.75585	3	34.4	5.10433666	0	0	0	1	0	1	0	0	1	0	0	0	1		0	1
80873	2	36	5	2	104	5	5	68	1	1	2	0	1	0	1	1475	21988.19276	1	30.8	4.944858446	0	0	0	0	0	0	0	1	1	1	0	1	0	1	1	0
80876	2	47	3	2	113	5	3		3	1	2	0	1	0	1	2981	136833.566	2	69	6.108524457	0	0	1	0	0	0	1	0	1	0	1	1	0	1	0	0
80878	2	65	1	1	111	3.06	3		1	1	2	1	0	1	0	1790	37814.32175	2	62.6	5.968090752	1	0	0	0	0	0	1	0	1	0	1	1	0	1	1	0
80880	1	28	3	2	109	1.54	4	102	2	1	1	1	0	1	0	5345	78323.48361	3	55.8	5.802193217	0	0	1	0	0	0	0	0	0	0	0	0	1	1	0	1
80898	1	76	4	1	116	0.65	1		3	2	1	1	0	1	0	1690	20264.17954	2	29	4.857980995	0	0	0	1	1	0	0	0	0	0	1	0	1	0	0	0
80903	2	30	3	1	115	2.58	3	82	3	1	3	0	1	0	1	1234	149545.55	3			0	0	1	0	0	0	1	0	1	0	0	0	0	1	0	0
80908	2	53	4	1	112	1.31	3	154	3	1	2	1	0	0	1	1476	30910.06196	3	91.4	6.51412226	0	0	0	1	0	0	1	0	1	0	0	1	0	1	0	0
80911	1	44	5	2	108	2.1	4	264	1	1	2	0	1	0	1	1680	42792.04609	1	39	5.285402219	0	0	0	0	0	0	0	0	0	1	0	1	0	1	1	0
80915	2	66	1	1	109	2.05	4	89	1	2	3	0	1	1	0	877	28124.93438	2	38.8	5.277984747	1	0	0	0	0	0	0	0	1	0	1	0	0	0	1	0
80916	2	39	3	2	116	5	3		1	1	2	0	1	0	1	2924	141723.2417	3			0	0	1	0	0	0	1	0	1	0	0	1	0	1	1	0
80924	2	39	4	2	115		4	183	3		2	0	1	0	1	1730	51521.0034	3	82	6.357552005	0	0	0	1	0	0	0	0	1	0	0	1	0		0	0
80934	1	65	2	2	118	0.58	1	68	1	1	3	1	0	1	0	2087	11598.05729	2			0	1	0	0	1	0	0	0	0	0	1	0	0	1	1	0
80962	2	72	4	2	117	1.53	4	48	1	2	3	0	1	0	1	882	24172.19029	3	19.2	4.263034406	0	0	0	1	0	0	0	0	1	0	0	0	0	0	1	0
80968	1	25	3	1	105	5	5	73	3	1	3	0	1	0	1	2570	148653.4886	1	117	6.87036472	0	0	1	0	0	0	0	1	0	1	0	0	0	1	0	0
80976	1	59	5	2	106	5	5	87	1	1	3	0	1	0	1	2229	26064.71923	1	36.7	5.197708158	0	0	0	0	0	0	0	1	0	1	0	0	0	1	1	0
80982	1	31	3	1	114	0.63	4		2	1	3	0	1	1	0	3714	78803.79678	3	51.2	5.678071905	0	0	1	0	0	0	0	0	0	0	0	0	0	1	0	1
80989	1	46	3	1	114	0.84	4		3	1	3	0	1	1	0	4876	37036.78696	2	134	7.06608919	0	0	1	0	0	0	0	0	0	0	1	0	0	1	0	0
80997	1	26	2	2	110	0.57	3	47	1	1	3	0	1	0	1	2500	56132.78765	1	26.4	4.722466024	0	1	0	0	0	0	1	0	0	1	0	0	0	1	1	0
81000	1	28	4	2	114	1.24	2	137	3	1	1	0	1	0	1	1135	35104.57762	1	59.5	5.894817763	0	0	0	1	0	1	0	0	0	1	0	0	1	1	0	0
81004	1	50	3	1	104	5	3	26	1	1	3	0	1	0	1	2426	161024.6906	2	32.9	5.040015679	0	0	1	0	0	0	1	0	0	0	1	0	0	1	1	0
81008	1	48	4	1	116	4.25	4		3		2	0	1	0	1	4513	36930.54642	1	90.8	6.504620392	0	0	0	1	0	0	0	0	0	1	0	1	0		0	0
81010	1	51	3	2	115	2.65	3	89	3	1	1	0	1	0	1	1893	46568.98265	2	113	6.820178962	0	0	1	0	0	0	1	0	0	0	1	0	1	1	0	0
81020	1	40	3	1	116	1.06	2	543	1	2	1	0	1	0	1	1832	35888.84716	3	8.25	3.044394119	0	0	1	0	0	1	0	0	0	0	0	0	1	0	1	0
81032	1	71	4	2	105	1.03	3	110	2	1	1	0	1	1	0	1026	20335.74983	1	79.4	6.311067102	0	0	0	1	0	0	1	0	0	1	0	0	1	1	0	1
81034	1	34	3	2	107	1.33	3		1	2	3	0	1	0	1	1510	29742.5212	3	31.8	4.99095486	0	0	1	0	0	0	1	0	0	0	0	0	0	0	1	0
81037	1	60	4	1	104	3.82	4	80	1	1	1	0	1	1	0	2826	15194.30787	2	37	5.209453366	0	0	0	1	0	0	0	0	0	0	1	0	1	1	1	0
81040	2	52	3	2	106	0	2	59	3	1	2	0	1	1	0	2661	97440.75777	3	173	7.434628228	0	0	1	0	0	1	0	0	1	0	0	1	0	1	0	0
81042	1	63	1	1	106	5	5		2	2	2	0	1	0	1	1602	25086.25964	2	48.6	5.602884409	1	0	0	0	0	0	0	1	0	0	1	1	0	0	0	1
81050	2	38	5	2	107	1.13	2		3	1	1	0	1	1	0	2863	38547.12814	3	92.4	6.529820947	0	0	0	0	0	1	0	0	1	0	0	0	1	1	0	0
81052	2	44	1	1	118	3.58	2		1		1	1	0	0	1		41919.86458	2	41.4	5.371558863	1	0	0	0	0	1	0	0	1	0	1	0	1		1	0
81055	2	48	1	1	109	1.83	1	100	1	2	2	0	1	0	1	3274	58503.41254	3	35.8	5.161887682	1	0	0	0	1	0	0	0	1	0	0	1	0	0	1	0
81056	2	49	1	1	107	1.81	5	103	2	1	1	0	1	1	0	3187	48789.31789	2	113	6.820178962	1	0	0	0	0	0	0	1	1	0	1	0	1	1	0	1
81061	1	44	3	1	116	2.82	3		2	2	2	1	0	1	0	3218	137711.2728	3	40.7	5.346956889	0	0	1	0	0	0	1	0	0	0	0	1	0	0	0	1
81068	1	59	4	2	111	5	4		1	1	3	0	1	1	0	1418	50942.33494	3	21.1	4.399171094	0	0	0	1	0	0	0	0	0	0	0	0	0	1	1	0
81070	1	31	1	2	112	1.25	2	274	1	2	1	0	1	0	1	2683	55398.70723	2	33.4	5.061776198	1	0	0	0	0	1	0	0	0	0	1	0	1	0	1	0
81084	2	26	2	1	107	3.79	3		1	1	3	0	1	0	1	2040	52713.81037	2	55	5.781359714	0	1	0	0	0	0	1	0	1	0	1	0	0	1	1	0
81087	2	36	5	2	114	5	5	36	1	1	3	0	1	0	1	1223	34939.15156	1	27.7	4.791814071	0	0	0	0	0	0	0	1	1	1	0	0	0	1	1	0
81110	2	56	3	2	113	5	5	68	1	1	2	0	1	0	1	1597	205227.6769	1	42.7	5.416164165	0	0	1	0	0	0	0	1	1	1	0	1	0	1	1	0
81111	2	77	3	2	111	3.68	4		1	1	1	1	0	1	0	2894	88104.84171	1	30.3	4.921245889	0	0	1	0	0	0	0	0	1	1	0	0	1	1	1	0
81122	2	37	4	2	116	0.84	4		1	1	1	0	1	1	0	1162	61982.3462	3	22.4	4.485426827	0	0	0	1	0	0	0	0	1	0	0	0	1	1	1	0
81131	1	49	2	1	107	5	5	236	2	1	1	0	1	0	1	2092	54283.30565	2	37.9	5.244125943	0	1	0	0	0	0	0	1	0	0	1	0	1	1	0	1
81134	2	75	3	2	106	1.46	3		2	1	1	0	1	1	0	1467	43719.3752	3	38.1	5.251719093	0	0	1	0	0	0	1	0	1	0	0	0	1	1	0	1
81139	1	23	5	2	118	3.84	4		2	1	3	0	1	0	1	1555	28672.01357	3			0	0	0	0	0	0	0	0	0	0	0	0	0	1	0	1
81144	1	49	3	2	115	1.68	3	53	1	1	2	0	1	1	0	1827	146824.305	3	24.3	4.602884409	0	0	1	0	0	0	1	0	0	0	0	1	0	1	1	0
81151	1	56	3	2	113	5	5	55	1	1	2	0	1	0	1	2800	161713.6785	1	17.9	4.161887682	0	0	1	0	0	0	0	1	0	1	0	1	0	1	1	0
81162	2	80	5	2	118	2.53	1	139	1	2	2	0	1	1	0		19255.80823	1	36.3	5.181897643	0	0	0	0	1	0	0	0	1	1	0	1	0	0	1	0
81173	2	50	1	1	106	3.92	4	149	1	1	2	0	1	0	1	2536	44409.77277	3	38.6	5.270528942	1	0	0	0	0	0	0	0	1	0	0	1	0	1	1	0
81186	2	42	3	2	109	1.91	4		3	1	2	0	1	0	1	2810	34946.64375	3	87.2	6.44625623	0	0	1	0	0	0	0	0	1	0	0	1	0	1	0	0
81202	2	38	3	1	107	1.13	3		2	1	1	0	1	0	1	2526	38078.22352	2	43.7	5.449561375	0	0	1	0	0	0	1	0	1	0	1	0	1	1	0	1
81203	1	62	3	2	110	5	5		1	1	3	0	1	0	1	2089	158700.5232	2	31	4.95419631	0	0	1	0	0	0	0	1	0	0	1	0	0	1	1	0
81204	2	65	4	1	104		3	99	2	1	1	0	1	0	1	750	21196.20097	3	37.5	5.22881869	0	0	0	1	0	0	1	0	1	0	0	0	1	1	0	1
81207	1	39	3	2	118	5	5	44	1	1	1	0	1	0	1	2951	89111.61219	1	28.6	4.837943242	0	0	1	0	0	0	0	1	0	1	0	0	1	1	1	0
81212	2	37	4	1	104	1.06	3	52	3	1	3	0	1	0	1	3483	39560.10887	2	105	6.714245518	0	0	0	1	0	0	1	0	1	0	1	0	0	1	0	0
81213	1	50	3	1	115	2.77	3		3	1	2	0	1	0	1	2302	31374.33366	2	108	6.754887502	0	0	1	0	0	0	1	0	0	0	1	1	0	1	0	0
81214	1	50	5	2	117	1.62	3	92	2		3	0	1	0	1		20479.64737	1	20.3	4.343407822	0	0	0	0	0	0	1	0	0	1	0	0	0		0	1
81217	1	45	3	1	117	1.91	4		3	1	3	0	1	1	0	1561	27283.33682	1	115	6.845490051	0	0	1	0	0	0	0	0	0	1	0	0	0	1	0	0
81229	1	74	1	1	111	0.29	1	85	1		2	0	1	0	1	2523	18097.01617	1	23.6	4.560714954	1	0	0	0	1	0	0	0	0	1	0	1	0		1	0
81244	2	47	1	1	111	3.63	5		1	1	1	0	1	0	1	2040	47074.85511	3	37.1	5.213347282	1	0	0	0	0	0	0	1	1	0	0	0	1	1	1	0
81250	1	50	2	1	109	0.22	1	143	1	1	2	0	1	0	1	1605	35398.55332	3	40.5	5.339850003	0	1	0	0	1	0	0	0	0	0	0	1	0	1	1	0
81264	2	21	3	2	113	3.79	3		3	1	1	0	1	0	1	2511	138529.5403	3	23.4	4.548436625	0	0	1	0	0	0	1	0	1	0	0	0	1	1	0	0
81268	2	22	3	2	112	0.64	3		3	2	1	0	1	1	0	4095	70646.8823	3	88.4	6.465974465	0	0	1	0	0	0	1	0	1	0	0	0	1	0	0	0
81272	2	46	1	1	118		1		1		3	0	1	0	1	2846	33766.72363	2	63	5.977279923	1	0	0	0	1	0	0	0	1	0	1	0	0		1	0
81273	1	32	4	2	106	2.53	3	55	1	1	3	0	1	0	1	2243	41374.95343	3	138	7.108524457	0	0	0	1	0	0	1	0	0	0	0	0	0	1	1	0
81275	2	50	1	1	109	1.2	1		1	2	3	1	0	1	0	2086	31568.33891	3	46	5.523561956	1	0	0	0	1	0	0	0	1	0	0	0	0	0	1	0
81276	2	48	3	2	115	5	5		2	1	2	0	1	0	1	1539	138522.8721	2			0	0	1	0	0	0	0	1	1	0	1	1	0	1	0	1
81287	2	21	3	1	110	3.55	2		3	1	2	0	1	0	1	2698	130185.8831	1	64.4	6.008988783	0	0	1	0	0	1	0	0	1	1	0	1	0	1	0	0
81304	2	20	1	1	114	1.04	2		1	1	3	0	1	0	1	1483	38671.90223	1	33.7	5.074676686	1	0	0	0	0	1	0	0	1	1	0	0	0	1	1	0
81311	1	68	1	2	111		1		3	1	2	0	1	0	1	2547	21768.57678	2	58.7	5.875288598	1	0	0	0	1	0	0	0	0	0	1	1	0	1	0	0
81320	1	28	3	2	113	1.02	3	26	3	1	3	0	1	0	1	1971	45898.23863	1	66.1	6.046578367	0	0	1	0	0	0	1	0	0	1	0	0	0	1	0	0
81323	1	50	3	1	104	5	5		2	1	2	0	1	0	1	3309	151863.012	2	48.7	5.605849867	0	0	1	0	0	0	0	1	0	0	1	1	0	1	0	1
81329	2	63	4	1	114	2.77	3	67	1	2	2	0	1	1	0	1485	24493.92568	3	28.4	4.827819025	0	0	0	1	0	0	1	0	1	0	0	1	0	0	1	0
81331	2	27	3	2	104	1.75	5		1	2	1	0	1	0	1	1157	107697.5224	1	36.8	5.201633861	0	0	1	0	0	0	0	1	1	1	0	0	1	0	1	0
81343	2	65	5	2	104		5		1	2	2	0	1	0	1	2163	21462.8693	1	22.5	4.491853096	0	0	0	0	0	0	0	1	1	1	0	1	0	0	1	0
81344	1	59	1	1	118	2.33	1		2	1	1	0	1	1	0	1702	21432.46486	3	39.3	5.296457407	1	0	0	0	1	0	0	0	0	0	0	0	1	1	0	1
81348	1	21	2	2	106	1.25	2		1	2	3	0	1	0	1	3870	61719.09148	1	39.4	5.300123725	0	1	0	0	0	1	0	0	0	1	0	0	0	0	1	0
81349	1	36	2	1	108	0.92	3	240	2	1	1	0	1	0	1	3055	47481.92721	2			0	1	0	0	0	0	1	0	0	0	1	0	1	1	0	1
81362	1	21	3	2	116		2		1	1	3	0	1	0	1	2524	38697.2905	1	23.5	4.554588852	0	0	1	0	0	1	0	0	0	1	0	0	0	1	1	0
81366	1	38	2	2	114	0.67	1	100	1	1	3	0	1	0	1	1021	51316.73628	2	22.9	4.517275693	0	1	0	0	1	0	0	0	0	0	1	0	0	1	1	0
81367	1	48	1	1	118		2	115	2		2	0	1	0	1		37473.26885	2	30.8	4.944858446	1	0	0	0	0	1	0	0	0	0	1	1	0		0	1
81375	2	41	5	2	108	3.14	4		1	2	3	0	1	1	0	889	49924.31342	1	23.6	4.560714954	0	0	0	0	0	0	0	0	1	1	0	0	0	0	1	0
81379	1	48	1	1	111	3.63	2		3	1	3	1	0	1	0	1419	58737.40159	3	29.3	4.87282876	1	0	0	0	0	1	0	0	0	0	0	0	0	1	0	0
81382	1	71	1	1	118	4.84	4	91	2	1	1	0	1	1	0	1558	18224.64726	2	30.1	4.911691582	1	0	0	0	0	0	0	0	0	0	1	0	1	1	0	1
81396	1	21	1	1	115		3	102	1	1	1	0	1	0	1	1446	83841.06448	2	48.5	5.599912842	1	0	0	0	0	0	1	0	0	0	1	0	1	1	1	0
81408	2	30	3	1	107	0.93	2		3	2	1	0	1	0	1	978	33905.80231	1	145	7.17990909	0	0	1	0	0	1	0	0	1	1	0	0	1	0	0	0
81413	2	50	3	2	106	5	5	56	1	1	2	0	1	0	1	1014	153257.668	1	35.2	5.137503524	0	0	1	0	0	0	0	1	1	1	0	1	0	1	1	0
81427	1	52	1	1	106	0.42	1	96	1	1	3	0	1	0	1	1446	34027.69426	2	38.3	5.259272487	1	0	0	0	1	0	0	0	0	0	1	0	0	1	1	0
81428	2	26	4	2	105	1.52	4		1	2	1	0	1	0	1		40042.7866	1	25	4.64385619	0	0	0	1	0	0	0	0	1	1	0	0	1	0	1	0
81442	2	32	2	1	117		1	153	1		3	0	1	0	1	1460	40759.07539	2	29.8	4.897240426	0	1	0	0	1	0	0	0	1	0	1	0	0		1	0
81465	2	68	5	1	106	0.84	4		2	1	2	0	1	1	0	1085	22781.59944	2	37.6	5.232660757	0	0	0	0	0	0	0	0	1	0	1	1	0	1	0	1
81484	1	32	3	2	116	1.43	4	244	1	1	1	0	1	1	0	1572	104036.6976	3	24	4.584962501	0	0	1	0	0	0	0	0	0	0	0	0	1	1	1	0
81492	2	51	5	2	118	2.53	5	88	1		2	0	1	0	1	1905	28435.3332	1	43	5.426264755	0	0	0	0	0	0	0	1	1	1	0	1	0		1	0
81523	2	57	4	1	114	0.51	3		1	2	1	0	1	1	0		31490.85661	3	27.7	4.791814071	0	0	0	1	0	0	1	0	1	0	0	0	1	0	1	0
81528	2	41	5	1	109	0	3		3	1	2	0	1	0	1	616	32592.33143	2	100	6.64385619	0	0	0	0	0	0	1	0	1	0	1	1	0	1	0	0
81534	2	49	2	1	111	0.65	3		2	1	2	0	1	1	0	1560	36287.66457	3	38	5.247927513	0	1	0	0	0	0	1	0	1	0	0	1	0	1	0	1
81535	2	46	2	1	115		4	70	2	1	1	0	1	1	0	1316	42552.50028	2	33.2	5.053111336	0	1	0	0	0	0	0	0	1	0	1	0	1	1	0	1
81553	2	26	3	1	110	5	5		1	1	2	0	1	0	1	1831	137055.4115	1	37.5	5.22881869	0	0	1	0	0	0	0	1	1	1	0	1	0	1	1	0
81556	2	25	2	1	108	3.09	4	53	1	1	3	0	1	0	1	2262	48949.76971	1	34.6	5.112700133	0	1	0	0	0	0	0	0	1	1	0	0	0	1	1	0
81564	1	50	5	2	117	0.5	1	69	2	1	1	0	1	0	1		20968.05879	1	20.1	4.329123596	0	0	0	0	1	0	0	0	0	1	0	0	1	1	0	1
81573	2	64	4	1	104	0.21	1	171	3		1	1	0	1	0		24749.6389	3	342	8.417852515	0	0	0	1	1	0	0	0	1	0	0	0	1		0	0
81579	2	73	1	2	118	0.5	1	156	1	1	1	0	1	1	0	1350	14708.52133	3	29.7	4.892391026	1	0	0	0	1	0	0	0	1	0	0	0	1	1	1	0
81593	1	68	2	1	108	1.1	3		2	1	1	0	1	1	0	1854	20553.75679	2	47.9	5.581953751	0	1	0	0	0	0	1	0	0	0	1	0	1	1	0	1
81605	1	43	1	1	111	4.25	3	68	1	1	1	0	1	0	1	2387	58782.90843	2			1	0	0	0	0	0	1	0	0	0	1	0	1	1	1	0
81613	2	41	3	2	109	0.63	3		3	1	3	0	1	0	1	1027	37034.65142	3			0	0	1	0	0	0	1	0	1	0	0	0	0	1	0	0
81614	1	21	3	2	111	1.54	4		1	1	1	0	1	1	0	1997	136218.3111	1	50.8	5.666756592	0	0	1	0	0	0	0	0	0	1	0	0	1	1	1	0
81623	2	63	5	1	118	2.46	5		3	1	3	0	1	1	0	3097	24290.65503	2	48.3	5.593951284	0	0	0	0	0	0	0	1	1	0	1	0	0	1	0	0
81624	2	62	3	1	111	1.19	4		1	1	1	0	1	1	0	1551	98614.22077	1	21.1	4.399171094	0	0	1	0	0	0	0	0	1	1	0	0	1	1	1	0
81625	2	41	2	2	113	3.28	3	76	1	2	2	0	1	0	1	2142	50472.85614	1			0	1	0	0	0	0	1	0	1	1	0	1	0	0	1	0
81626	2	40	2	2	106	1.78	4	138	1		1	0	1	1	0		34768.42774	3	23.6	4.560714954	0	1	0	0	0	0	0	0	1	0	0	0	1		1	0
81640	2	70	3	2	107	1.39	3		2	1	1	0	1	1	0	1794	42130.04857	3	26.7	4.738767837	0	0	1	0	0	0	1	0	1	0	0	0	1	1	0	1
81659	2	38	1	1	111	0.29	4		1	1	2	0	1	0	1	1385	47957.07313	3			1	0	0	0	0	0	0	0	1	0	0	1	0	1	1	0
81674	2	74	3	1	114	1.91	5		2	1	2	0	1	1	0	2468	79131.8313	1	23.6	4.560714954	0	0	1	0	0	0	0	1	1	1	0	1	0	1	0	1
81677	1	60	2	2	106	3.35	4		1	1	3	0	1	1	0	2004	19329.97265	3	29.4	4.87774425	0	1	0	0	0	0	0	0	0	0	0	0	0	1	1	0
81683	2	20	3	1	110	1.42	4	42	1	1	2	0	1	0	1	1325	135909.1534	1	42.8	5.419538892	0	0	1	0	0	0	0	0	1	1	0	1	0	1	1	0
81706	1	45	4	1	116	3.82	4		1	2	3	0	1	0	1		36930.54642	2			0	0	0	1	0	0	0	0	0	0	1	0	0	0	1	0
81711	2	32	1	2	118	0.68	2	415	1	1	1	0	1	0	1	1660	30031.04411	3	40.2	5.329123596	1	0	0	0	0	1	0	0	1	0	0	0	1	1	1	0
81714	2	58	5	2	111	5	4	119	1	2	3	0	1	0	1	1921	50858.89383	3	59.4	5.892391026	0	0	0	0	0	0	0	0	1	0	0	0	0	0	1	0
81717	1	35	4	2	113	3.22	5		1	1	3	0	1	0	1	4401	53150.34657	3	29.7	4.892391026	0	0	0	1	0	0	0	1	0	0	0	0	0	1	1	0
81725	2	40	5	1	105	5	5	46	1	2	2	0	1	0	1	1293	56630.34924	1	45.7	5.51412226	0	0	0	0	0	0	0	1	1	1	0	1	0	0	1	0
81753	1	28	3	2	107	1.15	4		1	2	2	0	1	0	1	3053	39741.00255	1	35.7	5.157852169	0	0	1	0	0	0	0	0	0	1	0	1	0	0	1	0
81760	2	36	2	2	112	0.45	1		1		2	0	1	0	1	1507	48819.32347	1	32.4	5.017921908	0	1	0	0	1	0	0	0	1	1	0	1	0		1	0
81762	2	22	2	2	116		2		1	2	1	0	1	0	1	2071	41110.35102	3			0	1	0	0	0	1	0	0	1	0	0	0	1	0	1	0
81789	1	39	3	2	104	0.76	3	619	3	1	1	0	1	0	1	2204	18515.05432	2	109	6.768184325	0	0	1	0	0	0	1	0	0	0	1	0	1	1	0	0
81794	2	80	3	2	110	5	5		1	1	1	0	1	0	1	1618	78099.09417	2	32.5	5.022367813	0	0	1	0	0	0	0	1	1	0	1	0	1	1	1	0
81798	1	71	3	2	104	1.8	5	118	1	2	2	0	1	0	1	1546	23555.32747	3	31.3	4.968090752	0	0	1	0	0	0	0	1	0	0	0	1	0	0	1	0
81802	1	30	5	2	110	5	5		1	2	3	0	1	1	0		30524.70397	2			0	0	0	0	0	0	0	1	0	0	1	0	0	0	1	0
81812	2	64	3	1	111	3.87	5		3		1	0	1	1	0		112736.0312	2	22.6	4.498250868	0	0	1	0	0	0	0	1	1	0	1	0	1		0	0
81813	2	63	4	1	114	3.07	1		1	2	1	1	0	1	0	1774	24823.90556	3	10.7	3.419538892	0	0	0	1	1	0	0	0	1	0	0	0	1	0	1	0
81815	1	75	2	1	118	0.93	1	141	1	2	2	0	1	0	1	1478	18716.98567	2	33.4	5.061776198	0	1	0	0	1	0	0	0	0	0	1	1	0	0	1	0
81819	1	34	3	1	106	0.68	3		2	1	1	0	1	0	1	4018	36783.63652	2	261	8.027905997	0	0	1	0	0	0	1	0	0	0	1	0	1	1	0	1
81822	2	51	5	1	115	2.65	5	203	1	2	2	0	1	1	0	1649	31258.40238	2	43.8	5.452858965	0	0	0	0	0	0	0	1	1	0	1	1	0	0	1	0
81824	1	78	3	1	115	1.92	3	67	2	1	2	0	1	0	1	2119	101589.8762	2	38.2	5.255500733	0	0	1	0	0	0	1	0	0	0	1	1	0	1	0	1
81828	2	45	1	1	107	4.12	3		1	1	2	1	0	0	1	1392	41518.68661	3	63.7	5.993221467	1	0	0	0	0	0	1	0	1	0	0	1	0	1	1	0
81829	2	43	4	1	108	2.2	4		1	1	2	0	1	0	1	2450	45720.38853	1	41.4	5.371558863	0	0	0	1	0	0	0	0	1	1	0	1	0	1	1	0
81830	1	39	3	2	106	1.97	4	56	1	1	3	0	1	0	1	1733	106151.6546	1	45	5.491853096	0	0	1	0	0	0	0	0	0	1	0	0	0	1	1	0
81831	2	72	5	2	105	1.77	5	144	1	2	3	1	0	1	0	1181	39115.56341	3			0	0	0	0	0	0	0	1	1	0	0	0	0	0	1	0
81833	1	72	3	1	104	5	5	70	2	1	3	0	1	1	0	3008	83748.79007	1	33.2	5.053111336	0	0	1	0	0	0	0	1	0	1	0	0	0	1	0	1
81842	2	73	3	2	113	1.77	5		2	1	2	0	1	1	0		114590.1135	2			0	0	1	0	0	0	0	1	1	0	1	1	0	1	0	1
81844	1	25	4	2	106	3.28	5		3	1	3	0	1	0	1	2726	34607.48655	2	117	6.87036472	0	0	0	1	0	0	0	1	0	0	1	0	0	1	0	0
81858	2	22	5	1	114	1.64	4		1	1	1	0	1	0	1	1058	50897.58124	2	40	5.321928095	0	0	0	0	0	0	0	0	1	0	1	0	1	1	1	0
81860	1	21	3	2	105	4.86	4		1	1	2	0	1	0	1	1924	101426.1063	3	38	5.247927513	0	0	1	0	0	0	0	0	0	0	0	1	0	1	1	0
81866	2	53	4	2	105	0.86	4	93	1		3	1	0	1	0	1180	33563.05771	3			0	0	0	1	0	0	0	0	1	0	0	0	0		1	0
81877	2	44	2	1	118	5	5		2	1	1	0	1	0	1	1042	26719.07579	1	26.2	4.711494907	0	1	0	0	0	0	0	1	1	1	0	0	1	1	0	1
81893	1	30	5	2	105	2.32	3		1	2	1	0	1	0	1	478	28784.61477	2	80.2	6.325530332	0	0	0	0	0	0	1	0	0	0	1	0	1	0	1	0
81899	1	55	1	1	107	1.81	2	251	1	2	3	0	1	1	0	1528	36593.58235	2	170	7.409390936	1	0	0	0	0	1	0	0	0	0	1	0	0	0	1	0
81900	2	54	3	1	113	1.13	2	186	3	1	2	0	1	1	0	1454	57031.2084	1	57.3	5.840463234	0	0	1	0	0	1	0	0	1	1	0	1	0	1	0	0
81919	2	45	3	1	116	1.54	4		2	1	2	0	1	0	1	3222	112732.0113	3	30.4	4.925999419	0	0	1	0	0	0	0	0	1	0	0	1	0	1	0	1
81944	2	32	4	1	116	3.87	5		1	2	1	0	1	0	1	1313	43358.46277	3			0	0	0	1	0	0	0	1	1	0	0	0	1	0	1	0
81945	2	53	5	2	106	3.22	4		1		2	0	1	0	1	1261	25455.37685	2	25.3	4.66106548	0	0	0	0	0	0	0	0	1	0	1	1	0		1	0
81953	2	22	3	2	116	2.12	4		1	1	3	0	1	0	1	1242	112620.2805	2	30.4	4.925999419	0	0	1	0	0	0	0	0	1	0	1	0	0	1	1	0
81954	1	23	3	2	109	4.77	3	33	1	1	2	0	1	0	1	2741	121062.8492	3	43.1	5.429615964	0	0	1	0	0	0	1	0	0	0	0	1	0	1	1	0
81955	1	26	4	1	112	5	5	60	1	1	3	0	1	0	1	2506	34682.70835	2	25.9	4.694880193	0	0	0	1	0	0	0	1	0	0	1	0	0	1	1	0
81965	1	42	3	2	115	2.11	4		1		1	0	1	0	1		36284.24214	2	22.9	4.517275693	0	0	1	0	0	0	0	0	0	0	1	0	1		1	0
81968	2	26	3	1	113	0.25	2	99	3	2	2	0	1	0	1	1108	67738.16647	1	280	8.129283017	0	0	1	0	0	1	0	0	1	1	0	1	0	0	0	0
81971	1	30	3	2	118	2.23	3		3	1	2	0	1	0	1	2938	73848.56191	3	116	6.857980995	0	0	1	0	0	0	1	0	0	0	0	1	0	1	0	0
81974	1	41	3	1	105	5	5		1	1	1	0	1	0	1	1963	192854.238	3	39	5.285402219	0	0	1	0	0	0	0	1	0	0	0	0	1	1	1	0
81979	1	53	4	2	117	5	3		1	1	3	0	1	1	0	1959	33588.00124	3	27.2	4.765534746	0	0	0	1	0	0	1	0	0	0	0	0	0	1	1	0
81980	1	38	3	1	110	1.04	5		2	1	2	0	1	0	1	2593	123593.1397	3	52.7	5.719731057	0	0	1	0	0	0	0	1	0	0	0	1	0	1	0	1
81994	1	80	3	2	116	2.61	4			2	1	0	1	0	1	791	58941.59929	2	26.7	4.738767837	0	0	1	0	0	0	0	0	0	0	1	0	1	0
81997	1	80	3	1	116	1.02	4	111	2	1	3	0	1	1	0	2515	16703.78543	3	35.9	5.165911939	0	0	1	0	0	0	0	0	0	0	0	0	0	1	0	1
82001	1	50	3	2	110	2.52	1	54	1	1	3	0	1	0	1	1369	92485.92761	2	27.6	4.786596362	0	0	1	0	1	0	0	0	0	0	1	0	0	1	1	0
82020	1	41	3	1	113	3.82	5	107	3	1	2	0	1	0	1	1675	181475.9812	2	162	7.339850003	0	0	1	0	0	0	0	1	0	0	1	1	0	1	0	0
82028	2	46	4	1	115	2.25	4	99	1	2	2	0	1	0	1	2426	47516.55269	3	30.8	4.944858446	0	0	0	1	0	0	0	0	1	0	0	1	0	0	1	0
82039	2	25	3	2	104	1.2	5	101	2	1	3	0	1	0	1	1751	57884.68614	1	41.1	5.361066489	0	0	1	0	0	0	0	1	1	1	0	0	0	1	0	1
82058	1	34	5	1	117	5	4		2		2	0	1	0	1		28941.89426	3	61	5.930737338	0	0	0	0	0	0	0	0	0	0	0	1	0		0	1
82059	2	29	5	2	110	5	4		1	1	2	0	1	0	1	851	39623.16533	1	62.2	5.958842675	0	0	0	0	0	0	0	0	1	1	0	1	0	1	1	0
82060	2	25	4	2	117	1.91	3		1	1	3	0	1	0	1	4609	39644.71591	2	33.3	5.057450272	0	0	0	1	0	0	1	0	1	0	1	0	0	1	1	0
82083	2	57	3	1	105	5	3		1	1	2	0	1	0	1	2265	248519.5587	2	29.1	4.862947248	0	0	1	0	0	0	1	0	1	0	1	1	0	1	1	0
82089	1	25	3	1	116	0.61	3		3	1	1	0	1	0	1	4566	40758.71143	1	118	6.882643049	0	0	1	0	0	0	1	0	0	1	0	0	1	1	0	0
82093	1	36	3	1	112	0.77	2	278	3	1	1	0	1	0	1	469	27007.871	1	98.2	6.617651119	0	0	1	0	0	1	0	0	0	1	0	0	1	1	0	0
82095	2	40	4	2	111	3.28	5		1	2	3	0	1	0	1	2193	58688.3255	3	44.5	5.475733431	0	0	0	1	0	0	0	1	1	0	0	0	0	0	1	0
82107	1	43	3	1	109	2.55	3	151	1	1	3	0	1	1	0	1778	144259.2909	3	36.7	5.197708158	0	0	1	0	0	0	1	0	0	0	0	0	0	1	1	0
82111	1	25	3	2	107	5	5	87	1	2	3	0	1	0	1	1110	147316.0487	1	28.9	4.852997588	0	0	1	0	0	0	0	1	0	1	0	0	0	0	1	0
82112	2	37	3	2	113	4.19	5	86	1	1	3	0	1	0	1	1740	139825.9754	1	27.1	4.760220946	0	0	1	0	0	0	0	1	1	1	0	0	0	1	1	0
82115	1	39	3	2	109	0.47	3		2	1	1	0	1	0	1	3053	27697.62275	3			0	0	1	0	0	0	1	0	0	0	0	0	1	1	0	1
82126	1	56	2	2	104	5	5	61	2	1	2	0	1	0	1	2238	19440.86852	1	17.5	4.129283017	0	1	0	0	0	0	0	1	0	1	0	1	0	1	0	1
82130	2	67	4	1	115	0.7	2		1	2	1	0	1	1	0	1438	35221.73363	2	33.6	5.070389328	0	0	0	1	0	1	0	0	1	0	1	0	1	0	1	0
82148	1	35	5	1	112	5	5		1	1	2	0	1	0	1	1047	24248.42064	2	21.8	4.44625623	0	0	0	0	0	0	0	1	0	0	1	1	0	1	1	0
82158	1	61	3	2	109	5	4	101	1	1	2	0	1	0	1	2355	186097.2795	2			0	0	1	0	0	0	0	0	0	0	1	1	0	1	1	0
82164	1	40	4	2	116	0.18	2	111	3	1	3	0	1	0	1	2706	43581.69758	3	59.4	5.892391026	0	0	0	1	0	1	0	0	0	0	0	0	0	1	0	0
82171	1	64	3	1	114	1.29	3	97	2	1	1	0	1	1	0	1554	27368.86577	1	28.9	4.852997588	0	0	1	0	0	0	1	0	0	1	0	0	1	1	0	1
82172	1	29	5	2	107	3.54	4		3	1	3	0	1	0	1	2884	144180.189	1	72.6	6.181897643	0	0	0	0	0	0	0	0	0	1	0	0	0	1	0	0
82176	1	57	4	1	115	4.19	4	91	2	1	3	0	1	1	0	1768	39057.23491	3	62.8	5.972692654	0	0	0	1	0	0	0	0	0	0	0	0	0	1	0	1
82188	1	42	3	1	105	1.15	3	187	1	2	2	0	1	1	0		201425.5375	3	39.8	5.314696526	0	0	1	0	0	0	1	0	0	0	0	1	0	0	1	0
82189	1	30	5	1	112	5	5		1	2	2	0	1	0	1	1625	31713.52555	1	38.8	5.277984747	0	0	0	0	0	0	0	1	0	1	0	1	0	0	1	0
82191	2	76	3	2	112	1.46	5	64	2	1	1	0	1	0	1	1046	119653.3434	3	31.6	4.981852653	0	0	1	0	0	0	0	1	1	0	0	0	1	1	0	1
82200	1	31	1	1	111	3.58	3		1	1	3	0	1	0	1	1816	93067.14977	1			1	0	0	0	0	0	1	0	0	1	0	0	0	1	1	0
82221	1	44	3	2	113	4.19	5	66	1		1	0	1	0	1		155175.6353	2	23.4	4.548436625	0	0	1	0	0	0	0	1	0	0	1	0	1		1	0
82230	1	60	5	1	118	2.74	5		3	2	2	1	0	0	1		22620.71962	2			0	0	0	0	0	0	0	1	0	0	1	1	0	0	0	0
82243	1	32	3	1	105	1.04	5	44	2	1	3	0	1	0	1	4520	90271.47618	2	37.9	5.244125943	0	0	1	0	0	0	0	1	0	0	1	0	0	1	0	1
82247	2	26	3	1	110		4		1		1	0	1	0	1		70501.51149	2	58.9	5.880195729	0	0	1	0	0	0	0	0	1	0	1	0	1		1	0
82254	1	77	3	1	116	2.58	5	113		1	1	0	1	0	1	1311	105444.2522	2	15.2	3.925999419	0	0	1	0	0	0	0	1	0	0	1	0	1	1
82270	1	49	5	2	117	1.47	1		1		3	0	1	0	1		21375.04154	2	20	4.321928095	0	0	0	0	1	0	0	0	0	0	1	0	0		1	0
82271	1	23	3	2	112	0.69	1	123	3		2	0	1	0	1	3847	37906.30003	1	350	8.451211112	0	0	1	0	1	0	0	0	0	1	0	1	0		0	0
82282	1	34	3	2	115	0.9	2	99	1	1	2	0	1	0	1	1647	26410.68139	1	43.5	5.442943496	0	0	1	0	0	1	0	0	0	1	0	1	0	1	1	0
82283	1	48	1	1	106		1		3	1	3	0	1	0	1	2263	47216.0252	3	42.8	5.419538892	1	0	0	0	1	0	0	0	0	0	0	0	0	1	0	0
82290	1	43	1	1	107	2.05	2	97	2	1	3	0	1	0	1	2602	72817.74581	3	38.6	5.270528942	1	0	0	0	0	1	0	0	0	0	0	0	0	1	0	1
82291	2	62	3	1	110	5	3		1	2	1	0	1	1	0	1771	154217.2569	2	70.1	6.131342539	0	0	1	0	0	0	1	0	1	0	1	0	1	0	1	0
82307	2	73	3	1	113	1.77	4		1	1	2	0	1	0	1	1385	144308.6574	2	33.6	5.070389328	0	0	1	0	0	0	0	0	1	0	1	1	0	1	1	0
82308	1	33	3	2	109	0.57	4	130	3	1	1	0	1	0	1	2132	27697.62275	1			0	0	1	0	0	0	0	0	0	1	0	0	1	1	0	0
82312	2	33	3	2	116	1.27	4		1	1	1	0	1	0	1	1304	128472.5764	2	38.1	5.251719093	0	0	1	0	0	0	0	0	1	0	1	0	1	1	1	0
82320	1	28	3	2	112	4.3	5		1	1	2	0	1	0	1	3118	136005.2675	2	38.9	5.28169825	0	0	1	0	0	0	0	1	0	0	1	1	0	1	1	0
82325	1	39	3	1	113	1.23	4		3	1	3	0	1	0	1	1691	33841.80906	3	212	7.727920455	0	0	1	0	0	0	0	0	0	0	0	0	0	1	0	0
82343	2	66	3	2	106	5	5		1	1	2	0	1	1	0	1639	122209.9305	3	22.4	4.485426827	0	0	1	0	0	0	0	1	1	0	0	1	0	1	1	0
82344	1	70	4	1	108	1.06	1		2	1	3	0	1	1	0	1061	22730.0389	1	9.84	3.298658316	0	0	0	1	1	0	0	0	0	1	0	0	0	1	0	1
82353	1	53	5	1	104	5	5	68	1	1	3	0	1	0	1	1117	33072.54737	2	46.7	5.545350645	0	0	0	0	0	0	0	1	0	0	1	0	0	1	1	0
82357	2	26	4	2	116	1.26	3		1	2	1	0	1	0	1	1822	53784.92529	2	36.9	5.205548911	0	0	0	1	0	0	1	0	1	0	1	0	1	0	1	0
82363	1	38	3	1	109	1.02	4	1002	1	1	1	0	1	1	0	360	24282.15714	3	29.2	4.867896464	0	0	1	0	0	0	0	0	0	0	0	0	1	1	1	0
82367	1	35	1	2	108		1		2	2	1	0	1	0	1	1899	68600.56642	2	36	5.169925001	1	0	0	0	1	0	0	0	0	0	1	0	1	0	0	1
82368	2	49	3	1	113	1.16	4		3	1	1	0	1	1	0	1469	140369.7567	3	67.2	6.070389328	0	0	1	0	0	0	0	0	1	0	0	0	1	1	0	0
82369	2	37	4	2	106	1.18	3		1	1	1	0	1	0	1	2432	29001.71694	3	80.3	6.327328083	0	0	0	1	0	0	1	0	1	0	0	0	1	1	1	0
82380	1	44	3	2	113	4.55	3		1	1	1	0	1	0	1	2120	162299.8728	2	37.2	5.217230716	0	0	1	0	0	0	1	0	0	0	1	0	1	1	1	0
82395	2	25	5	2	110	3.05	5	38	1	2	3	0	1	0	1	1461	42462.06555	1	35.8	5.161887682	0	0	0	0	0	0	0	1	1	1	0	0	0	0	1	0
82397	1	33	3	2	108	1.29	3	86	3	1	3	0	1	0	1	3797	32318.25735	2	155	7.276124405	0	0	1	0	0	0	1	0	0	0	1	0	0	1	0	0
82398	1	31	1	1	117	0.91	3		1	1	3	0	1	0	1	3990	49392.47501	3	257	8.005624549	1	0	0	0	0	0	1	0	0	0	0	0	0	1	1	0
82401	2	30	3	2	117	5	5	39	3	1	3	0	1	0	1		109579.9526	1	47.2	5.560714954	0	0	1	0	0	0	0	1	1	1	0	0	0	1	0	0
82406	1	73	4	1	104	1.04	.	46	3		1	1	0	1	0		15433.09305	1	28	4.807354922	0	0	0	1	0	0	0	0	0	1	0	0	1		0	0
82409	1	63	3	2	111	1.24	5		3	1	3	0	1	0	1	2418	42296.45043	2	273	8.092757141	0	0	1	0	0	0	0	1	0	0	1	0	0	1	0	0
82417	2	51	1	1	109	1.58	1		1	2	2	0	1	0	1	1141	31568.33891	3	51.6	5.689299161	1	0	0	0	1	0	0	0	1	0	0	1	0	0	1	0
82427	1	48	4	2	116	4.51	5		1	2	2	0	1	0	1	2858	44581.93559	3	22.6	4.498250868	0	0	0	1	0	0	0	1	0	0	0	1	0	0	1	0
82439	2	48	3	2	115	5	5		1	1	3	0	1	0	1	1307	111194.0257	2	42.1	5.395748328	0	0	1	0	0	0	0	1	1	0	1	0	0	1	1	0
82448	1	29	3	2	109	2.14	3	43	3	1	2	0	1	1	0	5769	164742.7546	2	119	6.894817763	0	0	1	0	0	0	1	0	0	0	1	1	0	1	0	0
82459	2	80	3	2	104	3.86	4		1	2	2	0	1	0	1	1290	57270.46674	1			0	0	1	0	0	0	0	0	1	1	0	1	0	0	1	0
82487	1	21	1	1	118	2.3	4	193	1	1	1	0	1	0	1	3554	80872.34166	1	45.8	5.517275693	1	0	0	0	0	0	0	0	0	1	0	0	1	1	1	0
82492	2	25	3	2	112	3.5	4		1	1	2	0	1	0	1	1649	109192.7299	1	37.1	5.213347282	0	0	1	0	0	0	0	0	1	1	0	1	0	1	1	0
82517	1	59	4	2	105	2.27	5	69	1		1	1	0	1	0	2455	27271.76997	3	31.8	4.99095486	0	0	0	1	0	0	0	1	0	0	0	0	1		1	0
82519	2	25	1	2	118	0.68	5	49	1	2	3	0	1	0	1	1737	33574.83656	1	34.1	5.091699834	1	0	0	0	0	0	0	1	1	1	0	0	0	0	1	0
82521	2	70	3	2	112	2.42	3		2	1	2	1	0	1	0	3132	111659.3999	3	37.3	5.221103725	0	0	1	0	0	0	1	0	1	0	0	1	0	1	0	1
82524	2	21	4	1	116	0.94	4	90	1		1	0	1	0	1		39268.00266	3	22.8	4.510961919	0	0	0	1	0	0	0	0	1	0	0	0	1		1	0
82529	2	35	1	1	118	2.42	3	50	1	1	2	0	1	0	1	2084	48066.42738	1			1	0	0	0	0	0	1	0	1	1	0	1	0	1	1	0
82531	2	36	5	1	104	0.09	3		3		1	0	1	1	0	3403	49064.40868	2	30.3	4.921245889	0	0	0	0	0	0	1	0	1	0	1	0	1		0	0
82536	2	49	5	1	112	4.1	5	77	2	1	3	0	1	0	1	676	30284.19261	3	31.9	4.995484519	0	0	0	0	0	0	0	1	1	0	0	0	0	1	0	1
82538	2	26	1	2	118	0.68	5	31	1	2	3	0	1	0	1	3223	33574.83656	1			1	0	0	0	0	0	0	1	1	1	0	0	0	0	1	0
82550	2	34	2	1	108	1.33	4	41	2	1	3	0	1	0	1	1825	50361.93919	3	121	6.918863237	0	1	0	0	0	0	0	0	1	0	0	0	0	1	0	1
82557	2	40	3	1	110	5	5		1	1	3	0	1	0	1	2065	124310.8193	1	39.4	5.300123725	0	0	1	0	0	0	0	1	1	1	0	0	0	1	1	0
82559	1	51	3	2	112	3.18	4		2	1	1	0	1	0	1	4578	181906.0318	3	42.2	5.399171094	0	0	1	0	0	0	0	0	0	0	0	0	1	1	0	1
82577	2	31	3	1	110	5	5		2	1	3	0	1	1	0	1667	136674.1251	2	62.6	5.968090752	0	0	1	0	0	0	0	1	1	0	1	0	0	1	0	1
82589	2	48	3	1	108	2.9	4		1	1	2	0	1	0	1	2318	114053.3205	2	48.8	5.608809243	0	0	1	0	0	0	0	0	1	0	1	1	0	1	1	0
82604	1	49	3	2	108		5	52	2		1	0	1	0	1		162045.64	1	32.4	5.017921908	0	0	1	0	0	0	0	1	0	1	0	0	1		0	1
82611	1	33	5	1	117	4.25	4	406	2	1	3	0	1	1	0	3687	22651.87932	2	35.4	5.145677455	0	0	0	0	0	0	0	0	0	0	1	0	0	1	0	1
82629	1	41	3	2	109	0.63	3		1	1	3	1	0	1	0	3509	40597.04292	3	20.6	4.364572432	0	0	1	0	0	0	1	0	0	0	0	0	0	1	1	0
82640	2	24	3	1	108	2.96	5	77	3	1	3	0	1	0	1	934	67075.03627	1	54.1	5.757556689	0	0	1	0	0	0	0	1	1	1	0	0	0	1	0	0
82643	2	38	3	2	107	1.39	5		1	2	1	0	1	0	1	2049	103062.0492	1	29.5	4.882643049	0	0	1	0	0	0	0	1	1	1	0	0	1	0	1	0
82668	1	32	3	2	116	5	2		3	1	3	0	1	1	0	2461	119746.5603	2	62.7	5.970393538	0	0	1	0	0	1	0	0	0	0	1	0	0	1	0	0
82669	2	33	4	1	112	5	5		1	1	1	0	1	0	1	2172	45606.06027	3	47.1	5.557655155	0	0	0	1	0	0	0	1	1	0	0	0	1	1	1	0
82680	1	41	3	2	116	0.63	2		3	1	3	0	1	0	1	2886	36252.04914	1	78	6.285402219	0	0	1	0	0	1	0	0	0	1	0	0	0	1	0	0
82692	1	39	3	1	106	0.46	4	81	3	1	3	0	1	0	1	1229	23690.32874	1	57.2	5.837943242	0	0	1	0	0	0	0	0	0	1	0	0	0	1	0	0
82696	2	22	3	2	109	0.92	4		1	1	3	0	1	0	1	1137	81131.39706	2			0	0	1	0	0	0	0	0	1	0	1	0	0	1	1	0
82710	2	61	3	1	116	5	3		1	1	2	0	1	1	0	1962	163677.7387	3	37.5	5.22881869	0	0	1	0	0	0	1	0	1	0	0	1	0	1	1	0
82720	1	58	5	2	118	1.4	4		1	1	2	0	1	0	1	1285	24045.80511	1	16.8	4.070389328	0	0	0	0	0	0	0	0	0	1	0	1	0	1	1	0
82724	2	28	1	1	109	0.26	4	191	1	2	3	0	1	0	1	630	58759.40929	3	26.6	4.733354341	1	0	0	0	0	0	0	0	1	0	0	0	0	0	1	0
82729	2	22	3	1	104	0.64	2		3	2	1	0	1	1	0	1145	56493.4827	1	83.9	6.390598906	0	0	1	0	0	1	0	0	1	1	0	0	1	0	0	0
82733	2	40	5	1	106	3.63	5	57	1		3	0	1	0	1	1671	96230.91991	1	29.2	4.867896464	0	0	0	0	0	0	0	1	1	1	0	0	0		1	0
82735	2	23	1	1	107	0.8	2		1	2	3	1	0	0	1	1806	41000.55074	3	60.7	5.923624611	1	0	0	0	0	1	0	0	1	0	0	0	0	0	1	0
82736	1	26	3	2	107	0.1	4		3	1	3	0	1	0	1	2614	34958.00096	1	64.7	6.015693807	0	0	1	0	0	0	0	0	0	1	0	0	0	1	0	0
82740	1	65	4	2	112	3	2		1	1	2	0	1	1	0	2289	26229.02592	1	165	7.366322214	0	0	0	1	0	1	0	0	0	1	0	1	0	1	1	0
82750	2	27	5	1	113	2.1	4	61	1		2	0	1	0	1	1700	43508.12708	1	19.8	4.307428525	0	0	0	0	0	0	0	0	1	1	0	1	0		1	0
82756	1	55	3	2	106	5	5	33	1		3	0	1	0	1	1623	81609.40055	1	27.5	4.781359714	0	0	1	0	0	0	0	1	0	1	0	0	0		1	0
82771	1	41	3	2	107	0.97	3	260	3	1	2	0	1	0	1	3598	184714.5531	3	161	7.330916878	0	0	1	0	0	0	1	0	0	0	0	1	0	1	0	0
82776	1	37	5	2	104	2.16	3		3	1	2	0	1	0	1	2830	30931.27365	1	53.9	5.752213368	0	0	0	0	0	0	1	0	0	1	0	1	0	1	0	0
82780	2	28	5	1	104		3		1	1	1	0	1	0	1	2258	68204.82283	3	22	4.459431619	0	0	0	0	0	0	1	0	1	0	0	0	1	1	1	0
82784	2	32	1	1	111	2.82	4		1	1	2	0	1	0	1	3129	62111.12336	3	30.9	4.949534933	1	0	0	0	0	0	0	0	1	0	0	1	0	1	1	0
82788	1	43	5	1	111	5	5	104	1	1	2	0	1	0	1	2368	43801.96332	1	36.5	5.189824559	0	0	0	0	0	0	0	1	0	1	0	1	0	1	1	0
82794	2	55	2	1	108	1.54	4	55	1	1	3	0	1	0	1	1722	31996.22881	1	37.5	5.22881869	0	1	0	0	0	0	0	0	1	1	0	0	0	1	1	0
82803	2	23	1	2	111	4.14	4	98	1	2	1	0	1	0	1	3692	60575.78529	3	53.2	5.733354341	1	0	0	0	0	0	0	0	1	0	0	0	1	0	1	0
82810	2	41	5	1	114	3.4	4		1	2	3	1	0	1	0	2738	30906.79093	3	73.9	6.207502459	0	0	0	0	0	0	0	0	1	0	0	0	0	0	1	0
82820	1	78	3	2	116	2.27	4		1		3	0	1	1	0		17970.02769	2	18.2	4.185866545	0	0	1	0	0	0	0	0	0	0	1	0	0		1	0
82839	2	32	3	2	112	1.77	4	41	3	1	2	0	1	0	1	3737	57886.76168	1	258	8.011227255	0	0	1	0	0	0	0	0	1	1	0	1	0	1	0	0
82846	2	33	5	1	108	1.81	2	88	1		1	0	1	0	1		24915.28501	1	22.3	4.478971805	0	0	0	0	0	1	0	0	1	1	0	0	1		1	0
82859	2	80	5	1	118	2.56	1		1	2	2	1	0	0	1	997	38523.48816	1	32.5	5.022367813	0	0	0	0	1	0	0	0	1	1	0	1	0	0	1	0
82896	2	22	4	2	114	3.44	4	56	1	2	1	0	1	0	1	2280	48714.83948	2	36.6	5.193771743	0	0	0	1	0	0	0	0	1	0	1	0	1	0	1	0
82900	1	80	3	2	104	3.81	3		1	1	2	0	1	1	0	1595	33980.09955	2	23.4	4.548436625	0	0	1	0	0	0	1	0	0	0	1	1	0	1	1	0
82913	1	28	4	2	114	4.88	3		2	1	3	0	1	0	1	4257	35089.13175	1	37.9	5.244125943	0	0	0	1	0	0	1	0	0	1	0	0	0	1	0	1
82917	1	42	5	1	118	5	5	64	1	2	1	0	1	0	1	3277	24670.95175	3	47.5	5.569855608	0	0	0	0	0	0	0	1	0	0	0	0	1	0	1	0
82920	2	45	3	1	113	1.28	3	70	3	1	2	0	1	0	1	1251	40435.24851	1	49.8	5.638073837	0	0	1	0	0	0	1	0	1	1	0	1	0	1	0	0
82929	2	51	3	2	109	2.4	4		3	1	1	0	1	1	0	1927	50078.77905	1	56.9	5.830356747	0	0	1	0	0	0	0	0	1	1	0	0	1	1	0	0
82931	1	70	2	1	108	0.2	2		2	1	1	0	1	1	0	1539	22602.5535	2	15	3.906890596	0	1	0	0	0	1	0	0	0	0	1	0	1	1	0	1
82933	1	29	5	2	116	5	5		1	1	3	0	1	1	0	1267	54936.7783	3	32.2	5.008988783	0	0	0	0	0	0	0	1	0	0	0	0	0	1	1	0
82939	1	23	4	1	108	1.99	4		1	1	2	0	1	1	0	1600	37417.22364	3	21.5	4.426264755	0	0	0	1	0	0	0	0	0	0	0	1	0	1	1	0
82940	2	21	3	1	110	0.52	5	61	1	1	3	0	1	0	1	1198	68177.46569	1	51.5	5.686500527	0	0	1	0	0	0	0	1	1	1	0	0	0	1	1	0
82957	2	38	2	1	108	0.92	4	65	2	2	1	0	1	0	1	2635	51190.95622	1	36.6	5.193771743	0	1	0	0	0	0	0	0	1	1	0	0	1	0	0	1
82959	1	55	4	1	115		2	170	3	1	3	0	1	1	0	3769	42980.85675	1	13.8	3.786596362	0	0	0	1	0	1	0	0	0	1	0	0	0	1	0	0
82968	2	79	3	1	113	1.31	5		1	2	2	0	1	0	1	2486	145972.2944	2	31.6	4.981852653	0	0	1	0	0	0	0	1	1	0	1	1	0	0	1	0
82969	1	54	1	1	108	0.77	3		2	1	2	0	1	1	0	2705	35865.54751	3	112	6.807354922	1	0	0	0	0	0	1	0	0	0	0	1	0	1	0	1
82990	1	66	1	1	109	1.1	1	157	2	1	2	1	0	0	1	1831	24546.52164	2	37.3	5.221103725	1	0	0	0	1	0	0	0	0	0	1	1	0	1	0	1
82999	1	35	1	2	106	1.94	4	115	1	1	3	0	1	0	1	1363	38875.96231	2	35.8	5.161887682	1	0	0	0	0	0	0	0	0	0	1	0	0	1	1	0
83003	2	32	3	1	110	3.26	4		1	2	3	0	1	0	1	1139	93250.969	1			0	0	1	0	0	0	0	0	1	1	0	0	0	0	1	0
83004	1	34	3	1	106	2.19	2		2	1	1	0	1	0	1	1344	138110.4335	1	97.9	6.613236955	0	0	1	0	0	1	0	0	0	1	0	0	1	1	0	1
83006	2	71	2	2	115	1.67	4		1	2	2	1	0	1	0	1221	42049.47415	3			0	1	0	0	0	0	0	0	1	0	0	1	0	0	1	0
83011	2	21	2	1	117	2.69	4	29	1	1	3	0	1	0	1	1838	30438.7972	1	73	6.189824559	0	1	0	0	0	0	0	0	1	1	0	0	0	1	1	0
83016	2	80	4	1	104	5	5	80	1	2	1	0	1	0	1		21756.58306	1			0	0	0	1	0	0	0	1	1	1	0	0	1	0	1	0
83041	2	32	3	2	107	1.15	5		1	2	2	0	1	0	1	3365	37271.15655	2	36.4	5.185866545	0	0	1	0	0	0	0	1	1	0	1	1	0	0	1	0
83064	1	41	4	2	111	2.14	4		1	2	3	1	0	1	0	2633	43637.41236	3	23.5	4.554588852	0	0	0	1	0	0	0	0	0	0	0	0	0	0	1	0
83068	2	59	1	1	117	3.87	3		1	1	1	1	0	1	0	1623	25490.5974	3	48.3	5.593951284	1	0	0	0	0	0	1	0	1	0	0	0	1	1	1	0
83078	1	32	3	2	110	4.61	5	52	1	1	3	0	1	0	1	3506	106521.3914	3	26.6	4.733354341	0	0	1	0	0	0	0	1	0	0	0	0	0	1	1	0
83082	1	27	4	1	115	2.18	3		1	1	3	0	1	0	1	2499	42525.91608	2	33.1	5.048759312	0	0	0	1	0	0	1	0	0	0	1	0	0	1	1	0
83083	2	23	2	1	108	4.25	2		1	1	1	0	1	0	1	4673	52518.36357	3	34.3	5.100136671	0	1	0	0	0	1	0	0	1	0	0	0	1	1	1	0
83092	1	57	1	1	117	5	3		1	1	3	0	1	0	1		24337.43012	2	41.5	5.375039431	1	0	0	0	0	0	1	0	0	0	1	0	0	1	1	0
83097	1	51	3	2	108	4.3	5	38	1	1	2	0	1	0	1		185824.0965	1	29.6	4.887525271	0	0	1	0	0	0	0	1	0	1	0	1	0	1	1	0
83098	2	80	3	2	107	1.11	4		1	2	1	0	1	0	1		63297.5149	2	26.2	4.711494907	0	0	1	0	0	0	0	0	1	0	1	0	1	0	1	0
83100	2	57	4	2	115	0.57	1	140	3	2	1	0	1	1	0	1931	37161.54842	3	45.1	5.495055528	0	0	0	1	1	0	0	0	1	0	0	0	1	0	0	0
83104	1	59	5	1	117	4.25	4	311	2	1	1	0	1	0	1	3103	21624.21018	1	42.9	5.422905743	0	0	0	0	0	0	0	0	0	1	0	0	1	1	0	1
83109	1	80	3	1	113	1.74	5		1	1	1	0	1	1	0	3126	99419.56254	1	51	5.672425342	0	0	1	0	0	0	0	1	0	1	0	0	1	1	1	0
83114	1	69	3	2	104	2.83	2	72	2	1	2	0	1	0	1	2386	101213.9845	2	32.1	5.004501392	0	0	1	0	0	1	0	0	0	0	1	1	0	1	0	1
83128	1	35	4	1	104		4		2	1	2	0	1	0	1	4032	31642.24895	3	21.5	4.426264755	0	0	0	1	0	0	0	0	0	0	0	1	0	1	0	1
83136	1	31	3	1	111	3.92	4		2	1	3	0	1	0	1	2404	101655.1239	2	33.3	5.057450272	0	0	1	0	0	0	0	0	0	0	1	0	0	1	0	1
83148	1	54	4	2	105	0.04	2	95	3	1	3	0	1	1	0	6320	40031.27637	1	46	5.523561956	0	0	0	1	0	1	0	0	0	1	0	0	0	1	0	0
83153	1	20	5	1	107	0	4	155	3	1	1	0	1	0	1	2975	43102.72176	1	93.7	6.549977143	0	0	0	0	0	0	0	0	0	1	0	0	1	1	0	0
83154	1	26	3	1	112	3.92	5		1	1	3	0	1	0	1	1577	105716.1237	1	30.3	4.921245889	0	0	1	0	0	0	0	1	0	1	0	0	0	1	1	0
83157	1	31	5	2	110	5	5		1	2	3	0	1	0	1	3130	33156.14397	2			0	0	0	0	0	0	0	1	0	0	1	0	0	0	1	0
83158	1	38	3	2	106	5	5	171	2	1	2	0	1	0	1	2281	69536.57801	1	18.8	4.232660757	0	0	1	0	0	0	0	1	0	1	0	1	0	1	0	1
83172	1	23	1	1	118	0.63	2	161	2	1	3	0	1	0	1	2063	52236.7178	2	49.1	5.617651119	1	0	0	0	0	1	0	0	0	0	1	0	0	1	0	1
83183	1	76	1	1	109		2		2	1	2	1	0	0	1	1644	15530.24007	3	35.7	5.157852169	1	0	0	0	0	1	0	0	0	0	0	1	0	1	0	1
83186	2	64	3	2	108	0.88	4	161	3	1	2	0	1	1	0	993	34482.84276	1	102	6.672425342	0	0	1	0	0	0	0	0	1	1	0	1	0	1	0	0
83197	2	25	1	1	109	0.74	2	79	1	1	1	0	1	0	1	1523	49556.45195	1	54.3	5.762880293	1	0	0	0	0	1	0	0	1	1	0	0	1	1	1	0
83214	2	42	1	1	111	5	5		1	1	1	0	1	0	1	1388	48202.67246	3	38	5.247927513	1	0	0	0	0	0	0	1	1	0	0	0	1	1	1	0
83222	2	51	2	2	104	2.42	4	199	2	1	1	0	1	0	1	744	18438.33581	2			0	1	0	0	0	0	0	0	1	0	1	0	1	1	0	1
83237	2	52	3	1	117	0.7	5		3	1	3	0	1	1	0	2130	42044.55621	3	53.1	5.730639956	0	0	1	0	0	0	0	1	1	0	0	0	0	1	0	0
83248	2	35	1	2	110		4		1	1	1	0	1	0	1	1858	39509.76213	2			1	0	0	0	0	0	0	0	1	0	1	0	1	1	1	0
83252	2	41	4	1	106	0.03	4	110	3	1	1	0	1	0	1	2036	59029.88654	2	100	6.64385619	0	0	0	1	0	0	0	0	1	0	1	0	1	1	0	0
83253	2	55	4	1	104	5	5	87	2	1	2	0	1	0	1	1793	22600.21645	1			0	0	0	1	0	0	0	1	1	1	0	1	0	1	0	1
83260	2	24	5	2	107	1.26	4	35	1	2	3	0	1	0	1	1727	38709.71401	1	28.2	4.817623258	0	0	0	0	0	0	0	0	1	1	0	0	0	0	1	0
83261	2	63	1	1	117	2.55	1		1	2	1	0	1	0	1	2761	15625.4874	1	28.6	4.837943242	1	0	0	0	1	0	0	0	1	1	0	0	1	0	1	0
83271	1	21	3	1	105	2.27	2	51	2	1	2	0	1	0	1	1955	81725.38582	1	42	5.392317423	0	0	1	0	0	1	0	0	0	1	0	1	0	1	0	1
83272	2	65	1	2	110	0.86	1		1	2	2	0	1	0	1	1355	18063.7062	2	55.5	5.794415866	1	0	0	0	1	0	0	0	1	0	1	1	0	0	1	0
83277	1	51	4	2	105	1.07	2	50	3	1	3	0	1	1	0	3071	40139.26573	1	38.2	5.255500733	0	0	0	1	0	1	0	0	0	1	0	0	0	1	0	0
83286	2	24	1	1	106	1.27	4		1	2	2	0	1	0	1	1675	62286.30692	1	25.3	4.66106548	1	0	0	0	0	0	0	0	1	1	0	1	0	0	1	0
83297	2	75	3	1	115	2.05	4	109	1	2	1	0	1	1	0	2399	68997.62405	2	18.3	4.193771743	0	0	1	0	0	0	0	0	1	0	1	0	1	0	1	0
83311	1	63	3	2	112	0.98	4		1	1	1	0	1	0	1	3691	49890.46996	2	36.7	5.197708158	0	0	1	0	0	0	0	0	0	0	1	0	1	1	1	0
83320	1	63	1	2	107	0.61	1		2	1	1	0	1	0	1	2653	17006.06226	3			1	0	0	0	1	0	0	0	0	0	0	0	1	1	0	1
83328	2	48	1	2	118	2.54	3		1	1	3	0	1	1	0	2611	28478.73319	3	33	5.044394119	1	0	0	0	0	0	1	0	1	0	0	0	0	1	1	0
83334	1	27	4	1	116	1.27	3	135	1	1	1	0	1	0	1	1900	34428.10131	2	68	6.087462841	0	0	0	1	0	0	1	0	0	0	1	0	1	1	1	0
83336	2	32	1	1	114	1.27	3		1	2	3	0	1	1	0	1463	37432.5616	2			1	0	0	0	0	0	1	0	1	0	1	0	0	0	1	0
83358	1	37	4	1	112	3.84	4	146	1	1	2	0	1	0	1	2633	38445.28028	3	27.8	4.797012978	0	0	0	1	0	0	0	0	0	0	0	1	0	1	1	0
83363	1	28	3	1	113	0.92	4		2	1	1	0	1	0	1	1606	59712.48761	2	33	5.044394119	0	0	1	0	0	0	0	0	0	0	1	0	1	1	0	1
83389	1	30	3	2	114	3.54	4		1	1	2	0	1	0	1	1310	124882.7433	3	30	4.906890596	0	0	1	0	0	0	0	0	0	0	0	1	0	1	1	0
83398	2	56	1	2	118	0.68	4	87	1	2	2	0	1	0	1	1717	20262.19526	1	41	5.357552005	1	0	0	0	0	0	0	0	1	1	0	1	0	0	1	0
83414	1	47	1	1	111	5	1		2	1	1	0	1	0	1	2394	53688.05768	3	34	5.087462841	1	0	0	0	1	0	0	0	0	0	0	0	1	1	0	1
83415	2	26	5	1	105	5	3	195	1	1	3	0	1	0	1	1357	62950.40308	1	36.2	5.177917792	0	0	0	0	0	0	1	0	1	1	0	0	0	1	1	0
83424	2	57	4	1	115	2	4	85	1	2	2	1	0	1	0	2532	37941.53886	2	39.3	5.296457407	0	0	0	1	0	0	0	0	1	0	1	1	0	0	1	0
83428	2	63	3	2	113	1.59	2	122	2	2	2	0	1	1	0	1491	147728.0036	2	58.7	5.875288598	0	0	1	0	0	1	0	0	1	0	1	1	0	0	0	1
83433	2	29	3	2	109	0.88	4	39	1	1	3	0	1	0	1	3108	65499.06306	1	27.5	4.781359714	0	0	1	0	0	0	0	0	1	1	0	0	0	1	1	0
83446	1	68	4	1	104	0.21	1		2	1	1	1	0	1	0	1427	15206.7503	3	26.1	4.705977902	0	0	0	1	1	0	0	0	0	0	0	0	1	1	0	1
83447	1	32	2	1	104		5	149	2	1	3	0	1	0	1	2002	38388.17568	3	37.8	5.240314329	0	1	0	0	0	0	0	1	0	0	0	0	0	1	0	1
83455	2	44	3	1	110	5	5	91	1	1	2	0	1	0	1	1845	126464.3553	1	28.2	4.817623258	0	0	1	0	0	0	0	1	1	1	0	1	0	1	1	0
83480	2	24	3	1	117	2.36	5		1	1	3	0	1	0	1	1566	73558.22634	1	26.4	4.722466024	0	0	1	0	0	0	0	1	1	1	0	0	0	1	1	0
83520	2	49	2	2	118	0.98	2		3	1	2	0	1	0	1	1692	33371.73013	1	67.5	6.076815597	0	1	0	0	0	1	0	0	1	1	0	1	0	1	0	0
83525	1	33	3	1	117	4.51	3		1	1	3	0	1	0	1	2195	82512.16185	3	50.3	5.652486495	0	0	1	0	0	0	1	0	0	0	0	0	0	1	1	0
83535	1	69	4	2	105	0.69	4		3	1	2	0	1	1	0	5357	14369.96242	3			0	0	0	1	0	0	0	0	0	0	0	1	0	1	0	0
83536	2	20	1	2	107	1.05	4		1	2	3	1	0	0	1	1530	46936.52652	3	24.4	4.608809243	1	0	0	0	0	0	0	0	1	0	0	0	0	0	1	0
83541	1	44	1	2	115	0.89	2	86	1	2	3	0	1	0	1	1867	51172.5018	2	55.1	5.783980414	1	0	0	0	0	1	0	0	0	0	1	0	0	0	1	0
83546	1	59	3	1	112	5	5		1	1	2	0	1	0	1	2486	152250.781	2			0	0	1	0	0	0	0	1	0	0	1	1	0	1	1	0
83562	2	21	3	1	112	0.61	5	76	1	1	3	0	1	0	1	2064	44727.94589	1	39.5	5.303780748	0	0	1	0	0	0	0	1	1	1	0	0	0	1	1	0
83569	1	53	3	1	113	1.02	3		2	1	3	0	1	0	1	1523	50976.56408	2	42.4	5.40599236	0	0	1	0	0	0	1	0	0	0	1	0	0	1	0	1
83584	2	56	3	2	105	0.77	4		3	1	1	0	1	1	0	1146	29512.75308	3	119	6.894817763	0	0	1	0	0	0	0	0	1	0	0	0	1	1	0	0
83590	1	77	4	1	112	3.87	3		1	2	3	0	1	1	0	1413	15351.17293	3	15.5	3.95419631	0	0	0	1	0	0	1	0	0	0	0	0	0	0	1	0
83604	1	60	5	2	104	5	2	109	2	1	1	0	1	0	1		9603.977776	1	11.6	3.5360529	0	0	0	0	0	1	0	0	0	1	0	0	1	1	0	1
83619	1	31	3	1	104	5	4	93	1	1	3	0	1	0	1	2560	120913.7376	2	35.5	5.14974712	0	0	1	0	0	0	0	0	0	0	1	0	0	1	1	0
83620	2	29	5	1	112	5	5		1	1	3	0	1	0	1	1676	30874.42012	1	68.2	6.091699834	0	0	0	0	0	0	0	1	1	1	0	0	0	1	1	0
83624	2	50	4	1	112	1.91	3	249	1	2	1	0	1	0	1	3709	26047.67444	3	44	5.459431619	0	0	0	1	0	0	1	0	1	0	0	0	1	0	1	0
83625	2	58	1	1	107	0.65	1	161	1	2	3	0	1	0	1		25105.86882	1	60.6	5.921245889	1	0	0	0	1	0	0	0	1	1	0	0	0	0	1	0
83637	1	40	1	1	106	2.25	3	110	1	1	1	0	1	1	0	2668	62064.35271	3	41.4	5.371558863	1	0	0	0	0	0	1	0	0	0	0	0	1	1	1	0
83646	1	56	4	2	105	0.77	2	43	3		3	0	1	0	1		31003.65828	1			0	0	0	1	0	1	0	0	0	1	0	0	0		0	0
83658	2	50	2	2	104	5	4	218	3	1	2	0	1	0	1	2686	20671.61771	3	76.8	6.263034406	0	1	0	0	0	0	0	0	1	0	0	1	0	1	0	0
83672	1	36	4	1	111	0.51	4		1	1	3	0	1	0	1	3698	63074.61776	3	18.5	4.209453366	0	0	0	1	0	0	0	0	0	0	0	0	0	1	1	0
83683	2	33	1	2	109	0.84	1	89	1	2	3	0	1	0	1	1774	62121.93671	3	61.5	5.942514505	1	0	0	0	1	0	0	0	1	0	0	0	0	0	1	0
83715	1	58	3	2	116	0.94	1		3	1	1	0	1	0	1	2675	39754.35131	2	122	6.930737338	0	0	1	0	1	0	0	0	0	0	1	0	1	1	0	0
83718	2	60	4	1	113		3	71	3	1	2	0	1	1	0		60771.28619	2	62.2	5.958842675	0	0	0	1	0	0	1	0	1	0	1	1	0	1	0	0
83720	1	36	4	1	112	2.9	4		1	2	3	0	1	0	1		35818.38259	1	231	7.851749041	0	0	0	1	0	0	0	0	0	1	0	0	0	0	1	0
83721	1	52	3	1	112	5	5		1	1	3	0	1	0	1	1225	98047.42388	2	34.6	5.112700133	0	0	1	0	0	0	0	1	0	0	1	0	0	1	1	0
83729	2	42	4	1	104	3.66	5		1		2	0	1	0	1	2475	41249.75522	3	27.1	4.760220946	0	0	0	1	0	0	0	1	1	0	0	1	0		1	0
83732	1	62	3	1	125	4.39	5		2	1	2	1	0	0	1	1781	208906.8848	2	45.7	5.51412226	0	0	1	0	0	0	0	1	0	0	1	1	0	1	0	1
83733	1	53	3	1	125	1.32	3	147	3	1	1	0	1	0	1	2964	34932.58124	3	53.2	5.733354341	0	0	1	0	0	0	1	0	0	0	0	0	1	1	0	0
83734	1	78	3	1	131	1.51	3	269	2	1	2	1	0	1	0	2482	19370.26361	2	27	4.754887502	0	0	1	0	0	0	1	0	0	0	1	1	0	1	0	1
83741	1	22	4	2	128	2.08	4	68	3	1	3	0	1	0	1	2338	56254.65589	2	41.5	5.375039431	0	0	0	1	0	0	0	0	0	0	1	0	0	1	0	0
83747	1	46	3	1	121	0.75	5		3	1	2	0	1	1	0	1528	68467.50542	2	65.3	6.029011087	0	0	1	0	0	0	0	1	0	0	1	1	0	1	0	0
83761	2	24	5	1	119	0	5	201	1	1	1	0	1	0	1	2055	24052.35003	2	36.6	5.193771743	0	0	0	0	0	0	0	1	1	0	1	0	1	1	1	0
83784	1	22	2	2	121		4		2	1	3	0	1	0	1	1672	74272.17198	2	183	7.515699838	0	1	0	0	0	0	0	0	0	0	1	0	0	1	0	1
83803	1	27	4	2	126	2.36	4		1		1	0	1	0	1	3734	30262.27488	2	24	4.584962501	0	0	0	1	0	0	0	0	0	0	1	0	1		1	0
83813	1	24	3	1	130	2.89	4	78	2	1	3	0	1	0	1	2585	170387.7362	2	53.5	5.741466986	0	0	1	0	0	0	0	0	0	0	1	0	0	1	0	1
83816	1	27	3	1	126	0	4	118	1	1	2	0	1	0	1	2425	97715.58579	1	126	6.977279923	0	0	1	0	0	0	0	0	0	1	0	1	0	1	1	0
83820	1	70	3	2	132	4.18	5	57	2	1	2	0	1	0	1	2063	87883.70319	2	23.3	4.54225805	0	0	1	0	0	0	0	1	0	0	1	1	0	1	0	1
83822	2	20	4	2	126	1.62	4	42	1	2	1	0	1	0	1	833	58596.72607	1	50.7	5.663913842	0	0	0	1	0	0	0	0	1	1	0	0	1	0	1	0
83832	2	50	1	1	121	1.41	1	204	1	2	1	0	1	0	1	2852	15124.26455	3	38.3	5.259272487	1	0	0	0	1	0	0	0	1	0	0	0	1	0	1	0
83844	1	27	1	1	121	1.41	2	103	1	1	2	0	1	0	1	1308	57700.87473	1	33	5.044394119	1	0	0	0	0	1	0	0	0	1	0	1	0	1	1	0
83851	2	37	3	1	120	1.86	3	65	3	2	3	0	1	0	1	2079	97845.22283	3	85.1	6.411087227	0	0	1	0	0	0	1	0	1	0	0	0	0	0	0	0
83856	1	30	3	1	130	1.9	4		2	1	3	0	1	0	1	2109	66539.49941	2	41.3	5.368069877	0	0	1	0	0	0	0	0	0	0	1	0	0	1	0	1
83869	2	67	3	2	132	1.35	5		3	1	2	0	1	0	1	1060	59371.02499	1	76.4	6.255500733	0	0	1	0	0	0	0	1	1	1	0	1	0	1	0	0
83871	2	30	1	1	120	0.87	1		1	2	3	0	1	0	1	2077	31782.91936	2	29.2	4.867896464	1	0	0	0	1	0	0	0	1	0	1	0	0	0	1	0
83885	2	38	5	2	121	3.62	4	88	1	2	2	0	1	0	1	1602	18171.86494	1	16.4	4.03562391	0	0	0	0	0	0	0	0	1	1	0	1	0	0	1	0
83897	2	29	3	2	121	1.68	5	40	2	1	3	0	1	0	1	2025	108064.6861	3	89.8	6.48864354	0	0	1	0	0	0	0	1	1	0	0	0	0	1	0	1
83899	1	27	3	1	131	1.57	1		1	1	3	0	1	0	1	2542	55090.40968	1	29.5	4.882643049	0	0	1	0	1	0	0	0	0	1	0	0	0	1	1	0
83924	2	48	3	2	123	2.5	1	115	2	2	1	0	1	1	0	1556	173932.0587	3	115	6.845490051	0	0	1	0	1	0	0	0	1	0	0	0	1	0	0	1
83933	2	31	3	2	125	1.32	2		2	1	2	0	1	0	1	1229	73102.5662	3	42.7	5.416164165	0	0	1	0	0	1	0	0	1	0	0	1	0	1	0	1
83941	1	71	2	1	124		3		2	1	3	1	0	1	0	1635	9523.257079	1	20.8	4.378511623	0	1	0	0	0	0	1	0	0	1	0	0	0	1	0	1
83951	1	24	4	2	132	2.98	2		3	1	3	0	1	0	1		54136.53939	1	36.7	5.197708158	0	0	0	1	0	1	0	0	0	1	0	0	0	1	0	0
83962	2	28	4	2	129	1.65	5		1	1	3	0	1	0	1	1787	52114.51075	1			0	0	0	1	0	0	0	1	1	1	0	0	0	1	1	0
83967	1	40	5	2	128	5	5		2	1	3	0	1	0	1	2066	28684.35515	1	50	5.64385619	0	0	0	0	0	0	0	1	0	1	0	0	0	1	0	1
83969	2	21	3	1	127	2.01	4		1	1	2	0	1	0	1	1595	116445.1308	3	55.2	5.786596362	0	0	1	0	0	0	0	0	1	0	0	1	0	1	1	0
83977	2	80	3	2	121	2.5	3	76	1	2	1	0	1	1	0	1346	92456.80117	1	27.4	4.776103988	0	0	1	0	0	0	1	0	1	1	0	0	1	0	1	0
83992	1	68	5	2	133	5	5		2		3	1	0	1	0	1249	29703.75988	1	39.9	5.318316841	0	0	0	0	0	0	0	1	0	1	0	0	0		0	1
84008	2	62	5	1	119	2.26	3		1	2	1	0	1	1	0	1183	24104.1297	2	37.9	5.244125943	0	0	0	0	0	0	1	0	1	0	1	0	1	0	1	0
84011	1	32	3	1	126	1.43	4		2	1	2	0	1	0	1	2942	61498.82228	3	50	5.64385619	0	0	1	0	0	0	0	0	0	0	0	1	0	1	0	1
84018	1	27	3	2	129	5	5		3	1	3	0	1	0	1	2806	177321.5429	2	66.1	6.046578367	0	0	1	0	0	0	0	1	0	0	1	0	0	1	0	0
84028	2	61	3	2	121	5	5		1	1	3	0	1	0	1	1631	224369.7088	1			0	0	1	0	0	0	0	1	1	1	0	0	0	1	1	0
84029	2	28	1	2	127		3	144	1	1	3	0	1	0	1	1812	86432.99861	1	51.8	5.694880193	1	0	0	0	0	0	1	0	1	1	0	0	0	1	1	0
84033	2	41	5	1	122	3.11	4	81	2	1	3	0	1	0	1	1995	87244.41897	3	36.3	5.181897643	0	0	0	0	0	0	0	0	1	0	0	0	0	1	0	1
84034	2	25	4	2	126	1.55	4		3	2	1	0	1	0	1	2334	41676.2328	1	81.1	6.341630009	0	0	0	1	0	0	0	0	1	1	0	0	1	0	0	0
84037	1	66	3	2	133	5	5	90	1		3	0	1	1	0	4558	285608.3956	1	43.3	5.43629512	0	0	1	0	0	0	0	1	0	1	0	0	0		1	0
84041	2	71	3	1	126	5	4		1	1	2	0	1	0	1	1606	173409.7699	1	49.4	5.626439137	0	0	1	0	0	0	0	0	1	1	0	1	0	1	1	0
84042	1	75	3	1	131	1.97	2	96	2	1	1	0	1	0	1	2744	18976.67334	1	19.2	4.263034406	0	0	1	0	0	1	0	0	0	1	0	0	1	1	0	1
84046	2	45	3	1	131	5	5		1	1	2	0	1	1	0	2207	143819.1121	3	37.8	5.240314329	0	0	1	0	0	0	0	1	1	0	0	1	0	1	1	0
84065	2	48	3	1	127	2.12	4		1	2	3	0	1	0	1	1615	196455.9703	2	21.7	4.439623138	0	0	1	0	0	0	0	0	1	0	1	0	0	0	1	0
84073	2	39	2	1	127	1.42	3	147	2	2	3	0	1	0	1	2851	32485.82115	3	56.4	5.817623258	0	1	0	0	0	0	1	0	1	0	0	0	0	0	0	1
84087	1	36	5	1	133	5	5	41	2	1	3	0	1	0	1	2375	29158.29748	1	33.2	5.053111336	0	0	0	0	0	0	0	1	0	1	0	0	0	1	0	1
84091	2	60	4	1	119	5	4		2		1	0	1	0	1		25208.70282	1	46	5.523561956	0	0	0	1	0	0	0	0	1	1	0	0	1		0	1
84095	2	61	4	2	129	5	5	75	1		3	0	1	1	0	1798	29931.69013	2	20.2	4.336283388	0	0	0	1	0	0	0	1	1	0	1	0	0		1	0
84106	1	57	5	2	122	5	5		3		3	0	1	0	1		26507.24335	1	24.4	4.608809243	0	0	0	0	0	0	0	1	0	1	0	0	0		0	0
84110	1	28	1	1	120	0.81	4		3	1	3	0	1	0	1	2390	57700.87473	2	20.5	4.357552005	1	0	0	0	0	0	0	0	0	0	1	0	0	1	0	0
84118	2	72	2	1	127		4	81	1	2	2	0	1	1	0	1415	19900.9136	1	16.8	4.070389328	0	1	0	0	0	0	0	0	1	1	0	1	0	0	1	0
84122	1	54	2	1	120	2.12	2		2	1	1	1	0	1	0	1999	42091.82109	3			0	1	0	0	0	1	0	0	0	0	0	0	1	1	0	1
84137	2	28	5	2	122	2.1	5	62	1	1	3	0	1	0	1	1716	33688.67991	1	48	5.584962501	0	0	0	0	0	0	0	1	1	1	0	0	0	1	1	0
84142	1	24	3	1	131	5	3	135	1	1	2	0	1	0	1	6223	107408.1847	3	30	4.906890596	0	0	1	0	0	0	1	0	0	0	0	1	0	1	1	0
84143	2	35	5	2	124	0.32	1	73	3	1	2	0	1	0	1	1786	100543.8184	2	134	7.06608919	0	0	0	0	1	0	0	0	1	0	1	1	0	1	0	0
84156	2	29	4	1	124	0.35	4	58	1		2	0	1	1	0	2111	30317.09711	3	21.8	4.44625623	0	0	0	1	0	0	0	0	1	0	0	1	0		1	0
84194	2	58	3	2	125	4.99	3		3	1	2	0	1	0	1	2759	241472.8442	3	54.2	5.760220946	0	0	1	0	0	0	1	0	1	0	0	1	0	1	0	0
84197	1	59	3	2	127	5	5	286	1	1	2	0	1	0	1	1485	283234.4871	3	48.8	5.608809243	0	0	1	0	0	0	0	1	0	0	0	1	0	1	1	0
84205	1	51	4	2	131	1.38	3		3	1	3	0	1	0	1	1266	26683.48495	2	78.8	6.300123725	0	0	0	1	0	0	1	0	0	0	1	0	0	1	0	0
84230	2	28	2	1	124	2.3	5		1		2	0	1	0	1		34015.94842	3	39.7	5.311067102	0	1	0	0	0	0	0	1	1	0	0	1	0		1	0
84231	2	75	5	2	132	2.69	3		1	2	3	0	1	0	1	2366	77795.61925	1	21.7	4.439623138	0	0	0	0	0	0	1	0	1	1	0	0	0	0	1	0
84235	2	47	4	2	126	1.44	4		1	2	2	0	1	0	1	1023	32447.32687	3	47.5	5.569855608	0	0	0	1	0	0	0	0	1	0	0	1	0	0	1	0
84248	2	29	4	1	126	0.35	4		3	1	2	0	1	0	1	2037	49870.59966	2	76.6	6.259272487	0	0	0	1	0	0	0	0	1	0	1	1	0	1	0	0
84260	1	60	5	2	122	1.26	1		2	2	1	0	1	0	1	760	37404.52017	1	8.4	3.070389328	0	0	0	0	1	0	0	0	0	1	0	0	1	0	0	1
84287	1	34	3	2	132	1.23	3	62	3	1	3	0	1	0	1	4497	51160.83649	2	95.1	6.571373436	0	0	1	0	0	0	1	0	0	0	1	0	0	1	0	0
84294	1	23	3	1	123	1.59	2		3	1	3	0	1	0	1	4168	78187.82883	1	65.2	6.026800059	0	0	1	0	0	1	0	0	0	1	0	0	0	1	0	0
84299	1	51	3	2	130	4.68	4	300	2	1	3	0	1	0	1	4911	238257.9248	3	201	7.651051691	0	0	1	0	0	0	0	0	0	0	0	0	0	1	0	1
84305	2	36	1	1	126	0.36	3		2	1	2	0	1	0	1	2015	35270.24314	3	50.7	5.663913842	1	0	0	0	0	0	1	0	1	0	0	1	0	1	0	1
84315	1	60	2	2	127	5	4	136	2	1	2	0	1	0	1	1535	14993.61207	3	45.6	5.510961919	0	1	0	0	0	0	0	0	0	0	0	1	0	1	0	1
84319	2	57	3	2	123		5		2	1	2	1	0	0	1	997	204563.4916	3	31.1	4.958842675	0	0	1	0	0	0	0	1	1	0	0	1	0	1	0	1
84321	2	62	1	1	121	2.24	4	93	1	2	1	0	1	0	1	2555	15497.6971	2	39.6	5.307428525	1	0	0	0	0	0	0	0	1	0	1	0	1	0	1	0
84322	1	40	4	1	119		2		3	1	3	0	1	0	1	1638	31933.47889	2	105	6.714245518	0	0	0	1	0	1	0	0	0	0	1	0	0	1	0	0
84323	2	21	4	2	131	3.52	4		1	2	1	0	1	0	1	1758	47012.82018	2	30.5	4.930737338	0	0	0	1	0	0	0	0	1	0	1	0	1	0	1	0
84324	1	59	3	2	125	0.94	2	191	3		3	0	1	0	1	5980	33360.62638	2	60	5.906890596	0	0	1	0	0	1	0	0	0	0	1	0	0		0	0
84338	2	50	5	2	131	4.68	4		2	1	1	0	1	1	0	3444	21488.05849	3	26.9	4.749534268	0	0	0	0	0	0	0	0	1	0	0	0	1	1	0	1
84354	1	80	3	1	125	1.26	4		1	2	3	0	1	0	1	2417	26512.19396	1	42.6	5.412781525	0	0	1	0	0	0	0	0	0	1	0	0	0	0	1	0
84360	1	55	4	1	129	5	4		2	1	2	1	0	1	0	1180	38571.68011	3	59	5.882643049	0	0	0	1	0	0	0	0	0	0	0	1	0	1	0	1
84368	1	42	4	2	128	2.08	5	68	1	2	1	0	1	0	1	2355	40834.22875	2			0	0	0	1	0	0	0	1	0	0	1	0	1	0	1	0
84377	1	70	4	2	133		3	47	2	1	3	0	1	0	1	1534	22755.46182	1	22.8	4.510961919	0	0	0	1	0	0	1	0	0	1	0	0	0	1	0	1
84380	1	35	3	1	121	0.38	4		3	1	2	0	1	1	0	5126	42152.98476	3	65.6	6.03562391	0	0	1	0	0	0	0	0	0	0	0	1	0	1	0	0
84381	1	80	4	2	133	1.87	2		1		2	0	1	1	0		23665.68029	1	18.7	4.224966365	0	0	0	1	0	1	0	0	0	1	0	1	0		1	0
84388	1	65	2	1	124	2.51	2		2	1	3	1	0	0	1	3542	13409.84442	1	60.6	5.921245889	0	1	0	0	0	1	0	0	0	1	0	0	0	1	0	1
84390	1	33	2	2	133	0.94	3	53	1	1	3	0	1	0	1	1358	32579.20604	1	49.7	5.635173947	0	1	0	0	0	0	1	0	0	1	0	0	0	1	1	0
84394	2	45	2	1	120	1.23	2		1	1	2	0	1	0	1	962	33547.14188	3	61.7	5.947198584	0	1	0	0	0	1	0	0	1	0	0	1	0	1	1	0
84396	2	38	1	1	120	1.65	3		3	1	2	1	0	0	1	936	32522.05702	3			1	0	0	0	0	0	1	0	1	0	0	1	0	1	0	0
84398	1	38	3	2	133	2.61	3	151	3	1	3	0	1	0	1	4570	119051.4768	2	157	7.294620749	0	0	1	0	0	0	1	0	0	0	1	0	0	1	0	0
84405	1	33	5	2	124	0	5		1	1	1	0	1	0	1	1628	43986.52838	1	44.5	5.475733431	0	0	0	0	0	0	0	1	0	1	0	0	1	1	1	0
84412	2	25	1	1	121	0.97	4		3	1	3	0	1	0	1	1888	58242.52854	1	175	7.451211112	1	0	0	0	0	0	0	0	1	1	0	0	0	1	0	0
84413	1	41	5	2	122	5	5	110	1		1	0	1	0	1	2015	32956.52616	2	38.7	5.274261661	0	0	0	0	0	0	0	1	0	0	1	0	1		1	0
84419	2	35	1	1	120	2.06	5		1	1	2	0	1	0	1	3072	35463.81728	3			1	0	0	0	0	0	0	1	1	0	0	1	0	1	1	0
84425	2	51	5	2	125	0.76	4		3	1	2	0	1	1	0	1192	56252.92455	2	61	5.930737338	0	0	0	0	0	0	0	0	1	0	1	1	0	1	0	0
84429	2	45	4	2	126		2		3	1	3	0	1	1	0		22773.00408	3	77.8	6.28169825	0	0	0	1	0	1	0	0	1	0	0	0	0	1	0	0
84444	2	36	2	1	127	3.99	4		1		3	0	1	0	1		32414.27666	1	51.3	5.680886921	0	1	0	0	0	0	0	0	1	1	0	0	0		1	0
84456	2	42	5	1	129	1.76	3		1	2	1	0	1	0	1		34927.16764	1	22.3	4.478971805	0	0	0	0	0	0	1	0	1	1	0	0	1	0	1	0
84459	2	31	5	1	129	3.22	5	93	1	2	3	0	1	0	1	1251	33522.41499	1	49.8	5.638073837	0	0	0	0	0	0	0	1	1	1	0	0	0	0	1	0
84470	1	23	5	1	119	0.68	5		1	1	3	0	1	0	1	1565	26488.4165	2	24.9	4.638073837	0	0	0	0	0	0	0	1	0	0	1	0	0	1	1	0
84475	1	25	3	2	126	1.49	3	226	3	1	3	0	1	0	1	2544	65817.41032	2	106	6.727920455	0	0	1	0	0	0	1	0	0	0	1	0	0	1	0	0
84481	1	72	1	1	128	0.98	2	83	2	1	3	0	1	0	1	1183	16279.20099	2	28.9	4.852997588	1	0	0	0	0	1	0	0	0	0	1	0	0	1	0	1
84487	2	24	3	2	128	2.2	4	32	1		3	0	1	0	1		160786.8316	1	39.6	5.307428525	0	0	1	0	0	0	0	0	1	1	0	0	0		1	0
84492	1	37	4	2	130	2.03	4		1	2	2	0	1	0	1	2706	27984.46379	3	30.3	4.921245889	0	0	0	1	0	0	0	0	0	0	0	1	0	0	1	0
84493	2	44	4	1	126	0.68	3		1	1	2	1	0	1	0	2963	35215.26312	3	33.1	5.048759312	0	0	0	1	0	0	1	0	1	0	0	1	0	1	1	0
84534	2	62	1	1	127	1.47	1	77	1	2	1	1	0	1	0	715	12500.71746	1			1	0	0	0	1	0	0	0	1	1	0	0	1	0	1	0
84535	2	21	3	1	130	2.89	3	62	1	2	3	0	1	0	1	3796	108678.8255	3	31.4	4.972692654	0	0	1	0	0	0	1	0	1	0	0	0	0	0	1	0
84561	2	55	3	2	128	5	5		1	1	3	0	1	1	0	2307	252541.3713	2	28.5	4.832890014	0	0	1	0	0	0	0	1	1	0	1	0	0	1	1	0
84569	2	55	1	1	127	5	5		1	1	3	1	0	0	1	2450	19805.5291	3	76.8	6.263034406	1	0	0	0	0	0	0	1	1	0	0	0	0	1	1	0
84579	2	27	5	2	122	5	5		2	2	3	1	0	0	1	1852	60477.28199	3	60.9	5.928370323	0	0	0	0	0	0	0	1	1	0	0	0	0	0	0	1
84596	1	26	2	1	128	1.49	2		1	1	3	0	1	0	1	5153	64073.08535	2	112	6.807354922	0	1	0	0	0	1	0	0	0	0	1	0	0	1	1	0
84610	1	54	3	2	120	5	4		2		2	0	1	0	1		230905.7562	3	49.1	5.617651119	0	0	1	0	0	0	0	0	0	0	0	1	0		0	1
84612	1	48	5	1	128		3	192	3	2	1	0	1	1	0	1478	30902.66437	3	63.8	5.995484519	0	0	0	0	0	0	1	0	0	0	0	0	1	0	0	0
84628	2	32	1	1	128	1.74	4	123	1	1	3	0	1	0	1	1367	47104.12073	2	32.4	5.017921908	1	0	0	0	0	0	0	0	1	0	1	0	0	1	1	0
84631	1	57	4	1	126	1.19	3		1	2	2	1	0	0	1	2560	30994.90531	3	100	6.64385619	0	0	0	1	0	0	1	0	0	0	0	1	0	0	1	0
84646	2	50	3	2	128	1.01	5	112	1		3	0	1	0	1	2040	227669.8726	1	25.3	4.66106548	0	0	1	0	0	0	0	1	1	1	0	0	0		1	0
84652	1	59	4	1	132	5	5		3	1	1	0	1	1	0	1985	36300.62996	2	156	7.285402219	0	0	0	1	0	0	0	1	0	0	1	0	1	1	0	0
84658	2	22	4	2	128	1.65	4		1	1	2	0	1	0	1	3097	55685.75868	1	44.6	5.478971805	0	0	0	1	0	0	0	0	1	1	0	1	0	1	1	0
84668	2	56	4	2	131	1.76	2	55	3	2	2	0	1	0	1	847	38557.53459	1	55.6	5.797012978	0	0	0	1	0	1	0	0	1	1	0	1	0	0	0	0
84677	2	43	4	2	131	2.79	5		2	2	1	0	1	1	0	1145	30500.30189	3	38.4	5.263034406	0	0	0	1	0	0	0	1	1	0	0	0	1	0	0	1
84685	2	27	3	1	121	1.76	3	36	1	1	1	1	0	0	1	2469	124039.0917	2	28.3	4.822730148	0	0	1	0	0	0	1	0	1	0	1	0	1	1	1	0
84689	2	47	5	2	120	5	5		1		2	0	1	0	1	1623	37692.80841	2	40.6	5.343407822	0	0	0	0	0	0	0	1	1	0	1	1	0		1	0
84691	2	80	2	2	119	1.26	1		2	1	1	0	1	0	1	1374	15910.7042	2	23.2	4.5360529	0	1	0	0	1	0	0	0	1	0	1	0	1	1	0	1
84702	1	47	2	1	124	3.48	4	61	2	1	3	0	1	0	1	1114	48002.447	1	33.4	5.061776198	0	1	0	0	0	0	0	0	0	1	0	0	0	1	0	1
84710	2	71	2	1	123	1.83	3		1		1	0	1	1	0	2065	12609.7248	3	32.1	5.004501392	0	1	0	0	0	0	1	0	1	0	0	0	1		1	0
84717	1	50	4	1	126	0	2	51	3	1	2	0	1	0	1	2401	30994.90531	1	121	6.918863237	0	0	0	1	0	1	0	0	0	1	0	1	0	1	0	0
84720	2	57	1	1	126	0.75	2	33	1	2	1	1	0	0	1	733	19338.21613	1	37.6	5.232660757	1	0	0	0	0	1	0	0	1	1	0	0	1	0	1	0
84738	1	45	3	2	121	3.7	3		1	1	3	0	1	0	1	3397	260260.2017	2	80.9	6.338067798	0	0	1	0	0	0	1	0	0	0	1	0	0	1	1	0
84752	1	62	3	1	131	2.36	3	55	3	2	1	0	1	0	1	3064	161470.4926	3	70.2	6.133399125	0	0	1	0	0	0	1	0	0	0	0	0	1	0	0	0
84763	2	56	1	1	128	1.88	1	132	1	2	2	0	1	1	0	907	24325.31276	2	40.6	5.343407822	1	0	0	0	1	0	0	0	1	0	1	1	0	0	1	0
84771	1	31	5	1	120	3.24	5	169	1	1	1	0	1	0	1	1045	27894.57897	2	28.7	4.842978832	0	0	0	0	0	0	0	1	0	0	1	0	1	1	1	0
84774	2	48	4	2	129		3	130	3	2	1	1	0	1	0		37833.91596	3	107	6.741466986	0	0	0	1	0	0	1	0	1	0	0	0	1	0	0	0
84785	1	66	3	1	131	2.55	4		3	1	3	0	1	0	1	910	39136.43763	2	132	7.044394119	0	0	1	0	0	0	0	0	0	0	1	0	0	1	0	0
84788	1	71	3	1	125	1.19	2		3	1	1	1	0	1	0	1107	103676.0592	3	130	7.022367813	0	0	1	0	0	1	0	0	0	0	0	0	1	1	0	0
84791	1	20	4	1	123	3.52	4		1	1	3	0	1	0	1	2797	45296.63625	1	26.3	4.716990894	0	0	0	1	0	0	0	0	0	1	0	0	0	1	1	0
84796	2	51	3	1	123	5	5	71	2	1	2	0	1	0	1	2042	149102.7972	3	35.1	5.133399125	0	0	1	0	0	0	0	1	1	0	0	1	0	1	0	1
84802	2	76	3	2	124	2.95	4	93		1	3	0	1	1	0	1464	165461.3766	2	42.3	5.402585758	0	0	1	0	0	0	0	0	1	0	1	0	0	1
84808	1	45	5	1	129	5	5	77	2	1	2	0	1	0	1	3264	31060.63575	1	18.5	4.209453366	0	0	0	0	0	0	0	1	0	1	0	1	0	1	0	1
84817	1	75	1	1	127	5	5	82	3	1	3	0	1	0	1	1521	15049.39714	2	39.3	5.296457407	1	0	0	0	0	0	0	1	0	0	1	0	0	1	0	0
84833	2	32	4	1	121	3.13	4		1	1	3	0	1	0	1	2398	43794.8972	1	24.5	4.614709844	0	0	0	1	0	0	0	0	1	1	0	0	0	1	1	0
84835	1	39	4	2	130	2.06	2		3	1	1	0	1	0	1	3000	26593.93005	2	53.3	5.736063628	0	0	0	1	0	1	0	0	0	0	1	0	1	1	0	0
84837	2	45	1	1	120	1.65	2		1	2	3	0	1	0	1	1566	26851.6527	2	49.1	5.617651119	1	0	0	0	0	1	0	0	1	0	1	0	0	0	1	0
84842	1	50	1	1	132	1.02	3	58	2	1	1	0	1	0	1	1296	44722.18792	3	32.9	5.040015679	1	0	0	0	0	0	1	0	0	0	0	0	1	1	0	1
84843	1	24	5	2	122	1.26	5		1	2	3	0	1	0	1	2059	39884.49165	2	23	4.523561956	0	0	0	0	0	0	0	1	0	0	1	0	0	0	1	0
84865	1	26	3	2	125	1.32	4		1	2	3	0	1	0	1	2394	76253.0481	3	44.6	5.478971805	0	0	1	0	0	0	0	0	0	0	0	0	0	0	1	0
84866	1	33	1	1	120	2.36	2		1	1	2	0	1	0	1	1538	37352.26275	2	29.4	4.87774425	1	0	0	0	0	1	0	0	0	0	1	1	0	1	1	0
84868	1	40	4	2	126		3		2	1	2	0	1	0	1	1424	32890.71821	1	128	7	0	0	0	1	0	0	1	0	0	1	0	1	0	1	0	1
84878	1	46	2	1	129	1.48	1		1	2	3	0	1	0	1	1383	38329.00504	2			0	1	0	0	1	0	0	0	0	0	1	0	0	0	1	0
84891	2	52	5	2	132	1.23	2	130	1	2	1	0	1	0	1		28164.14171	1	31.9	4.995484519	0	0	0	0	0	1	0	0	1	1	0	0	1	0	1	0
84902	2	67	2	2	119	0.83	3		2	2	1	0	1	0	1	2072	8383.554412	3	39	5.285402219	0	1	0	0	0	0	1	0	1	0	0	0	1	0	0	1
84913	2	47	1	1	132	2.24	2	101	1	1	1	1	0	0	1	2986	44725.96229	3	37.5	5.22881869	1	0	0	0	0	1	0	0	1	0	0	0	1	1	1	0
84916	1	38	4	2	131	0.55	2		1	2	1	0	1	0	1	1617	27270.03925	1	18.1	4.177917792	0	0	0	1	0	1	0	0	0	1	0	0	1	0	1	0
84917	1	32	1	2	124	0.67	2	190	3	1	1	0	1	0	1	1929	60441.36247	3	69.8	6.125155131	1	0	0	0	0	1	0	0	0	0	0	0	1	1	0	0
84926	1	40	3	1	131	1.15	3	61	3	1	1	0	1	0	1	6326	45619.62583	3	60.8	5.925999419	0	0	1	0	0	0	1	0	0	0	0	0	1	1	0	0
84929	2	67	2	2	133	0.94	1	128	1	2	2	1	0	0	1	744	13948.19998	1	28.1	4.812498225	0	1	0	0	1	0	0	0	1	1	0	1	0	0	1	0
84930	1	49	4	2	121	2.53	3		3	1	3	0	1	0	1	2850	27936.08939	1	101	6.658211483	0	0	0	1	0	0	1	0	0	1	0	0	0	1	0	0
84931	1	30	4	2	130	4.12	3		1	1	3	0	1	0	1	1298	30687.17215	3	59.5	5.894817763	0	0	0	1	0	0	1	0	0	0	0	0	0	1	1	0
84935	1	26	3	1	123	5	3		2	1	3	0	1	0	1	3026	143601.7946	2	41.7	5.381975479	0	0	1	0	0	0	1	0	0	0	1	0	0	1	0	1
84937	2	26	4	2	126	0.42	2		3		3	0	1	0	1	2275	32428.10614	1	101	6.658211483	0	0	0	1	0	1	0	0	1	1	0	0	0		0	0
84950	1	48	5	2	125	5	5	84	1	2	1	0	1	0	1	1561	22779.94667	2	21.7	4.439623138	0	0	0	0	0	0	0	1	0	0	1	0	1	0	1	0
84954	2	64	4	2	133	2.1	5		1	2	2	1	0	1	0	1212	38754.94583	1	35.5	5.14974712	0	0	0	1	0	0	0	1	1	1	0	1	0	0	1	0
84974	2	28	3	1	126	3.82	4		1	1	3	0	1	0	1	1120	119638.7378	2	50.5	5.658211483	0	0	1	0	0	0	0	0	1	0	1	0	0	1	1	0
84976	1	31	3	1	131	0.92	2	283	3	2	3	0	1	0	1	1324	40755.63343	3	152	7.247927513	0	0	1	0	0	1	0	0	0	0	0	0	0	0	0	0
84978	2	60	2	1	124	1.49	2	44	1	2	1	0	1	0	1	2285	13354.06686	1	20.2	4.336283388	0	1	0	0	0	1	0	0	1	1	0	0	1	0	1	0
84979	2	63	4	2	123	3.16	3		1	2	2	1	0	1	0	1416	31925.94257	3	19.5	4.285402219	0	0	0	1	0	0	1	0	1	0	0	1	0	0	1	0
84995	2	68	3	2	121	0.76	3	150	2	1	2	0	1	0	1	1190	82632.04871	3	95.1	6.571373436	0	0	1	0	0	0	1	0	1	0	0	1	0	1	0	1
85042	1	23	1	1	120	1.19	1	109	2	1	3	0	1	1	0	4716	70484.89956	2	19	4.247927513	1	0	0	0	1	0	0	0	0	0	1	0	0	1	0	1
85043	1	26	4	1	130	0.43	4	93	3	1	3	1	0	1	0	2949	36609.93349	2	29.1	4.862947248	0	0	0	1	0	0	0	0	0	0	1	0	0	1	0	0
85053	1	58	5	2	122	1.03	2		2	2	1	0	1	0	1		28400.61788	1	22.9	4.517275693	0	0	0	0	0	1	0	0	0	1	0	0	1	0	0	1
85061	1	70	5	1	132	0.83	3	75	1	2	2	1	0	1	0	2177	30285.70031	1			0	0	0	0	0	0	1	0	0	1	0	1	0	0	1	0
85063	2	26	4	2	123	3.67	3		1	2	1	0	1	0	1	364	66832.5728	1	33.5	5.06608919	0	0	0	1	0	0	1	0	1	1	0	0	1	0	1	0
85066	1	49	2	1	125	4.23	2		1	1	1	1	0	1	0	2493	39108.39603	3	15.6	3.963474124	0	1	0	0	0	1	0	0	0	0	0	0	1	1	1	0
85069	2	74	5	1	123	1.19	5	135	1	2	2	0	1	1	0	1695	27408.00029	3	19.6	4.292781749	0	0	0	0	0	0	0	1	1	0	0	1	0	0	1	0
85073	2	41	1	1	121	0.59	1		1	2	1	0	1	0	1	1747	36214.16441	3	41.3	5.368069877	1	0	0	0	1	0	0	0	1	0	0	0	1	0	1	0
85074	2	23	5	1	130	3.74	4	47	3	1	2	0	1	0	1	1338	32262.36231	1	25.7	4.683696454	0	0	0	0	0	0	0	0	1	1	0	1	0	1	0	0
85076	2	36	1	1	128		4	63	1	1	3	0	1	0	1	1650	42670.33559	1	55	5.781359714	1	0	0	0	0	0	0	0	1	1	0	0	0	1	1	0
85079	2	74	4	2	119	2.21	1	135	1		2	0	1	1	0		24564.70915	2	13.2	3.722466024	0	0	0	1	1	0	0	0	1	0	1	1	0		1	0
85087	1	21	2	2	121	4.94	4		1		1	1	0	0	1	1722	70462.05618	1	46.2	5.529820947	0	1	0	0	0	0	0	0	0	1	0	0	1		1	0
85095	2	22	2	1	124	2.87	3	73	1	2	3	0	1	0	1	1653	34015.94842	1	15.5	3.95419631	0	1	0	0	0	0	1	0	1	1	0	0	0	0	1	0
85101	1	63	1	1	121	1.88	3		2	1	1	0	1	1	0	3360	11806.1173	1	31.7	4.986410935	1	0	0	0	0	0	1	0	0	1	0	0	1	1	0	1
85103	1	51	1	1	128	4.74	5	55	2	1	1	0	1	1	0	2000	44230.82477	3	49.4	5.626439137	1	0	0	0	0	0	0	1	0	0	0	0	1	1	0	1
85104	2	29	1	2	133	2.11	2		1	1	3	0	1	0	1	1625	30194.93245	2	45.2	5.498250868	1	0	0	0	0	1	0	0	1	0	1	0	0	1	1	0
85107	1	24	2	2	127	0.59	2	118	3	1	3	0	1	0	1	1172	99737.88888	2	82.3	6.362820526	0	1	0	0	0	1	0	0	0	0	1	0	0	1	0	0
85109	1	65	3	2	128		5	106	1	1	1	0	1	0	1	3077	151949.2206	2	36.2	5.177917792	0	0	1	0	0	0	0	1	0	0	1	0	1	1	1	0
85113	1	21	4	2	131	1.58	3	132	3	1	3	0	1	0	1	2714	39688.8785	2	52.6	5.716990894	0	0	0	1	0	0	1	0	0	0	1	0	0	1	0	0
85118	2	45	3	2	130	3.56	4		2	2	1	0	1	0	1	347	147428.8156	3	201	7.651051691	0	0	1	0	0	0	0	0	1	0	0	0	1	0	0	1
85119	1	78	5	2	124	1.69	5		1	2	1	1	0	1	0	1341	29694.37106	1	64.8	6.017921908	0	0	0	0	0	0	0	1	0	1	0	0	1	0	1	0
85120	1	65	3	1	133		2	98	2	1	2	0	1	0	1	1944	265368.0363	2	42.8	5.419538892	0	0	1	0	0	1	0	0	0	0	1	1	0	1	0	1
85127	1	35	4	2	124	1.29	3		3	2	3	0	1	0	1	1662	23260.22227	1	51.5	5.686500527	0	0	0	1	0	0	1	0	0	1	0	0	0	0	0	0
85132	2	31	2	1	124	5	5		1	1	3	0	1	0	1	1253	52512.43554	2	29.4	4.87774425	0	1	0	0	0	0	0	1	1	0	1	0	0	1	1	0
85148	1	45	1	1	120	1.23	3		3	1	3	0	1	0	1	2064	31380.72897	3	48.2	5.590961241	1	0	0	0	0	0	1	0	0	0	0	0	0	1	0	0
85155	2	50	2	1	127	3.48	5		1	1	1	0	1	0	1	1879	23313.12574	3	28.1	4.812498225	0	1	0	0	0	0	0	1	1	0	0	0	1	1	1	0
85159	2	31	4	2	125	2.23	3		1	1	1	0	1	0	1	2129	39226.08983	1	31.8	4.99095486	0	0	0	1	0	0	1	0	1	1	0	0	1	1	1	0
85160	2	26	3	1	126	0.34	4	51	3	1	3	0	1	0	1	1478	113076.8558	1	74.4	6.217230716	0	0	1	0	0	0	0	0	1	1	0	0	0	1	0	0
85163	1	29	1	1	121	0.42	4		3	1	2	0	1	0	1	1969	69857.33443	3			1	0	0	0	0	0	0	0	0	0	0	1	0	1	0	0
85166	2	53	1	2	133		2	61	2	1	3	0	1	0	1	1183	14781.07445	3	41.8	5.385431037	1	0	0	0	0	1	0	0	1	0	0	0	0	1	0	1
85171	2	29	2	1	124	2.64	4	110	1		3	0	1	0	1		31528.51474	3	13.1	3.711494907	0	1	0	0	0	0	0	0	1	0	0	0	0		1	0
85177	2	66	2	1	127	0.93	3		2	1	1	0	1	0	1	1165	15583.16923	3			0	1	0	0	0	0	1	0	1	0	0	0	1	1	0	1
85181	1	48	1	1	120	2.55	3		1	1	2	0	1	0	1	1963	50370.12159	2	26.8	4.744161096	1	0	0	0	0	0	1	0	0	0	1	1	0	1	1	0
85194	2	38	2	1	124	2.59	3		1	2	1	0	1	0	1	2619	26595.49642	1	26	4.700439718	0	1	0	0	0	0	1	0	1	1	0	0	1	0	1	0
85198	1	55	1	1	120	2.47	3		1	2	3	0	1	0	1	2570	26833.16896	3	44.3	5.469234794	1	0	0	0	0	0	1	0	0	0	0	0	0	0	1	0
85202	1	34	2	1	121	0.84	4		2	1	3	0	1	0	1	1166	54453.54063	2	44.7	5.482202926	0	1	0	0	0	0	0	0	0	0	1	0	0	1	0	1
85211	1	42	5	2	133	4.53	5		1	2	3	0	1	1	0	1456	27341.68446	1	25.5	4.672425342	0	0	0	0	0	0	0	1	0	1	0	0	0	0	1	0
85229	2	29	3	1	132	5	5		1	1	3	0	1	0	1	2510	195707.3061	3	41	5.357552005	0	0	1	0	0	0	0	1	1	0	0	0	0	1	1	0
85231	2	40	2	1	129	0.92	1	79	1	1	2	0	1	0	1	1906	31932.14182	1	57.8	5.852997588	0	1	0	0	1	0	0	0	1	1	0	1	0	1	1	0
85232	2	66	5	2	119	4.96	4		1	2	3	0	1	0	1	2068	33772.63313	1	28.7	4.842978832	0	0	0	0	0	0	0	0	1	1	0	0	0	0	1	0
85252	2	22	4	2	122	0.94	4		2	1	3	0	1	0	1	3272	53833.50985	3	61.6	5.944858446	0	0	0	1	0	0	0	0	1	0	0	0	0	1	0	1
85256	2	27	3	2	121	2.95	4		1	1	3	0	1	0	1	1688	115600.4025	1	187	7.54689446	0	0	1	0	0	0	0	0	1	1	0	0	0	1	1	0
85257	1	59	3	2	130	3	3	137	3	1	1	0	1	1	0	2902	38228.31604	3	64.5	6.011227255	0	0	1	0	0	0	1	0	0	0	0	0	1	1	0	0
85259	1	38	3	1	131	1.24	3	186	3	1	1	0	1	1	0	2940	39287.37181	2	233	7.864186145	0	0	1	0	0	0	1	0	0	0	1	0	1	1	0	0
85266	1	70	2	2	133	4.44	4		1	2	3	1	0	1	0	2407	13684.24704	3	11.8	3.560714954	0	1	0	0	0	0	0	0	0	0	0	0	0	0	1	0
85270	1	52	3	2	123	5	5		1	1	3	0	1	0	1	3170	179007.6959	1	29.7	4.892391026	0	0	1	0	0	0	0	1	0	1	0	0	0	1	1	0
85281	1	35	3	1	127	5	3		3	1	2	0	1	0	1	3495	143733.6039	3	70.2	6.133399125	0	0	1	0	0	0	1	0	0	0	0	1	0	1	0	0
85284	2	20	3	2	120	5	4	116	1	1	3	0	1	0	1	1896	145693.6578	2	70.6	6.141596278	0	0	1	0	0	0	0	0	1	0	1	0	0	1	1	0
85285	1	80	4	2	131		1		2	1	1	1	0	1	0	761	20498.34457	1			0	0	0	1	1	0	0	0	0	1	0	0	1	1	0	1
85288	2	55	3	2	131	2.23	3		3	1	2	0	1	0	1	1111	160783.8593	3	64.9	6.020146573	0	0	1	0	0	0	1	0	1	0	0	1	0	1	0	0
85295	2	51	2	1	119		1		1		3	0	1	1	0		16327.00034	3	34.8	5.121015401	0	1	0	0	1	0	0	0	1	0	0	0	0		1	0
85298	1	79	3	1	129	1.22	1		1	2	2	0	1	0	1	926	24021.95172	1	32.3	5.01346226	0	0	1	0	1	0	0	0	0	1	0	1	0	0	1	0
85308	2	74	4	2	131	1.25	4		1	2	1	0	1	0	1	1522	28677.83196	3	39.4	5.300123725	0	0	0	1	0	0	0	0	1	0	0	0	1	0	1	0
85309	2	23	1	1	121		4		1	1	3	0	1	0	1	2473	46608.53278	2	28.5	4.832890014	1	0	0	0	0	0	0	0	1	0	1	0	0	1	1	0
85319	2	42	2	2	127	1.49	3		1	1	3	0	1	0	1	2881	55939.76868	3	41.7	5.381975479	0	1	0	0	0	0	1	0	1	0	0	0	0	1	1	0
85322	2	63	1	2	127	1.69	3		1	2	1	0	1	1	0	1241	17669.40637	2	29.7	4.892391026	1	0	0	0	0	0	1	0	1	0	1	0	1	0	1	0
85325	2	59	3	2	126	5	4	38	1	1	2	0	1	0	1	2317	194325.3938	1	44.2	5.465974465	0	0	1	0	0	0	0	0	1	1	0	1	0	1	1	0
85337	2	43	4	1	123	5	4		1	2	2	0	1	0	1	1581	23365.01696	3			0	0	0	1	0	0	0	0	1	0	0	1	0	0	1	0
85341	2	37	4	2	126	0.94	5		2	1	2	1	0	1	0	1736	53124.79666	3			0	0	0	1	0	0	0	1	1	0	0	1	0	1	0	1
85346	2	76	2	1	127	0.77	1	144	2	2	1	1	0	1	0	2215	18762.07583	3	45.6	5.510961919	0	1	0	0	1	0	0	0	1	0	0	0	1	0	0	1
85348	1	59	1	1	131	1.47	2		2	1	3	0	1	1	0	2723	25198.3212	2	39	5.285402219	1	0	0	0	0	1	0	0	0	0	1	0	0	1	0	1
85351	2	51	2	1	124	5	4		1	2	1	0	1	0	1	1811	20358.41092	1	31.8	4.99095486	0	1	0	0	0	0	0	0	1	1	0	0	1	0	1	0
85354	2	45	4	1	127	3.71	3	165	2	1	2	0	1	0	1	1337	25725.57199	3	15.2	3.925999419	0	0	0	1	0	0	1	0	1	0	0	1	0	1	0	1
85355	1	22	3	2	131	5	4		1	1	3	0	1	0	1	1105	152795.6704	2	36.3	5.181897643	0	0	1	0	0	0	0	0	0	0	1	0	0	1	1	0
85361	2	43	1	2	128	1.38	1		3	2	2	0	1	0	1	2635	48436.09843	1	41.2	5.364572432	1	0	0	0	1	0	0	0	1	1	0	1	0	0	0	0
85368	2	52	4	1	129	2.99	3	78	2	1	1	1	0	0	1	1140	64879.1353	2	29.5	4.882643049	0	0	0	1	0	0	1	0	1	0	1	0	1	1	0	1
85374	1	43	1	1	120	1.13	2	66	1	2	3	1	0	1	0	1493	31380.72897	3	25.4	4.666756592	1	0	0	0	0	1	0	0	0	0	0	0	0	0	1	0
85381	1	22	5	2	120	3.57	3		1	2	2	0	1	0	1	2910	22526.58386	1	35.8	5.161887682	0	0	0	0	0	0	1	0	0	1	0	1	0	0	1	0
85398	2	65	5	1	129	3.22	5	276	1	2	2	0	1	1	0	1535	34720.89003	1	29.3	4.87282876	0	0	0	0	0	0	0	1	1	1	0	1	0	0	1	0
85401	2	46	1	1	121	0.92	4	41	3	1	3	0	1	1	0	3443	36746.92477	3			1	0	0	0	0	0	0	0	1	0	0	0	0	1	0	0
85409	1	31	2	1	124	2.64	4		1	1	3	0	1	0	1	3454	30616.28244	3	33.8	5.078951341	0	1	0	0	0	0	0	0	0	0	0	0	0	1	1	0
85422	2	75	4	1	123		2	84	2	2	1	0	1	1	0	2172	22788.97921	3	58	5.857980995	0	0	0	1	0	1	0	0	1	0	0	0	1	0	0	1
85444	2	56	2	1	119	1	1		1	2	1	1	0	1	0	1585	16118.74776	3	22.9	4.517275693	0	1	0	0	1	0	0	0	1	0	0	0	1	0	1	0
85488	1	23	4	2	133	0.52	3		1	2	1	0	1	0	1	3777	32449.91911	1	24.7	4.626439137	0	0	0	1	0	0	1	0	0	1	0	0	1	0	1	0
85491	1	62	3	2	125	1.37	2	262	2	1	2	1	0	1	0	2263	61912.52451	3	17.6	4.137503524	0	0	1	0	0	1	0	0	0	0	0	1	0	1	0	1
85493	2	80	4	2	126	2.65	5		1	2	1	1	0	1	0	1817	26387.60646	3	35	5.129283017	0	0	0	1	0	0	0	1	1	0	0	0	1	0	1	0
85496	1	43	3	1	131	5	4		1	1	3	0	1	0	1	3846	187617.038	3	33.2	5.053111336	0	0	1	0	0	0	0	0	0	0	0	0	0	1	1	0
85503	2	75	3	2	119		5	68	1	1	1	0	1	1	0	1302	144109.8972	1	28.2	4.817623258	0	0	1	0	0	0	0	1	1	1	0	0	1	1	1	0
85508	2	50	2	1	123	1.02	4		1	1	1	0	1	1	0	1267	12840.38519	3	52.5	5.714245518	0	1	0	0	0	0	0	0	1	0	0	0	1	1	1	0
85510	2	60	1	2	122		4	105	1		1	0	1	1	0		16971.26092	3	22.7	4.504620392	1	0	0	0	0	0	0	0	1	0	0	0	1		1	0
85518	2	32	5	1	132	5	5	70	1	2	1	0	1	0	1	1905	35160.57533	2			0	0	0	0	0	0	0	1	1	0	1	0	1	0	1	0
85529	2	65	2	2	123	2.23	4	110	1	2	2	0	1	1	0	1259	15040.74232	3			0	1	0	0	0	0	0	0	1	0	0	1	0	0	1	0
85531	1	37	5	2	120	2.12	4	213	1	1	2	0	1	0	1	2684	28393.88123	3	49	5.614709844	0	0	0	0	0	0	0	0	0	0	0	1	0	1	1	0
85537	2	25	2	2	123	4.04	5	28	1	1	3	0	1	0	1	2291	73841.88945	2	29.9	4.902073579	0	1	0	0	0	0	0	1	1	0	1	0	0	1	1	0
85548	1	38	1	2	129		1	284	1	1	1	0	1	1	0	3632	43008.84703	3	24.6	4.62058641	1	0	0	0	1	0	0	0	0	0	0	0	1	1	1	0
85549	2	64	4	1	124	0.88	3	81	3	1	2	0	1	0	1	1189	26456.03642	1	30.1	4.911691582	0	0	0	1	0	0	1	0	1	1	0	1	0	1	0	0
85552	2	61	3	1	131	3.77	3	164	1	1	1	1	0	1	0	1860	151025.1235	3	47.6	5.572889668	0	0	1	0	0	0	1	0	1	0	0	0	1	1	1	0
85553	2	75	3	1	128	1.64	4		1	2	1	0	1	1	0	1665	137319.6701	3			0	0	1	0	0	0	0	0	1	0	0	0	1	0	1	0
85556	2	24	5	1	122	0.63	3		1		2	0	1	0	1	1688	26831.81554	1	57.3	5.840463234	0	0	0	0	0	0	1	0	1	1	0	1	0		1	0
85557	1	38	1	1	121	1.41	2		3		2	0	1	0	1	4796	43080.7925	2	82.2	6.361066489	1	0	0	0	0	1	0	0	0	0	1	1	0		0	0
85577	1	50	1	1	133	0.95	3	52	2	1	3	0	1	0	1	3347	27513.00318	2	27.2	4.765534746	1	0	0	0	0	0	1	0	0	0	1	0	0	1	0	1
85578	2	62	5	1	119	4.39	5		1	2	2	1	0	1	0	1248	24836.26756	1	25.4	4.666756592	0	0	0	0	0	0	0	1	1	1	0	1	0	0	1	0
85584	1	47	3	2	128	5	4	249	1	1	2	0	1	0	1	2335	275141.1552	3	22.9	4.517275693	0	0	1	0	0	0	0	0	0	0	0	1	0	1	1	0
85588	1	25	5	2	122	2.95	5		1	1	2	0	1	0	1	2827	31439.71984	1	26.3	4.716990894	0	0	0	0	0	0	0	1	0	1	0	1	0	1	1	0
85597	1	71	1	1	127	0.42	1	76	2	1	3	0	1	1	0	2056	15049.39714	1	25	4.64385619	1	0	0	0	1	0	0	0	0	1	0	0	0	1	0	1
85613	2	37	2	1	124	0	5	30	1		1	0	1	0	1	2332	38632.167	2	31.9	4.995484519	0	1	0	0	0	0	0	1	1	0	1	0	1		1	0
85618	2	53	3	2	127	2.68	5	219	2	1	2	0	1	0	1	1640	315893.1716	2	70.1	6.131342539	0	0	1	0	0	0	0	1	1	0	1	1	0	1	0	1
85626	1	72	2	2	120	0.75	1		2	1	2	0	1	1	0	874	14563.69861	1			0	1	0	0	1	0	0	0	0	1	0	1	0	1	0	1
85627	2	35	3	1	120	2.15	3		1		3	0	1	0	1	1661	56833.66128	1	54.1	5.757556689	0	0	1	0	0	0	1	0	1	1	0	0	0		1	0
85631	2	20	2	2	129	3.7	3		1	2	2	0	1	0	1	2650	48057.87293	1	12	3.584962501	0	1	0	0	0	0	1	0	1	1	0	1	0	0	1	0
85641	2	69	4	1	123	5	4		2	1	1	0	1	1	0	1958	23407.45488	3	18.3	4.193771743	0	0	0	1	0	0	0	0	1	0	0	0	1	1	0	1
85642	1	31	4	2	132	4.55	5		3		3	0	1	0	1	1776	31740.38853	1	80.5	6.330916878	0	0	0	1	0	0	0	1	0	1	0	0	0		0	0
85649	2	43	3	2	123	0.6	4		3	1	3	0	1	0	1	1173	74337.56386	1	85.4	6.416164165	0	0	1	0	0	0	0	0	1	1	0	0	0	1	0	0
85656	2	34	3	2	132		5		2	1	1	0	1	0	1	1861	139460.0384	1	29.5	4.882643049	0	0	1	0	0	0	0	1	1	1	0	0	1	1	0	1
85661	2	36	3	2	132	2.14	2	172	3	1	1	0	1	0	1	520	72161.33905	1	77.4	6.274261661	0	0	1	0	0	1	0	0	1	1	0	0	1	1	0	0
85672	2	63	4	1	126	1.13	3	37	1	2	1	0	1	0	1	911	36505.95008	2	52.5	5.714245518	0	0	0	1	0	0	1	0	1	0	1	0	1	0	1	0
85684	1	61	2	1	124		5	94	3	1	3	0	1	0	1	2174	10744.17105	3	50.3	5.652486495	0	1	0	0	0	0	0	1	0	0	0	0	0	1	0	0
85696	2	32	2	2	125	1.86	2		3	1	3	0	1	0	1	821	40814.3399	1	112	6.807354922	0	1	0	0	0	1	0	0	1	1	0	0	0	1	0	0
85710	1	33	3	2	125		4		3		3	0	1	1	0		169665.4029	3	19.4	4.277984747	0	0	1	0	0	0	0	0	0	0	0	0	0		0	0
85711	2	52	3	2	123	3.75	4	143	1	2	1	0	1	0	1	1914	191575.3334	3	33.1	5.048759312	0	0	1	0	0	0	0	0	1	0	0	0	1	0	1	0
85714	2	52	4	2	133	2.61	3		3	1	2	0	1	1	0	1578	42415.92804	1	145	7.17990909	0	0	0	1	0	0	1	0	1	1	0	1	0	1	0	0
85725	2	60	3	1	125	0.53	4		1	1	2	0	1	1	0	1958	64103.37573	2	64.9	6.020146573	0	0	1	0	0	0	0	0	1	0	1	1	0	1	1	0
85727	1	30	1	2	126	1.23	4	123	1	1	3	0	1	0	1	2891	31152.76305	3	41	5.357552005	1	0	0	0	0	0	0	0	0	0	0	0	0	1	1	0
85728	2	66	3	1	131	1.31	4		3	1	1	1	0	1	0	1788	48885.52136	3	77.2	6.270528942	0	0	1	0	0	0	0	0	1	0	0	0	1	1	0	0
85731	1	44	2	2	129		1		3	1	2	0	1	1	0	2148	44646.88433	3	31.2	4.963474124	0	1	0	0	1	0	0	0	0	0	0	1	0	1	0	0
85733	2	60	1	1	128	1.57	3	219	3	2	1	1	0	0	1	2151	15124.35406	2	62	5.95419631	1	0	0	0	0	0	1	0	1	0	1	0	1	0	0	0
85740	1	76	3	1	120	1.38	1	84		1	1	0	1	1	0	1609	34437.35317	2			0	0	1	0	1	0	0	0	0	0	1	0	1	1
85750	2	64	5	2	120	5	4	339	1	2	1	0	1	1	0	767	32550.03055	3			0	0	0	0	0	0	0	0	1	0	0	0	1	0	1	0
85759	2	43	2	1	130	4.99	4		1		3	0	1	0	1	1840	32902.88335	3	43.1	5.429615964	0	1	0	0	0	0	0	0	1	0	0	0	0		1	0
85761	2	54	4	2	125	2.23	3	139	1		3	0	1	0	1	1071	47810.54973	3	13.7	3.776103988	0	0	0	1	0	0	1	0	1	0	0	0	0		1	0
85777	2	68	2	1	133	1.32	1	88	1	2	1	1	0	1	0	1286	13665.20242	3	26.2	4.711494907	0	1	0	0	1	0	0	0	1	0	0	0	1	0	1	0
85782	1	77	5	1	125		1		2	1	3	1	0	0	1	4002	25033.79585	3	31.8	4.99095486	0	0	0	0	1	0	0	0	0	0	0	0	0	1	0	1
85786	1	61	3	2	124	5	5		2	1	3	0	1	0	1		224631.8323	1	41.2	5.364572432	0	0	1	0	0	0	0	1	0	1	0	0	0	1	0	1
85796	1	38	3	1	121	1.53	4		1	1	3	1	0	1	0	3384	46636.63272	3	28.5	4.832890014	0	0	1	0	0	0	0	0	0	0	0	0	0	1	1	0
85797	1	29	3	2	133	5	5		1	1	3	0	1	1	0	1438	141957.6613	1	29.7	4.892391026	0	0	1	0	0	0	0	1	0	1	0	0	0	1	1	0
85807	1	60	2	1	127	0.49	2		3	1	1	0	1	1	0	2065	10845.37051	2	47.3	5.563768278	0	1	0	0	0	1	0	0	0	0	1	0	1	1	0	0
85810	1	36	5	2	130	2.46	3	234	2	1	2	0	1	0	1	4486	28235.70041	2			0	0	0	0	0	0	1	0	0	0	1	1	0	1	0	1
85815	1	52	5	2	128	2.53	5	95	1	1	3	0	1	0	1	2300	26584.87001	1			0	0	0	0	0	0	0	1	0	1	0	0	0	1	1	0
85816	2	50	2	2	127	5	5	38	2	1	2	0	1	0	1	1723	40815.1662	1	25.1	4.649615459	0	1	0	0	0	0	0	1	1	1	0	1	0	1	0	1
85828	2	64	2	2	125	4.55	5	86	1	1	3	0	1	0	1	2124	14377.05601	2	51.4	5.683696454	0	1	0	0	0	0	0	1	1	0	1	0	0	1	1	0
85831	2	46	4	2	126	2.18	4		1	2	1	0	1	0	1	1683	32377.29681	3	45.4	5.504620392	0	0	0	1	0	0	0	0	1	0	0	0	1	0	1	0
85836	1	56	3	2	127	4.62	3	99	2	1	3	0	1	0	1	2595	298414.6327	1	55	5.781359714	0	0	1	0	0	0	1	0	0	1	0	0	0	1	0	1
85852	2	61	1	1	130		5		1	2	2	0	1	0	1	1683	12928.07556	2	49.1	5.617651119	1	0	0	0	0	0	0	1	1	0	1	1	0	0	1	0
85858	2	48	4	1	129	5	3		1	1	1	0	1	1	0	2088	42740.24611	3	25.9	4.694880193	0	0	0	1	0	0	1	0	1	0	0	0	1	1	1	0
85861	2	76	3	2	131	2.98	3	152	1	1	2	0	1	0	1	3057	152923.9992	2	34.2	5.09592442	0	0	1	0	0	0	1	0	1	0	1	1	0	1	1	0
85867	2	55	2	2	119	3.6	3	114	2	1	3	0	1	0	1	798	11728.29874	2	24.7	4.626439137	0	1	0	0	0	0	1	0	1	0	1	0	0	1	0	1
85869	2	23	2	2	124	1.6	4		1	2	3	0	1	0	1	2669	60811.74368	1	52.2	5.705977902	0	1	0	0	0	0	0	0	1	1	0	0	0	0	1	0
85870	1	66	1	1	128	1.02	2		2	1	1	0	1	0	1		15443.19191	2	37.1	5.213347282	1	0	0	0	0	1	0	0	0	0	1	0	1	1	0	1
85878	2	27	3	2	130	5	5		1	1	2	0	1	0	1	1671	179749.9301	3	66.1	6.046578367	0	0	1	0	0	0	0	1	1	0	0	1	0	1	1	0
85900	1	65	2	1	122	1.79	1	93	2	1	2	0	1	0	1	1665	13112.90286	2	35.4	5.145677455	0	1	0	0	1	0	0	0	0	0	1	1	0	1	0	1
85920	2	61	3	1	130	4.38	5	126	1	2	2	0	1	1	0	1811	195113.1304	3	29.5	4.882643049	0	0	1	0	0	0	0	1	1	0	0	1	0	0	1	0
85944	1	25	4	1	123	3.52	4		3	1	3	0	1	0	1	1736	45296.63625	1	54	5.754887502	0	0	0	1	0	0	0	0	0	1	0	0	0	1	0	0
85946	1	49	1	1	120	3.77	4	332	3	1	3	0	1	0	1	1412	54769.61448	3	96.9	6.598424761	1	0	0	0	0	0	0	0	0	0	0	0	0	1	0	0
85958	2	32	3	1	122	0.88	4	246	1	2	3	0	1	0	1	1538	57044.72294	2			0	0	1	0	0	0	0	0	1	0	1	0	0	0	1	0
85962	1	65	3	2	120	5	5		1	1	3	0	1	0	1	2299	236344.5754	1	29.4	4.87774425	0	0	1	0	0	0	0	1	0	1	0	0	0	1	1	0
85964	2	50	3	2	127	5	4		1	2	3	0	1	0	1	2057	344578.5685	1	38.9	5.28169825	0	0	1	0	0	0	0	0	1	1	0	0	0	0	1	0
85968	2	61	4	2	125		4	121	1	1	2	1	0	0	1	2246	30517.18157	2	29	4.857980995	0	0	0	1	0	0	0	0	1	0	1	1	0	1	1	0
85970	1	64	4	2	123	3.16	5		1	2	3	0	1	0	1	2248	19414.63711	2	15.2	3.925999419	0	0	0	1	0	0	0	1	0	0	1	0	0	0	1	0
85973	2	54	4	1	124	1.47	5		2	2	1	1	0	1	0	316	35409.31999	3	54.1	5.757556689	0	0	0	1	0	0	0	1	1	0	0	0	1	0	0	1
85974	1	59	2	2	129		2	319	2	2	2	0	1	0	1	1027	45345.52955	3	30.5	4.930737338	0	1	0	0	0	1	0	0	0	0	0	1	0	0	0	1
85976	1	37	5	2	121	1.72	4	156	2		3	0	1	1	0	3224	25383.43944	1	18.4	4.201633861	0	0	0	0	0	0	0	0	0	1	0	0	0		0	1
85981	1	29	2	1	120	2.55	2		3	1	3	0	1	0	1	2036	59966.60003	2	40.5	5.339850003	0	1	0	0	0	1	0	0	0	0	1	0	0	1	0	0
85986	1	77	3	1	130	1.82	3	114	3	1	1	0	1	1	0	2237	24516.43842	3	85	6.409390936	0	0	1	0	0	0	1	0	0	0	0	0	1	1	0	0
85992	1	31	5	2	124	1.03	4		1	1	2	0	1	0	1	2275	39596.04057	3	41.6	5.378511623	0	0	0	0	0	0	0	0	0	0	0	1	0	1	1	0
85994	2	43	1	2	121	5	5	52	1	1	2	0	1	1	0	2526	47593.42456	2	24.8	4.632268215	1	0	0	0	0	0	0	1	1	0	1	1	0	1	1	0
86009	2	33	3	1	130	2.04	4		3	2	3	0	1	0	1	1566	64243.58785	2	84.3	6.397460726	0	0	1	0	0	0	0	0	1	0	1	0	0	0	0	0
86011	2	45	5	2	122	5	3	75	1	1	2	1	0	0	1		47749.26621	1	19.9	4.314696526	0	0	0	0	0	0	1	0	1	1	0	1	0	1	1	0
86017	1	70	3	1	125	1.81	4		2	1	2	1	0	0	1	3449	30842.56184	3	17.2	4.10433666	0	0	1	0	0	0	0	0	0	0	0	1	0	1	0	1
86022	2	23	3	2	129	0.55	4	25	1	1	3	0	1	0	1	2198	119731.7917	3	22.6	4.498250868	0	0	1	0	0	0	0	0	1	0	0	0	0	1	1	0
86026	1	61	1	1	123	1.32	3		2	2	2	1	0	1	0	2844	12873.45065	3	20.6	4.364572432	1	0	0	0	0	0	1	0	0	0	0	1	0	0	0	1
86029	2	26	3	1	126	4.54	5		1	1	3	0	1	0	1	1777	143040.303	3	31.4	4.972692654	0	0	1	0	0	0	0	1	1	0	0	0	0	1	1	0
86031	2	22	1	1	121	0.78	4	27	1	2	1	0	1	0	1	1209	36962.91839	2	47.3	5.563768278	1	0	0	0	0	0	0	0	1	0	1	0	1	0	1	0
86032	2	50	2	1	128	0.52	2		1	2	1	0	1	1	0	2583	26283.03724	3	60.3	5.914086097	0	1	0	0	0	1	0	0	1	0	0	0	1	0	1	0
86034	1	48	3	1	123	5	5	167	1	1	3	0	1	1	0	3040	223793.9929	3			0	0	1	0	0	0	0	1	0	0	0	0	0	1	1	0
86056	2	33	3	1	127	2.11	4		1	1	3	0	1	0	1	1872	58874.54979	2	45.9	5.520422249	0	0	1	0	0	0	0	0	1	0	1	0	0	1	1	0
86059	2	25	5	2	125	1.32	5	72	1	2	1	0	1	0	1	2159	31526.14153	1			0	0	0	0	0	0	0	1	1	1	0	0	1	0	1	0
86062	1	80	3	2	132	2.75	4			2	3	0	1	1	0	1177	23262.45969	1	26.5	4.727920455	0	0	1	0	0	0	0	0	0	1	0	0	0	0
86063	1	64	3	1	125	0.63	3		1	1	3	0	1	0	1	3028	51754.00362	2	39.2	5.292781749	0	0	1	0	0	0	1	0	0	0	1	0	0	1	1	0
86068	1	20	5	2	132	0.58	4		1	2	3	0	1	0	1	2261	25179.50272	3	30.1	4.911691582	0	0	0	0	0	0	0	0	0	0	0	0	0	0	1	0
86087	2	31	1	1	120	2.36	4		1	1	3	1	0	1	0	2260	31782.91936	3	51.2	5.678071905	1	0	0	0	0	0	0	0	1	0	0	0	0	1	1	0
86092	1	36	1	1	129		2		1	1	1	0	1	0	1	3086	38161.62489	2	52.8	5.722466024	1	0	0	0	0	1	0	0	0	0	1	0	1	1	1	0
86094	1	28	5	2	124	1.07	5		2	1	3	0	1	0	1	3067	26549.10661	2	17.4	4.121015401	0	0	0	0	0	0	0	1	0	0	1	0	0	1	0	1
86097	2	80	3	2	121	1.21	4		1	2	1	0	1	1	0	2288	70203.06637	1	12.4	3.632268215	0	0	1	0	0	0	0	0	1	1	0	0	1	0	1	0
86103	1	46	4	1	129		3		1	1	2	0	1	0	1		26493.93356	1	60.2	5.911691582	0	0	0	1	0	0	1	0	0	1	0	1	0	1	1	0
86104	1	53	4	1	126	0.04	3		3	1	2	1	0	0	1	1219	30994.90531	3	43.8	5.452858965	0	0	0	1	0	0	1	0	0	0	0	1	0	1	0	0
86125	1	36	1	2	130	1.83	2		2		3	0	1	0	1		41930.51269	3	38.3	5.259272487	1	0	0	0	0	1	0	0	0	0	0	0	0		0	1
86129	2	70	1	2	130	0.76	4		3	2	3	1	0	0	1	1103	19792.53039	3	89.5	6.483815777	1	0	0	0	0	0	0	0	1	0	0	0	0	0	0	0
86132	2	59	3	1	125	1.48	3		1	1	2	0	1	0	1	1794	83346.15589	3	33.5	5.06608919	0	0	1	0	0	0	1	0	1	0	0	1	0	1	1	0
86137	1	47	3	2	126	3.22	4		3	1	2	0	1	1	0	3402	186867.4403	3	92.5	6.531381461	0	0	1	0	0	0	0	0	0	0	0	1	0	1	0	0
86139	1	69	5	2	119		5	67	3	1	2	0	1	1	0	2473	18927.36184	1	26.1	4.705977902	0	0	0	0	0	0	0	1	0	1	0	1	0	1	0	0
86144	1	25	4	2	125	1.26	5		1	1	3	0	1	0	1	2412	39678.47843	2	19.2	4.263034406	0	0	0	1	0	0	0	1	0	0	1	0	0	1	1	0
86150	2	47	2	1	133	5	2	88	1	1	2	0	1	0	1	2320	26043.87245	2	34.6	5.112700133	0	1	0	0	0	1	0	0	1	0	1	1	0	1	1	0
86167	2	36	1	1	133	5	4	152	1	1	1	1	0	1	0	1634	26718.61597	3	47.9	5.581953751	1	0	0	0	0	0	0	0	1	0	0	0	1	1	1	0
86173	1	31	3	2	121	4.06	4		3	1	3	0	1	0	1	3622	55128.99673	1	292	8.189824559	0	0	1	0	0	0	0	0	0	1	0	0	0	1	0	0
86182	1	54	1	2	121	5	3	101	1	1	3	0	1	0	1	4594	33344.22704	2	27.5	4.781359714	1	0	0	0	0	0	1	0	0	0	1	0	0	1	1	0
86188	2	30	4	2	128	2.5	5	71	1	1	2	0	1	0	1	1310	65574.97325	1	54.9	5.778734244	0	0	0	1	0	0	0	1	1	1	0	1	0	1	1	0
86205	1	25	3	1	120	3.82	4		1	1	3	1	0	0	1	1701	163664.5798	3	17.9	4.161887682	0	0	1	0	0	0	0	0	0	0	0	0	0	1	1	0
86223	2	77	2	2	127	0.79	1		1	2	1	1	0	0	1	1985	28220.2424	3	19.1	4.255500733	0	1	0	0	1	0	0	0	1	0	0	0	1	0	1	0
86236	1	34	4	2	132	2.62	5	104	2	1	3	0	1	0	1	2749	26934.52978	3	51	5.672425342	0	0	0	1	0	0	0	1	0	0	0	0	0	1	0	1
86238	2	45	4	2	131	0.99	5		1	2	1	0	1	1	0	2381	28336.94875	1	32.8	5.03562391	0	0	0	1	0	0	0	1	1	1	0	0	1	0	1	0
86246	1	33	5	1	126		5		1	2	2	0	1	0	1	2702	42472.14304	1	36.7	5.197708158	0	0	0	0	0	0	0	1	0	1	0	1	0	0	1	0
86255	2	74	1	1	128	0.18	1		3	2	1	0	1	1	0		20304.76618	2	125	6.965784285	1	0	0	0	1	0	0	0	1	0	1	0	1	0	0	0
86258	2	80	3	2	132	0.28	3		1	1	2	0	1	0	1	3189	82516.75608	3	19.6	4.292781749	0	0	1	0	0	0	1	0	1	0	0	1	0	1	1	0
86261	1	24	3	1	131	5	3	100	2	1	3	0	1	0	1	1912	111704.5121	3	36.1	5.173926932	0	0	1	0	0	0	1	0	0	0	0	0	0	1	0	1
86272	2	22	4	2	131		4	76	1	2	2	0	1	0	1	1052	44512.53141	1			0	0	0	1	0	0	0	0	1	1	0	1	0	0	1	0
86278	1	22	2	1	132	0.89	1		2	2	3	0	1	0	1	873	85654.29907	1	32.5	5.022367813	0	1	0	0	1	0	0	0	0	1	0	0	0	0	0	1
86281	1	26	5	2	121	2.69	5	212	1	1	3	0	1	0	1	1753	31304.46043	2	45.1	5.495055528	0	0	0	0	0	0	0	1	0	0	1	0	0	1	1	0
86284	1	46	1	2	127	1.05	4	227	3	1	3	0	1	0	1	615	50696.32858	2	254	7.988684687	1	0	0	0	0	0	0	0	0	0	1	0	0	1	0	0
86297	2	35	3	1	130	1.7	4		1	1	2	0	1	1	0	770	71372.27691	3	24.6	4.62058641	0	0	1	0	0	0	0	0	1	0	0	1	0	1	1	0
86299	1	41	1	1	129	0	1		1	1	1	0	1	0	1	3029	49441.50831	1	86.8	6.439623138	1	0	0	0	1	0	0	0	0	1	0	0	1	1	1	0
86319	2	55	3	1	125	0.93	4		1	1	3	0	1	0	1	1258	146922.3813	3	88.3	6.464341533	0	0	1	0	0	0	0	0	1	0	0	0	0	1	1	0
86321	2	25	5	2	124	1.07	4		1	1	3	0	1	0	1	1836	27128.76278	1	28.2	4.817623258	0	0	0	0	0	0	0	0	1	1	0	0	0	1	1	0
86339	2	80	5	2	122		1		1	2	2	0	1	1	0	655	40518.2142	1	18.9	4.240314329	0	0	0	0	1	0	0	0	1	1	0	1	0	0	1	0
86348	1	35	5	1	129	5	5		1	2	2	0	1	0	1	1557	41599.90622	2	62.5	5.965784285	0	0	0	0	0	0	0	1	0	0	1	1	0	0	1	0
86354	1	37	1	1	120	1.65	3		2	1	3	0	1	1	0	2552	38220.92003	3	22.8	4.510961919	1	0	0	0	0	0	1	0	0	0	0	0	0	1	0	1
86362	1	58	1	1	122	0.08	4		3	1	2	1	0	1	0	1845	48609.16517	3	71.9	6.167919866	1	0	0	0	0	0	0	0	0	0	0	1	0	1	0	0
86367	1	48	1	1	130	0.8	4		1	1	2	1	0	0	1	2071	39759.57405	3			1	0	0	0	0	0	0	0	0	0	0	1	0	1	1	0
86384	2	37	3	2	130	0.5	1	222	3	1	2	1	0	1	0	2221	71633.15879	3	73	6.189824559	0	0	1	0	1	0	0	0	1	0	0	1	0	1	0	0
86399	2	35	5	2	130	2.46	3	39	1	1	1	0	1	0	1		22753.14904	1	29	4.857980995	0	0	0	0	0	0	1	0	1	1	0	0	1	1	1	0
86413	2	44	3	2	120	5	4		2	1	1	0	1	1	0		195566.8339	1	22.7	4.504620392	0	0	1	0	0	0	0	0	1	1	0	0	1	1	0	1
86417	1	40	4	1	133		2	136	3	1	3	0	1	0	1	1822	27780.51098	1	57.2	5.837943242	0	0	0	1	0	1	0	0	0	1	0	0	0	1	0	0
86435	1	72	1	1	121	1.44	1	28	1	1	1	1	0	1	0	1674	15163.51026	1	50	5.64385619	1	0	0	0	1	0	0	0	0	1	0	0	1	1	1	0
86436	2	30	3	1	126	1.69	5	194	1	1	2	0	1	0	1	2854	73212.90145	2	53	5.727920455	0	0	1	0	0	0	0	1	1	0	1	1	0	1	1	0
86444	1	44	4	2	124	0.51	5	130	1	2	2	0	1	1	0	1861	28550.41355	3	68	6.087462841	0	0	0	1	0	0	0	1	0	0	0	1	0	0	1	0
86447	2	22	3	2	131	0.75	3	67	3	1	2	0	1	0	1	2447	107506.5883	2	47.9	5.581953751	0	0	1	0	0	0	1	0	1	0	1	1	0	1	0	0
86456	2	36	2	2	128	3.72	4		1	1	1	0	1	0	1	1764	41783.08443	1	36.5	5.189824559	0	1	0	0	0	0	0	0	1	1	0	0	1	1	1	0
86459	2	50	2	1	127	0.75	5		3		2	0	1	0	1	2400	23866.58926	1	33.4	5.061776198	0	1	0	0	0	0	0	1	1	1	0	1	0		0	0
86461	2	31	2	1	127	1.89	4		1	1	3	0	1	0	1	2627	32485.82115	3	56.3	5.815063017	0	1	0	0	0	0	0	0	1	0	0	0	0	1	1	0
86487	1	43	2	2	123	3.42	4	59	3	1	2	0	1	0	1	3875	46028.13317	2	91.9	6.521992956	0	1	0	0	0	0	0	0	0	0	1	1	0	1	0	0
86490	2	31	3	2	125		5		3	1	3	0	1	1	0	955	153574.3379	3	97.8	6.61176256	0	0	1	0	0	0	0	1	1	0	0	0	0	1	0	0
86494	2	80	3	1	131	3.23	1	83	1	1	1	0	1	1	0	1398	61080.97328	2	27	4.754887502	0	0	1	0	1	0	0	0	1	0	1	0	1	1	1	0
86506	1	24	3	1	125	4.7	1		1	2	1	0	1	0	1	2371	123829.2925	1			0	0	1	0	1	0	0	0	0	1	0	0	1	0	1	0
86510	2	36	2	1	129	1.1	4	99	1	1	2	0	1	0	1	990	46831.20888	3	31.6	4.981852653	0	1	0	0	0	0	0	0	1	0	0	1	0	1	1	0
86514	1	44	3	1	120	1.91	3		1	2	2	0	1	0	1	2123	92632.64095	3	30	4.906890596	0	0	1	0	0	0	1	0	0	0	0	1	0	0	1	0
86520	2	39	3	2	127	5	5	60	1	2	3	0	1	0	1	1862	200933.3555	3	28.7	4.842978832	0	0	1	0	0	0	0	1	1	0	0	0	0	0	1	0
86522	2	57	3	2	130	0.92	1		3	1	1	1	0	0	1		74135.04861	2	78.2	6.289096702	0	0	1	0	1	0	0	0	1	0	1	0	1	1	0	0
86524	2	21	1	1	121		1	26	1	2	2	0	1	0	1		39684.19908	3	47.1	5.557655155	1	0	0	0	1	0	0	0	1	0	0	1	0	0	1	0
86534	2	43	4	1	129	2.2	4	100	1	1	2	0	1	1	0	2873	40961.80557	3	36.2	5.177917792	0	0	0	1	0	0	0	0	1	0	0	1	0	1	1	0
86548	1	69	5	1	119		2		3	1	2	0	1	0	1	2464	65327.05257	1	93.4	6.545350645	0	0	0	0	0	1	0	0	0	1	0	1	0	1	0	0
86551	1	25	4	2	132	0.65	3	43	3	2	3	0	1	0	1	2769	35113.65433	1	114	6.832890014	0	0	0	1	0	0	1	0	0	1	0	0	0	0	0	0
86555	1	33	4	2	133	1.09	3	156	3	1	3	0	1	0	1	2319	30192.92424	2	87.7	6.454504938	0	0	0	1	0	0	1	0	0	0	1	0	0	1	0	0
86556	2	31	4	2	131	2.81	4		1		3	0	1	0	1	4153	64400.85397	3	43.3	5.43629512	0	0	0	1	0	0	0	0	1	0	0	0	0		1	0
86557	2	52	1	1	120	2.58	4		2	2	3	0	1	1	0	1305	24471.61354	3	52.1	5.703211467	1	0	0	0	0	0	0	0	1	0	0	0	0	0	0	1
86566	2	40	4	1	123	2.01	4	37	2	1	1	0	1	0	1	1142	28611.24259	1	41.7	5.381975479	0	0	0	1	0	0	0	0	1	1	0	0	1	1	0	1
86568	2	46	3	1	130	3.99	4		2	1	2	0	1	0	1	2389	140662.0938	1	20.7	4.371558863	0	0	1	0	0	0	0	0	1	1	0	1	0	1	0	1
86569	1	23	1	2	121	3.12	4		1	1	3	0	1	0	1	1874	68408.95358	3	41.9	5.388878339	1	0	0	0	0	0	0	0	0	0	0	0	0	1	1	0
86573	1	65	5	2	122	1.52	5	34	1	2	3	1	0	0	1	1844	31170.43348	2	10.8	3.432959407	0	0	0	0	0	0	0	1	0	0	1	0	0	0	1	0
86574	1	30	3	2	131	2.98	4		2	1	3	0	1	0	1	3692	134507.5945	3	34.1	5.091699834	0	0	1	0	0	0	0	0	0	0	0	0	0	1	0	1
86586	2	28	1	2	133	2.15	2		2		3	0	1	1	0	1218	28963.97395	3	33.7	5.074676686	1	0	0	0	0	1	0	0	1	0	0	0	0		0	1
86588	1	65	1	1	133	2.79	1		2	1	3	0	1	1	0	2018	11105.90469	3	45	5.491853096	1	0	0	0	1	0	0	0	0	0	0	0	0	1	0	1
86590	2	42	5	1	122	4.08	5	334	1	2	2	0	1	0	1	2435	42150.09614	3	74.9	6.226893814	0	0	0	0	0	0	0	1	1	0	0	1	0	0	1	0
86592	1	28	4	2	131	4.37	4		3	1	3	0	1	0	1	3058	39776.47943	3	25.1	4.649615459	0	0	0	1	0	0	0	0	0	0	0	0	0	1	0	0
86601	1	23	2	1	124		2	85	1	1	3	0	1	0	1	1719	62511.2427	2	37.7	5.236492618	0	1	0	0	0	1	0	0	0	0	1	0	0	1	1	0
86614	1	55	5	2	133		5		1	2	3	0	1	0	1	3086	24939.83604	3	39.6	5.307428525	0	0	0	0	0	0	0	1	0	0	0	0	0	0	1	0
86618	2	34	5	2	127	1.24	5		1	2	1	0	1	1	0	1911	36545.09117	2	44.6	5.478971805	0	0	0	0	0	0	0	1	1	0	1	0	1	0	1	0
86645	2	45	3	2	132	1.61	5		2	1	2	0	1	0	1	2711	52046.06511	1	43.8	5.452858965	0	0	1	0	0	0	0	1	1	1	0	1	0	1	0	1
86656	1	71	1	1	120	0.08	1		1	1	1	0	1	0	1		11063.1729	1	33.2	5.053111336	1	0	0	0	1	0	0	0	0	1	0	0	1	1	1	0
86661	1	62	2	1	124	0.42	2		1	2	1	0	1	1	0	1027	10878.38635	2	16.2	4.017921908	0	1	0	0	0	1	0	0	0	0	1	0	1	0	1	0
86662	1	70	4	2	125	2.53	3		1	2	3	1	0	0	1	3120	22652.5082	2	12.1	3.596935142	0	0	0	1	0	0	1	0	0	0	1	0	0	0	1	0
86665	2	68	5	2	120		5		1	1	1	0	1	0	1	1350	30769.95076	2	62.7	5.970393538	0	0	0	0	0	0	0	1	1	0	1	0	1	1	1	0
86675	2	62	2	1	124	2.64	1	117	1	1	1	0	1	0	1		9998.376237	3	24.6	4.62058641	0	1	0	0	1	0	0	0	1	0	0	0	1	1	1	0
86687	2	53	5	2	128	5	4	198	1	1	2	0	1	1	0	4148	34757.25433	1	30.3	4.921245889	0	0	0	0	0	0	0	0	1	1	0	1	0	1	1	0
86697	2	42	4	2	131	0.21	5		1		2	0	1	1	0	1124	29781.83264	3	31.5	4.977279923	0	0	0	1	0	0	0	1	1	0	0	1	0		1	0
86701	1	49	5	2	122		5		1	1	1	0	1	0	1	1585	35372.76698	1	27	4.754887502	0	0	0	0	0	0	0	1	0	1	0	0	1	1	1	0
86707	2	30	4	1	126	1.36	4	64	2		1	0	1	0	1	3258	58447.35324	3	34.3	5.100136671	0	0	0	1	0	0	0	0	1	0	0	0	1		0	1
86710	1	33	5	2	128	3.75	5		1	1	1	0	1	0	1	3784	46570.80471	1	42.5	5.409390936	0	0	0	0	0	0	0	1	0	1	0	0	1	1	1	0
86715	1	50	3	1	127	1.77	3	384	3	1	3	0	1	1	0	1380	225746.0355	2	61.4	5.94016675	0	0	1	0	0	0	1	0	0	0	1	0	0	1	0	0
86718	1	44	4	1	123	1.19	2		3	1	2	0	1	0	1	1593	24706.82608	1	195	7.607330314	0	0	0	1	0	1	0	0	0	1	0	1	0	1	0	0
86720	2	34	1	2	121	5	5		3	1	2	0	1	0	1	2406	44441.9937	1	235	7.876516947	1	0	0	0	0	0	0	1	1	1	0	1	0	1	0	0
86730	1	78	3	1	131	1.4	5	114	2	1	1	0	1	1	0	1826	18976.67334	2	28.5	4.832890014	0	0	1	0	0	0	0	1	0	0	1	0	1	1	0	1
86731	1	29	2	2	128		3		2	1	3	0	1	0	1	2000	73997.36018	2	45.5	5.50779464	0	1	0	0	0	0	1	0	0	0	1	0	0	1	0	1
86733	1	35	3	2	121	4.37	5		2	1	3	0	1	0	1	1918	179395.7158	1	307	8.262094845	0	0	1	0	0	0	0	1	0	1	0	0	0	1	0	1
86737	1	50	2	1	127		4	78	1	1	3	0	1	1	0	1921	43396.72577	1	12.6	3.655351829	0	1	0	0	0	0	0	0	0	1	0	0	0	1	1	0
86744	1	25	4	2	132	1.32	3	131	3	1	3	0	1	0	1	2772	40197.19079	1	135	7.076815597	0	0	0	1	0	0	1	0	0	1	0	0	0	1	0	0
86746	2	53	3	1	127		3		1	2	1	0	1	0	1	2278	101422.7475	3	91.4	6.51412226	0	0	1	0	0	0	1	0	1	0	0	0	1	0	1	0
86748	1	63	4	2	130	0.71	2		3	1	2	1	0	1	0	3118	20272.7407	3	27.7	4.791814071	0	0	0	1	0	1	0	0	0	0	0	1	0	1	0	0
86752	2	35	3	1	130	1.32	3	39	2	1	3	0	1	0	1	2003	69672.93699	1	22.8	4.510961919	0	0	1	0	0	0	1	0	1	1	0	0	0	1	0	1
86753	2	80	3	1	123	2.98	2	135	1	1	1	1	0	0	1	1738	94219.30414	3	32.8	5.03562391	0	0	1	0	0	1	0	0	1	0	0	0	1	1	1	0
86774	1	43	1	1	121	1.32	2	213	3	1	2	0	1	0	1	5113	31380.72897	3	63.4	5.986410935	1	0	0	0	0	1	0	0	0	0	0	1	0	1	0	0
86785	2	49	2	2	119	3.17	2		3	1	3	0	1	1	0	1829	26733.5964	3	84.8	6.40599236	0	1	0	0	0	1	0	0	1	0	0	0	0	1	0	0
86792	1	45	2	1	124	5	5		1		3	0	1	0	1		34434.58049	2	19.5	4.285402219	0	1	0	0	0	0	0	1	0	0	1	0	0		1	0
86795	2	35	5	2	132	0.05	4	98	1	1	2	0	1	0	1	2008	50219.50236	3	33.4	5.061776198	0	0	0	0	0	0	0	0	1	0	0	1	0	1	1	0
86801	1	30	4	1	124	1.47	3		3	1	2	0	1	1	0	2110	27833.47446	3	51.3	5.680886921	0	0	0	1	0	0	1	0	0	0	0	1	0	1	0	0
86806	1	64	4	2	132	1	5	82	3	1	2	0	1	0	1	2499	17588.84004	1	45.5	5.50779464	0	0	0	1	0	0	0	1	0	1	0	1	0	1	0	0
86810	2	36	5	2	131	2.29	4	33	1	1	2	0	1	1	0	1007	49584.45325	3			0	0	0	0	0	0	0	0	1	0	0	1	0	1	1	0
86817	1	60	1	2	129		3	60	1	1	2	0	1	1	0	3646	9472.260324	3	21.6	4.432959407	1	0	0	0	0	0	1	0	0	0	0	1	0	1	1	0
86824	1	70	4	1	125	2.82	4		2	1	2	1	0	1	0	1747	22529.60142	2	38.1	5.251719093	0	0	0	1	0	0	0	0	0	0	1	1	0	1	0	1
86830	2	71	1	1	128	0.78	1	372	1	2	1	0	1	0	1	701	23215.39647	3	50.2	5.649615459	1	0	0	0	1	0	0	0	1	0	0	0	1	0	1	0
86833	2	26	3	2	125	2.81	5		1	1	2	0	1	0	1	1752	125298.6783	2	26.2	4.711494907	0	0	1	0	0	0	0	1	1	0	1	1	0	1	1	0
86837	1	57	3	1	131	1.24	2	104	3	1	3	0	1	0	1		37663.37853	2	77.4	6.274261661	0	0	1	0	0	1	0	0	0	0	1	0	0	1	0	0
86838	2	44	3	1	131	5	4	135	3	1	2	0	1	0	1	2565	110997.8981	3	90.3	6.496654083	0	0	1	0	0	0	0	0	1	0	0	1	0	1	0	0
86844	1	39	2	1	129		1		1	1	3	0	1	0	1	2111	41790.22273	2	44.4	5.472487771	0	1	0	0	1	0	0	0	0	0	1	0	0	1	1	0
86856	1	54	3	2	127	5	4		1	1	3	0	1	0	1	2865	300213.5306	1	42.2	5.399171094	0	0	1	0	0	0	0	0	0	1	0	0	0	1	1	0
86871	1	73	3	2	131	1.77	4	63	3	1	1	0	1	0	1	2043	24580.52262	1	41.4	5.371558863	0	0	1	0	0	0	0	0	0	1	0	0	1	1	0	0
86876	2	38	5	2	128	4.94	5	60	1		2	0	1	0	1	3083	26696.90673	2			0	0	0	0	0	0	0	1	1	0	1	1	0		1	0
86882	2	41	1	1	120	2.74	1		1	1	2	1	0	0	1	1918	42120.81558	3	34.2	5.09592442	1	0	0	0	1	0	0	0	1	0	0	1	0	1	1	0
86894	1	45	1	1	121	1.54	1		1	1	3	0	1	0	1	2251	40260.17163	3	49.2	5.62058641	1	0	0	0	1	0	0	0	0	0	0	0	0	1	1	0
86897	1	40	4	2	133	5	5	46	1	1	3	0	1	0	1	1412	23055.05665	1	22.6	4.498250868	0	0	0	1	0	0	0	1	0	1	0	0	0	1	1	0
86905	2	26	3	1	122	4.39	4	66	2	1	3	0	1	0	1	1422	157288.543	3	30.4	4.925999419	0	0	1	0	0	0	0	0	1	0	0	0	0	1	0	1
86908	2	41	1	1	127	5	3	268	1	2	2	0	1	0	1	965	56360.22685	2	49.5	5.62935662	1	0	0	0	0	0	1	0	1	0	1	1	0	0	1	0
86911	1	25	3	1	133	2.46	5		1	1	2	0	1	0	1	2713	156388.1011	2	37.5	5.22881869	0	0	1	0	0	0	0	1	0	0	1	1	0	1	1	0
86933	2	30	1	1	132	0.62	3	53	2		1	0	1	0	1	2022	39832.38898	2	43.5	5.442943496	1	0	0	0	0	0	1	0	1	0	1	0	1		0	1
86955	2	74	4	2	133	2.61	3		1	2	1	0	1	1	0	1889	33530.5618	3	22.1	4.465974465	0	0	0	1	0	0	1	0	1	0	0	0	1	0	1	0
86967	2	51	5	2	126	4.99	3		1	1	3	0	1	1	0	1249	26963.35718	2	30.9	4.949534933	0	0	0	0	0	0	1	0	1	0	1	0	0	1	1	0
86972	2	42	4	1	132	5	5	27	1	2	3	0	1	0	1	878	67479.00525	1	32.7	5.031218731	0	0	0	1	0	0	0	1	1	1	0	0	0	0	1	0
86980	1	54	5	1	133	2.55	5	299	1	1	2	0	1	0	1	1650	20081.11142	1	13.9	3.797012978	0	0	0	0	0	0	0	1	0	1	0	1	0	1	1	0
86985	1	34	5	2	130	1.68	3		1	1	3	0	1	0	1	755	34815.08462	1	49.2	5.62058641	0	0	0	0	0	0	1	0	0	1	0	0	0	1	1	0
86990	2	35	3	1	130	2.81	5	39	1	1	3	0	1	0	1	1319	130593.5633	2	36.4	5.185866545	0	0	1	0	0	0	0	1	1	0	1	0	0	1	1	0
86992	1	23	3	2	122	2.95	5	30	1	1	3	0	1	0	1	2139	224591.4687	1	18.3	4.193771743	0	0	1	0	0	0	0	1	0	1	0	0	0	1	1	0
87000	2	64	3	2	127	4.62	3	87	2	1	3	0	1	0	1	4085	330298.092	3	38	5.247927513	0	0	1	0	0	0	1	0	1	0	0	0	0	1	0	1
87003	1	53	3	2	129		5	109	1	1	3	0	1	0	1	1544	202496.4827	3	40.7	5.346956889	0	0	1	0	0	0	0	1	0	0	0	0	0	1	1	0
87004	1	37	3	1	121	1.84	3		2	1	3	0	1	0	1	5704	57414.44371	2	35.8	5.161887682	0	0	1	0	0	0	1	0	0	0	1	0	0	1	0	1
87026	2	21	1	1	127	0.95	2		1	2	1	1	0	0	1	4144	49575.51266	3	46.2	5.529820947	1	0	0	0	0	1	0	0	1	0	0	0	1	0	1	0
87030	2	36	3	1	130	0.13	4		3	1	2	0	1	0	1	1416	189615.4137	2	39.3	5.296457407	0	0	1	0	0	0	0	0	1	0	1	1	0	1	0	0
87036	1	22	5	2	128	4.94	4		1	1	3	0	1	0	1	2281	30292.86257	2	45.6	5.510961919	0	0	0	0	0	0	0	0	0	0	1	0	0	1	1	0
87044	2	32	4	2	133	1.1	4	100	3	1	1	0	1	1	0	3016	35936.75768	2	200	7.64385619	0	0	0	1	0	0	0	0	1	0	1	0	1	1	0	0
87046	2	32	3	1	122	0.74	5		1	2	3	0	1	0	1	2387	155966.0822	1	20.7	4.371558863	0	0	1	0	0	0	0	1	1	1	0	0	0	0	1	0
87051	1	36	1	1	120	0.99	2		2	1	1	0	1	0	1		38939.72052	1	37	5.209453366	1	0	0	0	0	1	0	0	0	1	0	0	1	1	0	1
87066	2	28	5	1	130	1.73	4		1	2	3	0	1	0	1	3820	25924.34801	1	64.8	6.017921908	0	0	0	0	0	0	0	0	1	1	0	0	0	0	1	0
87067	2	79	2	2	123	1.49	3		1	2	1	0	1	1	0	1089	23137.48049	2	22.4	4.485426827	0	1	0	0	0	0	1	0	1	0	1	0	1	0	1	0
87072	1	52	4	2	120		3		1	1	3	0	1	0	1	1503	43090.98811	2	31.2	4.963474124	0	0	0	1	0	0	1	0	0	0	1	0	0	1	1	0
87073	1	27	1	1	121		2	105	3		2	0	1	0	1		57102.63244	2	54	5.754887502	1	0	0	0	0	1	0	0	0	0	1	1	0		0	0
87080	2	33	2	2	133	0.94	1	115	1	2	2	0	1	0	1	567	27721.54087	3	44.7	5.482202926	0	1	0	0	1	0	0	0	1	0	0	1	0	0	1	0
87084	2	56	4	1	125	1.87	3	54	2	1	2	1	0	1	0	2427	43158.52912	3	27.6	4.786596362	0	0	0	1	0	0	1	0	1	0	0	1	0	1	0	1
87090	2	34	2	1	127	2.2	3	98	1	2	1	0	1	0	1	1479	46788.28764	3	20.7	4.371558863	0	1	0	0	0	0	1	0	1	0	0	0	1	0	1	0
87120	2	21	3	2	124	5	4	38	1	1	2	0	1	0	1	1575	129572.2198	1	39.2	5.292781749	0	0	1	0	0	0	0	0	1	1	0	1	0	1	1	0
87122	2	65	4	2	131	2.5	2	178	2	2	1	1	0	1	0	560	27915.66106	2			0	0	0	1	0	1	0	0	1	0	1	0	1	0	0	1
87125	1	77	4	1	125	0.95	2		3	1	1	0	1	1	0	2597	20047.91065	1	51.2	5.678071905	0	0	0	1	0	1	0	0	0	1	0	0	1	1	0	0
87130	2	42	3	2	126	0.86	4		2	2	3	0	1	1	0	2050	50925.99271	3	19.3	4.270528942	0	0	1	0	0	0	0	0	1	0	0	0	0	0	0	1
87135	1	57	3	2	126	2.95	5		1	1	1	1	0	1	0	2487	44699.42467	3	33.2	5.053111336	0	0	1	0	0	0	0	1	0	0	0	0	1	1	1	0
87137	1	26	3	1	130	0.77	3	116	2	1	3	0	1	0	1	1512	93304.49234	1	127	6.988684687	0	0	1	0	0	0	1	0	0	1	0	0	0	1	0	1
87138	1	45	3	2	130	2.47	5	91	1	1	3	0	1	1	0	2593	324107.5577	2	35	5.129283017	0	0	1	0	0	0	0	1	0	0	1	0	0	1	1	0
87145	1	78	3	2	129	5	5	110	1		3	0	1	0	1	2354	123587.7651	2	29.3	4.87282876	0	0	1	0	0	0	0	1	0	0	1	0	0		1	0
87154	2	30	1	1	120	0.77	2	259	1	2	1	0	1	1	0	2237	33054.23614	2	63.1	5.9795681	1	0	0	0	0	1	0	0	1	0	1	0	1	0	1	0
87161	2	80	3	2	123	2.19	3	152	1	1	1	0	1	1	0	927	104938.7453	2	26.7	4.738767837	0	0	1	0	0	0	1	0	1	0	1	0	1	1	1	0
87169	2	39	3	2	131	5	5		2	1	3	0	1	0	1	2129	137696.501	1			0	0	1	0	0	0	0	1	1	1	0	0	0	1	0	1
87170	1	50	1	2	130	0.21	2		1	2	3	1	0	0	1	2053	37704.67905	1	55	5.781359714	1	0	0	0	0	1	0	0	0	1	0	0	0	0	1	0
87180	2	33	5	2	129		5		1	2	2	0	1	0	1	1455	34807.09908	2	45	5.491853096	0	0	0	0	0	0	0	1	1	0	1	1	0	0	1	0
87185	2	24	1	1	121	2.64	3		1		3	0	1	0	1	1732	36962.91839	3	30.9	4.949534933	1	0	0	0	0	0	1	0	1	0	0	0	0		1	0
87187	1	45	5	2	128	3.87	5		1	2	1	0	1	0	1	1156	27919.77205	2	36.2	5.177917792	0	0	0	0	0	0	0	1	0	0	1	0	1	0	1	0
87190	1	38	4	2	131	3.54	4	207	1	2	3	0	1	0	1	1569	31233.71749	3	34.3	5.100136671	0	0	0	1	0	0	0	0	0	0	0	0	0	0	1	0
87198	1	69	5	2	132	0.8	4	51	1	2	2	0	1	0	1	1024	18446.83224	2			0	0	0	0	0	0	0	0	0	0	1	1	0	0	1	0
87199	1	55	1	2	132	1.2	1		1	1	1	0	1	1	0	2720	37182.8789	3	17.7	4.145677455	1	0	0	0	1	0	0	0	0	0	0	0	1	1	1	0
87200	2	28	3	2	121	5	5		1	1	3	0	1	0	1	2656	109178.1579	1	27.1	4.760220946	0	0	1	0	0	0	0	1	1	1	0	0	0	1	1	0
87204	2	70	1	1	120	0.08	1		1		3	0	1	0	1		16004.6849	3	38.3	5.259272487	1	0	0	0	1	0	0	0	1	0	0	0	0		1	0
87214	1	38	5	1	119	5	5	69	1		1	0	1	0	1	2856	36309.78125	2	37	5.209453366	0	0	0	0	0	0	0	1	0	0	1	0	1		1	0
87221	1	63	4	1	124	5	4		1	1	3	1	0	1	0	1412	18099.34471	3	14.3	3.837943242	0	0	0	1	0	0	0	0	0	0	0	0	0	1	1	0
87223	2	55	4	2	132	0.5	4	103	1	1	2	0	1	1	0	1253	46565.3949	2	34.3	5.100136671	0	0	0	1	0	0	0	0	1	0	1	1	0	1	1	0
87225	1	35	3	1	128	1.64	2		1	2	1	0	1	0	1	2768	165646.2863	2			0	0	1	0	0	1	0	0	0	0	1	0	1	0	1	0
87229	2	43	3	1	130	3.71	5		1	1	3	0	1	0	1	2901	189309.2308	1	29.2	4.867896464	0	0	1	0	0	0	0	1	1	1	0	0	0	1	1	0
87230	1	27	3	2	131	1.49	3		3	1	3	0	1	0	1	1639	78369.96878	1	51.9	5.697662633	0	0	1	0	0	0	1	0	0	1	0	0	0	1	0	0
87245	1	29	1	1	125	0.75	2	107	3	1	3	0	1	0	1	5078	60759.07204	3	181	7.499845887	1	0	0	0	0	1	0	0	0	0	0	0	0	1	0	0
87264	1	38	5	2	132	0.94	3	54	3	1	1	0	1	0	1	4671	57681.87775	1			0	0	0	0	0	0	1	0	0	1	0	0	1	1	0	0
87265	1	42	5	2	122	0.91	5	136	1	1	1	0	1	0	1	1909	29519.96311	2	26.5	4.727920455	0	0	0	0	0	0	0	1	0	0	1	0	1	1	1	0
87270	1	63	3	1	122	2.2	5	62	1	1	3	0	1	0	1	2324	247323.2946	1	26.2	4.711494907	0	0	1	0	0	0	0	1	0	1	0	0	0	1	1	0
87277	2	25	1	2	124	2.33	4		1	1	3	0	1	0	1	2742	37091.46968	3	45.6	5.510961919	1	0	0	0	0	0	0	0	1	0	0	0	0	1	1	0
87291	1	39	2	1	132	2.38	1		2	2	2	0	1	0	1	2177	57804.22711	2	25.4	4.666756592	0	1	0	0	1	0	0	0	0	0	1	1	0	0	0	1
87292	1	41	5	2	128	5	5		2	1	3	0	1	0	1	1813	27181.15374	2	23	4.523561956	0	0	0	0	0	0	0	1	0	0	1	0	0	1	0	1
87297	2	46	5	2	124	4.22	5	32	1	1	3	0	1	0	1	1665	37778.12706	3	41.2	5.364572432	0	0	0	0	0	0	0	1	1	0	0	0	0	1	1	0
87306	2	56	5	2	119	0.94	3		1		2	0	1	0	1	1427	24725.05343	3	23.6	4.560714954	0	0	0	0	0	0	1	0	1	0	0	1	0		1	0
87308	2	80	3	1	121	0.81	3	64	2	1	1	0	1	0	1	1923	80877.79964	2	65	6.022367813	0	0	1	0	0	0	1	0	1	0	1	0	1	1	0	1
87312	1	29	5	2	129	1.35	5	90	2	1	3	0	1	1	0	3049	28914.91161	2	33.6	5.070389328	0	0	0	0	0	0	0	1	0	0	1	0	0	1	0	1
87326	2	25	3	1	132	1.27	5		1		3	0	1	0	1		176843.4678	1	74	6.209453366	0	0	1	0	0	0	0	1	1	1	0	0	0		1	0
87330	2	36	3	1	126	0.74	3		1	2	3	0	1	0	1	1733	62171.02034	2	57.9	5.855491443	0	0	1	0	0	0	1	0	1	0	1	0	0	0	1	0
87333	1	40	3	2	123	2.96	2	165	2	1	3	0	1	1	0	2797	232177.1791	3	32.2	5.008988783	0	0	1	0	0	1	0	0	0	0	0	0	0	1	0	1
87343	2	62	5	2	124	0.81	5		2	1	1	1	0	1	0	1571	29842.7949	3	45.4	5.504620392	0	0	0	0	0	0	0	1	1	0	0	0	1	1	0	1
87344	1	22	3	1	131	4.67	4		3	1	2	0	1	0	1	2524	107645.2551	1	54	5.754887502	0	0	1	0	0	0	0	0	0	1	0	1	0	1	0	0
87346	2	32	4	2	131	1.38	3		2	1	3	0	1	0	1	410	49584.45325	3	68.3	6.093813673	0	0	0	1	0	0	1	0	1	0	0	0	0	1	0	1
87360	2	67	3	1	130	5	5	73	2	1	2	0	1	0	1	2737	199990.9587	1	36.7	5.197708158	0	0	1	0	0	0	0	1	1	1	0	1	0	1	0	1
87365	1	30	4	2	132	2.1	5		3	1	3	0	1	0	1	1549	26934.52978	3	75.5	6.238404739	0	0	0	1	0	0	0	1	0	0	0	0	0	1	0	0
87373	1	29	3	2	131	5	5		1	1	3	0	1	0	1	2134	138103.7994	2	28	4.807354922	0	0	1	0	0	0	0	1	0	0	1	0	0	1	1	0
87377	1	54	3	1	129	3.38	5		1	1	3	0	1	0	1	3354	230727.2783	2	37.7	5.236492618	0	0	1	0	0	0	0	1	0	0	1	0	0	1	1	0
87400	2	56	1	1	127	1.55	2	155	2	1	3	0	1	1	0	1980	25477.00335	3	34.7	5.116863758	1	0	0	0	0	1	0	0	1	0	0	0	0	1	0	1
87406	1	22	5	2	129		5	84	1	2	3	0	1	0	1	1430	32525.7262	1	38.5	5.266786541	0	0	0	0	0	0	0	1	0	1	0	0	0	0	1	0
87423	2	31	3	2	125	0.52	3		1	2	3	0	1	0	1	1101	158462.7671	1			0	0	1	0	0	0	1	0	1	1	0	0	0	0	1	0
87437	1	43	5	2	122	5	5		1	2	2	0	1	0	1	1610	29519.96311	2	55.6	5.797012978	0	0	0	0	0	0	0	1	0	0	1	1	0	0	1	0
87447	2	37	2	2	122	4.86	5	72	1	2	2	0	1	0	1	755	47292.75147	1	27.9	4.802193217	0	1	0	0	0	0	0	1	1	1	0	1	0	0	1	0
87464	1	70	1	1	125	0.31	1	133	2	1	1	0	1	1	0	1625	11576.5339	3	35.2	5.137503524	1	0	0	0	1	0	0	0	0	0	0	0	1	1	0	1
87470	2	40	5	1	129	2.11	4	35	1	1	3	0	1	0	1	2522	50702.20433	1	47.6	5.572889668	0	0	0	0	0	0	0	0	1	1	0	0	0	1	1	0
87473	2	44	2	2	130	0.74	3	76	3		3	0	1	1	0	1816	37730.65151	3	43.8	5.452858965	0	1	0	0	0	0	1	0	1	0	0	0	0		0	0
87475	2	63	4	1	119		5		1	2	1	0	1	0	1	3578	25745.0582	3	31.6	4.981852653	0	0	0	1	0	0	0	1	1	0	0	0	1	0	1	0
87482	2	29	1	1	128	1.84	4		1	1	2	0	1	0	1	1223	44528.40379	3			1	0	0	0	0	0	0	0	1	0	0	1	0	1	1	0
87497	2	70	5	1	128	5	5	185	1	1	3	0	1	1	0	2025	36919.70114	2	44.7	5.482202926	0	0	0	0	0	0	0	1	1	0	1	0	0	1	1	0
87501	2	36	4	2	133	2.61	2		3	1	3	0	1	0	1	2602	43950.21847	1	202	7.658211483	0	0	0	1	0	1	0	0	1	1	0	0	0	1	0	0
87503	2	53	3	2	120	5	5		3		2	0	1	0	1	1193	266626.2516	1	55	5.781359714	0	0	1	0	0	0	0	1	1	1	0	1	0		0	0
87505	1	52	4	2	133	2.08	4		1	1	2	0	1	1	0	1703	26466.58977	2	38.3	5.259272487	0	0	0	1	0	0	0	0	0	0	1	1	0	1	1	0
87508	2	20	1	1	128	1.22	3		1	1	1	0	1	0	1	2165	41912.00179	3	67.9	6.085339669	1	0	0	0	0	0	1	0	1	0	0	0	1	1	1	0
87510	2	29	3	1	131	3.2	5	61	1	1	3	0	1	0	1	1988	84215.09064	1			0	0	1	0	0	0	0	1	1	1	0	0	0	1	1	0
87513	2	56	2	1	124	2.39	3	173	2	1	1	0	1	0	1	1810	18790.55789	1	36.2	5.177917792	0	1	0	0	0	0	1	0	1	1	0	0	1	1	0	1
87520	2	39	2	2	129	3.7	5	64	1	1	3	0	1	0	1	1523	39709.12873	1	33.7	5.074676686	0	1	0	0	0	0	0	1	1	1	0	0	0	1	1	0
87521	1	20	5	2	125	0.92	4		1	1	3	0	1	0	1	2673	28648.77529	1	13.5	3.754887502	0	0	0	0	0	0	0	0	0	1	0	0	0	1	1	0
87544	2	28	5	1	130	3.77	4	33	1	2	2	0	1	1	0	1988	30097.28153	3	52.7	5.719731057	0	0	0	0	0	0	0	0	1	0	0	1	0	0	1	0
87564	1	34	2	2	119	2.48	4		2	1	3	0	1	0	1		41505.58135	1	21	4.392317423	0	1	0	0	0	0	0	0	0	1	0	0	0	1	0	1
87580	2	51	5	2	129	1.84	4		1	2	3	0	1	0	1		29991.97742	1	30.7	4.94016675	0	0	0	0	0	0	0	0	1	1	0	0	0	0	1	0
87582	1	76	2	1	124	5	5	75	1	2	1	0	1	0	1	1165	11962.10873	1	12	3.584962501	0	1	0	0	0	0	0	1	0	1	0	0	1	0	1	0
87583	1	61	4	2	126	1.28	3		3	1	1	0	1	1	0	2053	16151.08961	2	49	5.614709844	0	0	0	1	0	0	1	0	0	0	1	0	1	1	0	0
87586	1	43	1	2	131		1		2	1	3	0	1	1	0	2655	43575.93066	3	39	5.285402219	1	0	0	0	1	0	0	0	0	0	0	0	0	1	0	1
87587	1	54	5	2	121	3.62	4	58	2	1	3	0	1	0	1	1655	12351.36418	1	51.9	5.697662633	0	0	0	0	0	0	0	0	0	1	0	0	0	1	0	1
87599	1	27	5	2	129	2.27	5	78	1		1	0	1	0	1	1304	34818.7661	1	28.7	4.842978832	0	0	0	0	0	0	0	1	0	1	0	0	1		1	0
87600	2	30	3	2	128	2.53	4		1	2	1	0	1	0	1	1812	137377.0996	3	46.2	5.529820947	0	0	1	0	0	0	0	0	1	0	0	0	1	0	1	0
87608	1	53	4	2	130	5	5		1	1	3	0	1	0	1	2440	34164.32285	2	25.4	4.666756592	0	0	0	1	0	0	0	1	0	0	1	0	0	1	1	0
87623	1	43	2	2	128	4.94	5	57	1	1	2	0	1	0	1	1021	42836.67352	2	56	5.807354922	0	1	0	0	0	0	0	1	0	0	1	1	0	1	1	0
87632	2	38	3	2	123	2.96	2	50	3	1	2	0	1	0	1	3614	96459.48118	1	46.9	5.551516018	0	0	1	0	0	1	0	0	1	1	0	1	0	1	0	0
87636	2	42	4	2	125	1.23	4		1	2	3	0	1	0	1	1553	29836.11984	3	33.6	5.070389328	0	0	0	1	0	0	0	0	1	0	0	0	0	0	1	0
87641	2	54	3	2	129	5	5	44	1		1	0	1	0	1	3002	256913.8798	1	32.3	5.01346226	0	0	1	0	0	0	0	1	1	1	0	0	1		1	0
87645	2	42	3	2	125	2.67	2		2	1	2	1	0	0	1	2262	181132.7895	3	36.9	5.205548911	0	0	1	0	0	1	0	0	1	0	0	1	0	1	0	1
87646	2	80	5	2	132	0.72	1		1		1	0	1	0	1		33633.47439	1			0	0	0	0	1	0	0	0	1	1	0	0	1		1	0
87649	1	44	3	2	132	2.07	2		1		2	0	1	1	0	1889	82848.68401	2			0	0	1	0	0	1	0	0	0	0	1	1	0		1	0
87653	2	37	2	1	132	1.23	1		1	2	1	0	1	0	1	1243	37874.76676	2	73.3	6.195741293	0	1	0	0	1	0	0	0	1	0	1	0	1	0	1	0
87655	1	57	4	2	123	3.12	3		1		2	0	1	1	0	2684	31124.92427	3	25.2	4.655351829	0	0	0	1	0	0	1	0	0	0	0	1	0		1	0
87657	1	22	3	2	123	1.36	1	33	1		3	0	1	0	1		62168.51763	1	62.3	5.961160258	0	0	1	0	1	0	0	0	0	1	0	0	0		1	0
87661	2	56	3	2	131		3		3	2	2	0	1	0	1	2045	130909.2892	1	59.5	5.894817763	0	0	1	0	0	0	1	0	1	1	0	1	0	0	0	0
87663	1	50	3	2	120	5	4	160	1	1	2	0	1	0	1	3066	163586.6963	3	54.6	5.770829046	0	0	1	0	0	0	0	0	0	0	0	1	0	1	1	0
87664	2	34	3	2	120	1.49	4		2	1	3	0	1	0	1	1435	93656.45447	3	36.7	5.197708158	0	0	1	0	0	0	0	0	1	0	0	0	0	1	0	1
87669	2	49	4	2	129	1.39	5		1	2	2	1	0	1	0	2218	27375.71467	3	59.2	5.887525271	0	0	0	1	0	0	0	1	1	0	0	1	0	0	1	0
87672	1	37	3	1	131	2.02	2		3	1	3	0	1	0	1	2932	61668.67628	2	52.6	5.716990894	0	0	1	0	0	1	0	0	0	0	1	0	0	1	0	0
87690	1	55	5	2	133	1.59	1		1	2	2	0	1	1	0		14660.84244	2	56.1	5.809928866	0	0	0	0	1	0	0	0	0	0	1	1	0	0	1	0
87710	1	62	2	1	123	3.61	5	72	1	1	3	0	1	1	0	3313	8312.659815	2	20.8	4.378511623	0	1	0	0	0	0	0	1	0	0	1	0	0	1	1	0
87720	2	27	4	1	124	4.39	3	54	1	2	3	0	1	0	1	2243	55291.03974	2	39.3	5.296457407	0	0	0	1	0	0	1	0	1	0	1	0	0	0	1	0
87742	2	41	2	2	125	1.56	4		2	1	1	0	1	0	1	990	37529.75758	1	26.2	4.711494907	0	1	0	0	0	0	0	0	1	1	0	0	1	1	0	1
87757	1	49	3	1	130	2.06	4	89	2	1	2	0	1	0	1	3755	246960.4813	2	75.9	6.246027981	0	0	1	0	0	0	0	0	0	0	1	1	0	1	0	1
87762	1	51	3	1	121	3.3	2	123	3	1	2	0	1	1	0	4327	175563.9882	2	123	6.942514505	0	0	1	0	0	1	0	0	0	0	1	1	0	1	0	0
87772	2	36	1	1	128	0.48	2	80	1	2	1	0	1	0	1	950	34630.93501	2	60.1	5.909293086	1	0	0	0	0	1	0	0	1	0	1	0	1	0	1	0
87776	2	48	2	2	129		1		1	2	2	0	1	0	1	482	38203.14798	3	43.1	5.429615964	0	1	0	0	1	0	0	0	1	0	0	1	0	0	1	0
[truncated: 832 more rows]
