# Supplementary material for: Re-expressing coefficients from regression models for inclusion in a meta-analysis
Source: BMC Med Res Methodol. 2024 Jan 8;24:6. doi: 10.1186/s12874-023-02132-y (PMC10773134; doi:10.1186/s12874-023-02132-y)
Supplement: Supplementary file 2 — Additional file 2. [file 12874_2023_2132_MOESM2_ESM.zip › Supp_Files_R1/data/Odebeatu_2019.csv]

SEQN	SDMVPSU	SDMVSTRA	wgt	asthma	MBzP	l10MBzP
41476	1	70	11784.40348	0	1.8	0.255272505
41499	2	72	5229.552532	0	13.32	1.124504225
41530	1	70	3450.358183	0	5.904	0.771146349
41532	2	68	3380.123843	0	38.016	1.579966419
41572	1	69	24490.44242	0	3.816	0.581608366
41591	2	60	7401.161975	0	111.672	2.047944294
41598	1	66	5220.706969	0	14.328	1.156185573
41601	1	68	4372.76019	1	4.32	0.635483747
41638	1	69	3861.127911	0	7.776	0.890756252
41644	1	64	5306.083023	0	10.296	1.012668534
41659	2	67	21645.33876	0	9.072	0.957703042
41660	2	68	13877.08775	0	0.864	-0.063486258
41684	2	62	2583.836568	0	10.08	1.003460532
41696	2	66	4604.680937	0	16.056	1.205637359
41701	1	64	4292.386257	0	7.92	0.898725182
41714	1	63	3411.344106	0	56.016	1.748312093
41720	1	71	3705.219366	0	12.744	1.105305763
41734	2	71	4854.743725	0	1.296	0.112605002
41752	1	68	3368.502575	0	43.56	1.639087871
41763	1	66	5404.489487	0	22.536	1.352876834
41774	1	68	3714.836204	0	29.808	1.474332838
41778	1	63	5371.028608	0	27.216	1.434824296
41789	1	68	3714.836204	0	33.408	1.523850477
41795	1	66	3935.267119	1	60.408	1.781094457
41798	1	74	4885.288179	0	0.424264069	-0.372363747
41804	1	65	3713.203485	0	73.08	1.863798539
41818	1	70	3450.358183	0	5.112	0.708590845
41837	2	70	24960.03543	0	10.152	1.006551609
41854	1	61	6661.285508	1	72.288	1.859066209
41861	1	64	5152.386275	0	3.096	0.490800952
41886	2	59	16136.71071	1	24.696	1.392626616
41892	2	69	12539.70826	0	1.296	0.112605002
41906	2	65	4849.88783	0	5.184	0.714664993
41917	2	61	3975.230187	0	31.536	1.498806607
41954	1	64	4036.209125	0	185.472	2.268278355
41974	2	70	3931.626349	0	18.72	1.272305844
41977	1	68	1895.896067	0	46.296	1.665543469
41979	1	71	4005.096714	0	24.912	1.396408595
41987	1	66	5060.808873	0	6.336	0.801815169
41997	2	66	5310.197601	0	231.552	2.364648537
42006	2	70	3660.671156	0	10.872	1.036309444
42051	1	61	6019.224233	0	1.656	0.219060332
42054	2	62	3204.049963	0	13.68	1.136086097
42097	1	70	3226.204225	0	9.072	0.957703042
42112	1	69	18450.29994	0	42.192	1.625230112
42141	2	68	5349.857834	0	3.384	0.529430354
42142	1	71	3743.945519	0	1.152	0.061452479
42153	1	74	2798.534918	0	1.728	0.237543738
42176	2	64	3504.792195	0	33.336	1.522913487
42178	2	63	11310.58497	0	4.824	0.683407299
42192	2	61	6569.686022	0	29.808	1.474332838
42196	2	71	3140.039313	0	16.056	1.205637359
42209	1	60	18618.44808	0	3.168	0.500785173
42213	1	70	17096.55413	0	29.52	1.470116353
42222	2	62	3234.256616	0	28.872	1.460476869
42227	2	62	19493.45769	0	15.336	1.1857121
42236	2	61	19989.10149	0	10.512	1.021685352
42243	1	62	2070.951845	0	47.16	1.673573796
42264	1	61	3879.429861	0	7.056	0.848558572
42279	1	63	15972.23762	0	8.784	0.943692327
42301	1	70	3450.358183	0	10.728	1.030518765
42317	2	65	3986.68914	0	6.48	0.811575006
42320	2	61	26571.0517	0	20.592	1.31369853
42337	1	66	6457.855566	0	7.272	0.86165387
42347	1	68	3714.836204	0	38.808	1.588921262
42362	1	69	11482.54898	0	8.712	0.940117867
42374	1	73	14301.56753	1	18.792	1.273973004
42386	1	61	4518.71395	1	34.488	1.53766801
42398	2	70	2975.990072	0	109.512	2.03946171
42401	2	67	7732.070954	1	13.464	1.129174103
42442	1	62	2683.011948	0	64.44	1.809155532
42469	1	64	3378.718175	0	8.208	0.914237348
42487	1	66	4686.445136	0	12.6	1.100370545
42512	1	68	4860.058008	0	19.728	1.295083059
42522	1	70	2293.590082	0	10.368	1.015694989
42534	1	61	10219.64898	0	124.632	2.095629564
42538	2	61	6241.683473	0	4.896	0.689841409
42552	1	64	3658.630537	0	16.416	1.215267343
42574	1	68	5604.70285	0	2.448	0.388811413
42589	1	73	4060.469544	0	11.592	1.064158372
42598	2	61	5250.940065	0	3.744	0.57333584
42630	2	61	2989.625344	0	26.208	1.41843388
42671	1	59	13352.92661	0	10.584	1.024649831
42684	2	64	5328.499849	0	0.424264069	-0.372363747
42697	1	62	3559.830218	1	23.256	1.366535019
42709	1	66	3838.238123	0	4.176	0.62076049
42731	1	65	3106.709498	0	13.68	1.136086097
42737	1	61	4993.7836	0	17.064	1.232080842
42739	2	61	15215.40414	0	18.648	1.270632261
42767	1	64	20033.46815	0	5.328	0.726564216
42815	2	63	3740.073915	0	24.12	1.382377303
42856	1	64	5184.140242	0	11.952	1.077440584
42858	1	68	1895.896067	0	56.88	1.754959588
42884	2	65	6138.340425	0	5.04	0.702430536
42907	1	67	14411.17112	0	230.616	2.362889435
42913	2	63	21559.82587	0	19.368	1.287084776
42929	2	61	5104.865855	1	12.24	1.087781418
42933	2	73	2629.716641	0	5.184	0.714664993
42936	1	65	2411.627082	0	0.864	-0.063486258
42952	2	62	15065.55763	0	20.664	1.315214393
42954	2	62	2495.551972	1	12.528	1.097881745
42964	2	72	3383.981306	0	13.608	1.133794301
42980	1	68	4860.058008	0	3.168	0.500785173
42989	2	64	3630.433475	0	16.2	1.209515015
42998	1	74	19275.5758	0	16.56	1.219060332
43009	1	68	9729.418718	0	31.536	1.498806607
43014	2	66	3699.303436	0	11.232	1.050457095
43021	2	63	22107.12656	0	54.72	1.738146089
43046	1	61	8632.153752	0	9.36	0.971275849
43052	1	69	4988.504917	0	18.792	1.273973004
43075	2	64	2805.370355	0	29.52	1.470116353
43083	1	71	27643.76727	0	37.512	1.57417022
43088	1	64	3495.382057	0	2.088	0.319730494
43105	1	59	3395.076589	0	0.432	-0.364516253
43109	2	66	11303.05324	1	24.336	1.386249197
43110	2	61	3254.892163	0	52.632	1.721249873
43137	1	71	5412.381713	0	19.728	1.295083059
43197	2	64	3422.809884	0	28.8	1.459392488
43206	2	68	3218.747216	0	51.84	1.714664993
43236	1	67	6784.270672	0	54.144	1.733550337
43258	2	67	4413.318958	0	32.112	1.506667355
43279	1	64	5618.205553	0	19.728	1.295083059
43292	2	63	18729.79151	0	285.696	2.45590416
43321	1	59	8629.788039	0	8.136	0.91041094
43325	1	61	8478.620084	0	31.536	1.498806607
43331	1	62	2017.795232	0	38.664	1.587306782
43346	2	68	3184.343386	0	306.432	2.486334116
43357	2	63	18149.65308	0	9.216	0.964542466
43380	2	60	3259.286938	0	24.192	1.383671774
43388	2	67	3097.169673	0	4.248	0.628184508
43390	1	65	2762.815841	0	21.672	1.335898992
43409	2	67	24771.17288	0	6.12	0.786751422
43417	1	63	3631.351228	0	65.088	1.813500927
43437	1	67	7037.047105	0	8.28	0.918030337
43501	2	64	5328.499849	0	14.904	1.173302842
43507	1	65	2762.815841	0	19.872	1.298241578
43608	1	71	10090.62787	0	0.576	-0.239577517
43625	1	65	3961.713466	0	1.08	0.033423755
43628	1	69	6778.941938	0	118.008	2.07191145
43637	2	65	4871.820459	0	3.96	0.597695186
43642	2	65	5679.029743	0	3.744	0.57333584
43643	2	61	4766.494514	0	10.368	1.015694989
43648	1	69	3679.614071	0	11.592	1.064158372
43650	1	65	4512.643823	1	7.416	0.870169721
43658	2	59	8693.987005	0	130.824	2.116687424
43659	1	61	23663.80792	0	22.464	1.35148709
43660	1	59	5367.046949	0	3.744	0.57333584
43667	1	60	2766.023277	0	43.704	1.640521188
43669	1	72	4176.513016	0	6.192	0.791830948
43685	1	60	2540.598237	0	74.88	1.874365836
43701	2	67	5932.254736	0	186.84	2.271469859
43724	2	61	4299.434966	1	58.176	1.764743857
43744	1	68	5204.068576	1	11.232	1.050457095
43751	1	63	15300.35785	0	69.912	1.844551726
43755	1	62	2683.011948	0	6.264	0.796851749
43781	1	66	4819.066198	0	33.624	1.526649377
43782	2	66	18647.08622	0	14.688	1.166962664
43812	2	60	3317.536954	0	8.928	0.950754182
43815	1	63	19606.47301	0	37.296	1.571662256
43866	2	68	3558.77822	0	32.904	1.517248697
43876	1	64	5306.083023	0	27.792	1.443919801
43880	1	67	7001.124191	0	54.792	1.738717153
43884	2	61	4294.569688	1	11.736	1.069520101
43898	1	68	5204.068576	0	1.44	0.158362492
43913	2	70	10429.12821	0	19.008	1.278936423
43917	2	61	4514.406715	0	6.84	0.835056102
43919	2	59	17818.35749	0	10.8	1.033423755
43925	2	64	4101.06383	0	3.744	0.57333584
43943	1	64	5123.712933	0	9.72	0.987666265
43946	1	68	4568.724979	0	5.616	0.749427099
43953	1	73	18639.32399	0	13.968	1.145134226
43978	1	59	16771.94823	0	0.576	-0.239577517
43996	2	64	5206.041892	1	58.248	1.765281018
44000	2	66	2497.109822	0	2.808	0.448397103
44002	1	68	4860.058008	1	1.224	0.087781418
44014	1	66	6020.609462	0	37.224	1.57082304
44023	1	71	4181.295638	0	5.256	0.720655357
44030	1	69	3761.796223	0	19.296	1.28546729
44036	1	62	5940.773902	0	141.624	2.151136856
44065	1	60	16965.57324	0	2.088	0.319730494
44075	1	74	2537.627923	0	11.52	1.061452479
44083	1	64	5306.083023	0	87.84	1.943692327
44099	2	68	4332.409946	0	14.832	1.171199717
44119	2	72	5229.552532	0	17.208	1.235730397
44122	1	64	20691.84715	1	20.088	1.3029367
44125	2	63	26806.35507	1	1.08	0.033423755
44137	1	73	3756.360696	0	6.912	0.839603729
44199	2	60	5005.961327	1	10.368	1.015694989
44202	1	69	5175.809992	0	2.304	0.362482475
44222	2	65	7084.854869	0	17.928	1.253531844
44236	2	66	12059.54407	0	3.024	0.480581787
44246	2	70	3593.027627	0	31.824	1.502754766
44293	1	71	5312.871329	0	50.112	1.699941736
44297	1	62	2236.094238	1	29.304	1.466926906
44301	1	68	4860.058008	1	2.592	0.413634997
44308	2	71	3638.075279	0	5.544	0.743823222
44373	2	65	5206.040628	0	11.016	1.042023927
44376	2	72	3697.820034	0	24.12	1.382377303
44383	1	69	3998.533897	0	8.856	0.947237608
44416	2	59	12298.54854	1	25.632	1.408782494
44419	2	63	21559.82587	0	15.12	1.179551791
44459	1	59	3749.144911	0	7.056	0.848558572
44463	1	63	3416.794625	0	8.064	0.906550519
44470	2	61	18119.1645	0	48.6	1.686636269
44484	1	71	12458.2293	0	62.136	1.793343292
44485	2	70	2600.882738	0	50.256	1.701187919
44497	1	66	5404.489487	0	17.784	1.25002945
44543	2	72	3824.271313	0	23.76	1.375846436
44548	2	67	5508.206462	0	39.6	1.597695186
44557	1	64	3190.375154	0	6.912	0.839603729
44591	2	71	4679.057575	0	1.584	0.199755177
44593	1	62	3544.029972	0	12.672	1.102845164
44615	2	61	4046.27555	0	33.912	1.530353404
44626	2	71	3608.779995	0	45.072	1.65390683
44652	1	63	4085.611662	0	15.696	1.19578899
44689	2	67	3821.782602	0	15.696	1.19578899
44697	2	74	14129.93547	0	0.432	-0.364516253
44699	1	61	7303.118455	1	10.944	1.039176084
44700	2	62	2315.958	0	80.784	1.907325353
44705	1	67	7037.047105	0	52.56	1.720655357
44708	2	70	3931.626349	0	9.936	0.997211583
44713	1	73	3497.267213	0	55.368	1.743258836
44715	2	66	26069.75251	0	6.912	0.839603729
44740	2	60	3317.536954	0	26.64	1.42553422
44757	1	59	3744.142433	0	28.224	1.450618563
44759	1	61	2964.604561	0	4.32	0.635483747
44805	1	66	5642.94925	0	17.064	1.232080842
44808	1	66	4819.066198	0	36.072	1.557170222
44832	1	72	4151.299107	0	3.384	0.529430354
44846	2	74	3982.287506	0	24.336	1.386249197
44880	2	62	3100.389904	1	22.608	1.354262145
44881	2	59	7879.636739	0	44.064	1.644083919
44908	2	64	4310.520477	0	9.144	0.961136217
44917	2	67	3555.206347	0	14.112	1.149588568
44925	1	70	2897.250439	0	25.344	1.40387516
44932	2	70	2981.448812	0	58.32	1.765817515
44935	1	64	3659.913947	0	25.272	1.402639613
44945	1	65	12931.05964	0	3.456	0.538573734
44947	2	66	6975.411233	0	3.6	0.556302501
44966	1	65	4860.048889	0	9.504	0.977906428
44997	1	71	3984.730529	0	12.6	1.100370545
45001	1	71	5788.429445	0	9.504	0.977906428
45032	1	65	10080.88824	1	7.992	0.902655475
45042	1	69	16823.41113	0	11.304	1.053232149
45043	1	63	14478.06952	0	107.136	2.029935428
45046	2	59	12298.54854	0	74.376	1.871432818
45055	1	73	3939.23465	0	2.088	0.319730494
45069	1	65	3725.975699	0	17.64	1.246498581
45071	1	60	14090.94265	0	16.56	1.219060332
45095	1	68	4860.058008	1	13.896	1.142889805
45121	1	69	3000.124389	0	6.768	0.83046035
45122	1	70	2588.529037	0	47.448	1.676217911
45126	2	74	3982.287506	0	56.736	1.753858714
45167	2	60	20033.46815	0	8.64	0.936513742
45191	1	70	2897.250439	0	14.472	1.160528554
45221	1	62	2424.518634	0	1.44	0.158362492
45242	2	66	5310.197601	0	12.6	1.100370545
45259	2	67	13352.92661	0	5.688	0.754959588
45266	2	63	5208.930825	0	24.408	1.387532195
45288	1	62	7036.251614	1	38.52	1.585686278
45290	2	63	11407.79494	0	11.592	1.064158372
45292	2	61	4053.084097	0	14.76	1.169086357
45301	2	71	4539.353275	0	10.8	1.033423755
45307	2	71	3768.240579	0	3.384	0.529430354
45325	2	71	3638.075279	0	0.576	-0.239577517
45336	2	61	19989.10149	0	20.808	1.318230339
45345	2	60	9956.466405	0	12.312	1.090328607
45362	2	72	3455.300658	0	2.808	0.448397103
45364	2	59	7596.593804	0	47.16	1.673573796
45385	2	66	19988.16264	0	6.192	0.791830948
45388	2	61	4555.61048	0	22.536	1.352876834
45394	2	60	12530.57141	0	21.24	1.327154512
45428	1	60	4303.917549	0	20.232	1.306038816
45436	2	74	3139.425657	0	18.36	1.263872677
45438	2	66	4250.432439	0	8.928	0.950754182
45453	1	65	3714.829233	0	15.48	1.189770956
45455	2	61	4555.61048	1	26.424	1.421998561
45456	1	68	4143.452238	0	11.088	1.044853217
45460	2	69	4224.602359	0	42.264	1.625970598
45469	1	73	2724.914963	0	71.64	1.855155577
45504	1	72	5285.435739	0	6.192	0.791830948
45516	2	64	3504.792195	0	16.704	1.222820481
45532	2	63	7774.62663	0	32.904	1.517248697
45537	2	65	4967.231424	0	82.296	1.915378727
45555	2	65	32323.322	0	4.32	0.635483747
45557	2	65	33548.23197	1	35.136	1.545752318
45566	2	66	4317.728554	0	11.88	1.074816441
45572	1	64	5005.961327	0	2.952	0.470116353
45574	2	70	2919.474678	0	21.744	1.337339439
45580	1	72	4621.373732	0	7.992	0.902655475
45587	1	66	4566.353917	0	27.648	1.441663721
45600	2	73	2859.333891	0	53.136	1.725388858
45618	2	70	2421.366581	0	17.568	1.244722323
45636	1	70	2585.962561	1	29.448	1.469055804
45642	1	74	3488.381326	0	70.704	1.849443984
45647	1	68	3982.002838	0	54.36	1.735279448
45704	2	66	3232.494337	0	61.632	1.789806261
45713	2	67	3415.606126	0	145.224	2.162038395
45791	2	67	5932.254736	0	94.752	1.976588386
45802	2	61	3350.074903	0	140.4	2.147367108
45820	1	60	18618.44808	0	11.088	1.044853217
45843	1	68	3982.002838	1	28.008	1.447282098
45865	1	62	2683.011948	0	35.064	1.544861458
45898	2	66	4939.095387	0	43.704	1.640521188
45908	2	69	3346.649017	0	1.008	0.003460532
45930	1	61	3269.411291	0	237.24	2.375187915
45938	2	65	30489.59508	0	14.904	1.173302842
45963	2	71	3140.039313	0	0.648	-0.188424994
45969	2	60	19840.44621	0	8.784	0.943692327
45986	1	66	4566.353917	0	66.096	1.820175178
45999	2	74	2850.28603	0	151.416	2.180171769
46024	1	74	2537.627923	0	11.52	1.061452479
46031	2	59	21600.89077	0	1.368	0.136086097
46044	2	62	2596.179068	0	11.664	1.066847511
46070	1	62	9772.194079	0	3.888	0.589726256
46071	1	71	18742.36523	0	27	1.431363764
46107	1	67	7764.316821	0	46.08	1.66351247
46146	1	64	13511.42723	0	17.64	1.246498581
46162	1	66	6457.855566	0	21.168	1.325679827
46199	2	65	6180.90489	0	14.544	1.162683866
46234	1	67	13478.79598	0	28.08	1.448397103
46241	2	62	10213.95554	0	16.344	1.213358354
46259	2	61	5842.000092	0	12.096	1.082641778
46260	1	62	3074.729455	1	6.048	0.781611782
46263	2	66	4250.432439	0	38.232	1.582427018
46266	1	63	3762.082499	0	113.904	2.056538976
46267	1	60	14709.71376	0	103.968	2.01689969
46294	1	65	2920.955425	0	168.552	2.22673391
46299	1	68	5204.068576	0	14.4	1.158362492
46310	2	65	30978.31988	0	9.576	0.981184137
46312	1	73	19943.53038	0	16.56	1.219060332
46339	2	61	3068.383761	0	9.576	0.981184137
46350	1	60	21180.9279	0	1.08	0.033423755
46353	1	72	4399.658632	0	62.136	1.793343292
46369	1	66	5642.94925	0	14.472	1.160528554
46370	2	66	3207.811327	0	4.176	0.62076049
46382	2	61	3313.063636	0	36.288	1.559763033
46390	2	68	3818.905396	0	22.752	1.357019579
46403	1	64	5123.712933	0	0.576	-0.239577517
46423	2	59	8381.691948	0	47.52	1.676876432
46426	2	71	3294.936153	0	3.24	0.51054501
46429	2	74	4942.903588	0	9.36	0.971275849
46430	2	64	3504.792195	0	1.656	0.219060332
46435	2	61	3357.105925	0	115.92	2.064158372
46446	2	74	3890.76779	0	6.192	0.791830948
46456	2	67	5508.206462	0	616.608	2.790009155
46488	2	66	4977.100036	0	4.896	0.689841409
46505	1	62	2345.977221	0	18.864	1.275633788
46508	1	67	3599.205103	0	50.688	1.704905156
46553	2	60	12663.11674	0	101.88	2.008088936
46584	2	65	7586.343729	1	53.352	1.727150704
46628	1	66	3935.267119	0	140.04	2.146252102
46639	1	68	3239.134763	0	5.328	0.726564216
46679	2	71	4193.287599	1	17.352	1.239349539
46693	2	67	5876.859744	0	0.576	-0.239577517
46758	2	71	3294.936153	0	33.84	1.529430354
46774	2	66	5337.383034	1	89.568	1.952152877
46782	2	62	3920.762492	0	42.912	1.632578756
46788	1	61	5446.602154	0	24.408	1.387532195
46792	1	72	4308.471463	0	3.24	0.51054501
46793	1	71	4067.602572	0	85.896	1.93397294
46809	2	71	3418.652231	0	10.944	1.039176084
46837	2	59	17617.46586	0	4.968	0.696181587
46844	1	71	4067.602572	0	24.192	1.383671774
46848	1	69	24490.44242	0	30.672	1.486742096
46855	2	66	5695.850121	0	3.96	0.597695186
46863	1	68	5185.332006	0	6.048	0.781611782
46865	2	72	17475.18603	0	29.088	1.463713862
46904	2	64	15110.32261	0	4.392	0.642662331
46913	2	59	12298.54854	0	42.912	1.632578756
46960	2	71	2837.91617	0	55.296	1.742693716
46974	1	70	2377.569402	0	0.424264069	-0.372363747
47022	1	72	4123.669641	0	23.328	1.367877507
47037	2	64	3504.792195	0	27.864	1.445043461
47067	1	65	2749.757262	0	42.984	1.633306828
47094	2	68	4368.486298	0	12.312	1.090328607
47100	2	67	5144.091115	0	9.864	0.994053064
47140	1	70	2585.962561	0	25.704	1.410000713
47166	2	60	11861.11587	0	28.008	1.447282098
47182	1	62	2901.828281	0	72.648	1.861223663
47195	1	66	4592.602043	1	5.832	0.765817515
47200	1	65	2920.955425	0	26.352	1.420813582
47220	2	74	15815.52424	0	16.56	1.219060332
47249	2	67	3931.939882	0	99.072	1.99595093
47263	2	67	9726.306123	0	3.888	0.589726256
47268	2	66	3232.494337	0	4.464	0.649724186
47282	1	61	6359.61381	0	68.76	1.837335868
47294	2	63	8478.620084	0	3.888	0.589726256
47300	1	67	9044.771473	0	3.24	0.51054501
47349	1	72	3768.456199	0	22.608	1.354262145
47370	2	64	2793.160189	0	49.176	1.6917532
47379	2	64	3389.555618	0	2.592	0.413634997
47417	1	64	3378.718175	0	5.04	0.702430536
47423	2	60	11485.42152	0	33.696	1.52757835
47427	2	70	24960.03543	0	63.864	1.805256116
47484	1	65	2545.091941	0	26.784	1.427875436
47494	1	59	3744.142433	0	25.632	1.408782494
47504	1	74	2798.534918	0	13.68	1.136086097
47507	2	67	4835.731906	0	4.824	0.683407299
47509	2	62	5941.800126	0	51.336	1.710422026
47526	1	66	5000.09957	1	14.112	1.149588568
47539	2	64	16032.64613	0	1.656	0.219060332
47540	2	63	8322.071602	1	8.856	0.947237608
47546	2	70	3483.65387	1	1.656	0.219060332
47566	2	68	5080.891515	0	36	1.556302501
47591	1	60	17823.16013	0	14.616	1.164828534
47599	2	65	5878.94642	0	8.856	0.947237608
47604	2	70	3185.109798	0	20.232	1.306038816
47605	1	64	3628.278183	0	42.624	1.629654203
47606	1	64	15115.34847	0	11.736	1.069520101
47618	2	59	8381.691948	0	1.44	0.158362492
47658	1	61	3269.411291	0	35.208	1.546641356
47663	1	72	5329.44802	0	26.928	1.430204099
47690	2	62	10213.95554	0	44.928	1.652517086
47714	2	71	3506.843947	0	11.808	1.072176344
47739	2	71	5730.198314	0	5.4	0.73239376
47767	2	61	3478.716818	1	20.016	1.301377292
47781	1	65	3461.791272	0	12.024	1.080048968
47782	1	65	10029.54223	0	5.256	0.720655357
47816	1	61	6596.567873	1	45.864	1.661471929
47829	1	65	2920.955425	0	85.176	1.930317241
47840	1	67	4820.446561	0	70.272	1.846782314
47852	1	68	1895.896067	0	65.016	1.813020247
47866	1	63	5497.367429	0	2.592	0.413634997
47878	2	61	4555.61048	0	7.056	0.848558572
47882	2	65	4384.638413	0	11.52	1.061452479
47891	2	69	5918.203409	0	35.568	1.551059445
47932	2	66	4604.680937	0	16.776	1.224688417
47941	2	74	13397.9841	0	15.552	1.191786248
47946	1	73	19339.18097	0	12.744	1.105305763
47966	2	64	5518.15899	0	50.616	1.704287821
47996	1	72	3896.296007	0	10.224	1.009620841
48001	2	70	4705.447858	1	4.464	0.649724186
48035	2	68	4622.36951	0	0.424264069	-0.372363747
48039	1	59	3131.224109	0	30.6	1.485721426
48082	1	64	11024.21819	0	12.24	1.087781418
48085	1	59	6643.989989	0	25.344	1.40387516
48104	1	61	12243.73897	0	43.632	1.639805121
48137	2	72	5981.005965	0	5.616	0.749427099
48138	2	63	11512.72788	0	1.44	0.158362492
48199	1	61	4518.71395	0	12.6	1.100370545
48206	2	64	4402.360939	0	9.288	0.967922207
48236	2	62	2262.098511	0	41.04	1.613207352
48238	2	69	3146.714449	0	73.08	1.863798539
48244	2	71	5323.930344	0	22.248	1.347290976
48254	2	66	4977.100036	0	9.432	0.974603792
48255	2	74	2800.240104	0	10.224	1.009620841
48263	1	71	3743.945519	0	6.552	0.816373889
48268	1	70	7704.911905	0	0.72	-0.142667504
48274	1	64	2254.588485	0	13.032	1.115011071
48283	1	66	5220.706969	0	18.288	1.262166213
48305	1	68	3982.002838	0	20.088	1.3029367
48329	2	61	4195.045815	0	6.408	0.806722503
48331	1	69	25409.99331	0	13.392	1.126845441
48352	1	71	5412.381713	0	5.688	0.754959588
48363	2	73	19391.55969	0	10.44	1.018700499
48367	1	70	4106.36313	0	6.336	0.801815169
48394	2	69	15835.37943	0	1.368	0.136086097
48417	1	72	7935.306484	0	21.384	1.330088946
48420	2	74	18068.62226	0	0.432	-0.364516253
48421	2	61	3529.165527	0	13.824	1.140633725
48437	2	65	3933.362943	0	0.792	-0.101274818
48447	2	70	2470.450275	0	27.504	1.439395859
48454	1	65	2605.559735	0	281.736	2.449842344
48459	2	65	27880.48789	0	2.736	0.437116093
48463	2	66	12059.54407	0	26.28	1.419625361
48477	1	65	13455.34652	0	23.184	1.365188368
48505	1	64	5306.083023	0	74.448	1.871853035
48520	1	63	8437.287756	0	12.384	1.092860943
48547	2	62	7749.659314	0	27.936	1.446164222
48580	1	62	3074.729455	1	4.896	0.689841409
48581	1	65	4249.432474	0	7.056	0.848558572
48595	1	62	3074.729455	0	9.792	0.990871405
48598	2	67	3821.782602	0	19.584	1.2919014
48607	1	68	3438.283915	1	1.224	0.087781418
48608	1	62	2735.550774	0	27	1.431363764
48624	2	61	24344.68934	0	19.296	1.28546729
48634	1	66	4030.778734	0	10.152	1.006551609
48664	1	60	7319.083963	0	13.68	1.136086097
48665	1	61	16725.50996	0	8.712	0.940117867
48683	1	59	19227.25216	0	56.952	1.75550898
48686	1	65	4249.432474	0	11.16	1.047664195
48694	1	72	3663.331563	0	0.424264069	-0.372363747
48699	1	74	3462.206672	0	33.768	1.528505339
48700	1	68	3620.596723	0	12.888	1.110185527
48702	2	64	5328.499849	0	61.848	1.79132566
48707	1	70	2464.394976	0	142.416	2.153558784
48745	1	64	3291.263164	1	44.496	1.648320972
48752	2	60	20481.31093	0	19.368	1.287084776
48753	1	73	4212.929362	0	39.096	1.592132326
48762	1	67	4820.446561	0	36.792	1.565753397
48764	2	69	15835.37943	0	4.536	0.656673046
48767	2	61	3195.208763	1	30.096	1.478508778
48770	1	59	3744.142433	0	86.76	1.938319543
48785	2	73	18639.32399	0	18.36	1.263872677
48799	2	72	4227.71322	0	6.624	0.821120324
48845	1	66	3636.960558	0	31.392	1.496818986
48869	2	64	4197.530188	0	3.312	0.520090328
48879	2	59	8649.605699	0	143.352	2.156403756
48918	2	61	4514.406715	0	9.504	0.977906428
48930	2	59	7879.636739	0	123.624	2.092102792
48946	2	62	18706.89868	0	25.2	1.401400541
48955	1	65	3288.00574	0	23.472	1.370550096
48961	1	68	5204.068576	0	0.424264069	-0.372363747
48963	2	68	2726.663904	0	4.176	0.62076049
48975	2	64	14474.6997	0	22.392	1.350092885
48981	2	59	11146.56542	0	13.824	1.140633725
48994	2	61	3195.208763	0	4.392	0.642662331
48995	1	74	3462.206672	1	18.432	1.265572462
49006	1	59	2623.673183	0	48.096	1.682108959
49025	1	63	4227.763041	0	13.536	1.131490346
49029	2	63	7107.162556	0	10.368	1.015694989
49036	1	65	2887.695537	0	8.28	0.918030337
49063	1	64	5123.712933	0	11.664	1.066847511
49073	1	74	3543.645655	0	49.608	1.695551718
49102	1	66	5599.860242	0	38.088	1.580788168
49107	2	70	6784.270672	0	17.424	1.241147862
49108	1	60	4130.094481	0	10.152	1.006551609
49119	1	64	4859.531706	0	25.416	1.405107202
49135	1	64	13974.29586	0	5.688	0.754959588
49148	2	67	4214.720356	0	1.656	0.219060332
49155	1	63	14223.86051	0	49.536	1.694920935
49168	2	61	2844.887081	0	9.576	0.981184137
49174	2	72	3782.801399	0	2.952	0.470116353
49202	1	70	1975.460548	0	21.24	1.327154512
49203	2	65	4384.638413	0	2.448	0.388811413
49226	2	62	15446.40703	0	0.864	-0.063486258
49232	1	67	8012.496694	0	192.6	2.284656283
49233	1	70	8192.313335	0	3.744	0.57333584
49240	2	60	28568.81293	0	61.128	1.786240187
49279	1	60	12386.21299	0	31.896	1.503736223
49282	2	60	13163.31442	0	8.352	0.921790486
49288	2	60	13689.58126	1	22.752	1.357019579
49336	2	62	19493.45769	0	242.136	2.384059364
49360	1	62	7030.982317	0	4.32	0.635483747
49385	2	67	21645.33876	0	20.16	1.304490528
49389	2	63	25281.02354	0	3.024	0.480581787
49399	1	73	20748.40053	0	132.264	2.121441653
49402	1	74	3027.052371	0	17.136	1.233909453
49421	2	67	3395.076589	0	57.96	1.763128377
49475	1	59	5041.669597	0	27.864	1.445043461
49518	2	65	7020.380896	1	5.04	0.702430536
49532	2	65	4749.390919	1	11.16	1.047664195
49533	1	68	3714.836204	0	30.384	1.482644947
49544	1	66	4388.426175	0	13.32	1.124504225
49545	1	61	15016.19596	0	68.616	1.836425397
49550	2	65	25734.25792	0	1.08	0.033423755
49558	1	59	8134.213544	0	49.176	1.6917532
49578	2	67	4032.452873	0	7.704	0.886716274
49579	2	71	5730.198314	0	7.128	0.852967691
49588	1	65	3461.791272	0	4.176	0.62076049
49592	1	73	2724.914963	0	1.944	0.288696261
49611	1	69	16823.41113	0	33.768	1.528505339
49613	2	62	3533.475346	0	31.68	1.500785173
49617	2	70	2209.24625	0	19.944	1.299812265
49652	2	67	3565.36571	0	11.808	1.072176344
49658	1	72	5975.670525	0	12.6	1.100370545
49660	1	68	2602.034288	0	48.024	1.68145833
49663	2	67	8186.570199	0	0.424264069	-0.372363747
49690	2	70	3208.962525	0	8.28	0.918030337
49706	2	64	4197.530188	1	24.048	1.381078963
49714	2	61	3195.208763	1	12.24	1.087781418
49730	1	66	5260.878522	0	27.216	1.434824296
49765	1	70	3450.358183	0	15.12	1.179551791
49812	1	71	5578.954559	1	9	0.954242509
49826	1	70	2234.584998	0	37.152	1.569982198
49835	1	71	5216.51545	0	6.768	0.83046035
49846	2	70	8835.775297	0	23.328	1.367877507
49854	2	67	3565.36571	0	26.136	1.417239121
49865	2	66	23587.60778	0	32.328	1.509578837
49889	1	61	8322.079796	0	28.944	1.46155855
49918	1	72	5329.44802	0	2.52	0.401400541
49926	2	67	9726.306123	1	16.128	1.207580515
49931	2	64	3718.722257	0	13.68	1.136086097
49933	2	72	4875.471917	0	11.736	1.069520101
49941	2	70	3534.310119	0	10.224	1.009620841
49952	2	71	4679.057575	0	9.504	0.977906428
49980	1	61	10219.64898	1	29.664	1.472229712
50027	2	65	6141.027969	0	24.192	1.383671774
50033	1	63	5308.422894	0	69.192	1.840055884
50077	2	65	4967.231424	0	8.568	0.932879458
50082	1	64	7323.418825	0	14.328	1.156185573
50091	1	61	16725.50996	0	30.312	1.481614592
50104	1	64	20216.31343	0	37.656	1.575834185
50132	2	71	22345.74679	0	12.384	1.092860943
50141	1	62	2196.832422	0	21.816	1.338775125
50145	2	59	8810.866536	0	16.272	1.211440936
50192	1	59	3395.076589	0	14.688	1.166962664
50197	2	74	14129.93547	0	13.752	1.138365864
50207	1	60	9430.10686	0	0.792	-0.101274818
50209	1	68	6001.42178	0	2.952	0.470116353
50223	2	61	6940.990208	0	10.728	1.030518765
50224	2	64	2960.378411	0	168.552	2.22673391
50231	1	68	4860.058008	1	181.08	2.257870486
50264	2	68	5349.857834	0	24.768	1.393890939
50325	2	68	14933.51461	0	22.464	1.35148709
50330	1	69	4595.103413	0	17.928	1.253531844
50352	2	62	14370.72798	1	17.352	1.239349539
50353	2	62	16172.77862	0	21.96	1.341632336
50389	2	62	3690.666682	0	31.896	1.503736223
50397	2	60	10151.12425	0	29.952	1.476425827
50402	1	73	4060.469544	0	20.304	1.307581605
50403	1	61	12243.73897	0	0.936	-0.028724151
50416	1	64	4176.641633	0	18	1.255272505
50425	1	69	3266.322779	0	0.432	-0.364516253
50427	1	66	3760.339553	0	2.808	0.448397103
50465	2	68	4949.55572	0	21.096	1.324200117
50470	2	60	3291.263164	0	130.752	2.116448341
50486	1	62	2464.352155	0	7.992	0.902655475
50521	2	68	5349.857834	0	66.816	1.824880473
50542	2	60	3215.624358	0	1.512	0.179551791
50579	1	65	2762.815841	0	2.304	0.362482475
50586	1	63	13625.52705	0	19.368	1.287084776
50599	2	61	6550.677705	0	16.2	1.209515015
50600	1	65	7864.999417	0	19.368	1.287084776
50604	1	65	2545.091941	0	214.416	2.33125719
50610	2	67	3744.142433	0	13.392	1.126845441
50620	2	69	2585.429055	0	13.32	1.124504225
50640	1	66	4194.205742	0	42.552	1.628919977
50671	1	60	17823.16013	0	10.44	1.018700499
50683	2	71	3140.039313	0	0.424264069	-0.372363747
50706	2	68	2886.37192	0	10.944	1.039176084
50725	1	66	6457.855566	0	34.488	1.53766801
50743	2	60	9372.856022	0	14.112	1.149588568
50756	1	62	2508.395087	0	7.776	0.890756252
50772	2	70	2555.557127	0	94.752	1.976588386
50799	2	72	3456.612216	0	7.272	0.86165387
50801	2	67	21645.33876	0	2.952	0.470116353
50822	1	73	4060.469544	0	8.28	0.918030337
50824	2	65	4146.451363	0	9.864	0.994053064
50839	1	66	4592.602043	0	3.744	0.57333584
50854	1	71	26571.41265	0	2.736	0.437116093
50873	2	67	3448.383923	0	24.048	1.381078963
50890	1	65	3684.849826	0	18.288	1.262166213
50898	2	66	3024.326546	0	16.056	1.205637359
50919	2	59	23833.31489	0	303.336	2.481923956
50924	1	63	3791.853923	0	14.832	1.171199717
50931	1	73	4212.929362	0	40.464	1.607068812
50938	2	72	4227.71322	0	24.624	1.391358602
50952	1	69	3266.322779	0	8.496	0.929214504
50955	1	62	2820.124663	0	8.856	0.947237608
50977	2	62	2679.318073	0	6.264	0.796851749
50978	2	65	30489.59508	0	57.528	1.759879276
51001	2	59	9818.767111	0	17.856	1.251784177
51004	2	64	3441.693849	0	28.944	1.46155855
51061	2	63	15446.40703	0	22.32	1.34869419
51062	1	73	4212.929362	0	18.792	1.273973004
51082	2	68	16003.29732	1	29.232	1.46585853
51086	2	67	3474.918057	0	33.552	1.525718413
51095	1	71	4185.445425	0	15.768	1.197776611
51119	2	62	2917.051601	1	56.304	1.750539249
51150	2	72	3782.801399	0	18.864	1.275633788
51151	1	63	9731.472055	0	25.704	1.410000713
51166	1	61	9214.803173	0	48.672	1.687279192
51186	2	60	4292.386257	0	0.432	-0.364516253
51196	2	68	4332.409946	0	8.856	0.947237608
51256	1	67	19291.05248	0	3.744	0.57333584
51261	2	66	4317.728554	0	15.408	1.18774627
51283	1	72	4102.167895	0	8.712	0.940117867
51294	2	73	2800.501423	0	4.464	0.649724186
51322	2	59	7879.636739	0	43.92	1.642662331
51358	1	61	6359.61381	0	18.36	1.263872677
51359	1	60	12930.12484	0	20.448	1.310650836
51363	1	73	2626.304234	0	165.096	2.217736551
51370	2	65	5568.500842	0	14.688	1.166962664
51372	2	74	18068.62226	0	5.832	0.765817515
51374	1	61	11247.69968	0	29.664	1.472229712
51381	2	67	9726.306123	0	31.32	1.495821753
51382	1	61	15016.19596	0	16.488	1.217167979
51414	2	66	3996.293732	0	103.32	2.014184398
51418	1	64	8804.71888	0	0.424264069	-0.372363747
51421	2	59	8911.33668	0	37.296	1.571662256
51432	1	60	20276.1835	0	16.344	1.213358354
51442	2	63	4985.023995	0	21.816	1.338775125
51460	1	66	5599.860242	0	72.288	1.859066209
51464	1	62	3074.729455	0	36.504	1.562340456
51467	2	65	5968.980848	0	3.816	0.581608366
51480	1	66	5060.808873	0	58.608	1.767956901
51488	1	66	4648.363666	0	13.464	1.129174103
51496	1	60	2540.598237	0	1.656	0.219060332
51505	2	64	5328.499849	0	13.248	1.122150319
51529	1	60	2890.263884	0	13.608	1.133794301
51531	1	74	4942.903588	0	2.376	0.375846436
51547	1	72	5285.435739	0	13.536	1.131490346
51567	2	74	3982.287506	0	88.056	1.944758953
51571	1	61	3504.792195	0	20.808	1.318230339
51588	2	71	4375.080649	0	0.424264069	-0.372363747
51609	2	63	22342.23468	1	17.136	1.233909453
51612	1	64	10789.89848	0	221.184	2.344753708
51621	1	73	3766.107017	0	10.728	1.030518765
51626	1	84	4836.426287	0	23	1.361727836
51638	1	88	10071.11862	0	51.95	1.715585552
51642	2	88	2810.698626	0	18.25	1.261262869
51646	1	77	13313.98487	0	11.04	1.042969073
51650	1	86	3619.582533	0	5.45	0.736396502
51671	2	89	3736.046641	0	4.89	0.689308859
51679	2	77	17328.30963	1	2.96	0.471291711
51682	2	76	7235.933134	0	53.85	1.731185708
51695	2	75	19463.62214	1	110.09	2.041747872
51700	1	78	2705.712009	0	9.01	0.954724791
51720	2	83	22055.78713	0	22.28	1.347915187
51743	2	77	3489.107885	0	9.46	0.975891136
51765	1	76	15173.40365	0	1.76	0.245512668
51788	2	79	10032.73589	0	11.3	1.053078443
51812	2	83	5059.369439	0	17.21	1.23578087
51826	1	80	4762.524538	0	37.52	1.57426283
51873	1	82	5790.762703	0	26.81	1.428296814
51881	2	86	3139.269242	0	126.08	2.1006462
51896	1	78	3520.390989	0	427.07	2.630499065
51897	2	80	9250.982483	0	56.12	1.749117662
51910	1	89	2808.517071	0	21.95	1.341434525
51926	2	89	2321.802275	0	9.74	0.988558957
51927	2	80	5564.395296	0	17.47	1.242292905
51935	2	78	17983.34312	1	4.33	0.636487896
51949	2	87	4360.06071	0	10.79	1.033021445
51950	2	78	4725.682027	0	4.83	0.683947131
51979	2	85	3816.265917	0	39.02	1.591287265
51980	1	76	12552.99804	0	14.74	1.168497484
51998	1	81	3963.581253	0	23.96	1.379486814
52004	1	87	5005.869772	0	11.4	1.056904851
52015	2	78	3862.512219	0	0.81	-0.091514981
52022	1	78	4554.280558	0	15.03	1.176958981
52024	2	80	7532.62925	0	36.24	1.559188189
52055	1	76	16528.57878	0	43.13	1.634779458
52074	1	78	4414.136519	0	6.29	0.798650645
52098	1	82	4719.692067	0	11.32	1.053846427
52128	2	82	5292.32577	0	0.73	-0.13667714
52136	1	81	3795.044933	0	24.12	1.382377303
52141	2	77	22293.47523	0	2.25	0.352182518
52142	2	79	4074.553873	0	8.64	0.936513742
52143	1	76	3993.508924	0	46.72	1.669502834
52155	1	76	7630.124678	0	6.32	0.800717078
52163	2	77	14768.00535	0	3.95	0.596597096
52176	2	87	3184.447627	0	9.75	0.989004616
52186	2	81	6724.165169	0	14.8	1.170261715
52224	1	85	2842.053269	0	6.08	0.783903579
52240	2	78	3957.005653	0	60.39	1.78096503
52246	2	89	2789.465876	0	15.26	1.183554534
52254	2	89	4010.112208	0	11.19	1.048830087
52263	2	76	8137.834082	0	43.33	1.636788689
52269	2	75	18020.90531	0	28.55	1.455606113
52285	1	86	5433.444283	1	4.81	0.682145076
52302	1	83	23189.49029	0	12.19	1.086003706
52336	1	80	13121.3924	0	13.85	1.141449773
52354	1	76	3788.360755	0	6.42	0.807535028
52380	1	85	3314.86511	0	14.99	1.175801633
52385	1	77	6362.875317	0	79.04	1.897846932
52394	2	82	5236.263796	0	22.16	1.345569756
52405	2	87	4073.504001	0	4.89	0.689308859
52419	2	82	5064.684518	0	16.36	1.213783299
52420	1	77	5676.276076	0	7.3	0.86332286
52448	1	76	5392.136615	0	14.4	1.158362492
52455	1	83	5498.098694	0	1.66	0.220108088
52464	2	77	12586.85647	0	10.42	1.017867719
52465	1	80	3944.209474	0	2.31	0.36361198
52468	1	76	5404.919041	0	8.19	0.913283902
52470	2	76	16678.82332	0	10.54	1.022840611
52478	1	83	6702.465184	0	6.68	0.824776462
52500	1	85	10715.54957	0	1.78	0.250420002
52505	2	79	6750.543486	0	19.67	1.29380436
52514	1	85	3891.263491	0	18.76	1.273232834
52515	1	76	15844.99894	0	23.44	1.369957607
52528	1	87	4209.669588	0	108.73	2.036349388
52536	1	85	10693.36145	0	4.36	0.639486489
52540	2	80	5853.833245	0	26.79	1.427972714
52546	1	83	5747.716058	0	1.64	0.214843848
52558	1	77	17212.03707	0	8.47	0.92788341
52559	2	83	4288.675752	0	3.18	0.50242712
52604	1	76	5334.748709	0	9.33	0.969881644
52616	1	80	3738.528857	0	31.86	1.503245771
52637	2	77	13958.45696	0	3.65	0.562292864
52680	2	85	4065.911069	0	4.82	0.683047038
52684	2	81	5239.572115	0	10.88	1.036628895
52697	1	77	11283.48803	0	13.37	1.126131407
52709	1	85	3922.373951	0	2.64	0.421603927
52712	2	75	14399.49909	0	19.66	1.293583513
52729	1	80	18727.26277	0	1.12	0.049218023
52748	1	78	2468.684959	0	4.28	0.631443769
52752	2	77	5835.19393	1	22.44	1.351022853
52771	1	81	3919.913332	0	3.29	0.517195898
52776	1	82	10975.42763	0	16.89	1.22762965
52788	2	88	3320.030463	0	18.33	1.263162465
52796	1	81	4293.398503	0	13.03	1.114944416
52805	2	84	5258.577645	0	34	1.531478917
52820	2	81	5010.872743	0	10.24	1.010299957
52831	2	89	2321.802275	0	33.83	1.529301998
52834	1	85	17037.36569	0	16	1.204119983
52861	2	75	5323.610575	0	7.84	0.894316063
52868	2	86	3750.662557	0	153.01	2.184719815
52879	2	78	4883.915609	0	5.01	0.699837726
52913	1	88	2778.041009	0	4.77	0.678518379
52922	2	86	14779.72989	1	29.62	1.471585054
52933	1	76	4394.308367	0	5.13	0.710117365
52939	1	88	3572.407407	0	6.11	0.78604121
52944	1	79	4280.726475	0	38.79	1.58871978
52947	1	75	4776.633831	0	42.18	1.625106575
52951	2	75	6203.836121	0	30.12	1.478854968
52957	3	86	2777.137682	1	40.72	1.609807769
52963	2	88	2939.151083	0	2.1	0.322219295
52974	1	83	13910.87895	0	7.9	0.897627091
52978	2	83	16355.08985	0	5.53	0.742725131
52987	2	86	11000.3826	0	31.14	1.493318608
52990	1	86	14080.74224	0	0.424264069	-0.372363747
52991	1	79	22351.68456	0	1.41	0.149219113
52997	2	75	5140.118303	0	10.88	1.036628895
53029	2	80	6713.549585	0	34.68	1.540079089
53033	3	86	2280.758961	0	23.89	1.37821615
53036	1	84	4989.977566	0	25.47	1.406028945
53047	2	75	6411.381397	0	7.16	0.854913022
53057	1	79	4750.383825	0	1.27	0.103803721
53067	2	87	3611.761045	0	20.04	1.301897717
53069	1	81	4477.031015	0	25.01	1.398113692
53088	1	77	11867.93414	0	25.99	1.41480628
53108	1	78	3279.177521	0	28.32	1.452093249
53113	2	75	7609.677085	0	4.26	0.629409599
53140	3	86	3953.931626	0	6.17	0.790285164
53141	2	87	15815.24455	0	0.88	-0.055517328
53145	2	76	22427.84801	0	17.05	1.231724383
53147	2	78	4120.166183	0	25.57	1.407730728
53152	2	82	5979.456978	0	11.58	1.063708559
53158	1	82	3411.033119	0	12.37	1.0923697
53164	1	80	4762.524538	1	18.24	1.261024834
53167	2	76	17014.28828	0	7.23	0.859138297
53224	2	88	2939.151083	0	2.12	0.326335861
53231	2	78	4469.346959	0	39.45	1.596047008
53235	1	79	11889.30077	0	3.93	0.59439255
53244	2	88	3550.639671	0	9.46	0.975891136
53245	2	88	3320.030463	0	41.54	1.618466492
53290	1	79	17574.0331	0	3.05	0.484299839
53309	1	83	20570.32778	0	7.23	0.859138297
53320	1	76	4972.314485	0	6.47	0.810904281
53323	1	77	19725.52816	0	6.93	0.840733235
53339	2	89	3131.584567	0	2.21	0.344392274
53365	1	78	4554.280558	0	0.98	-0.008773924
53388	2	89	2902.411076	0	31.18	1.493876111
53401	1	82	5790.762703	0	3.24	0.51054501
53405	1	82	14609.32907	0	41.98	1.623042434
53442	2	82	5101.591604	0	19.38	1.287353773
53449	2	83	5195.373478	0	1.71	0.23299611
53458	2	78	19800.12857	0	15.37	1.186673867
53512	1	79	14083.18057	0	58.94	1.770410132
53521	2	75	7352.981392	0	22.7	1.356025857
53543	2	84	4782.380209	0	105.42	2.022923012
53552	2	87	4234.928612	0	5.62	0.749736316
53566	2	88	2960.723082	0	8.07	0.906873535
53578	1	77	3956.818412	0	57.48	1.759516759
53623	1	82	4212.705608	1	11.81	1.072249898
53624	1	75	5231.394327	0	66.7	1.824125834
53633	2	77	21838.11472	0	53.27	1.726482697
53636	3	86	3685.307889	0	294.62	2.469262225
53638	2	79	24066.57926	0	16.39	1.214578954
53648	2	83	5838.515631	0	12.88	1.109915863
53674	2	75	9250.982483	0	10.99	1.040997692
53677	2	79	5550.256744	1	6.82	0.833784375
53693	1	84	3590.919537	0	12.86	1.109240969
53708	1	82	3683.530164	0	2.61	0.416640507
53710	1	87	3784.095494	0	36.46	1.561816664
53718	1	77	3886.689501	0	31.63	1.500099192
53760	1	84	4152.936174	1	20.53	1.312388949
53768	1	75	6290.060308	0	7.25	0.860338007
53795	1	80	4980.614185	0	5.93	0.773054693
53796	2	79	16107.81083	0	109.94	2.041155733
53799	2	78	15025.77671	0	1.22	0.086359831
53806	1	75	6315.256347	0	7.19	0.85672889
53815	2	86	3903.764713	0	3.48	0.541579244
53825	1	78	3279.177521	0	16.79	1.225050696
53838	2	86	3386.185921	0	58	1.763427994
53855	1	82	3114.515018	0	1.77	0.247973266
53888	2	87	4474.139388	0	13.85	1.141449773
53893	2	80	5139.627421	0	24.47	1.388633969
53899	2	77	17667.85501	0	8.32	0.920123326
53907	1	76	3666.603579	0	87.75	1.943247125
53916	1	88	3149.749984	0	9.19	0.963315511
53925	1	79	6135.902558	0	59.14	1.77188132
53929	2	76	4861.365187	0	14.85	1.171726454
53941	2	79	16913.50224	0	2.28	0.357934847
53945	2	79	16107.81083	0	17.47	1.242292905
53948	1	77	4947.435508	0	8.43	0.925827575
53951	2	86	14779.72989	0	20.68	1.315550534
53953	3	86	2632.158303	0	26.49	1.423081958
53977	1	78	3597.689317	0	1.23	0.089905111
53988	1	86	4528.265035	0	1.29	0.11058971
53992	1	79	22351.68456	0	10.41	1.01745073
54023	2	77	4463.221442	0	11.3	1.053078443
54028	2	81	6907.07545	0	17.56	1.244524512
54029	1	88	10886.2794	0	4.34	0.63748973
54052	2	81	4859.42507	0	5.82	0.764922985
54071	2	82	3672.677042	0	3.92	0.593286067
54084	1	80	11884.49364	0	27.23	1.435047641
54100	2	78	4913.608111	0	49.87	1.697839368
54117	2	83	6765.188889	0	7.18	0.856124444
54151	2	79	25190.84512	0	6.83	0.834420704
54163	1	80	3585.172107	0	86.12	1.935104021
54201	1	84	18173.06871	0	16.32	1.212720154
54203	1	88	2746.717124	0	25.52	1.40688067
54218	2	75	3706.629078	1	38.48	1.585235063
54258	2	82	4574.199062	0	0.71	-0.148741651
54274	2	82	5205.079038	0	5.8	0.763427994
54276	2	80	7478.779036	0	25.81	1.411788005
54340	2	86	3949.511299	0	3.74	0.572871602
54345	2	75	6210.309497	0	36.03	1.556664262
54352	2	77	4992.919288	0	11.84	1.073351702
54360	1	76	15725.51256	0	77.47	1.889133556
54382	2	79	15792.00887	0	1.02	0.008600172
54388	1	76	20863.1685	0	40.44	1.606811147
54394	2	85	3689.003641	0	23.28	1.366982976
54400	1	75	6639.992094	0	10.26	1.011147361
54402	1	77	5553.147556	0	11.76	1.070407322
54408	1	87	3784.095494	0	3.99	0.600972896
54428	2	82	4574.199062	0	2.16	0.334453751
54435	2	82	5190.958933	0	16.8	1.225309282
54469	3	86	4364.683491	1	126.12	2.100783962
54496	1	88	3987.323956	1	6.9	0.838849091
54501	2	84	4390.087762	0	18.22	1.260548373
54529	2	76	17014.28828	0	28.43	1.45377686
54530	1	85	3635.51759	0	1.09	0.037426498
54543	2	86	11367.95008	0	17.43	1.241297387
54547	1	78	3502.416815	0	1.6	0.204119983
54552	1	83	16423.73701	0	296.76	2.472405362
54576	2	76	12664.78148	0	4.85	0.685741739
54590	1	76	14968.16567	0	1.74	0.240549248
54595	1	80	16780.30704	0	33.91	1.53032779
54614	1	81	4776.633831	0	26.65	1.425697213
54621	2	89	17699.68065	0	11.35	1.054995862
54625	2	88	2726.616428	0	11.65	1.066325925
54667	2	87	6022.53219	0	16.23	1.21031852
54700	2	75	7853.376915	0	9.73	0.98811284
54701	1	81	5063.149694	0	28.15	1.449478399
54712	2	84	3825.547803	0	32.85	1.516535374
54726	1	84	4828.332585	0	12.6	1.100370545
54778	1	88	4214.384557	0	5.09	0.706717782
54789	1	79	4961.63	0	70.23	1.846522668
54815	2	86	3647.197192	0	3.38	0.5289167
54827	1	87	4730.377255	0	9.91	0.996073654
54828	3	86	3328.309809	0	9.17	0.962369336
54853	1	77	19469.43794	0	25.06	1.398981067
54860	1	82	4167.239959	0	7.97	0.901458321
54882	2	76	25030.0666	0	34.08	1.532499586
54885	2	81	15546.97644	0	14.16	1.151063253
54898	1	76	18547.74315	0	26.96	1.430719888
54906	2	85	21285.28186	0	37.73	1.576686805
54909	1	81	3869.152956	0	49.67	1.69609416
54911	1	82	4212.705608	0	65.38	1.815444916
54930	2	77	13690.19974	0	0.91	-0.040958608
54944	1	75	6597.60722	0	26.23	1.418798291
54946	2	88	3374.668286	0	13.34	1.12515583
54965	2	76	15764.52824	0	1.32	0.120573931
54973	2	85	4365.080119	0	4.98	0.697229343
54997	1	75	4776.633831	0	137.48	2.138239523
55010	1	82	3007.468155	0	14.66	1.16613397
55016	2	83	4036.295626	0	7.16	0.854913022
55022	1	75	5649.314483	0	19.79	1.296445794
55025	2	85	3486.790271	0	47.79	1.679337031
55056	2	82	4680.749578	0	6.93	0.840733235
55071	2	82	4412.18941	0	4.08	0.610660163
55081	2	78	3550.009279	0	22.83	1.358505911
55111	2	85	3615.918993	0	14.64	1.165541077
55125	1	76	3640.130914	0	2.55	0.40654018
55129	2	83	5415.909835	0	68.03	1.832700471
55133	2	84	5119.322193	0	48.3	1.683947131
55140	2	82	4574.199062	0	62.28	1.794348604
55142	2	78	3632.702514	1	71.56	1.854670332
55149	2	85	4330.458318	0	4.8	0.681241237
55151	1	84	12114.4356	0	16.25	1.210853365
55153	2	82	4246.847003	0	39.79	1.599773939
55197	1	81	5147.481415	0	9.12	0.959994838
55220	2	86	12821.91612	0	6.4	0.806179974
55227	1	87	18732.79945	0	44.55	1.648847708
55238	1	84	3614.25646	0	171.32	2.233808066
55253	2	82	3744.395516	0	13.72	1.137354111
55277	1	76	20863.1685	0	7.39	0.868644438
55284	2	82	3659.159751	0	1.1	0.041392685
55293	1	84	4708.35007	0	9.98	0.999130541
55304	3	86	9307.523964	0	9.85	0.99343623
55320	1	82	5132.13324	0	18.55	1.268343914
55343	2	76	16081.60378	0	2.77	0.442479769
55344	2	83	5876.280471	0	37.78	1.577261954
55350	2	84	5152.435127	0	4.59	0.661812686
55357	2	79	8147.877286	0	10.97	1.040206628
55363	1	86	13053.0948	0	5.14	0.710963119
55370	2	84	4239.455374	1	12.78	1.106530854
55373	1	80	5343.571412	0	73.26	1.864866914
55386	2	84	4462.729856	0	29.49	1.469674773
55407	1	78	2807.852066	0	18.41	1.265053789
55440	1	88	3993.137138	0	1.5	0.176091259
55465	1	75	4667.900649	0	28.2	1.450249108
55470	1	82	4212.705608	0	10.72	1.030194785
55480	2	78	6144.923039	1	29.27	1.466422722
55518	2	80	13177.3582	0	6.17	0.790285164
55539	2	78	7238.488106	0	20.22	1.305781151
55546	2	78	3774.587697	0	6.09	0.784617293
55549	1	84	18173.06871	0	22.51	1.352375495
55568	1	82	4072.37875	0	22.77	1.357363031
55584	2	82	5863.137945	0	2.34	0.369215857
55625	3	86	3685.307889	0	31.1	1.492760389
55631	2	84	5258.577645	0	37.99	1.579669294
55641	1	79	4425.747148	0	37.17	1.570192561
55658	2	76	5271.663406	0	79.48	1.900257858
55699	1	79	3520.729989	0	29.61	1.471438407
55707	2	83	16355.08985	0	3.16	0.499687083
55729	2	75	8113.881836	0	47.79	1.679337031
55769	1	87	4855.058723	0	1.48	0.170261715
55787	3	86	2476.584396	0	14.46	1.160168293
55794	1	79	4280.726475	0	5.49	0.739572344
55820	1	79	5790.962289	1	21.94	1.341236623
55821	2	79	23329.7582	0	8.63	0.936010796
55823	1	75	5400.738044	0	33.56	1.525821952
55841	2	75	4960.874742	0	2.56	0.408239965
55846	2	84	4172.442489	0	43.62	1.639685661
55866	2	87	4474.139388	0	27.04	1.432006687
55876	1	84	2941.104099	0	9.94	0.997386384
55879	2	81	5115.782015	0	33.6	1.526339277
55882	2	76	17530.57295	0	27.47	1.438858659
55894	2	81	5775.990988	0	8.73	0.941014244
55897	2	78	4725.682027	0	57.16	1.75709222
55898	1	76	4196.126015	0	4.81	0.682145076
55934	2	89	3366.674011	0	2.41	0.382017043
55979	2	77	6038.085076	0	3.07	0.487138375
55994	2	87	3184.447627	0	3.11	0.492760389
55999	1	81	4011.223041	0	12	1.079181246
56002	1	81	4340.240574	0	4.65	0.667452953
56008	1	77	4949.389764	0	8.5	0.929418926
56055	2	88	2810.698626	0	14.02	1.146748014
56064	1	77	12489.05459	0	0.424264069	-0.372363747
56100	2	79	5273.745734	0	10.97	1.040206628
56102	2	85	3236.501281	0	7.1	0.851258349
56110	2	85	4330.458318	0	159.64	2.203141719
56117	1	84	3594.429659	0	3.54	0.549003262
56124	2	85	3380.546699	0	27.5	1.439332694
56137	2	79	12659.78082	0	81.6	1.911690159
56153	2	84	4172.442489	0	19.62	1.292699003
56158	3	86	3095.899275	0	6.13	0.787460475
56170	1	82	4996.226236	0	25.57	1.407730728
56183	1	75	4719.901165	0	18.51	1.267406419
56207	1	81	4487.277441	0	1.48	0.170261715
56214	2	81	24488.83066	0	15.61	1.193402903
56241	2	75	7458.073564	0	24.84	1.395151592
56247	2	82	6045.517069	0	11.24	1.050766311
56279	2	84	10625.08635	0	26.35	1.42078062
56322	2	79	16159.26489	0	18.11	1.25791845
56324	2	87	5731.352108	0	5.86	0.767897616
56338	1	82	4996.226236	0	8.66	0.937517892
56340	1	82	4973.595465	0	3.25	0.511883361
56342	2	78	3621.831581	0	50.75	1.705436047
56362	2	85	4265.715363	0	1.57	0.195899652
56386	1	80	12568.79369	0	0.7	-0.15490196
56388	1	75	6245.679342	0	83.96	1.92407243
56407	1	87	4194.175896	0	34.43	1.536937023
56413	1	76	3702.124184	0	4.98	0.697229343
56419	1	78	3597.689317	0	2.94	0.46834733
56447	2	78	4541.125713	0	11.17	1.048053173
56459	1	82	4594.707157	0	231.85	2.3652071
56482	1	88	5113.966138	0	30.52	1.484584529
56483	1	75	4612.459419	0	7.33	0.865103975
56517	1	77	19322.61985	0	18.47	1.266466895
56528	2	83	8224.349496	0	12.9	1.11058971
56547	1	82	3683.530164	1	7.28	0.862131379
56560	2	82	5224.307105	0	132.21	2.121264305
56572	2	75	28396.85387	0	12.46	1.095518042
56605	2	85	3403.129278	1	6.75	0.829303773
56631	2	76	4964.863728	0	179.89	2.255007022
56656	1	87	3784.095494	1	30.56	1.48515335
56670	2	77	19460.45188	0	1.82	0.260071388
56676	2	78	4556.622465	0	1.12	0.049218023
56679	1	83	6485.345999	0	5.86	0.767897616
56707	2	88	2960.723082	0	1.41	0.149219113
56711	2	81	5139.659287	0	41.88	1.622006673
56749	1	76	4711.159848	0	29.42	1.468642668
56750	1	81	4293.398503	0	43.51	1.638589083
56808	2	81	6165.121595	0	18.02	1.255754787
56815	2	78	3774.587697	0	6.74	0.828659897
56849	2	76	15572.89094	0	68.75	1.837272703
56875	2	85	3629.276548	0	3.74	0.572871602
56884	1	76	11770.56883	0	17.91	1.253095586
56897	2	77	4392.674073	0	11.89	1.075181855
56914	2	89	3106.585507	0	13.1	1.117271296
56924	1	81	3395.127488	0	16.49	1.217220656
56981	2	86	3446.983626	0	5.5	0.740362689
57001	1	81	4477.031015	0	2	0.301029996
57006	1	88	3495.050443	0	5.7	0.755874856
57018	2	82	4537.356426	0	17.12	1.23350376
57029	2	88	4804.228944	0	2.59	0.413299764
57045	1	81	5063.149694	0	28.76	1.458788882
57059	1	80	4298.386084	0	5.62	0.749736316
57067	1	86	5924.015069	0	3.5	0.544068044
57071	2	86	3970.433111	0	12.69	1.103461622
57080	1	87	4209.669588	0	56.09	1.74888544
57090	1	88	3616.855294	0	7.77	0.890421019
57099	1	85	3781.82786	0	3.49	0.542825427
57104	2	83	7066.099473	0	7.4	0.86923172
57124	1	89	4165.0251	0	4.05	0.607455023
57156	2	80	7478.779036	0	10.62	1.026124517
57174	2	75	15385.73021	0	76.27	1.882353746
57190	1	77	17212.03707	0	5.63	0.750508395
57192	1	81	3556.539804	0	90.94	1.95875495
57200	2	77	4668.447484	0	11.65	1.066325925
57205	1	78	4552.545722	1	8.02	0.904174368
57207	2	88	3092.494571	0	1.19	0.075546961
57232	2	86	3732.154304	0	4.7	0.672097858
57239	1	89	3597.14659	0	15.34	1.18582536
57275	2	76	5273.745734	0	49.56	1.695131298
57286	2	85	4502.065501	0	2.1	0.322219295
57300	2	81	6857.019488	0	17.56	1.244524512
57349	3	86	3276.201403	0	36.08	1.557266529
57365	2	87	4666.928244	0	10.21	1.009025742
57406	2	84	13011.73371	0	25.09	1.399500661
57409	2	81	24498.50385	0	33.44	1.524266269
57416	2	78	12806.5565	0	24.11	1.38219721
57426	1	88	5113.966138	0	58.53	1.767378524
57427	1	89	2463.181841	0	4.54	0.657055853
57432	1	75	6315.256347	0	2.74	0.437750563
57438	2	83	13678.29015	0	8.7	0.939519253
57443	1	83	7071.194401	0	6.8	0.832508913
57453	1	82	3452.033343	0	7.32	0.864511081
57464	1	84	4708.35007	0	48.74	1.687885525
57467	2	78	4140.59864	0	25.32	1.403463701
57496	2	88	3302.7042	0	3.55	0.550228353
57574	1	88	2810.698626	0	46.21	1.664735969
57582	1	83	5617.2172	0	9.43	0.974511693
57673	2	85	3236.501281	0	17.63	1.246252312
57690	2	84	5070.832878	0	21.11	1.324488233
57718	1	82	4212.705608	0	9.57	0.980911938
57721	1	75	5031.773912	0	3.71	0.56937391
57747	1	88	10071.11862	0	30.96	1.490800952
57750	1	82	4355.421899	1	6.98	0.843855423
57758	2	80	5637.586273	0	2.79	0.445604203
57770	1	75	5835.19393	0	100.3	2.001300933
57796	2	75	7200.451267	0	38.93	1.590284404
57801	2	84	4725.579292	1	117.59	2.07037039
57891	2	85	4231.881678	0	32.47	1.511482289
57896	1	83	17245.23063	0	6.52	0.814247596
57912	1	84	3676.580561	0	117.18	2.068853494
57937	2	80	5969.986554	0	64.44	1.809155532
57944	1	80	3738.528857	0	22.56	1.353339095
57946	2	81	7864.188224	1	44.48	1.648164779
57976	2	82	4537.356426	1	34.5	1.537819095
57983	1	80	9961.39951	0	14.19	1.151982395
58002	1	79	4750.383825	0	4.46	0.649334859
58018	2	76	13308.72787	0	49.32	1.693023068
58026	1	75	5400.738044	0	42.98	1.633266411
58040	2	76	16476.07163	0	37.77	1.577146985
58049	2	75	7355.885849	0	71.4	1.853698212
58056	3	86	3036.601807	0	0.424264069	-0.372363747
58070	2	88	3092.494571	0	17.42	1.241048151
58076	2	85	3670.799654	0	48.69	1.687439775
58086	3	86	2604.08884	0	23.25	1.366422957
58096	1	87	4243.325689	0	51.05	1.707995746
58104	1	76	3577.351075	0	2.38	0.376576957
58105	2	86	19396.25059	0	8.86	0.947433722
58113	2	82	4152.540748	0	13.5	1.130333768
58116	1	82	4185.631994	0	7.22	0.858537198
58124	1	80	3525.137237	0	19.18	1.282848603
58129	1	77	12518.00206	0	8.33	0.920645001
58150	2	86	3309.104281	0	10.53	1.022428371
58160	2	79	29286.92878	0	1.02	0.008600172
58181	2	75	4949.389764	0	13.38	1.126456113
58189	1	81	3556.539804	0	63.86	1.805228914
58200	2	81	6947.212928	0	17.6	1.245512668
58203	1	77	5408.313164	1	1.47	0.167317335
58213	1	87	5005.869772	0	9.29	0.968015714
58222	1	77	13244.00841	0	20.48	1.311329952
58239	2	82	4428.488465	0	33.4	1.523746467
58244	2	76	5521.085362	0	3.52	0.546542663
58247	2	80	17598.03576	0	33.05	1.519171464
58299	2	85	3689.003641	0	29.11	1.464042205
58330	3	86	2634.701539	0	32.48	1.511616021
58360	1	82	4594.707157	0	242.01	2.383833312
58363	1	82	4167.239959	0	9.51	0.978180517
58368	1	80	4298.386084	1	7.65	0.883661435
58371	2	86	3647.197192	0	1.44	0.158362492
58374	2	83	5810.677922	1	5.49	0.739572344
58399	2	75	8102.65859	0	133.42	2.125220936
58401	2	83	6401.377136	0	32.02	1.505421328
58403	1	77	12518.00206	0	11.51	1.061075324
58409	2	87	5742.937378	0	1.49	0.173186268
58445	2	82	4895.977911	0	3.39	0.530199698
58464	2	87	4557.979235	0	8.28	0.918030337
58467	1	82	4876.843566	0	7.18	0.856124444
58470	1	82	3893.356028	0	3.36	0.526339277
58483	1	87	4313.158204	0	70.43	1.847757688
58500	2	75	7410.143083	1	29.51	1.469969209
58503	1	88	3149.749984	0	15.89	1.201123897
58518	2	82	4680.749578	0	10.12	1.005180513
58526	1	88	10886.2794	0	2.77	0.442479769
58536	2	77	3815.075862	0	42.03	1.62355939
58585	1	75	4776.633831	0	79.73	1.901621764
58589	1	77	4792.275458	1	49.69	1.696268997
58595	1	88	2581.877556	0	30.19	1.479863113
58604	2	88	3646.488242	0	11.76	1.070407322
58609	2	81	5775.990988	1	7.42	0.870403905
58620	2	81	19472.20668	0	1.22	0.086359831
58621	2	81	13173.46567	0	9.46	0.975891136
58623	2	81	5239.572115	0	4.53	0.656098202
58641	1	79	11889.30077	0	15.51	1.190611798
58663	2	79	19956.81919	0	7.29	0.862727528
58687	2	75	6411.381397	0	45.75	1.660391098
58698	1	87	4730.377255	0	12.93	1.111598525
58722	2	86	2917.598685	0	14.56	1.163161375
58766	1	75	6315.256347	0	69.37	1.841171694
58774	1	83	6186.95786	0	59.75	1.77633791
58782	2	88	3092.494571	0	0.9	-0.045757491
58786	1	77	15638.90016	0	13.51	1.130655349
58793	1	75	5417.59891	0	54.51	1.736476182
58846	1	81	15157.9551	0	4.14	0.617000341
58881	1	78	3486.552362	0	16.01	1.204391332
58896	2	88	3041.556836	0	6.9	0.838849091
58932	2	79	16351.17614	0	2.55	0.40654018
58973	1	81	3186.416022	0	19.75	1.2955671
58982	2	80	6532.033156	0	24.31	1.385784959
58995	1	82	4167.239959	0	10.29	1.012415375
59012	2	78	13929.15832	0	7.85	0.894869657
59027	2	88	3916.654378	0	17.61	1.245759356
59068	3	86	2668.106584	0	2.61	0.416640507
59073	2	82	5612.66127	0	9.46	0.975891136
59080	1	88	10892.66763	1	2.61	0.416640507
59097	2	87	4666.928244	0	1.76	0.245512668
59126	1	85	3847.246557	0	13.4	1.127104798
59132	2	83	6766.999123	0	3.7	0.568201724
59136	2	80	7336.167015	0	23.9	1.378397901
59142	1	77	12262.31273	0	0.52	-0.283996656
59189	1	87	5633.188009	0	203.39	2.308329596
59192	2	86	5577.910807	0	49.92	1.698274577
59195	2	76	7042.111721	0	26.19	1.418135498
59209	1	76	16053.41528	0	1.86	0.269512944
59233	1	81	3135.759703	0	3.64	0.561101384
59242	1	75	3815.075862	0	10.5	1.021189299
59259	1	80	11794.87324	0	12.75	1.105510185
59267	1	87	5063.142691	0	21.9	1.340444115
59270	1	75	5835.19393	0	7.29	0.862727528
59302	1	82	4973.595465	1	104.27	2.018159374
59303	1	77	8161.000987	0	14.52	1.161966616
59315	2	81	5440.881458	0	34.66	1.539828558
59318	1	75	5231.394327	0	4.67	0.669316881
59343	1	88	4253.941393	0	20.02	1.301464073
59359	1	82	3538.913877	0	7.3	0.86332286
59361	2	88	2433.112814	0	23.6	1.372912003
59387	1	84	17823.814	0	4.2	0.62324929
59422	1	79	15007.24827	0	312.64	2.495044542
59423	2	83	4033.994796	0	16.29	1.211921084
59436	1	76	4105.500796	0	5.56	0.745074792
59455	2	81	6506.343037	0	7.24	0.859738566
59477	1	75	5417.59891	0	79.88	1.902438056
59492	2	75	6624.602821	0	617.18	2.790411844
59504	1	85	3057.984107	0	2.67	0.426511261
59511	2	86	17154.10876	0	2.55	0.40654018
59517	2	79	24066.57926	0	8.45	0.926856709
59525	1	77	17218.83589	0	38.22	1.582290683
59535	1	75	5400.738044	0	71.91	1.856789289
59550	2	79	4415.652376	0	10.22	1.009450896
59577	1	81	3742.009435	0	3.32	0.521138084
59590	1	76	20462.21476	0	0.81	-0.091514981
59617	1	84	3476.649182	0	11.9	1.075546961
59633	2	86	3127.715159	0	37.09	1.569256833
59647	2	87	3387.758188	0	42.59	1.62930764
59653	1	83	5462.764299	0	8.23	0.915399835
59661	2	78	3632.702514	0	4.54	0.657055853
59690	1	85	4411.727933	0	2.84	0.45331834
59700	1	76	3511.123515	0	35.35	1.548389418
59701	1	77	5343.824966	0	10.63	1.026533265
59709	1	75	5417.59891	0	14.64	1.165541077
59756	1	77	12262.31273	0	47.38	1.675595056
59776	2	84	5152.435127	0	51.58	1.712481338
59790	2	77	17674.83388	0	2.94	0.46834733
59798	1	82	4636.418052	1	30.11	1.478710756
59799	2	79	6799.150111	0	15.49	1.190051418
59824	3	86	3105.168598	0	4.35	0.638489257
59848	1	88	3472.740587	0	15.95	1.202760687
59851	2	88	3113.152917	0	7.14	0.853698212
59858	1	82	4024.010607	0	31.8	1.50242712
59866	1	85	3552.760273	0	4.76	0.677606953
59868	1	88	2951.745417	0	6.06	0.782472624
59887	2	88	3916.654378	0	16.5	1.217483944
59902	1	88	3993.137138	0	9.37	0.971739591
59917	2	87	13883.7597	0	1.13	0.053078443
59926	1	80	16562.45369	0	5.85	0.767155866
59929	2	88	4832.276047	0	69.66	1.84298347
59933	3	86	3685.307889	0	55.48	1.744136452
59949	2	88	2939.151083	0	1	0
59987	1	78	3300.243875	0	24.54	1.389874558
59998	2	77	4348.5704	0	8.96	0.95230801
60007	2	75	7904.174333	0	50.71	1.705093611
60010	1	80	9961.39951	0	2.31	0.36361198
60012	1	80	9344.194351	0	21.8	1.338456494
60021	2	84	3825.547803	0	23.26	1.36660971
60029	2	78	7241.347338	0	21.72	1.336859821
60092	2	87	15815.24455	0	0.89	-0.050609993
60096	1	81	6322.929038	0	12.56	1.098989639
60117	1	77	5342.568441	0	20.16	1.304490528
60128	1	84	4708.35007	0	3.72	0.57054294
60147	1	84	4172.831999	0	80.04	1.90330708
60172	1	81	4776.633831	0	19.79	1.296445794
60185	2	75	7664.469818	0	76.84	1.885587356
60205	1	78	4678.165786	0	22.44	1.351022853
60234	1	75	4719.901165	0	55.43	1.743744879
60239	2	86	3402.978471	0	22.77	1.357363031
60266	2	79	17479.5508	0	22.82	1.35831564
60275	1	77	12350.60631	0	4.02	0.604226053
60277	1	84	3594.429659	0	3.64	0.561101384
60329	2	86	2985.56067	0	0.59	-0.229147988
60340	1	76	4772.497514	0	13.86	1.14176323
60378	1	78	2468.684959	0	4.87	0.687528961
60386	2	79	16913.50224	0	12.89	1.110252917
60391	1	77	3982.23812	0	18.16	1.259115844
60396	1	86	3977.382151	0	63.76	1.804548308
60413	1	82	4996.226236	0	9.04	0.95616843
60428	1	83	7189.091659	0	11.87	1.074450719
60435	1	78	4296.639898	0	2.88	0.459392488
60438	1	78	3620.259057	0	12.27	1.088844563
60448	1	81	3919.913332	0	16.06	1.205745541
60547	1	77	17801.83896	0	4.95	0.694605199
60572	1	82	4879.512941	0	2.96	0.471291711
60575	1	84	3712.571217	0	473.24	2.675081446
60581	1	85	4244.490613	0	7.96	0.900913068
60600	1	80	5413.857794	0	11.23	1.050379756
60617	1	85	11990.32138	0	7.56	0.878521796
60648	2	84	5119.322193	0	32.37	1.510142699
60657	2	86	3647.197192	0	14.43	1.159266331
60669	2	83	4699.480758	0	5.88	0.769377326
60714	2	75	22742.24005	0	6.43	0.808210973
60730	2	79	7101.571265	0	4.4	0.643452676
60732	1	81	4195.665476	0	38.71	1.587823171
60790	2	85	4365.080119	0	4.59	0.661812686
60798	2	81	5139.659287	0	14.52	1.161966616
60813	2	79	22278.8675	0	8.55	0.931966115
60818	1	87	17057.64799	1	2.24	0.350248018
60830	2	83	4893.156403	0	12.42	1.094121596
60831	2	86	3402.978471	0	10.09	1.003891166
60843	1	81	15057.55567	0	20.15	1.30427505
60846	2	75	18396.67074	0	33	1.51851394
60855	2	86	12555.19048	0	5.8	0.763427994
60890	1	85	5289.594704	1	13.29	1.123524981
60892	2	77	4668.447484	0	9.09	0.958563883
60900	1	81	3208.803488	0	19.32	1.286007122
60917	2	81	16448.65417	0	34.46	1.537315273
60929	2	81	6853.268302	0	12.61	1.100715087
60952	1	79	5109.062952	0	2.31	0.36361198
60955	1	76	14863.47581	0	7.34	0.86569606
61022	2	87	14214.02745	0	14.47	1.160468531
61030	2	86	3309.104281	0	22.53	1.352761192
61064	2	75	5177.999583	0	6.65	0.822821645
61066	2	75	8102.65859	0	211.96	2.326253911
61068	2	79	17042.01526	0	20.49	1.311541958
61075	2	85	3236.501281	0	9.56	0.980457892
61093	2	82	16482.42997	0	0.57	-0.244125144
61100	1	82	5673.878218	0	106.62	2.027838678
61117	1	77	12033.06286	0	18.12	1.258158193
61136	2	77	6245.679342	0	41.26	1.615529224
61138	1	87	5005.869772	0	3.74	0.572871602
61147	1	83	5116.768993	0	551.87	2.741836786
61187	1	78	4624.353585	0	15.16	1.180699201
61216	1	85	12841.83216	0	8.07	0.906873535
61240	1	83	8307.683468	1	10.31	1.013258665
61278	2	76	13501.31893	0	13.59	1.133219457
61284	2	76	17266.1765	0	22.28	1.347915187
61299	1	88	4596.9428	0	49.31	1.692935003
61313	2	87	4214.939883	0	3.48	0.541579244
61331	1	88	2655.121444	0	2.64	0.421603927
61335	1	83	13048.9653	1	2.36	0.372912003
61339	1	75	6422.859642	0	198.98	2.298809427
61348	2	88	2818.358473	0	13.65	1.135132651
61354	2	86	3903.764713	0	3.2	0.505149978
61357	2	79	13815.30309	0	12.2	1.086359831
61358	1	78	4248.257317	0	4.59	0.661812686
61361	1	77	11639.85313	0	0.68	-0.167491087
61376	2	83	16744.14577	0	15.29	1.184407485
61397	1	76	4333.587678	1	7.37	0.867467488
61399	2	79	4671.586153	0	1.2	0.079181246
61426	2	75	5675.484718	0	29.17	1.464936429
61452	1	80	4298.386084	0	30.06	1.477988976
61461	2	77	17674.83388	0	16.91	1.228143608
61473	2	80	6464.195309	1	19.53	1.290702243
61490	1	89	11012.16393	0	41.31	1.616055195
61493	2	80	7532.62925	1	16.17	1.20871002
61513	1	82	4327.431096	0	46.81	1.670338641
61522	1	82	5132.13324	0	28.47	1.454387467
61529	1	87	6670.79976	0	28.67	1.457427693
61536	1	84	4708.35007	0	8.68	0.938519725
61560	2	86	14779.72989	0	1.19	0.075546961
61563	3	86	2604.08884	0	6.12	0.786751422
61564	2	82	4152.540748	0	7.47	0.873320602
61568	2	83	5521.116906	0	19.69	1.294245716
61593	2	85	4045.847171	0	1.84	0.264817823
61631	1	85	4124.263136	0	3.8	0.579783597
61645	2	87	3931.856405	0	4.09	0.611723308
61651	2	87	3733.339052	0	6.34	0.802089258
61694	2	83	5404.036299	0	9.79	0.990782692
61742	1	80	6011.580145	0	13.92	1.143639235
61748	2	83	5089.681219	1	40.04	1.602494069
61781	2	84	3510.916994	0	76.55	1.883945195
61813	2	85	2980.588633	0	9.07	0.957607287
61816	1	80	3446.740001	0	1.81	0.257678575
61832	1	81	4340.240574	0	25.24	1.402089351
61845	1	77	3089.335333	0	0.57	-0.244125144
61856	1	78	2912.318384	1	1.88	0.274157849
61857	1	81	3135.759703	0	18.78	1.273695588
61863	1	79	15013.17619	0	10.27	1.011570444
61883	1	79	15660.8698	0	0.424264069	-0.372363747
61887	2	83	5742.862625	0	31.39	1.496791316
61892	2	79	6452.403978	0	4.56	0.658964843
61912	2	85	3403.129278	0	8.55	0.931966115
61926	1	83	5730.210021	0	3.31	0.519827994
61929	2	79	4006.324147	0	10.07	1.003029471
61935	2	78	6389.288047	0	7.69	0.88592634
61946	2	75	7352.981392	0	18.32	1.262925469
61954	1	87	16506.11173	0	6.46	0.810232518
61988	2	83	7203.461494	0	1.58	0.198657087
61994	1	75	5297.294726	0	24.31	1.385784959
62015	1	81	3646.050549	0	15.08	1.178401342
62016	1	88	3937.402137	0	2.15	0.33243846
62018	1	88	5539.859057	0	0.65	-0.187086643
62023	1	88	2746.717124	0	9.6	0.982271233
62051	2	87	3835.328299	0	71.44	1.853941446
62069	1	76	3284.22158	0	14.5	1.161368002
62096	1	75	5277.798029	0	6.11	0.78604121
62104	1	86	5353.482375	0	0.8	-0.096910013
62115	1	86	5109.397408	1	9.74	0.988558957
62121	2	79	4027.557781	0	24.18	1.383456297
62168	2	103	2081.681289	1	1.5	0.176091259
62170	3	91	2763.878861	0	7.6	0.880813592
62171	3	92	7628.993462	0	7	0.84509804
62186	1	96	3894.121673	0	14.5	1.161368002
62240	1	97	9364.200895	0	13.5	1.130333768
62268	2	96	5832.972046	0	2	0.301029996
62273	3	91	2627.327909	0	6.2	0.792391689
62298	1	91	31672.43795	0	1	0
62299	2	92	2496.264394	0	25.4	1.404833717
62300	2	99	2466.519976	0	15.8	1.198657087
62321	3	91	2282.372578	0	11.4	1.056904851
62337	2	94	5179.090749	0	6.6	0.819543936
62341	2	94	4455.20245	0	23.4	1.369215857
62362	2	97	2973.159212	1	4.3	0.633468456
62369	2	102	5221.042602	0	1.5	0.176091259
62396	1	102	3609.020812	0	6	0.77815125
62398	1	94	7055.779994	0	2.2	0.342422681
62456	1	100	4747.425009	0	4.1	0.612783857
62463	2	94	7086.401154	0	17.3	1.238046103
62477	1	98	7625.025528	0	1.2	0.079181246
62507	2	96	6428.286209	0	176.9	2.247727833
62534	1	103	3777.517337	0	10.4	1.017033339
62542	2	96	4977.394072	0	102.1	2.009025742
62557	1	90	3882.59281	0	3.7	0.568201724
62561	2	100	17286.09761	0	10	1
62564	2	95	3914.653146	0	56.4	1.751279104
62583	1	100	33107.05527	0	2.1	0.322219295
62591	2	98	19119.28334	0	0.7	-0.15490196
62609	1	95	8778.724764	0	18.8	1.274157849
62617	2	103	2908.958717	0	10.3	1.012837225
62618	1	91	2848.882305	1	0.7	-0.15490196
62622	2	91	3813.469652	0	1.1	0.041392685
62662	2	98	5554.899619	0	0.6	-0.22184875
62679	2	102	5448.405507	0	9.2	0.963787827
62687	1	96	2861.56782	0	39.4	1.595496222
62700	2	100	3176.926049	0	4.3	0.633468456
62748	2	93	5170.683137	0	3.7	0.568201724
62751	1	98	7625.025528	0	6.1	0.785329835
62753	1	92	6580.124887	1	2.4	0.380211242
62786	1	92	5531.354371	0	9.7	0.986771734
62791	2	100	8406.536963	0	5.5	0.740362689
62800	1	95	35390.88435	0	15.5	1.190331698
62832	1	102	5670.935605	0	4	0.602059991
62879	2	101	6009.341337	0	1.9	0.278753601
62888	2	96	3463.511463	0	24.8	1.394451681
62894	2	99	2734.994124	0	37.2	1.57054294
62903	2	91	3606.326316	0	0.9	-0.045757491
62910	2	101	4350.175549	0	6.3	0.799340549
62911	1	94	8427.83768	0	11.1	1.045322979
62917	1	91	23514.38919	0	1.6	0.204119983
62943	1	102	6038.565526	0	6.4	0.806179974
62946	2	101	3227.149086	0	12.7	1.103803721
62969	1	91	5739.346923	0	14.2	1.152288344
62973	3	92	6093.598182	1	34.2	1.534026106
62983	1	99	3070.847002	0	1.5	0.176091259
62992	1	101	6319.016518	0	4.9	0.69019608
62996	2	90	4955.969526	0	168.4	2.226342087
62999	1	103	2144.917286	0	3.9	0.591064607
63020	1	100	5314.613264	0	9.2	0.963787827
63053	1	102	4373.786432	0	3.4	0.531478917
63059	1	100	3686.349741	0	35.1	1.545307116
63063	3	92	20564.23177	0	0.6	-0.22184875
63065	3	92	4953.400448	0	8	0.903089987
63075	2	98	7038.233293	0	5.4	0.73239376
63090	2	91	14368.53717	0	4.5	0.653212514
63092	2	97	4214.784372	0	13.3	1.123851641
63138	3	91	26017.20659	0	2.6	0.414973348
63182	1	99	3530.467769	0	8.9	0.949390007
63199	1	92	9223.220485	0	10.2	1.008600172
63239	2	96	3187.748396	0	10.9	1.037426498
63253	2	99	3871.933913	0	14.7	1.167317335
63303	1	90	4232.676526	0	10.6	1.025305865
63307	1	98	23288.28657	0	7.8	0.892094603
63316	2	90	3111.149995	0	11	1.041392685
63334	1	102	3597.067731	0	43.2	1.635483747
63347	3	92	8950.937038	0	5.4	0.73239376
63358	3	91	5066.185017	0	6.5	0.812913357
63366	3	90	1835.258114	0	12.6	1.100370545
63368	2	94	5180.578188	0	17	1.230448921
63370	2	91	5265.557097	0	49	1.69019608
63371	2	99	3542.822791	0	141.4	2.150449409
63384	3	91	3292.02222	0	1.9	0.278753601
63408	2	101	4865.511503	1	13.8	1.139879086
63417	2	101	21241.09711	0	22.5	1.352182518
63428	2	96	6453.557278	0	2.8	0.447158031
63435	2	97	8974.37675	0	8.9	0.949390007
63450	1	100	5320.342835	0	5.4	0.73239376
63521	2	94	3054.191915	0	3	0.477121255
63526	1	94	16949.02884	0	20.2	1.305351369
63527	1	102	4177.518405	0	1.2	0.079181246
63580	1	98	8607.109314	0	10.2	1.008600172
63581	2	92	1971.561708	0	19	1.278753601
63600	2	102	16980.08006	0	21.6	1.334453751
63603	1	100	4710.653675	0	0.424264069	-0.372363747
63624	1	102	4932.840482	0	7.2	0.857332496
63641	2	102	27002.7555	0	19.8	1.29666519
63693	2	102	5807.112544	0	28.5	1.45484486
63740	2	97	9199.587949	0	21.6	1.334453751
63743	2	98	5457.079081	0	2.1	0.322219295
63778	1	103	3667.515605	0	8.6	0.934498451
63797	1	97	42699.78524	0	24.1	1.382017043
63810	2	96	2654.940768	0	20	1.301029996
63814	1	99	22450.35281	0	2.4	0.380211242
63822	1	96	4585.375027	1	118.2	2.072617477
63840	1	98	20461.37193	0	12.3	1.089905111
63878	3	92	8809.550412	0	1.8	0.255272505
63906	1	93	3841.691783	0	5	0.698970004
63933	1	95	6544.134744	0	37.3	1.571708832
63935	1	91	7131.455652	0	4.3	0.633468456
63937	2	93	4192.671129	0	3.7	0.568201724
63938	2	100	4200.798095	0	12.9	1.11058971
63940	2	90	5462.066805	0	17.1	1.23299611
63951	1	91	4030.526201	0	20.4	1.309630167
63973	1	97	4182.394642	0	27.5	1.439332694
63979	1	90	23041.20819	0	3.2	0.505149978
63981	1	92	14449.7832	1	28.6	1.456366033
63993	3	92	4669.137839	0	6.6	0.819543936
63994	2	101	4350.175549	0	10	1
64005	2	96	6504.030236	0	15.6	1.193124598
64049	1	102	5469.027178	0	20.8	1.318063335
64053	2	94	4448.751121	0	4.8	0.681241237
64057	2	92	13129.17157	0	2.5	0.397940009
64068	1	100	4060.012449	0	2.4	0.380211242
64073	1	100	4312.352385	1	9.6	0.982271233
64093	1	92	3630.344978	0	5.3	0.72427587
64103	1	92	3231.185461	0	11.7	1.068185862
64126	1	95	6419.905359	0	14.4	1.158362492
64136	2	92	4205.450408	0	3	0.477121255
64153	1	99	2826.347686	0	2.8	0.447158031
64155	1	98	3893.888514	0	9.5	0.977723605
64156	3	91	1838.867608	0	3.4	0.531478917
64165	2	98	6903.532274	0	18.7	1.271841607
64169	3	92	9918.027872	0	27.3	1.436162647
64187	1	101	22758.96021	0	87	1.939519253
64225	2	95	17339.35179	0	5.6	0.748188027
64242	1	98	28026.93217	0	0.9	-0.045757491
64258	1	92	4492.160077	0	43.6	1.639486489
64314	2	94	4498.440812	0	6.9	0.838849091
64318	1	93	4882.875194	0	7.5	0.875061263
64319	1	96	2952.551465	0	8.4	0.924279286
64320	2	101	6137.737134	1	7.4	0.86923172
64327	1	97	10585.00321	0	4.4	0.643452676
64361	1	91	2887.465691	0	5.3	0.72427587
64434	2	94	18596.84187	0	63	1.799340549
64435	3	91	3239.692475	0	7.6	0.880813592
64468	1	94	2874.056269	0	5.3	0.72427587
64479	1	94	6840.064242	0	7.3	0.86332286
64490	3	92	6093.598182	0	74.7	1.873320602
64493	1	96	4504.6276	0	4.5	0.653212514
64502	1	90	3522.37642	0	282.4	2.450864692
64510	2	96	4465.199546	0	3.3	0.51851394
64538	2	102	5911.207585	0	2.1	0.322219295
64566	1	96	2920.63633	0	3.6	0.556302501
64569	2	95	3135.815302	0	8.3	0.919078092
64589	2	90	4927.342853	1	42.1	1.624282096
64614	2	101	29157.19081	0	9.9	0.995635195
64629	2	94	42172.66338	0	4.3	0.633468456
64655	1	100	6211.481835	0	0.7	-0.15490196
64659	2	99	2744.481974	0	26.3	1.419955748
64666	1	100	3536.159618	0	49.9	1.698100546
64673	3	91	1919.585745	0	15.1	1.178976947
64690	2	90	2863.441774	0	27.3	1.436162647
64697	1	100	3995.780836	1	4.8	0.681241237
64714	2	97	4540.851459	1	23.5	1.371067862
64735	1	94	17538.78728	0	13.1	1.117271296
64736	1	92	2956.956869	0	1.1	0.041392685
64738	2	91	23506.58635	0	2.8	0.447158031
64751	2	94	22850.80271	0	71.7	1.855519156
64787	2	90	3442.444914	0	21.2	1.326335861
64815	2	102	5342.775637	0	2.2	0.342422681
64820	3	92	7086.401154	0	26.6	1.424881637
64827	2	96	3917.9855	0	5.3	0.72427587
64829	1	90	4513.798059	0	3.3	0.51851394
64840	2	95	2889.550728	0	5	0.698970004
64864	2	101	6137.737134	0	64.1	1.80685803
64891	1	103	5279.51379	0	5.4	0.73239376
64899	2	92	3084.059805	0	4.3	0.633468456
64911	2	100	2037.916518	0	6.5	0.812913357
64912	2	95	2799.459085	0	25.7	1.409933123
64934	3	91	2003.493849	0	1.3	0.113943352
64936	1	94	5876.025471	0	64.9	1.812244697
64947	2	100	2661.661528	0	2.1	0.322219295
64952	1	99	2437.067868	0	105.9	2.02489596
64959	1	97	6108.76143	1	2.2	0.342422681
65003	1	98	6239.819165	0	2.3	0.361727836
65024	2	91	5700.07245	0	2.6	0.414973348
65029	1	94	6897.600212	0	1	0
65041	1	92	2897.339702	0	5.7	0.755874856
65043	3	92	5417.538008	0	10.1	1.004321374
65062	1	96	2980.799812	0	3.8	0.579783597
65082	3	91	7260.70392	0	4.9	0.69019608
65092	2	90	3015.659022	1	30.1	1.478566496
65094	2	101	4687.400317	0	12.6	1.100370545
65103	1	90	3551.976222	1	10.5	1.021189299
65111	2	97	6245.727771	1	39.2	1.593286067
65118	1	99	3608.673418	0	37.8	1.5774918
65120	1	98	4859.01434	0	32.1	1.506505032
65136	2	98	3430.593171	0	34.9	1.542825427
65146	2	90	5595.446955	0	51.3	1.710117365
65148	2	96	6355.838473	0	2	0.301029996
65166	2	97	4194.881218	0	5.5	0.740362689
65167	1	96	3210.850374	0	48.7	1.687528961
65168	2	93	5154.566892	0	0.424264069	-0.372363747
65200	1	96	2767.872074	0	12.8	1.10720997
65207	1	93	5645.310241	0	15.7	1.195899652
65247	1	98	3533.551979	0	1.4	0.146128036
65251	1	96	3306.719515	1	11.4	1.056904851
65257	1	101	11781.51421	0	3.2	0.505149978
65278	2	94	6717.00042	0	6.8	0.832508913
65281	1	98	9683.509991	0	16.6	1.220108088
65302	1	101	7707.803157	0	10.8	1.033423755
65311	1	100	5505.600931	0	2.5	0.397940009
65321	2	102	5057.695261	0	27.2	1.434568904
65354	1	97	42699.78524	0	2.5	0.397940009
65364	2	90	3431.502034	0	1	0
65380	1	94	3331.996606	0	0.5	-0.301029996
65405	1	103	6346.715096	0	1.7	0.230448921
65428	2	102	3168.265632	0	11.4	1.056904851
65439	1	93	5588.794286	0	3.7	0.568201724
65452	1	90	3633.460615	0	19.9	1.298853076
65463	2	95	2862.477146	1	22.6	1.354108439
65466	2	100	4103.48182	0	7.6	0.880813592
65480	2	95	3044.544574	0	11.9	1.075546961
65507	3	90	5393.132398	0	15.4	1.187520721
65515	2	91	5811.633919	1	2.9	0.462397998
65523	2	100	3001.322554	0	55.1	1.741151599
65559	2	90	3595.336282	0	8.7	0.939519253
65569	1	93	7031.028401	0	11.9	1.075546961
65583	1	90	3616.586784	0	53.4	1.727541257
65584	1	99	2995.794208	0	6.1	0.785329835
65610	2	96	2955.244831	0	20.9	1.320146286
65627	2	97	5362.172694	0	48.8	1.688419822
65646	1	94	6469.266429	0	2	0.301029996
65654	3	91	2541.592435	0	2.5	0.397940009
65667	2	96	3511.635864	0	33.9	1.530199698
65668	1	92	4033.716642	0	8.8	0.944482672
65691	1	92	2917.981828	0	7.2	0.857332496
65692	1	95	8824.030932	0	30.3	1.481442629
65693	1	98	23288.28657	1	13	1.113943352
65697	1	101	9279.985801	0	0.9	-0.045757491
65706	1	95	8032.652692	0	36.9	1.567026366
65709	1	91	33743.13777	0	1.3	0.113943352
65710	1	99	3994.330631	0	10.4	1.017033339
65729	3	91	8557.523991	0	8.5	0.929418926
65747	2	99	2744.481974	0	73.6	1.866877814
65759	1	91	19002.19115	0	2.8	0.447158031
65762	2	90	2432.817461	0	45.1	1.654176542
65778	2	101	4726.496889	0	10.2	1.008600172
65786	1	98	17294.79666	0	4.7	0.672097858
65801	2	97	2973.159212	0	24.4	1.387389826
65803	1	95	13956.57233	0	10.6	1.025305865
65819	1	102	3778.579705	0	2.1	0.322219295
65843	2	94	4432.560585	0	30.1	1.478566496
65853	1	91	33743.13777	0	2.5	0.397940009
65888	2	100	3253.252671	0	18.4	1.264817823
65897	1	94	7715.508145	0	25	1.397940009
65908	1	97	6187.827068	0	21.1	1.324282455
65916	2	99	3269.628956	0	3.5	0.544068044
65933	2	98	19119.28334	0	4.1	0.612783857
65941	2	92	3479.998611	1	14.9	1.173186268
65965	2	93	2891.756925	1	92.7	1.967079734
65976	2	98	4516.801173	0	10.3	1.012837225
65981	2	98	4580.89267	0	4.3	0.633468456
65983	1	99	2799.598466	0	53.4	1.727541257
65984	2	91	3886.615811	0	2.3	0.361727836
65996	2	93	6658.005316	0	1.3	0.113943352
65997	2	93	4822.546435	1	3.5	0.544068044
66011	1	99	3732.740346	0	19.9	1.298853076
66017	1	98	16129.0154	0	3.8	0.579783597
66020	2	94	5124.6011	0	8.7	0.939519253
66024	3	92	5417.538008	0	6.4	0.806179974
66037	1	98	4146.738562	0	6.5	0.812913357
66039	1	91	5542.935191	0	4.2	0.62324929
66048	1	92	3713.647676	0	6.2	0.792391689
66080	1	90	3771.914063	1	11.9	1.075546961
66097	3	91	5650.421236	0	10.3	1.012837225
66105	1	98	23829.87463	0	3.2	0.505149978
66117	2	95	22184.39269	0	10.2	1.008600172
66118	1	100	4727.473386	0	11.6	1.064457989
66119	1	102	19587.51414	0	0.9	-0.045757491
66159	2	102	3168.265632	0	3	0.477121255
66175	1	98	10735.00336	0	3.7	0.568201724
66180	3	90	2602.488901	0	12.4	1.093421685
66181	1	91	19916.50563	0	7.9	0.897627091
66200	2	96	4292.02118	1	10.5	1.021189299
66203	1	97	4591.835568	0	6.3	0.799340549
66223	1	92	14781.35111	0	10.4	1.017033339
66232	1	97	4097.039649	0	31.5	1.498310554
66255	2	98	11578.60614	0	12.6	1.100370545
66257	2	99	3740.04903	0	3.7	0.568201724
66265	2	100	3917.76935	1	49.9	1.698100546
66273	2	90	4850.367409	0	17.6	1.245512668
66292	2	93	3585.320938	0	8.4	0.924279286
66301	2	101	6086.967085	0	1	0
66318	1	99	2651.198086	0	24.4	1.387389826
66359	2	91	24432.08689	0	3.3	0.51851394
66376	1	95	8278.401375	1	11.6	1.064457989
66388	2	95	2702.269506	0	47.3	1.674861141
66401	2	96	4927.985722	0	2	0.301029996
66407	2	91	5265.557097	0	9	0.954242509
66424	2	92	6349.665195	0	11	1.041392685
66432	2	95	6254.867441	0	13.2	1.120573931
66433	2	98	5556.066863	0	7.9	0.897627091
66445	2	98	5832.161606	0	4.6	0.662757832
66459	2	103	5151.057045	1	12.3	1.089905111
66466	3	91	4791.351497	0	8.5	0.929418926
66512	1	92	7159.266037	0	1	0
66521	2	94	5153.313946	0	2.7	0.431363764
66549	2	96	4977.394072	0	14.6	1.164352856
66557	1	91	7290.072852	1	22.6	1.354108439
66576	1	99	3890.280221	0	17.3	1.238046103
66579	3	90	2439.161835	0	15.1	1.178976947
66592	1	99	2701.119701	0	2.5	0.397940009
66596	3	91	2574.221825	0	6.5	0.812913357
66611	1	103	6362.869558	0	0.8	-0.096910013
66615	1	96	4718.538197	0	22.6	1.354108439
66617	1	97	4385.677232	0	91.9	1.963315511
66622	1	102	14174.94969	1	6.2	0.792391689
66624	2	93	2894.184215	0	15.7	1.195899652
66634	1	97	3840.77357	0	1.5	0.176091259
66639	2	103	3163.870789	0	3.9	0.591064607
66645	3	90	2439.161835	0	48.7	1.687528961
66657	1	99	19815.95683	0	4.2	0.62324929
66658	2	91	3813.469652	0	1.5	0.176091259
66659	1	97	6070.63413	0	11.7	1.068185862
66667	1	97	26709.36776	0	31.4	1.496929648
66706	1	94	2848.882305	0	4.4	0.643452676
66719	1	101	19082.14299	0	6.7	0.826074803
66730	1	92	4116.716492	0	3	0.477121255
66739	2	92	1963.969124	0	4.3	0.633468456
66787	2	93	4202.998694	0	6.9	0.838849091
66800	2	98	4580.89267	0	32.8	1.515873844
66810	1	92	5510.856342	0	19.6	1.292256071
66813	2	95	3110.10192	1	7.3	0.86332286
66827	3	91	3298.944365	0	3.8	0.579783597
66858	2	100	2976.496255	0	25.5	1.40654018
66865	1	94	7618.698941	0	2.1	0.322219295
66900	2	101	4350.175549	0	17.3	1.238046103
66919	1	92	9282.51466	1	6.8	0.832508913
66931	1	93	22417.77471	0	13.4	1.127104798
66940	1	94	6840.064242	0	3.6	0.556302501
66951	3	92	5832.161606	0	4.3	0.633468456
66971	2	91	3424.335879	0	2.5	0.397940009
66986	2	92	2207.728521	0	14.4	1.158362492
66992	2	94	14975.66587	0	6.1	0.785329835
67008	1	92	5568.55406	0	20.3	1.307496038
67016	1	98	16129.0154	0	9.8	0.991226076
67024	2	94	25914.82486	0	0.9	-0.045757491
67027	2	94	6643.147934	0	11.1	1.045322979
67030	2	96	2955.244831	0	48.6	1.686636269
67036	3	90	4517.998673	0	4.9	0.69019608
67038	1	99	5594.769589	0	11.7	1.068185862
67071	1	97	46439.17592	0	7.9	0.897627091
67072	2	100	3973.611171	0	3.5	0.544068044
67099	1	100	4803.550859	0	8.4	0.924279286
67104	2	97	3297.511453	0	20.2	1.305351369
67108	1	102	3978.604947	0	138.1	2.140193679
67110	2	93	2429.932372	0	2.2	0.342422681
67114	1	102	2726.138581	0	7.6	0.880813592
67122	1	102	4064.670258	0	3.7	0.568201724
67130	2	102	5248.690556	0	14	1.146128036
67156	2	93	4458.63536	0	5.9	0.770852012
67158	2	93	4724.896851	0	10.8	1.033423755
67164	3	91	3511.490368	0	1.7	0.230448921
67166	1	93	5422.776552	0	0.7	-0.15490196
67238	1	94	2676.161924	0	4.3	0.633468456
67254	2	102	4661.716632	0	3.9	0.591064607
67256	1	100	5380.094309	0	9	0.954242509
67299	2	91	5408.363245	0	24.4	1.387389826
67303	1	97	28639.88118	1	4.5	0.653212514
67324	2	90	2586.32956	0	1.5	0.176091259
67348	3	90	2439.161835	0	4.8	0.681241237
67358	2	90	3278.860709	0	5	0.698970004
67394	1	91	3157.341358	0	17.9	1.252853031
67432	2	96	3879.567416	0	234.9	2.370883017
67458	1	92	2860.665567	0	2.7	0.431363764
67464	2	100	14194.53732	0	3.3	0.51851394
67468	1	100	3189.599731	0	6.4	0.806179974
67498	1	100	4915.057132	0	15.3	1.184691431
67506	1	90	7556.305067	1	19.5	1.290034611
67536	1	95	30997.4886	0	38.3	1.583198774
67540	2	90	4981.913279	0	78.1	1.892651034
67547	1	91	5859.93417	0	2.7	0.431363764
67561	2	96	4682.108891	0	3.8	0.579783597
67568	1	95	7585.743579	0	107	2.029383778
67574	1	99	3994.330631	0	2.2	0.342422681
67575	1	94	5880.691134	0	29.2	1.465382851
67578	1	94	25071.66569	0	1.7	0.230448921
67609	2	96	3187.748396	0	11.3	1.053078443
67612	3	92	6093.598182	0	14.7	1.167317335
67633	2	99	2827.823591	0	2.8	0.447158031
67645	2	99	3969.549345	0	8.8	0.944482672
67660	3	91	3254.807838	0	11.2	1.049218023
67664	2	103	3822.774497	0	3.3	0.51851394
67673	1	100	4874.40083	0	16.2	1.209515015
67679	2	102	4968.630381	0	5.3	0.72427587
67735	2	90	2816.321377	0	0.424264069	-0.372363747
67755	2	91	26198.00182	0	1.7	0.230448921
67758	2	90	2176.508035	1	6.2	0.792391689
67760	2	92	2620.493421	0	17.9	1.252853031
67771	2	101	5852.800857	1	11.7	1.068185862
67803	1	94	6625.339628	0	0.7	-0.15490196
67805	2	99	2706.574523	0	33.8	1.5289167
67809	2	94	11578.60614	0	77.1	1.887054378
67821	2	96	4125.234233	0	115.5	2.062581984
67825	1	92	3843.950733	0	7.1	0.851258349
67860	2	97	8089.092697	0	15.7	1.195899652
67868	1	101	8520.868035	1	3.6	0.556302501
67881	2	98	10673.1414	0	17.2	1.235528447
67890	2	94	4938.094902	0	108.4	2.035029282
67905	2	103	2039.711133	0	4.5	0.653212514
67914	3	91	8557.523991	0	4	0.602059991
67932	3	92	16661.40682	0	7.7	0.886490725
67944	2	91	4334.791828	0	50.7	1.705007959
67949	2	90	4023.375359	0	3	0.477121255
67971	1	102	4177.518405	0	1.4	0.146128036
67990	3	90	2401.908696	0	12.3	1.089905111
67994	2	94	23884.73877	0	11.8	1.071882007
68002	1	98	19082.14299	0	30.4	1.482873584
68009	2	100	4531.533725	0	1	0
68014	1	101	9957.861536	0	22.2	1.346352974
68048	2	100	3271.989307	0	23.8	1.376576957
68072	2	98	25065.439	0	33.4	1.523746467
68083	2	96	4216.439649	0	2.1	0.322219295
68088	2	103	1837.26975	0	27.5	1.439332694
68090	1	102	6478.249758	0	13.1	1.117271296
68098	1	99	5045.545943	0	33	1.51851394
68116	2	98	4680.771059	1	25.2	1.401400541
68126	1	91	7892.971402	0	1	0
68146	1	92	7465.732736	0	42	1.62324929
68148	2	98	4752.834184	0	19.2	1.283301229
68153	1	102	2076.533726	0	5	0.698970004
68179	2	99	3609.993526	0	12.4	1.093421685
68186	1	95	6985.072722	0	1	0
68201	2	102	6927.301335	0	1	0
68202	1	94	26883.80843	0	6.3	0.799340549
68215	2	102	4654.756931	0	4.1	0.612783857
68223	2	101	8855.080098	0	10.8	1.033423755
68241	3	92	7086.401154	0	2.6	0.414973348
68243	1	92	7704.307116	0	6.5	0.812913357
68266	2	97	3034.965225	0	9	0.954242509
68287	1	92	7648.001202	0	2	0.301029996
68299	1	97	6402.885426	0	6.3	0.799340549
68323	1	102	7912.779696	0	21.7	1.336459734
68326	1	90	3522.37642	0	102.8	2.011993115
68332	2	94	42415.21111	0	20.2	1.305351369
68360	3	92	4499.525788	0	11	1.041392685
68373	2	91	4334.791828	0	27.5	1.439332694
68406	1	98	4102.209627	0	1	0
68408	1	101	32329.5357	1	41.7	1.620136055
68459	1	99	4094.399479	0	24.5	1.389166084
68461	2	101	22966.34473	1	58.3	1.765668555
68475	1	98	13029.26075	1	1.2	0.079181246
68511	1	98	2805.102827	0	4	0.602059991
68527	1	98	16129.0154	0	1	0
68533	3	90	2276.682935	0	4.7	0.672097858
68534	2	102	5448.405507	0	0.6	-0.22184875
68540	3	91	5066.185017	0	13.3	1.123851641
68543	3	92	7418.777054	0	5.3	0.72427587
68546	1	101	4409.074887	0	22.2	1.346352974
68621	2	101	6249.770634	0	18.9	1.276461804
68628	2	95	3852.674844	0	10.7	1.029383778
68658	1	91	3825.568784	0	4.7	0.672097858
68659	1	94	28715.55009	1	9.9	0.995635195
68668	3	92	5417.538008	0	5.5	0.740362689
68685	2	99	4660.309529	0	3.8	0.579783597
68697	2	94	4225.089176	0	1.8	0.255272505
68718	2	97	4568.866035	0	70.1	1.845718018
68743	1	99	1891.72221	0	22.3	1.348304863
68750	2	90	4260.636762	0	10.3	1.012837225
68776	1	102	14617.91687	0	6.2	0.792391689
68826	1	96	3463.443902	1	27.3	1.436162647
68832	3	90	2363.72813	0	27.7	1.442479769
68834	1	97	5029.818232	0	19.3	1.285557309
68838	1	102	4373.786432	0	87.1	1.940018155
68844	1	98	30186.0681	0	12.7	1.103803721
68858	2	90	5065.789681	0	48.1	1.682145076
68867	2	100	27489.40322	0	3.4	0.531478917
68890	2	102	7751.953313	0	5	0.698970004
68893	1	99	3811.056015	0	8.8	0.944482672
68900	1	93	18100.40885	0	60	1.77815125
68921	1	98	14998.03108	0	8.4	0.924279286
68956	1	94	10178.17235	0	3.5	0.544068044
68958	1	92	10767.46696	0	10.8	1.033423755
68968	3	92	7648.001202	0	36.5	1.562292864
68987	1	97	5296.61037	0	16.2	1.209515015
69000	1	95	8824.030932	1	3.1	0.491361694
69002	2	98	4669.137839	0	4.6	0.662757832
69016	1	100	4915.057132	0	52.4	1.719331287
69048	1	94	6183.765425	0	46.8	1.670245853
69064	2	96	3796.785127	0	105.5	2.02325246
69069	2	102	3491.121577	0	4.6	0.662757832
69080	2	101	6137.737134	0	74.3	1.870988814
69082	1	96	4738.606254	0	11	1.041392685
69087	1	98	13029.26075	0	6.7	0.826074803
69098	1	102	6114.550953	0	5.8	0.763427994
69113	1	94	16949.02884	0	6.2	0.792391689
69118	1	99	1706.79419	0	1.3	0.113943352
69122	3	90	3663.867789	0	1.1	0.041392685
69127	2	98	19462.00488	0	14.9	1.173186268
69132	1	90	3888.336543	0	4	0.602059991
69138	1	92	24481.2536	0	31.4	1.496929648
69139	1	92	9282.51466	0	0.424264069	-0.372363747
69143	2	100	2688.096712	0	26	1.414973348
69160	1	92	9258.947615	0	10	1
69195	2	94	4912.481781	0	51.9	1.715167358
69215	2	96	6627.843224	1	11.2	1.049218023
69217	1	101	10709.8802	0	3.8	0.579783597
69234	2	97	4203.2755	0	9.3	0.968482949
69268	2	102	3756.426001	0	7.8	0.892094603
69269	1	98	30360.42382	0	1.7	0.230448921
69305	2	97	4194.881218	0	98.7	1.994317153
69316	3	91	2627.327909	0	15	1.176091259
69327	1	95	18295.91725	0	15.8	1.198657087
69331	1	99	3732.740346	0	9.8	0.991226076
69338	1	102	5416.459681	0	26.7	1.426511261
69341	1	102	3685.936001	0	39.2	1.593286067
69345	1	94	6245.951354	0	7	0.84509804
69357	2	100	3105.915188	0	12.9	1.11058971
69370	2	96	7012.815353	0	7.5	0.875061263
69382	2	91	3776.213601	0	3.6	0.556302501
69406	1	93	3032.885886	0	1.5	0.176091259
69441	1	101	20646.82366	0	50.6	1.704150517
69461	3	90	2401.908696	0	1.7	0.230448921
69466	2	92	2163.217043	0	11.2	1.049218023
69492	2	101	6301.898592	0	57.7	1.761175813
69535	1	102	19587.51414	0	2	0.301029996
69548	2	99	2767.544848	0	9	0.954242509
69551	2	97	3916.752206	0	40.1	1.603144373
69554	2	96	3109.040136	0	22.5	1.352182518
69578	2	98	5470.675468	0	1.7	0.230448921
69588	1	98	22223.5868	0	0.424264069	-0.372363747
69605	2	93	5159.69654	0	9.5	0.977723605
69611	2	102	3168.265632	0	1.2	0.079181246
69628	3	92	4895.664241	0	31.2	1.494154594
69651	1	100	6023.829806	1	15.2	1.181843588
69677	2	96	4560.142184	1	9.6	0.982271233
69683	1	99	2799.598466	0	25	1.397940009
69694	1	96	3284.286484	0	56.2	1.749736316
69741	3	92	5906.739353	0	3.7	0.568201724
69775	3	91	5102.262232	0	21.7	1.336459734
69780	1	98	23288.28657	1	138.8	2.142389466
69810	2	93	5449.496749	0	5.8	0.763427994
69839	3	92	5789.312481	0	3.9	0.591064607
69853	3	91	3051.034674	0	193.4	2.28645647
69857	3	91	7625.008193	0	26.4	1.421603927
69878	1	100	5451.523826	0	31.1	1.492760389
69889	1	96	4692.320417	1	3.5	0.544068044
69904	2	90	5065.789681	0	32.6	1.5132176
69909	1	92	4042.94407	0	3.6	0.556302501
69926	1	98	5678.998228	0	40.1	1.603144373
69946	2	94	14975.66587	0	19	1.278753601
69950	2	95	2761.774059	0	12.7	1.103803721
69967	2	91	9959.296943	0	81.5	1.911157609
69970	1	90	3140.851752	0	11.9	1.075546961
69978	2	101	6433.587417	1	12.6	1.100370545
69984	1	92	9986.278994	0	1.1	0.041392685
70021	1	98	14998.03108	0	11.1	1.045322979
70023	1	96	2633.731208	0	24.9	1.396199347
70039	1	101	8974.973734	0	9	0.954242509
70068	2	90	2863.441774	1	43.2	1.635483747
70074	1	100	6633.731857	0	2.9	0.462397998
70076	1	91	2220.33859	0	1.6	0.204119983
70085	1	94	6363.132843	0	2.4	0.380211242
70090	2	95	13094.08701	0	9.6	0.982271233
70097	1	90	22774.04095	0	3.3	0.51851394
70144	3	91	6468.464333	0	9.7	0.986771734
70159	1	96	3715.976437	0	22.5	1.352182518
70181	2	94	4455.20245	0	26.1	1.416640507
70184	1	92	5510.856342	0	4.3	0.633468456
70187	1	91	3764.757821	0	1.9	0.278753601
70199	1	91	21356.04106	0	7.1	0.851258349
70207	1	100	20903.7094	0	2.1	0.322219295
70324	1	98	37651.86349	0	0.424264069	-0.372363747
70348	1	101	7955.046003	0	130	2.113943352
70354	1	96	3715.976437	0	10.1	1.004321374
70376	1	103	4805.19742	0	1	0
70403	2	96	6512.346458	0	4.7	0.672097858
70410	2	103	3266.874961	0	3.6	0.556302501
70433	2	98	7648.001202	0	29.8	1.474216264
70436	2	98	3905.868236	0	18.2	1.260071388
70444	2	96	9196.600937	0	4.3	0.633468456
[truncated: 107 more rows]
