# Supplementary material for: Re-expressing coefficients from regression models for inclusion in a meta-analysis
Source: BMC Med Res Methodol. 2024 Jan 8;24:6. doi: 10.1186/s12874-023-02132-y (PMC10773134; doi:10.1186/s12874-023-02132-y)
Supplement: Supplementary file 2 — Additional file 2. [file 12874_2023_2132_MOESM2_ESM.zip › Supp_Files_R1/data/Pilkerton_2018.csv]

SEQN	RIAGENDR	RIDAGEYR	DMDEDUC	SDMVPSU	SDMVSTRA	wgt3	BMXBMI	pfoa	lg2pfoa	eth	logrubella	eth1	eth2	ed1	ed2	female	pfoa_fem
10	1	43	2	1	7	11226.35044	30.94	4.3	2.10433666	2	5.123963979	0	1	0	1	0	0
56	1	21	1	1	12	42124.58022	24.64	3.3	1.722466024	1	4.828313737	1	0	1	0	0	0
57	1	39	3	2	5	46859.94112	29.74	4.8	2.263034406	1	2.772588722	1	0	0	0	0	0
113	1	27	3	1	10	40717.20119	23.53	5.9	2.560714954	1	3.295836866	1	0	0	0	0	0
121	1	38	1	1	7	7451.93556	28.4	5.1	2.350497247	3	4.615120517	0	0	1	0	0	0
149	2	40	2	2	8	48506.31414	27.06	6.5	2.700439718	3	4.276666119	0	0	0	1	1	6.5
156	1	22	3	2	2	19053.92653	22.25	2.4	1.263034406	2	4.110873864	0	1	0	0	0	0
166	1	41	1	1	11	6621.389857	28.79	6	2.584962501	3	3.218875825	0	0	1	0	0	0
223	1	47	1	1	11	12639.41925	26.73	4.3	2.10433666	2	4.86753445	0	1	1	0	0	0
243	2	19	3	2	8	14580.25618	21.41	4.4	2.137503524	1	4.276666119	1	0	0	0	1	4.4
268	1	30	3	1	13	9635.741614	25.86	4.6	2.201633861	3	4.442651256	0	0	0	0	0	0
358	2	48	3	2	2	16860.0587	36.98	4.7	2.232660757	2	5.204006687	0	1	0	0	1	4.7
359	2	42	3	2	5	16300.1372	26.67	14.1	3.817623258	2	4.127134385	0	1	0	0	1	14.1
365	1	48	1	1	10	5988.240173	24.95	3.5	1.807354922	3	4.007333185	0	0	1	0	0	0
429	1	43	1	2	9	7555.909854	41.23	3	1.584962501	3	4.934473933	0	0	1	0	0	0
474	2	21	1	1	1	76574.60456	15.22	4.2	2.070389328	1	2.995732274	1	0	1	0	1	4.2
504	2	32	2	2	1	3633.330143	24.74	3.6	1.847996907	1	4.143134726	1	0	0	1	1	3.6
532	1	40	1	2	4	10843.26487	28.5	12.3	3.62058641	2	4.49980967	0	1	1	0	0	0
537	1	41	2	2	1	49523.38097	26.4	3.5	1.807354922	1	4.727387819	1	0	0	1	0	0
569	2	29	2	1	10	8792.049802	28.93	8.4	3.070389328	3	2.890371758	0	0	0	1	1	8.4
583	1	42	1	2	9	7420.547223	21.3	5.4	2.432959407	2	4.521788577	0	1	1	0	0	0
592	1	32	3	1	12	51775.81818	25.14	6.4	2.678071905	1	3.988984047	1	0	0	0	0	0
602	1	28	1	1	6	10516.53371	27.42	5.2	2.378511623	3	3.912023005	0	0	1	0	0	0
646	2	45	2	1	6	63786.22932	33.2	6.3	2.655351829	3	5.117993812	0	0	0	1	1	6.3
665	1	28	2	1	10	39126.4894	33.46	2.5	1.321928095	1	2.772588722	1	0	0	1	0	0
701	2	32	3	2	8	16097.71616	38.56	7	2.807354922	2	4.532599493	0	1	0	0	1	7
703	2	33	1	2	7	36628.20549	31.69	1	0	3	2.197224577	0	0	1	0	1	1
708	2	26	1	2	13	6967.899435	34.67	7.9	2.981852653	3	3.465735903	0	0	1	0	1	7.9
714	1	47	3	2	1	53606.8894	19.63	6.9	2.786596362	1	4.574710979	1	0	0	0	0	0
737	2	22	3	2	4	14235.50171	22.4	4.8	2.263034406	2	4.317488114	0	1	0	0	1	4.8
765	2	36	3	1	12	10338.04442	29.07	2.2	1.137503524	3	3.218875825	0	0	0	0	1	2.2
778	2	40	3	2	1	46627.84391	26.23	3	1.584962501	1	3.258096538	1	0	0	0	1	3
794	1	19	3	1	12	1777.74447	25.56	8.2	3.03562391	3	4.477336814	0	0	0	0	0	0
803	1	41	1	1	12	5325.119131	25.8	4.4	2.137503524	3	5.111987788	0	0	1	0	0	0
816	1	44	1	2	6	5136.885511	19.83	3.3	1.722466024	3	4.521788577	0	0	1	0	0	0
836	2	29	3	2	9	23987.09775	22.95	4.7	2.232660757	1	4.025351691	1	0	0	0	1	4.7
882	1	19	2	2	5	15839.36002	19.56	8.4	3.070389328	1	3.663561646	1	0	0	1	0	0
914	1	41	1	2	7	10733.60792	45.19	3.4	1.765534746	2	5.204006687	0	1	1	0	0	0
921	1	26	3	1	7	32266.0229	24.06	7.2	2.847996907	1	2.48490665	1	0	0	0	0	0
959	1	28	2	2	12	38881.69785	29.87	6.5	2.700439718	1	2.890371758	1	0	0	1	0	0
976	1	41	3	2	4	9608.717797	34.74	8.4	3.070389328	2	4.795790546	0	1	0	0	0	0
978	2	44	1	2	4	36465.66301	22.52	4.2	2.070389328	1	4.430816799	1	0	1	0	1	4.2
988	2	38	3	2	7	37885.9409	30.83	4.5	2.169925001	3	5.030437921	0	0	0	0	1	4.5
991	2	32	3	1	4	11573.04145	22.52	1.7	0.765534746	3	4.844187086	0	0	0	0	1	1.7
1009	2	39	3	1	8	49265.51469	33.32	4.6	2.201633861	1	4.143134726	1	0	0	0	1	4.6
1028	1	46	1	2	6	5650.378149	23.62	2.7	1.432959407	3	1.791759469	0	0	1	0	0	0
1033	2	45	1	1	7	10892.14513	23.23	5.7	2.510961919	2	4.615120517	0	1	1	0	1	5.7
1041	2	41	2	1	3	6447.62193	35.93	3.9	1.963474124	3	4.624972813	0	0	0	1	1	3.9
1054	2	42	1	1	13	4595.201119	26.33	2	1	3	5.056245805	0	0	1	0	1	2
1063	2	24	1	2	6	816.167246	32.71	1.6	0.678071905	3	4.442651256	0	0	1	0	1	1.6
1071	1	34	2	1	11	11219.64323	26.49	3.7	1.887525271	2	4.043051268	0	1	0	1	0	0
1093	2	42	1	2	4	12796.89764	36.01	2.9	1.5360529	2	3.465735903	0	1	1	0	1	2.9
1104	2	44	3	2	5	4787.015788	40.89	4.8	2.263034406	3	3.891820298	0	0	0	0	1	4.8
1116	1	40	3	2	8	11644.61461	23.22	5.9	2.560714954	2	3.713572067	0	1	0	0	0	0
1122	2	45	2	2	9	9929.406125	36.9	5.6	2.485426827	2	4.663439094	0	1	0	1	1	5.6
1158	1	49	3	2	8	12018.71831	38.31	10.3	3.364572432	2	4.543294782	0	1	0	0	0	0
1197	2	40	1	2	3	4358.78391	35.29	1.7	0.765534746	3	3.912023005	0	0	1	0	1	1.7
1201	2	48	1	2	4	10291.68586	30.24	3.2	1.678071905	2	2.944438979	0	1	1	0	1	3.2
1208	1	19	1	2	12	3154.410997	23.8	8.8	3.137503524	2	4.442651256	0	1	1	0	0	0
1221	2	47	3	2	9	35339.58689	40.32	3.8	1.925999419	3	4.919980926	0	0	0	0	1	3.8
1230	1	19	2	2	3	1429.022545	19.23	6.5	2.700439718	3	4.204692619	0	0	0	1	0	0
1231	1	28	3	2	1	38825.14004	44.77	7.4	2.887525271	1	1.945910149	1	0	0	0	0	0
1245	1	43	3	2	13	5111.923268	30.87	5.2	2.378511623	3	0.693147181	0	0	0	0	0	0
1257	2	49	3	1	1	55756.14698	27.23	10	3.321928095	1	4.510859507	1	0	0	0	1	10
1264	2	40	3	2	8	11517.34983	31.77	4	2	2	3.871201011	0	1	0	0	1	4
1277	1	19	1	2	8	2558.242936	19.71	5.6	2.485426827	3	4.844187086	0	0	1	0	0	0
1284	2	36	3	2	9	30742.87379	23.11	4.2	2.070389328	1	2.63905733	1	0	0	0	1	4.2
1307	2	42	1	2	6	4735.704634	27.52	7.5	2.906890596	3	4.394449155	0	0	1	0	1	7.5
1322	1	33	1	2	7	39501.37705	29.45	6.2	2.632268215	3	4.890349128	0	0	1	0	0	0
1325	1	38	1	1	13	9635.741614	33.99	1.8	0.847996907	3	4.356708827	0	0	1	0	0	0
1391	2	35	3	2	9	10230.84334	25.98	1.5	0.584962501	2	4.510859507	0	1	0	0	1	1.5
1410	1	49	2	2	1	55786.31087	27.75	6.6	2.722466024	1	3.761200116	1	0	0	1	0	0
1416	1	32	2	1	1	45862.38042	34.22	6.5	2.700439718	1	4.430816799	1	0	0	1	0	0
1428	1	40	3	2	11	47855.55599	27.8	7.7	2.944858446	1	4.574710979	1	0	0	0	0	0
1443	2	44	3	2	2	52300.71049	19.89	1.9	0.925999419	1	4.077537444	1	0	0	0	1	1.9
1461	1	33	1	2	4	14024.01764	42.15	5.5	2.459431619	2	3.135494216	0	1	1	0	0	0
1462	1	27	1	2	2	12080.25938	28.36	8	3	3	0.693147181	0	0	1	0	0	0
1479	1	19	2	2	6	1308.608599	30.16	4.4	2.137503524	3	4.33073334	0	0	0	1	0	0
1480	2	33	1	2	8	39736.99614	18.4	9.9	3.307428525	1	3.295836866	1	0	1	0	1	9.9
1482	1	37	3	2	8	42854.02591	26.08	4.3	2.10433666	1	3.891820298	1	0	0	0	0	0
1503	1	38	3	2	7	21319.29624	28.75	8.1	3.017921908	3	4.672828834	0	0	0	0	0	0
1509	1	36	3	1	6	13793.11107	23.38	8.4	3.070389328	3	4.430816799	0	0	0	0	0	0
1529	1	46	2	2	1	51004.96126	29.02	4.9	2.292781749	1	4.8978398	1	0	0	1	0	0
1536	1	33	3	1	1	47667.09053	30.88	7.4	2.887525271	1	3.891820298	1	0	0	0	0	0
1538	2	31	3	2	7	39411.89687	26.41	5	2.321928095	3	4.8978398	0	0	0	0	1	5
1544	2	30	2	1	12	9024.734729	22.46	4.2	2.070389328	3	4.9698133	0	0	0	1	1	4.2
1554	2	48	1	1	10	5707.285271	23.82	2.6	1.378511623	3	3.091042453	0	0	1	0	1	2.6
1580	1	26	1	2	13	9486.403623	26.37	6.3	2.655351829	3	4.510859507	0	0	1	0	0	0
1606	2	48	1	2	6	4679.619814	29.61	3.4	1.765534746	3	4.48863637	0	0	1	0	1	3.4
1617	2	46	3	1	1	54049.19798	34.49	6.8	2.765534746	1	4.955827058	1	0	0	0	1	6.8
1618	1	45	2	2	9	8372.132501	23.84	3.4	1.765534746	2	2.944438979	0	1	0	1	0	0
1635	1	19	1	2	3	1606.780714	42.99	3.2	1.678071905	3	3.555348061	0	0	1	0	0	0
1671	2	43	1	1	5	4983.962152	32.94	2.2	1.137503524	3	4.86753445	0	0	1	0	1	2.2
1752	2	34	3	2	4	12052.46596	31.63	2.6	1.378511623	2	3.555348061	0	1	0	0	1	2.6
1759	1	48	3	2	4	10979.38571	29.41	5.6	2.485426827	2	3.610917913	0	1	0	0	0	0
1764	1	33	2	1	5	11570.44132	34.17	6.2	2.632268215	3	0	0	0	0	1	0	0
1766	1	25	1	1	7	32458.35923	32.85	4.9	2.292781749	1	3.135494216	1	0	1	0	0	0
1767	1	19	2	1	11	3729.689946	21.1	3.6	1.847996907	3	2.564949357	0	0	0	1	0	0
1778	2	49	1	2	6	4491.191664	37.96	2.4	1.263034406	3	4.828313737	0	0	1	0	1	2.4
1785	1	40	3	1	4	12785.89393	28.97	3.5	1.807354922	3	1.098612289	0	0	0	0	0	0
1802	1	31	1	1	6	12994.32106	29.14	3.2	1.678071905	3	4.317488114	0	0	1	0	0	0
1813	2	19	3	1	6	2359.327718	22.11	8.2	3.03562391	3	3.295836866	0	0	0	0	1	8.2
1821	2	40	3	1	11	68145.64446	17.04	3.5	1.807354922	1	4.060443011	1	0	0	0	1	3.5
1850	2	44	3	2	10	18033.59812	27.75	5.4	2.432959407	2	4.605170186	0	1	0	0	1	5.4
1875	1	49	2	2	11	5390.34404	26.93	4.1	2.03562391	3	3.465735903	0	0	0	1	0	0
1882	1	34	2	1	7	48305.86459	19.72	12.1	3.596935142	1	2.079441542	1	0	0	1	0	0
1914	2	34	1	2	6	49059.8348	39.31	5.7	2.510961919	1	3.784189634	1	0	1	0	1	5.7
1941	1	26	2	1	11	51157.50919	19.48	14.9	3.897240426	1	3.80666249	1	0	0	1	0	0
1942	2	45	1	2	4	13396.32036	29.65	3.5	1.807354922	2	3.850147602	0	1	1	0	1	3.5
1949	1	45	1	2	3	5162.795231	29.47	2.6	1.378511623	3	3.828641396	0	0	1	0	0	0
1950	2	48	3	1	1	55033.66259	53.77	4.6	2.201633861	1	4.477336814	1	0	0	0	1	4.6
1951	1	20	3	2	5	37772.44608	24.09	10.2	3.350497247	1	3.737669618	1	0	0	0	0	0
1958	2	20	3	2	6	9927.177544	26.57	4.8	2.263034406	3	3.258096538	0	0	0	0	1	4.8
1960	2	43	2	1	6	54238.37008	32.9	3.5	1.807354922	1	4.94875989	1	0	0	1	1	3.5
1981	2	21	1	2	2	10052.49572	21.77	1.2	0.263034406	3	2.197224577	0	0	1	0	1	1.2
1988	2	49	1	2	12	4229.665288	28.01	2.2	1.137503524	3	0.693147181	0	0	1	0	1	2.2
2003	2	34	3	1	12	52923.42762	23.2	5.2	2.378511623	1	3.871201011	1	0	0	0	1	5.2
2010	2	37	2	2	13	7795.884169	24.89	2.5	1.321928095	3	3.33220451	0	0	0	1	1	2.5
2041	2	41	2	1	7	43309.7405	26.96	8	3	1	2.890371758	1	0	0	1	1	8
2066	1	33	1	2	2	10273.61095	19.98	3	1.584962501	3	4.934473933	0	0	1	0	0	0
2088	2	47	1	2	9	9815.308357	25.31	3.5	1.807354922	2	0	0	1	1	0	1	3.5
2101	1	37	1	1	11	14205.96387	34.72	2.2	1.137503524	2	4.510859507	0	1	1	0	0	0
2107	1	44	2	2	2	55426.75892	24.56	6.2	2.632268215	1	4.912654886	1	0	0	1	0	0
2129	2	44	3	2	8	46366.58849	20.59	4.5	2.169925001	1	4.86753445	1	0	0	0	1	4.5
2149	2	47	1	1	10	4358.171681	25.75	6.5	2.700439718	3	3.36729583	0	0	1	0	1	6.5
2193	1	29	2	1	12	12545.08997	30.54	6.4	2.678071905	3	0	0	0	0	1	0	0
2238	1	20	1	1	7	13445.6163	24.62	4.5	2.169925001	2	3.784189634	0	1	1	0	0	0
2245	2	32	1	1	10	43634.38498	37.99	3.6	1.847996907	1	4.110873864	1	0	1	0	1	3.6
2258	2	26	3	1	1	36595.01642	24.69	7	2.807354922	1	2.890371758	1	0	0	0	1	7
2291	1	39	3	2	9	30810.7735	24.39	6.2	2.632268215	1	4.718498871	1	0	0	0	0	0
2323	2	19	1	2	6	16003.27999	21.56	5.5	2.459431619	1	3.33220451	1	0	1	0	1	5.5
2327	2	19	3	1	13	1357.079654	30.91	4.1	2.03562391	3	3.583518938	0	0	0	0	1	4.1
2333	1	36	2	1	7	12384.26447	34.73	5	2.321928095	2	4.553876892	0	1	0	1	0	0
2335	2	40	2	1	10	4985.701798	21.16	4.1	2.03562391	3	3.555348061	0	0	0	1	1	4.1
2375	2	44	3	2	8	49153.05265	18.1	3	1.584962501	1	4.624972813	1	0	0	0	1	3
2388	2	21	2	2	5	35499.62989	30.65	4.7	2.232660757	1	4.127134385	1	0	0	1	1	4.7
2399	2	41	2	2	6	33665.34774	24.42	2.5	1.321928095	3	4.532599493	0	0	0	1	1	2.5
2407	1	37	3	2	4	11847.41885	24.83	3.4	1.765534746	2	4.762173935	0	1	0	0	0	0
2412	2	48	1	1	4	5933.058296	29.93	4.3	2.10433666	3	4.605170186	0	0	1	0	1	4.3
2449	2	24	3	2	2	8666.062976	30.74	3.9	1.963474124	3	3.258096538	0	0	0	0	1	3.9
2457	1	26	3	2	12	10394.83104	24.53	8.2	3.03562391	3	3.784189634	0	0	0	0	0	0
2494	1	20	2	1	7	13081.2057	23.38	4.9	2.292781749	2	3.891820298	0	1	0	1	0	0
2553	1	40	1	2	12	50130.703	24.6	7.9	2.981852653	1	4.574710979	1	0	1	0	0	0
2574	2	31	3	2	9	12459.54145	40.05	2.7	1.432959407	3	3.931825633	0	0	0	0	1	2.7
2585	1	19	2	2	5	3229.768485	23.36	8	3	2	4.094344562	0	1	0	1	0	0
2591	2	29	1	2	13	8383.068934	26.76	2.5	1.321928095	3	3.713572067	0	0	1	0	1	2.5
2608	2	47	2	2	13	54205.80892	21.75	4.5	2.169925001	1	3.713572067	1	0	0	1	1	4.5
2614	1	19	3	2	6	1374.039029	31.73	5.1	2.350497247	3	3.970291914	0	0	0	0	0	0
2621	1	32	3	2	5	45297.66631	31.97	9.6	3.263034406	1	2.833213344	1	0	0	0	0	0
2636	1	47	1	1	6	6454.198436	31.33	3.8	1.925999419	3	3.663561646	0	0	1	0	0	0
2660	1	42	3	2	6	51150.79028	32.58	4.4	2.137503524	1	0	1	0	0	0	0	0
2671	1	39	2	2	6	10554.09712	47.06	4.3	2.10433666	3	3.663561646	0	0	0	1	0	0
2697	2	39	3	1	11	60847.68874	30.49	6	2.584962501	1	3.737669618	1	0	0	0	1	6
2705	1	30	2	1	12	12029.20504	30.25	6.2	2.632268215	3	4.86753445	0	0	0	1	0	0
2716	1	20	3	1	11	51157.50919	24.6	6.3	2.655351829	1	2.708050201	1	0	0	0	0	0
2719	1	19	2	2	8	2558.242936	17.01	2.3	1.201633861	3	0	0	0	0	1	0	0
2729	2	35	2	2	1	47565.219	50.22	24.3	4.602884409	1	4.158883083	1	0	0	1	1	24.3
2766	2	32	3	1	12	10321.59483	27.45	7.6	2.925999419	3	2.708050201	0	0	0	0	1	7.6
2782	1	28	1	2	12	13809.90832	35.72	8.3	3.053111336	2	2.197224577	0	1	1	0	0	0
2794	1	30	3	2	8	15605.15453	25.5	4.8	2.263034406	2	4.043051268	0	1	0	0	0	0
2810	2	45	3	2	6	48294.79399	29.21	5.2	2.378511623	1	4.709530201	1	0	0	0	1	5.2
2820	1	48	2	2	7	42640.96885	31.11	2.6	1.378511623	3	3.713572067	0	0	0	1	0	0
2821	1	46	1	2	2	5604.767392	26.83	6.6	2.722466024	3	4.753590191	0	0	1	0	0	0
2857	1	26	2	2	7	30420.21859	24.41	4.3	2.10433666	3	4.672828834	0	0	0	1	0	0
2904	1	28	3	2	12	37656.80444	22.86	8.8	3.137503524	1	4.574710979	1	0	0	0	0	0
2953	1	34	2	2	7	37958.16424	23.08	5.5	2.459431619	3	4.912654886	0	0	0	1	0	0
3024	2	25	2	1	4	9651.558677	23.22	4.2	2.070389328	3	2.197224577	0	0	0	1	1	4.2
3026	2	28	3	1	11	103831.171	33.78	4.9	2.292781749	3	1.609437912	0	0	0	0	1	4.9
3029	1	31	1	1	1	26351.86749	23.15	5.2	2.378511623	1	3.63758616	1	0	1	0	0	0
3032	2	19	3	1	1	17649.29611	16.95	11.6	3.5360529	1	4.077537444	1	0	0	0	1	11.6
3040	2	20	2	2	6	35006.47621	38.15	5.6	2.485426827	1	3.218875825	1	0	0	1	1	5.6
3094	1	25	2	1	12	11068.01364	26.35	6.7	2.744161096	3	2.397895273	0	0	0	1	0	0
3117	1	37	2	1	7	14395.62539	30.38	7.3	2.867896464	2	4.875197323	0	1	0	1	0	0
3146	1	45	1	2	6	5866.011552	26.8	2.9	1.5360529	3	4.060443011	0	0	1	0	0	0
3161	2	39	1	2	4	14450.69622	28.1	1.2	0.263034406	2	0.693147181	0	1	1	0	1	1.2
3172	1	22	1	2	6	8873.923264	22.37	3.7	1.887525271	3	4.682131227	0	0	1	0	0	0
3180	1	39	3	2	9	28286.04902	25.28	9.9	3.307428525	3	3.496507561	0	0	0	0	0	0
3196	2	32	1	1	7	37117.22271	28.26	5	2.321928095	1	3.33220451	1	0	1	0	1	5
3206	2	46	2	1	1	52753.49922	35.14	11.3	3.498250868	1	4.663439094	1	0	0	1	1	11.3
3229	2	36	1	1	3	12505.05529	41.34	3.7	1.887525271	3	3.891820298	0	0	1	0	1	3.7
3231	1	49	3	2	4	12709.12213	29.58	10	3.321928095	2	4.615120517	0	1	0	0	0	0
3233	2	40	1	1	6	15767.3197	66.44	5.4	2.432959407	2	3.295836866	0	1	1	0	1	5.4
3264	2	41	3	2	12	48570.94706	24.75	6.2	2.632268215	1	2.63905733	1	0	0	0	1	6.2
3279	1	42	1	1	7	10876.91058	25.12	8	3	2	4.234106505	0	1	1	0	0	0
3318	2	39	2	1	13	12985.40049	21.99	2.9	1.5360529	2	4.430816799	0	1	0	1	1	2.9
3332	1	46	3	1	5	60340.9755	36.65	5.3	2.40599236	1	3.044522438	1	0	0	0	0	0
3339	2	35	3	2	12	40354.72611	20.75	3.8	1.925999419	1	3.496507561	1	0	0	0	1	3.8
3355	2	44	2	2	1	53914.51586	39.24	4.3	2.10433666	1	5.170483995	1	0	0	1	1	4.3
3377	1	48	2	1	3	7393.216182	30.73	4.7	2.232660757	3	3.784189634	0	0	0	1	0	0
3404	2	35	3	2	11	41608.34787	19.89	6.5	2.700439718	1	5.323009979	1	0	0	0	1	6.5
3406	2	27	3	1	9	36595.01642	32.09	5.9	2.560714954	1	0.693147181	1	0	0	0	1	5.9
3415	2	43	1	2	5	4415.142074	41.62	3.6	1.847996907	3	0	0	0	1	0	1	3.6
3430	1	19	2	1	6	1654.013975	17.82	5.7	2.510961919	3	2.890371758	0	0	0	1	0	0
3439	2	24	3	1	10	36772.1987	21.7	2.9	1.5360529	1	3.713572067	1	0	0	0	1	2.9
3440	2	19	3	2	7	14152.98156	22.24	2.8	1.485426827	3	3.688879454	0	0	0	0	1	2.8
3459	2	43	1	2	7	42104.90078	31.92	3.7	1.887525271	3	0.693147181	0	0	1	0	1	3.7
3461	1	19	1	2	2	1804.13567	22.77	4.1	2.03562391	3	4.584967479	0	0	1	0	0	0
3470	2	20	2	2	6	9184.82022	20.49	2	1	3	0	0	0	0	1	1	2
3479	1	22	3	1	12	19520.07944	22.1	6.2	2.632268215	2	3.988984047	0	1	0	0	0	0
3480	2	19	2	2	5	16356.9452	32.3	3	1.584962501	1	3.526360525	1	0	0	1	1	3
3515	1	38	3	2	8	15605.15453	22.62	9.2	3.201633861	2	5.247024072	0	1	0	0	0	0
3516	1	43	2	1	12	57720.76634	31.31	6.9	2.786596362	1	4.804021045	1	0	0	1	0	0
3720	2	29	3	2	8	35161.68394	27.82	2.5	1.321928095	1	3.044522438	1	0	0	0	1	2.5
3725	2	35	2	1	7	12903.8013	49.03	6.5	2.700439718	2	3.17805383	0	1	0	1	1	6.5
3740	1	43	1	2	9	8095.908812	25.03	7.7	2.944858446	3	4.8978398	0	0	1	0	0	0
3747	2	38	3	1	4	18393.77945	42.58	4.6	2.201633861	3	3.091042453	0	0	0	0	1	4.6
3835	1	34	1	2	5	15729.06549	32.15	4.8	2.263034406	2	4.477336814	0	1	1	0	0	0
3908	2	38	1	1	6	10112.38533	25.14	1.2	0.263034406	3	3.688879454	0	0	1	0	1	1.2
3942	2	22	2	1	11	95269.44567	20.77	2.2	1.137503524	1	3.295836866	1	0	0	1	1	2.2
3963	1	42	1	1	7	11411.79877	38.01	6.6	2.722466024	2	3.784189634	0	1	1	0	0	0
4005	2	19	1	1	4	3304.851418	18.67	1.5	0.584962501	3	2.833213344	0	0	1	0	1	1.5
4029	2	43	3	2	13	4817.468234	23.12	9.3	3.217230716	3	3.555348061	0	0	0	0	1	9.3
4042	1	41	2	1	4	12022.40046	32.22	5.9	2.560714954	3	3.663561646	0	0	0	1	0	0
4109	1	19	3	1	8	20186.48006	22.04	4.6	2.201633861	1	4.564348191	1	0	0	0	0	0
4116	1	43	3	2	7	10785.52761	29.07	3.3	1.722466024	2	4.418840608	0	1	0	0	0	0
4117	2	23	1	1	4	11384.1142	22.9	1.8	0.847996907	3	4.394449155	0	0	1	0	1	1.8
4136	2	24	1	2	6	737.987975	29.09	1.9	0.925999419	3	3.663561646	0	0	1	0	1	1.9
4148	1	30	1	1	1	47234.43535	23.05	6.5	2.700439718	1	2.564949357	1	0	1	0	0	0
4169	2	42	1	2	12	4412.018053	30.57	6.9	2.786596362	3	4.762173935	0	0	1	0	1	6.9
4184	2	19	2	2	4	16406.33437	35.91	5	2.321928095	1	2.708050201	1	0	0	1	1	5
4205	1	34	2	2	5	9546.340887	27.23	7.7	2.944858446	3	3.737669618	0	0	0	1	0	0
4208	2	25	3	2	7	36687.37644	33.16	4.9	2.292781749	1	3.33220451	1	0	0	0	1	4.9
4209	1	19	1	1	7	2489.557632	20.84	2.8	1.485426827	3	0	0	0	1	0	0	0
4215	2	43	1	2	6	5242.479462	29.73	1.6	0.678071905	3	3.401197382	0	0	1	0	1	1.6
4221	2	34	3	1	6	11084.70995	24.37	3.8	1.925999419	3	4.804021045	0	0	0	0	1	3.8
4238	1	19	3	1	1	16877.68938	22.9	11	3.459431619	1	4.442651256	1	0	0	0	0	0
4300	1	44	1	2	3	6003.144018	31.29	2	1	3	3.044522438	0	0	1	0	0	0
4302	2	29	1	2	9	11573.78043	32.54	3	1.584962501	2	3.737669618	0	1	1	0	1	3
4349	2	26	3	2	7	29925.01125	22.45	3	1.584962501	3	3.555348061	0	0	0	0	1	3
4355	1	28	2	1	12	44091.90497	27.21	8.3	3.053111336	1	4.33073334	1	0	0	1	0	0
4400	2	25	3	2	8	33363.12568	23.4	7.7	2.944858446	1	4.143134726	1	0	0	0	1	7.7
4422	2	46	1	2	11	4521.245498	28.43	1.5	0.584962501	3	3.850147602	0	0	1	0	1	1.5
4447	1	23	3	2	5	37772.44608	30.18	6.6	2.722466024	1	3.951243719	1	0	0	0	0	0
4460	1	30	1	1	10	11034.51525	23.38	2.8	1.485426827	3	4.744932128	0	0	1	0	0	0
4473	1	45	1	1	6	5960.750352	29.84	5.9	2.560714954	3	3.828641396	0	0	1	0	0	0
4480	1	36	3	2	12	15066.78081	28.21	6.3	2.655351829	2	4.574710979	0	1	0	0	0	0
4484	1	20	1	1	1	42988.58671	22.69	6.8	2.765534746	1	3.295836866	1	0	1	0	0	0
4494	1	28	3	1	7	34940.88936	29.35	8.3	3.053111336	1	4.043051268	1	0	0	0	0	0
4495	2	20	3	2	7	73324.69787	21.1	6.3	2.655351829	1	3.091042453	1	0	0	0	1	6.3
4503	2	21	3	2	12	31691.55493	22.3	7.1	2.827819025	1	2.079441542	1	0	0	0	1	7.1
4505	2	21	3	2	8	28077.17046	23.95	7.1	2.827819025	1	3.951243719	1	0	0	0	1	7.1
4521	1	25	3	1	12	19003.96454	20.38	8.4	3.070389328	2	4.912654886	0	1	0	0	0	0
4526	2	40	2	1	4	6052.03109	38.61	2.5	1.321928095	3	3.258096538	0	0	0	1	1	2.5
4535	2	29	2	1	3	11755.09731	26.82	3.4	1.765534746	3	1.791759469	0	0	0	1	1	3.4
4537	1	30	3	1	10	53737.04564	24.46	5.2	2.378511623	1	2.397895273	1	0	0	0	0	0
4539	2	19	1	1	10	17391.34685	35.01	4.6	2.201633861	1	3.044522438	1	0	1	0	1	4.6
4545	1	27	2	2	1	38937.96326	21.59	18.6	4.217230716	1	3.433987204	1	0	0	1	0	0
4552	2	23	2	1	10	12505.05529	35.64	4.9	2.292781749	3	4.234106505	0	0	0	1	1	4.9
4558	1	29	3	2	5	37772.44608	29.14	4.2	2.070389328	1	4.48863637	1	0	0	0	0	0
4604	2	42	1	1	4	5443.096494	31.63	3.5	1.807354922	3	4.644390899	0	0	1	0	1	3.5
4611	2	42	3	2	2	4659.857553	33.94	3.2	1.678071905	3	5.241747015	0	0	0	0	1	3.2
4618	1	20	3	2	7	14384.29832	23.65	14.5	3.857980995	2	3.828641396	0	1	0	0	0	0
4657	2	25	1	1	10	9071.133692	23.2	3.4	1.765534746	3	4.442651256	0	0	1	0	1	3.4
4680	1	41	1	1	4	7230.390328	28.63	2	1	3	4.234106505	0	0	1	0	0	0
4683	2	49	2	2	12	50103.59712	19.73	2.7	1.432959407	1	5.192956851	1	0	0	1	1	2.7
4702	2	29	3	2	2	9535.54029	35.53	9.3	3.217230716	3	4.17438727	0	0	0	0	1	9.3
4714	2	45	3	1	4	11329.89078	30.63	7.9	2.981852653	3	4.682131227	0	0	0	0	1	7.9
4715	1	26	3	2	3	11532.00213	21.41	6.7	2.744161096	3	2.48490665	0	0	0	0	0	0
4747	1	32	2	2	1	27401.14266	26.82	4.3	2.10433666	1	4.234106505	1	0	0	1	0	0
4760	1	36	3	2	9	30810.7735	21.28	11	3.459431619	1	4.804021045	1	0	0	0	0	0
4772	1	44	1	1	11	65253.30119	24.76	3.7	1.887525271	1	4.543294782	1	0	1	0	0	0
4774	1	19	1	2	7	2775.667609	21.47	6.3	2.655351829	2	4.317488114	0	1	1	0	0	0
4789	2	43	2	1	10	53359.88994	29.13	4.4	2.137503524	1	4.454347296	1	0	0	1	1	4.4
4796	2	28	3	1	1	40988.77529	23.79	7.4	2.887525271	1	4.356708827	1	0	0	0	1	7.4
4813	1	19	1	2	12	15816.43508	22.16	11	3.459431619	1	2.995732274	1	0	1	0	0	0
4858	1	44	3	2	4	10127.68636	29.28	5.1	2.350497247	2	4.219507705	0	1	0	0	0	0
4901	1	39	1	1	6	12632.47998	30.54	5.5	2.459431619	3	4.406719247	0	0	1	0	0	0
4907	2	43	1	1	4	9890.580338	32.78	2.1	1.070389328	3	2.197224577	0	0	1	0	1	2.1
4916	2	20	2	1	13	13452.14227	28.47	4.6	2.201633861	2	4.532599493	0	1	0	1	1	4.6
4917	1	24	1	1	10	38285.48033	22.6	9.1	3.185866545	1	2.197224577	1	0	1	0	0	0
4921	1	37	2	2	12	55988.47943	33	5.3	2.40599236	1	3.258096538	1	0	0	1	0	0
4960	2	38	1	2	3	7728.883498	40.52	2.1	1.070389328	3	4.248495242	0	0	1	0	1	2.1
4963	2	23	1	1	10	8352.876205	28.74	3	1.584962501	3	2.890371758	0	0	1	0	1	3
5013	2	40	2	1	7	10758.03609	25.49	5.1	2.350497247	2	3.951243719	0	1	0	1	1	5.1
5026	2	38	2	2	4	17583.06196	30.27	2.9	1.5360529	2	3.610917913	0	1	0	1	1	2.9
5031	1	33	3	2	7	14384.29832	29.97	3.8	1.925999419	2	4.553876892	0	1	0	0	0	0
5040	1	28	1	1	5	32423.35794	44.71	5.1	2.350497247	3	2.772588722	0	0	1	0	0	0
5067	2	20	1	1	4	11255.12572	31.13	4.3	2.10433666	3	3.044522438	0	0	1	0	1	4.3
5073	1	47	1	1	11	65442.92286	31.15	5.5	2.459431619	1	5.123963979	1	0	1	0	0	0
5078	1	43	2	2	12	49124.58355	24.44	7.9	2.981852653	3	2.079441542	0	0	0	1	0	0
5096	2	34	2	2	6	8702.815388	48.41	4.1	2.03562391	3	4.672828834	0	0	0	1	1	4.1
5100	2	30	3	2	9	12733.79448	45.23	2.2	1.137503524	2	4.060443011	0	1	0	0	1	2.2
5128	2	48	3	2	7	10556.08197	34.56	5.2	2.378511623	2	4.691347882	0	1	0	0	1	5.2
5202	1	42	3	2	1	50026.01008	34.82	7.8	2.963474124	3	4.532599493	0	0	0	0	0	0
5223	1	25	1	2	7	7643.430438	22.71	5	2.321928095	3	4.844187086	0	0	1	0	0	0
5276	1	44	1	1	11	8724.092664	42.95	6	2.584962501	2	4.779123493	0	1	1	0	0	0
5282	2	48	2	2	5	53747.78925	25.76	7.7	2.944858446	1	4.804021045	1	0	0	1	1	7.7
5296	2	19	1	1	13	778.881295	32.01	2.4	1.263034406	3	4.574710979	0	0	1	0	1	2.4
5303	1	30	3	2	13	8919.914286	29.04	5.9	2.560714954	3	4.753590191	0	0	0	0	0	0
5316	1	31	3	2	12	43137.6042	22.9	10.6	3.40599236	1	4.543294782	1	0	0	0	0	0
5353	2	40	2	2	8	13502.80935	63.91	4.9	2.292781749	2	4.882801923	0	1	0	1	1	4.9
5362	2	25	3	2	9	23038.82632	19.73	2.5	1.321928095	1	3.931825633	1	0	0	0	1	2.5
5364	1	40	2	2	4	10979.38571	42.51	7.7	2.944858446	2	3.258096538	0	1	0	1	0	0
5381	2	19	3	2	6	1378.243287	25.05	3.2	1.678071905	3	4.564348191	0	0	0	0	1	3.2
5431	2	27	3	2	7	27165.02728	24.12	2.3	1.201633861	3	4.65396035	0	0	0	0	1	2.3
5441	1	36	1	1	12	53884.90405	25.73	5.4	2.432959407	1	4.025351691	1	0	1	0	0	0
5465	2	29	2	1	11	44787.6975	21.76	4.7	2.232660757	1	3.737669618	1	0	0	1	1	4.7
5487	1	39	2	2	5	37739.06102	26.73	3.8	1.925999419	1	4.007333185	1	0	0	1	0	0
5504	2	20	1	2	6	7377.198135	23.04	2.1	1.070389328	3	4.007333185	0	0	1	0	1	2.1
5508	1	42	1	1	12	59821.23177	28.93	5.7	2.510961919	1	5.192956851	1	0	1	0	0	0
5524	2	31	2	2	13	8795.968755	23.75	3.7	1.887525271	3	4.304065093	0	0	0	1	1	3.7
5559	2	28	1	2	4	14466.67221	20.84	2.4	1.263034406	2	4.521788577	0	1	1	0	1	2.4
5564	2	24	2	2	13	8795.968755	22.89	2.5	1.321928095	3	4.430816799	0	0	0	1	1	2.5
5599	1	19	1	2	3	1636.467409	24.58	7.4	2.887525271	3	3.828641396	0	0	1	0	0	0
5630	1	46	3	1	4	13110.92514	38.09	6.3	2.655351829	3	4.204692619	0	0	0	0	0	0
5634	1	31	3	1	11	32914.67818	34.28	2.8	1.485426827	1	4.615120517	1	0	0	0	0	0
5678	1	40	1	1	12	5701.914419	24.92	3.7	1.887525271	3	2.708050201	0	0	1	0	0	0
5686	1	46	3	1	1	55786.31087	24.83	18.5	4.209453366	1	4.624972813	1	0	0	0	0	0
5732	1	19	1	1	7	2635.280085	31.59	7	2.807354922	2	4.290459441	0	1	1	0	0	0
5740	1	45	3	2	7	9687.158423	31.7	7	2.807354922	2	4.912654886	0	1	0	0	0	0
5746	2	23	2	1	11	10712.5619	29.62	6.1	2.608809243	3	1.609437912	0	0	0	1	1	6.1
5763	2	37	3	1	4	11255.12572	24.78	2.6	1.378511623	3	3.850147602	0	0	0	0	1	2.6
5768	2	29	1	2	2	8074.110422	34.93	2.9	1.5360529	3	4.94875989	0	0	1	0	1	2.9
5779	2	22	3	3	1	23987.09775	19.19	9.2	3.201633861	1	3.80666249	1	0	0	0	1	9.2
5783	2	26	3	1	12	21964.23435	24.65	2.5	1.321928095	2	3.258096538	0	1	0	0	1	2.5
5794	2	39	1	2	2	8074.110422	25.15	3.7	1.887525271	3	3.36729583	0	0	1	0	1	3.7
5811	2	44	3	1	11	61788.92761	38.18	13.5	3.754887502	1	4.532599493	1	0	0	0	1	13.5
5832	2	39	2	1	1	49189.96859	45.87	4.7	2.232660757	1	4.394449155	1	0	0	1	1	4.7
5863	1	31	3	1	1	49955.91341	24.03	7.2	2.847996907	1	3.135494216	1	0	0	0	0	0
5902	2	38	1	2	7	31271.55206	26.37	14.5	3.857980995	3	5.010635294	0	0	1	0	1	14.5
5922	1	44	3	2	6	5175.339199	32.36	2.8	1.485426827	3	3.63758616	0	0	0	0	0	0
5929	2	34	3	3	1	11921.48271	28.73	3	1.584962501	2	4.844187086	0	1	0	0	1	3
5934	2	24	3	1	12	10321.59483	27.22	2.6	1.378511623	3	4.718498871	0	0	0	0	1	2.6
5960	2	40	2	1	11	43637.29102	28.29	4	2	1	4.430816799	1	0	0	1	1	4
6003	1	46	1	1	7	10241.25943	25.94	3.2	1.678071905	2	5.099866428	0	1	1	0	0	0
6037	1	45	1	1	6	6166.445521	25.84	5.2	2.378511623	3	4.615120517	0	0	1	0	0	0
6058	1	19	1	1	6	3265.563329	22.13	6	2.584962501	2	3.63758616	0	1	1	0	0	0
6061	1	19	3	2	7	2722.587772	22.02	6.4	2.678071905	2	4.290459441	0	1	0	0	0	0
6069	1	42	2	2	1	52145.24205	25.21	6.3	2.655351829	1	4.442651256	1	0	0	1	0	0
6099	1	23	1	2	8	7977.901173	22.4	7.7	2.944858446	3	4.624972813	0	0	1	0	0	0
6102	2	42	3	2	4	12225.1388	35.94	3.4	1.765534746	2	4.477336814	0	1	0	0	1	3.4
6143	2	23	3	1	13	8699.199975	25.01	4.8	2.263034406	3	2.48490665	0	0	0	0	1	4.8
6178	2	40	3	2	6	4257.644576	18.46	4.8	2.263034406	3	3.931825633	0	0	0	0	1	4.8
6217	2	27	1	1	4	10674.00328	29.89	1.3	0.378511623	3	2.564949357	0	0	1	0	1	1.3
6218	2	30	3	2	4	38427.12246	21.28	6.5	2.700439718	1	3.17805383	1	0	0	0	1	6.5
6220	1	23	1	1	1	38471.31213	22.89	9.3	3.217230716	1	4.077537444	1	0	1	0	0	0
6305	1	33	1	2	3	9863.947681	29.98	2.2	1.137503524	3	4.219507705	0	0	1	0	0	0
6312	1	26	2	1	1	38471.31213	29.72	9.7	3.277984747	1	3.610917913	1	0	0	1	0	0
6377	2	29	3	1	12	37447.07882	29.83	6.7	2.744161096	1	1.791759469	1	0	0	0	1	6.7
6401	1	20	2	2	12	38861.77015	31.63	11	3.459431619	1	3.496507561	1	0	0	1	0	0
6408	1	19	1	1	12	1611.838791	22.61	3	1.584962501	3	4.48863637	0	0	1	0	0	0
6412	2	19	1	2	7	1195.481123	21.85	5.8	2.5360529	3	4.59511985	0	0	1	0	1	5.8
6438	2	31	1	1	10	7921.48716	28.97	1.4	0.485426827	3	3.496507561	0	0	1	0	1	1.4
6510	2	40	3	2	5	14875.08766	42.14	11.1	3.472487771	2	4.477336814	0	1	0	0	1	11.1
6522	1	20	2	2	3	11089.45596	22.13	7.8	2.963474124	3	2.197224577	0	0	0	1	0	0
6584	2	28	3	1	1	39732.06667	26.16	6.1	2.608809243	1	2.833213344	1	0	0	0	1	6.1
6601	2	31	3	1	13	16875.05936	38.29	4.2	2.070389328	2	2.772588722	0	1	0	0	1	4.2
6644	1	31	2	1	7	38694.2253	27.47	5.5	2.459431619	1	3.496507561	1	0	0	1	0	0
6678	2	19	1	2	5	3860.948757	19.4	5.9	2.560714954	2	3.135494216	0	1	1	0	1	5.9
6702	2	44	1	2	4	10285.3464	30.82	1.5	0.584962501	2	4.919980926	0	1	1	0	1	1.5
6726	1	20	2	2	1	37549.65911	22.31	13.1	3.711494907	1	3.80666249	1	0	0	1	0	0
6772	2	23	3	2	3	34102.03935	44.53	4.7	2.232660757	1	3.931825633	1	0	0	0	1	4.7
6830	2	19	3	2	12	15745.23239	19.64	3	1.584962501	3	4.110873864	0	0	0	0	1	3
6832	2	19	2	2	9	2670.717607	24.36	2.9	1.5360529	2	5.093750201	0	1	0	1	1	2.9
6844	1	42	3	1	1	52747.20677	32.05	7	2.807354922	1	4.094344562	1	0	0	0	0	0
6862	1	38	2	1	11	31958.58023	29.26	4.5	2.169925001	1	3.850147602	1	0	0	1	0	0
6870	1	19	1	2	6	1337.59702	19.68	3.2	1.678071905	3	3.951243719	0	0	1	0	0	0
6873	2	36	3	1	4	18393.77945	27.13	2.3	1.201633861	3	4.382026635	0	0	0	0	1	2.3
6903	2	47	1	2	6	4684.819566	20.32	6.3	2.655351829	3	1.386294361	0	0	1	0	1	6.3
6907	2	45	1	2	13	4207.024079	34.33	2	1	3	4.8978398	0	0	1	0	1	2
6908	1	20	1	1	11	50648.89496	24.12	6.4	2.678071905	1	2.48490665	1	0	1	0	0	0
6916	1	31	3	1	11	58603.28343	32.98	7.8	2.963474124	1	2.63905733	1	0	0	0	0	0
6931	1	45	3	2	12	48172.23095	27.88	4.9	2.292781749	1	0.693147181	1	0	0	0	0	0
6942	2	47	1	1	4	6121.389916	24.09	0.2	-2.321928095	3	3.218875825	0	0	1	0	1	0.2
6979	2	41	1	2	3	4059.551884	31.95	2.4	1.263034406	3	4.276666119	0	0	1	0	1	2.4
6985	1	49	3	2	5	5529.541926	28.92	4	2	3	3.465735903	0	0	0	0	0	0
6987	2	46	3	1	1	57298.83225	34.57	5	2.321928095	1	4.890349128	1	0	0	0	1	5
7043	2	35	3	1	1	47562.04346	26.82	5.9	2.560714954	1	2.944438979	1	0	0	0	1	5.9
7053	2	44	3	2	12	48570.94706	28.13	6.1	2.608809243	1	4.718498871	1	0	0	0	1	6.1
7075	2	45	3	1	11	10616.2996	39.9	2	1	2	5.010635294	0	1	0	0	1	2
7089	2	29	1	2	13	6458.306537	25.9	7.5	2.906890596	3	3.526360525	0	0	1	0	1	7.5
7097	2	20	2	2	4	12301.65026	36.19	3.7	1.887525271	2	3.713572067	0	1	0	1	1	3.7
7107	2	28	3	2	1	37607.54322	26.29	3.1	1.632268215	1	4.934473933	1	0	0	0	1	3.1
7112	1	24	1	2	6	10638.8423	22.42	4.7	2.232660757	3	4.442651256	0	0	1	0	0	0
7130	2	19	1	1	13	1180.036524	20.81	5.3	2.40599236	3	4.465908119	0	0	1	0	1	5.3
7149	1	38	1	2	3	10887.55144	28.29	2.3	1.201633861	3	0	0	0	1	0	0	0
7191	1	24	1	2	2	40860.95958	35.03	5.8	2.5360529	1	0	1	0	1	0	0	0
7198	1	19	2	2	3	1500.473673	21.44	1.8	0.847996907	3	4.574710979	0	0	0	1	0	0
7204	2	22	1	2	9	9587.64839	22.04	3.8	1.925999419	2	3.33220451	0	1	1	0	1	3.8
7212	1	48	3	2	4	13193.6756	26.77	5.6	2.485426827	2	3.951243719	0	1	0	0	0	0
7218	1	32	2	1	10	48617.97595	24.99	5	2.321928095	1	2.944438979	1	0	0	1	0	0
7227	1	29	1	2	8	7977.901173	22.26	2.9	1.5360529	3	0	0	0	1	0	0	0
7263	2	19	2	1	13	1295.033948	22.91	5	2.321928095	3	2.944438979	0	0	0	1	1	5
7273	1	37	2	2	3	26916.42564	25.8	3.5	1.807354922	1	4.727387819	1	0	0	1	0	0
7285	1	43	1	2	13	5436.5606	29.72	5.6	2.485426827	3	3.737669618	0	0	1	0	0	0
7339	1	37	3	2	5	46859.94112	28.77	8.4	3.070389328	1	4.736198448	1	0	0	0	0	0
7344	1	23	1	1	3	14060.75716	27.95	7.3	2.867896464	3	4.127134385	0	0	1	0	0	0
7357	2	38	3	2	9	11304.57107	42.64	4.4	2.137503524	3	3.258096538	0	0	0	0	1	4.4
7395	2	35	2	1	1	41148.87902	29.93	3.2	1.678071905	1	3.526360525	1	0	0	1	1	3.2
7448	2	23	1	2	6	7920.975873	31.36	1.3	0.378511623	3	4.49980967	0	0	1	0	1	1.3
7457	1	33	2	2	1	48305.86459	24.3	7.8	2.963474124	1	1.609437912	1	0	0	1	0	0
7472	2	32	2	2	1	51092.87174	39.53	7.6	2.925999419	1	4.007333185	1	0	0	1	1	7.6
7482	2	42	3	2	4	13396.32036	35.97	3.8	1.925999419	2	4.477336814	0	1	0	0	1	3.8
7506	2	28	3	2	3	40025.10971	25.57	7.7	2.944858446	1	4.077537444	1	0	0	0	1	7.7
7509	2	32	1	1	7	13291.7113	34.87	4.9	2.292781749	2	3.737669618	0	1	1	0	1	4.9
7517	1	37	2	2	12	43990.42352	39.22	13.1	3.711494907	1	3.63758616	1	0	0	1	0	0
7536	2	38	2	1	1	41948.39726	50.51	8.2	3.03562391	1	4.430816799	1	0	0	1	1	8.2
7568	1	25	2	2	12	37656.80444	22.38	11.8	3.560714954	1	4.727387819	1	0	0	1	0	0
7594	1	19	2	2	11	1621.640738	20.86	4.3	2.10433666	3	2.890371758	0	0	0	1	0	0
7621	1	33	2	1	10	28528.43724	22.3	3.4	1.765534746	1	0.693147181	1	0	0	1	0	0
7627	1	24	3	2	9	26894.56287	32.57	4.8	2.263034406	3	4.143134726	0	0	0	0	0	0
7640	2	32	3	2	3	46956.09494	36.03	4.5	2.169925001	1	2.772588722	1	0	0	0	1	4.5
7652	2	34	3	1	7	14686.67734	38.4	6.2	2.632268215	2	3.784189634	0	1	0	0	1	6.2
7733	2	24	3	2	7	24399.59846	33.07	7	2.807354922	3	4.49980967	0	0	0	0	1	7
7735	2	20	3	2	9	21188.51457	23.4	8.9	3.153805336	3	4.644390899	0	0	0	0	1	8.9
7768	2	27	3	2	5	17583.06196	50.57	8.1	3.017921908	2	3.433987204	0	1	0	0	1	8.1
7805	2	36	3	2	1	38241.68858	49.69	6.9	2.786596362	1	0	1	0	0	0	1	6.9
7814	1	44	2	2	13	5436.5606	27.83	5	2.321928095	3	4.736198448	0	0	0	1	0	0
7830	1	19	1	1	7	2487.189438	20.37	6	2.584962501	3	0.693147181	0	0	1	0	0	0
7862	1	44	1	2	6	5669.951531	43.2	4.8	2.263034406	3	4.304065093	0	0	1	0	0	0
7892	2	46	1	3	1	32536.21053	27.76	3.7	1.887525271	3	4.143134726	0	0	1	0	1	3.7
7919	2	27	1	1	4	20773.04275	24.6	2.5	1.321928095	3	4.859812404	0	0	1	0	1	2.5
7951	2	46	1	2	9	39155.27098	30.78	2.7	1.432959407	3	3.761200116	0	0	1	0	1	2.7
7960	1	22	2	1	11	14417.14298	34.42	7.8	2.963474124	3	3.17805383	0	0	0	1	0	0
7961	2	36	3	2	8	7824.070485	31.71	9.2	3.201633861	3	4.007333185	0	0	0	0	1	9.2
7964	2	39	2	1	11	59213.10409	24.23	4.7	2.232660757	1	2.944438979	1	0	0	1	1	4.7
8000	1	42	1	1	11	7254.202694	25.8	2	1	3	3.912023005	0	0	1	0	0	0
8007	2	34	3	2	8	41608.34787	18.56	5	2.321928095	1	3.970291914	1	0	0	0	1	5
8013	1	45	1	2	8	5074.040744	27.91	6.6	2.722466024	3	4.744932128	0	0	1	0	0	0
8022	1	19	1	2	12	16323.26748	27.49	5.7	2.510961919	3	4.025351691	0	0	1	0	0	0
8027	1	37	2	1	12	11613.13075	28.79	9.3	3.217230716	3	0.693147181	0	0	0	1	0	0
8138	1	33	1	2	9	31724.46211	27.87	4.8	2.263034406	3	0	0	0	1	0	0	0
8161	1	45	2	2	5	48491.78932	21.03	10.8	3.432959407	1	3.80666249	1	0	0	1	0	0
8162	2	22	2	1	7	29931.59194	26.41	8.6	3.10433666	1	3.828641396	1	0	0	1	1	8.6
8165	1	30	3	2	8	39711.59772	23.84	10.9	3.44625623	1	4.477336814	1	0	0	0	0	0
8247	2	40	3	1	9	49153.05265	29.24	5.4	2.432959407	1	4.17438727	1	0	0	0	1	5.4
8260	1	37	3	2	7	37958.16424	32.19	3.9	1.963474124	1	4.96284463	1	0	0	0	0	0
8275	2	41	3	1	7	12612.5986	32.95	2.9	1.5360529	2	3.33220451	0	1	0	0	1	2.9
8307	1	32	1	2	5	24786.56105	27.39	4.3	2.10433666	1	4.442651256	1	0	1	0	0	0
8309	2	36	3	2	8	37770.80969	24.21	2.1	1.070389328	1	3.526360525	1	0	0	0	1	2.1
8358	2	20	2	1	13	7574.17654	22.79	4.7	2.232660757	3	4.644390899	0	0	0	1	1	4.7
8381	2	45	3	1	1	55756.14698	28.84	7.7	2.944858446	1	4.634728988	1	0	0	0	1	7.7
8428	1	39	1	2	7	20700.01826	32.01	4.7	2.232660757	3	4.691347882	0	0	1	0	0	0
8430	2	33	3	1	13	8795.968755	30.22	2.5	1.321928095	3	3.63758616	0	0	0	0	1	2.5
8432	2	45	3	2	4	50700.85156	39.19	6.4	2.678071905	1	4.454347296	1	0	0	0	1	6.4
8472	2	19	3	2	8	15030.646	25.64	5	2.321928095	1	4.605170186	1	0	0	0	1	5
8481	1	42	3	2	13	5363.693543	28.4	5.2	2.378511623	3	4.905274778	0	0	0	0	0	0
8484	1	36	2	1	10	10516.53371	35.29	6.1	2.608809243	3	2.302585093	0	0	0	1	0	0
8500	2	40	3	2	7	27898.23292	26.85	3.1	1.632268215	3	4.96284463	0	0	0	0	1	3.1
8533	1	37	2	1	1	44797.63922	24.49	6.1	2.608809243	1	4.941642423	1	0	0	1	0	0
8538	2	24	1	2	9	11304.57107	28.82	4.1	2.03562391	3	4.828313737	0	0	1	0	1	4.1
8551	2	45	1	2	5	38177.92482	28.33	123	6.942514505	1	4.934473933	1	0	1	0	1	123
8563	1	45	2	2	7	11078.44394	30.19	4.9	2.292781749	2	4.762173935	0	1	0	1	0	0
8564	2	22	3	2	12	34949.27412	18.26	5.4	2.432959407	3	3.828641396	0	0	0	0	1	5.4
8566	2	34	1	1	3	10439.63853	29.98	4.2	2.070389328	3	3.931825633	0	0	1	0	1	4.2
8581	1	19	3	2	1	16218.30636	25.07	7.2	2.847996907	1	4.025351691	1	0	0	0	0	0
8613	1	43	3	2	13	12842.04755	37.21	6.4	2.678071905	2	4.691347882	0	1	0	0	0	0
8650	1	28	2	2	12	15551.46396	22.03	5.5	2.459431619	2	3.610917913	0	1	0	1	0	0
8672	2	25	3	2	8	33363.12568	17.05	2.6	1.378511623	1	4.248495242	1	0	0	0	1	2.6
8687	2	48	1	1	10	4668.376805	32.86	1.6	0.678071905	3	2.995732274	0	0	1	0	1	1.6
8708	1	43	2	1	10	6060.322202	26.17	5.9	2.560714954	3	4.304065093	0	0	0	1	0	0
8709	1	35	1	1	11	32258.45192	21.61	3	1.584962501	1	3.433987204	1	0	1	0	0	0
8723	1	22	3	1	1	39240.86607	24.88	8.2	3.03562391	1	4.007333185	1	0	0	0	0	0
8732	1	31	1	1	12	12843.53894	26.96	3.1	1.632268215	3	4.543294782	0	0	1	0	0	0
8736	2	29	2	2	1	36595.01642	38.58	4.3	2.10433666	1	2.397895273	1	0	0	1	1	4.3
8738	2	32	1	2	5	45497.8194	25.4	6.2	2.632268215	1	3.526360525	1	0	1	0	1	6.2
8745	2	24	3	2	13	7459.786867	31.51	4	2	3	2.197224577	0	0	0	0	1	4
8785	1	45	1	1	4	7245.959281	27.06	7.7	2.944858446	3	4.025351691	0	0	1	0	0	0
8803	1	21	3	1	6	11570.44132	30.09	0.7	-0.514573173	3	3.091042453	0	0	0	0	0	0
8818	1	38	1	2	9	11143.32192	23.3	2.7	1.432959407	2	3.63758616	0	1	1	0	0	0
8838	2	22	2	1	1	3663.6979	29.65	3.9	1.963474124	1	2.890371758	1	0	0	1	1	3.9
8846	1	40	3	2	1	49988.06556	34.45	7.2	2.847996907	1	4.382026635	1	0	0	0	0	0
8898	1	28	2	2	4	31043.40672	27.96	11	3.459431619	1	3.465735903	1	0	0	1	0	0
8899	2	19	2	1	12	20772.33575	20.7	5.6	2.485426827	3	3.401197382	0	0	0	1	1	5.6
8915	1	31	1	2	5	15729.06549	33.8	6.1	2.608809243	2	3.891820298	0	1	1	0	0	0
8916	1	31	2	1	1	48004.26992	24.87	6.2	2.632268215	1	2.708050201	1	0	0	1	0	0
8919	1	38	1	1	7	13445.6163	40.25	4.1	2.03562391	2	4.043051268	0	1	1	0	0	0
8946	2	37	1	1	3	10836.51468	32.76	3.5	1.807354922	3	3.891820298	0	0	1	0	1	3.5
8948	2	19	3	2	9	2704.441071	19.89	2.9	1.5360529	2	4.574710979	0	1	0	0	1	2.9
8976	2	19	2	2	4	3315.777324	26.26	3.2	1.678071905	2	3.784189634	0	1	0	1	1	3.2
9024	2	28	3	2	8	17358.01776	23.88	11.5	3.523561956	2	3.951243719	0	1	0	0	1	11.5
9025	1	44	3	1	4	7517.519101	32.88	14.1	3.817623258	3	3.33220451	0	0	0	0	0	0
9052	2	19	2	2	10	1686.30589	26.98	3.4	1.765534746	3	3.295836866	0	0	0	1	1	3.4
9055	1	24	3	2	7	32470.40674	25.75	7.3	2.867896464	3	4.927253685	0	0	0	0	0	0
9068	2	30	3	2	9	11562.24728	45.83	4.6	2.201633861	2	4.828313737	0	1	0	0	1	4.6
9073	2	35	3	1	9	40335.56427	36.27	7.5	2.906890596	1	3.583518938	1	0	0	0	1	7.5
9103	2	29	2	2	13	7574.17654	21.04	3.4	1.765534746	3	3.465735903	0	0	0	1	1	3.4
9148	2	38	1	2	7	36905.87409	21.07	2.6	1.378511623	3	5.023880521	0	0	1	0	1	2.6
9171	1	19	1	2	2	18111.70572	29.32	4.3	2.10433666	1	3.663561646	1	0	1	0	0	0
9239	2	39	3	2	12	44030.29257	20.71	10.6	3.40599236	1	4.709530201	1	0	0	0	1	10.6
9306	2	44	2	2	1	46627.84391	41.63	4.5	2.169925001	1	4.418840608	1	0	0	1	1	4.5
9308	2	25	3	1	4	11384.1142	27.25	5.5	2.459431619	3	2.302585093	0	0	0	0	1	5.5
9324	2	46	3	1	13	4809.802823	32.78	5.5	2.459431619	3	4.700480366	0	0	0	0	1	5.5
9346	1	35	3	2	8	39741.74167	27.69	8	3	1	4.770684624	1	0	0	0	0	0
9350	1	21	1	1	13	9635.741614	25.28	5.5	2.459431619	3	4.304065093	0	0	1	0	0	0
9361	1	29	1	1	4	13566.77955	25.76	5.7	2.510961919	3	4.158883083	0	0	1	0	0	0
9371	2	33	3	1	4	11255.12572	18.26	2.8	1.485426827	3	4.077537444	0	0	0	0	1	2.8
9432	2	27	3	2	7	2558.291755	25.02	4.4	2.137503524	2	4.983606622	0	1	0	0	1	4.4
9457	2	46	3	2	12	50228.7593	17.46	4.2	2.070389328	1	4.510859507	1	0	0	0	1	4.2
9466	1	43	2	2	5	12322.98666	27.47	8.7	3.121015401	2	3.850147602	0	1	0	1	0	0
9474	2	40	3	1	13	4878.282732	34.89	4.5	2.169925001	3	4.007333185	0	0	0	0	1	4.5
9537	1	24	3	1	3	14484.69409	30.56	4.8	2.263034406	3	2.772588722	0	0	0	0	0	0
9617	2	38	1	2	13	35010.50369	26.2	2.7	1.432959407	3	2.63905733	0	0	1	0	1	2.7
9649	2	29	3	1	7	31163.56762	24.27	6	2.584962501	1	4.510859507	1	0	0	0	1	6
9675	1	35	2	2	2	52561.95625	26.91	6.1	2.608809243	1	0	1	0	0	1	0	0
9678	2	19	1	1	10	16296.2572	24.97	1.9	0.925999419	1	3.891820298	1	0	1	0	1	1.9
9685	1	44	1	1	13	4963.711746	26.8	3.6	1.847996907	3	4.060443011	0	0	1	0	0	0
9693	2	22	3	2	2	94959.51599	22.38	3	1.584962501	1	4.007333185	1	0	0	0	1	3
9716	2	42	3	2	12	50103.59712	26.14	6.3	2.655351829	1	4.532599493	1	0	0	0	1	6.3
9736	2	34	2	2	12	16844.4108	36.45	2.1	1.070389328	3	4.94875989	0	0	0	1	1	2.1
9744	1	26	2	1	7	13866.92888	22.54	14	3.807354922	2	3.871201011	0	1	0	1	0	0
9746	1	19	1	1	11	43965.44995	30.11	4.8	2.263034406	1	3.33220451	1	0	1	0	0	0
9770	1	46	3	2	9	62522.94283	21.7	4.7	2.232660757	1	0.693147181	1	0	0	0	0	0
9797	1	26	3	2	2	44060.89283	23.6	4.7	2.232660757	1	4.983606622	1	0	0	0	0	0
9823	1	23	2	1	10	38499.02596	28.7	7	2.807354922	1	3.583518938	1	0	0	1	0	0
9845	1	36	3	2	13	9591.783143	26.06	5.6	2.485426827	3	4.672828834	0	0	0	0	0	0
9846	1	22	2	1	6	10573.32906	26.81	7.7	2.944858446	3	4.234106505	0	0	0	1	0	0
9876	1	43	3	1	7	13101.27836	26.49	7.6	2.925999419	2	4.077537444	0	1	0	0	0	0
9893	2	30	3	1	11	60851.43795	22.31	3.2	1.678071905	1	3.761200116	1	0	0	0	1	3.2
9895	1	48	2	2	1	51836.24848	41.89	7	2.807354922	1	4.65396035	1	0	0	1	0	0
9911	2	45	3	1	6	63701.05926	38.95	5.1	2.350497247	1	4.615120517	1	0	0	0	1	5.1
9954	2	36	3	2	8	14229.85455	24.61	5.4	2.432959407	2	4.543294782	0	1	0	0	1	5.4
9955	1	37	2	1	12	12843.53894	28.88	4.2	2.070389328	3	4.682131227	0	0	0	1	0	0
9961	1	36	1	2	7	36604.7941	25.56	12.3	3.62058641	3	4.584967479	0	0	1	0	0	0
21043	1	31	2	2	33	27782.93626	62.77	2	1	2	3.17805383	0	1	0	1	0	0
21044	2	19	1	2	43	5046.835836	27.31	3.8	1.925999419	3	3.135494216	0	0	1	0	1	3.8
21052	2	37	2	1	29	131937.5196	20.01	3.3	1.722466024	1	4.510859507	1	0	0	1	1	3.3
21085	1	26	2	2	42	37710.02009	26.62	2.9	1.5360529	3	4.007333185	0	0	0	1	0	0
21109	1	25	3	1	29	120012.3465	30.65	4.3	2.10433666	1	1.945910149	1	0	0	0	0	0
21110	1	31	1	2	37	61827.27512	30.82	1.9	0.925999419	3	4.770684624	0	0	1	0	0	0
21115	2	32	1	2	40	41492.57329	42.57	1.4	0.485426827	3	4.955827058	0	0	1	0	1	1.4
21116	2	38	1	1	43	54370.06539	37.82	2.3	1.201633861	3	4.094344562	0	0	1	0	1	2.3
21130	2	20	3	2	41	45639.27734	38.37	4.3	2.10433666	2	4.343805422	0	1	0	0	1	4.3
21137	1	19	1	2	43	7113.661719	20.38	6.3	2.655351829	3	4.836281907	0	0	1	0	0	0
21141	1	37	2	2	32	84918.9156	24.46	3.2	1.678071905	1	5.272999559	1	0	0	1	0	0
21193	1	40	2	1	42	29624.54863	34.62	6.5	2.700439718	2	4.997212274	0	1	0	1	0	0
21195	1	26	1	1	39	38440.48965	26.37	1.5	0.584962501	3	4.219507705	0	0	1	0	0	0
21215	1	23	3	2	36	148372.2497	27.74	12.3	3.62058641	1	3.36729583	1	0	0	0	0	0
21221	1	23	2	1	40	40094.15571	28.47	5	2.321928095	3	3.433987204	0	0	0	1	0	0
21223	2	34	2	2	34	92923.16963	23.52	2.7	1.432959407	1	4.248495242	1	0	0	1	1	2.7
21232	1	24	3	2	34	136388.7025	25.66	17.6	4.137503524	1	1.945910149	1	0	0	0	0	0
21239	1	38	1	2	36	39849.16328	26.94	13.1	3.711494907	2	2.708050201	0	1	1	0	0	0
21256	1	27	1	2	37	43187.02901	27.63	4.1	2.03562391	3	5.010635294	0	0	1	0	0	0
21264	1	41	1	2	43	71778.89139	27.43	4.2	2.070389328	3	3.663561646	0	0	1	0	0	0
21274	2	26	3	2	37	50957.74944	21.13	2.5	1.321928095	2	4.700480366	0	1	0	0	1	2.5
21297	2	46	3	2	30	152090.5553	31.18	4.1	2.03562391	1	4.812184355	1	0	0	0	1	4.1
21325	1	32	3	2	29	107180.5928	31.56	6.6	2.722466024	1	4.553876892	1	0	0	0	0	0
21339	2	43	3	1	40	28919.17318	35.23	2.9	1.5360529	3	3.713572067	0	0	0	0	1	2.9
21342	1	19	2	2	39	10484.48002	27.04	2.5	1.321928095	3	4.65396035	0	0	0	1	0	0
21346	1	42	3	2	42	27206.52832	28.9	3.2	1.678071905	3	4.204692619	0	0	0	0	0	0
21348	2	24	3	2	29	39980.25497	24.52	3.1	1.632268215	2	4.276666119	0	1	0	0	1	3.1
21353	2	48	1	1	34	40687.63522	30.24	1.9	0.925999419	3	4.442651256	0	0	1	0	1	1.9
21355	2	43	2	1	43	58780.51664	24.07	2.4	1.263034406	1	3.871201011	1	0	0	1	1	2.4
21360	2	44	3	2	34	200269.2411	26.38	1.1	0.137503524	1	4.276666119	1	0	0	0	1	1.1
21367	1	31	1	2	35	27701.38724	41.88	5.4	2.432959407	2	2.772588722	0	1	1	0	0	0
21394	2	28	1	1	30	43919.10454	40.94	5.3	2.40599236	2	4.158883083	0	1	1	0	1	5.3
21427	1	35	3	2	31	130137.0077	22.64	3.5	1.807354922	1	2.397895273	1	0	0	0	0	0
21431	2	24	3	2	33	120109.0265	30.17	1.8	0.847996907	1	3.433987204	1	0	0	0	1	1.8
21432	1	30	2	2	42	25983.02997	27.83	8.1	3.017921908	2	3.465735903	0	1	0	1	0	0
21444	1	32	2	1	30	25575.94094	41.59	11.2	3.485426827	2	3.784189634	0	1	0	1	0	0
21453	1	20	1	2	39	40669.90118	21.94	1.2	0.263034406	3	0	0	0	1	0	0	0
21465	1	41	3	2	39	36604.96455	24.68	3.9	1.963474124	2	3.17805383	0	1	0	0	0	0
21476	2	47	3	2	34	206101.2627	26.46	3.5	1.807354922	1	4.442651256	1	0	0	0	1	3.5
21481	1	19	3	2	43	29794.08146	19.17	9.1	3.185866545	1	4.430816799	1	0	0	0	0	0
21534	1	31	3	1	42	47303.86781	35.53	4.7	2.232660757	3	4.882801923	0	0	0	0	0	0
21569	1	19	2	1	29	46803.50318	22.28	4.6	2.201633861	1	4.304065093	1	0	0	1	0	0
21618	1	43	1	1	42	29624.54863	23.04	0.9	-0.152003093	2	4.143134726	0	1	1	0	0	0
21645	1	39	2	1	33	25894.08661	28.08	4.6	2.201633861	2	2.564949357	0	1	0	1	0	0
21658	1	45	2	1	30	32859.21033	31.54	6	2.584962501	2	4.624972813	0	1	0	1	0	0
21660	2	41	2	2	31	84054.04725	24.76	2.9	1.5360529	1	4.983606622	1	0	0	1	1	2.9
21690	1	26	2	2	31	76650.753	26.51	2.6	1.378511623	1	3.091042453	1	0	0	1	0	0
21705	1	33	1	1	40	57622.60082	33.27	4.3	2.10433666	3	5.030437921	0	0	1	0	0	0
21730	2	46	1	2	41	37769.69556	32.1	1.8	0.847996907	2	1.945910149	0	1	1	0	1	1.8
21740	1	32	2	2	30	57570.3132	29.18	2.4	1.263034406	1	2.397895273	1	0	0	1	0	0
21780	2	19	2	1	41	8971.173305	19.43	3.2	1.678071905	2	4.007333185	0	1	0	1	1	3.2
21783	1	37	3	1	42	6031.938617	27.66	3.1	1.632268215	2	3.610917913	0	1	0	0	0	0
21795	1	33	3	1	35	120171.2378	25.2	4	2	1	3.218875825	1	0	0	0	0	0
21812	2	35	3	2	30	110647.697	22.64	1.8	0.847996907	1	2.772588722	1	0	0	0	1	1.8
21823	1	33	2	1	31	79879.6892	26.09	7.3	2.867896464	3	4.219507705	0	0	0	1	0	0
21824	1	32	3	2	37	141715.5067	21.53	4.2	2.070389328	1	1.609437912	1	0	0	0	0	0
21825	1	27	2	2	38	57242.24222	26.39	6.8	2.765534746	3	2.197224577	0	0	0	1	0	0
21832	2	48	3	1	35	169115.333	25.01	4	2	1	4.634728988	1	0	0	0	1	4
21845	1	32	3	2	30	133926.4566	28.58	5.4	2.432959407	1	3.970291914	1	0	0	0	0	0
21862	2	33	3	2	41	120922.8379	39.46	5.2	2.378511623	1	4.744932128	1	0	0	0	1	5.2
21869	2	36	3	1	41	84567.84507	41.33	3.3	1.722466024	1	2.772588722	1	0	0	0	1	3.3
21933	2	48	1	2	43	30095.87909	20.31	1.3	0.378511623	2	4.905274778	0	1	1	0	1	1.3
21952	1	21	1	1	42	8411.992032	18.99	4.8	2.263034406	2	3.891820298	0	1	1	0	0	0
21991	1	28	2	1	38	40834.32134	28.01	3.1	1.632268215	3	4.442651256	0	0	0	1	0	0
22013	2	19	3	1	43	6879.418535	23.28	2.9	1.5360529	3	3.761200116	0	0	0	0	1	2.9
22068	2	33	2	1	37	134318.9076	37.48	2.3	1.201633861	1	1.386294361	1	0	0	1	1	2.3
22075	1	43	3	2	29	146128.4556	28.5	6	2.584962501	1	4.859812404	1	0	0	0	0	0
22094	2	32	1	1	31	63399.2434	26.36	1.9	0.925999419	3	3.761200116	0	0	1	0	1	1.9
22111	1	35	1	2	40	108505.0054	23.12	3.5	1.807354922	3	5.123963979	0	0	1	0	0	0
22114	2	19	3	2	29	8089.954008	23.7	1.7	0.765534746	2	4.574710979	0	1	0	0	1	1.7
22115	2	40	3	2	30	147786.8679	22.98	2.8	1.485426827	1	5.272999559	1	0	0	0	1	2.8
22150	2	24	3	1	42	78667.45676	28.12	1.9	0.925999419	2	3.496507561	0	1	0	0	1	1.9
22176	1	35	3	1	37	29384.49975	27.31	8.4	3.070389328	2	3.688879454	0	1	0	0	0	0
22179	2	35	1	2	36	78787.04924	33.68	5.2	2.378511623	2	2.302585093	0	1	1	0	1	5.2
22180	1	35	3	2	30	110696.2731	25.54	9.2	3.201633861	1	4.828313737	1	0	0	0	0	0
22193	1	26	1	2	37	41659.42814	64.97	3.7	1.887525271	2	4.828313737	0	1	1	0	0	0
22255	2	46	2	2	36	224209.978	57.67	5.2	2.378511623	1	4.615120517	1	0	0	1	1	5.2
22348	1	24	3	2	41	108554.3987	25.25	3.9	1.963474124	3	4.934473933	0	0	0	0	0	0
22358	1	21	2	2	32	148458.7634	54.38	4.6	2.201633861	1	2.890371758	1	0	0	1	0	0
22365	1	49	3	2	37	193212.8531	25.1	6.5	2.700439718	1	4.290459441	1	0	0	0	0	0
22375	1	43	3	2	30	150921.6828	32.25	4.4	2.137503524	1	3.135494216	1	0	0	0	0	0
22391	1	29	3	2	41	35562.71268	20.49	3.2	1.678071905	2	4.934473933	0	1	0	0	0	0
22414	1	25	3	2	29	97450.29236	26.96	3.9	1.963474124	1	4.219507705	1	0	0	0	0	0
22443	2	38	3	1	35	123033.4263	23.09	5.7	2.510961919	1	0	1	0	0	0	1	5.7
22453	2	45	2	2	31	41837.37492	25.54	2.5	1.321928095	2	4.976733742	0	1	0	1	1	2.5
22460	1	20	3	2	43	52665.80893	24.92	1.5	0.584962501	1	3.663561646	1	0	0	0	0	0
22467	1	20	1	1	42	8361.005315	22.43	6.6	2.722466024	2	3.555348061	0	1	1	0	0	0
22485	2	20	2	1	37	129903.4398	24.38	2.1	1.070389328	1	3.091042453	1	0	0	1	1	2.1
22515	2	20	1	1	34	55987.12197	23.46	2.3	1.201633861	3	2.833213344	0	0	1	0	1	2.3
22545	2	24	3	2	34	137794.8672	35.23	4.8	2.263034406	1	2.995732274	1	0	0	0	1	4.8
22547	1	28	2	2	37	43344.80447	22.85	3.9	1.963474124	3	5.318119994	0	0	0	1	0	0
22561	2	37	3	2	42	58456.40427	39.51	2.4	1.263034406	2	3.555348061	0	1	0	0	1	2.4
22586	2	32	3	2	30	107516.713	19.59	2.8	1.485426827	1	4.997212274	1	0	0	0	1	2.8
22610	1	42	2	1	37	37275.24171	33.61	3.7	1.887525271	2	3.951243719	0	1	0	1	0	0
22612	2	22	3	2	42	44322.95109	20.55	2.3	1.201633861	2	3.465735903	0	1	0	0	1	2.3
22675	1	33	3	1	42	6109.142402	20.11	3.9	1.963474124	2	2.079441542	0	1	0	0	0	0
22683	1	38	2	1	43	60079.63996	34.91	4.1	2.03562391	3	1.609437912	0	0	0	1	0	0
22691	1	36	2	1	36	28427.16059	32.7	4	2	2	3.496507561	0	1	0	1	0	0
22718	1	20	2	1	30	35667.57308	34.51	10	3.321928095	2	3.33220451	0	1	0	1	0	0
22748	1	36	3	1	32	146006.7031	25.63	5.5	2.459431619	1	1.386294361	1	0	0	0	0	0
22749	2	33	1	1	35	58372.73377	29.45	2.1	1.070389328	2	4.691347882	0	1	1	0	1	2.1
22756	2	28	1	2	41	45639.27734	38.04	2.9	1.5360529	2	0.693147181	0	1	1	0	1	2.9
22758	2	35	3	1	37	134318.9076	22.05	2.9	1.5360529	1	4.663439094	1	0	0	0	1	2.9
22764	1	19	1	1	36	8249.641612	24.44	6.4	2.678071905	2	3.465735903	0	1	1	0	0	0
22786	2	38	2	1	34	59991.18211	25.2	5.7	2.510961919	3	4.394449155	0	0	0	1	1	5.7
22790	2	46	1	2	41	37707.08121	29.14	0.9	-0.152003093	2	5.220355825	0	1	1	0	1	0.9
22808	2	39	1	1	39	78011.24453	20.58	4.7	2.232660757	1	3.17805383	1	0	1	0	1	4.7
22857	2	46	3	1	35	37035.14901	34.39	3.3	1.722466024	2	3.610917913	0	1	0	0	1	3.3
22862	2	22	1	1	33	43903.49734	30.1	1	0	2	4.852030264	0	1	1	0	1	1
22875	1	46	2	2	30	150921.6828	29.71	5	2.321928095	1	4.356708827	1	0	0	1	0	0
22925	1	30	3	1	31	34902.04119	25.35	6.6	2.722466024	2	4.532599493	0	1	0	0	0	0
22939	2	32	3	1	42	51220.66449	22.67	4.6	2.201633861	2	4.219507705	0	1	0	0	1	4.6
22957	1	33	2	2	33	27782.93626	27.82	4	2	2	0.693147181	0	1	0	1	0	0
22959	2	31	3	2	30	137116.2613	23.97	3.9	1.963474124	1	3.663561646	1	0	0	0	1	3.9
22969	2	35	3	2	35	61534.75654	47.55	4.4	2.137503524	2	3.465735903	0	1	0	0	1	4.4
22981	1	40	2	2	42	33809.49092	38.02	5.2	2.378511623	2	4.691347882	0	1	0	1	0	0
22997	1	21	2	2	31	127739.7457	17.44	6.2	2.632268215	1	3.135494216	1	0	0	1	0	0
23011	1	21	3	2	40	99962.07939	22.04	5.9	2.560714954	1	3.135494216	1	0	0	0	0	0
23066	2	21	1	1	29	124780.5714	33.03	5.8	2.5360529	1	3.912023005	1	0	1	0	1	5.8
23104	2	19	1	2	36	12827.03283	25.53	6.6	2.722466024	2	3.218875825	0	1	1	0	1	6.6
23110	1	38	3	2	30	110696.2731	32.92	4.3	2.10433666	1	4.418840608	1	0	0	0	0	0
23127	2	40	2	1	38	28285.24532	20.05	5.8	2.5360529	3	3.36729583	0	0	0	1	1	5.8
23152	2	36	1	1	43	62237.37671	27.67	12	3.584962501	3	4.025351691	0	0	1	0	1	12
23154	1	21	1	1	42	8215.693721	22.08	4	2	2	3.871201011	0	1	1	0	0	0
23177	2	34	1	2	40	43407.3783	29.29	2.9	1.5360529	3	4.262679877	0	0	1	0	1	2.9
23179	1	19	1	1	30	7096.952769	26.39	4.9	2.292781749	3	3.951243719	0	0	1	0	0	0
23192	2	21	3	2	40	45625.96157	22.18	3.3	1.722466024	3	4.454347296	0	0	0	0	1	3.3
23196	2	36	2	1	35	58372.73377	28	3.7	1.887525271	2	4.787491743	0	1	0	1	1	3.7
23205	2	22	1	1	39	50619.22377	27.98	0.4	-1.321928095	3	3.135494216	0	0	1	0	1	0.4
23242	1	32	3	2	42	123263.8714	29.41	6.2	2.632268215	1	4.605170186	1	0	0	0	0	0
23256	1	42	1	2	33	74489.44453	22.58	4.2	2.070389328	1	4.700480366	1	0	1	0	0	0
23272	1	23	2	1	38	40676.19647	29.31	3.8	1.925999419	3	3.850147602	0	0	0	1	0	0
23293	1	44	3	2	39	177640.7499	34.87	6.3	2.655351829	1	3.044522438	1	0	0	0	0	0
23306	1	21	2	1	33	107665.623	21.44	5.8	2.5360529	1	4.043051268	1	0	0	1	0	0
23309	1	25	3	1	34	135922.3825	25.84	5.2	2.378511623	1	2.48490665	1	0	0	0	0	0
23336	1	31	3	1	37	29384.49975	23.03	4	2	2	4.465908119	0	1	0	0	0	0
23338	1	42	3	2	32	222616.5697	28.12	3.2	1.678071905	1	4.430816799	1	0	0	0	0	0
23343	2	23	1	1	33	108750.031	50.85	2.5	1.321928095	1	3.33220451	1	0	1	0	1	2.5
23369	1	46	2	2	34	79532.94908	34.16	2.4	1.263034406	1	5.141663557	1	0	0	1	0	0
23388	1	46	3	2	35	176906.1097	31.99	6.9	2.786596362	1	5.153291594	1	0	0	0	0	0
23430	1	34	3	1	31	134377.8756	31.37	5.9	2.560714954	1	5.036952602	1	0	0	0	0	0
23442	2	27	3	2	37	51609.96616	25.17	3.3	1.722466024	2	4.787491743	0	1	0	0	1	3.3
23451	2	47	3	1	29	181354.4354	33.47	5.1	2.350497247	1	4.276666119	1	0	0	0	1	5.1
23455	1	28	3	2	42	37563.99362	24.98	4.5	2.169925001	3	3.784189634	0	0	0	0	0	0
23465	1	26	3	2	37	128849.9831	27.95	5.4	2.432959407	1	4.65396035	1	0	0	0	0	0
23466	2	48	1	1	31	33896.85228	22.55	0.1	-3.321928095	3	4.343805422	0	0	1	0	1	0.1
23467	2	48	1	1	31	33896.85228	33.09	3	1.584962501	3	4.094344562	0	0	1	0	1	3
23556	1	26	2	2	31	127739.7457	24.03	4.2	2.070389328	1	3.496507561	1	0	0	1	0	0
23586	2	41	3	2	35	174052.4874	29.21	8.2	3.03562391	1	4.532599493	1	0	0	0	1	8.2
23587	2	29	1	1	43	40384.0205	26.84	1.6	0.678071905	3	2.890371758	0	0	1	0	1	1.6
23591	2	45	3	2	30	152090.5553	51.54	2.1	1.070389328	1	4.477336814	1	0	0	0	1	2.1
23595	1	44	3	2	35	176906.1097	34.24	5.8	2.5360529	1	1.791759469	1	0	0	0	0	0
23600	1	39	3	1	39	126140.0377	27.92	3.9	1.963474124	1	4.025351691	1	0	0	0	0	0
23602	2	43	3	2	34	78969.34023	31.15	2.3	1.201633861	1	5.187385806	1	0	0	0	1	2.3
23610	2	40	3	1	29	176222.6717	32.25	6.9	2.786596362	1	5.192956851	1	0	0	0	1	6.9
23615	1	31	3	2	33	27431.83169	28.36	4.8	2.263034406	2	3.33220451	0	1	0	0	0	0
23617	1	48	1	2	32	87521.52222	30.98	2.8	1.485426827	1	5.723585102	1	0	1	0	0	0
23624	1	20	3	1	38	118483.5803	22.81	3.7	1.887525271	1	4.007333185	1	0	0	0	0	0
23633	2	32	1	2	40	67994.3051	24.28	4.5	2.169925001	1	2.197224577	1	0	1	0	1	4.5
23647	2	37	3	1	35	120118.5039	27.23	3.6	1.847996907	1	3.761200116	1	0	0	0	1	3.6
23689	1	19	2	1	40	8268.844763	29.65	7.3	2.867896464	3	3.526360525	0	0	0	1	0	0
23718	2	19	2	1	34	9383.564118	26.42	2.8	1.485426827	3	3.784189634	0	0	0	1	1	2.8
23747	1	30	2	1	39	55245.98165	30.28	4.1	2.03562391	3	5.017279837	0	0	0	1	0	0
23768	1	33	2	2	37	29872.48589	29.26	3.1	1.632268215	2	3.17805383	0	1	0	1	0	0
23769	1	20	3	2	43	30787.04379	22.35	13.6	3.765534746	3	4.304065093	0	0	0	0	0	0
23782	1	31	3	1	32	146006.7031	23.59	6.8	2.765534746	1	4.369447852	1	0	0	0	0	0
23807	2	34	1	1	38	50374.00279	29.86	1.4	0.485426827	3	0	0	0	1	0	1	1.4
23811	1	38	3	1	42	6109.142402	28.57	6.2	2.632268215	2	0.693147181	0	1	0	0	0	0
23836	1	28	3	1	39	114688.52	36.84	4.7	2.232660757	1	3.091042453	1	0	0	0	0	0
23842	1	19	3	2	30	39251.15355	23.97	1.9	0.925999419	1	3.761200116	1	0	0	0	0	0
23850	2	43	2	2	38	39650.73524	28.15	2.8	1.485426827	3	4.110873864	0	0	0	1	1	2.8
23866	1	19	2	2	40	7931.913283	17.45	3.3	1.722466024	3	2.397895273	0	0	0	1	0	0
23870	1	32	1	1	41	54420.48917	30.45	4.3	2.10433666	3	4.691347882	0	0	1	0	0	0
23893	1	19	3	2	42	50976.45591	25.53	6.7	2.744161096	1	3.17805383	1	0	0	0	0	0
23894	1	26	2	1	38	118483.5803	22.71	7.6	2.925999419	1	0.693147181	1	0	0	1	0	0
23897	1	35	3	2	29	108345.491	27.6	4.5	2.169925001	3	3.295836866	0	0	0	0	0	0
23912	2	25	3	2	30	104645.6149	21.6	0.6	-0.736965594	1	3.761200116	1	0	0	0	1	0.6
23935	1	31	2	1	30	25575.94094	34.59	3.8	1.925999419	2	4.189654742	0	1	0	1	0	0
23948	2	20	3	2	40	45625.96157	26.63	3.5	1.807354922	3	3.526360525	0	0	0	0	1	3.5
23961	2	39	1	1	37	137354.2166	24.25	2.1	1.070389328	1	4.406719247	1	0	1	0	1	2.1
23968	1	39	3	2	35	126680.8556	26.65	5.2	2.378511623	1	4.86753445	1	0	0	0	0	0
23982	2	19	1	1	34	7933.472532	25.08	1.2	0.263034406	3	2.995732274	0	0	1	0	1	1.2
23993	2	27	1	1	38	123191.0657	27.7	2.6	1.378511623	1	0.693147181	1	0	1	0	1	2.6
24007	2	19	3	1	38	10243.10664	25.25	3.4	1.765534746	2	4.060443011	0	1	0	0	1	3.4
24008	1	30	1	2	43	43904.5734	29.37	2.5	1.321928095	3	5.288267031	0	0	1	0	0	0
24019	2	27	1	1	41	44102.35111	28.16	1.9	0.925999419	2	3.891820298	0	1	1	0	1	1.9
24049	2	23	3	1	30	43628.52141	24.89	3.9	1.963474124	2	3.891820298	0	1	0	0	1	3.9
24077	1	22	1	1	42	31750.08148	24.91	6	2.584962501	2	4.787491743	0	1	1	0	0	0
24083	2	19	1	1	32	11786.58668	50.75	4	2	2	4.836281907	0	1	1	0	1	4
24089	2	24	3	2	35	122662.6173	25.72	4.4	2.137503524	1	3.36729583	1	0	0	0	1	4.4
24111	2	26	3	1	35	44259.51025	22.71	1.7	0.765534746	2	0	0	1	0	0	1	1.7
24117	1	49	3	1	31	225209.7178	29.26	3.3	1.722466024	1	5.030437921	1	0	0	0	0	0
24128	1	27	3	1	30	107703.8969	24.12	7.9	2.981852653	1	4.454347296	1	0	0	0	0	0
24153	1	28	3	1	38	38741.54862	20.52	2.9	1.5360529	2	3.610917913	0	1	0	0	0	0
24155	2	19	1	2	41	9377.856701	21.77	3.9	1.963474124	2	4.927253685	0	1	1	0	1	3.9
24171	1	25	2	2	39	39231.33553	41.72	6.8	2.765534746	2	3.33220451	0	1	0	1	0	0
24177	1	27	2	2	42	37701.2264	40.87	7.1	2.827819025	3	5.247024072	0	0	0	1	0	0
24183	1	49	3	2	36	222486.8409	22.22	16.9	4.078951341	1	5.129898715	1	0	0	0	0	0
24185	1	21	3	1	30	35216.82705	19.25	4.6	2.201633861	2	4.442651256	0	1	0	0	0	0
24195	2	46	2	1	42	144878.8386	28.15	3.6	1.847996907	1	4.127134385	1	0	0	1	1	3.6
24197	1	37	2	1	30	118458.008	30.15	7.3	2.867896464	1	4.418840608	1	0	0	1	0	0
24213	1	32	3	2	37	141715.5067	31.97	7.4	2.887525271	1	2.708050201	1	0	0	0	0	0
24226	1	26	3	1	38	121358.828	17.66	10	3.321928095	1	2.564949357	1	0	0	0	0	0
24229	1	34	1	1	39	58721.00278	28.15	2.6	1.378511623	3	4.584967479	0	0	1	0	0	0
24267	1	36	1	2	42	57382.08314	21.92	4.1	2.03562391	3	5.056245805	0	0	1	0	0	0
24275	1	19	2	2	38	8212.620657	29.61	4.1	2.03562391	3	4.852030264	0	0	0	1	0	0
24279	2	46	3	2	32	224340.7116	28.03	4.5	2.169925001	1	5.049856007	1	0	0	0	1	4.5
24290	2	40	1	1	43	28956.77191	23.53	1.5	0.584962501	3	3.784189634	0	0	1	0	1	1.5
24300	1	49	3	1	33	74489.44453	42.2	9.8	3.292781749	1	0	1	0	0	0	0	0
24309	2	38	1	2	42	48666.60716	33.47	2.8	1.485426827	3	4.779123493	0	0	1	0	1	2.8
24329	1	43	3	1	36	181541.0306	26.45	8.3	3.053111336	1	5.257495372	1	0	0	0	0	0
24332	1	26	1	1	38	43402.83628	39.73	7.3	2.867896464	3	4.33073334	0	0	1	0	0	0
24377	2	30	2	1	38	63299.5578	46.16	2.1	1.070389328	2	3.737669618	0	1	0	1	1	2.1
24389	1	30	3	1	42	45533.69567	29.81	4.6	2.201633861	2	3.33220451	0	1	0	0	0	0
24392	2	25	3	2	29	101322.1016	19.94	1.7	0.765534746	1	4.317488114	1	0	0	0	1	1.7
24422	2	22	2	1	41	42035.36275	32.78	1.7	0.765534746	2	4.9698133	0	1	0	1	1	1.7
24441	1	35	3	2	35	126680.8556	33.75	9.1	3.185866545	1	5.164785974	1	0	0	0	0	0
24445	2	29	3	1	36	125876.3646	22.12	9.9	3.307428525	1	4.290459441	1	0	0	0	1	9.9
24452	2	36	3	2	39	130236.6864	37.7	0.8	-0.321928095	1	2.995732274	1	0	0	0	1	0.8
24492	1	44	3	2	29	149674.563	31.58	3.5	1.807354922	1	5.384495063	1	0	0	0	0	0
24502	1	40	2	1	32	194347.1739	25.68	7.2	2.847996907	1	2.302585093	1	0	0	1	0	0
24525	2	46	1	1	32	200278.2009	24.01	2.3	1.201633861	1	4.276666119	1	0	1	0	1	2.3
24572	2	31	2	1	31	134318.9076	22.14	1.5	0.584962501	1	2.708050201	1	0	0	1	1	1.5
24605	2	40	3	2	36	49656.47842	51.67	7.7	2.944858446	2	3.761200116	0	1	0	0	1	7.7
24616	1	49	3	2	42	27206.52832	28.86	6.7	2.744161096	3	4.753590191	0	0	0	0	0	0
24630	2	23	3	1	36	122894.0869	31.38	4.2	2.070389328	3	3.63758616	0	0	0	0	1	4.2
24631	1	38	3	1	30	25903.29166	33.1	4.4	2.137503524	2	4.672828834	0	1	0	0	0	0
24633	1	31	3	2	37	141715.5067	23.77	17.5	4.129283017	1	4.077537444	1	0	0	0	0	0
24636	2	22	3	1	35	9610.420047	28.48	3.1	1.632268215	2	5.043425117	0	1	0	0	1	3.1
24649	2	33	2	1	37	57540.53875	31.91	5.4	2.432959407	2	2.708050201	0	1	0	1	1	5.4
24655	1	26	1	1	42	32890.34674	20.32	3.1	1.632268215	2	5.017279837	0	1	1	0	0	0
24660	2	44	2	1	42	32497.44906	36.14	1.3	0.378511623	2	3.784189634	0	1	0	1	1	1.3
24667	2	19	2	1	41	8971.173305	33.13	3.2	1.678071905	2	3.36729583	0	1	0	1	1	3.2
24669	1	42	3	2	30	150921.6828	42.38	3	1.584962501	1	4.753590191	1	0	0	0	0	0
24672	1	37	1	1	38	126596.7237	22.64	6.5	2.700439718	1	2.197224577	1	0	1	0	0	0
24733	2	48	2	2	34	87205.64127	30.27	1.6	0.678071905	3	3.135494216	0	0	0	1	1	1.6
24756	2	38	3	1	29	128204.1002	28.46	4.3	2.10433666	1	5.023880521	1	0	0	0	1	4.3
24762	1	32	2	2	42	53986.29728	27.34	3.5	1.807354922	3	4.465908119	0	0	0	1	0	0
24764	1	19	1	2	43	5114.826738	25.87	2.9	1.5360529	3	5.030437921	0	0	1	0	0	0
24789	1	29	2	2	38	57242.24222	32.2	1.6	0.678071905	3	4.96284463	0	0	0	1	0	0
24805	2	39	3	2	31	118363.9489	32.23	3.5	1.807354922	1	3.871201011	1	0	0	0	1	3.5
24809	1	37	3	1	32	142547.4951	24.81	6.3	2.655351829	1	5.068904202	1	0	0	0	0	0
24818	1	42	1	1	36	36522.37278	28.24	3.5	1.807354922	2	3.36729583	0	1	1	0	0	0
24824	1	47	2	2	35	172714.8292	29.13	2.4	1.263034406	1	5.220355825	1	0	0	1	0	0
24826	1	36	2	1	36	28427.16059	30.25	3	1.584962501	2	3.218875825	0	1	0	1	0	0
24835	1	43	2	2	40	149894.9251	29.75	3.3	1.722466024	1	5.043425117	1	0	0	1	0	0
24841	1	36	2	1	31	165184.1933	25.11	5.5	2.459431619	1	1.098612289	1	0	0	1	0	0
24846	2	19	2	2	38	9466.636701	25.2	2.3	1.201633861	3	3.135494216	0	0	0	1	1	2.3
24878	2	41	3	1	35	73639.92087	25.67	2.8	1.485426827	3	3.17805383	0	0	0	0	1	2.8
24881	2	32	1	1	41	46154.8348	31.76	0.6	-0.736965594	3	4.753590191	0	0	1	0	1	0.6
24903	2	40	3	2	33	39156.25735	29.56	1.6	0.678071905	2	4.317488114	0	1	0	0	1	1.6
24908	2	34	3	2	30	110647.697	23.83	2.5	1.321928095	1	5.043425117	1	0	0	0	1	2.5
24912	2	34	3	1	39	123097.4714	27.29	1.5	0.584962501	1	3.044522438	1	0	0	0	1	1.5
24922	2	20	1	1	43	3790.305759	31.68	1.9	0.925999419	3	4.836281907	0	0	1	0	1	1.9
24953	1	47	3	1	39	27841.34938	40.1	2.7	1.432959407	3	4.317488114	0	0	0	0	0	0
24955	2	42	3	1	30	162754.7497	28.03	3.5	1.807354922	1	3.583518938	1	0	0	0	1	3.5
24962	2	28	3	1	29	121249.6712	16.54	9.6	3.263034406	1	3.63758616	1	0	0	0	1	9.6
24982	2	29	2	2	37	51143.91192	25.16	2.8	1.485426827	3	5.068904202	0	0	0	1	1	2.8
24984	1	30	1	1	43	59846.99044	23.04	3.6	1.847996907	3	4.17438727	0	0	1	0	0	0
24990	1	25	3	2	38	57242.24222	31.74	6.1	2.608809243	3	2.564949357	0	0	0	0	0	0
24995	2	28	3	2	42	116526.2682	22.51	3	1.584962501	1	1.945910149	1	0	0	0	1	3
24997	1	35	3	2	42	123263.8714	27.98	37.3	5.221103725	1	4.276666119	1	0	0	0	0	0
24999	1	42	3	1	31	225209.7178	31.05	9.6	3.263034406	1	3.044522438	1	0	0	0	0	0
25011	1	46	3	2	36	224904.9516	26.89	14.8	3.887525271	3	4.787491743	0	0	0	0	0	0
25014	1	33	1	1	38	28495.85602	56.11	4.6	2.201633861	2	4.17438727	0	1	1	0	0	0
25022	2	34	1	1	35	60569.53073	29.72	2	1	2	3.295836866	0	1	1	0	1	2
25042	2	49	1	2	36	56161.95774	28.56	3.4	1.765534746	2	2.48490665	0	1	1	0	1	3.4
25055	2	25	3	2	36	60102.39238	32.25	0.1	-3.321928095	2	4.779123493	0	1	0	0	1	0.1
25105	1	36	2	2	33	27782.93626	21.26	1.3	0.378511623	2	1.791759469	0	1	0	1	0	0
25109	1	25	2	2	33	38255.7523	28.18	4.1	2.03562391	2	4.465908119	0	1	0	1	0	0
25174	1	25	3	1	36	39142.81787	19.73	3.6	1.847996907	2	3.850147602	0	1	0	0	0	0
25244	2	48	3	1	39	173309.4336	38.68	2.4	1.263034406	1	2.564949357	1	0	0	0	1	2.4
25263	2	20	1	2	41	46405.37527	23.68	1	0	3	4.394449155	0	0	1	0	1	1
25265	1	23	2	1	30	35216.82705	22.86	4.7	2.232660757	2	3.931825633	0	1	0	1	0	0
25273	1	25	3	1	42	63500.16297	28.02	5.2	2.378511623	2	3.295836866	0	1	0	0	0	0
25317	2	21	1	1	40	50467.80964	21.39	3.2	1.678071905	3	4.025351691	0	0	1	0	1	3.2
25339	1	20	3	2	34	98040.95809	31.18	7.8	2.963474124	1	3.135494216	1	0	0	0	0	0
25345	1	26	1	1	42	32890.34674	27.71	2.8	1.485426827	2	4.634728988	0	1	1	0	0	0
25356	2	25	2	2	33	120109.0265	18.72	5	2.321928095	1	3.850147602	1	0	0	1	1	5
25357	2	27	2	1	41	42573.38035	31.05	1.9	0.925999419	2	2.772588722	0	1	0	1	1	1.9
25390	2	28	3	2	39	126161.0217	22.43	1.8	0.847996907	1	5.062595033	1	0	0	0	1	1.8
25392	2	37	3	2	31	130079.9007	27.2	2.7	1.432959407	1	1.386294361	1	0	0	0	1	2.7
25415	1	28	2	2	34	78504.24409	29.73	8.1	3.017921908	1	0	1	0	0	1	0	0
25416	1	42	3	1	37	183208.834	32.5	5.7	2.510961919	1	4.219507705	1	0	0	0	0	0
25419	1	37	2	2	32	163282.2013	24.56	7.2	2.847996907	1	4.634728988	1	0	0	1	0	0
25428	2	23	2	2	33	47393.30734	29.27	1.6	0.678071905	2	4.890349128	0	1	0	1	1	1.6
25439	1	25	1	2	37	43187.02901	22.24	1.9	0.925999419	3	4.634728988	0	0	1	0	0	0
25444	2	43	2	2	42	36619.53505	44.16	2.8	1.485426827	2	4.48863637	0	1	0	1	1	2.8
25445	1	36	3	2	37	138357.9662	45.1	3.2	1.678071905	1	3.258096538	1	0	0	0	0	0
25462	2	34	2	1	33	118363.9489	22.96	2.2	1.137503524	1	1.945910149	1	0	0	1	1	2.2
25472	1	19	1	1	42	6624.460425	22.43	4.9	2.292781749	2	4.718498871	0	1	1	0	0	0
25493	2	24	3	2	41	44057.02335	23.32	1.9	0.925999419	2	3.931825633	0	1	0	0	1	1.9
25499	1	37	3	2	37	139861.7175	24.88	6.3	2.655351829	3	4.532599493	0	0	0	0	0	0
25509	2	33	1	1	40	49653.19491	33.8	2.7	1.432959407	3	4.820281566	0	0	1	0	1	2.7
25525	1	24	1	1	30	35667.57308	26.58	8.4	3.070389328	2	2.302585093	0	1	1	0	0	0
25551	2	32	2	2	42	9883.258619	24.46	0.9	-0.152003093	3	4.624972813	0	0	0	1	1	0.9
25553	1	49	2	2	34	204517.2977	25.32	6	2.584962501	1	4.852030264	1	0	0	1	0	0
25576	1	28	3	2	35	117975.3255	26.51	4.9	2.292781749	1	2.564949357	1	0	0	0	0	0
25578	2	41	1	1	41	36437.27578	39.18	13.6	3.765534746	2	3.33220451	0	1	1	0	1	13.6
25608	1	21	2	1	38	121358.828	19.62	3.4	1.765534746	1	4.912654886	1	0	0	1	0	0
25616	2	46	3	2	34	200269.2411	27.31	7.5	2.906890596	1	1.098612289	1	0	0	0	1	7.5
25660	1	43	3	1	42	29624.54863	34.51	5.8	2.5360529	2	4.919980926	0	1	0	0	0	0
25668	1	31	1	2	34	78014.79992	22.77	3.9	1.963474124	1	0.693147181	1	0	1	0	0	0
25683	1	40	1	1	38	67120.95803	24.58	2	1	1	4.615120517	1	0	1	0	0	0
25694	1	21	3	1	43	41842.69887	32.04	6.4	2.678071905	2	3.526360525	0	1	0	0	0	0
25698	2	31	2	2	32	163210.5494	25.68	8.6	3.10433666	1	2.772588722	1	0	0	1	1	8.6
25708	2	22	3	2	37	133969.3372	29.19	3.4	1.765534746	1	3.258096538	1	0	0	0	1	3.4
25717	2	19	2	2	41	9283.810413	15.09	2.4	1.263034406	2	4.418840608	0	1	0	1	1	2.4
25718	1	19	2	1	38	8186.645365	22.55	9	3.169925001	2	3.761200116	0	1	0	1	0	0
25745	2	45	2	1	36	40064.20362	24.84	3.9	1.963474124	2	4.17438727	0	1	0	1	1	3.9
25747	2	25	2	1	38	53771.47035	23.39	3	1.584962501	3	4.65396035	0	0	0	1	1	3
25756	1	22	3	2	41	35113.29182	18.67	5.7	2.510961919	2	4.060443011	0	1	0	0	0	0
25827	2	38	3	2	42	50328.3029	27.68	2.3	1.201633861	3	5.468060141	0	0	0	0	1	2.3
25842	1	21	2	1	40	40094.15571	19.33	3.9	1.963474124	3	4.634728988	0	0	0	1	0	0
25844	1	47	3	2	39	69081.16268	30.85	4.8	2.263034406	1	5.375278408	1	0	0	0	0	0
25848	2	20	3	2	40	83321.82537	19.55	4	2	1	4.430816799	1	0	0	0	1	4
25859	1	25	2	2	30	100646.8046	27.35	5.1	2.350497247	1	3.044522438	1	0	0	1	0	0
25869	2	38	3	1	37	134318.9076	34.17	2.4	1.263034406	1	3.433987204	1	0	0	0	1	2.4
25874	2	19	2	2	36	44495.52003	25.56	7.4	2.887525271	1	3.63758616	1	0	0	1	1	7.4
25906	1	49	1	1	31	218836.9866	33.04	3.9	1.963474124	1	4.605170186	1	0	1	0	0	0
25912	1	19	2	2	33	7981.828873	22.7	5.2	2.378511623	2	3.36729583	0	1	0	1	0	0
25950	1	26	1	2	41	108554.3987	29.03	4.6	2.201633861	3	4.418840608	0	0	1	0	0	0
26000	1	19	3	2	40	37604.31615	27.78	4.3	2.10433666	1	2.302585093	1	0	0	0	0	0
26004	1	21	3	2	33	40875.21025	24.37	2.9	1.5360529	2	4.442651256	0	1	0	0	0	0
26006	2	19	1	2	31	33199.01879	37.56	0.9	-0.152003093	1	4.290459441	1	0	1	0	1	0.9
26007	2	24	2	2	40	45625.96157	17.6	3.9	1.963474124	3	3.526360525	0	0	0	1	1	3.9
26041	1	46	2	1	33	165364.3583	45.18	5.1	2.350497247	1	5.231108617	1	0	0	1	0	0
26061	2	31	3	1	41	54738.75223	42.51	3.1	1.632268215	2	4.043051268	0	1	0	0	1	3.1
26067	1	40	3	1	39	34598.38161	52.49	2.3	1.201633861	2	4.543294782	0	1	0	0	0	0
26112	1	46	3	2	30	150921.6828	26.88	1.8	0.847996907	1	4.828313737	1	0	0	0	0	0
26144	1	41	1	2	40	24172.44651	30.71	2.9	1.5360529	3	1.098612289	0	0	1	0	0	0
26146	2	40	1	2	34	89745.14849	32.09	6.6	2.722466024	1	2.197224577	1	0	1	0	1	6.6
26154	2	25	3	1	29	124780.5714	18.91	2.6	1.378511623	1	4.248495242	1	0	0	0	1	2.6
26191	1	49	3	2	40	146343.5969	27.59	5.2	2.378511623	1	4.59511985	1	0	0	0	0	0
26212	2	30	3	1	37	65273.55551	35.76	2.9	1.5360529	2	3.713572067	0	1	0	0	1	2.9
26229	1	26	1	2	38	50005.87711	27.29	2.3	1.201633861	3	4.521788577	0	0	1	0	0	0
26250	1	36	3	1	35	26277.92476	23.33	3.6	1.847996907	2	0.693147181	0	1	0	0	0	0
26290	2	47	3	1	33	162696.9127	25.22	4.7	2.232660757	1	4.430816799	1	0	0	0	1	4.7
26299	1	27	2	1	32	132751.6068	23.58	2	1	1	4.96284463	1	0	0	1	0	0
26368	1	31	1	2	37	30254.82881	36.05	4.8	2.263034406	2	3.526360525	0	1	1	0	0	0
26375	2	36	1	1	32	142484.942	34.19	0.5	-1	1	3.295836866	1	0	1	0	1	0.5
26394	1	40	3	2	40	24266.41461	37.3	4.1	2.03562391	3	4.007333185	0	0	0	0	0	0
26397	1	34	2	2	42	53986.29728	27.3	5.1	2.350497247	3	0.693147181	0	0	0	1	0	0
26401	2	31	3	1	32	145942.6321	24.45	6.6	2.722466024	1	4.127134385	1	0	0	0	1	6.6
26441	1	27	3	1	29	120012.3465	27.47	9.2	3.201633861	1	4.709530201	1	0	0	0	0	0
26442	1	19	2	1	35	6843.140699	19.97	6.7	2.744161096	2	4.584967479	0	1	0	1	0	0
26481	1	33	2	2	34	150006.9587	32.07	4.1	2.03562391	1	4.49980967	1	0	0	1	0	0
26482	1	37	3	1	42	23058.24451	44.9	4.7	2.232660757	2	4.820281566	0	1	0	0	0	0
26493	2	36	2	1	33	57520.09101	30.45	1.9	0.925999419	2	4.290459441	0	1	0	1	1	1.9
26525	2	21	2	1	29	124780.5714	25.47	3.9	1.963474124	1	4.418840608	1	0	0	1	1	3.9
26561	1	41	3	2	30	182593.3759	25.79	8.5	3.087462841	1	2.302585093	1	0	0	0	0	0
26579	1	20	2	2	34	78504.24409	19.16	2.9	1.5360529	1	2.197224577	1	0	0	1	0	0
26585	2	49	2	1	32	200605.1328	19.14	10.6	3.40599236	1	0	1	0	0	1	1	10.6
26588	1	32	1	1	34	69142.33178	28.93	11.8	3.560714954	3	0	0	0	1	0	0	0
26640	1	30	2	1	42	46116.48901	27.83	8	3	2	4.624972813	0	1	0	1	0	0
26645	2	30	1	1	38	52698.66923	37.95	1.5	0.584962501	3	5.075173815	0	0	1	0	1	1.5
26684	1	39	2	2	32	163282.2013	28.41	12.9	3.689299161	1	4.007333185	1	0	0	1	0	0
26687	1	26	3	2	42	112073.464	17.66	7.2	2.847996907	1	3.526360525	1	0	0	0	0	0
26690	1	19	3	2	40	6909.840303	20.88	4	2	3	4.248495242	0	0	0	0	0	0
26732	1	19	3	2	43	29794.08146	25.53	6.8	2.765534746	1	2.708050201	1	0	0	0	0	0
26733	2	47	3	2	34	200269.2411	33.82	3	1.584962501	1	5.204006687	1	0	0	0	1	3
26752	2	37	3	2	38	76396.27076	22.15	2.1	1.070389328	3	2.708050201	0	0	0	0	1	2.1
26753	2	41	3	1	34	32074.7083	39.06	1.4	0.485426827	3	2.197224577	0	0	0	0	1	1.4
26756	2	24	3	2	39	48601.91293	46.92	5.8	2.5360529	2	4.454347296	0	1	0	0	1	5.8
26757	2	44	3	1	30	166704.3283	25.24	5.2	2.378511623	1	5.010635294	1	0	0	0	1	5.2
26760	1	19	3	1	42	43138.08161	31.55	4.3	2.10433666	1	3.295836866	1	0	0	0	0	0
26771	1	25	3	2	35	117975.3255	25.53	8.4	3.070389328	1	2.302585093	1	0	0	0	0	0
26778	1	36	2	2	34	156382.102	28.31	7.4	2.887525271	1	2.48490665	1	0	0	1	0	0
26782	2	46	3	2	39	183061.9355	35.52	7.6	2.925999419	1	4.234106505	1	0	0	0	1	7.6
26796	2	47	2	1	35	37035.14901	46.34	2.1	1.070389328	2	5.225746674	0	1	0	1	1	2.1
26801	2	46	3	2	32	224340.7116	37.27	1.9	0.925999419	1	5.327876169	1	0	0	0	1	1.9
26821	1	26	3	1	33	110278.3507	23.65	6.2	2.632268215	1	5.198497031	1	0	0	0	0	0
26854	1	47	3	1	35	33334.44522	28.76	6.5	2.700439718	2	4.060443011	0	1	0	0	0	0
26858	1	41	3	1	31	40255.56735	21.01	7.6	2.925999419	3	3.761200116	0	0	0	0	0	0
26864	2	41	3	2	42	23400.24534	37.55	2.3	1.201633861	3	4.262679877	0	0	0	0	1	2.3
26915	1	48	1	1	42	23746.5888	34.36	7.8	2.963474124	3	5.283203729	0	0	1	0	0	0
26935	1	19	1	2	41	7805.280131	24.64	4.3	2.10433666	2	4.672828834	0	1	1	0	0	0
26952	1	30	2	1	42	6109.142402	31.78	3.2	1.678071905	2	3.295836866	0	1	0	1	0	0
26955	1	41	1	2	40	25792.79356	27.41	11.8	3.560714954	3	4.634728988	0	0	1	0	0	0
26972	2	41	1	1	40	27772.54508	21.92	2.4	1.263034406	3	1.945910149	0	0	1	0	1	2.4
26976	1	21	3	1	29	120012.3465	22.81	5.8	2.5360529	1	3.970291914	1	0	0	0	0	0
26984	2	34	3	2	32	163210.5494	34.64	3.9	1.963474124	1	3.17805383	1	0	0	0	1	3.9
26994	2	30	2	1	30	57540.53875	42.46	2.8	1.485426827	2	4.276666119	0	1	0	1	1	2.8
26995	2	30	2	1	30	57540.53875	28.33	1.3	0.378511623	2	3.496507561	0	1	0	1	1	1.3
26997	2	28	3	2	40	85343.80077	28.43	2.2	1.137503524	1	4.882801923	1	0	0	0	1	2.2
27018	1	34	2	2	42	53986.29728	23.17	2.5	1.321928095	3	4.852030264	0	0	0	1	0	0
27074	2	19	2	1	30	9441.330757	23.05	5.8	2.5360529	2	4.143134726	0	1	0	1	1	5.8
27075	2	27	2	1	30	111983.0933	22.37	5.3	2.40599236	1	2.708050201	1	0	0	1	1	5.3
27078	1	33	2	2	34	150006.9587	39.17	5.2	2.378511623	1	1.945910149	1	0	0	1	0	0
27079	2	43	1	2	39	75727.70958	22.25	2.3	1.201633861	1	0	1	0	1	0	1	2.3
27104	1	41	3	1	43	30277.28346	27.37	3.1	1.632268215	3	3.044522438	0	0	0	0	0	0
27119	2	28	2	1	33	44171.22773	40.2	3.2	1.678071905	2	3.784189634	0	1	0	1	1	3.2
27141	2	19	3	2	30	49809.23993	23.16	2.9	1.5360529	1	4.127134385	1	0	0	0	1	2.9
27154	2	46	3	1	41	34960.84643	26.06	8.8	3.137503524	2	3.761200116	0	1	0	0	1	8.8
27174	1	34	3	2	39	67762.52041	26.42	3.6	1.847996907	1	4.394449155	1	0	0	0	0	0
27183	1	19	1	2	42	6852.949542	36.17	5.6	2.485426827	2	3.044522438	0	1	1	0	0	0
27196	2	22	3	1	29	121249.6712	24.06	3.3	1.722466024	1	3.433987204	1	0	0	0	1	3.3
27206	1	19	1	2	41	9504.049389	23.14	2.8	1.485426827	3	5.220355825	0	0	1	0	0	0
27216	2	27	3	2	41	111653.8702	26.95	2.4	1.263034406	3	5.18178355	0	0	0	0	1	2.4
27222	1	45	3	1	29	150921.6828	27.41	2.3	1.201633861	1	4.718498871	1	0	0	0	0	0
27228	1	26	2	1	32	132751.6068	33.61	8.4	3.070389328	1	3.555348061	1	0	0	1	0	0
27244	2	39	2	1	35	58372.73377	24.7	3	1.584962501	2	3.555348061	0	1	0	1	1	3
27251	1	46	1	2	43	22125.81858	23	4.2	2.070389328	3	4.727387819	0	0	1	0	0	0
27261	2	45	2	1	30	36507.15478	29.9	4.1	2.03562391	2	4.564348191	0	1	0	1	1	4.1
27285	1	48	3	1	34	36431.86901	27.84	2.9	1.5360529	3	3.663561646	0	0	0	0	0	0
27291	1	19	1	1	39	9812.006823	23.41	1.7	0.765534746	3	5.003946306	0	0	1	0	0	0
27301	2	48	3	1	33	84054.04725	29.96	6.8	2.765534746	1	4.663439094	1	0	0	0	1	6.8
27313	1	42	3	1	40	29039.0525	24.08	6.8	2.765534746	3	1.386294361	0	0	0	0	0	0
27317	1	47	3	2	42	33382.22625	31.91	7	2.807354922	2	4.48863637	0	1	0	0	0	0
27320	1	47	1	2	42	33809.49092	28.92	4	2	2	4.905274778	0	1	1	0	0	0
27326	2	19	1	2	39	35530.20975	18.7	1.5	0.584962501	1	3.091042453	1	0	1	0	1	1.5
27333	1	19	1	2	31	8031.157628	25.41	3.2	1.678071905	2	4.043051268	0	1	1	0	0	0
27341	1	26	1	2	38	50005.87711	29.09	3.2	1.678071905	3	5.159055299	0	0	1	0	0	0
27343	2	36	1	2	31	87030.53727	33.45	2.5	1.321928095	1	3.258096538	1	0	1	0	1	2.5
27345	2	28	3	1	29	121249.6712	31.44	3.9	1.963474124	1	4.248495242	1	0	0	0	1	3.9
27355	1	19	1	2	36	9292.672356	23.54	12.5	3.64385619	2	3.583518938	0	1	1	0	0	0
27358	2	41	1	1	42	22887.82278	23.89	0.6	-0.736965594	3	5.442417711	0	0	1	0	1	0.6
27407	2	46	2	2	35	77628.95978	19.78	3.1	1.632268215	1	5.003946306	1	0	0	1	1	3.1
27421	2	41	3	2	36	36488.05153	31.34	10.5	3.392317423	3	3.17805383	0	0	0	0	1	10.5
27442	1	22	2	1	29	78504.24409	29.86	7.6	2.925999419	1	3.258096538	1	0	0	1	0	0
27467	2	28	2	1	33	44171.22773	46.36	1.6	0.678071905	2	4.234106505	0	1	0	1	1	1.6
27471	1	47	3	1	29	179960.6591	32.79	1.9	0.925999419	1	5.424950017	1	0	0	0	0	0
27483	1	31	1	1	30	25903.29166	25.28	2	1	2	4.369447852	0	1	1	0	0	0
27506	2	22	2	1	34	63133.29893	29.51	1.6	0.678071905	3	3.044522438	0	0	0	1	1	1.6
27508	2	43	2	1	32	43376.03162	19.24	5.6	2.485426827	2	5.257495372	0	1	0	1	1	5.6
27531	1	19	3	2	31	8031.157628	25.54	8.2	3.03562391	2	3.433987204	0	1	0	0	0	0
27532	1	31	1	2	35	28696.24861	22.81	5.9	2.560714954	2	5.267858159	0	1	1	0	0	0
27554	1	37	3	2	30	110696.2731	29.44	3.7	1.887525271	1	1.791759469	1	0	0	0	0	0
27577	2	29	3	1	43	103960.9092	21.48	1	0	3	0	0	0	0	0	1	1
27604	2	42	3	2	42	36619.53505	26.07	0.9	-0.152003093	2	2.48490665	0	1	0	0	1	0.9
27606	1	21	3	1	36	121066.2663	24.02	4.9	2.292781749	1	3.496507561	1	0	0	0	0	0
27607	1	21	3	1	31	55796.83802	23.78	3.8	1.925999419	3	4.219507705	0	0	0	0	0	0
27631	1	28	1	2	35	39542.13795	27.87	5.9	2.560714954	3	5.075173815	0	0	1	0	0	0
27637	1	19	3	2	36	10784.21252	40.15	15.1	3.916476644	2	2.397895273	0	1	0	0	0	0
27648	2	34	3	1	35	123033.4263	23.25	6.7	2.744161096	1	3.610917913	1	0	0	0	1	6.7
27660	1	45	3	2	36	222486.8409	31.48	12.7	3.666756592	1	5.062595033	1	0	0	0	0	0
27676	1	35	2	2	42	123263.8714	28.12	6.8	2.765534746	1	3.583518938	1	0	0	1	0	0
27712	1	39	3	1	29	131995.4422	29.44	5.1	2.350497247	1	5.484796933	1	0	0	0	0	0
27755	1	37	1	1	31	76399.14913	38.9	3.1	1.632268215	3	4.8978398	0	0	1	0	0	0
27760	2	19	3	1	33	9402.165933	42.08	3.4	1.765534746	2	4.143134726	0	1	0	0	1	3.4
27771	2	20	3	1	31	67375.06199	20.79	2.5	1.321928095	3	2.564949357	0	0	0	0	1	2.5
27775	1	19	1	1	42	12715.91701	24.73	5.9	2.560714954	2	3.988984047	0	1	1	0	0	0
27779	2	38	3	1	31	160439.5615	20.15	3.2	1.678071905	1	2.63905733	1	0	0	0	1	3.2
27803	2	46	3	1	38	183389.146	35.69	4.6	2.201633861	1	5.049856007	1	0	0	0	1	4.6
27840	1	46	2	2	37	38870.50669	28.64	3.8	1.925999419	2	5.093750201	0	1	0	1	0	0
27851	2	20	1	2	29	39980.25497	21.1	0.9	-0.152003093	2	4.290459441	0	1	1	0	1	0.9
27855	1	28	3	2	40	56174.18955	23.34	5	2.321928095	1	0.693147181	1	0	0	0	0	0
27914	2	34	3	2	33	126998.0323	28.1	2.7	1.432959407	1	4.844187086	1	0	0	0	1	2.7
27917	2	40	3	2	34	206101.2627	33.33	20.6	4.364572432	1	4.521788577	1	0	0	0	1	20.6
27921	1	49	2	1	38	70768.51168	29.23	7.9	2.981852653	1	5.068904202	1	0	0	1	0	0
27925	2	24	1	1	41	44175.58511	22.61	2.5	1.321928095	2	3.784189634	0	1	1	0	1	2.5
27932	1	41	3	1	30	32859.21033	27.08	1.6	0.678071905	2	4.919980926	0	1	0	0	0	0
27941	1	25	1	2	42	64403.4562	38.53	4.7	2.232660757	1	3.784189634	1	0	1	0	0	0
27952	2	43	2	1	32	200605.1328	21.38	3.5	1.807354922	1	4.844187086	1	0	0	1	1	3.5
27969	2	19	1	1	42	115464.4031	24.18	2.3	1.201633861	3	5.293304825	0	0	1	0	1	2.3
27971	2	42	3	2	36	50292.03995	33.47	7.7	2.944858446	2	3.401197382	0	1	0	0	1	7.7
27979	1	47	3	2	41	32762.60635	29.8	2.5	1.321928095	2	4.510859507	0	1	0	0	0	0
27988	2	20	1	1	29	99562.59906	35.83	4.4	2.137503524	1	0	1	0	1	0	1	4.4
28009	1	48	2	1	34	41298.37853	25.86	4.5	2.169925001	3	3.218875825	0	0	0	1	0	0
28015	2	30	3	1	41	55439.36262	34.76	0.6	-0.736965594	2	4.043051268	0	1	0	0	1	0.6
28026	1	19	1	1	41	7242.706049	22.96	7.9	2.981852653	2	2.197224577	0	1	1	0	0	0
28039	1	19	2	1	36	53189.60709	22.08	8.4	3.070389328	1	4.49980967	1	0	0	1	0	0
28053	2	25	3	1	30	114700.5933	22.47	4.5	2.169925001	1	5.023880521	1	0	0	0	1	4.5
28068	2	45	3	2	29	147260.205	20.82	2.3	1.201633861	1	5.062595033	1	0	0	0	1	2.3
28070	2	43	3	2	30	66226.61741	33.43	2.6	1.378511623	1	4.762173935	1	0	0	0	1	2.6
28077	1	44	3	2	43	146651.0708	27.1	3	1.584962501	1	3.688879454	1	0	0	0	0	0
28126	2	38	1	2	39	123645.8543	23.71	6.7	2.744161096	1	4.33073334	1	0	1	0	1	6.7
28161	2	32	2	2	38	74161.06349	22.85	4	2	3	4.094344562	0	0	0	1	1	4
28173	1	22	3	1	29	120012.3465	34.59	2.1	1.070389328	1	3.295836866	1	0	0	0	0	0
28222	1	39	2	2	34	150006.9587	31.41	5.8	2.5360529	1	3.555348061	1	0	0	1	0	0
28224	2	38	3	1	41	116660.264	25.95	6.7	2.744161096	1	4.8978398	1	0	0	0	1	6.7
28225	1	46	2	1	38	36147.96679	22.89	0.5	-1	2	5.424950017	0	1	0	1	0	0
28230	1	33	3	1	30	121332.6351	19.53	1.3	0.378511623	1	4.634728988	1	0	0	0	0	0
28245	2	21	2	2	42	95684.0378	28.53	3.5	1.807354922	1	3.555348061	1	0	0	1	1	3.5
28252	1	28	2	1	34	50496.9431	31.57	5.4	2.432959407	3	2.48490665	0	0	0	1	0	0
28260	1	46	1	2	31	74489.44453	22.94	3.3	1.722466024	1	4.744932128	1	0	1	0	0	0
28267	1	26	3	1	43	52665.80893	19.08	9.3	3.217230716	1	5.111987788	1	0	0	0	0	0
28298	2	27	3	2	39	126161.0217	37.18	4.6	2.201633861	1	3.80666249	1	0	0	0	1	4.6
28301	2	32	1	2	40	39037.10486	28.22	0.4	-1.321928095	3	5.056245805	0	0	1	0	1	0.4
28302	1	22	3	2	35	39686.5975	20.36	5.2	2.378511623	3	4.304065093	0	0	0	0	0	0
28308	2	34	3	2	39	80711.71347	32.12	3.2	1.678071905	1	3.688879454	1	0	0	0	1	3.2
28309	2	19	2	2	42	9083.48487	36.12	3.1	1.632268215	2	2.944438979	0	1	0	1	1	3.1
28310	1	30	3	2	37	138357.9662	31.04	4.5	2.169925001	1	4.615120517	1	0	0	0	0	0
28316	1	21	2	2	37	41659.42814	61.62	4.4	2.137503524	2	3.931825633	0	1	0	1	0	0
28337	2	47	3	1	37	184627.7671	20.95	3.9	1.963474124	1	0	1	0	0	0	1	3.9
28365	1	41	2	1	30	32859.21033	22.47	0.4	-1.321928095	2	5.429345629	0	1	0	1	0	0
28374	2	31	3	2	32	15141.1636	32.21	2.1	1.070389328	1	1.945910149	1	0	0	0	1	2.1
28407	2	24	2	2	31	132814.9889	21.07	4.5	2.169925001	1	5.010635294	1	0	0	1	1	4.5
28413	1	25	3	1	35	111913.0497	24.14	5.8	2.5360529	1	4.248495242	1	0	0	0	0	0
28421	2	38	2	2	36	101087.6962	31.97	3.4	1.765534746	3	4.234106505	0	0	0	1	1	3.4
28433	2	19	1	1	38	10775.05862	29.41	1.3	0.378511623	2	2.564949357	0	1	1	0	1	1.3
28440	1	26	3	1	29	120012.3465	24.02	4.8	2.263034406	1	5.351858133	1	0	0	0	0	0
28442	2	19	3	2	40	8899.965155	29.05	4.1	2.03562391	3	3.663561646	0	0	0	0	1	4.1
28462	2	43	3	1	38	40161.02046	21.99	3.2	1.678071905	2	4.189654742	0	1	0	0	1	3.2
28486	2	30	3	2	36	167073.7707	20.78	10.3	3.364572432	1	3.36729583	1	0	0	0	1	10.3
28489	2	41	2	1	40	27880.50823	31.25	6.9	2.786596362	3	0	0	0	0	1	1	6.9
28525	1	22	3	2	29	97450.29236	20.79	2.1	1.070389328	1	3.891820298	1	0	0	0	0	0
28526	2	41	3	2	41	36399.82607	25.91	2.1	1.070389328	2	3.044522438	0	1	0	0	1	2.1
28565	2	49	2	2	29	33031.60805	27.6	1.6	0.678071905	2	5.323009979	0	1	0	1	1	1.6
28571	1	27	3	1	36	38648.15372	24.85	8.3	3.053111336	2	4.17438727	0	1	0	0	0	0
28597	1	21	3	1	32	129606.4401	27.74	3.3	1.722466024	1	4.934473933	1	0	0	0	0	0
28605	1	33	1	1	42	23058.24451	21.01	8.8	3.137503524	2	3.465735903	0	1	1	0	0	0
28638	2	40	2	1	29	181354.4354	26.53	3.8	1.925999419	1	3.218875825	1	0	0	1	1	3.8
28641	1	42	2	2	36	87461.32606	26.15	7.9	2.981852653	3	2.63905733	0	0	0	1	0	0
28648	1	33	3	2	34	150006.9587	34.87	7.2	2.847996907	1	3.496507561	1	0	0	0	0	0
28658	1	47	3	1	30	32859.21033	32.55	7.6	2.925999419	2	4.955827058	0	1	0	0	0	0
28668	2	25	2	1	37	106842.6536	20.63	6.7	2.744161096	1	1.945910149	1	0	0	1	1	6.7
28673	2	19	3	1	43	5085.926726	18.8	4.9	2.292781749	3	3.80666249	0	0	0	0	1	4.9
28687	2	41	1	2	31	193031.5517	25.76	2.9	1.5360529	1	5.075173815	1	0	1	0	1	2.9
28694	1	19	2	1	36	53189.60709	26.26	6.3	2.655351829	1	3.044522438	1	0	0	1	0	0
28704	2	29	3	1	31	151736.5206	19.51	3	1.584962501	1	3.496507561	1	0	0	0	1	3
28718	1	20	2	2	37	74165.01757	22.26	5.4	2.432959407	1	2.772588722	1	0	0	1	0	0
28749	1	39	3	1	35	26277.92476	25.34	4.2	2.070389328	2	5.081404365	0	1	0	0	0	0
28755	2	38	2	2	39	130236.6864	35.62	2.4	1.263034406	1	3.091042453	1	0	0	1	1	2.4
28777	1	19	2	1	34	5587.945832	25.8	2.6	1.378511623	3	1.791759469	0	0	0	1	0	0
28779	1	22	3	2	38	55742.72556	30.71	4.2	2.070389328	3	3.850147602	0	0	0	0	0	0
28813	2	29	3	1	41	42573.38035	31.11	3.2	1.678071905	2	3.258096538	0	1	0	0	1	3.2
28818	1	21	1	1	31	53365.64265	24.75	3.7	1.887525271	3	2.197224577	0	0	1	0	0	0
28825	1	20	3	2	40	99962.07939	20.09	6.6	2.722466024	1	4.219507705	1	0	0	0	0	0
28838	1	40	3	1	42	58500.34166	27.28	10.4	3.378511623	2	2.079441542	0	1	0	0	0	0
28870	1	49	2	1	32	194347.1739	29.08	4.8	2.263034406	1	2.833213344	1	0	0	1	0	0
28880	2	19	2	1	39	63941.24258	22.59	3.8	1.925999419	1	4.787491743	1	0	0	1	1	3.8
28906	2	44	2	1	29	181354.4354	29.65	2	1	1	4.477336814	1	0	0	1	1	2
28934	2	30	2	1	30	73379.88625	23.98	2.8	1.485426827	1	4.709530201	1	0	0	1	1	2.8
28938	1	45	3	1	41	25802.34977	30.63	4.2	2.070389328	3	5.468060141	0	0	0	0	0	0
28942	1	36	1	1	38	58459.09936	25.62	1.8	0.847996907	3	4.804021045	0	0	1	0	0	0
28954	1	47	2	1	33	32847.53341	27.46	1.2	0.263034406	2	2.197224577	0	1	0	1	0	0
28955	2	19	3	2	33	10048.56084	24.42	1.2	0.263034406	2	4.317488114	0	1	0	0	1	1.2
28956	2	45	2	2	42	37088.23457	46.6	1	0	2	4.700480366	0	1	0	1	1	1
28987	2	42	2	2	32	217992.5706	31.01	5.7	2.510961919	1	5.043425117	1	0	0	1	1	5.7
29015	2	38	2	2	38	74161.06349	28.32	5.4	2.432959407	3	3.36729583	0	0	0	1	1	5.4
29026	1	36	3	1	43	52337.4576	22.53	8.1	3.017921908	1	4.189654742	1	0	0	0	0	0
29038	2	43	3	2	33	39156.25735	28.54	3.8	1.925999419	2	3.828641396	0	1	0	0	1	3.8
29076	2	40	1	2	39	75727.70958	48.07	2.7	1.432959407	1	3.931825633	1	0	1	0	1	2.7
29094	2	19	2	1	33	8937.992046	26.61	2.2	1.137503524	2	4.406719247	0	1	0	1	1	2.2
29107	1	46	2	2	34	79532.94908	29.28	6.8	2.765534746	1	1.609437912	1	0	0	1	0	0
29114	1	46	3	1	29	72957.55238	29.89	1.7	0.765534746	1	5.323009979	1	0	0	0	0	0
29120	1	47	3	2	36	227885.9415	25.49	10.1	3.336283388	1	4.007333185	1	0	0	0	0	0
29122	2	41	2	2	38	40845.80456	25.98	1.9	0.925999419	3	4.997212274	0	0	0	1	1	1.9
29125	2	46	2	2	38	40845.80456	36.39	3.7	1.887525271	3	2.833213344	0	0	0	1	1	3.7
29129	2	31	3	2	33	11781.70156	44.29	1.6	0.678071905	1	5.204006687	1	0	0	0	1	1.6
29140	1	44	2	1	34	36431.86901	28.16	4.4	2.137503524	3	3.784189634	0	0	0	1	0	0
29157	2	19	3	1	37	10142.7955	35.16	3.4	1.765534746	2	3.433987204	0	1	0	0	1	3.4
29161	1	46	3	2	35	67165.56434	20.33	6.3	2.655351829	1	5.117993812	1	0	0	0	0	0
29197	2	29	3	2	32	149989.3701	37.25	2.6	1.378511623	1	0	1	0	0	0	1	2.6
29212	2	47	2	1	38	29137.75988	34.71	1.1	0.137503524	3	3.258096538	0	0	0	1	1	1.1
29230	2	42	2	2	31	41837.37492	32.84	3.9	1.963474124	2	1.791759469	0	1	0	1	1	3.9
29236	2	19	1	2	40	5507.613743	28.48	2.7	1.432959407	3	2.833213344	0	0	1	0	1	2.7
29263	2	35	3	2	33	78704.61906	21.47	2.4	1.263034406	1	2.833213344	1	0	0	0	1	2.4
29275	2	45	3	2	37	42640.05257	32.45	6.1	2.608809243	2	5.236441963	0	1	0	0	1	6.1
29302	1	34	2	1	33	53121.58303	33.41	5.8	2.5360529	3	2.197224577	0	0	0	1	0	0
29327	1	19	1	2	39	35320.56435	22.75	4	2	1	4.406719247	1	0	1	0	0	0
29347	2	28	3	2	37	133969.3372	26.29	2.6	1.378511623	1	4.890349128	1	0	0	0	1	2.6
29351	1	19	1	1	42	43143.91378	28.75	5.7	2.510961919	1	3.496507561	1	0	1	0	0	0
29368	1	34	2	2	35	129755.027	28.23	5.1	2.350497247	1	2.564949357	1	0	0	1	0	0
29369	2	46	3	1	37	189108.1395	25.79	1.1	0.137503524	1	4.882801923	1	0	0	0	1	1.1
29392	1	23	2	2	41	108554.3987	30.85	2.5	1.321928095	3	3.713572067	0	0	0	1	0	0
29415	2	19	2	2	40	29267.50372	18.02	4.2	2.070389328	1	4.49980967	1	0	0	1	1	4.2
29416	1	22	3	1	38	39237.40814	25.33	4.5	2.169925001	2	4.941642423	0	1	0	0	0	0
29422	2	19	3	2	31	10048.56084	23.3	1.9	0.925999419	2	4.094344562	0	1	0	0	1	1.9
29426	1	33	2	2	30	110696.2731	23.99	3.2	1.678071905	1	2.890371758	1	0	0	1	0	0
29431	1	26	3	2	30	97798.81457	29.13	2.7	1.432959407	1	3.663561646	1	0	0	0	0	0
29440	2	23	3	2	39	130115.4926	21.18	11.1	3.472487771	1	3.688879454	1	0	0	0	1	11.1
29472	1	39	1	2	43	140290.5744	21.03	5.1	2.350497247	3	4.795790546	0	0	1	0	0	0
29488	2	37	3	2	29	52062.57607	25.31	1.6	0.678071905	2	4.875197323	0	1	0	0	1	1.6
29491	2	35	3	1	33	118363.9489	26.51	3.4	1.765534746	1	4.941642423	1	0	0	0	1	3.4
29492	2	33	3	1	30	56813.37491	26.61	5.1	2.350497247	2	3.761200116	0	1	0	0	1	5.1
29494	1	32	2	2	31	76172.86464	20.46	9.9	3.307428525	1	0	1	0	0	1	0	0
29505	1	21	1	1	42	10132.58529	37.46	2.1	1.070389328	3	3.951243719	0	0	1	0	0	0
29514	1	40	1	2	43	22211.83061	27.62	4.5	2.169925001	3	3.970291914	0	0	1	0	0	0
29529	2	34	2	2	33	126998.0323	31.93	3.1	1.632268215	1	3.135494216	1	0	0	1	1	3.1
29546	2	37	1	2	39	80711.71347	19.53	3.6	1.847996907	1	3.713572067	1	0	1	0	1	3.6
29547	1	28	3	1	29	116616.3721	22.79	5.2	2.378511623	1	4.983606622	1	0	0	0	0	0
29587	1	20	1	1	42	6933.084675	34.86	6.3	2.655351829	3	4.762173935	0	0	1	0	0	0
29590	2	47	2	2	37	194709.2663	26.34	3.8	1.925999419	1	3.17805383	1	0	0	1	1	3.8
29592	1	48	3	1	42	29624.54863	24.12	4	2	2	5.347107531	0	1	0	0	0	0
29598	1	24	3	2	32	148458.7634	19.24	4.2	2.070389328	1	2.564949357	1	0	0	0	0	0
29613	1	28	2	2	30	107665.623	25.86	3.8	1.925999419	1	3.091042453	1	0	0	1	0	0
29616	2	36	1	1	30	57191.77437	25.06	5.6	2.485426827	2	3.36729583	0	1	1	0	1	5.6
29620	2	19	1	2	35	10035.47228	25.29	2.6	1.378511623	2	3.713572067	0	1	1	0	1	2.6
29660	2	35	2	2	36	167073.7707	23.25	4.9	2.292781749	1	4.304065093	1	0	0	1	1	4.9
29671	1	20	1	2	31	74332.90762	21.87	5.9	2.560714954	1	3.044522438	1	0	1	0	0	0
29682	2	46	1	1	42	22799.19307	21.19	3.8	1.925999419	3	4.454347296	0	0	1	0	1	3.8
29772	1	24	2	1	29	116616.3721	30.3	13.6	3.765534746	1	4.317488114	1	0	0	1	0	0
29786	1	25	1	1	39	111971.306	20.51	3.1	1.632268215	1	4.844187086	1	0	1	0	0	0
29788	1	33	2	2	32	158661.8253	24.34	4.6	2.201633861	1	4.394449155	1	0	0	1	0	0
29793	1	40	3	2	32	137203.6512	29.38	7.6	2.925999419	1	5.298317367	1	0	0	0	0	0
29807	1	19	1	1	30	7096.952769	21.03	6.3	2.655351829	3	4.143134726	0	0	1	0	0	0
29814	1	41	2	1	34	37721.17891	29.55	5.7	2.510961919	3	2.397895273	0	0	0	1	0	0
29829	2	19	2	2	38	9373.264276	20.37	3.7	1.887525271	3	5.209486153	0	0	0	1	1	3.7
29840	2	26	1	2	33	49095.37988	26.86	1.2	0.263034406	2	2.397895273	0	1	1	0	1	1.2
29847	2	31	3	1	30	56813.37491	20.01	3.7	1.887525271	2	0.693147181	0	1	0	0	1	3.7
29848	2	28	2	2	37	51143.91192	25.49	0.5	-1	3	4.912654886	0	0	0	1	1	0.5
29849	1	47	1	2	38	41138.45666	27.09	3.6	1.847996907	3	4.33073334	0	0	1	0	0	0
29856	2	48	3	2	29	33031.60805	25.87	2.3	1.201633861	2	4.605170186	0	1	0	0	1	2.3
29871	1	40	2	1	30	63488.46003	28.13	6.9	2.786596362	1	4.465908119	1	0	0	1	0	0
29881	1	44	1	2	37	31158.00853	28.86	1.1	0.137503524	3	4.189654742	0	0	1	0	0	0
29884	1	39	3	1	29	131995.4422	30.16	4.9	2.292781749	1	0	1	0	0	0	0	0
29900	2	24	3	2	29	101322.1016	19.7	3.2	1.678071905	1	4.204692619	1	0	0	0	1	3.2
29902	2	47	2	2	39	40154.80491	34.38	2.6	1.378511623	2	2.48490665	0	1	0	1	1	2.6
29908	1	27	2	2	31	40875.21025	30.42	6.5	2.700439718	2	5.379897354	0	1	0	1	0	0
29928	1	37	1	2	33	66077.43939	19.31	6.5	2.700439718	1	5.010635294	1	0	1	0	0	0
29939	1	30	3	1	36	133154.5947	25.72	7.7	2.944858446	1	2.772588722	1	0	0	0	0	0
29972	2	21	2	1	34	63133.29893	35.47	4.9	2.292781749	3	1.945910149	0	0	0	1	1	4.9
29974	2	24	2	1	40	54599.52427	29.76	6.6	2.722466024	3	2.63905733	0	0	0	1	1	6.6
29985	1	47	3	1	34	198050.629	24.51	4.2	2.070389328	1	4.127134385	1	0	0	0	0	0
29987	2	27	1	1	32	113153.5349	24.21	8.4	3.070389328	1	4.605170186	1	0	1	0	1	8.4
29994	1	34	3	1	42	6109.142402	28.5	3.4	1.765534746	2	2.397895273	0	1	0	0	0	0
30001	1	19	2	1	39	7919.097921	24.29	7.8	2.963474124	3	4.043051268	0	0	0	1	0	0
30010	2	27	3	1	29	124780.5714	22.02	3.5	1.807354922	1	3.713572067	1	0	0	0	1	3.5
30020	1	43	3	1	38	36610.63063	27.12	6.3	2.655351829	2	4.219507705	0	1	0	0	0	0
30022	1	31	3	1	29	131995.4422	26.53	5.5	2.459431619	1	4.369447852	1	0	0	0	0	0
30035	2	38	2	2	31	87030.53727	48.09	5.1	2.350497247	1	2.397895273	1	0	0	1	1	5.1
30042	1	19	3	2	34	53627.19766	20.75	6	2.584962501	1	2.397895273	1	0	0	0	0	0
30047	1	24	1	2	41	35113.29182	23.07	4.8	2.263034406	2	3.135494216	0	1	1	0	0	0
30068	2	48	3	1	32	195852.3723	29.62	4.2	2.070389328	1	5.209486153	1	0	0	0	1	4.2
30070	1	27	1	2	38	57242.24222	31.7	3.1	1.632268215	3	4.852030264	0	0	1	0	0	0
30071	1	47	2	1	35	167815.6187	27.73	5.5	2.459431619	1	0	1	0	0	1	0	0
30084	1	47	2	2	36	45266.65331	19.69	8.5	3.087462841	2	5.214935758	0	1	0	1	0	0
30098	1	20	1	2	39	40669.90118	21.09	2.4	1.263034406	3	4.804021045	0	0	1	0	0	0
30103	2	31	3	2	40	107291.2896	22.42	1.4	0.485426827	1	4.727387819	1	0	0	0	1	1.4
30112	2	28	3	2	40	45941.05942	45.21	3.8	1.925999419	3	3.091042453	0	0	0	0	1	3.8
30120	2	41	1	2	34	89745.14849	34.58	4.1	2.03562391	1	2.63905733	1	0	1	0	1	4.1
30128	2	41	3	1	41	156811.5242	37.3	2.6	1.378511623	1	5.043425117	1	0	0	0	1	2.6
30155	2	48	3	1	30	36045.79861	25.82	5.8	2.5360529	2	4.779123493	0	1	0	0	1	5.8
30163	1	33	2	1	42	47303.86781	40.96	7.8	2.963474124	3	1.609437912	0	0	0	1	0	0
30241	2	44	1	2	41	40648.29137	33.47	2.4	1.263034406	2	4.189654742	0	1	1	0	1	2.4
30267	1	42	3	2	30	150921.6828	29.77	4.5	2.169925001	1	4.17438727	1	0	0	0	0	0
30298	2	36	3	2	36	163115.4392	23.65	7.5	2.906890596	1	3.218875825	1	0	0	0	1	7.5
30319	1	24	2	1	38	39237.40814	31.9	8.7	3.121015401	2	4.304065093	0	1	0	1	0	0
30331	2	47	2	2	38	40845.80456	24.86	0.7	-0.514573173	3	4.219507705	0	0	0	1	1	0.7
30336	2	48	2	2	29	147260.205	24.01	3.6	1.847996907	1	4.976733742	1	0	0	1	1	3.6
30343	1	21	1	2	34	78504.24409	24.42	3.6	1.847996907	1	4.369447852	1	0	1	0	0	0
30345	1	25	2	1	40	38675.95518	29.23	5.2	2.378511623	2	4.753590191	0	1	0	1	0	0
30347	1	19	1	2	33	39888.43505	24.22	7.1	2.827819025	1	3.610917913	1	0	1	0	0	0
30356	2	19	1	1	32	11715.61055	22.47	3.6	1.847996907	3	2.564949357	0	0	1	0	1	3.6
30360	2	33	3	2	35	126625.2652	22.89	6.7	2.744161096	1	3.555348061	1	0	0	0	1	6.7
30376	1	22	2	1	39	114688.52	29.19	6.1	2.608809243	1	3.465735903	1	0	0	1	0	0
30413	2	29	1	1	43	41601.19097	27.63	3.1	1.632268215	3	4.574710979	0	0	1	0	1	3.1
30415	2	46	3	2	36	49656.47842	37.15	3.7	1.887525271	2	4.290459441	0	1	0	0	1	3.7
30450	2	42	1	2	40	20871.46322	25.44	2.3	1.201633861	3	3.988984047	0	0	1	0	1	2.3
30462	2	49	1	2	34	208363.1853	21.78	4.8	2.263034406	1	3.63758616	1	0	1	0	1	4.8
30465	1	31	3	1	31	160509.9969	23.21	6.1	2.608809243	1	2.48490665	1	0	0	0	0	0
30487	1	43	1	1	34	34844.44947	35.48	2.9	1.5360529	3	4.406719247	0	0	1	0	0	0
30491	1	20	2	2	31	40875.21025	31.97	4.4	2.137503524	2	3.258096538	0	1	0	1	0	0
30498	1	27	1	1	41	40875.21025	34.78	4	2	2	3.36729583	0	1	1	0	0	0
30509	2	21	1	2	40	44748.02323	50.92	3.9	1.963474124	3	3.526360525	0	0	1	0	1	3.9
30512	1	38	2	1	42	6002.967465	32.8	3	1.584962501	2	5.365976015	0	1	0	1	0	0
30521	1	26	3	1	42	8411.992032	25.46	3.9	1.963474124	2	3.931825633	0	1	0	0	0	0
30526	1	43	3	1	37	187654.773	27.4	7.7	2.944858446	1	4.33073334	1	0	0	0	0	0
30549	1	34	3	1	35	25945.83964	21.77	5.3	2.40599236	2	4.852030264	0	1	0	0	0	0
30562	2	49	3	2	34	206101.2627	25.76	3.8	1.925999419	1	4.043051268	1	0	0	0	1	3.8
30585	2	35	1	1	36	82349.39385	35.84	3.2	1.678071905	3	2.995732274	0	0	1	0	1	3.2
30603	1	39	3	1	35	120171.2378	29.04	5.6	2.485426827	1	4.700480366	1	0	0	0	0	0
30604	2	25	2	1	31	14397.71163	27.4	2.7	1.432959407	1	3.135494216	1	0	0	1	1	2.7
30638	2	19	3	1	38	57933.70149	33.55	5.4	2.432959407	1	4.356708827	1	0	0	0	1	5.4
30678	1	25	3	1	40	40250.01795	27.63	7.9	2.981852653	3	3.970291914	0	0	0	0	0	0
30690	2	28	2	1	32	138025.9768	21.29	5.6	2.485426827	1	4.219507705	1	0	0	1	1	5.6
30695	2	28	2	2	42	49657.3265	25.39	3.9	1.963474124	3	4.077537444	0	0	0	1	1	3.9
30697	1	33	3	2	34	150006.9587	29.31	4.4	2.137503524	1	3.713572067	1	0	0	0	0	0
30704	1	34	2	1	37	29206.39459	27.44	5.4	2.432959407	2	3.737669618	0	1	0	1	0	0
30728	2	30	3	1	30	121279.3916	21.91	6.4	2.678071905	1	4.025351691	1	0	0	0	1	6.4
30740	1	44	1	2	42	27101.17506	32.37	4.2	2.070389328	3	4.691347882	0	0	1	0	0	0
30745	1	36	1	2	33	27782.93626	26	4.5	2.169925001	2	3.688879454	0	1	1	0	0	0
30747	1	20	1	1	40	40094.15571	34.45	6.8	2.765534746	3	5.192956851	0	0	1	0	0	0
30774	1	46	1	1	41	31870.17214	25.61	4.8	2.263034406	2	5.147494477	0	1	1	0	0	0
30808	1	19	2	1	29	53190.10303	36.44	2.6	1.378511623	1	2.833213344	1	0	0	1	0	0
30819	2	25	2	1	29	124780.5714	23.81	4.2	2.070389328	1	3.931825633	1	0	0	1	1	4.2
30822	2	35	3	1	30	118406.0259	22.57	3.3	1.722466024	1	3.583518938	1	0	0	0	1	3.3
30846	2	45	3	1	37	40890.08354	32.87	4	2	2	4.356708827	0	1	0	0	1	4
30855	2	49	3	2	38	39497.19363	38.63	1.9	0.925999419	3	4.762173935	0	0	0	0	1	1.9
30864	1	48	2	1	30	32859.21033	29.4	8.1	3.017921908	2	4.844187086	0	1	0	1	0	0
30881	2	43	3	1	41	34729.53406	48.91	3.6	1.847996907	2	4.65396035	0	1	0	0	1	3.6
30885	2	36	2	2	32	163210.5494	28.15	2.7	1.432959407	1	3.555348061	1	0	0	1	1	2.7
30899	1	39	3	2	32	158661.8253	22.72	7.4	2.887525271	1	4.9698133	1	0	0	0	0	0
30917	1	20	1	1	42	31750.08148	17.84	3.5	1.807354922	2	4.691347882	0	1	1	0	0	0
30920	1	43	3	2	38	51321.40115	27.01	7	2.807354922	2	5.236441963	0	1	0	0	0	0
30928	2	28	3	2	36	60871.6529	35.53	1.1	0.137503524	2	3.091042453	0	1	0	0	1	1.1
30941	1	47	1	1	42	23838.90143	28.21	3.3	1.722466024	3	5.164785974	0	0	1	0	0	0
30977	2	45	3	2	38	40845.80456	30.32	4.2	2.070389328	3	4.955827058	0	0	0	0	1	4.2
31008	1	19	2	2	38	9799.730926	33.27	3.3	1.722466024	3	3.33220451	0	0	0	1	0	0
31045	2	22	3	1	29	121249.6712	21.91	5.8	2.5360529	1	3.871201011	1	0	0	0	1	5.8
31049	2	19	1	2	42	9505.794973	21.8	4	2	3	4.143134726	0	0	1	0	1	4
31051	2	35	3	2	37	85707.09567	24.83	0.4	-1.321928095	1	4.094344562	1	0	0	0	1	0.4
31089	2	42	3	2	34	89745.14849	33.37	3.9	1.963474124	1	3.850147602	1	0	0	0	1	3.9
31111	1	34	3	2	32	163282.2013	29.41	5	2.321928095	1	3.465735903	1	0	0	0	0	0
31119	1	23	1	1	39	38440.48965	26.13	2.5	1.321928095	3	3.970291914	0	0	1	0	0	0
31124	1	44	1	1	39	27733.53787	29.83	3.3	1.722466024	3	3.135494216	0	0	1	0	0	0
