# Supplementary material for: Re-expressing coefficients from regression models for inclusion in a meta-analysis
Source: BMC Med Res Methodol. 2024 Jan 8;24:6. doi: 10.1186/s12874-023-02132-y (PMC10773134; doi:10.1186/s12874-023-02132-y)
Supplement: Supplementary file 2 — Additional file 2. [file 12874_2023_2132_MOESM2_ESM.zip › Supp_Files_R1/data/Re_expression_Full_Table_10162023_old.csv]

study_id	input_base	rb_model	exp_med	exp_1q	exp_3q	exp_gmean	exp_gsd	exp_mean	exp_sd	beta_mean	beta_lci	beta_uci	manual_beta	manual_blci	manual_buci	numer_beta_flag	logbase	nobs	sigma	medlist
Bulka 2021	log	b	5.19	3	8.5			6.92		0.518793793	0.231111721	0.815364813	0.0245	0	0	1	2	8778	0.75	2.77
Lee 2020	log	b	0.53	0.35	0.725			0.687		0.966983846	0.076961041	1.86252854	0.967	0	0	1	2	124	0.83	0.24
Odebeatu 2019	log	b	0.142	0.069	0.292			0.39		0.104360015	-0.179126666	0.378436436	0.0502	0	0	1	10	7765	1.26	12.3
Xu 2020a	log	b	2.09	1.57	2.67			2.21		0.029558802	-0.155484903	0.211880359	0.028	0	0	1	2	1947	0.81	0.521
Xu 2020b	log	b	0.524	0.343	1.06			0.775		0.0284	-0.0003	0.057	0.0348	0.002	0.068	0	2	1947	0.81	0.521
Stein 2016	log	b	22.2	15.35	30.8	20.8	1.5013	22.8		-0.026343975	-0.06720875	0.014888612	-0.00413	0	0	0	2	1191	0.52	22.2
Pilkerton 2018	log	b	21.8	14.2	30.7			25	7.427651	-0.042490052	-0.142255048	0.057325067	0.000161	0	0	0	2	621	0.55	4.3
Cheang 2021	log	b	83.5	64.1	127.7			119.9		3.31	-0.096	6.72	0.0333	0	0	0	2	2899	0.47	38.7
Abraham 2020	log	b	14.3	6.7	19.3			16.8	6.6	-0.04508	-0.08658	-0.00359	-0.00797	-0.01336	-0.00258	0	2	101	0.78	14.3
Apelberg 2007	log	b	1.6	1.2	2.1			1.63		-0.07	-0.138	-0.001	-0.043	-0.088	-0.001	0	2.718281828	293	0.62	5
Washino 2009	log	b	1.3	0.8	1.8			1.4		-75.1	-191.8	41.6	-2.07	-41.8	37.65	0	10	428	0.53	5.2
Hamm 2010	log	b	1.1	0.51	2.28	7.8	2	1.3		21.9	-23.4	67.2	3.9	-8.2	16	0	2.718281828	252	0.47	7.8
Chen 2012	log	b	1.89	0.99	3.71	5.94	1.95	2.2		-19.2	-63.5	25.1	-11.15	-26.01	3.71	0	2.718281828	429	0.61	5.94
Darrow 2013	log	b	13.9	9.5	19.7			15.6		0.703	0.104	1.297	0.0322	0.005	0.059	1	2.718281828	1630	0.54	13.9
Steenland 2009	log	b	26.6	9.2	70.9			80.3		0.00276	-0.00447	0.00635	0.00006	-0.00004	0.000158	0	2.718281828	46294	0.57	20.2
Bulka 2021	lin	a	5.19	3	8.5			6.92		0.0245	0	0	0.518793793	0.231111721	0.815364813	1	2	8778	0.75	2.77
Lee 2020	lin	a	0.53	0.35	0.725			0.687		0.967	0	0	0.966983846	0.076961041	1.86252854	1	2	124	0.83	0.24
Odebeatu 2019	lin	a	0.142	0.069	0.292			0.39		0.0502	0	0	0.104360015	-0.179126666	0.378436436	1	10	7765	1.26	12.3
Xu 2020a	lin	a	2.09	1.57	2.67			2.21		0.028	0	0	0.029558802	-0.155484903	0.211880359	1	2	1947	0.81	0.521
Xu 2020b	lin	a	0.524	0.343	1.06			0.775		0.0348	0.002	0.068	0.0284	-0.0003	0.057	0	2	1947	0.81	0.521
Stein 2016	lin	a	22.2	15.35	30.8			22.8		-0.00413	0	0	-0.026343975	-0.06720875	0.014888612	0	2	1191	0.52	22.2
Pilkerton 2018	lin	a	21.8	14.2	30.7			25		0.000161	0	0	-0.042490052	-0.142255048	0.057325067	0	2	621	0.55	4.3
Cheang 2021	lin	a	83.5	64.1	127.7			119.9		0.0333	0	0	3.31	-0.096	6.72	0	2	2899	0.47	38.7
Abraham 2020	lin	a	14.3	6.7	19.3			16.8		-0.00797	-0.01336	-0.00258	-0.04508	-0.08658	-0.00359	0	2	101	0.78	14.3
Apelberg 2007	lin	a	1.6	1.2	2.1			1.63		-0.043	-0.088	-0.001	-0.07	-0.138	-0.001	0	2.718281828	293	0.62	5
Washino 2009	lin	a	1.3	0.8	1.8			1.4		-2.07	-41.8	37.65	-75.1	-191.8	41.6	0	10	428	0.53	5.2
Hamm 2010	lin	a	1.1	0.51	2.28			1.3		3.9	-8.2	16	21.9	-23.4	67.2	0	2.718281828	252	0.47	7.8
Chen 2012	lin	a	1.89	0.99	3.71			2.2		-11.15	-26.01	3.71	-19.2	-63.5	25.1	0	2.718281828	429	0.61	5.94
Darrow 2013	lin	a	13.9	9.5	19.7			15.6		0.0322	0.005	0.059	0.703	0.104	1.297	1	2.718281828	1630	0.54	13.9
Steenland 2009	lin	a	26.6	9.2	70.9			80.3		0.00006	-0.00004	0.000158	0.00276	-0.00447	0.00635	0	2.718281828	46294	0.57	20.2
