# Supplementary material for: Re-expressing coefficients from regression models for inclusion in a meta-analysis
Source: BMC Med Res Methodol. 2024 Jan 8;24:6. doi: 10.1186/s12874-023-02132-y (PMC10773134; doi:10.1186/s12874-023-02132-y)
Supplement: Supplementary file 2 — Additional file 2. [file 12874_2023_2132_MOESM2_ESM.zip › Supp_Files_R1/data/Re_expression_Full_Table_11072022.csv]

study_id	input_base	rb_model	exp_med	exp_1q	exp_3q	exp_gmean	exp_gsd	exp_mean	exp_sd	beta_mean	beta_lci	beta_uci	manual_beta	manual_blci	manual_buci	numer_beta_flag	logbase	nobs	sigma	medlist
Bulka 2021	log	b	2.77	1.67	4.6					0.104	0.049	0.157	0.015	0.01	0.021	1	2	8778	0.75	2.77
Lee 2020	log	b	0.24	0.14	0.43					0.588	0.095	1.131	1.444	-0.371	3.259	1	2	124	0.83	0.24
Odebeatu 2019	log	b	12.3	5	27.3					0.405	0.077	0.732	0.000686	0.000645	0.000727	1	10	7765	1.26	12.3
Xu 2020a	log	b	0.521	0.346	1.03					0.371	0.187	0.554	0.513	0.157	0.811	1	2	1947	0.81	0.521
Xu 2020b	log	b	0.521	0.346	1.03					18.57	9.22	27.9	29.3	14.1	44.6	0	2	1947	0.81	0.521
Stein 2016	log	b				20.8	1.5013			-0.109	-0.214	-0.00024	-0.0039	-0.077	-0.0002	1	2	1191	0.52	22.2
Pilkerton 2018	log	b						6	7.427651	-0.093	-0.185	-0.002	-0.0049	-0.0233	0.0135	1	2	621	0.55	4.3
Cheang 2021	log	b	38.7	29.4	55.2					9.65	1.62	17.7	0.192	0.042	0.342	0	2	2899	0.47	38.7
Abraham 2020	log	b	14.3	6.7	19.3			16.8	6.6	-0.3884	-0.6957	-0.0811	-0.0636	-0.1047	-0.0225	1	2	101	0.78	14.3
Apelberg 2007	log	b	5	3.4	7.9					-69	-149	10	-12.9	-27.8	2	0	2.718281828	293	0.62	5
Washino 2009	log	b	5.2	3.4	7					-148.8	-297	-0.5	-10.94	-22.9	1.1	0	10	428	0.53	5.2
Hamm 2010	log	b				7.8	2			31.3	-43.3	105.9	1.5	-7.6	10.6	0	2.718281828	252	0.47	7.8
Chen 2012	log	b				5.94	1.95			-110.2	-176	-44.5	-11.3	-17.4	-5.2	0	2.718281828	429	0.61	5.94
Darrow 2013	log	b	13.9	9.5	19.7					-29	-66	7	-2.3	-4.8	0.3	0	2.718281828	1630	0.54	13.9
Steenland 2009	log	b						22.4	14.8	0.0266	0.023856	0.029344	0.00105	0.0009324	0.0011676	1	2.718281828	46294	0.57	20.2
Bulka 2021	lin	a	2.77	1.67	4.6					0.015	0.01	0.021	0.104	0.049	0.157	1	2	8778	0.75	2.77
Lee 2020	lin	a	0.24	0.14	0.43					1.444	-0.371	3.259	0.588	0.095	1.131	1	2	124	0.83	0.24
Odebeatu 2019	lin	a	12.3	5	27.3					0.000686	0.000645	0.000727	0.405	0.077	0.732	1	10	7765	1.26	12.3
Xu 2020a	lin	a	0.521	0.346	1.03					0.513	0.157	0.811	0.371	0.187	0.554	1	2	1947	0.81	0.521
Xu 2020b	lin	a	0.521	0.346	1.03					29.3	14.1	44.6	18.57	9.22	27.9	0	2	1947	0.81	0.521
Stein 2016	lin	a				20.8	1.5013			-0.0039	-0.077	-0.0002	-0.109	-0.214	-0.00024	1	2	1191	0.52	22.2
Pilkerton 2018	lin	a						6	7.427651	-0.0049	-0.0233	0.0135	-0.093	-0.185	-0.002	1	2	621	0.55	4.3
Cheang 2021	lin	a	38.7	29.4	55.2					0.192	0.042	0.342	9.65	1.62	17.7	0	2	2899	0.47	38.7
Abraham 2020	lin	a	14.3	6.7	19.3			16.8	6.6	-0.0636	-0.1047	-0.0225	-0.3884	-0.6957	-0.0811	1	2	101	0.78	14.3
Apelberg 2007	lin	a	5	3.4	7.9					-12.9	-27.8	2	-69	-149	10	0	2.718281828	293	0.62	5
Washino 2009	lin	a	5.2	3.4	7					-10.94	-22.9	1.1	-148.8	-297	-0.5	0	10	428	0.53	5.2
Hamm 2010	lin	a				7.8	2			1.5	-7.6	10.6	31.3	-43.3	105.9	0	2.718281828	252	0.47	7.8
Chen 2012	lin	a				5.94	1.95			-11.3	-17.4	-5.2	-110.2	-176	-44.5	0	2.718281828	429	0.61	5.94
Darrow 2013	lin	a	13.9	9.5	19.7					-2.3	-4.8	0.3	-29	-66	7	0	2.718281828	1630	0.54	13.9
Steenland 2009	lin	a						22.4	14.8	0.00105	0.0009324	0.0011676	0.0266	0.023856	0.029344	1	2.718281828	46294	0.57	20.2
