# Supplementary material for: Re-expressing coefficients from regression models for inclusion in a meta-analysis
Source: BMC Med Res Methodol. 2024 Jan 8;24:6. doi: 10.1186/s12874-023-02132-y (PMC10773134; doi:10.1186/s12874-023-02132-y)
Supplement: Supplementary file 2 — Additional file 2. [file 12874_2023_2132_MOESM2_ESM.zip › Supp_Files_R1/data/Xu_2020.csv]

SEQN	RIAGENDR	RIDAGEYR	RIDRETH1	DMDEDUC2	SDMVPSU	SDMVSTRA	cvd	LBXI5AL	l2i5al	wgt	eth1	eth2	eth4	eth5	edu2	edu3	edu4	edu5	female
73564	2	61	3	5	1	114	0	0.301	-1.732164608	61758.65488	0	0	0	0	0	0	0	1	1
73566	2	56	3	3	1	112	0	1.66	0.731183242	17480.11518	0	0	0	0	0	1	0	0	1
73567	1	65	3	2	2	112	0	1.16	0.214124805	34795.4293	0	0	0	0	1	0	0	0	0
73585	1	28	5	4	1	110	0	0.879	-0.18606493	18590.96547	0	0	0	1	0	0	1	0	0
73589	1	35	3	3	1	114	0	0.554	-0.852042119	61374.10024	0	0	0	0	0	1	0	0	0
73592	1	29	1	4	2	107	0	0.356	-1.490050854	68450.77963	1	0	0	0	0	0	1	0	0
73594	1	23	2	1	2	112	0	0.324	-1.625934282	45736.92425	0	1	0	0	0	0	0	0	0
73595	1	58	2	4	1	111	0	0.179	-2.481968507	25027.72254	0	1	0	0	0	0	1	0	0
73600	1	37	4	3	1	114	0	1.27	0.344828497	20786.06315	0	0	1	0	0	1	0	0	0
73603	1	35	5	5	2	104	0	0.174	-2.522840789	18698.33796	0	0	0	1	0	0	0	1	0
73607	1	75	3	3	2	116	0	0.318	-1.652901329	18688.69332	0	0	0	0	0	1	0	0	0
73616	2	62	3	4	2	108	0	0.324	-1.625934282	71785.98865	0	0	0	0	0	0	1	0	1
73621	1	80	3	5	1	110	0	0.302	-1.727379545	37406.34161	0	0	0	0	0	0	0	1	0
73622	1	72	3	5	1	111	0	0.344	-1.53951953	57124.92426	0	0	0	0	0	0	0	1	0
73631	2	56	4	2	1	111	0	0.422	-1.244685096	29752.93684	0	0	1	0	1	0	0	0	1
73632	1	23	1	1	2	109	0	0.359	-1.477944251	56888.20626	1	0	0	0	0	0	0	0	0
73641	2	64	3	4	2	109	0	0.867	-0.205896101	102099.5132	0	0	0	0	0	0	1	0	1
73642	2	57	3	3	2	115	0	0.776	-0.365871442	34652.39142	0	0	0	0	0	1	0	0	1
73656	1	54	3	5	1	116	0	0.084	-3.573466862	78471.25453	0	0	0	0	0	0	0	1	0
73662	1	39	3	4	2	112	0	1.51	0.59454855	16832.51746	0	0	0	0	0	0	1	0	0
73667	1	24	3	4	2	107	0	2.02	1.014355293	32349.36363	0	0	0	0	0	0	1	0	0
73668	2	30	3	4	2	115	0	0.466	-1.10159814	30352.34969	0	0	0	0	0	0	1	0	1
73670	2	71	1	1	1	109	0	0.302	-1.727379545	15877.76963	1	0	0	0	0	0	0	0	1
73672	1	73	3	4	1	109	0	0.544	-0.878321443	59465.07213	0	0	0	0	0	0	1	0	0
73674	2	45	3	5	2	105	0	0.399	-1.325539348	48214.24842	0	0	0	0	0	0	0	1	1
73676	1	44	3	4	2	113	0	0.401	-1.318325858	106739.0353	0	0	0	0	0	0	1	0	0
73692	1	65	2	3	1	111	0	0.665	-0.588573754	19134.13545	0	1	0	0	0	1	0	0	0
73698	1	23	3	4	2	114	0			75025.20432	0	0	0	0	0	0	1	0	0
73699	1	20	3	2	1	113	0	1.87	0.90303827	34450.55086	0	0	0	0	1	0	0	0	0
73701	1	47	5	5	2	104	0	0.365	-1.454031631	16694.71506	0	0	0	1	0	0	0	1	0
73706	1	54	3	4	1	106	0	2.11	1.077242999	26393.19883	0	0	0	0	0	0	1	0	0
73716	1	25	3	5	1	105	0	0.305	-1.713118852	95151.75621	0	0	0	0	0	0	0	1	0
73720	1	48	4	3	2	112	0	0.299	-1.74178261	38220.88065	0	0	1	0	0	1	0	0	0
73726	2	67	1	3	1	106	0	0.93	-0.104697379	14157.71215	1	0	0	0	0	1	0	0	1
73735	2	29	2	1	2	116	0	0.555	-0.849440323	33598.57086	0	1	0	0	0	0	0	0	1
73738	1	29	4	5	2	114	0	0.601	-0.734563104	23432.05515	0	0	1	0	0	0	0	1	0
73741	2	47	1	1	1	117	0	0.448	-1.158429363	17405.89126	1	0	0	0	0	0	0	0	1
73751	2	61	3	3	2	112	0	1.4	0.485426827	25639.5641	0	0	0	0	0	1	0	0	1
73755	1	75	1	2	2	107	0	0.286	-1.805912948	12704.60074	1	0	0	0	1	0	0	0	0
73760	1	64	3	3	2	115	0	1.03	0.042644337	38410.20009	0	0	0	0	0	1	0	0	0
73765	1	54	1	4	1	109	0	3.31	1.726831217	27921.39545	1	0	0	0	0	0	1	0	0
73772	2	21	1	4	1	117	0	0.375	-1.415037499	31906.69699	1	0	0	0	0	0	1	0	1
73773	2	39	1	4	1	109	0	0.455	-1.13606155	38974.39601	1	0	0	0	0	0	1	0	1
73781	2	48	3	4	2	115	0	0.468	-1.095419565	80388.03806	0	0	0	0	0	0	1	0	1
73783	1	26	3	5	1	105	0	0.837	-0.256700472	118713.4531	0	0	0	0	0	0	0	1	0
73790	1	59	3	5	2	113	0	0.523	-0.935117148	123681.2881	0	0	0	0	0	0	0	1	0
73801	2	46	2	3	1	108	0	0.262	-1.932361283	26351.28769	0	1	0	0	0	1	0	0	1
73804	1	55	1	1	1	109	0	0.617	-0.696657606	26118.71137	1	0	0	0	0	0	0	0	0
73805	2	30	3	4	1	113	0	1.07	0.097610797	35682.92281	0	0	0	0	0	0	1	0	1
73809	2	52	3	4	1	106	0	2.23	1.15704371	113325.1682	0	0	0	0	0	0	1	0	1
73842	1	53	1	1	1	104	0	0.183	-2.450084446	21537.34068	1	0	0	0	0	0	0	0	0
73846	2	24	4	4	2	108	0	0.682	-0.552156356	29700.62665	0	0	1	0	0	0	1	0	1
73848	2	65	3	5	1	105	0			27901.53107	0	0	0	0	0	0	0	1	1
73850	1	30	3	3	2	113	0	1.94	0.956056652	21052.25225	0	0	0	0	0	1	0	0	0
73858	1	52	4	3	2	112	0	0.306	-1.708396442	32422.83532	0	0	1	0	0	1	0	0	0
73859	1	38	4	4	2	114	0	1.15	0.201633861	23151.62724	0	0	1	0	0	0	1	0	0
73861	1	77	3	5	2	118	0	1.14	0.189033824	53146.66023	0	0	0	0	0	0	0	1	0
73865	1	48	3	3	2	115	0	3.85	1.944858446	24166.31896	0	0	0	0	0	1	0	0	0
73868	1	32	5	4	2	107	0	0.271	-1.883635243	70988.37253	0	0	0	1	0	0	1	0	0
73870	1	38	3	5	1	110	0	0.239	-2.064917477	86239.25169	0	0	0	0	0	0	0	1	0
73879	2	58	3	4	1	107	0	2.67	1.416839742	117836.9638	0	0	0	0	0	0	1	0	1
73880	2	50	3	3	2	105	0	1.5	0.584962501	29784.96528	0	0	0	0	0	1	0	0	1
73900	1	66	3	5	1	114	0	0.504	-0.988504361	116007.2084	0	0	0	0	0	0	0	1	0
73916	1	27	3	4	1	109	0	0.235	-2.089267338	29095.03369	0	0	0	0	0	0	1	0	0
73918	1	32	4	2	2	114	0	1.38	0.464668267	22685.20106	0	0	1	0	1	0	0	0	0
73922	2	75	3	4	2	116	0	0.492	-1.023269779	31661.28546	0	0	0	0	0	0	1	0	1
73932	1	30	3	3	1	116	0	0.811	-0.30222618	78271.00756	0	0	0	0	0	1	0	0	0
73934	1	31	4	3	1	111	0	0.408	-1.293358943	25298.07039	0	0	1	0	0	1	0	0	0
73935	1	63	2	4	2	104	0			10059.03274	0	1	0	0	0	0	1	0	0
73937	2	41	1	1	2	115	0	0.233	-2.10159814	28697.27954	1	0	0	0	0	0	0	0	1
73938	2	53	3	4	1	113	0	0.615	-0.701341684	120441.5929	0	0	0	0	0	0	1	0	1
73945	1	66	3	4	1	115	0	0.318	-1.652901329	90209.15256	0	0	0	0	0	0	1	0	0
73974	1	34	1	5	1	111	0	0.407	-1.2968993	57553.14586	1	0	0	0	0	0	0	1	0
73992	1	20	3	4	1	107	0	0.417	-1.261880711	33929.77503	0	0	0	0	0	0	1	0	0
73993	1	57	3	4	1	104	0	2.13	1.09085343	24667.52294	0	0	0	0	0	0	1	0	0
73994	1	36	5	3	2	109	0	0.425	-1.234465254	85033.11441	0	0	0	1	0	1	0	0	0
73998	2	32	4	4	2	116	0	0.309	-1.694321257	20675.59552	0	0	1	0	0	0	1	0	1
74001	1	48	4	4	2	118	0	1.63	0.704871964	18570.69051	0	0	1	0	0	0	1	0	0
74006	2	34	4	2	1	107	0	0.308	-1.698997744	31747.95459	0	0	1	0	1	0	0	0	1
74010	1	40	3	3	2	109	0			99689.3474	0	0	0	0	0	1	0	0	0
74022	2	66	1	1	1	107	0	1.22	0.286881148	14210.0722	1	0	0	0	0	0	0	0	1
74025	1	45	3	4	2	116	0	1.34	0.422233001	23406.33672	0	0	0	0	0	0	1	0	0
74029	1	22	4	4	2	104	0	0.251	-1.994240731	17645.4893	0	0	1	0	0	0	1	0	0
74032	2	47	3	5	1	116	0	0.19	-2.395928676	63736.27538	0	0	0	0	0	0	0	1	1
74033	1	80	3	5	2	108	0	0.285	-1.810966176	42894.2557	0	0	0	0	0	0	0	1	0
74038	2	54	4	4	2	106	0	0.267	-1.905088353	21742.43906	0	0	1	0	0	0	1	0	1
74048	1	80	3	3	2	107	0	0.084	-3.573466862	32659.37376	0	0	0	0	0	1	0	0	0
74054	2	40	3	3	2	116	0	0.23	-2.120294234	84369.2795	0	0	0	0	0	1	0	0	1
74057	2	63	4	5	2	110	0	0.375	-1.415037499	15920.38094	0	0	1	0	0	0	0	1	1
74075	1	59	4	2	2	105	0	0.929	-0.106249498	26638.2825	0	0	1	0	1	0	0	0	0
74077	1	26	3	2	2	106	0	1.17	0.22650853	46588.92675	0	0	0	0	1	0	0	0	0
74083	2	67	4	4	2	106	0	0.183	-2.450084446	18555.6982	0	0	1	0	0	0	1	0	1
74087	2	59	1	1	1	107	0	0.365	-1.454031631	21986.89807	1	0	0	0	0	0	0	0	1
74090	2	80	3	5	2	105	0	0.644	-0.634867407	27606.86645	0	0	0	0	0	0	0	1	1
74099	1	44	1	3	2	106	0	0.296	-1.756330919	25195.63759	1	0	0	0	0	1	0	0	0
74101	2	34	5	3	1	118	0	0.906	-0.142417045	16531.55861	0	0	0	1	0	1	0	0	1
74111	2	61	5	4	1	117	0	0.617	-0.696657606	14850.11785	0	0	0	1	0	0	1	0	1
74115	1	27	1	1	2	106	0	1.23	0.298658316	38088.51301	1	0	0	0	0	0	0	0	0
74122	2	71	3	4	1	117	0	0.726	-0.461958547	45882.81803	0	0	0	0	0	0	1	0	1
74127	2	33	4	3	2	115	0	1.62	0.695993813	31939.47656	0	0	1	0	0	1	0	0	1
74128	2	71	4	3	2	104	0	0.173	-2.531156057	17951.6938	0	0	1	0	0	1	0	0	1
74131	2	24	1	4	1	118	0	0.411	-1.282789701	33202.91658	1	0	0	0	0	0	1	0	1
74132	2	62	4	2	2	116	0	0.407	-1.2968993	15965.88911	0	0	1	0	1	0	0	0	1
74142	1	61	4	2	1	104	0	0.523	-0.935117148	12192.01879	0	0	1	0	1	0	0	0	0
74144	1	51	1	1	2	109	0	0.508	-0.977099598	37545.02939	1	0	0	0	0	0	0	0	0
74146	1	50	4	1	2	117	0	1	0	15700.64788	0	0	1	0	0	0	0	0	0
74150	2	20	3	2	1	105	0	1.93	0.948600847	59656.96045	0	0	0	0	1	0	0	0	1
74160	2	66	2	3	2	118	0	0.644	-0.634867407	14901.4872	0	1	0	0	0	1	0	0	1
74169	1	22	4	2	2	110	0	0.802	-0.318325858	21535.33606	0	0	1	0	1	0	0	0	0
74170	1	56	4	5	1	109	0	0.259	-1.948975997	27188.25297	0	0	1	0	0	0	0	1	0
74172	2	33	3	5	1	106	0	0.507	-0.979942348	24488.25763	0	0	0	0	0	0	0	1	1
74178	2	53	4	5	2	108	0	0.187	-2.418889825	30984.6729	0	0	1	0	0	0	0	1	1
74181	1	38	3	2	1	116	0	1.74	0.799087306	17862.81408	0	0	0	0	1	0	0	0	0
74190	2	56	3	4	1	110	0	0.922	-0.117161344	112435.3838	0	0	0	0	0	0	1	0	1
74193	2	66	3	3	1	104	0	0.326	-1.61705613	22477.60572	0	0	0	0	0	1	0	0	1
74195	2	26	3	4	2	110	0	0.156	-2.680382066	32818.67677	0	0	0	0	0	0	1	0	1
74196	2	36	3	4	1	116	0	0.35	-1.514573173	78974.14126	0	0	0	0	0	0	1	0	1
74198	2	66	2	3	1	108	0	0.752	-0.411195433	11179.85482	0	1	0	0	0	1	0	0	1
74219	1	74	5	5	1	118	0	0.427	-1.227692025	13338.53102	0	0	0	1	0	0	0	1	0
74222	1	45	3	2	2	115	0	0.866	-0.20756107	28451.54529	0	0	0	0	1	0	0	0	0
74225	2	67	2	3	1	108	0	0.361	-1.469929258	10965.96584	0	1	0	0	0	1	0	0	1
74226	2	20	5	4	1	107	0	0.429	-1.220950447	34747.82207	0	0	0	1	0	0	1	0	1
74230	1	44	1	1	1	106	0	1.57	0.650764559	46362.8631	1	0	0	0	0	0	0	0	0
74235	2	27	1	4	1	110	0	1.47	0.555816155	39194.23664	1	0	0	0	0	0	1	0	1
74237	2	51	3	5	1	111	0	0.805	-0.312939312	33949.29978	0	0	0	0	0	0	0	1	1
74243	2	33	1	4	1	111	0	0.084	-3.573466862	34829.22934	1	0	0	0	0	0	1	0	1
74253	1	77	4	3	1	114	0	0.361	-1.469929258	10795.40244	0	0	1	0	0	1	0	0	0
74254	1	71	3	5	1	106	0	0.552	-0.857259828	44595.30466	0	0	0	0	0	0	0	1	0
74264	2	46	1	2	2	111	0	0.466	-1.10159814	41003.49028	1	0	0	0	1	0	0	0	1
74280	2	80	3	5	2	110	0	0.689	-0.537424112	46672.26588	0	0	0	0	0	0	0	1	1
74296	1	26	3	4	1	109	0	1.91	0.933572638	83872.46833	0	0	0	0	0	0	1	0	0
74313	2	80	3	3	2	112	0	0.591	-0.758769964	46577.85763	0	0	0	0	0	1	0	0	1
74329	1	46	5	1	2	117	0	0.251	-1.994240731	15896.62688	0	0	0	1	0	0	0	0	0
74340	1	41	3	5	2	113	0	1.75	0.807354922	113929.2427	0	0	0	0	0	0	0	1	0
74349	2	57	2	3	2	104	0	0.271	-1.883635243	14235.52006	0	1	0	0	0	1	0	0	1
74355	1	61	3	4	2	112	0	0.309	-1.694321257	93418.57831	0	0	0	0	0	0	1	0	0
74359	1	63	4	5	2	106	0	1.29	0.367371066	13197.86862	0	0	1	0	0	0	0	1	0
74366	2	61	3	4	2	113	0	0.36	-1.473931188	90711.21359	0	0	0	0	0	0	1	0	1
74368	2	53	3	3	2	105	0	1.26	0.333423734	17888.04592	0	0	0	0	0	1	0	0	1
74386	1	24	5	5	1	110	0	0.385	-1.377069649	34069.8678	0	0	0	1	0	0	0	1	0
74394	2	51	4	3	2	105	0	0.387	-1.369594529	19406.46732	0	0	1	0	0	1	0	0	1
74396	2	29	3	5	2	117	0	0.254	-1.977099598	69122.63619	0	0	0	0	0	0	0	1	1
74399	2	31	3	3	1	108	0	1.17	0.22650853	18803.88878	0	0	0	0	0	1	0	0	1
74400	1	23	5	4	2	108	0	0.285	-1.810966176	28454.1823	0	0	0	1	0	0	1	0	0
74408	1	29	2	2	1	111	0	1.65	0.722466024	44929.11547	0	1	0	0	1	0	0	0	0
74411	1	28	3	4	1	111	0	1.76	0.815575429	107873.194	0	0	0	0	0	0	1	0	0
74413	2	80	3	3	2	106	0	0.226	-2.145605322	48467.31461	0	0	0	0	0	1	0	0	1
74419	2	76	3	3	1	108	0	1.38	0.464668267	39717.69162	0	0	0	0	0	1	0	0	1
74424	2	35	3	5	1	110	0	0.415	-1.268816758	89155.27438	0	0	0	0	0	0	0	1	1
74425	2	62	3	3	2	109	0	0.466	-1.10159814	72486.25587	0	0	0	0	0	1	0	0	1
74433	1	22	3	2	2	112	0	0.371	-1.430508908	66342.49142	0	0	0	0	1	0	0	0	0
74446	2	64	3	5	2	109	0	0.507	-0.979942348	34959.72197	0	0	0	0	0	0	0	1	1
74454	1	45	5	5	1	117	0	0.701	-0.512513651	15138.7894	0	0	0	1	0	0	0	1	0
74460	2	20	3	3	1	113	0	1.68	0.748461233	123852.4213	0	0	0	0	0	1	0	0	1
74462	2	58	4	5	2	110	0	0.578	-0.790858602	26659.28114	0	0	1	0	0	0	0	1	1
74463	1	45	3	4	1	110	0	0.551	-0.859875776	106942.6208	0	0	0	0	0	0	1	0	0
74473	1	80	3	5	2	107	0	1.26	0.333423734	28674.84618	0	0	0	0	0	0	0	1	0
74490	2	80	3	4	1	112	0	0.611	-0.710755715	46710.33833	0	0	0	0	0	0	1	0	1
74504	2	43	3	5	2	115	0	0.341	-1.552156356	21762.14617	0	0	0	0	0	0	0	1	1
74508	1	80	3	5	2	105	0	0.654	-0.612637459	24769.48567	0	0	0	0	0	0	0	1	0
74521	2	21	4	4	1	106	0	0.536	-0.899695094	41971.25026	0	0	1	0	0	0	1	0	1
74523	2	61	1	4	1	107	0	0.343	-1.543719518	14150.22894	1	0	0	0	0	0	1	0	1
74534	1	65	3	4	1	105	0	0.329	-1.603840511	128264.0507	0	0	0	0	0	0	1	0	0
74536	1	65	2	4	1	111	0	0.398	-1.329159664	12967.79028	0	1	0	0	0	0	1	0	0
74539	1	55	4	3	2	114	0	0.682	-0.552156356	21162.56781	0	0	1	0	0	1	0	0	0
74546	2	27	1	2	1	118	0	0.525	-0.929610672	24470.96626	1	0	0	0	1	0	0	0	1
74547	1	43	3	4	1	114	0	3.49	1.803227036	19472.91526	0	0	0	0	0	0	1	0	0
74549	2	55	5	4	1	107	0	0.851	-0.232768963	22708.45082	0	0	0	1	0	0	1	0	1
74554	2	35	4	4	1	104	0	0.258	-1.954557029	22899.02876	0	0	1	0	0	0	1	0	1
74556	2	23	3	4	2	109	0	0.437	-1.194294815	43692.07428	0	0	0	0	0	0	1	0	1
74557	2	28	3	5	2	105	0	0.892	-0.164884385	24910.77423	0	0	0	0	0	0	0	1	1
74560	1	36	3	3	2	105	0	3.13	1.646162657	13337.84445	0	0	0	0	0	1	0	0	0
74565	1	66	2	1	1	108	0	1.5	0.584962501	14577.62868	0	1	0	0	0	0	0	0	0
74566	2	55	3	4	1	110	0	2.01	1.007195501	28338.95069	0	0	0	0	0	0	1	0	1
74571	1	53	3	5	2	108	0	0.261	-1.937878288	128873.8234	0	0	0	0	0	0	0	1	0
74581	1	75	1	2	1	106	0	1.38	0.464668267	12445.34956	1	0	0	0	1	0	0	0	0
74582	2	30	3	4	2	116	0	1.08	0.111031312	26201.80665	0	0	0	0	0	0	1	0	1
74586	1	24	5	2	2	105	0	1.31	0.389566812	21964.98136	0	0	0	1	1	0	0	0	0
74588	2	74	3	3	2	105	0	0.25	-2	38162.56366	0	0	0	0	0	1	0	0	1
74589	1	67	3	5	2	104	0	0.434	-1.204233052	22312.78869	0	0	0	0	0	0	0	1	0
74591	1	73	4	4	2	117	0	0.783	-0.352915787	8697.389948	0	0	1	0	0	0	1	0	0
74600	2	66	4	4	1	104	0	0.306	-1.708396442	13207.28127	0	0	1	0	0	0	1	0	1
74631	1	30	2	1	2	105	0	0.393	-1.347398782	41993.23069	0	1	0	0	0	0	0	0	0
74638	1	34	2	4	2	109	0	0.414	-1.272297327	41589.83294	0	1	0	0	0	0	1	0	0
74639	1	51	1	4	2	109	0	0.385	-1.377069649	27153.97821	1	0	0	0	0	0	1	0	0
74644	2	20	3	2	2	116	0	0.426	-1.231074664	36040.40122	0	0	0	0	1	0	0	0	1
74653	2	29	2	2	2	118	0	0.138	-2.857259828	21599.58623	0	1	0	0	1	0	0	0	1
74656	1	62	3	5	1	109	0	0.679	-0.55851652	85652.52326	0	0	0	0	0	0	0	1	0
74660	2	38	3	4	1	109	0	0.275	-1.862496476	25938.39841	0	0	0	0	0	0	1	0	1
74663	1	52	5	5	2	107	0	0.278	-1.846843212	15825.1623	0	0	0	1	0	0	0	1	0
74670	2	80	3	5	1	108	0	0.504	-0.988504361	32401.45596	0	0	0	0	0	0	0	1	1
74683	2	56	2	5	2	104	0	0.372	-1.426625474	14159.44318	0	1	0	0	0	0	0	1	1
74686	2	32	1	2	1	111	0	0.271	-1.883635243	35831.19053	1	0	0	0	1	0	0	0	1
74692	1	24	4	2	1	115	0	0.302	-1.727379545	28469.4795	0	0	1	0	1	0	0	0	0
74694	1	71	4	2	1	118	0	0.32	-1.64385619	6241.881922	0	0	1	0	1	0	0	0	0
74695	1	53	4	2	1	115	0	1.11	0.150559677	25990.11952	0	0	1	0	1	0	0	0	0
74696	1	62	3	4	2	105	0	0.727	-0.459972731	19814.26358	0	0	0	0	0	0	1	0	0
74698	1	34	3	5	1	113	0	1.53	0.613531653	107974.7834	0	0	0	0	0	0	0	1	0
74703	1	32	4	4	2	116	0	1.21	0.275007047	27656.33115	0	0	1	0	0	0	1	0	0
74704	2	54	3	3	1	116	0			19056.70855	0	0	0	0	0	1	0	0	1
74705	1	74	5	5	2	104	0	0.28	-1.836501268	12600.02704	0	0	0	1	0	0	0	1	0
74708	1	76	5	1	2	113	0	1.68	0.748461233	18145.32578	0	0	0	1	0	0	0	0	0
74742	2	73	3	3	2	113	0	0.468	-1.095419565	72640.72549	0	0	0	0	0	1	0	0	1
74746	1	55	3	3	1	113	0	0.14	-2.836501268	26979.43594	0	0	0	0	0	1	0	0	0
74747	2	64	5	2	1	118	0	0.453	-1.142417045	15630.6922	0	0	0	1	1	0	0	0	1
74748	1	36	4	2	2	117	0			18197.45999	0	0	1	0	1	0	0	0	0
74751	2	53	4	4	1	114	0	0.339	-1.560642822	20356.44244	0	0	1	0	0	0	1	0	1
74763	1	33	4	3	1	113	0			31243.28176	0	0	1	0	0	1	0	0	0
74764	1	31	3	2	2	113	0	2.03	1.021479727	21115.13332	0	0	0	0	1	0	0	0	0
74765	2	45	3	2	2	114	0	2.9	1.5360529	97887.02713	0	0	0	0	1	0	0	0	1
74772	2	62	3	5	2	106	0	1.62	0.695993813	29347.09451	0	0	0	0	0	0	0	1	1
74787	2	45	3	4	2	109	0	1.3	0.378511623	34723.19544	0	0	0	0	0	0	1	0	1
74797	2	59	5	4	2	108	0	0.347	-1.526992432	127207.0246	0	0	0	1	0	0	1	0	1
74800	1	28	4	2	2	116	0	1.81	0.855989697	27830.73973	0	0	1	0	1	0	0	0	0
74801	1	36	3	5	2	107	0	0.208	-2.265344567	79393.66722	0	0	0	0	0	0	0	1	0
74804	2	51	3	4	1	109	0	0.272	-1.878321443	85171.77849	0	0	0	0	0	0	1	0	1
74812	2	50	3	4	1	109	0	1.46	0.545968369	22802.54862	0	0	0	0	0	0	1	0	1
74814	2	25	3	3	1	116	0	0.762	-0.392137097	81263.0686	0	0	0	0	0	1	0	0	1
74826	1	47	3	5	2	115	0	0.445	-1.168122759	90500.24242	0	0	0	0	0	0	0	1	0
74834	1	48	1	2	1	111	0	0.493	-1.020340448	35322.66495	1	0	0	0	1	0	0	0	0
74837	2	51	3	2	1	108	0	0.365	-1.454031631	16753.53257	0	0	0	0	1	0	0	0	1
74845	2	31	3	5	1	110	0	0.555	-0.849440323	55664.53626	0	0	0	0	0	0	0	1	1
74860	1	40	5	4	1	107	0	0.471	-1.086201035	17473.74135	0	0	0	1	0	0	1	0	0
74867	2	53	1	3	2	111	0	0.329	-1.603840511	26569.68641	1	0	0	0	0	1	0	0	1
74872	1	50	1	4	1	118	0	0.558	-0.841662973	18458.35651	1	0	0	0	0	0	1	0	0
74878	2	69	2	5	1	105	0	0.485	-1.043943348	20102.50823	0	1	0	0	0	0	0	1	1
74883	2	24	1	4	1	118	0	0.549	-0.865121946	27283.57204	1	0	0	0	0	0	1	0	1
74889	1	50	3	2	2	115	0	1.04	0.056583528	32100.48002	0	0	0	0	1	0	0	0	0
74900	2	69	3	4	2	109	0	0.407	-1.2968993	39717.07193	0	0	0	0	0	0	1	0	1
74901	1	55	3	3	1	115	0	1.58	0.659924558	136518.0104	0	0	0	0	0	1	0	0	0
74909	1	64	2	3	2	106	0			9049.020179	0	1	0	0	0	1	0	0	0
74916	2	50	3	4	1	105	0	0.898	-0.15521265	23458.95338	0	0	0	0	0	0	1	0	1
74918	2	49	1	4	1	107	0	0.459	-1.123433941	29596.96284	1	0	0	0	0	0	1	0	1
74919	2	66	3	4	1	108	0	0.649	-0.623709617	56131.69175	0	0	0	0	0	0	1	0	1
74933	2	57	4	3	2	114	0	1.44	0.526068812	18788.56276	0	0	1	0	0	1	0	0	1
74938	2	52	1	4	1	106	0	0.712	-0.490050854	27205.78474	1	0	0	0	0	0	1	0	1
74942	2	44	3	5	1	117	0	0.493	-1.020340448	44976.93011	0	0	0	0	0	0	0	1	1
74948	2	33	5	4	1	107	0	0.472	-1.083141235	25842.8394	0	0	0	1	0	0	1	0	1
74960	2	63	4	4	2	118	0	1.16	0.214124805	17934.00845	0	0	1	0	0	0	1	0	1
74965	1	26	5	4	2	115	0	0.231	-2.114035243	33112.1919	0	0	0	1	0	0	1	0	0
74971	2	47	5	5	1	110	0	0.332	-1.590744853	17782.76458	0	0	0	1	0	0	0	1	1
74982	1	43	4	3	1	115	0	0.767	-0.382701517	30814.56588	0	0	1	0	0	1	0	0	0
75000	2	45	1	1	1	118	0	0.688	-0.53951953	18001.0639	1	0	0	0	0	0	0	0	1
75003	2	51	4	4	1	113	0	1.38	0.464668267	27459.06693	0	0	1	0	0	0	1	0	1
75010	2	80	4	2	1	113	0	0.594	-0.751465164	27089.87089	0	0	1	0	1	0	0	0	1
75011	2	69	3	4	1	116	0	0.381	-1.392137097	62400.37371	0	0	0	0	0	0	1	0	1
75018	2	52	3	4	1	113	0	1.88	0.910732662	39240.11555	0	0	0	0	0	0	1	0	1
75020	2	54	3	4	1	113	0	0.849	-0.236163541	39240.11555	0	0	0	0	0	0	1	0	1
75047	2	38	3	4	1	107	0	0.578	-0.790858602	21736.40073	0	0	0	0	0	0	1	0	1
75056	2	53	3	2	1	107	0	2.08	1.056583528	19279.16689	0	0	0	0	1	0	0	0	1
75057	2	55	2	4	1	108	0	0.938	-0.092340172	19715.3034	0	1	0	0	0	0	1	0	1
75058	2	66	3	5	1	115	0	0.423	-1.241270432	74803.44191	0	0	0	0	0	0	0	1	1
75064	2	39	1	4	2	110	0	0.867	-0.205896101	29901.40767	1	0	0	0	0	0	1	0	1
75075	2	38	5	5	1	117	0	0.302	-1.727379545	14747.6287	0	0	0	1	0	0	0	1	1
75088	2	39	3	4	1	116	0	1.03	0.042644337	78872.61084	0	0	0	0	0	0	1	0	1
75103	2	55	5	3	2	116	0	1.97	0.97819563	16857.92609	0	0	0	1	0	1	0	0	1
75118	2	64	4	4	2	118	0	1.69	0.757023247	10026.84897	0	0	1	0	0	0	1	0	1
75134	2	33	3	4	2	111	0	0.243	-2.040971781	39211.52613	0	0	0	0	0	0	1	0	1
75137	2	30	1	2	1	107	0	0.458	-1.126580497	38271.05089	1	0	0	0	1	0	0	0	1
75140	2	34	3	3	2	109	0	2.35	1.232660757	31223.14406	0	0	0	0	0	1	0	0	1
75147	1	42	5	5	1	118	0	0.309	-1.694321257	14842.38421	0	0	0	1	0	0	0	1	0
75149	2	39	4	2	2	114	0	0.185	-2.434402824	22446.83392	0	0	1	0	1	0	0	0	1
75155	2	34	3	4	1	105	0	1.68	0.748461233	67017.56754	0	0	0	0	0	0	1	0	1
75159	1	68	3	4	1	110	0	0.394	-1.343732465	115674.8136	0	0	0	0	0	0	1	0	0
75161	2	47	3	3	1	113	0	2.3	1.201633861	96968.66237	0	0	0	0	0	1	0	0	1
75164	2	42	3	4	2	106	0	1.03	0.042644337	46200.92748	0	0	0	0	0	0	1	0	1
75173	2	42	3	5	2	108	0	0.215	-2.217591435	23269.41077	0	0	0	0	0	0	0	1	1
75175	1	34	5	5	1	107	0	0.228	-2.13289427	24057.01302	0	0	0	1	0	0	0	1	0
75181	2	59	3	5	1	104	0	0.371	-1.430508908	29898.20988	0	0	0	0	0	0	0	1	1
75190	1	41	3	4	1	114	0	0.801	-0.320125852	101466.6648	0	0	0	0	0	0	1	0	0
75191	2	79	1	1	1	109	0	0.393	-1.347398782	16167.48755	1	0	0	0	0	0	0	0	1
75202	1	23	4	3	1	115	0	1.53	0.613531653	28469.4795	0	0	1	0	0	1	0	0	0
75205	2	32	5	5	1	117	0	0.621	-0.687334826	18149.48651	0	0	0	1	0	0	0	1	1
75211	1	37	5	5	2	118	0	0.589	-0.763660461	13266.26837	0	0	0	1	0	0	0	1	0
75216	1	54	3	1	1	105	0			121995.5753	0	0	0	0	0	0	0	0	0
75217	1	54	3	4	2	112	0	1.53	0.613531653	22013.55943	0	0	0	0	0	0	1	0	0
75220	2	39	4	2	1	106	0	0.963	-0.054392297	25034.21566	0	0	1	0	1	0	0	0	1
75221	1	44	3	3	2	109	0	1.8	0.847996907	111136.4762	0	0	0	0	0	1	0	0	0
75223	2	69	3	3	2	116	0	0.35	-1.514573173	104012.1516	0	0	0	0	0	1	0	0	1
75224	2	27	4	2	1	112	0	0.472	-1.083141235	22117.24458	0	0	1	0	1	0	0	0	1
75232	1	63	1	1	2	118	0	0.91	-0.13606155	13274.90978	1	0	0	0	0	0	0	0	0
75237	1	54	3	2	1	106	0	1.62	0.695993813	20557.64782	0	0	0	0	1	0	0	0	0
75251	1	22	5	4	1	104	0	0.853	-0.229382353	26181.17861	0	0	0	1	0	0	1	0	0
75256	1	44	2	2	1	106	0	0.486	-1.040971781	35069.96998	0	1	0	0	1	0	0	0	0
75257	1	21	4	3	1	112	0	1.22	0.286881148	20360.46799	0	0	1	0	0	1	0	0	0
75259	2	80	3	4	2	109	0	0.427	-1.227692025	58075.36101	0	0	0	0	0	0	1	0	1
75260	2	20	5	4	2	106	0	0.295	-1.76121314	21081.71214	0	0	0	1	0	0	1	0	1
75270	1	24	3	2	1	110	0	0.947	-0.078563669	21621.68599	0	0	0	0	1	0	0	0	0
75282	2	80	3	5	2	108	0	0.272	-1.878321443	46619.98581	0	0	0	0	0	0	0	1	1
75289	2	42	3	2	1	114	0	0.426	-1.231074664	60028.58769	0	0	0	0	1	0	0	0	1
75290	1	21	5	4	1	118	0	0.708	-0.498178735	16416.24658	0	0	0	1	0	0	1	0	0
75298	1	72	4	3	1	104	0	0.391	-1.354759487	9371.815825	0	0	1	0	0	1	0	0	0
75306	1	59	5	4	1	106	0	0.571	-0.808437349	18914.99255	0	0	0	1	0	0	1	0	0
75326	2	53	1	1	2	118	0	0.364	-1.457989644	17925.954	1	0	0	0	0	0	0	0	1
75330	1	55	3	4	2	116	0	1.91	0.933572638	103296.4423	0	0	0	0	0	0	1	0	0
75339	1	34	3	3	1	111	0	1.03	0.042644337	73313.84988	0	0	0	0	0	1	0	0	0
75340	2	22	5	4	1	108	0	1.2	0.263034406	30753.53499	0	0	0	1	0	0	1	0	1
75344	1	62	3	2	1	104	0	0.337	-1.569179503	92319.51007	0	0	0	0	1	0	0	0	0
75349	1	54	2	2	1	110	0	0.889	-0.169744676	23253.59119	0	1	0	0	1	0	0	0	0
75358	1	40	1	2	1	118	0	0.343	-1.543719518	15613.63845	1	0	0	0	1	0	0	0	0
75374	2	53	3	5	2	114	0	0.525	-0.929610672	123936.6156	0	0	0	0	0	0	0	1	1
75382	1	54	4	3	2	115	0	2.32	1.214124805	25787.90234	0	0	1	0	0	1	0	0	0
75391	2	31	2	3	2	110	0	1.3	0.378511623	22968.68277	0	1	0	0	0	1	0	0	1
75393	2	30	4	4	2	111	0	1.5	0.584962501	39053.68716	0	0	1	0	0	0	1	0	1
75395	1	53	4	4	1	107	0	0.495	-1.01449957	20439.24097	0	0	1	0	0	0	1	0	0
75399	2	27	5	5	2	104	0	0.181	-2.465938398	26272.97246	0	0	0	1	0	0	0	1	1
75409	1	47	1	1	1	117	0	0.799	-0.323732592	22405.41115	1	0	0	0	0	0	0	0	0
75414	1	56	5	5	2	118	0	0.379	-1.399730246	10500.7873	0	0	0	1	0	0	0	1	0
75415	2	24	4	1	2	105	0	1.51	0.59454855	25250.68926	0	0	1	0	0	0	0	0	1
75418	1	64	4	4	2	114	0	0.328	-1.60823228	15353.61047	0	0	1	0	0	0	1	0	0
75425	2	34	1	5	1	109	0	0.341	-1.552156356	52885.35095	1	0	0	0	0	0	0	1	1
75443	1	74	3	3	2	115	0	0.522	-0.937878288	25525.45158	0	0	0	0	0	1	0	0	0
75457	1	27	3	3	2	107	0	1.59	0.669026766	82988.30014	0	0	0	0	0	1	0	0	0
75458	1	61	3	4	1	114	0	0.488	-1.035046947	64796.68172	0	0	0	0	0	0	1	0	0
75465	2	55	1	1	1	115	0	0.15	-2.736965594	21706.77323	1	0	0	0	0	0	0	0	1
75468	1	54	3	5	2	115	0	0.361	-1.469929258	141653.5933	0	0	0	0	0	0	0	1	0
75473	2	69	4	5	2	117	0	0.278	-1.846843212	15259.59149	0	0	1	0	0	0	0	1	1
75476	2	25	3	4	1	114	0	3.07	1.618238656	78753.54755	0	0	0	0	0	0	1	0	1
75483	1	57	4	2	2	114	0			23078.34692	0	0	1	0	1	0	0	0	0
75487	1	51	1	4	1	111	0	0.204	-2.293358943	26262.04803	1	0	0	0	0	0	1	0	0
75498	2	69	3	3	1	104	0	0.674	-0.569179503	27459.56613	0	0	0	0	0	1	0	0	1
75499	1	60	3	3	1	113	0	0.32	-1.64385619	139200.6173	0	0	0	0	0	1	0	0	0
75500	2	75	3	5	1	112	0	0.248	-2.011587974	37776.78019	0	0	0	0	0	0	0	1	1
75507	2	21	1	4	1	114	0	0.213	-2.231074664	40607.43153	1	0	0	0	0	0	1	0	1
75521	2	49	1	2	1	109	0	0.293	-1.77102743	27954.28162	1	0	0	0	1	0	0	0	1
75528	2	39	3	3	1	105	0	0.185	-2.434402824	110455.1353	0	0	0	0	0	1	0	0	1
75531	2	37	3	2	2	107	0	0.58	-0.785875195	73930.36206	0	0	0	0	1	0	0	0	1
75532	1	36	1	2	2	106	0	0.387	-1.369594529	54740.44076	1	0	0	0	1	0	0	0	0
75538	2	36	1	1	1	111	0	0.372	-1.426625474	48240.6097	1	0	0	0	0	0	0	0	1
75562	1	66	4	4	2	116	0	1.72	0.782408565	12272.54309	0	0	1	0	0	0	1	0	0
75572	2	68	1	1	1	111	0	0.326	-1.61705613	14592.8837	1	0	0	0	0	0	0	0	1
75588	1	32	2	4	1	107	0	0.423	-1.241270432	54750.43144	0	1	0	0	0	0	1	0	0
75596	1	35	4	4	1	111	0	1.12	0.163498732	30062.77408	0	0	1	0	0	0	1	0	0
75607	1	64	3	5	2	118	0	2.52	1.333423734	84342.35003	0	0	0	0	0	0	0	1	0
75628	2	70	3	4	1	118	0	0.303	-1.722610301	42327.78116	0	0	0	0	0	0	1	0	1
75635	2	60	4	4	2	118	0	2.9	1.5360529	10321.53961	0	0	1	0	0	0	1	0	1
75644	1	69	5	2	2	118	0	0.945	-0.081613766	12912.73787	0	0	0	1	1	0	0	0	0
75653	1	40	4	3	2	116	0	0.458	-1.126580497	27276.04131	0	0	1	0	0	1	0	0	0
75664	2	31	4	3	1	114	0	0.738	-0.438307279	25407.96657	0	0	1	0	0	1	0	0	1
75667	2	46	3	3	1	104	0	1.71	0.773996325	25982.27433	0	0	0	0	0	1	0	0	1
75670	2	27	1	5	2	109	0	0.419	-1.254977851	45876.025	1	0	0	0	0	0	0	1	1
75679	2	41	3	3	2	113	0	1.21	0.275007047	94087.62569	0	0	0	0	0	1	0	0	1
75684	2	33	3	4	2	109	0	0.342	-1.54793177	87074.37483	0	0	0	0	0	0	1	0	1
75686	1	41	3	5	1	112	0	0.768	-0.380821784	89018.92609	0	0	0	0	0	0	0	1	0
75691	2	70	4	4	1	114	0	1.21	0.275007047	19504.25826	0	0	1	0	0	0	1	0	1
75695	2	74	1	1	2	110	0	0.239	-2.064917477	9873.740173	1	0	0	0	0	0	0	0	1
75699	2	62	1	1	1	107	0	0.603	-0.729770093	12279.56487	1	0	0	0	0	0	0	0	1
75700	1	68	2	1	2	109	0	0.54	-0.888968688	19076.41516	0	1	0	0	0	0	0	0	0
75705	2	50	3	5	1	112	0			113161.3305	0	0	0	0	0	0	0	1	1
75724	1	66	1	1	1	107	0	0.525	-0.929610672	14957.47721	1	0	0	0	0	0	0	0	0
75726	1	33	3	3	2	110	0	1.69	0.757023247	19910.69377	0	0	0	0	0	1	0	0	0
75737	2	20	1	4	2	118	0	0.245	-2.029146346	25746.30934	1	0	0	0	0	0	1	0	1
75743	2	36	5	1	2	115	0	0.412	-1.279283757	26201.46232	0	0	0	1	0	0	0	0	1
75744	2	72	3	3	2	107	0	0.828	-0.272297327	57075.55599	0	0	0	0	0	1	0	0	1
75745	2	44	5	5	2	104	0	0.543	-0.880975897	21068.66878	0	0	0	1	0	0	0	1	1
75749	1	69	2	3	2	112	0	1.1	0.137503524	18786.38644	0	1	0	0	0	1	0	0	0
75754	1	55	3	4	1	109	0	0.297	-1.751465164	22247.80317	0	0	0	0	0	0	1	0	0
75786	2	54	5	4	2	113	0	1.55	0.632268215	21211.57538	0	0	0	1	0	0	1	0	1
75789	1	58	3	3	1	110	0	0.479	-1.061902439	118943.8062	0	0	0	0	0	1	0	0	0
75799	2	22	3	4	2	106	0	0.962	-0.055891201	39129.94997	0	0	0	0	0	0	1	0	1
75805	2	53	3	2	2	113	0	2.26	1.176322773	24987.8772	0	0	0	0	1	0	0	0	1
75807	2	32	3	3	2	107	0	0.44	-1.184424571	73930.36206	0	0	0	0	0	1	0	0	1
75835	1	31	3	4	2	106	0	1.48	0.565597176	72488.53115	0	0	0	0	0	0	1	0	0
75841	2	41	3	4	2	112	0	0.878	-0.187707155	93948.71302	0	0	0	0	0	0	1	0	1
75845	1	59	1	4	1	114	0	1.04	0.056583528	18734.42821	1	0	0	0	0	0	1	0	0
75848	1	59	3	5	1	105	0	0.657	-0.606034724	140324.2208	0	0	0	0	0	0	0	1	0
75881	2	25	1	4	2	110	0	0.382	-1.388355457	36151.07896	1	0	0	0	0	0	1	0	1
75883	2	48	3	4	2	114	0	0.398	-1.329159664	23585.23058	0	0	0	0	0	0	1	0	1
75887	2	56	4	5	1	112	0	0.239	-2.064917477	21667.70501	0	0	1	0	0	0	0	1	1
75888	2	44	3	4	1	115	0	0.58	-0.785875195	114637.8219	0	0	0	0	0	0	1	0	1
75892	2	80	3	4	2	105	0	0.279	-1.841662973	47858.11163	0	0	0	0	0	0	1	0	1
75894	2	46	3	3	2	113	0	0.429	-1.220950447	93890.62593	0	0	0	0	0	1	0	0	1
75896	1	26	3	4	1	115	0	1.74	0.799087306	93428.65938	0	0	0	0	0	0	1	0	0
75898	1	24	3	4	2	116	0	1.76	0.815575429	95818.70637	0	0	0	0	0	0	1	0	0
75899	2	31	3	4	2	113	0	1.23	0.298658316	92532.2249	0	0	0	0	0	0	1	0	1
75913	2	32	3	5	2	105	0	1.21	0.275007047	59868.69046	0	0	0	0	0	0	0	1	1
75921	1	76	4	4	2	108	0	0.241	-2.052894948	9729.834862	0	0	1	0	0	0	1	0	0
75925	1	51	4	2	2	112	0	1.42	0.50589093	28506.65602	0	0	1	0	1	0	0	0	0
75927	1	30	4	4	1	105	0	1.54	0.622930351	34343.83887	0	0	1	0	0	0	1	0	0
75934	1	46	3	2	1	113	0	1.55	0.632268215	113334.6221	0	0	0	0	1	0	0	0	0
75938	2	33	1	4	1	114	0	0.242	-2.046921047	31526.79333	1	0	0	0	0	0	1	0	1
75942	1	78	4	4	1	118	0	1.76	0.815575429	10904.05304	0	0	1	0	0	0	1	0	0
75957	1	21	1	3	1	111	0	0.885	-0.17625064	53738.65103	1	0	0	0	0	1	0	0	0
75962	1	64	1	1	2	106	0	0.296	-1.756330919	8994.978485	1	0	0	0	0	0	0	0	0
75964	1	71	3	5	1	104	0	0.32	-1.64385619	50140.73031	0	0	0	0	0	0	0	1	0
75970	1	30	3	2	1	109	0	1.78	0.831877241	18996.9533	0	0	0	0	1	0	0	0	0
75974	2	71	3	4	1	109	0	0.202	-2.307572802	46075.35522	0	0	0	0	0	0	1	0	1
75975	1	31	3	3	2	109	0	1.11	0.150559677	21519.61792	0	0	0	0	0	1	0	0	0
75976	1	67	4	4	2	116	0	0.384	-1.380821784	11997.60269	0	0	1	0	0	0	1	0	0
75980	1	31	3	5	2	118	0	0.289	-1.790858602	59560.7423	0	0	0	0	0	0	0	1	0
75982	2	75	3	2	1	114	0	0.942	-0.086201035	42177.16745	0	0	0	0	1	0	0	0	1
75986	1	55	2	5	2	107	0	0.329	-1.603840511	32665.089	0	1	0	0	0	0	0	1	0
75992	2	34	3	4	2	115	0	1.03	0.042644337	34845.80253	0	0	0	0	0	0	1	0	1
76006	2	32	3	4	2	105	0	1.7	0.765534746	18953.03804	0	0	0	0	0	0	1	0	1
76007	2	36	3	5	1	110	0	0.389	-1.36215794	86983.60381	0	0	0	0	0	0	0	1	1
76011	2	32	2	4	2	113	0	1.49	0.575312331	52974.52622	0	1	0	0	0	0	1	0	1
76012	1	59	5	1	1	118	0	0.528	-0.921390165	11244.19625	0	0	0	1	0	0	0	0	0
76015	2	30	4	3	2	114	0	0.331	-1.595096878	24204.12026	0	0	1	0	0	1	0	0	1
76016	1	79	3	5	2	107	0	0.327	-1.612637459	89200.20237	0	0	0	0	0	0	0	1	0
76023	1	67	4	5	2	118	0	0.65	-0.621488377	6491.287927	0	0	1	0	0	0	0	1	0
76034	2	20	3	3	2	109	0	0.357	-1.486004021	92305.46916	0	0	0	0	0	1	0	0	1
76036	1	64	2	1	1	104	0	1.34	0.422233001	9344.032032	0	1	0	0	0	0	0	0	0
76039	2	26	1	4	2	112	0	0.988	-0.017417053	40214.66862	1	0	0	0	0	0	1	0	1
76041	1	52	3	4	1	115	0	1.28	0.35614381	115605.0136	0	0	0	0	0	0	1	0	0
76048	1	49	3	4	2	107	0	0.484	-1.046921047	21482.79301	0	0	0	0	0	0	1	0	0
76049	1	54	3	2	2	106	0	2.02	1.014355293	57647.33804	0	0	0	0	1	0	0	0	0
76059	1	21	4	3	2	114	0	0.415	-1.268816758	27300.27262	0	0	1	0	0	1	0	0	0
76073	1	21	3	4	2	114	0	0.478	-1.064917477	63025.74094	0	0	0	0	0	0	1	0	0
76077	2	45	4	3	2	114	0	0.353	-1.502259911	21927.46941	0	0	1	0	0	1	0	0	1
76082	1	30	3	5	1	110	0	0.577	-0.793356776	86974.6991	0	0	0	0	0	0	0	1	0
76088	1	27	3	5	1	110	0	0.702	-0.510457064	92427.96527	0	0	0	0	0	0	0	1	0
76090	1	44	3	5	1	118	0	1.26	0.333423734	81235.23398	0	0	0	0	0	0	0	1	0
76095	2	41	5	3	1	104	0	0.236	-2.083141235	25638.55745	0	0	0	1	0	1	0	0	1
76103	2	45	3	4	1	104	0	0.544	-0.878321443	89252.52032	0	0	0	0	0	0	1	0	1
76104	2	45	2	4	1	109	0	0.279	-1.841662973	27954.28162	0	1	0	0	0	0	1	0	1
76106	1	39	1	2	1	111	0	0.213	-2.231074664	48207.92025	1	0	0	0	1	0	0	0	0
76108	1	48	3	1	1	113	0	0.199	-2.329159664	97794.43831	0	0	0	0	0	0	0	0	0
76110	1	22	3	2	1	109	0	1.82	0.86393845	27906.25611	0	0	0	0	1	0	0	0	0
76119	1	49	4	4	2	114	0	1.72	0.782408565	21336.02271	0	0	1	0	0	0	1	0	0
76126	2	27	4	3	2	110	0	0.412	-1.279283757	31733.91395	0	0	1	0	0	1	0	0	1
76127	1	67	4	3	2	113	0	0.214	-2.224317298	17108.19965	0	0	1	0	0	1	0	0	0
76129	2	41	5	5	2	112	0	0.458	-1.126580497	24625.78974	0	0	0	1	0	0	0	1	1
76133	2	47	1	4	1	118	0	0.541	-0.886299501	23964.27298	1	0	0	0	0	0	1	0	1
76134	1	58	3	3	2	106	0	1.49	0.575312331	18272.95751	0	0	0	0	0	1	0	0	0
76140	2	27	3	2	2	112	0	1.28	0.35614381	72264.74107	0	0	0	0	1	0	0	0	1
76144	1	80	3	2	2	116	0	0.298	-1.746615764	42198.83061	0	0	0	0	1	0	0	0	0
76151	1	55	3	1	2	115	0	1.24	0.310340121	33699.27417	0	0	0	0	0	0	0	0	0
76158	2	72	3	2	1	105	0	1.1	0.137503524	32587.15238	0	0	0	0	1	0	0	0	1
76161	1	34	3	4	1	109	0	0.236	-2.083141235	18795.36175	0	0	0	0	0	0	1	0	0
76169	2	43	3	5	1	110	0	0.51	-0.971430848	89795.12768	0	0	0	0	0	0	0	1	1
76179	2	54	3	5	1	110	0	0.25	-2	116242.4882	0	0	0	0	0	0	0	1	1
76181	2	45	4	3	2	111	0			33922.2878	0	0	1	0	0	1	0	0	1
76187	2	56	3	4	2	107	0	0.772	-0.373327247	84784.30752	0	0	0	0	0	0	1	0	1
76188	2	74	5	5	1	118	0	0.75	-0.415037499	23131.40042	0	0	0	1	0	0	0	1	1
76190	1	48	3	3	2	108	0	0.676	-0.564904848	30183.1613	0	0	0	0	0	1	0	0	0
76197	2	45	4	4	2	106	0	0.084	-3.573466862	26217.25207	0	0	1	0	0	0	1	0	1
76212	2	34	1	4	1	107	0	0.394	-1.343732465	38373.10914	1	0	0	0	0	0	1	0	1
76224	2	74	3	1	2	104	0	0.598	-0.74178261	14353.76382	0	0	0	0	0	0	0	0	1
76226	1	43	5	4	1	104	0	1.62	0.695993813	27461.68166	0	0	0	1	0	0	1	0	0
76233	2	54	1	1	1	107	0	0.456	-1.13289427	17351.70755	1	0	0	0	0	0	0	0	1
76235	2	76	3	4	2	113	0	0.375	-1.415037499	44308.1274	0	0	0	0	0	0	1	0	1
76236	2	40	1	4	1	117	0	0.601	-0.734563104	23470.85462	1	0	0	0	0	0	1	0	1
76240	1	35	3	3	2	107	0	0.403	-1.311148256	15927.66519	0	0	0	0	0	1	0	0	0
76246	1	44	2	4	2	117	0	1.2	0.263034406	17144.70685	0	1	0	0	0	0	1	0	0
76252	2	70	3	4	1	116	0	0.558	-0.841662973	17864.51823	0	0	0	0	0	0	1	0	1
76281	2	49	3	4	1	114	0	2.21	1.14404637	23905.89087	0	0	0	0	0	0	1	0	1
76290	2	42	5	3	2	118	0	0.365	-1.454031631	11900.52762	0	0	0	1	0	1	0	0	1
76298	2	57	3	5	1	104	0	0.282	-1.826232932	111805.5304	0	0	0	0	0	0	0	1	1
76316	2	45	3	4	1	116	0	1.17	0.22650853	19113.6008	0	0	0	0	0	0	1	0	1
76333	2	80	1	1	1	107	0	0.237	-2.077041036	17403.50301	1	0	0	0	0	0	0	0	1
76335	1	65	4	5	2	114	0	1.28	0.35614381	12328.21818	0	0	1	0	0	0	0	1	0
76342	2	43	1	4	1	106	0	0.362	-1.465938398	28985.79401	1	0	0	0	0	0	1	0	1
76347	2	32	3	3	1	110	0	1.02	0.028569152	27867.79177	0	0	0	0	0	1	0	0	1
76351	2	43	2	1	1	111	0	1.3	0.378511623	29513.74622	0	1	0	0	0	0	0	0	1
76369	1	31	3	5	1	115	0	1.63	0.704871964	16687.68302	0	0	0	0	0	0	0	1	0
76375	2	30	3	4	2	111	0	1.98	0.98550043	43844.97563	0	0	0	0	0	0	1	0	1
76376	2	56	5	4	2	113	0	0.952	-0.070966521	22584.73515	0	0	0	1	0	0	1	0	1
76406	1	36	5	4	1	104	0	2.06	1.042644337	20734.60649	0	0	0	1	0	0	1	0	0
76408	1	48	4	2	1	115	0	1.98	0.98550043	26290.84288	0	0	1	0	1	0	0	0	0
76424	1	60	3	5	2	109	0	0.596	-0.746615764	124974.0198	0	0	0	0	0	0	0	1	0
76429	1	63	2	1	1	108	0	1.12	0.163498732	14892.92924	0	1	0	0	0	0	0	0	0
76433	1	44	3	2	1	113	0	0.864	-0.210896782	33378.64518	0	0	0	0	1	0	0	0	0
76434	1	50	1	1	2	118	0	0.81	-0.304006187	12446.96755	1	0	0	0	0	0	0	0	0
76435	2	69	4	5	1	114	0	0.522	-0.937878288	25919.50269	0	0	1	0	0	0	0	1	1
76436	1	78	3	4	1	110	0	0.587	-0.768567592	71731.42715	0	0	0	0	0	0	1	0	0
76437	1	64	2	2	2	112	0	0.329	-1.603840511	19345.62675	0	1	0	0	1	0	0	0	0
76440	2	49	3	2	1	115	0	1.38	0.464668267	83168.48249	0	0	0	0	1	0	0	0	1
76444	2	51	3	5	1	116	0	0.458	-1.126580497	78258.55012	0	0	0	0	0	0	0	1	1
76446	2	46	3	3	1	116	0	0.984	-0.023269779	83105.81444	0	0	0	0	0	1	0	0	1
76455	2	69	4	4	1	114	0	0.339	-1.560642822	14853.64975	0	0	1	0	0	0	1	0	1
76459	1	33	4	2	1	114	0	0.28	-1.836501268	27486.59718	0	0	1	0	1	0	0	0	0
76461	2	52	3	4	2	109	0	0.86	-0.217591435	26595.44473	0	0	0	0	0	0	1	0	1
76464	1	33	3	5	1	110	0	0.546	-0.873027144	58839.91414	0	0	0	0	0	0	0	1	0
76465	2	71	3	4	1	105	0	0.564	-0.826232932	47329.12072	0	0	0	0	0	0	1	0	1
76466	2	39	2	2	1	109	0	0.313	-1.675765438	35657.50312	0	1	0	0	1	0	0	0	1
76470	2	49	3	4	1	113	0	0.813	-0.298672743	103917.3487	0	0	0	0	0	0	1	0	1
76480	2	24	5	4	1	114	0	0.745	-0.424687669	56489.55646	0	0	0	1	0	0	1	0	1
76481	2	67	5	3	1	106	0	1.49	0.575312331	12979.35528	0	0	0	1	0	1	0	0	1
76486	2	24	4	5	2	117	0	0.217	-2.204233052	21811.17243	0	0	1	0	0	0	0	1	1
76489	1	39	4	4	2	111	0	1.86	0.895302621	39059.30557	0	0	1	0	0	0	1	0	0
76496	2	23	1	2	2	107	0	0.304	-1.717856771	35286.01549	1	0	0	0	1	0	0	0	1
76511	2	52	3	3	1	108	0	1.48	0.565597176	26283.21337	0	0	0	0	0	1	0	0	1
76518	1	47	2	4	2	105	0	0.564	-0.826232932	31892.62301	0	1	0	0	0	0	1	0	0
76533	1	67	4	4	1	106	0	0.922	-0.117161344	18730.26364	0	0	1	0	0	0	1	0	0
76534	1	52	3	4	1	118	0	0.635	-0.655171503	14440.09554	0	0	0	0	0	0	1	0	0
76536	2	37	5	4	2	109	0	0.649	-0.623709617	14905.61535	0	0	0	1	0	0	1	0	1
76541	1	26	2	2	1	108	0	0.727	-0.459972731	41614.38164	0	1	0	0	1	0	0	0	0
76543	1	40	3	5	1	108	0	0.306	-1.708396442	21491.36576	0	0	0	0	0	0	0	1	0
76551	2	56	5	5	2	104	0	0.21	-2.251538767	18209.68182	0	0	0	1	0	0	0	1	1
76557	1	54	1	1	1	109	0	0.322	-1.634867407	25776.13569	1	0	0	0	0	0	0	0	0
76560	1	57	5	5	1	118	0	0.313	-1.675765438	13082.13014	0	0	0	1	0	0	0	1	0
76574	2	38	1	4	1	118	0	0.429	-1.220950447	24375.85653	1	0	0	0	0	0	1	0	1
76575	2	69	3	5	1	117	0	0.38	-1.395928676	66172.159	0	0	0	0	0	0	0	1	1
76577	2	23	5	3	1	114	0	2.21	1.14404637	33224.68494	0	0	0	1	0	1	0	0	1
76589	1	38	3	3	2	112	0	0.304	-1.717856771	18695.06145	0	0	0	0	0	1	0	0	0
76591	2	28	3	5	1	111	0	0.303	-1.722610301	107261.6142	0	0	0	0	0	0	0	1	1
76593	1	76	4	3	2	112	0			21723.86959	0	0	1	0	0	1	0	0	0
76602	2	40	4	4	2	114	0	0.339	-1.560642822	25320.45039	0	0	1	0	0	0	1	0	1
76608	2	38	1	4	2	110	0	1.19	0.250961574	24097.89543	1	0	0	0	0	0	1	0	1
76615	1	69	3	2	1	115	0	0.516	-0.954557029	35354.82902	0	0	0	0	1	0	0	0	0
76616	2	69	3	3	2	105	0	0.778	-0.36215794	80368.92123	0	0	0	0	0	1	0	0	1
76619	2	31	3	5	1	105	0	2.42	1.275007047	43435.94531	0	0	0	0	0	0	0	1	1
76622	1	22	4	3	2	114	0	0.254	-1.977099598	33378.75623	0	0	1	0	0	1	0	0	0
76624	1	51	3	2	1	114	0	1.53	0.613531653	31763.49055	0	0	0	0	1	0	0	0	0
76630	2	39	5	4	2	108	0	1.05	0.070389328	25264.14832	0	0	0	1	0	0	1	0	1
76635	1	59	5	5	1	118	0	0.487	-1.038006323	12698.76587	0	0	0	1	0	0	0	1	0
76638	2	63	2	4	1	109	0	0.332	-1.590744853	13408.38453	0	1	0	0	0	0	1	0	1
76643	2	41	4	4	2	108	0	0.382	-1.388355457	23808.91121	0	0	1	0	0	0	1	0	1
76654	2	45	3	3	1	105	0			119172.8442	0	0	0	0	0	1	0	0	1
76655	2	64	2	3	1	104	0	0.262	-1.932361283	12672.89472	0	1	0	0	0	1	0	0	1
76663	1	71	1	1	1	106	0	0.952	-0.070966521	19952.36139	1	0	0	0	0	0	0	0	0
76667	2	52	3	5	1	104	0	0.45	-1.152003093	113181.1981	0	0	0	0	0	0	0	1	1
76670	1	49	3	3	1	105	0	0.602	-0.732164608	128881.5021	0	0	0	0	0	1	0	0	0
76672	2	45	4	4	2	115	0	0.297	-1.751465164	36029.76684	0	0	1	0	0	0	1	0	1
76684	2	47	3	5	1	104	0	0.274	-1.867752202	97417.83595	0	0	0	0	0	0	0	1	1
76691	1	38	2	4	1	118	0	0.51	-0.971430848	49128.24048	0	1	0	0	0	0	1	0	0
76692	2	58	3	5	2	115	0	0.6	-0.736965594	116317.2522	0	0	0	0	0	0	0	1	1
76697	1	24	5	1	1	114	0	0.475	-1.074000581	75354.98417	0	0	0	1	0	0	0	0	0
76698	2	66	5	3	1	118	0	0.742	-0.430508908	7440.276809	0	0	0	1	0	1	0	0	1
76703	1	36	3	3	2	109	0	1.06	0.084064265	20613.89344	0	0	0	0	0	1	0	0	0
76706	1	60	2	2	1	104	0	1.05	0.070389328	7764.225598	0	1	0	0	1	0	0	0	0
76719	2	39	4	3	2	106	0	0.431	-1.214240226	18564.23347	0	0	1	0	0	1	0	0	1
76730	1	58	3	2	1	113	0	1.51	0.59454855	30418.33603	0	0	0	0	1	0	0	0	0
76733	1	77	3	4	1	116	0	0.351	-1.510457064	50559.293	0	0	0	0	0	0	1	0	0
76737	2	28	3	4	2	115	0	0.149	-2.746615764	108396.9744	0	0	0	0	0	0	1	0	1
76738	2	63	5	5	1	112	0	0.386	-1.373327247	16022.87056	0	0	0	1	0	0	0	1	1
76740	2	40	3	5	2	104	0	0.316	-1.662003536	70888.92545	0	0	0	0	0	0	0	1	1
76742	1	40	5	5	1	117	0	0.422	-1.244685096	15923.43892	0	0	0	1	0	0	0	1	0
76745	1	70	2	1	2	107	0	0.481	-1.055891201	13082.85249	0	1	0	0	0	0	0	0	0
76746	1	55	5	5	1	112	0	1.41	0.495695163	11415.60328	0	0	0	1	0	0	0	1	0
76747	2	80	3	2	2	104	0	0.289	-1.790858602	15365.76034	0	0	0	0	1	0	0	0	1
76751	2	36	1	2	1	111	0	0.232	-2.10780329	44786.00635	1	0	0	0	1	0	0	0	1
76754	1	76	4	4	1	112	0	0.234	-2.095419565	14696.76028	0	0	1	0	0	0	1	0	0
76755	2	42	3	3	1	114	0	0.416	-1.265344567	60483.49443	0	0	0	0	0	1	0	0	1
76756	1	44	4	1	2	117	0	0.18	-2.473931188	22929.9074	0	0	1	0	0	0	0	0	0
76777	1	29	1	4	2	109	0	0.689	-0.537424112	37146.44778	1	0	0	0	0	0	1	0	0
76796	2	42	3	4	1	112	0	0.363	-1.461958547	79072.23922	0	0	0	0	0	0	1	0	1
76805	2	56	3	4	2	104	0	0.342	-1.54793177	105759.0763	0	0	0	0	0	0	1	0	1
76817	1	54	4	2	2	108	0	1.29	0.367371066	26363.64499	0	0	1	0	1	0	0	0	0
76824	2	57	3	3	2	109	0	0.539	-0.891642822	28770.31917	0	0	0	0	0	1	0	0	1
76826	1	23	3	3	2	113	0	0.832	-0.265344567	91249.48719	0	0	0	0	0	1	0	0	0
76835	2	40	4	3	1	114	0	1.72	0.782408565	32065.23087	0	0	1	0	0	1	0	0	1
76840	2	61	4	3	2	116	0	0.269	-1.894321922	16435.70471	0	0	1	0	0	1	0	0	1
76854	1	36	3	5	2	109	0	0.496	-1.011587974	87972.33979	0	0	0	0	0	0	0	1	0
76856	1	20	3	4	2	116	0	1.3	0.378511623	89541.25756	0	0	0	0	0	0	1	0	0
76859	1	32	5	3	2	115	0	1.67	0.739848103	27482.39912	0	0	0	1	0	1	0	0	0
76867	1	51	4	4	2	106	0	0.553	-0.854648614	20247.51574	0	0	1	0	0	0	1	0	0
76884	2	55	4	5	1	104	0			19389.26784	0	0	1	0	0	0	0	1	1
76885	1	51	3	4	1	115	0	0.432	-1.210896782	90950.10518	0	0	0	0	0	0	1	0	0
76889	2	65	4	3	2	111	0	0.969	-0.045431429	21991.45152	0	0	1	0	0	1	0	0	1
76901	2	52	4	4	2	111	0	1.3	0.378511623	24111.82803	0	0	1	0	0	0	1	0	1
76911	2	56	3	3	1	113	0	1.37	0.454175893	33536.2843	0	0	0	0	0	1	0	0	1
76912	1	74	1	1	1	111	0	0.725	-0.4639471	10774.27801	1	0	0	0	0	0	0	0	0
76925	2	58	3	3	2	107	0	0.515	-0.957355663	32362.09565	0	0	0	0	0	1	0	0	1
76928	1	57	3	4	2	109	0	0.971	-0.042456799	149721.5984	0	0	0	0	0	0	1	0	0
76934	1	41	5	5	1	106	0	0.368	-1.442222329	96516.09711	0	0	0	1	0	0	0	1	0
76937	1	39	3	5	1	110	0	1.11	0.150559677	84779.04204	0	0	0	0	0	0	0	1	0
76945	2	53	3	2	2	116	0	1.87	0.90303827	24398.66001	0	0	0	0	1	0	0	0	1
76953	1	41	5	5	2	113	0	0.187	-2.418889825	22984.48705	0	0	0	1	0	0	0	1	0
76955	1	38	4	4	2	104	0	0.69	-0.535331733	18366.23611	0	0	1	0	0	0	1	0	0
76960	1	59	5	3	2	118	0	1.69	0.757023247	15524.66322	0	0	0	1	0	1	0	0	0
76963	1	39	5	5	1	105	0	0.706	-0.502259911	31116.44905	0	0	0	1	0	0	0	1	0
76965	1	35	5	5	1	109	0	0.28	-1.836501268	21960.98035	0	0	0	1	0	0	0	1	0
76966	2	48	5	4	2	106	0	0.305	-1.713118852	19177.27342	0	0	0	1	0	0	1	0	1
76969	1	52	3	4	2	113	0	2.37	1.244887059	99930.76388	0	0	0	0	0	0	1	0	0
76974	2	38	3	5	2	109	0	0.53	-0.915935735	63776.41931	0	0	0	0	0	0	0	1	1
76987	2	33	1	3	1	117	0	0.395	-1.340075442	22099.0429	1	0	0	0	0	1	0	0	1
76990	1	21	3	3	1	112	0	0.347	-1.526992432	83274.53844	0	0	0	0	0	1	0	0	0
76996	1	36	1	1	1	117	0	0.461	-1.117161344	36518.05443	1	0	0	0	0	0	0	0	0
77000	2	55	3	4	2	116	0	0.46	-1.120294234	108936.0663	0	0	0	0	0	0	1	0	1
77001	2	40	3	4	2	112	0	1.17	0.22650853	18565.58974	0	0	0	0	0	0	1	0	1
77007	2	45	3	4	1	117	0	1.32	0.40053793	17732.86622	0	0	0	0	0	0	1	0	1
77010	1	44	1	3	1	111	0	0.686	-0.543719518	33446.01141	1	0	0	0	0	1	0	0	0
77019	2	28	4	4	1	114	0	0.719	-0.475936324	25018.46529	0	0	1	0	0	0	1	0	1
77021	1	43	4	4	2	116	0	0.217	-2.204233052	29174.24568	0	0	1	0	0	0	1	0	0
77023	2	65	3	5	1	104	0	0.295	-1.76121314	51134.60053	0	0	0	0	0	0	0	1	1
77024	1	25	4	4	2	114	0			23181.39745	0	0	1	0	0	0	1	0	0
77028	1	54	4	2	2	116	0	0.505	-0.985644707	25407.00654	0	0	1	0	1	0	0	0	0
77032	2	57	4	5	2	114	0	0.472	-1.083141235	22149.88957	0	0	1	0	0	0	0	1	1
77035	1	64	4	4	1	108	0	0.481	-1.055891201	10028.76514	0	0	1	0	0	0	1	0	0
77040	2	80	3	5	2	115	0	0.472	-1.083141235	54693.08426	0	0	0	0	0	0	0	1	1
77041	1	73	4	2	2	115	0	0.218	-2.19759996	21312.46508	0	0	1	0	1	0	0	0	0
77047	1	28	2	3	2	104	0	0.88	-0.184424571	29122.65821	0	1	0	0	0	1	0	0	0
77049	2	66	5	2	1	118	0	0.296	-1.756330919	13302.51932	0	0	0	1	1	0	0	0	1
77054	1	54	5	5	2	106	0	0.372	-1.426625474	16147.44594	0	0	0	1	0	0	0	1	0
77066	2	62	2	1	2	116	0	1.12	0.163498732	11806.96186	0	1	0	0	0	0	0	0	1
77072	1	70	3	4	2	109	0	1.34	0.422233001	81281.7303	0	0	0	0	0	0	1	0	0
77073	2	67	3	4	2	108	0	0.293	-1.77102743	39394.94498	0	0	0	0	0	0	1	0	1
77076	1	35	4	5	2	111	0	0.34	-1.556393349	26446.00461	0	0	1	0	0	0	0	1	0
77077	1	50	4	2	2	117	0	0.385	-1.377069649	16184.72124	0	0	1	0	1	0	0	0	0
77091	2	31	1	3	1	111	0	0.346	-1.531156057	43119.83795	1	0	0	0	0	1	0	0	1
77094	2	57	5	5	2	104	0	0.178	-2.490050854	19640.73533	0	0	0	1	0	0	0	1	1
77095	1	46	3	4	2	109	0	0.574	-0.800877358	104496.7593	0	0	0	0	0	0	1	0	0
77100	1	63	1	2	1	111	0	0.445	-1.168122759	13038.6915	1	0	0	0	1	0	0	0	0
77101	2	62	4	5	1	112	0	0.898	-0.15521265	12276.06923	0	0	1	0	0	0	0	1	1
77105	1	76	3	4	1	110	0	0.4	-1.321928095	17091.57572	0	0	0	0	0	0	1	0	0
77120	2	56	3	3	1	114	0	0.5	-1	72416.16742	0	0	0	0	0	1	0	0	1
77140	1	58	1	4	2	110	0	0.501	-0.997117491	18755.24649	1	0	0	0	0	0	1	0	0
77141	2	42	1	1	2	111	0	0.323	-1.63039393	26226.80374	1	0	0	0	0	0	0	0	1
77147	1	45	5	3	1	118	0	1.13	0.176322773	16837.01991	0	0	0	1	0	1	0	0	0
77151	1	34	3	5	1	113	0	0.31	-1.689659879	24301.532	0	0	0	0	0	0	0	1	0
77153	2	29	3	4	1	109	0	2.67	1.416839742	38201.80675	0	0	0	0	0	0	1	0	1
77158	1	20	3	4	1	109	0	0.289	-1.790858602	27906.25611	0	0	0	0	0	0	1	0	0
77168	2	80	3	4	2	105	0	1.01	0.014355293	32788.77121	0	0	0	0	0	0	1	0	1
77176	2	41	1	2	2	118	0	0.892	-0.164884385	14682.3306	1	0	0	0	1	0	0	0	1
77177	1	48	3	3	2	116	0	0.612	-0.708396442	102366.0121	0	0	0	0	0	1	0	0	0
77185	2	51	3	5	1	116	0	0.7	-0.514573173	106149.9239	0	0	0	0	0	0	0	1	1
77189	2	56	3	3	2	115	0	1.08	0.111031312	31791.32771	0	0	0	0	0	1	0	0	1
77196	1	41	3	4	2	112	0	2.36	1.23878686	19578.47561	0	0	0	0	0	0	1	0	0
77212	1	80	3	4	2	107	0	1.08	0.111031312	33377.08347	0	0	0	0	0	0	1	0	0
77215	1	38	1	4	1	107	0	0.26	-1.943416472	53188.85282	1	0	0	0	0	0	1	0	0
77217	2	20	3	4	1	111	0	0.679	-0.55851652	108149.1818	0	0	0	0	0	0	1	0	1
77221	2	39	3	4	1	105	0	0.705	-0.504304837	40267.04185	0	0	0	0	0	0	1	0	1
77224	2	22	3	4	2	104	0	0.268	-1.899695094	70715.63686	0	0	0	0	0	0	1	0	1
77229	1	48	4	5	1	108	0	0.261	-1.937878288	20901.58192	0	0	1	0	0	0	0	1	0
77232	1	73	3	4	2	112	0	0.44	-1.184424571	80438.74309	0	0	0	0	0	0	1	0	0
77236	2	44	3	4	2	113	0	0.214	-2.224317298	98026.33904	0	0	0	0	0	0	1	0	1
77239	2	36	3	1	2	116	0	0.274	-1.867752202	27273.70491	0	0	0	0	0	0	0	0	1
77240	1	35	3	4	2	115	0	2.64	1.40053793	71664.88456	0	0	0	0	0	0	1	0	0
77246	1	68	4	5	1	105	0	0.312	-1.680382066	11115.73902	0	0	1	0	0	0	0	1	0
77248	2	22	5	4	1	118	0	0.421	-1.248107862	23114.3182	0	0	0	1	0	0	1	0	1
77259	1	24	3	3	2	115	0	0.801	-0.320125852	29252.81955	0	0	0	0	0	1	0	0	0
77279	2	38	3	5	1	105	0	0.768	-0.380821784	110455.1353	0	0	0	0	0	0	0	1	1
77284	1	65	3	4	1	113	0	0.673	-0.57132159	112505.7688	0	0	0	0	0	0	1	0	0
77290	2	44	4	3	1	111	0	1.84	0.879705766	32029.81724	0	0	1	0	0	1	0	0	1
77291	2	42	3	3	1	113	0	0.084	-3.573466862	100645.5257	0	0	0	0	0	1	0	0	1
77300	1	24	2	4	1	108	0	0.71	-0.49410907	40643.05036	0	1	0	0	0	0	1	0	0
77302	1	23	3	4	2	105	0	0.296	-1.756330919	76723.05969	0	0	0	0	0	0	1	0	0
77303	2	60	4	5	2	116	0	0.615	-0.701341684	18532.24684	0	0	1	0	0	0	0	1	1
77305	2	58	3	2	2	107	0	1.59	0.669026766	31791.32771	0	0	0	0	1	0	0	0	1
77313	2	67	1	1	1	106	0	0.671	-0.575615328	13396.6276	1	0	0	0	0	0	0	0	1
77314	1	76	4	4	2	117	0	0.297	-1.751465164	8697.389948	0	0	1	0	0	0	1	0	0
77315	2	20	3	3	2	115	0	0.61	-0.713118852	78651.58687	0	0	0	0	0	1	0	0	1
77332	1	36	3	3	2	112	0	0.251	-1.994240731	17276.50232	0	0	0	0	0	1	0	0	0
77339	2	41	5	4	1	107	0	0.466	-1.10159814	39367.70577	0	0	0	1	0	0	1	0	1
77342	1	37	3	3	1	116	0	0.564	-0.826232932	90323.7907	0	0	0	0	0	1	0	0	0
77346	1	30	2	5	2	104	0	0.36	-1.473931188	31068.14948	0	1	0	0	0	0	0	1	0
77360	1	41	3	2	2	113	0	1.93	0.948600847	21289.44534	0	0	0	0	1	0	0	0	0
77377	1	36	1	3	1	110	0	0.357	-1.486004021	51657.60367	1	0	0	0	0	1	0	0	0
77381	1	28	3	3	2	112	0	3	1.584962501	37898.39487	0	0	0	0	0	1	0	0	0
77383	1	80	4	3	1	108	0	0.346	-1.531156057	9318.567742	0	0	1	0	0	1	0	0	0
77387	1	44	3	2	2	112	0	2.11	1.077242999	105766.7473	0	0	0	0	1	0	0	0	0
77391	1	36	3	3	1	115	0	0.701	-0.512513651	21493.38373	0	0	0	0	0	1	0	0	0
77392	2	54	2	4	1	104	0	0.33	-1.59946207	16683.61472	0	1	0	0	0	0	1	0	1
77407	2	44	3	4	2	115	0	1.85	0.887525271	22088.45911	0	0	0	0	0	0	1	0	1
77419	1	24	3	4	1	113	0	0.474	-1.077041036	123536.3601	0	0	0	0	0	0	1	0	0
77424	2	40	5	5	2	104	0	2.75	1.459431619	19629.4876	0	0	0	1	0	0	0	1	1
77425	1	66	4	3	2	118	0	1.7	0.765534746	7852.502573	0	0	1	0	0	1	0	0	0
77428	2	33	4	2	2	116	0	0.341	-1.552156356	27366.54678	0	0	1	0	1	0	0	0	1
77431	2	22	4	4	1	112	0	1.21	0.275007047	27051.97627	0	0	1	0	0	0	1	0	1
77446	2	26	3	3	2	108	0	0.293	-1.77102743	110314.1821	0	0	0	0	0	1	0	0	1
77453	2	57	5	4	1	107	0	1.79	0.839959587	99863.616	0	0	0	1	0	0	1	0	1
77464	2	36	5	4	2	106	0	0.838	-0.254977851	30597.9006	0	0	0	1	0	0	1	0	1
77465	2	21	2	3	2	104	0	0.263	-1.926865295	25303.11344	0	1	0	0	0	1	0	0	1
77466	2	22	3	4	2	113	0	0.281	-1.831357964	93870.27287	0	0	0	0	0	0	1	0	1
77469	2	67	3	4	1	113	0	0.319	-1.648371671	83051.9557	0	0	0	0	0	0	1	0	1
77470	2	25	3	5	1	108	0	0.367	-1.446148032	80825.04133	0	0	0	0	0	0	0	1	1
77483	1	45	3	3	2	108	0	2.13	1.09085343	19109.78508	0	0	0	0	0	1	0	0	0
77484	1	40	5	1	2	111	0	1.47	0.555816155	25768.85746	0	0	0	1	0	0	0	0	0
77492	1	34	4	3	2	116	0	1.3	0.378511623	34459.16545	0	0	1	0	0	1	0	0	0
77502	2	55	3	5	2	104	0	0.197	-2.343732465	93092.34476	0	0	0	0	0	0	0	1	1
77503	1	59	3	5	1	106	0	0.686	-0.543719518	33506.47911	0	0	0	0	0	0	0	1	0
77505	2	30	3	5	2	107	0	0.277	-1.852042119	70936.73968	0	0	0	0	0	0	0	1	1
77521	1	41	3	4	1	116	0	0.625	-0.678071905	69910.27307	0	0	0	0	0	0	1	0	0
77539	2	38	4	4	2	117	0	0.84	-0.251538767	24469.93256	0	0	1	0	0	0	1	0	1
77541	1	60	3	5	2	106	0	0.5	-1	94827.78098	0	0	0	0	0	0	0	1	0
77542	1	42	3	3	2	115	0	1.1	0.137503524	31981.75083	0	0	0	0	0	1	0	0	0
77552	2	59	3	3	2	112	0	1.84	0.879705766	24470.82086	0	0	0	0	0	1	0	0	1
77569	2	48	2	2	1	109	0	0.269	-1.894321922	31378.5497	0	1	0	0	1	0	0	0	1
77572	1	57	3	5	1	110	0	0.289	-1.790858602	110505.5586	0	0	0	0	0	0	0	1	0
77578	1	45	1	2	2	110	0	0.342	-1.54793177	26990.49809	1	0	0	0	1	0	0	0	0
77607	2	42	3	1	1	108	0	1.38	0.464668267	24794.63073	0	0	0	0	0	0	0	0	1
77610	2	61	3	3	2	115	0	0.417	-1.261880711	126657.9715	0	0	0	0	0	1	0	0	1
77612	1	22	2	4	1	106	0	0.638	-0.648371671	54546.99378	0	1	0	0	0	0	1	0	0
77616	2	35	4	4	1	118	0	0.451	-1.148800661	16756.57893	0	0	1	0	0	0	1	0	1
77618	2	25	5	4	1	115	0	0.628	-0.671163536	27055.59874	0	0	0	1	0	0	1	0	1
77620	2	28	3	4	2	109	0	0.446	-1.164884385	84379.47403	0	0	0	0	0	0	1	0	1
77622	2	75	3	5	2	107	0	0.318	-1.652901329	26132.71013	0	0	0	0	0	0	0	1	1
77644	1	60	3	4	1	107	0	0.315	-1.666576266	109443.9693	0	0	0	0	0	0	1	0	0
77647	1	68	2	4	1	108	0	0.23	-2.120294234	14806.55978	0	1	0	0	0	0	1	0	0
77651	2	23	3	2	1	112	0	1.09	0.124328135	28893.18867	0	0	0	0	1	0	0	0	1
77656	1	40	3	3	2	109	0	1.91	0.933572638	106921.7129	0	0	0	0	0	1	0	0	0
77664	2	30	5	4	1	111	0	1.13	0.176322773	27636.79512	0	0	0	1	0	0	1	0	1
77668	1	47	4	5	1	112	0	0.33	-1.59946207	24738.43735	0	0	1	0	0	0	0	1	0
77674	2	55	4	4	1	104	0	1.39	0.475084883	17796.6965	0	0	1	0	0	0	1	0	1
77675	1	33	5	5	2	104	0	0.24	-2.058893689	24132.75962	0	0	0	1	0	0	0	1	0
77678	1	34	3	5	2	110	0	0.394	-1.343732465	73529.48273	0	0	0	0	0	0	0	1	0
77689	2	49	2	3	2	118	0	0.515	-0.957355663	17501.06791	0	1	0	0	0	1	0	0	1
77690	2	62	1	1	1	118	0	0.571	-0.808437349	7228.643257	1	0	0	0	0	0	0	0	1
77698	2	30	3	4	2	112	0	0.568	-0.816037165	102006.4959	0	0	0	0	0	0	1	0	1
77700	2	48	3	3	1	105	0			35709.51035	0	0	0	0	0	1	0	0	1
77707	1	38	5	5	2	107	0	0.59	-0.76121314	20955.52646	0	0	0	1	0	0	0	1	0
77708	2	44	3	5	1	116	0	0.277	-1.852042119	62115.75663	0	0	0	0	0	0	0	1	1
77716	1	20	3	4	2	106	0	0.489	-1.03209363	48166.44535	0	0	0	0	0	0	1	0	0
77720	1	34	1	2	2	115	0	0.381	-1.392137097	56450.24883	1	0	0	0	1	0	0	0	0
77723	1	27	3	3	2	107	0	0.372	-1.426625474	75939.114	0	0	0	0	0	1	0	0	0
77727	2	45	5	5	1	108	0	0.367	-1.446148032	16485.10262	0	0	0	1	0	0	0	1	1
77736	1	58	4	3	1	115	0	1.37	0.454175893	25997.50231	0	0	1	0	0	1	0	0	0
77740	2	43	3	4	1	115	0	0.826	-0.275786313	31948.60768	0	0	0	0	0	0	1	0	1
77741	2	73	3	5	1	117	0	0.259	-1.948975997	45882.81803	0	0	0	0	0	0	0	1	1
77745	1	33	4	4	2	117	0	1.21	0.275007047	22157.02805	0	0	1	0	0	0	1	0	0
77746	1	36	3	4	2	112	0	0.861	-0.215914857	14985.89243	0	0	0	0	0	0	1	0	0
77747	1	27	4	3	2	116	0	1.53	0.613531653	22070.89771	0	0	1	0	0	1	0	0	0
77758	2	67	3	3	2	113	0	0.294	-1.76611194	41214.6686	0	0	0	0	0	1	0	0	1
77769	2	64	3	3	1	113	0	0.674	-0.569179503	91913.3772	0	0	0	0	0	1	0	0	1
77772	1	56	3	4	1	115	0	0.775	-0.367731785	90297.12964	0	0	0	0	0	0	1	0	0
77780	1	50	4	4	2	108	0	0.297	-1.751465164	21658.1677	0	0	1	0	0	0	1	0	0
77787	2	44	1	4	2	107	0	0.253	-1.98279071	26476.4088	1	0	0	0	0	0	1	0	1
77788	2	21	4	4	1	112	0	0.084	-3.573466862	22002.27191	0	0	1	0	0	0	1	0	1
77800	2	24	4	2	2	116	0	0.598	-0.74178261	31568.95069	0	0	1	0	1	0	0	0	1
77801	1	33	2	1	1	118	0	0.307	-1.703689439	26550.74588	0	1	0	0	0	0	0	0	0
77803	1	51	5	2	1	104	0	2.04	1.028569152	25304.70722	0	0	0	1	1	0	0	0	0
77806	1	23	4	2	1	106	0	1.35	0.432959407	26655.43228	0	0	1	0	1	0	0	0	0
77807	1	30	4	2	1	111	0	2.01	1.007195501	25024.55792	0	0	1	0	1	0	0	0	0
77808	1	49	3	3	2	116	0	0.361	-1.469929258	93868.40746	0	0	0	0	0	1	0	0	0
77811	1	55	5	5	2	111	0	1.16	0.214124805	22755.75805	0	0	0	1	0	0	0	1	0
77823	2	61	1	1	1	109	0	0.469	-1.092340172	16664.76007	1	0	0	0	0	0	0	0	1
77827	2	52	2	2	1	109	0	0.977	-0.033569533	21070.65944	0	1	0	0	1	0	0	0	1
77855	1	23	5	5	2	111	0	0.224	-2.158429363	35865.08929	0	0	0	1	0	0	0	1	0
77856	1	33	5	3	1	108	0	0.543	-0.880975897	77849.1082	0	0	0	1	0	1	0	0	0
77864	1	40	4	3	2	110	0	1.06	0.084064265	32022.37428	0	0	1	0	0	1	0	0	0
77865	1	38	3	3	1	107	0	1.78	0.831877241	18945.09222	0	0	0	0	0	1	0	0	0
77872	2	42	1	1	1	117	0	0.204	-2.293358943	22075.48926	1	0	0	0	0	0	0	0	1
77878	2	47	1	4	1	109	0	0.903	-0.147202107	30857.21886	1	0	0	0	0	0	1	0	1
77880	1	63	1	4	1	107	0	0.433	-1.20756107	15687.04715	1	0	0	0	0	0	1	0	0
77888	1	75	5	5	1	114	0	0.353	-1.502259911	18914.85767	0	0	0	1	0	0	0	1	0
77893	1	24	5	3	2	111	0	0.206	-2.279283757	30007.55326	0	0	0	1	0	1	0	0	0
77896	2	41	3	2	2	107	0	2.39	1.257010618	23433.2604	0	0	0	0	1	0	0	0	1
77897	2	63	1	1	2	106	0	0.297	-1.751465164	10465.94509	1	0	0	0	0	0	0	0	1
77898	1	40	4	4	2	116	0	0.606	-0.722610301	33611.10733	0	0	1	0	0	0	1	0	0
77905	2	63	4	3	2	114	0	0.214	-2.224317298	17210.52633	0	0	1	0	0	1	0	0	1
77915	2	57	2	3	1	105	0			23923.26321	0	1	0	0	0	1	0	0	1
77917	2	68	1	1	2	110	0	0.398	-1.329159664	9523.771597	1	0	0	0	0	0	0	0	1
77930	1	43	3	4	2	104	0	0.332	-1.590744853	82430.20021	0	0	0	0	0	0	1	0	0
77948	2	33	3	5	1	105	0	0.652	-0.61705613	109328.5449	0	0	0	0	0	0	0	1	1
77954	2	44	5	5	1	118	0	0.889	-0.169744676	15757.24242	0	0	0	1	0	0	0	1	1
77957	2	36	4	4	1	115	0	0.219	-2.190997225	31716.95322	0	0	1	0	0	0	1	0	1
77965	1	47	4	4	1	114	0	0.35	-1.514573173	26821.97866	0	0	1	0	0	0	1	0	0
77966	1	64	2	4	1	108	0	1.2	0.263034406	15265.90334	0	1	0	0	0	0	1	0	0
77979	2	69	5	4	1	114	0	0.355	-1.49410907	12839.73919	0	0	0	1	0	0	1	0	1
77983	1	65	4	4	2	112	0	0.228	-2.13289427	17220.12948	0	0	1	0	0	0	1	0	0
77989	1	53	2	2	2	116	0	1.98	0.98550043	28060.57419	0	1	0	0	1	0	0	0	0
77992	1	76	3	4	2	105	0	0.466	-1.10159814	62197.62087	0	0	0	0	0	0	1	0	0
77994	1	64	1	4	1	117	0	0.398	-1.329159664	7990.326521	1	0	0	0	0	0	1	0	0
78001	2	31	3	5	1	116	0	0.264	-1.921390165	90986.27349	0	0	0	0	0	0	0	1	1
78004	1	23	3	5	2	106	0	0.272	-1.878321443	45990.18632	0	0	0	0	0	0	0	1	0
78010	1	73	5	2	1	109	0	0.921	-0.118726939	12060.33216	0	0	0	1	1	0	0	0	0
78018	2	47	1	2	2	118	0	0.332	-1.590744853	20450.60696	1	0	0	0	1	0	0	0	1
78027	2	44	3	4	1	105	0	1.5	0.584962501	34225.21891	0	0	0	0	0	0	1	0	1
78028	1	64	1	4	1	118	0	1.96	0.970853654	7279.634949	1	0	0	0	0	0	1	0	0
78033	2	61	3	4	1	104	0	0.161	-2.634867407	78518.82484	0	0	0	0	0	0	1	0	1
78047	2	72	3	2	2	115	0	1.14	0.189033824	39625.67845	0	0	0	0	1	0	0	0	1
78052	2	49	3	5	2	112	0	0.281	-1.831357964	66731.44753	0	0	0	0	0	0	0	1	1
78070	1	46	3	3	2	115	0	1.24	0.310340121	23366.37515	0	0	0	0	0	1	0	0	0
78079	2	40	5	4	1	107	0	0.844	-0.244685096	79719.48603	0	0	0	1	0	0	1	0	1
78080	1	58	5	5	2	109	0	0.398	-1.329159664	12457.07056	0	0	0	1	0	0	0	1	0
78082	1	40	3	5	1	108	0	0.487	-1.038006323	91215.19371	0	0	0	0	0	0	0	1	0
78083	1	53	3	3	1	113	0	0.254	-1.977099598	115547.1023	0	0	0	0	0	1	0	0	0
78089	1	62	2	3	2	106	0			7634.166053	0	1	0	0	0	1	0	0	0
78096	1	28	3	4	2	105	0	0.755	-0.40545145	92640.06569	0	0	0	0	0	0	1	0	0
78103	1	63	2	1	2	117	0	1.96	0.970853654	6543.269776	0	1	0	0	0	0	0	0	0
78105	2	36	5	1	2	111	0	0.316	-1.662003536	27180.31246	0	0	0	1	0	0	0	0	1
78107	2	54	3	3	2	114	0	1.06	0.084064265	75720.62217	0	0	0	0	0	1	0	0	1
78114	2	59	3	3	1	113	0	2.48	1.310340121	135323.6839	0	0	0	0	0	1	0	0	1
78119	2	73	3	4	1	104	0	0.409	-1.289827252	30914.11291	0	0	0	0	0	0	1	0	1
78127	1	67	5	3	2	108	0	0.308	-1.698997744	21429.41186	0	0	0	1	0	1	0	0	0
78132	2	22	3	2	1	105	0	1.32	0.40053793	59065.38371	0	0	0	0	1	0	0	0	1
78145	2	44	4	4	2	106	0	0.466	-1.10159814	19644.24138	0	0	1	0	0	0	1	0	1
78146	1	33	3	3	1	117	0	0.662	-0.595096878	14019.15923	0	0	0	0	0	1	0	0	0
78149	2	38	4	2	1	110	0	0.928	-0.10780329	23467.47581	0	0	1	0	1	0	0	0	1
78165	2	43	4	5	2	112	0	0.873	-0.195946441	34964.0614	0	0	1	0	0	0	0	1	1
78175	2	60	2	2	1	108	0	0.467	-1.098505545	10232.83339	0	1	0	0	1	0	0	0	1
78191	1	26	3	2	2	116	0	2.71	1.438292852	29507.96232	0	0	0	0	1	0	0	0	0
78193	1	33	1	3	1	111	0	0.084	-3.573466862	62180.36919	1	0	0	0	0	1	0	0	0
78197	2	31	3	5	1	109	0	1.2	0.263034406	79657.48119	0	0	0	0	0	0	0	1	1
78199	2	35	3	4	1	110	0	1.15	0.201633861	86783.95099	0	0	0	0	0	0	1	0	1
78203	2	44	5	4	1	115	0	0.084	-3.573466862	32410.5901	0	0	0	1	0	0	1	0	1
78207	2	41	3	4	1	109	0	0.407	-1.2968993	23181.80196	0	0	0	0	0	0	1	0	1
78213	1	38	4	2	2	108	0	1.72	0.782408565	23470.20942	0	0	1	0	1	0	0	0	0
78231	2	36	3	5	2	108	0	0.524	-0.932361283	34185.61056	0	0	0	0	0	0	0	1	1
78237	1	39	1	2	1	118	0	0.342	-1.54793177	37048.54611	1	0	0	0	1	0	0	0	0
78247	2	24	1	2	2	110	0	0.21	-2.251538767	25452.72078	1	0	0	0	1	0	0	0	1
78280	2	41	3	4	1	116	0	0.173	-2.531156057	62098.72528	0	0	0	0	0	0	1	0	1
78288	2	70	3	3	2	112	0	0.348	-1.522840789	34895.47931	0	0	0	0	0	1	0	0	1
78291	2	38	5	4	2	108	0	0.223	-2.164884385	25308.5948	0	0	0	1	0	0	1	0	1
78296	1	59	2	5	1	107	0	0.604	-0.727379545	28428.83311	0	1	0	0	0	0	0	1	0
78299	1	38	4	2	1	114	0	0.391	-1.354759487	23020.24421	0	0	1	0	1	0	0	0	0
78305	2	43	3	3	2	116	0	1.21	0.275007047	84369.2795	0	0	0	0	0	1	0	0	1
78312	2	47	4	4	2	108	0	0.285	-1.810966176	37315.83313	0	0	1	0	0	0	1	0	1
78317	1	66	3	5	1	104	0	0.262	-1.932361283	93637.95258	0	0	0	0	0	0	0	1	0
78318	2	30	3	5	1	104	0	3.44	1.782408565	16117.88368	0	0	0	0	0	0	0	1	1
78319	2	80	4	4	2	105	0	0.233	-2.10159814	17907.5537	0	0	1	0	0	0	1	0	1
78320	2	41	3	4	1	118	0	0.77	-0.377069649	60661.95534	0	0	0	0	0	0	1	0	1
78322	1	29	5	5	2	111	0	0.577	-0.793356776	30007.55326	0	0	0	1	0	0	0	1	0
78323	1	55	1	1	1	118	0	0.388	-1.365871442	19231.76484	1	0	0	0	0	0	0	0	0
78329	1	22	3	4	2	105	0	0.548	-0.867752202	92140.92842	0	0	0	0	0	0	1	0	0
78334	2	28	4	3	2	115	0	0.344	-1.53951953	44604.57966	0	0	1	0	0	1	0	0	1
78335	2	27	1	4	1	111	0	0.349	-1.518701058	35423.99178	1	0	0	0	0	0	1	0	1
78346	1	32	1	3	1	114	0	0.573	-0.803392956	38458.21992	1	0	0	0	0	1	0	0	0
78352	1	25	5	4	1	118	0	0.214	-2.224317298	19078.02219	0	0	0	1	0	0	1	0	0
78354	1	44	3	4	2	110	0	1.88	0.910732662	25081.91811	0	0	0	0	0	0	1	0	0
78355	2	34	1	4	1	109	0	0.373	-1.422752464	48026.65272	1	0	0	0	0	0	1	0	1
78360	2	38	4	2	1	104	0	1.02	0.028569152	22410.18762	0	0	1	0	1	0	0	0	1
78368	1	52	3	5	2	105	0	0.309	-1.694321257	123333.5207	0	0	0	0	0	0	0	1	0
78382	1	46	4	2	2	118	0	2.13	1.09085343	17678.95377	0	0	1	0	1	0	0	0	0
78388	2	30	3	2	2	107	0	1.11	0.150559677	30352.34969	0	0	0	0	1	0	0	0	1
78392	2	67	3	3	1	116	0	0.759	-0.397828209	78804.51322	0	0	0	0	0	1	0	0	1
78394	2	58	3	4	2	109	0	0.851	-0.232768963	152336.2769	0	0	0	0	0	0	1	0	1
78404	1	44	3	3	2	111	0			127655.6091	0	0	0	0	0	1	0	0	0
78411	1	41	5	3	1	118	0	0.877	-0.189351252	11245.11052	0	0	0	1	0	1	0	0	0
78420	1	44	5	4	1	114	0	0.633	-0.659722595	103000.8358	0	0	0	1	0	0	1	0	0
78438	1	33	3	4	1	105	0	1.5	0.584962501	25299.35423	0	0	0	0	0	0	1	0	0
78444	2	52	3	4	1	115	0	1.72	0.782408565	138902.1066	0	0	0	0	0	0	1	0	1
78445	1	63	3	5	2	109	0	0.438	-1.190997225	128761.1113	0	0	0	0	0	0	0	1	0
78457	2	33	3	5	1	105	0	0.566	-0.821126042	68853.59556	0	0	0	0	0	0	0	1	1
78462	1	58	4	5	2	105	0	0.648	-0.625934282	26638.2825	0	0	1	0	0	0	0	1	0
78464	2	26	3	4	1	110	0	0.332	-1.590744853	87897.47211	0	0	0	0	0	0	1	0	1
78465	2	68	3	3	2	105	0	0.715	-0.483984853	30189.12401	0	0	0	0	0	1	0	0	1
78475	2	77	3	4	1	113	0	0.299	-1.74178261	25135.84984	0	0	0	0	0	0	1	0	1
78478	1	47	3	4	2	115	0	0.475	-1.074000581	91729.85839	0	0	0	0	0	0	1	0	0
78486	2	60	5	5	2	117	0	2.02	1.014355293	13257.797	0	0	0	1	0	0	0	1	1
78489	2	31	5	5	2	104	0	0.293	-1.77102743	17531.92917	0	0	0	1	0	0	0	1	1
78490	1	23	4	2	2	116	0	0.484	-1.046921047	27830.73973	0	0	1	0	1	0	0	0	0
78495	2	24	3	3	2	112	0	1.33	0.411426246	53960.5207	0	0	0	0	0	1	0	0	1
78499	1	23	4	3	1	112	0	0.44	-1.184424571	29746.18139	0	0	1	0	0	1	0	0	0
78506	1	57	3	4	1	113	0	1.04	0.056583528	32390.64012	0	0	0	0	0	0	1	0	0
78508	1	51	3	2	2	114	0	1.03	0.042644337	120517.2059	0	0	0	0	1	0	0	0	0
78512	1	31	3	2	1	113	0	2.39	1.257010618	119292.2439	0	0	0	0	1	0	0	0	0
78527	2	72	3	2	2	115	0	0.4	-1.321928095	31718.05578	0	0	0	0	1	0	0	0	1
78533	2	48	1	4	1	107	0	1.48	0.565597176	30371.87835	1	0	0	0	0	0	1	0	1
78534	2	67	2	3	1	108	0	0.305	-1.713118852	10232.83339	0	1	0	0	0	1	0	0	1
78549	1	20	3	3	2	112	0	1.15	0.201633861	78422.56313	0	0	0	0	0	1	0	0	0
78551	2	59	3	5	1	105	0	0.346	-1.531156057	39936.53107	0	0	0	0	0	0	0	1	1
78556	2	60	3	3	1	112	0	0.975	-0.036525876	24708.94638	0	0	0	0	0	1	0	0	1
78560	1	22	4	4	1	114	0	2.2	1.137503524	21240.71944	0	0	1	0	0	0	1	0	0
78562	1	48	3	3	2	106	0	0.63	-0.666576266	14215.94971	0	0	0	0	0	1	0	0	0
78568	2	29	4	2	1	107	0	0.671	-0.575615328	36065.26272	0	0	1	0	1	0	0	0	1
78575	1	22	3	5	2	105	0	0.441	-1.181149439	92598.45726	0	0	0	0	0	0	0	1	0
78577	1	22	3	2	2	108	0	1.49	0.575312331	37746.36229	0	0	0	0	1	0	0	0	0
78581	2	44	5	5	1	111	0	0.276	-1.857259828	26551.48747	0	0	0	1	0	0	0	1	1
78587	2	57	5	2	1	117	0	0.449	-1.15521265	13253.16598	0	0	0	1	1	0	0	0	1
78588	1	49	2	4	1	108	0	0.634	-0.657445255	26570.4413	0	1	0	0	0	0	1	0	0
78589	2	20	4	2	2	110	0	2.06	1.042644337	20364.57847	0	0	1	0	1	0	0	0	1
78595	1	31	5	4	1	113	0	0.647	-0.628162383	20244.9267	0	0	0	1	0	0	1	0	0
78597	1	61	1	1	2	118	0	1.49	0.575312331	12589.62725	1	0	0	0	0	0	0	0	0
78598	1	63	3	2	2	104	0	1.09	0.124328135	22312.78869	0	0	0	0	1	0	0	0	0
78599	1	36	3	4	2	105	0	0.473	-1.080087911	88414.05208	0	0	0	0	0	0	1	0	0
78608	1	59	3	4	2	112	0	1.68	0.748461233	22013.55943	0	0	0	0	0	0	1	0	0
78620	1	64	5	1	2	115	0	0.262	-1.932361283	14788.24334	0	0	0	1	0	0	0	0	0
78626	1	51	1	1	1	111	0	0.547	-0.870387262	25425.93591	1	0	0	0	0	0	0	0	0
78631	2	28	5	3	2	108	0	0.273	-1.873027144	31907.10315	0	0	0	1	0	1	0	0	1
78636	2	25	3	1	2	114	0	0.97	-0.043943348	28251.96222	0	0	0	0	0	0	0	0	1
78650	1	21	5	5	2	117	0	0.514	-0.960159735	22177.32405	0	0	0	1	0	0	0	1	0
78651	2	24	5	4	2	107	0	0.564	-0.826232932	38581.79608	0	0	0	1	0	0	1	0	1
78655	1	28	1	4	2	112	0	0.473	-1.080087911	51094.92851	1	0	0	0	0	0	1	0	0
78662	1	56	4	4	2	104	0	0.325	-1.621488377	17048.69354	0	0	1	0	0	0	1	0	0
78673	2	32	5	5	1	115	0	0.346	-1.531156057	18424.36454	0	0	0	1	0	0	0	1	1
78674	2	61	3	5	2	109	0	0.635	-0.655171503	102099.5132	0	0	0	0	0	0	0	1	1
78676	2	39	4	5	2	114	0	0.402	-1.314732593	27936.911	0	0	1	0	0	0	0	1	1
78679	2	68	2	3	1	108	0	0.279	-1.841662973	17227.90576	0	1	0	0	0	1	0	0	1
78688	1	39	1	3	1	111	0	0.431	-1.214240226	57597.73519	1	0	0	0	0	1	0	0	0
78691	2	42	4	4	1	108	0	0.165	-2.59946207	29839.35858	0	0	1	0	0	0	1	0	1
78703	1	59	3	5	2	114	0			77985.61689	0	0	0	0	0	0	0	1	0
78704	1	55	4	2	1	104	0	1.63	0.704871964	24923.16088	0	0	1	0	1	0	0	0	0
78706	2	39	4	4	2	117	0	0.238	-2.070966521	24924.28144	0	0	1	0	0	0	1	0	1
78712	2	53	3	4	2	113	0	1.42	0.50589093	28725.80847	0	0	0	0	0	0	1	0	1
78719	2	37	3	3	2	108	0	1.16	0.214124805	23011.68794	0	0	0	0	0	1	0	0	1
78724	1	23	3	3	2	105	0	1.27	0.344828497	36132.69864	0	0	0	0	0	1	0	0	0
78725	1	35	3	2	2	113	0	2.35	1.232660757	21115.13332	0	0	0	0	1	0	0	0	0
78733	1	27	3	5	1	112	0	0.329	-1.603840511	63705.78133	0	0	0	0	0	0	0	1	0
78736	1	41	3	4	2	107	0	0.921	-0.118726939	85992.91155	0	0	0	0	0	0	1	0	0
78742	1	53	3	4	1	112	0	1.22	0.286881148	104904.0975	0	0	0	0	0	0	1	0	0
78748	1	77	3	3	1	115	0	0.373	-1.422752464	55371.13489	0	0	0	0	0	1	0	0	0
78764	2	51	3	4	2	107	0	0.709	-0.496142467	21615.56345	0	0	0	0	0	0	1	0	1
78765	1	33	1	3	1	111	0	0.393	-1.347398782	57039.25089	1	0	0	0	0	1	0	0	0
78766	1	46	3	4	2	104	0	0.381	-1.392137097	79380.78386	0	0	0	0	0	0	1	0	0
78776	1	24	3	5	2	106	0	0.476	-1.070966521	71866.08234	0	0	0	0	0	0	0	1	0
78777	2	56	4	3	2	108	0	1.63	0.704871964	20330.1249	0	0	1	0	0	1	0	0	1
78778	2	64	3	4	1	104	0	1.31	0.389566812	74395.60646	0	0	0	0	0	0	1	0	1
78780	2	80	3	4	1	105	0	0.644	-0.634867407	55207.7585	0	0	0	0	0	0	1	0	1
78781	1	29	4	3	1	106	0	0.862	-0.214240226	32921.87259	0	0	1	0	0	1	0	0	0
78794	1	60	5	4	1	112	0	0.354	-1.498178735	18014.92488	0	0	0	1	0	0	1	0	0
78799	2	45	3	5	1	104	0	0.298	-1.746615764	86120.85294	0	0	0	0	0	0	0	1	1
78806	2	46	3	1	2	112	0	1.04	0.056583528	21679.38192	0	0	0	0	0	0	0	0	1
78812	1	41	2	3	2	118	0	0.802	-0.318325858	21888.90095	0	1	0	0	0	1	0	0	0
78818	2	43	5	5	1	118	0	0.27	-1.888968688	15757.24242	0	0	0	1	0	0	0	1	1
78823	2	38	3	2	2	106	0	0.951	-0.072482754	30597.9006	0	0	0	0	1	0	0	0	1
78825	2	67	2	1	1	110	0	0.637	-0.650634722	17320.08445	0	1	0	0	0	0	0	0	1
78828	1	29	5	5	2	112	0	0.714	-0.486004021	30530.05373	0	0	0	1	0	0	0	1	0
78829	1	38	1	5	1	118	0	0.406	-1.300448367	40729.80916	1	0	0	0	0	0	0	1	0
78832	1	32	4	5	2	108	0	0.084	-3.573466862	36579.06118	0	0	1	0	0	0	0	1	0
78834	2	56	3	4	1	110	0	0.594	-0.751465164	121283.7337	0	0	0	0	0	0	1	0	1
78836	1	47	3	4	1	116	0	1.03	0.042644337	19307.01884	0	0	0	0	0	0	1	0	0
78854	1	67	4	5	1	118	0	0.505	-0.985644707	10094.87043	0	0	1	0	0	0	0	1	0
78865	2	61	2	3	1	104	0	0.226	-2.145605322	10969.49959	0	1	0	0	0	1	0	0	1
78875	2	50	3	5	2	112	0	0.644	-0.634867407	83523.21657	0	0	0	0	0	0	0	1	1
78876	2	66	3	4	2	116	0	1.54	0.622930351	98368.00557	0	0	0	0	0	0	1	0	1
78896	2	28	4	2	2	116	0	0.789	-0.341902795	31088.04054	0	0	1	0	1	0	0	0	1
78909	2	41	3	5	1	105	0	1.56	0.641546029	112957.5009	0	0	0	0	0	0	0	1	1
78926	1	44	3	3	2	109	0	1.4	0.485426827	27687.13408	0	0	0	0	0	1	0	0	0
78937	1	55	3	4	1	113	0	1.95	0.963474124	114620.8609	0	0	0	0	0	0	1	0	0
78938	2	65	5	1	1	117	0	0.327	-1.612637459	9546.455565	0	0	0	1	0	0	0	0	1
78944	2	56	1	1	1	111	0	0.797	-0.327348371	21823.06572	1	0	0	0	0	0	0	0	1
78946	1	20	4	4	2	114	0	0.322	-1.634867407	24285.27352	0	0	1	0	0	0	1	0	0
78951	2	80	3	3	2	112	0	0.69	-0.535331733	64078.08976	0	0	0	0	0	1	0	0	1
78959	2	39	5	5	1	105	0	0.462	-1.114035243	29075.13239	0	0	0	1	0	0	0	1	1
78962	2	52	1	3	1	107	0	0.529	-0.918660373	23702.7996	1	0	0	0	0	1	0	0	1
78968	2	63	3	3	2	108	0	0.527	-0.924125133	63425.50065	0	0	0	0	0	1	0	0	1
78973	2	27	2	5	1	114	0	0.512	-0.965784285	42739.99188	0	1	0	0	0	0	0	1	1
78974	1	54	4	3	2	114	0	1.86	0.895302621	19537.08965	0	0	1	0	0	1	0	0	0
78981	2	71	1	1	1	109	0	0.384	-1.380821784	15877.76963	1	0	0	0	0	0	0	0	1
78983	1	52	3	5	1	104	0	0.358	-1.481968507	72932.92556	0	0	0	0	0	0	0	1	0
78994	2	54	4	5	2	108	0	0.375	-1.415037499	30984.6729	0	0	1	0	0	0	0	1	1
78999	1	23	4	2	2	112	0	1.86	0.895302621	32119.07548	0	0	1	0	1	0	0	0	0
79000	1	36	1	1	1	106	0	0.51	-0.971430848	48834.04479	1	0	0	0	0	0	0	0	0
79001	1	28	3	3	1	112	0	1.01	0.014355293	20575.43	0	0	0	0	0	1	0	0	0
79017	1	61	1	1	1	109	0	0.382	-1.388355457	14322.56304	1	0	0	0	0	0	0	0	0
79019	2	45	4	5	1	115	0	0.216	-2.210896782	43896.68277	0	0	1	0	0	0	0	1	1
79025	2	54	4	3	2	112	0	0.274	-1.867752202	34693.08579	0	0	1	0	0	1	0	0	1
79026	1	23	3	4	1	115	0	0.385	-1.377069649	91728.63852	0	0	0	0	0	0	1	0	0
79027	2	48	3	2	1	113	0	0.962	-0.055891201	29335.60424	0	0	0	0	1	0	0	0	1
79033	1	41	3	3	2	108	0	2.11	1.077242999	78928.70788	0	0	0	0	0	1	0	0	0
79039	2	34	3	4	1	115	0	0.931	-0.103146927	70655.31301	0	0	0	0	0	0	1	0	1
79042	1	65	3	5	1	116	0	0.399	-1.325539348	127004.3825	0	0	0	0	0	0	0	1	0
79049	2	21	3	3	2	109	0	1.46	0.545968369	85581.1913	0	0	0	0	0	1	0	0	1
79063	2	51	1	4	1	107	0	0.724	-0.465938398	17846.48001	1	0	0	0	0	0	1	0	1
79067	1	26	1	2	1	114	0	0.209	-2.258425153	34755.97632	1	0	0	0	1	0	0	0	0
79068	2	36	5	5	1	111	0	0.411	-1.282789701	26237.05504	0	0	0	1	0	0	0	1	1
79069	1	30	3	5	1	115	0	0.202	-2.307572802	16859.80517	0	0	0	0	0	0	0	1	0
79075	1	27	2	3	2	110	0	0.267	-1.905088353	37889.77781	0	1	0	0	0	1	0	0	0
79086	2	39	3	3	2	115	0	1.5	0.584962501	76058.66929	0	0	0	0	0	1	0	0	1
79088	2	46	3	4	1	112	0	0.42	-1.251538767	18410.25509	0	0	0	0	0	0	1	0	1
79092	2	36	3	5	1	110	0	0.429	-1.220950447	55664.53626	0	0	0	0	0	0	0	1	1
79100	2	28	1	4	2	118	0	0.402	-1.314732593	21599.58623	1	0	0	0	0	0	1	0	1
79110	2	35	3	5	2	106	0	0.395	-1.340075442	48876.22454	0	0	0	0	0	0	0	1	1
79112	2	22	4	3	1	108	0	0.211	-2.244685096	22655.65293	0	0	1	0	0	1	0	0	1
79119	2	56	3	3	2	112	0	0.687	-0.541617996	130387.6582	0	0	0	0	0	1	0	0	1
79127	2	27	3	3	2	112	0	1.01	0.014355293	74422.80271	0	0	0	0	0	1	0	0	1
79130	2	47	3	5	1	110	0	1.83	0.871843649	92794.47097	0	0	0	0	0	0	0	1	1
79135	1	60	1	1	1	106	0	0.541	-0.886299501	11889.80983	1	0	0	0	0	0	0	0	0
79136	2	67	1	4	1	117	0	0.391	-1.354759487	11121.86438	1	0	0	0	0	0	1	0	1
79142	2	49	2	4	2	104	0	0.293	-1.77102743	21534.8703	0	1	0	0	0	0	1	0	1
79146	2	26	2	3	1	108	0	0.347	-1.526992432	36438.98592	0	1	0	0	0	1	0	0	1
79147	2	38	3	4	2	116	0	2.46	1.298658316	26769.72416	0	0	0	0	0	0	1	0	1
79153	2	29	1	4	1	107	0	0.356	-1.490050854	33563.52813	1	0	0	0	0	0	1	0	1
79164	1	33	5	5	1	107	0	0.377	-1.407363571	20931.86875	0	0	0	1	0	0	0	1	0
79169	2	32	3	4	2	107	0	0.275	-1.862496476	24502.71854	0	0	0	0	0	0	1	0	1
79176	1	55	4	4	1	114	0	1.22	0.286881148	22905.65949	0	0	1	0	0	0	1	0	0
79177	1	43	3	5	2	106	0	0.403	-1.311148256	52102.05032	0	0	0	0	0	0	0	1	0
79180	2	69	1	1	1	111	0	0.383	-1.384583703	15945.16274	1	0	0	0	0	0	0	0	1
79181	2	34	3	5	1	116	0	0.51	-0.971430848	28789.62813	0	0	0	0	0	0	0	1	1
79195	2	66	4	3	1	114	0	1.06	0.084064265	16243.38383	0	0	1	0	0	1	0	0	1
79198	1	46	2	3	1	108	0	2.03	1.021479727	26673.98002	0	1	0	0	0	1	0	0	0
79226	1	24	5	5	1	107	0	0.474	-1.077041036	23898.53629	0	0	0	1	0	0	0	1	0
79234	2	30	4	3	2	115	0	2.34	1.22650853	31939.47656	0	0	1	0	0	1	0	0	1
79247	1	51	4	5	2	117	0	1.37	0.454175893	16184.72124	0	0	1	0	0	0	0	1	0
79253	2	26	5	4	1	108	0	0.301	-1.732164608	31418.28847	0	0	0	1	0	0	1	0	1
79254	2	29	4	.	2	111	0	1.16	0.214124805	37707.39504	0	0	1	0	0	0	0	0	1
79257	2	46	2	1	1	108	0	0.298	-1.746615764	29776.20701	0	1	0	0	0	0	0	0	1
79258	2	59	1	2	1	106	0	1.31	0.389566812	33776.84567	1	0	0	0	1	0	0	0	1
79269	2	40	5	5	2	106	0	0.287	-1.800877358	19624.44227	0	0	0	1	0	0	0	1	1
79273	2	48	3	4	2	105	0	0.55	-0.862496476	107393.8687	0	0	0	0	0	0	1	0	1
79279	2	49	4	3	1	114	0	1.64	0.713695815	22481.18343	0	0	1	0	0	1	0	0	1
79284	2	34	2	3	1	109	0	0.207	-2.272297327	36699.24581	0	1	0	0	0	1	0	0	1
79288	2	79	3	4	2	110	0	1.01	0.014355293	65541.87123	0	0	0	0	0	0	1	0	1
79293	2	30	2	4	1	108	0	0.183	-2.450084446	34549.5344	0	1	0	0	0	0	1	0	1
79298	2	60	3	4	2	108	0	1.01	0.014355293	41772.27612	0	0	0	0	0	0	1	0	1
79300	1	39	3	4	1	113	0	0.45	-1.152003093	21868.00687	0	0	0	0	0	0	1	0	0
79311	2	47	5	5	1	117	0	0.569	-0.813499442	14791.33194	0	0	0	1	0	0	0	1	1
79314	1	55	3	4	2	113	0	1.15	0.201633861	110996.8132	0	0	0	0	0	0	1	0	0
79315	1	32	3	3	2	107	0	2.12	1.084064265	19326.32093	0	0	0	0	0	1	0	0	0
79318	2	45	2	5	1	106	0	0.371	-1.430508908	41510.12997	0	1	0	0	0	0	0	1	1
79325	2	72	3	4	2	106	0	0.479	-1.061902439	57371.63979	0	0	0	0	0	0	1	0	1
79330	1	35	5	4	1	114	0	1.35	0.432959407	15691.8441	0	0	0	1	0	0	1	0	0
79331	1	58	3	4	1	107	0	1.36	0.443606651	22438.41838	0	0	0	0	0	0	1	0	0
79333	2	51	4	5	2	116	0	0.362	-1.465938398	25936.45826	0	0	1	0	0	0	0	1	1
79337	2	61	5	2	1	118	0	1.11	0.150559677	16228.83892	0	0	0	1	1	0	0	0	1
79341	2	32	5	5	1	117	0	0.363	-1.461958547	14205.01279	0	0	0	1	0	0	0	1	1
79351	1	62	3	3	1	107	0	1.53	0.613531653	87876.45722	0	0	0	0	0	1	0	0	0
79358	1	67	4	5	1	105	0	0.735	-0.444183845	15836.71446	0	0	1	0	0	0	0	1	0
79362	1	59	3	3	2	110	0	2.03	1.021479727	110274.8449	0	0	0	0	0	1	0	0	0
79365	1	29	4	4	2	114	0	0.321	-1.639354798	23490.83592	0	0	1	0	0	0	1	0	0
79371	1	63	5	2	2	110	0	0.853	-0.229382353	10306.70522	0	0	0	1	1	0	0	0	0
79375	2	35	3	2	2	115	0	1.47	0.555816155	28942.32062	0	0	0	0	1	0	0	0	1
79376	1	50	3	3	2	114	0	1.34	0.422233001	80801.14024	0	0	0	0	0	1	0	0	0
79389	1	55	3	4	1	108	0	0.595	-0.749038426	101517.7128	0	0	0	0	0	0	1	0	0
79399	1	26	3	2	2	117	0			51374.38826	0	0	0	0	1	0	0	0	0
79407	2	43	4	2	2	106	0	0.872	-0.19759996	25380.17528	0	0	1	0	1	0	0	0	1
79408	2	70	3	4	1	105	0			66029.77521	0	0	0	0	0	0	1	0	1
79416	1	64	3	3	1	115	0	0.752	-0.411195433	93122.26999	0	0	0	0	0	1	0	0	0
79417	1	80	3	5	2	105	0	0.366	-1.450084446	19728.7027	0	0	0	0	0	0	0	1	0
79422	2	46	3	5	2	106	0	0.382	-1.388355457	75463.80656	0	0	0	0	0	0	0	1	1
79426	2	40	3	5	1	114	0	0.464	-1.10780329	59537.46951	0	0	0	0	0	0	0	1	1
79440	2	73	4	4	2	114	0	0.345	-1.535331733	17697.84886	0	0	1	0	0	0	1	0	1
79443	1	44	4	3	2	108	0	0.28	-1.836501268	24182.68387	0	0	1	0	0	1	0	0	0
79449	2	37	3	5	2	113	0	1.62	0.695993813	91766.34888	0	0	0	0	0	0	0	1	1
79451	2	47	4	3	1	108	0	0.905	-0.144010303	29839.35858	0	0	1	0	0	1	0	0	1
79452	2	74	3	2	2	104	0	0.325	-1.621488377	18045.75771	0	0	0	0	1	0	0	0	1
79453	1	54	4	2	2	111	0	1.7	0.765534746	37166.51258	0	0	1	0	1	0	0	0	0
79455	2	37	2	4	2	117	0			22623.13939	0	1	0	0	0	0	1	0	1
79459	1	30	5	5	2	110	0	0.617	-0.696657606	22061.71007	0	0	0	1	0	0	0	1	0
79460	1	64	1	1	2	118	0	1.28	0.35614381	8144.294299	1	0	0	0	0	0	0	0	0
79462	1	25	2	4	1	106	0	0.337	-1.569179503	41810.37616	0	1	0	0	0	0	1	0	0
79466	2	36	5	2	1	117	0	0.358	-1.481968507	14048.34679	0	0	0	1	1	0	0	0	1
79473	2	27	3	2	2	111	0	0.973	-0.03948829	73706.4328	0	0	0	0	1	0	0	0	1
79477	2	62	4	4	1	106	0	0.488	-1.035046947	15829.9345	0	0	1	0	0	0	1	0	1
79479	2	21	3	5	1	105	0	0.274	-1.867752202	117363.7756	0	0	0	0	0	0	0	1	1
79480	2	38	5	4	1	117	0	0.704	-0.506352666	14747.6287	0	0	0	1	0	0	1	0	1
79482	2	55	4	3	2	108	0	0.93	-0.104697379	24879.0235	0	0	1	0	0	1	0	0	1
79486	2	72	3	4	2	107	0	0.316	-1.662003536	41372.52008	0	0	0	0	0	0	1	0	1
79488	1	42	1	1	1	109	0	0.918	-0.123433941	39411.74605	1	0	0	0	0	0	0	0	0
79490	1	34	3	3	2	104	0	0.386	-1.373327247	19049.70607	0	0	0	0	0	1	0	0	0
79496	1	54	2	3	1	108	0	0.183	-2.450084446	19588.84522	0	1	0	0	0	1	0	0	0
79501	2	63	3	5	2	113	0	0.432	-1.210896782	70625.80061	0	0	0	0	0	0	0	1	1
79521	1	60	3	4	1	115	0	0.521	-0.940644722	82193.66509	0	0	0	0	0	0	1	0	0
79525	1	64	5	4	1	118	0	0.324	-1.625934282	15135.92539	0	0	0	1	0	0	1	0	0
79536	2	50	4	3	1	115	0	1.56	0.641546029	26911.6739	0	0	1	0	0	1	0	0	1
79537	2	72	3	3	2	113	0	0.259	-1.948975997	46003.22352	0	0	0	0	0	1	0	0	1
79544	2	52	3	2	1	117	0	1.84	0.879705766	78565.39592	0	0	0	0	1	0	0	0	1
79546	2	63	4	4	1	110	0	0.743	-0.428565884	22763.18645	0	0	1	0	0	0	1	0	1
79557	2	73	3	4	1	113	0	0.404	-1.307572802	39168.02191	0	0	0	0	0	0	1	0	1
79569	1	44	5	4	1	118	0	1.7	0.765534746	14129.32067	0	0	0	1	0	0	1	0	0
79579	2	71	2	2	2	117	0	0.362	-1.465938398	10991.89775	0	1	0	0	1	0	0	0	1
79581	2	31	1	4	1	111	0	0.399	-1.325539348	43508.32601	1	0	0	0	0	0	1	0	1
79586	1	65	4	3	2	116	0	2.26	1.176322773	10392.14701	0	0	1	0	0	1	0	0	0
79589	2	24	2	3	2	115	0	0.335	-1.577766999	45346.04302	0	1	0	0	0	1	0	0	1
79593	1	59	3	2	2	107	0	1.42	0.50589093	30764.33463	0	0	0	0	1	0	0	0	0
79596	2	56	4	5	2	114	0	1.68	0.748461233	26590.25542	0	0	1	0	0	0	0	1	1
79597	1	61	3	3	1	105	0	1.39	0.475084883	88940.51165	0	0	0	0	0	1	0	0	0
79602	2	51	3	4	2	109	0	0.953	-0.069451881	26433.30576	0	0	0	0	0	0	1	0	1
79605	2	22	1	2	1	116	0	0.169	-2.564904848	31355.19975	1	0	0	0	1	0	0	0	1
79606	1	44	1	1	1	111	0	0.346	-1.531156057	34003.36156	1	0	0	0	0	0	0	0	0
79608	1	56	4	3	2	110	0	1.37	0.454175893	21658.03831	0	0	1	0	0	1	0	0	0
79610	2	66	3	4	2	115	0	0.452	-1.145605322	46238.76893	0	0	0	0	0	0	1	0	1
79620	2	22	3	3	1	110	0	1.12	0.163498732	48640.75822	0	0	0	0	0	1	0	0	1
79630	2	59	5	3	1	117	0	0.443	-1.174621396	15832.49747	0	0	0	1	0	1	0	0	1
79633	1	25	3	3	2	112	0	0.173	-2.531156057	31292.7299	0	0	0	0	0	1	0	0	0
79650	1	58	3	5	1	104	0	0.357	-1.486004021	106030.8487	0	0	0	0	0	0	0	1	0
79651	1	42	1	2	1	106	0	0.535	-0.902389203	38988.00263	1	0	0	0	1	0	0	0	0
79660	1	36	1	4	1	109	0	0.265	-1.915935735	61906.84026	1	0	0	0	0	0	1	0	0
79663	1	39	5	4	2	118	0	0.336	-1.573466862	15808.57494	0	0	0	1	0	0	1	0	0
79664	1	40	3	4	1	111	0	0.451	-1.148800661	84139.31399	0	0	0	0	0	0	1	0	0
79667	1	51	3	5	1	114	0	0.505	-0.985644707	114136.2091	0	0	0	0	0	0	0	1	0
79669	2	32	1	3	2	118	0	0.371	-1.430508908	24375.85653	1	0	0	0	0	1	0	0	1
79671	1	31	4	5	1	110	0	0.489	-1.03209363	26971.78053	0	0	1	0	0	0	0	1	0
79683	2	50	1	1	1	117	0	0.342	-1.54793177	12696.0037	1	0	0	0	0	0	0	0	1
79685	2	41	4	4	2	118	0	0.853	-0.229382353	15131.10001	0	0	1	0	0	0	1	0	1
79691	1	31	3	5	2	105	0	0.636	-0.652901329	90179.11717	0	0	0	0	0	0	0	1	0
79696	2	34	5	3	2	114	0	0.524	-0.932361283	16020.6466	0	0	0	1	0	1	0	0	1
79697	2	33	5	5	2	108	0	0.166	-2.590744853	18440.54336	0	0	0	1	0	0	0	1	1
79709	1	72	3	4	2	111	0	0.47	-1.089267338	83590.55295	0	0	0	0	0	0	1	0	0
79714	2	52	2	4	1	109	0	0.248	-2.011587974	23811.69038	0	1	0	0	0	0	1	0	1
79717	2	41	3	5	1	114	0	0.445	-1.168122759	65509.17824	0	0	0	0	0	0	0	1	1
79720	1	25	3	3	1	112	0	0.084	-3.573466862	24033.23442	0	0	0	0	0	1	0	0	0
79721	2	40	5	5	1	117	0	0.558	-0.841662973	14496.91534	0	0	0	1	0	0	0	1	1
79741	1	22	2	4	2	118	0	0.541	-0.886299501	43879.46501	0	1	0	0	0	0	1	0	0
79757	2	40	1	5	2	111	0	0.313	-1.675765438	37202.37121	1	0	0	0	0	0	0	1	1
79763	1	59	3	3	2	113	0	0.664	-0.590744853	112908.5901	0	0	0	0	0	1	0	0	0
79768	1	57	4	5	1	115	0	0.653	-0.614845103	26791.43196	0	0	1	0	0	0	0	1	0
79773	2	48	5	5	2	109	0	1.49	0.575312331	23624.46484	0	0	0	1	0	0	0	1	1
79784	2	40	3	5	2	112	0	0.32	-1.64385619	103158.1186	0	0	0	0	0	0	0	1	1
79799	1	33	2	3	1	108	0	1.39	0.475084883	48233.43763	0	1	0	0	0	1	0	0	0
79802	1	22	5	2	1	108	0	0.325	-1.621488377	20269.86923	0	0	0	1	1	0	0	0	0
79804	2	20	3	4	1	104	0	0.426	-1.231074664	90129.83027	0	0	0	0	0	0	1	0	1
79805	2	51	2	2	1	104	0	0.398	-1.329159664	21282.90235	0	1	0	0	1	0	0	0	1
79810	1	75	5	2	1	106	0	1.14	0.189033824	23274.58907	0	0	0	1	1	0	0	0	0
79813	2	46	3	4	2	109	0	1.32	0.40053793	34723.19544	0	0	0	0	0	0	1	0	1
79819	2	80	3	4	2	104	0	0.777	-0.364013496	33387.06274	0	0	0	0	0	0	1	0	1
79821	1	55	1	1	2	118	0	0.401	-1.318325858	17986.01536	1	0	0	0	0	0	0	0	0
79823	1	47	4	5	1	116	0	0.402	-1.314732593	24702.00989	0	0	1	0	0	0	0	1	0
79829	1	47	1	4	1	117	0	0.32	-1.64385619	28143.93792	1	0	0	0	0	0	1	0	0
79835	1	37	3	3	1	105	0	0.516	-0.954557029	26165.86886	0	0	0	0	0	1	0	0	0
79838	2	60	3	4	2	109	0	2.86	1.516015147	36365.23432	0	0	0	0	0	0	1	0	1
79845	2	45	3	3	1	115	0	1.42	0.50589093	93897.22421	0	0	0	0	0	1	0	0	1
79846	1	39	5	5	2	104	0	0.271	-1.883635243	23229.08839	0	0	0	1	0	0	0	1	0
79849	2	75	3	3	2	115	0	0.622	-0.685013515	81566.68542	0	0	0	0	0	1	0	0	1
79872	1	54	3	4	1	115	0	0.57	-0.810966176	102395.9295	0	0	0	0	0	0	1	0	0
79877	2	31	4	4	2	110	0	1.79	0.839959587	17926.77118	0	0	1	0	0	0	1	0	1
79878	2	77	3	3	2	106	0	0.637	-0.650634722	45358.78515	0	0	0	0	0	1	0	0	1
79880	2	64	5	1	1	111	0	0.214	-2.224317298	26265.54639	0	0	0	1	0	0	0	0	1
79885	1	69	3	4	2	112	0	0.843	-0.246395464	34620.85179	0	0	0	0	0	0	1	0	0
79886	2	43	3	4	2	110	0	0.307	-1.703689439	52448.36688	0	0	0	0	0	0	1	0	1
79889	2	76	3	4	1	112	0	0.184	-2.442222329	32780.2961	0	0	0	0	0	0	1	0	1
79890	1	41	4	4	1	116	0	0.303	-1.722610301	23511.95195	0	0	1	0	0	0	1	0	0
79901	1	23	3	5	2	110	0	0.61	-0.713118852	69347.61445	0	0	0	0	0	0	0	1	0
79913	1	63	3	5	2	114	0	0.433	-1.20756107	73782.41094	0	0	0	0	0	0	0	1	0
79916	2	55	5	5	1	108	0	0.321	-1.639354798	19880.75938	0	0	0	1	0	0	0	1	1
79917	2	66	3	4	2	116	0	0.512	-0.965784285	25616.66142	0	0	0	0	0	0	1	0	1
79919	2	62	2	2	1	110	0	0.499	-1.002888279	19160.57135	0	1	0	0	1	0	0	0	1
79932	1	22	1	2	1	109	0	0.612	-0.708396442	56451.33362	1	0	0	0	1	0	0	0	0
79934	2	44	3	5	1	109	0	0.251	-1.994240731	21860.07812	0	0	0	0	0	0	0	1	1
79936	1	55	3	3	2	111	0	2.67	1.416839742	35210.58942	0	0	0	0	0	1	0	0	0
79938	1	31	4	5	1	116	0	0.271	-1.883635243	23078.59469	0	0	1	0	0	0	0	1	0
79939	2	47	3	5	1	105	0	0.642	-0.639354798	117802.8246	0	0	0	0	0	0	0	1	1
79944	2	58	4	4	2	114	0	0.332	-1.590744853	23896.65603	0	0	1	0	0	0	1	0	1
79946	2	43	2	5	2	115	0	0.194	-2.365871442	34292.28717	0	1	0	0	0	0	0	1	1
79949	1	72	5	5	1	108	0	0.378	-1.40354186	15716.15486	0	0	0	1	0	0	0	1	0
79952	1	55	1	1	1	106	0	4.57	2.192194165	34180.64982	1	0	0	0	0	0	0	0	0
79958	2	70	3	5	1	104	0	0.372	-1.426625474	50787.08047	0	0	0	0	0	0	0	1	1
79960	2	26	3	4	2	113	0	0.547	-0.870387262	69751.26383	0	0	0	0	0	0	1	0	1
79962	1	24	3	4	1	115	0	0.157	-2.671163536	91728.63852	0	0	0	0	0	0	1	0	0
79965	2	50	3	5	1	115	0	0.289	-1.790858602	92538.42166	0	0	0	0	0	0	0	1	1
79969	2	52	3	4	2	105	0	2.04	1.028569152	29784.96528	0	0	0	0	0	0	1	0	1
79972	2	34	5	4	1	112	0	0.644	-0.634867407	18457.26377	0	0	0	1	0	0	1	0	1
79978	2	37	4	3	1	114	0	2.59	1.372952098	26000.60847	0	0	1	0	0	1	0	0	1
79982	1	45	2	3	1	115	0	1.75	0.807354922	32172.82942	0	1	0	0	0	1	0	0	0
79989	2	42	1	4	1	109	0	0.367	-1.446148032	36845.44784	1	0	0	0	0	0	1	0	1
80000	2	26	4	4	2	113	0	0.669	-0.579921884	37290.15013	0	0	1	0	0	0	1	0	1
80002	1	55	3	3	2	109	0	0.469	-1.092340172	110670.4609	0	0	0	0	0	1	0	0	0
80005	2	40	2	3	2	109	0	0.316	-1.662003536	30611.04426	0	1	0	0	0	1	0	0	1
80006	1	47	4	5	1	108	0	0.302	-1.727379545	29377.64207	0	0	1	0	0	0	0	1	0
80009	2	42	3	5	2	109	0	0.287	-1.800877358	84464.99799	0	0	0	0	0	0	0	1	1
80023	2	80	3	4	1	112	0	0.404	-1.307572802	47693.91988	0	0	0	0	0	0	1	0	1
80027	2	32	1	3	2	106	0	0.424	-1.23786383	22528.47234	1	0	0	0	0	1	0	0	1
80031	1	33	4	2	2	115	0	1.59	0.669026766	32737.34774	0	0	1	0	1	0	0	0	0
80038	1	38	3	1	1	104	0	1.88	0.910732662	10477.9352	0	0	0	0	0	0	0	0	0
80041	2	42	1	4	1	112	0	1	0	24329.6836	1	0	0	0	0	0	1	0	1
80047	2	22	1	4	1	109	0	0.282	-1.826232932	40112.54498	1	0	0	0	0	0	1	0	1
80061	2	50	4	4	2	114	0	1.07	0.097610797	23896.65603	0	0	1	0	0	0	1	0	1
80073	2	57	5	5	1	118	0	0.39	-1.358453971	14276.18051	0	0	0	1	0	0	0	1	1
80078	1	80	5	1	1	117	0	0.678	-0.560642822	14870.40947	0	0	0	1	0	0	0	0	0
80087	2	30	4	4	2	111	0	0.23	-2.120294234	40202.32502	0	0	1	0	0	0	1	0	1
80096	2	57	2	1	1	118	0	0.487	-1.038006323	21336.74134	0	1	0	0	0	0	0	0	1
80103	1	53	4	4	1	112	0	1.45	0.5360529	27155.63555	0	0	1	0	0	0	1	0	0
80105	1	62	4	5	1	114	0	0.267	-1.905088353	13841.43071	0	0	1	0	0	0	0	1	0
80107	2	44	3	5	2	109	0	0.398	-1.329159664	47785.89194	0	0	0	0	0	0	0	1	1
80110	2	20	3	4	2	113	0	0.162	-2.625934282	91482.94415	0	0	0	0	0	0	1	0	1
80114	2	60	4	4	2	105	0	2.3	1.201633861	14572.81606	0	0	1	0	0	0	1	0	1
80119	2	80	3	5	1	105	0	0.382	-1.388355457	59478.29375	0	0	0	0	0	0	0	1	1
80122	2	56	3	5	1	113	0	1.16	0.214124805	30103.03762	0	0	0	0	0	0	0	1	1
80127	1	57	3	5	1	105	0	0.52	-0.943416472	140324.2208	0	0	0	0	0	0	0	1	0
80136	1	65	1	3	2	118	0	0.63	-0.666576266	9801.434264	1	0	0	0	0	1	0	0	0
80137	1	30	5	3	2	117	0	1.49	0.575312331	13688.12469	0	0	0	1	0	1	0	0	0
80138	2	55	3	4	2	115	0	0.193	-2.373327247	24639.1985	0	0	0	0	0	0	1	0	1
80148	1	80	1	1	1	118	0	0.407	-1.2968993	13264.04802	1	0	0	0	0	0	0	0	0
80158	1	35	3	2	1	107	0	2.37	1.244887059	20008.76624	0	0	0	0	1	0	0	0	0
80163	2	63	3	1	2	116	0	0.341	-1.552156356	100622.2341	0	0	0	0	0	0	0	0	1
80165	2	65	2	2	2	104	0	3.23	1.691534165	12415.2274	0	1	0	0	1	0	0	0	1
80168	1	38	5	4	1	113	0	1.69	0.757023247	16477.71827	0	0	0	1	0	0	1	0	0
80170	2	50	3	4	2	107	0	0.495	-1.01449957	90545.66775	0	0	0	0	0	0	1	0	1
80178	1	35	1	2	1	109	0	0.62	-0.689659879	69957.14604	1	0	0	0	1	0	0	0	0
80187	1	60	4	2	2	116	0	1.75	0.807354922	13103.3564	0	0	1	0	1	0	0	0	0
80188	1	55	4	5	1	114	0	1.58	0.659924558	27232.03385	0	0	1	0	0	0	0	1	0
80202	1	49	3	3	1	105	0			132656.6202	0	0	0	0	0	1	0	0	0
80203	1	67	5	3	1	117	0	0.486	-1.040971781	9244.276407	0	0	0	1	0	1	0	0	0
80207	2	49	3	2	2	105	0	0.301	-1.732164608	14341.75465	0	0	0	0	1	0	0	0	1
80215	1	22	3	4	1	105	0	0.527	-0.924125133	94520.49704	0	0	0	0	0	0	1	0	0
80217	2	28	4	4	2	104	0	0.619	-0.691988685	23041.71379	0	0	1	0	0	0	1	0	1
80218	2	72	3	3	2	111	0	0.218	-2.19759996	73817.031	0	0	0	0	0	1	0	0	1
80226	1	30	3	4	1	109	0	1.03	0.042644337	18952.9689	0	0	0	0	0	0	1	0	0
80227	1	37	3	4	2	116	0	0.589	-0.763660461	70825.15416	0	0	0	0	0	0	1	0	0
80233	1	21	4	4	2	118	0	0.911	-0.134477041	18627.11978	0	0	1	0	0	0	1	0	0
80236	2	22	3	4	1	106	0	3.45	1.786596362	90244.47826	0	0	0	0	0	0	1	0	1
80237	1	59	3	5	1	115	0	0.338	-1.564904848	136578.5549	0	0	0	0	0	0	0	1	0
80240	2	33	3	4	1	116	0	0.363	-1.461958547	62621.36597	0	0	0	0	0	0	1	0	1
80242	1	22	3	3	2	105	0	1.79	0.839959587	53284.49381	0	0	0	0	0	1	0	0	0
80248	2	29	2	4	1	104	0	0.926	-0.110915901	33448.96328	0	1	0	0	0	0	1	0	1
80252	2	64	3	4	2	109	0	1.38	0.464668267	88079.00146	0	0	0	0	0	0	1	0	1
80259	1	27	3	2	1	113	0	2.02	1.014355293	22059.98456	0	0	0	0	1	0	0	0	0
80261	2	38	5	5	1	111	0	0.463	-1.110915901	26237.05504	0	0	0	1	0	0	0	1	1
80272	2	41	1	2	2	106	0	0.224	-2.158429363	32152.4262	1	0	0	0	1	0	0	0	1
80275	1	24	1	4	2	118	0	0.292	-1.775959726	30397.60875	1	0	0	0	0	0	1	0	0
80277	2	57	3	3	2	115	0	0.23	-2.120294234	105406.5142	0	0	0	0	0	1	0	0	1
80278	1	47	1	1	1	118	0	0.657	-0.606034724	29442.89738	1	0	0	0	0	0	0	0	0
80279	1	38	3	3	1	116	0	0.187	-2.418889825	59666.07307	0	0	0	0	0	1	0	0	0
80285	1	50	5	5	2	112	0	0.583	-0.778432211	21653.06732	0	0	0	1	0	0	0	1	0
80287	2	21	3	3	2	107	0	0.309	-1.694321257	72679.2775	0	0	0	0	0	1	0	0	1
80291	1	31	4	4	2	114	0	0.732	-0.450084446	22980.87677	0	0	1	0	0	0	1	0	0
80292	2	69	1	4	2	118	0	0.56	-0.836501268	12074.45348	1	0	0	0	0	0	1	0	1
80300	2	61	3	4	2	107	0	0.489	-1.03209363	73411.3542	0	0	0	0	0	0	1	0	1
80301	1	24	3	3	2	112	0	0.771	-0.375197235	78422.56313	0	0	0	0	0	1	0	0	0
80305	2	32	4	4	2	118	0	1.7	0.765534746	17570.8071	0	0	1	0	0	0	1	0	1
80307	2	75	3	2	2	109	0	0.318	-1.652901329	29011.82206	0	0	0	0	1	0	0	0	1
80309	2	44	1	3	1	117	0	0.91	-0.13606155	17405.89126	1	0	0	0	0	1	0	0	1
80312	1	40	5	2	1	112	0	1.07	0.097610797	17498.79071	0	0	0	1	1	0	0	0	0
80330	1	73	5	5	2	106	0	0.471	-1.086201035	16106.69797	0	0	0	1	0	0	0	1	0
80332	1	24	1	2	1	107	0	0.196	-2.351074441	40161.62804	1	0	0	0	1	0	0	0	0
80335	1	28	3	3	2	112	0	1.6	0.678071905	72080.32739	0	0	0	0	0	1	0	0	0
80339	2	37	1	3	1	109	0	0.609	-0.715485867	48825.94269	1	0	0	0	0	1	0	0	1
80350	2	31	4	4	2	117	0	1.12	0.163498732	20335.29279	0	0	1	0	0	0	1	0	1
80360	2	62	3	3	1	109	0	1.79	0.839959587	52604.52698	0	0	0	0	0	1	0	0	1
80366	1	64	3	5	2	115	0	0.312	-1.680382066	121661.1472	0	0	0	0	0	0	0	1	0
80368	1	46	3	4	1	104	0	1.33	0.411426246	100479.8092	0	0	0	0	0	0	1	0	0
80371	2	39	1	3	2	110	0	0.195	-2.358453971	22968.68277	1	0	0	0	0	1	0	0	1
80385	1	68	4	3	1	104	0	0.388	-1.365871442	8550.269949	0	0	1	0	0	1	0	0	0
80388	2	60	5	5	1	114	0	0.445	-1.168122759	19316.61133	0	0	0	1	0	0	0	1	1
80389	1	80	3	3	1	114	0	0.427	-1.227692025	14502.90097	0	0	0	0	0	1	0	0	0
80391	1	23	1	5	2	118	0	0.547	-0.870387262	36233.39029	1	0	0	0	0	0	0	1	0
80396	1	31	4	4	1	118	0	0.637	-0.650634722	18205.68893	0	0	1	0	0	0	1	0	0
80397	2	50	3	5	2	104	0	0.269	-1.894321922	98154.2446	0	0	0	0	0	0	0	1	1
80410	1	47	1	4	1	114	0	0.56	-0.836501268	30317.62356	1	0	0	0	0	0	1	0	0
80428	1	56	1	2	1	109	0	0.38	-1.395928676	23527.47908	1	0	0	0	1	0	0	0	0
80438	2	37	4	5	1	104	0	0.318	-1.652901329	22899.02876	0	0	1	0	0	0	0	1	1
80458	2	24	1	2	1	107	0	0.45	-1.152003093	31900.95922	1	0	0	0	1	0	0	0	1
80468	2	52	4	2	2	114	0			26085.62271	0	0	1	0	1	0	0	0	1
80469	2	74	3	5	2	105	0	0.497	-1.008682243	53241.33348	0	0	0	0	0	0	0	1	1
80474	2	20	2	4	1	104	0			31300.95026	0	1	0	0	0	0	1	0	1
80477	1	49	5	3	2	117	0	0.461	-1.117161344	17174.69995	0	0	0	1	0	1	0	0	0
80486	2	69	3	5	1	105	0			100328.3198	0	0	0	0	0	0	0	1	1
80491	2	73	3	5	2	112	0	0.543	-0.880975897	72601.21875	0	0	0	0	0	0	0	1	1
80496	2	48	1	2	1	111	0	0.286	-1.805912948	27839.62567	1	0	0	0	1	0	0	0	1
80503	1	44	3	3	2	106	0	0.798	-0.325539348	54497.37032	0	0	0	0	0	1	0	0	0
80513	2	40	3	3	1	113	0	3.16	1.659924558	107388.4034	0	0	0	0	0	1	0	0	1
80518	2	52	3	4	2	107	0	1.28	0.35614381	132782.7528	0	0	0	0	0	0	1	0	1
80519	2	36	1	3	2	110	0	0.307	-1.703689439	26769.29062	1	0	0	0	0	1	0	0	1
80520	2	40	4	4	2	110	0	0.45	-1.152003093	24251.47075	0	0	1	0	0	0	1	0	1
80522	1	55	3	4	1	113	0	0.432	-1.210896782	131984.4141	0	0	0	0	0	0	1	0	0
80523	1	52	1	1	1	118	0	0.831	-0.267079618	11669.03208	1	0	0	0	0	0	0	0	0
80528	2	48	3	3	1	113	0	1.03	0.042644337	27335.38121	0	0	0	0	0	1	0	0	1
80530	1	59	3	4	2	112	0	0.987	-0.01887801	132049.347	0	0	0	0	0	0	1	0	0
80531	2	46	2	1	2	114	0	0.293	-1.77102743	27177.78866	0	1	0	0	0	0	0	0	1
80535	2	25	3	4	1	112	0	0.084	-3.573466862	34219.01767	0	0	0	0	0	0	1	0	1
80537	1	65	4	2	1	114	0	0.988	-0.017417053	8100.560547	0	0	1	0	1	0	0	0	0
80542	2	36	1	3	1	111	0	0.18	-2.473931188	43508.32601	1	0	0	0	0	1	0	0	1
80543	1	28	5	5	2	105	0	0.567	-0.81857936	23128.37703	0	0	0	1	0	0	0	1	0
80545	1	55	3	4	2	106	0	0.291	-1.780908942	56906.47976	0	0	0	0	0	0	1	0	0
80549	1	76	5	5	2	106	0	0.397	-1.332789088	14425.16566	0	0	0	1	0	0	0	1	0
80550	2	72	3	3	1	112	0	0.357	-1.486004021	39974.87461	0	0	0	0	0	1	0	0	1
80552	2	41	3	5	1	105	0			117833.9985	0	0	0	0	0	0	0	1	1
80562	2	22	4	4	2	114	0	0.26	-1.943416472	28831.09975	0	0	1	0	0	0	1	0	1
80564	2	45	3	5	2	110	0	0.397	-1.332789088	78972.62411	0	0	0	0	0	0	0	1	1
80570	2	74	3	5	1	105	0	0.52	-0.943416472	69031.12862	0	0	0	0	0	0	0	1	1
80578	1	44	3	5	1	115	0	0.542	-0.883635243	105572.8806	0	0	0	0	0	0	0	1	0
80585	1	41	5	5	1	111	0	0.467	-1.098505545	24874.58275	0	0	0	1	0	0	0	1	0
80587	1	36	3	4	1	116	0	0.519	-0.946193556	78399.12035	0	0	0	0	0	0	1	0	0
80588	2	59	5	4	1	117	0	0.084	-3.573466862	13400.96419	0	0	0	1	0	0	1	0	1
80593	1	63	5	4	1	118	0	0.431	-1.214240226	13556.80092	0	0	0	1	0	0	1	0	0
80611	2	42	1	5	1	108	0	0.301	-1.732164608	27815.10981	1	0	0	0	0	0	0	1	1
80618	1	32	3	3	2	116	0	1.6	0.678071905	21223.82728	0	0	0	0	0	1	0	0	0
80619	1	33	4	3	2	114	0	1.48	0.565597176	21107.0444	0	0	1	0	0	1	0	0	0
80620	1	22	4	4	2	118	0	0.709	-0.496142467	18627.11978	0	0	1	0	0	0	1	0	0
80634	2	46	1	5	1	111	0	0.304	-1.717856771	35097.48069	1	0	0	0	0	0	0	1	1
80647	1	52	3	5	2	110	0	0.298	-1.746615764	101460.4113	0	0	0	0	0	0	0	1	0
80651	2	64	5	2	2	106	0	0.528	-0.921390165	16667.3938	0	0	0	1	1	0	0	0	1
80658	1	50	3	2	2	109	0	1.99	0.992768431	24430.71907	0	0	0	0	1	0	0	0	0
80667	2	33	4	4	1	112	0	1.31	0.389566812	18750.01525	0	0	1	0	0	0	1	0	1
80680	2	45	4	2	2	117	0	0.395	-1.340075442	20006.34738	0	0	1	0	1	0	0	0	1
80692	1	37	3	5	1	110	0	0.343	-1.543719518	87920.26979	0	0	0	0	0	0	0	1	0
80693	1	30	1	3	2	111	0	0.391	-1.354759487	58175.71423	1	0	0	0	0	1	0	0	0
80694	2	34	3	3	2	105	0	1.74	0.799087306	17444.86734	0	0	0	0	0	1	0	0	1
80712	2	48	1	1	1	109	0	0.283	-1.821126042	26959.72827	1	0	0	0	0	0	0	0	1
80718	2	36	3	4	2	115	0	0.396	-1.336427665	70343.57066	0	0	0	0	0	0	1	0	1
80730	1	39	3	4	1	109	0	1.99	0.992768431	16794.94449	0	0	0	0	0	0	1	0	0
80733	1	47	3	3	2	116	0	2.49	1.316145742	24462.98593	0	0	0	0	0	1	0	0	0
80735	1	41	3	4	2	109	0	0.241	-2.052894948	25003.52433	0	0	0	0	0	0	1	0	0
80741	1	51	2	2	1	110	0	0.56	-0.836501268	23253.59119	0	1	0	0	1	0	0	0	0
80743	1	70	3	4	2	112	0	0.381	-1.392137097	19831.36219	0	0	0	0	0	0	1	0	0
80745	1	50	4	4	1	110	0	1.39	0.475084883	24903.00115	0	0	1	0	0	0	1	0	0
80757	2	39	5	5	1	110	0	0.35	-1.514573173	17572.17457	0	0	0	1	0	0	0	1	1
80761	1	23	2	2	1	106	0	0.223	-2.164884385	53644.2184	0	1	0	0	1	0	0	0	0
80765	1	37	5	5	2	118	0	1.5	0.584962501	18150.21224	0	0	0	1	0	0	0	1	0
80769	1	61	3	5	1	116	0	0.284	-1.816037165	89155.50102	0	0	0	0	0	0	0	1	0
80770	1	69	4	2	2	116	0	0.62	-0.689659879	11997.60269	0	0	1	0	1	0	0	0	0
80771	1	59	2	5	2	110	0	0.454	-1.139235797	18444.73767	0	1	0	0	0	0	0	1	0
80772	1	36	3	3	1	115	0	0.379	-1.399730246	88577.28296	0	0	0	0	0	1	0	0	0
80774	2	76	3	4	1	116	0	0.714	-0.486004021	19963.22272	0	0	0	0	0	0	1	0	1
80788	2	31	3	5	2	117	0	0.281	-1.831357964	50901.15851	0	0	0	0	0	0	0	1	1
80795	2	28	3	4	2	115	0	1.07	0.097610797	39280.58958	0	0	0	0	0	0	1	0	1
80798	1	29	5	5	2	108	0	0.205	-2.286304185	110032.6694	0	0	0	1	0	0	0	1	0
80812	1	23	4	4	1	105	0			37010.77699	0	0	1	0	0	0	1	0	0
80814	1	56	3	4	2	111	0	0.47	-1.089267338	132049.4931	0	0	0	0	0	0	1	0	0
80815	2	56	2	3	1	108	0	0.277	-1.852042119	19357.42607	0	1	0	0	0	1	0	0	1
80823	2	48	3	5	2	104	0	0.568	-0.816037165	70888.92545	0	0	0	0	0	0	0	1	1
80825	1	30	3	3	2	115	0	0.765	-0.386468347	73429.77245	0	0	0	0	0	1	0	0	0
80826	1	33	3	4	2	109	0	0.43	-1.217591435	19326.49551	0	0	0	0	0	0	1	0	0
80833	1	33	3	3	2	109	0	1.64	0.713695815	86440.37507	0	0	0	0	0	1	0	0	0
80858	1	65	3	5	1	105	0	0.383	-1.384583703	116603.9264	0	0	0	0	0	0	0	1	0
80859	2	75	4	2	2	105	0	0.939	-0.090802937	23120.48294	0	0	1	0	1	0	0	0	1
80862	1	21	5	4	2	104	0	0.314	-1.671163536	21668.7833	0	0	0	1	0	0	1	0	0
80865	2	25	4	2	1	115	0	0.182	-2.457989644	32771.98611	0	0	1	0	1	0	0	0	1
80868	2	61	2	3	1	108	0	0.296	-1.756330919	10592.55129	0	1	0	0	0	1	0	0	1
80873	2	36	5	5	2	104	0	0.311	-1.685013515	14376.11577	0	0	0	1	0	0	0	1	1
80876	2	47	3	3	2	113	0	1.41	0.495695163	98924.21683	0	0	0	0	0	1	0	0	1
80878	2	65	1	3	1	111	0	0.622	-0.685013515	21645.80775	1	0	0	0	0	1	0	0	1
80880	1	28	3	4	2	109	0	0.212	-2.23786383	59752.07302	0	0	0	0	0	0	1	0	0
80892	2	59	5	5	2	113	0	0.258	-1.954557029	20509.511	0	0	0	1	0	0	0	1	1
80900	1	66	1	4	2	107	0	0.558	-0.841662973	14908.2525	1	0	0	0	0	0	1	0	0
80903	2	30	3	3	1	115	0	1.42	0.50589093	95053.01431	0	0	0	0	0	1	0	0	1
80904	1	61	3	5	2	106	0	0.691	-0.533242384	85237.87254	0	0	0	0	0	0	0	1	0
80915	2	66	1	4	1	109	0	0.334	-1.582079992	16099.37438	1	0	0	0	0	0	1	0	1
80916	2	39	3	3	2	116	0	0.463	-1.110915901	90081.05772	0	0	0	0	0	1	0	0	1
80924	2	39	4	4	2	115	0	1.86	0.895302621	30285.94026	0	0	1	0	0	0	1	0	1
80928	2	62	4	4	1	112	0	0.361	-1.469929258	16290.45728	0	0	1	0	0	0	1	0	1
80934	1	65	2	1	2	118	0	0.711	-0.492078535	8225.852544	0	1	0	0	0	0	0	0	0
80936	1	38	3	3	1	108	0	0.339	-1.560642822	70298.70869	0	0	0	0	0	1	0	0	0
80962	2	72	4	4	2	117	0	0.354	-1.498178735	15061.61017	0	0	1	0	0	0	1	0	1
80968	1	25	3	5	1	105	0	1.12	0.163498732	113406.0143	0	0	0	0	0	0	0	1	0
80976	1	59	5	5	2	106	0	0.353	-1.502259911	14801.82545	0	0	0	1	0	0	0	1	0
80980	2	44	3	5	2	116	0	1	0	21453.7264	0	0	0	0	0	0	0	1	1
80981	2	25	3	5	1	112	0	1.12	0.163498732	79963.33068	0	0	0	0	0	0	0	1	1
80990	1	35	5	3	1	104	0	1.46	0.545968369	19349.07108	0	0	0	1	0	1	0	0	0
80997	1	26	2	3	2	110	0	0.203	-2.300448367	30456.35431	0	1	0	0	0	1	0	0	0
81000	1	28	4	2	2	114	0	1.42	0.50589093	23501.17634	0	0	1	0	1	0	0	0	0
81004	1	50	3	3	1	104	0	0.303	-1.722610301	112427.5383	0	0	0	0	0	1	0	0	0
81010	1	51	3	3	2	115	0	1.63	0.704871964	32514.49242	0	0	0	0	0	1	0	0	0
81012	1	34	2	3	1	108	0	1.25	0.321928095	52260.74843	0	1	0	0	0	1	0	0	0
81025	2	69	1	3	1	117	0	0.957	-0.06340917	8733.801576	1	0	0	0	0	1	0	0	1
81029	1	43	1	2	1	117	0	0.754	-0.407363571	24449.96449	1	0	0	0	1	0	0	0	0
81030	1	60	3	3	2	113	0	0.291	-1.780908942	106961.0903	0	0	0	0	0	1	0	0	0
81032	1	71	4	3	2	105	0	0.483	-1.049904906	13351.01983	0	0	1	0	0	1	0	0	0
81034	1	34	3	3	2	107	0	0.529	-0.918660373	20753.35878	0	0	0	0	0	1	0	0	0
81037	1	60	4	4	1	104	0	0.251	-1.994240731	9975.511468	0	0	1	0	0	0	1	0	0
81040	2	52	3	2	2	106	0	1.32	0.40053793	55979.83326	0	0	0	0	1	0	0	0	1
81042	1	63	1	5	1	106	0	0.388	-1.365871442	17792.27914	1	0	0	0	0	0	0	1	0
81050	2	38	5	2	2	107	0	1.59	0.669026766	24501.03478	0	0	0	1	1	0	0	0	1
81052	2	44	1	2	1	118	0	0.306	-1.708396442	30102.69693	1	0	0	0	1	0	0	0	1
81055	2	48	1	1	1	109	0	0.281	-1.831357964	42011.35942	1	0	0	0	0	0	0	0	1
81061	1	44	3	3	1	116	0	0.279	-1.841662973	91741.54244	0	0	0	0	0	1	0	0	0
81070	1	31	1	2	2	112	0	0.231	-2.114035243	44495.22975	1	0	0	0	1	0	0	0	0
81078	2	53	2	4	1	104	0	1.86	0.895302621	16129.35733	0	1	0	0	0	0	1	0	1
81083	1	36	3	4	2	108	0	2.32	1.214124805	24806.14292	0	0	0	0	0	0	1	0	0
81084	2	26	2	3	1	107	0	0.394	-1.343732465	40422.71556	0	1	0	0	0	1	0	0	1
81087	2	36	5	5	2	114	0	0.597	-0.744197163	22843.59124	0	0	0	1	0	0	0	1	1
81099	2	36	4	3	1	112	0	1.78	0.831877241	19368.41927	0	0	1	0	0	1	0	0	1
81104	2	67	4	4	2	114	0	1.32	0.40053793	17210.52633	0	0	1	0	0	0	1	0	1
81109	2	77	4	3	2	114	0	0.497	-1.008682243	19179.45373	0	0	1	0	0	1	0	0	1
81110	2	56	3	5	2	113	0	0.271	-1.883635243	117903.5488	0	0	0	0	0	0	0	1	1
81111	2	77	3	4	2	111	0	0.39	-1.358453971	55851.23727	0	0	0	0	0	0	1	0	1
81122	2	37	4	4	2	116	0	0.381	-1.392137097	36435.50222	0	0	1	0	0	0	1	0	1
81131	1	49	2	5	1	107	0	0.459	-1.123433941	31707.98644	0	1	0	0	0	0	0	1	0
81134	2	75	3	3	2	106	0	0.645	-0.632628934	27714.49503	0	0	0	0	0	1	0	0	1
81139	1	23	5	4	2	118	0	0.62	-0.689659879	19078.02219	0	0	0	1	0	0	1	0	0
81144	1	49	3	3	2	115	0	0.364	-1.457989644	97812.53151	0	0	0	0	0	1	0	0	0
81151	1	56	3	5	2	113	0			112908.5901	0	0	0	0	0	0	0	1	0
81159	2	24	3	2	2	114	0	2.18	1.124328135	75217.15232	0	0	0	0	1	0	0	0	1
81161	1	33	3	2	1	113	0	0.862	-0.214240226	23019.3264	0	0	0	0	1	0	0	0	0
81170	2	24	3	2	1	115	0	0.807	-0.309359421	93667.69163	0	0	0	0	1	0	0	0	1
81173	2	50	1	4	1	106	0	0.319	-1.648371671	30693.43647	1	0	0	0	0	0	1	0	1
81186	2	42	3	4	2	109	0	1.01	0.014355293	25264.77578	0	0	0	0	0	0	1	0	1
81202	2	38	3	3	1	107	0	0.691	-0.533242384	24202.99316	0	0	0	0	0	1	0	0	1
81203	1	62	3	5	2	110	0	0.463	-1.110915901	110128.1928	0	0	0	0	0	0	0	1	0
81204	2	65	4	3	1	104	0	0.369	-1.438307279	13207.28127	0	0	1	0	0	1	0	0	1
81207	1	39	3	5	2	118	0	0.253	-1.98279071	62179.16924	0	0	0	0	0	0	0	1	0
81212	2	37	4	3	1	104	0	1.16	0.214124805	23254.88664	0	0	1	0	0	1	0	0	1
81214	1	50	5	3	2	117	0	0.153	-2.708396442	11630.13355	0	0	0	1	0	1	0	0	0
81217	1	45	3	4	1	117	0	3.43	1.778208576	18175.8207	0	0	0	0	0	0	1	0	0
81229	1	74	1	1	1	111	0	0.299	-1.74178261	12835.20014	1	0	0	0	0	0	0	0	0
81231	2	44	4	4	1	115	0	1.16	0.214124805	32060.17996	0	0	1	0	0	0	1	0	1
81237	1	39	3	4	2	107	0	0.429	-1.220950447	15344.892	0	0	0	0	0	0	1	0	0
81241	1	51	4	3	1	114	0	2.42	1.275007047	23419.19654	0	0	1	0	0	1	0	0	0
81244	2	47	1	5	1	111	0	0.203	-2.300448367	33804.50082	1	0	0	0	0	0	0	1	1
81250	1	50	2	1	1	109	0	0.462	-1.114035243	25359.6652	0	1	0	0	0	0	0	0	0
81256	1	69	3	1	2	116	0	1.12	0.163498732	31702.38306	0	0	0	0	0	0	0	0	0
81264	2	21	3	3	2	113	0	0.554	-0.852042119	93661.10949	0	0	0	0	0	1	0	0	1
81266	1	39	3	3	2	115	0	1.48	0.565597176	77487.334	0	0	0	0	0	1	0	0	0
81268	2	22	3	3	2	112	0	0.728	-0.457989644	47765.0136	0	0	0	0	0	1	0	0	1
81273	1	32	4	3	2	106	0	0.858	-0.220950447	26246.6222	0	0	1	0	0	1	0	0	0
81275	2	50	1	1	1	109	0	0.275	-1.862496476	21818.18875	1	0	0	0	0	0	0	0	1
81276	2	48	3	5	2	115	0	0.301	-1.732164608	100145.5055	0	0	0	0	0	0	0	1	1
81287	2	21	3	2	1	110	0	1.14	0.189033824	88019.88533	0	0	0	0	1	0	0	0	1
81296	2	63	3	4	1	104	0	0.464	-1.10780329	21108.9291	0	0	0	0	0	0	1	0	1
81303	1	20	5	3	1	110	0	2.23	1.15704371	27473.99496	0	0	0	1	0	1	0	0	0
81304	2	20	1	2	1	114	0	0.298	-1.746615764	29654.91003	1	0	0	0	1	0	0	0	1
81311	1	68	1	1	2	111	0	1.22	0.286881148	15439.23247	1	0	0	0	0	0	0	0	0
81316	2	43	3	3	1	107	0	0.889	-0.169744676	21514.78204	0	0	0	0	0	1	0	0	1
81320	1	28	3	3	2	113	0	2.01	1.007195501	35015.23144	0	0	0	0	0	1	0	0	0
81323	1	50	3	5	1	104	0	0.769	-0.378944497	106030.8487	0	0	0	0	0	0	0	1	0
81329	2	63	4	3	1	114	0	0.322	-1.634867407	15262.0824	0	0	1	0	0	1	0	0	1
81331	2	27	3	5	2	104	0	0.176	-2.506352666	72815.29568	0	0	0	0	0	0	0	1	1
81343	2	65	5	5	2	104	0	0.3	-1.736965594	14339.5659	0	0	0	1	0	0	0	1	1
81344	1	59	1	1	1	118	0	0.642	-0.639354798	15354.30356	1	0	0	0	0	0	0	0	0
81349	1	36	2	3	1	108	0	0.45	-1.152003093	38136.61664	0	1	0	0	0	1	0	0	0
81362	1	21	3	2	2	116	0	0.432	-1.210896782	29521.71202	0	0	0	0	1	0	0	0	0
81366	1	38	2	1	2	114	0	0.495	-1.01449957	41216.66524	0	1	0	0	0	0	0	0	0
81367	1	48	1	2	1	118	0	0.585	-0.77349147	21888.90095	1	0	0	0	1	0	0	0	0
81368	2	65	3	3	2	115	0	0.505	-0.985644707	125224.1043	0	0	0	0	0	1	0	0	1
81370	2	43	4	2	1	115	0	2.62	1.389566812	36309.2092	0	0	1	0	1	0	0	0	1
81375	2	41	5	4	2	108	0	0.27	-1.888968688	26163.08156	0	0	0	1	0	0	1	0	1
81378	2	49	3	2	2	104	0	2.16	1.111031312	22489.74119	0	0	0	0	1	0	0	0	1
81379	1	48	1	2	1	111	0	0.395	-1.340075442	34309.71476	1	0	0	0	1	0	0	0	0
81381	2	73	3	1	1	108	0	0.298	-1.746615764	27077.76408	0	0	0	0	0	0	0	0	1
81382	1	71	1	4	1	118	0	0.35	-1.514573173	12925.72173	1	0	0	0	0	0	1	0	0
81396	1	21	1	3	1	115	0	0.406	-1.300448367	45490.22546	1	0	0	0	0	1	0	0	0
81408	2	30	3	2	1	107	0	2.09	1.063502942	21550.95027	0	0	0	0	1	0	0	0	1
81413	2	50	3	5	2	106	0	0.289	-1.790858602	88046.71575	0	0	0	0	0	0	0	1	1
81427	1	52	1	1	1	106	0	0.396	-1.336427665	24377.57628	1	0	0	0	0	0	0	0	0
81442	2	32	2	1	1	117	0	0.273	-1.873027144	30846.90121	0	1	0	0	0	0	0	0	1
81447	2	69	3	5	2	112	0	0.439	-1.187707155	41871.94697	0	0	0	0	0	0	0	1	1
81465	2	68	5	4	1	106	0	0.617	-0.696657606	15220.62321	0	0	0	1	0	0	1	0	1
81468	1	74	3	2	1	112	0	0.351	-1.510457064	65891.61597	0	0	0	0	1	0	0	0	0
81490	2	26	3	4	2	115	0	0.679	-0.55851652	39280.58958	0	0	0	0	0	0	1	0	1
81492	2	51	5	5	2	118	0	0.337	-1.569179503	14901.67597	0	0	0	1	0	0	0	1	1
81495	2	74	3	4	2	110	0	0.458	-1.126580497	54227.03943	0	0	0	0	0	0	1	0	1
81506	2	22	3	4	2	107	0	1.19	0.250961574	44881.29078	0	0	0	0	0	0	1	0	1
81509	1	42	4	4	2	110	0	1.12	0.163498732	23652.26374	0	0	1	0	0	0	1	0	0
81514	1	23	1	2	2	118	0	1.34	0.422233001	30520.06051	1	0	0	0	1	0	0	0	0
81521	2	55	2	4	2	104	0	0.227	-2.139235797	13762.97877	0	1	0	0	0	0	1	0	1
81523	2	57	4	3	1	114	0	0.414	-1.272297327	20587.80708	0	0	1	0	0	1	0	0	1
81528	2	41	5	3	1	109	0	1.43	0.516015147	23562.71897	0	0	0	1	0	1	0	0	1
81534	2	49	2	3	1	111	0	0.241	-2.052894948	26058.20845	0	1	0	0	0	1	0	0	1
81535	2	46	2	4	1	115	0	0.23	-2.120294234	30556.99327	0	1	0	0	0	0	1	0	1
81553	2	26	3	5	1	110	0	0.31	-1.689659879	92664.4373	0	0	0	0	0	0	0	1	1
81556	2	25	2	4	1	108	0	0.246	-2.023269779	37536.3231	0	1	0	0	0	0	1	0	1
81564	1	50	5	1	2	117	0	0.336	-1.573466862	11907.49624	0	0	0	1	0	0	0	0	0
81573	2	64	4	1	1	104	0	1.15	0.201633861	15421.41645	0	0	1	0	0	0	0	0	1
81578	1	60	3	4	2	113	0	0.39	-1.358453971	111620.9124	0	0	0	0	0	0	1	0	0
81579	2	73	1	1	2	118	0	0.459	-1.123433941	8419.503787	1	0	0	0	0	0	0	0	1
81587	2	66	3	4	1	108	0	1.02	0.028569152	27264.58973	0	0	0	0	0	0	1	0	1
81593	1	68	2	3	1	108	0	0.641	-0.641603738	14577.62868	0	1	0	0	0	1	0	0	0
81605	1	43	1	3	1	111	0	0.242	-2.046921047	34336.29623	1	0	0	0	0	1	0	0	0
81610	1	60	1	1	1	111	0	0.889	-0.169744676	12835.20014	1	0	0	0	0	0	0	0	0
81614	1	21	3	4	2	111	0	1.18	0.23878686	103919.3623	0	0	0	0	0	0	1	0	0
81617	1	52	2	3	2	113	0	0.896	-0.158429363	24705.57474	0	1	0	0	0	1	0	0	0
81623	2	63	5	5	1	118	0	0.375	-1.415037499	16228.83892	0	0	0	1	0	0	0	1	1
81624	2	62	3	4	1	111	0	0.244	-2.035046947	62513.32091	0	0	0	0	0	0	1	0	1
81625	2	41	2	3	2	113	0	0.441	-1.181149439	36244.60879	0	1	0	0	0	1	0	0	1
81626	2	40	2	4	2	106	0	0.208	-2.265344567	24967.24295	0	1	0	0	0	0	1	0	1
81654	1	67	3	4	1	111	0	2.22	1.150559677	87476.58752	0	0	0	0	0	0	1	0	0
81659	2	38	1	4	1	111	0	0.371	-1.430508908	36294.42236	1	0	0	0	0	0	1	0	1
81662	2	33	3	2	1	109	0	0.849	-0.236163541	24789.01514	0	0	0	0	1	0	0	0	1
81674	2	74	3	5	1	114	0	0.731	-0.452056689	50163.08525	0	0	0	0	0	0	0	1	1
81677	1	60	2	4	2	106	0	0.536	-0.899695094	13709.66713	0	1	0	0	0	0	1	0	0
81683	2	20	3	4	1	110	0	0.46	-1.120294234	91889.44152	0	0	0	0	0	0	1	0	1
81711	2	32	1	2	2	118	0	1.54	0.622930351	22727.81318	1	0	0	0	1	0	0	0	1
81714	2	58	5	4	2	111	0	0.271	-1.883635243	26652.85301	0	0	0	1	0	0	1	0	1
81715	2	42	3	2	2	115	0	1.61	0.687060688	73889.64678	0	0	0	0	1	0	0	0	1
81717	1	35	4	5	2	113	0	0.33	-1.59946207	33716.46251	0	0	1	0	0	0	0	1	0
81719	1	43	5	5	2	116	0	0.258	-1.954557029	20427.46526	0	0	0	1	0	0	0	1	0
81725	2	40	5	5	1	105	0	0.528	-0.921390165	29677.41256	0	0	0	1	0	0	0	1	1
81733	2	73	4	3	1	114	0	0.384	-1.380821784	18694.82041	0	0	1	0	0	1	0	0	1
81753	1	28	3	4	2	107	0	0.396	-1.336427665	30317.94778	0	0	0	0	0	0	1	0	0
81760	2	36	2	1	2	112	0	0.084	-3.573466862	36946.98258	0	1	0	0	0	0	0	0	1
81762	2	22	2	2	2	116	0	0.375	-1.415037499	31524.79425	0	1	0	0	1	0	0	0	1
81764	1	74	1	2	1	107	0	0.336	-1.573466862	12975.88786	1	0	0	0	1	0	0	0	0
81768	2	48	3	2	2	115	0	1.44	0.526068812	32523.98828	0	0	0	0	1	0	0	0	1
81772	1	49	2	4	1	108	0	0.602	-0.732164608	30056.22247	0	1	0	0	0	0	1	0	0
81776	2	22	3	3	1	113	0	1.54	0.622930351	52578.53681	0	0	0	0	0	1	0	0	1
81781	1	50	1	3	1	106	0	0.541	-0.886299501	32536.27481	1	0	0	0	0	1	0	0	0
81789	1	39	3	3	2	104	0	1.03	0.042644337	12919.1995	0	0	0	0	0	1	0	0	0
81794	2	80	3	5	2	110	0	0.426	-1.231074664	49508.41469	0	0	0	0	0	0	0	1	1
81797	2	74	3	2	2	115	0	0.295	-1.76121314	50947.97021	0	0	0	0	1	0	0	0	1
81798	1	71	3	5	2	104	0	0.696	-0.522840789	16345.91741	0	0	0	0	0	0	0	1	0
81802	1	30	5	5	2	110	0	0.337	-1.569179503	20310.7807	0	0	0	1	0	0	0	1	0
81812	2	64	3	5	1	111	0	1.1	0.137503524	71465.38949	0	0	0	0	0	0	0	1	1
81816	2	51	3	4	2	112	0	1.56	0.641546029	35169.46845	0	0	0	0	0	0	1	0	1
81819	1	34	3	3	1	106	0	1.8	0.847996907	25666.41883	0	0	0	0	0	1	0	0	0
81822	2	51	5	5	1	115	0	0.248	-2.011587974	16381.11924	0	0	0	1	0	0	0	1	1
81824	1	78	3	3	1	115	0	0.657	-0.606034724	70496.99172	0	0	0	0	0	1	0	0	0
81825	2	44	3	4	1	110	0	1.57	0.650764559	26501.89499	0	0	0	0	0	0	1	0	1
81826	2	69	4	4	2	105	0	0.441	-1.181149439	12547.20877	0	0	1	0	0	0	1	0	1
81828	2	45	1	3	1	107	0	0.525	-0.929610672	29814.61064	1	0	0	0	0	1	0	0	1
81829	2	43	4	4	1	108	0	0.401	-1.318325858	29818.01058	0	0	1	0	0	0	1	0	1
81830	1	39	3	4	2	106	0	0.734	-0.446148032	74069.15369	0	0	0	0	0	0	1	0	0
81831	2	72	5	5	2	105	0	0.263	-1.926865295	24372.77551	0	0	0	1	0	0	0	1	1
81833	1	72	3	5	1	104	0	0.218	-2.19759996	58116.39881	0	0	0	0	0	0	0	1	0
81842	2	73	3	5	2	113	0	0.345	-1.535331733	72640.72549	0	0	0	0	0	0	0	1	1
81844	1	25	4	5	2	106	0	1.65	0.722466024	23168.39282	0	0	1	0	0	0	0	1	0
81851	1	73	3	3	2	116	0	0.611	-0.710755715	74482.76654	0	0	0	0	0	1	0	0	0
81858	2	22	5	4	1	114	0	0.252	-1.988504361	32427.20004	0	0	0	1	0	0	1	0	1
81860	1	21	3	4	2	105	0	0.522	-0.937878288	77376.79469	0	0	0	0	0	0	1	0	0
81866	2	53	4	4	2	105	0	0.208	-2.265344567	21942.55195	0	0	1	0	0	0	1	0	1
81871	2	80	3	5	2	113	0	0.427	-1.227692025	37848.53333	0	0	0	0	0	0	0	1	1
81877	2	44	2	5	1	118	0	0.427	-1.227692025	19186.99521	0	1	0	0	0	0	0	1	1
81893	1	30	5	3	2	105	0	0.368	-1.442222329	19152.94571	0	0	0	1	0	1	0	0	0
81895	2	64	4	3	1	115	0	1.76	0.815575429	17676.24318	0	0	1	0	0	1	0	0	1
81900	2	54	3	2	1	113	0	1.32	0.40053793	32764.49824	0	0	0	0	1	0	0	0	1
81919	2	45	3	4	1	116	0	0.165	-2.59946207	81499.92914	0	0	0	0	0	0	1	0	1
81923	1	35	4	3	1	114	0	1.93	0.948600847	20786.06315	0	0	1	0	0	1	0	0	0
81935	2	47	3	2	1	112	0	0.75	-0.415037499	16821.30843	0	0	0	0	1	0	0	0	1
81944	2	32	4	5	1	116	0	0.281	-1.831357964	25487.69873	0	0	1	0	0	0	0	1	1
81945	2	53	5	4	2	106	0	0.327	-1.612637459	13340.01522	0	0	0	1	0	0	1	0	1
81953	2	22	3	4	2	116	0	0.442	-1.177881725	76143.61819	0	0	0	0	0	0	1	0	1
81954	1	23	3	3	2	109	0	0.465	-1.104697379	92357.43704	0	0	0	0	0	1	0	0	0
81955	1	26	4	5	1	112	0	0.242	-2.046921047	23218.75095	0	0	1	0	0	0	0	1	0
81965	1	42	3	4	2	115	0	0.368	-1.442222329	24172.11222	0	0	0	0	0	0	1	0	0
81968	2	26	3	2	1	113	0	1.82	0.86393845	45798.4038	0	0	0	0	1	0	0	0	1
81970	2	53	4	4	1	114	0	1.35	0.432959407	27426.58249	0	0	1	0	0	0	1	0	1
81971	1	30	3	3	2	118	0	1.26	0.333423734	51529.11182	0	0	0	0	0	1	0	0	0
81974	1	41	3	5	1	105	0	0.422	-1.244685096	128477.1021	0	0	0	0	0	0	0	1	0
81975	2	48	3	4	2	113	0	0.475	-1.074000581	90888.6014	0	0	0	0	0	0	1	0	1
81980	1	38	3	5	1	110	0	0.587	-0.768567592	86239.25169	0	0	0	0	0	0	0	1	0
81994	1	80	3	4	2	116	0	0.19	-2.395928676	40901.76692	0	0	0	0	0	0	1	0	0
81997	1	80	3	4	1	116	0	0.365	-1.454031631	11591.37768	0	0	0	0	0	0	1	0	0
82001	1	50	3	1	2	110	0	0.197	-2.343732465	64573.73173	0	0	0	0	0	0	0	0	0
82003	2	22	3	4	1	109	0	1.19	0.250961574	84087.05158	0	0	0	0	0	0	1	0	1
82007	2	55	3	3	1	113	0	3.86	1.948600847	41029.74878	0	0	0	0	0	1	0	0	1
82020	1	41	3	5	1	113	0	1.52	0.604071324	120897.0485	0	0	0	0	0	0	0	1	0
82021	2	53	2	4	1	113	0	1.77	0.82374936	27308.28045	0	1	0	0	0	0	1	0	1
82028	2	46	4	4	1	115	0	0.305	-1.713118852	30989.43636	0	0	1	0	0	0	1	0	1
82039	2	25	3	5	2	104	0	0.275	-1.862496476	39136.37419	0	0	0	0	0	0	0	1	1
82058	1	34	5	4	1	117	0	1.1	0.137503524	19257.59765	0	0	0	1	0	0	1	0	0
82059	2	29	5	4	2	110	0	0.199	-2.329159664	25906.04958	0	0	0	1	0	0	1	0	1
82083	2	57	3	3	1	105	0	1.04	0.056583528	142774.7872	0	0	0	0	0	1	0	0	1
82089	1	25	3	3	1	116	0	1.62	0.695993813	31094.34602	0	0	0	0	0	1	0	0	0
82090	2	48	5	1	2	117	0	0.255	-1.971430848	12956.934	0	0	0	1	0	0	0	0	1
82091	2	69	4	2	2	110	0	0.735	-0.444183845	18956.93696	0	0	1	0	1	0	0	0	1
82095	2	40	4	5	2	111	0	0.236	-2.083141235	38275.46455	0	0	1	0	0	0	0	1	1
82099	1	54	3	3	1	105	0			34910.14181	0	0	0	0	0	1	0	0	0
82107	1	43	3	3	1	109	0	0.22	-2.184424571	96103.75088	0	0	0	0	0	1	0	0	0
82110	1	27	3	2	1	113	0	1.44	0.526068812	33010.39682	0	0	0	0	1	0	0	0	0
82111	1	25	3	5	2	107	0	0.29	-1.785875195	112385.697	0	0	0	0	0	0	0	1	0
82112	2	37	3	5	2	113	0	0.151	-2.727379545	88875.13162	0	0	0	0	0	0	0	1	1
82113	1	69	3	4	2	111	0	1.79	0.839959587	29327.06377	0	0	0	0	0	0	1	0	0
82115	1	39	3	3	2	109	0	1.12	0.163498732	19326.49551	0	0	0	0	0	1	0	0	0
82126	1	56	2	5	2	104	0	0.232	-2.10780329	13927.51598	0	1	0	0	0	0	0	1	0
82130	2	67	4	2	1	115	0	0.319	-1.648371671	21946.54332	0	0	1	0	1	0	0	0	1
82143	1	73	3	5	1	105	0	1.26	0.333423734	54701.76055	0	0	0	0	0	0	0	1	0
82144	2	50	3	2	1	113	0	1.21	0.275007047	130238.9923	0	0	0	0	1	0	0	0	1
82149	1	25	3	3	1	107	0	1.77	0.82374936	23450.42244	0	0	0	0	0	1	0	0	0
82153	1	53	1	1	1	118	0	0.706	-0.502259911	15398.47314	1	0	0	0	0	0	0	0	0
82158	1	61	3	4	2	109	0	0.464	-1.10780329	129139.8204	0	0	0	0	0	0	1	0	0
82162	1	68	3	4	2	107	0	0.796	-0.329159664	75723.69977	0	0	0	0	0	0	1	0	0
82163	2	51	3	2	1	109	0	0.488	-1.035046947	137405.4087	0	0	0	0	1	0	0	0	1
82164	1	40	4	2	2	116	0	0.737	-0.440263476	27746.42888	0	0	1	0	1	0	0	0	0
82167	1	70	3	5	2	105	0	0.45	-1.152003093	38475.63708	0	0	0	0	0	0	0	1	0
82171	1	64	3	3	1	114	0	0.366	-1.450084446	18992.2734	0	0	0	0	0	1	0	0	0
82172	1	29	5	4	2	107	0	0.704	-0.506352666	109993.3862	0	0	0	1	0	0	1	0	0
82176	1	57	4	4	1	115	0	0.268	-1.899695094	25990.11952	0	0	1	0	0	0	1	0	0
82184	1	72	3	3	2	109	0	1.26	0.333423734	16566.67203	0	0	0	0	0	1	0	0	0
82188	1	42	3	3	1	105	0	0.68	-0.556393349	134187.1956	0	0	0	0	0	1	0	0	0
82189	1	30	5	5	1	112	0	0.466	-1.10159814	21101.80866	0	0	0	1	0	0	0	1	0
82195	1	20	3	4	2	108	0	1.88	0.910732662	35183.11523	0	0	0	0	0	0	1	0	0
82200	1	31	1	3	1	111	0	0.177	-2.498178735	74749.83476	1	0	0	0	0	1	0	0	0
82216	1	52	5	3	1	114	0	1.3	0.378511623	69719.62079	0	0	0	1	0	1	0	0	0
82221	1	44	3	5	2	113	0			103376.0842	0	0	0	0	0	0	0	1	0
82230	1	60	5	5	1	118	0	1.45	0.5360529	16153.09111	0	0	0	1	0	0	0	1	0
82231	1	53	3	3	2	112	0	3.01	1.589763487	22013.55943	0	0	0	0	0	1	0	0	0
82257	2	25	3	2	1	113	0	1.88	0.910732662	30605.87506	0	0	0	0	1	0	0	0	1
82261	1	42	3	2	1	113	0	1.61	0.687060688	26603.18593	0	0	0	0	1	0	0	0	0
82270	1	49	5	1	2	117	0	0.311	-1.685013515	12138.61661	0	0	0	1	0	0	0	0	0
82271	1	23	3	1	2	112	0	4.43	2.147306699	28918.2746	0	0	0	0	0	0	0	0	0
82282	1	34	3	2	2	115	0	0.328	-1.60823228	18428.5099	0	0	0	0	1	0	0	0	0
82283	1	48	1	1	1	106	0	0.409	-1.289827252	27579.84373	1	0	0	0	0	0	0	0	0
82288	1	55	3	2	1	113	0	2.45	1.292781749	37215.11525	0	0	0	0	1	0	0	0	0
82290	1	43	1	2	1	107	0	0.283	-1.821126042	42534.33111	1	0	0	0	1	0	0	0	0
82291	2	62	3	3	1	110	0	0.467	-1.098505545	97761.08147	0	0	0	0	0	1	0	0	1
82307	2	73	3	4	1	113	0	0.289	-1.790858602	91479.84275	0	0	0	0	0	0	1	0	1
82308	1	33	3	4	2	109	0	1.91	0.933572638	19326.49551	0	0	0	0	0	0	1	0	0
82320	1	28	3	5	2	112	0	0.378	-1.40354186	103756.8338	0	0	0	0	0	0	0	1	0
82325	1	39	3	4	1	113	0	1.01	0.014355293	23613.70781	0	0	0	0	0	0	1	0	0
82335	1	52	3	4	2	115	0	0.165	-2.59946207	114320.7992	0	0	0	0	0	0	1	0	0
82343	2	66	3	5	2	106	0	0.312	-1.680382066	77471.06391	0	0	0	0	0	0	0	1	1
82344	1	70	4	1	1	108	0	0.29	-1.785875195	14922.94125	0	0	1	0	0	0	0	0	0
82353	1	53	5	5	1	104	0	0.358	-1.481968507	18781.4827	0	0	0	1	0	0	0	1	0
82363	1	38	3	4	1	109	0	0.403	-1.311148256	16943.29528	0	0	0	0	0	0	1	0	0
82367	1	35	1	1	2	108	0	0.365	-1.454031631	55098.72191	1	0	0	0	0	0	0	0	0
82368	2	49	3	4	1	113	0	0.832	-0.265344567	101480.716	0	0	0	0	0	0	1	0	1
82369	2	37	4	3	2	106	0	0.505	-0.985644707	17048.27563	0	0	1	0	0	1	0	0	1
82380	1	44	3	3	2	113	0	0.344	-1.53951953	108122.1629	0	0	0	0	0	1	0	0	0
82383	1	62	1	1	2	110	0	1.45	0.5360529	8886.812552	1	0	0	0	0	0	0	0	0
82395	2	25	5	5	2	110	0	0.224	-2.158429363	27762.15292	0	0	0	1	0	0	0	1	1
82397	1	33	3	3	2	108	0	2.69	1.427606173	22550.62325	0	0	0	0	0	1	0	0	0
82398	1	31	1	3	1	117	0	1.2	0.263034406	39671.13374	1	0	0	0	0	1	0	0	0
82401	2	30	3	5	2	117	0	0.347	-1.526992432	69650.38276	0	0	0	0	0	0	0	1	1
82409	1	63	3	5	2	111	0	1.28	0.35614381	29351.07933	0	0	0	0	0	0	0	1	0
82412	2	22	2	4	2	104	0	0.337	-1.569179503	23428.80874	0	1	0	0	0	0	1	0	1
82416	1	50	4	4	2	111	0	1.71	0.773996325	23286.15063	0	0	1	0	0	0	1	0	0
82417	2	51	1	1	1	109	0	0.221	-2.177881725	21818.18875	1	0	0	0	0	0	0	0	1
82423	1	56	4	3	1	104	0	0.552	-0.857259828	16642.28737	0	0	1	0	0	1	0	0	0
82434	2	70	1	1	2	118	0	1.69	0.757023247	9476.146839	1	0	0	0	0	0	0	0	1
82439	2	48	3	5	2	115	0	0.262	-1.932361283	80388.03806	0	0	0	0	0	0	0	1	1
82440	2	63	3	4	2	115	0	0.955	-0.066427362	99393.00924	0	0	0	0	0	0	1	0	1
82441	2	80	3	4	1	105	0	0.61	-0.713118852	59536.7367	0	0	0	0	0	0	1	0	1
82448	1	29	3	3	2	109	0	1.48	0.565597176	125680.3279	0	0	0	0	0	1	0	0	0
82459	2	80	3	4	2	104	0			36304.77468	0	0	0	0	0	0	1	0	1
82477	1	34	3	2	1	109	0	0.93	-0.104697379	20926.82521	0	0	0	0	1	0	0	0	0
82487	1	21	1	4	1	118	0	0.507	-0.979942348	43879.46501	1	0	0	0	0	0	1	0	0
82488	1	63	3	4	2	110	0	0.367	-1.446148032	101430.4363	0	0	0	0	0	0	1	0	0
82492	2	25	3	4	2	112	0	0.348	-1.522840789	73826.21937	0	0	0	0	0	0	1	0	1
82504	1	73	2	3	2	111	0	0.687	-0.541617996	10747.16053	0	1	0	0	0	1	0	0	0
82519	2	25	1	5	2	118	0	0.48	-1.058893689	25746.30934	1	0	0	0	0	0	0	1	1
82521	2	70	3	3	2	112	0	0.404	-1.307572802	70782.89363	0	0	0	0	0	1	0	0	1
82524	2	21	4	4	1	116	0	0.084	-3.573466862	25017.91532	0	0	1	0	0	0	1	0	1
82529	2	35	1	3	1	118	0	0.244	-2.035046947	36377.18282	1	0	0	0	0	1	0	0	1
82531	2	36	5	3	1	104	0			31185.94929	0	0	0	1	0	1	0	0	1
82536	2	49	5	5	1	112	0	0.224	-2.158429363	19750.80275	0	0	0	1	0	0	0	1	1
82538	2	26	1	5	2	118	0	0.222	-2.171368418	25746.30934	1	0	0	0	0	0	0	1	1
82550	2	34	2	4	1	108	0	0.742	-0.430508908	38114.45054	0	1	0	0	0	0	1	0	1
82557	2	40	3	5	1	110	0	0.376	-1.411195433	89870.86139	0	0	0	0	0	0	0	1	1
82559	1	51	3	4	2	112	0	0.331	-1.595096878	127006.9036	0	0	0	0	0	0	1	0	0
82561	1	30	3	3	2	107	0	1.31	0.389566812	24550.04227	0	0	0	0	0	1	0	0	0
82567	1	25	1	2	1	117	0	0.748	-0.418889825	43049.92429	1	0	0	0	1	0	0	0	0
82569	1	46	3	3	1	115	0	1.26	0.333423734	32271.90821	0	0	0	0	0	1	0	0	0
82589	2	48	3	4	1	108	0	0.332	-1.590744853	82455.17338	0	0	0	0	0	0	1	0	1
82610	1	72	3	5	1	110	0	0.754	-0.407363571	71731.42715	0	0	0	0	0	0	0	1	0
82611	1	33	5	4	1	117	0	0.667	-0.584241333	15072.29533	0	0	0	1	0	0	1	0	0
82629	1	41	3	3	2	109	0	0.227	-2.139235797	27045.24663	0	0	0	0	0	1	0	0	0
82640	2	24	3	5	1	108	0	1.16	0.214124805	45350.05531	0	0	0	0	0	0	0	1	1
82644	1	25	5	4	2	106	0	1.43	0.516015147	22277.19032	0	0	0	1	0	0	1	0	0
82668	1	32	3	2	2	116	0	0.597	-0.744197163	83555.23433	0	0	0	0	1	0	0	0	0
82669	2	33	4	5	1	112	0	0.35	-1.514573173	26808.91918	0	0	1	0	0	0	0	1	1
82680	1	41	3	2	2	116	0	2.64	1.40053793	24150.66564	0	0	0	0	1	0	0	0	0
82691	1	29	3	2	2	108	0	1.99	0.992768431	37746.36229	0	0	0	0	1	0	0	0	0
82692	1	39	3	4	1	106	0	1.1	0.137503524	16530.33678	0	0	0	0	0	0	1	0	0
82695	1	20	3	2	1	110	0	1.68	0.748461233	34162.13627	0	0	0	0	1	0	0	0	0
82696	2	22	3	4	2	109	0	0.306	-1.708396442	54853.69146	0	0	0	0	0	0	1	0	1
82709	2	61	3	4	1	115	0	0.952	-0.070966521	28195.88168	0	0	0	0	0	0	1	0	1
82710	2	61	3	3	1	116	0	0.491	-1.02620507	103758.2503	0	0	0	0	0	1	0	0	1
82719	2	35	5	4	1	113	0	0.705	-0.504304837	26558.03394	0	0	0	1	0	0	1	0	1
82720	1	58	5	4	2	118	0	1.07	0.097610797	13655.30957	0	0	0	1	0	0	1	0	0
82721	1	49	3	3	1	113	0	0.736	-0.442222329	105705.0596	0	0	0	0	0	1	0	0	0
82724	2	28	1	4	1	109	0	0.262	-1.932361283	45058.68332	1	0	0	0	0	0	1	0	1
82729	2	22	3	2	1	104	0	0.93	-0.104697379	38195.76861	0	0	0	0	1	0	0	0	1
82733	2	40	5	5	1	106	0	0.383	-1.384583703	69570.41802	0	0	0	1	0	0	0	1	1
82736	1	26	3	4	2	107	0	0.847	-0.239566125	26669.0516	0	0	0	0	0	0	1	0	0
82748	2	43	4	4	1	112	0	0.573	-0.803392956	24515.12591	0	0	1	0	0	0	1	0	1
82750	2	27	5	4	1	113	0	0.201	-2.314732593	28446.07914	0	0	0	1	0	0	1	0	1
82755	2	32	3	2	1	115	0	0.569	-0.813499442	34642.05452	0	0	0	0	1	0	0	0	1
82756	1	55	3	5	2	106	0	0.322	-1.634867407	56979.73382	0	0	0	0	0	0	0	1	0
82771	1	41	3	3	2	107	0	2.64	1.40053793	123054.545	0	0	0	0	0	1	0	0	0
82775	1	57	2	4	2	113	0	0.577	-0.793356776	24705.57474	0	1	0	0	0	0	1	0	0
82776	1	37	5	3	2	104	0	1.8	0.847996907	20581.3074	0	0	0	1	0	1	0	0	0
82780	2	28	5	3	1	104	0			46113.9145	0	0	0	1	0	1	0	0	1
82782	1	53	2	3	1	111	0	0.389	-1.36215794	22032.14837	0	1	0	0	0	1	0	0	0
82784	2	32	1	4	1	111	0	0.23	-2.120294234	47006.35793	1	0	0	0	0	0	1	0	1
82788	1	43	5	5	1	111	0	0.254	-1.977099598	24874.58275	0	0	0	1	0	0	0	1	0
82790	1	72	3	3	1	115	0	0.308	-1.698997744	70117.23983	0	0	0	0	0	1	0	0	0
82794	2	55	2	4	1	108	0	0.2	-2.321928095	22113.92121	0	1	0	0	0	0	1	0	1
82803	2	23	1	4	2	111	0	0.245	-2.029146346	46451.54128	1	0	0	0	0	0	1	0	1
82810	2	41	5	4	1	114	0	0.624	-0.680382066	16196.85553	0	0	0	1	0	0	1	0	1
82812	1	62	4	4	2	112	0	1.1	0.137503524	10544.4491	0	0	1	0	0	0	1	0	0
82813	2	24	3	5	1	115	0	0.967	-0.048412205	37857.05307	0	0	0	0	0	0	0	1	1
82831	2	54	4	3	1	118	0	1.63	0.704871964	24056.89313	0	0	1	0	0	1	0	0	1
82839	2	32	3	4	2	112	0	2.45	1.292781749	36793.54675	0	0	0	0	0	0	1	0	1
82846	2	33	5	2	1	108	0	0.191	-2.388355457	16289.88	0	0	0	1	1	0	0	0	1
82854	1	68	1	2	1	109	0	0.415	-1.268816758	11179.99484	1	0	0	0	1	0	0	0	0
82855	1	80	3	3	2	118	0	0.73	-0.454031631	7763.979625	0	0	0	0	0	1	0	0	0
82857	2	47	4	5	1	106	0	0.276	-1.857259828	33900.93458	0	0	1	0	0	0	0	1	1
82859	2	80	5	1	1	118	0	0.272	-1.878321443	25737.94257	0	0	0	1	0	0	0	0	1
82864	1	31	3	3	2	112	0	1.5	0.584962501	69441.98148	0	0	0	0	0	1	0	0	0
82879	2	76	4	3	2	114	0			19179.45373	0	0	1	0	0	1	0	0	1
82896	2	22	4	4	2	114	0	0.506	-0.98279071	31036.56021	0	0	1	0	0	0	1	0	1
82897	2	46	3	3	1	110	0	1.73	0.790772038	27211.30438	0	0	0	0	0	1	0	0	1
82913	1	28	4	3	2	114	0	1.14	0.189033824	23490.83592	0	0	1	0	0	1	0	0	0
82916	2	53	3	3	1	113	0	1.84	0.879705766	98257.62738	0	0	0	0	0	1	0	0	1
82917	1	42	5	5	1	118	0	0.326	-1.61705613	14010.32247	0	0	0	1	0	0	0	1	0
82920	2	45	3	3	1	113	0	0.831	-0.267079618	29232.77824	0	0	0	0	0	1	0	0	1
82929	2	51	3	4	2	109	0	1.38	0.464668267	28770.31917	0	0	0	0	0	0	1	0	1
82931	1	70	2	2	1	108	0	0.279	-1.841662973	16030.72546	0	1	0	0	1	0	0	0	0
82933	1	29	5	5	2	116	0	0.413	-1.275786313	36778.07859	0	0	0	1	0	0	0	1	0
82938	2	52	4	4	2	108	0	0.784	-0.351074441	38699.70773	0	0	1	0	0	0	1	0	1
82939	1	23	4	4	1	108	0	0.448	-1.158429363	25049.40468	0	0	1	0	0	0	1	0	0
82940	2	21	3	5	1	110	0	0.312	-1.680382066	46095.41808	0	0	0	0	0	0	0	1	1
82948	2	45	3	3	1	104	0	1.59	0.669026766	20533.24984	0	0	0	0	0	1	0	0	1
82957	2	38	2	4	1	108	0	0.275	-1.862496476	38741.85944	0	1	0	0	0	0	1	0	1
82959	1	55	4	2	1	115	0	0.816	-0.293358943	28601.04169	0	0	1	0	1	0	0	0	0
82968	2	79	3	5	1	113	0	0.451	-1.148800661	92534.45204	0	0	0	0	0	0	0	1	1
82974	1	54	1	1	1	117	0	0.898	-0.15521265	13646.31692	1	0	0	0	0	0	0	0	0
82975	2	44	3	4	1	115	0	0.859	-0.219269964	114637.8219	0	0	0	0	0	0	1	0	1
82982	2	74	1	1	1	117	0	0.233	-2.10159814	13942.66308	1	0	0	0	0	0	0	0	1
82999	1	35	1	4	2	106	0	0.409	-1.289827252	31224.46284	1	0	0	0	0	0	1	0	0
83003	2	32	3	4	1	110	0	0.393	-1.347398782	59271.47741	0	0	0	0	0	0	1	0	1
83004	1	34	3	2	1	106	0	1.16	0.214124805	96368.94461	0	0	0	0	1	0	0	0	0
83006	2	71	2	4	2	115	0	0.291	-1.780908942	24070.10867	0	1	0	0	0	0	1	0	1
83041	2	32	3	5	2	107	0	0.419	-1.254977851	23690.01134	0	0	0	0	0	0	0	1	1
83046	2	79	4	2	1	112	0	0.259	-1.948975997	20664.69527	0	0	1	0	1	0	0	0	1
83064	1	41	4	4	2	111	0	0.354	-1.498178735	27781.89987	0	0	1	0	0	0	1	0	0
83065	2	44	4	3	2	116	0	1.67	0.739848103	24795.18042	0	0	1	0	0	1	0	0	1
83068	2	59	1	3	1	117	0	0.49	-1.029146346	17617.60944	1	0	0	0	0	1	0	0	1
83078	1	32	3	5	2	110	0	0.38	-1.395928676	74327.14392	0	0	0	0	0	0	0	1	0
83082	1	27	4	3	1	115	0	0.327	-1.612637459	28469.4795	0	0	1	0	0	1	0	0	0
83083	2	23	2	2	1	108	0	0.193	-2.373327247	40272.84041	0	1	0	0	1	0	0	0	1
83097	1	51	3	5	2	108	0	0.351	-1.510457064	129742.4988	0	0	0	0	0	0	0	1	0
83098	2	80	3	4	2	107	0	0.505	-0.985644707	40125.42847	0	0	0	0	0	0	1	0	1
83099	1	32	5	3	1	115	0	0.906	-0.142417045	18934.34853	0	0	0	1	0	1	0	0	0
83103	2	32	4	4	2	111	0	0.958	-0.061902439	28336.29061	0	0	1	0	0	0	1	0	1
83104	1	59	5	4	1	117	0	1.18	0.23878686	12280.11634	0	0	0	1	0	0	1	0	0
83114	1	69	3	2	2	104	0	0.294	-1.76611194	70236.14653	0	0	0	0	1	0	0	0	0
83122	2	48	3	2	1	113	0	2.16	1.111031312	94112.97786	0	0	0	0	1	0	0	0	1
83130	1	38	5	5	2	108	0	0.365	-1.454031631	19566.42487	0	0	0	1	0	0	0	1	0
83136	1	31	3	4	1	111	0	0.297	-1.751465164	70931.62155	0	0	0	0	0	0	1	0	0
83143	1	71	4	3	1	104	0	1.15	0.201633861	10132.28098	0	0	1	0	0	1	0	0	0
83148	1	54	4	2	2	105	0	1.49	0.575312331	26638.2825	0	0	1	0	1	0	0	0	0
83152	1	27	4	4	2	114	0	0.813	-0.298672743	24784.59849	0	0	1	0	0	0	1	0	0
83154	1	26	3	5	1	112	0			80649.59896	0	0	0	0	0	0	0	1	0
83157	1	31	5	5	2	110	0	0.279	-1.841662973	22061.71007	0	0	0	1	0	0	0	1	0
83158	1	38	3	5	2	106	0	0.453	-1.142417045	48520.35045	0	0	0	0	0	0	0	1	0
83160	2	80	3	4	2	105	0	0.439	-1.187707155	32788.77121	0	0	0	0	0	0	1	0	1
83172	1	23	1	2	1	118	0	0.37	-1.434402824	28342.43678	1	0	0	0	1	0	0	0	0
83184	2	59	3	5	2	113	0	1.92	0.941106311	25176.08416	0	0	0	0	0	0	0	1	1
83186	2	64	3	4	2	108	0	1.42	0.50589093	21859.29167	0	0	0	0	0	0	1	0	1
83201	2	53	3	3	1	113	0	1.66	0.731183242	41029.74878	0	0	0	0	0	1	0	0	1
83214	2	42	1	5	1	111	0	0.348	-1.522840789	34614.3876	1	0	0	0	0	0	0	1	1
83215	2	42	3	3	2	115	0	0.799	-0.323732592	27212.42412	0	0	0	0	0	1	0	0	1
83218	1	52	3	1	1	113	0	1.55	0.632268215	124941.7078	0	0	0	0	0	0	0	0	0
83222	2	51	2	4	2	104	0	0.236	-2.083141235	12743.49886	0	1	0	0	0	0	1	0	1
83237	2	52	3	5	1	117	0	0.675	-0.567040593	24154.64842	0	0	0	0	0	0	0	1	1
83248	2	35	1	4	2	110	0	0.342	-1.54793177	29901.40767	1	0	0	0	0	0	1	0	1
83251	2	23	3	2	2	112	0	0.649	-0.623709617	61816.89119	0	0	0	0	1	0	0	0	1
83253	2	55	4	5	1	104	0	0.197	-2.343732465	14775.36486	0	0	1	0	0	0	0	1	1
83261	2	63	1	1	1	117	0	0.308	-1.698997744	8944.396742	1	0	0	0	0	0	0	0	1
83271	1	21	3	2	1	105	0	1.03	0.042644337	62347.34457	0	0	0	0	1	0	0	0	0
83272	2	65	1	1	2	110	0			10340.09057	1	0	0	0	0	0	0	0	1
83286	2	24	1	4	1	106	0	0.323	-1.63039393	47763.22657	1	0	0	0	0	0	1	0	1
83291	1	38	5	4	2	109	0	0.601	-0.734563104	22978.20683	0	0	0	1	0	0	1	0	0
83299	1	66	3	4	2	109	0	0.258	-1.954557029	110208.601	0	0	0	0	0	0	1	0	0
83311	1	63	3	4	2	112	0	0.25	-2	34620.85179	0	0	0	0	0	0	1	0	0
83320	1	63	1	1	2	107	0	0.431	-1.214240226	12061.44762	1	0	0	0	0	0	0	0	0
83328	2	48	1	3	2	118	0	0.37	-1.434402824	20450.60696	1	0	0	0	0	1	0	0	1
83334	1	27	4	3	1	116	0	0.545	-0.875671865	23048.30124	0	0	1	0	0	1	0	0	0
83336	2	32	1	3	1	114	0	0.587	-0.768567592	28329.36024	1	0	0	0	0	1	0	0	1
83351	1	63	3	2	1	113	0	0.39	-1.358453971	112505.7688	0	0	0	0	1	0	0	0	0
83356	2	21	3	4	1	113	0	1.41	0.495695163	54861.09619	0	0	0	0	0	0	1	0	1
83358	1	37	4	4	1	112	0	0.332	-1.590744853	24388.15426	0	0	1	0	0	0	1	0	0
83359	2	60	1	2	2	118	0	0.542	-0.883635243	12840.79502	1	0	0	0	1	0	0	0	1
83363	1	28	3	4	1	113	0	0.084	-3.573466862	45553.96103	0	0	0	0	0	0	1	0	0
83385	2	50	3	4	2	109	0	0.972	-0.040971781	19315.12359	0	0	0	0	0	0	1	0	1
83389	1	30	3	4	2	114	0	0.625	-0.678071905	87139.09486	0	0	0	0	0	0	1	0	0
83396	1	21	5	2	1	112	0	0.597	-0.744197163	24036.50022	0	0	0	1	1	0	0	0	0
83398	2	56	1	4	2	118	0	0.361	-1.469929258	14004.0438	1	0	0	0	0	0	1	0	1
83408	1	36	3	4	2	112	0	0.653	-0.614845103	18087.59225	0	0	0	0	0	0	1	0	0
83414	1	47	1	1	1	111	0	0.748	-0.418889825	31360.28995	1	0	0	0	0	0	0	0	0
83424	2	57	4	4	1	115	0	0.31	-1.689659879	24805.07571	0	0	1	0	0	0	1	0	1
83428	2	63	3	2	2	113	0	0.375	-1.415037499	93647.42753	0	0	0	0	1	0	0	0	1
83433	2	29	3	4	2	109	0	0.346	-1.531156057	44284.52518	0	0	0	0	0	0	1	0	1
83447	1	32	2	5	1	104	0	0.394	-1.343732465	30832.68152	0	1	0	0	0	0	0	1	0
83452	1	48	3	2	1	114	0	1.09	0.124328135	25237.46434	0	0	0	0	1	0	0	0	0
83455	2	44	3	5	1	110	0	0.329	-1.603840511	91427.76637	0	0	0	0	0	0	0	1	1
83461	2	42	2	4	2	117	0	1.24	0.310340121	16122.07526	0	1	0	0	0	0	1	0	1
83480	2	24	3	5	1	117	0	0.591	-0.758769964	49733.40036	0	0	0	0	0	0	0	1	1
83483	2	54	4	4	2	106	0	1.31	0.389566812	21304.40321	0	0	1	0	0	0	1	0	1
83507	1	50	2	4	1	108	0	1.17	0.22650853	19765.33087	0	1	0	0	0	0	1	0	0
83520	2	49	2	2	2	118	0	1.57	0.650764559	23964.27298	0	1	0	0	1	0	0	0	1
83525	1	33	3	3	1	117	0	0.278	-1.846843212	57574.28858	0	0	0	0	0	1	0	0	0
83541	1	44	1	2	2	115	0	0.215	-2.217591435	29890.90243	1	0	0	0	1	0	0	0	0
83546	1	59	3	5	1	112	0	0.45	-1.152003093	106301.5893	0	0	0	0	0	0	0	1	0
83562	2	21	3	5	1	112	0	0.324	-1.625934282	30240.97984	0	0	0	0	0	0	0	1	1
83563	2	59	3	3	1	113	0	0.448	-1.158429363	41029.74878	0	0	0	0	0	1	0	0	1
83565	1	34	5	3	1	107	0	1.18	0.23878686	29338.19386	0	0	0	1	0	1	0	0	0
83569	1	53	3	3	1	113	0	0.731	-0.452056689	35591.86849	0	0	0	0	0	1	0	0	0
83575	1	20	4	2	2	115	0	0.98	-0.029146346	31416.49521	0	0	1	0	1	0	0	0	0
83583	1	20	3	3	1	108	0	1.36	0.443606651	20461.23859	0	0	0	0	0	1	0	0	0
83584	2	56	3	4	2	105	0	0.409	-1.289827252	16955.11236	0	0	0	0	0	0	1	0	1
83590	1	77	4	3	1	112	0	0.412	-1.279283757	10078.49801	0	0	1	0	0	1	0	0	0
83595	1	63	4	3	2	115	0	0.728	-0.457989644	14960.76493	0	0	1	0	0	1	0	0	0
83604	1	60	5	2	2	104	0	0.303	-1.722610301	6858.045662	0	0	0	1	1	0	0	0	0
83618	1	40	2	3	2	113	0	1.21	0.275007047	38829.78028	0	1	0	0	0	1	0	0	0
83619	1	31	3	4	1	104	0	0.326	-1.61705613	84369.65247	0	0	0	0	0	0	1	0	0
83620	2	29	5	5	1	112	0	0.283	-1.821126042	20186.02632	0	0	0	1	0	0	0	1	1
83624	2	50	4	3	1	112	0			17029.21273	0	0	1	0	0	1	0	0	1
83625	2	58	1	1	1	107	0	0.423	-1.241270432	17351.70755	1	0	0	0	0	0	0	0	1
83627	1	49	3	3	2	115	0	1.59	0.669026766	33276.83069	0	0	0	0	0	1	0	0	0
83632	1	47	3	4	1	114	0	2.21	1.14404637	20690.10985	0	0	0	0	0	0	1	0	0
83633	1	45	3	5	1	114	0	0.806	-0.311148256	100525.2061	0	0	0	0	0	0	0	1	0
83634	1	51	3	2	2	115	0	0.443	-1.174621396	26858.07993	0	0	0	0	1	0	0	0	0
83637	1	40	1	3	1	106	0	0.451	-1.148800661	36253.05479	1	0	0	0	0	1	0	0	0
83646	1	56	4	2	2	105	0	1.1	0.137503524	20630.97365	0	0	1	0	1	0	0	0	0
83664	1	37	4	3	2	108	0	1.74	0.799087306	27689.66103	0	0	1	0	0	1	0	0	0
83672	1	36	4	4	1	111	0	0.237	-2.077041036	40012.02479	0	0	1	0	0	0	1	0	0
83678	2	42	3	5	1	114	0	1.99	0.992768431	89292.84471	0	0	0	0	0	0	0	1	1
83683	2	33	1	1	2	109	0	0.538	-0.894321922	47014.54159	1	0	0	0	0	0	0	0	1
83692	1	68	4	3	2	114	0	1.02	0.028569152	9696.543911	0	0	1	0	0	1	0	0	0
83715	1	58	3	1	2	116	0	1.33	0.411426246	27756.51261	0	0	0	0	0	0	0	0	0
83721	1	52	3	5	1	112	0	0.377	-1.407363571	68456.77185	0	0	0	0	0	0	0	1	0
83729	2	42	4	5	1	104	0	0.285	-1.810966176	26902.34438	0	0	1	0	0	0	0	1	1
73614	2	55	3	3	1	106	1	1.36	0.443606651	28605.44669	0	0	0	0	0	1	0	0	1
73638	2	63	5	4	1	115	1	0.92	-0.120294234	38961.54232	0	0	0	1	0	0	1	0	1
73647	2	61	2	3	1	109	1	1.79	0.839959587	13008.28149	0	1	0	0	0	1	0	0	1
73666	1	70	5	5	2	106	1	0.427	-1.227692025	16106.69797	0	0	0	1	0	0	0	1	0
73702	2	48	3	2	2	113	1			81166.2146	0	0	0	0	1	0	0	0	1
73779	1	62	3	3	2	112	1	2.69	1.427606173	34620.85179	0	0	0	0	0	1	0	0	0
73815	2	72	4	4	1	112	1	0.664	-0.590744853	20018.2475	0	0	1	0	0	0	1	0	1
73855	2	38	3	4	1	113	1	1.38	0.464668267	34845.80253	0	0	0	0	0	0	1	0	1
74134	2	51	5	4	2	111	1	0.58	-0.785875195	24832.75324	0	0	0	1	0	0	1	0	1
74262	2	70	3	3	1	114	1	0.344	-1.53951953	20605.41772	0	0	0	0	0	1	0	0	1
74287	1	60	4	3	2	112	1	0.232	-2.10780329	17514.33838	0	0	1	0	0	1	0	0	0
74310	2	60	5	2	2	112	1	1.07	0.097610797	24012.91367	0	0	0	1	1	0	0	0	1
74345	1	56	3	5	2	114	1	0.534	-0.905088353	111708.1225	0	0	0	0	0	0	0	1	0
74367	1	74	3	1	2	109	1	0.659	-0.60164963	67340.49225	0	0	0	0	0	0	0	0	0
74402	2	49	3	4	2	106	1	0.618	-0.694321257	43931.12537	0	0	0	0	0	0	1	0	1
74465	1	80	1	1	1	107	1	0.973	-0.03948829	16412.15068	1	0	0	0	0	0	0	0	0
74512	1	80	3	1	2	109	1	0.523	-0.935117148	16993.41637	0	0	0	0	0	0	0	0	0
74598	1	58	3	2	2	116	1	0.679	-0.55851652	24929.42386	0	0	0	0	1	0	0	0	0
74676	1	75	5	3	1	107	1	0.424	-1.23786383	10750.91136	0	0	0	1	0	1	0	0	0
74702	1	68	3	5	1	115	1	0.324	-1.625934282	91562.5015	0	0	0	0	0	0	0	1	0
74723	1	66	3	3	1	113	1	0.399	-1.325539348	101659.023	0	0	0	0	0	1	0	0	0
74791	2	69	5	3	1	118	1	0.433	-1.20756107	15902.78213	0	0	0	1	0	1	0	0	1
74931	1	53	3	4	2	116	1	0.293	-1.77102743	30499.74138	0	0	0	0	0	0	1	0	0
75042	2	54	4	3	2	108	1	1.89	0.918386234	20330.1249	0	0	1	0	0	1	0	0	1
75207	1	65	5	4	1	109	1	0.367	-1.446148032	12697.13926	0	0	0	1	0	0	1	0	0
75244	2	63	4	1	1	115	1	0.855	-0.226003675	21946.54332	0	0	1	0	0	0	0	0	1
75263	2	61	5	2	1	118	1	0.496	-1.011587974	10449.18609	0	0	0	1	1	0	0	0	1
75264	2	80	3	3	2	104	1			15365.76034	0	0	0	0	0	1	0	0	1
75334	1	66	2	3	2	104	1	0.397	-1.332789088	10670.29326	0	1	0	0	0	1	0	0	0
75343	1	80	3	2	2	109	1	0.79	-0.340075442	39615.93825	0	0	0	0	1	0	0	0	0
75366	2	46	3	5	2	109	1	0.475	-1.074000581	23624.46484	0	0	0	0	0	0	0	1	1
75416	1	61	3	4	2	116	1	1.2	0.263034406	22395.83896	0	0	0	0	0	0	1	0	0
75479	1	66	4	3	1	112	1	1.35	0.432959407	10546.28917	0	0	1	0	0	1	0	0	0
75505	1	67	3	5	1	112	1	0.43	-1.217591435	64495.73673	0	0	0	0	0	0	0	1	0
75555	2	58	4	2	2	114	1	0.525	-0.929610672	26297.2725	0	0	1	0	1	0	0	0	1
75573	2	67	1	1	1	109	1	0.486	-1.040971781	15608.13732	1	0	0	0	0	0	0	0	1
75610	1	56	3	3	1	113	1	0.755	-0.40545145	122197.3336	0	0	0	0	0	1	0	0	0
75674	1	60	4	2	2	108	1	0.826	-0.275786313	16241.4026	0	0	1	0	1	0	0	0	0
75774	1	80	3	5	2	105	1	0.696	-0.522840789	24769.48567	0	0	0	0	0	0	0	1	0
75879	1	56	3	5	2	112	1	1.43	0.516015147	23654.94573	0	0	0	0	0	0	0	1	0
75978	1	71	3	5	2	108	1	0.247	-2.017417053	79259.47722	0	0	0	0	0	0	0	1	0
76072	1	73	3	1	1	105	1	1.45	0.5360529	18608.29922	0	0	0	0	0	0	0	0	0
76078	1	48	2	5	1	104	1	0.811	-0.30222618	24973.09086	0	1	0	0	0	0	0	1	0
76116	1	68	3	4	1	104	1	1.15	0.201633861	22889.24799	0	0	0	0	0	0	1	0	0
76156	1	61	4	1	2	108	1	1.68	0.748461233	10162.71223	0	0	1	0	0	0	0	0	0
76164	2	62	3	3	2	113	1	1.52	0.604071324	35386.68821	0	0	0	0	0	1	0	0	1
76168	1	52	3	2	2	115	1	1	0	22855.58672	0	0	0	0	1	0	0	0	0
76208	1	51	4	4	2	108	1	0.231	-2.114035243	21894.88632	0	0	1	0	0	0	1	0	0
76277	1	80	3	3	1	113	1	0.791	-0.3382504	15507.05716	0	0	0	0	0	1	0	0	0
76325	1	64	2	3	1	104	1	0.712	-0.490050854	9344.032032	0	1	0	0	0	1	0	0	0
76490	2	68	3	5	2	109	1	0.361	-1.469929258	139762.5739	0	0	0	0	0	0	0	1	1
76604	1	61	3	4	1	108	1	0.32	-1.64385619	22543.096	0	0	0	0	0	0	1	0	0
76675	1	48	5	5	2	104	1	0.361	-1.469929258	16617.60487	0	0	0	1	0	0	0	1	0
76704	2	50	3	4	2	105	1	2.64	1.40053793	29293.32197	0	0	0	0	0	0	1	0	1
76709	1	74	3	4	2	111	1	0.398	-1.329159664	83886.78235	0	0	0	0	0	0	1	0	0
76735	2	58	3	4	1	113	1	2.35	1.232660757	155528.5901	0	0	0	0	0	0	1	0	1
76815	1	44	4	2	1	110	1	0.932	-0.10159814	26648.10897	0	0	1	0	1	0	0	0	0
76843	1	59	4	1	1	114	1	0.961	-0.057391664	19725.30502	0	0	1	0	0	0	0	0	0
76903	1	34	3	3	2	113	1	2.56	1.35614381	90401.84197	0	0	0	0	0	1	0	0	0
76921	1	64	2	1	2	115	1	0.521	-0.940644722	14371.29187	0	1	0	0	0	0	0	0	0
76931	1	80	3	4	2	109	1	0.607	-0.720231578	16845.3256	0	0	0	0	0	0	1	0	0
76972	1	57	1	3	2	107	1	0.398	-1.329159664	22108.15269	1	0	0	0	0	1	0	0	0
77045	1	30	4	3	1	112	1	0.609	-0.715485867	28004.54716	0	0	1	0	0	1	0	0	0
77067	2	67	3	5	1	115	1	0.578	-0.790858602	73697.80196	0	0	0	0	0	0	0	1	1
77081	1	67	3	4	1	110	1	0.442	-1.177881725	83570.6114	0	0	0	0	0	0	1	0	0
77160	1	52	3	5	2	113	1	0.39	-1.358453971	10117.40536	0	0	0	0	0	0	0	1	0
77198	2	70	5	3	2	117	1	0.353	-1.502259911	13585.3436	0	0	0	1	0	1	0	0	1
77255	2	60	3	4	2	110	1	0.472	-1.083141235	82754.04673	0	0	0	0	0	0	1	0	1
77355	2	71	4	3	1	116	1	0.29	-1.785875195	29134.62503	0	0	1	0	0	1	0	0	1
77374	2	46	4	5	1	115	1	0.519	-0.946193556	32060.17996	0	0	1	0	0	0	0	1	1
77399	2	80	3	3	2	107	1	0.399	-1.325539348	45701.07743	0	0	0	0	0	1	0	0	1
77411	2	44	3	2	1	109	1	0.979	-0.030619235	21083.94854	0	0	0	0	1	0	0	0	1
77422	1	80	5	5	2	118	1	0.515	-0.957355663	15234.84576	0	0	0	1	0	0	0	1	0
77423	1	74	3	2	1	118	1	0.511	-0.968604804	10814.0538	0	0	0	0	1	0	0	0	0
77429	2	76	4	3	1	118	1	0.333	-1.586405918	18882.97491	0	0	1	0	0	1	0	0	1
77494	1	80	3	5	2	107	1	0.25	-2	28868.30099	0	0	0	0	0	0	0	1	0
77511	1	80	4	1	2	118	1	0.33	-1.59946207	6741.849991	0	0	1	0	0	0	0	0	0
77536	2	80	3	5	1	112	1	0.264	-1.921390165	32585.66878	0	0	0	0	0	0	0	1	1
77584	2	35	4	3	2	115	1	0.294	-1.76611194	30808.23488	0	0	1	0	0	1	0	0	1
77722	1	80	3	3	1	113	1	0.539	-0.891642822	22742.38691	0	0	0	0	0	1	0	0	0
77791	1	31	3	2	1	115	1	2.07	1.049630768	18426.1328	0	0	0	0	1	0	0	0	0
77870	1	76	1	1	1	108	1	0.641	-0.641603738	14569.98691	1	0	0	0	0	0	0	0	0
77892	1	80	3	3	1	109	1	0.418	-1.258425153	27816.45623	0	0	0	0	0	1	0	0	0
77910	1	58	3	5	1	110	1	1.85	0.887525271	18619.53623	0	0	0	0	0	0	0	1	0
78021	2	62	3	4	1	115	1	1.87	0.90303827	114951.1542	0	0	0	0	0	0	1	0	1
78099	1	72	3	3	2	104	1	0.297	-1.751465164	11167.8466	0	0	0	0	0	1	0	0	0
78104	1	61	1	1	1	107	1	0.438	-1.190997225	14569.98691	1	0	0	0	0	0	0	0	0
78134	2	57	4	4	2	118	1	1.33	0.411426246	15368.39842	0	0	1	0	0	0	1	0	1
78138	1	66	3	4	2	109	1	0.513	-0.962969269	113851.2424	0	0	0	0	0	0	1	0	0
78144	2	73	1	2	2	118	1	0.549	-0.865121946	9967.660779	1	0	0	0	1	0	0	0	1
78161	2	34	2	3	2	117	1			25890.62363	0	1	0	0	0	1	0	0	1
78227	2	76	3	3	1	115	1	0.388	-1.365871442	62034.54796	0	0	0	0	0	1	0	0	1
78242	1	78	4	4	1	112	1	0.792	-0.336427665	8711.032766	0	0	1	0	0	0	1	0	0
78268	2	57	5	3	2	104	1			18426.75634	0	0	0	1	0	1	0	0	1
78328	1	66	5	2	2	113	1	3.09	1.627606838	22251.60476	0	0	0	1	1	0	0	0	0
78362	1	52	3	4	2	105	1	0.701	-0.512513651	95743.05637	0	0	0	0	0	0	1	0	0
78381	1	21	2	4	2	113	1	1.12	0.163498732	50207.31166	0	1	0	0	0	0	1	0	0
78428	2	68	3	2	2	118	1	1.03	0.042644337	50571.54889	0	0	0	0	1	0	0	0	1
78484	2	79	3	4	1	116	1	1.56	0.641546029	63542.38809	0	0	0	0	0	0	1	0	1
78487	2	80	3	4	1	114	1	0.339	-1.560642822	33983.99285	0	0	0	0	0	0	1	0	1
78503	2	72	5	2	1	117	1	0.477	-1.067938829	22694.1016	0	0	0	1	1	0	0	0	1
78561	1	80	3	3	1	113	1	0.216	-2.210896782	36144.04157	0	0	0	0	0	1	0	0	0
78580	2	78	3	2	1	113	1	1.11	0.150559677	37145.90166	0	0	0	0	1	0	0	0	1
78640	1	66	2	3	2	109	1	0.463	-1.110915901	15685.12798	0	1	0	0	0	1	0	0	0
78702	1	80	3	3	2	107	1	0.566	-0.821126042	33377.08347	0	0	0	0	0	1	0	0	0
78710	2	36	3	4	1	115	1	0.725	-0.4639471	70985.31642	0	0	0	0	0	0	1	0	1
78801	1	37	3	4	1	106	1	2.37	1.244887059	15581.6311	0	0	0	0	0	0	1	0	0
78844	2	67	3	3	2	104	1	1.04	0.056583528	32799.51286	0	0	0	0	0	1	0	0	1
78953	1	63	4	3	1	110	1	1.49	0.575312331	11025.09168	0	0	1	0	0	1	0	0	0
78980	2	68	3	4	1	109	1	1.24	0.310340121	26097.11742	0	0	0	0	0	0	1	0	1
79002	2	43	3	2	1	112	1	0.653	-0.614845103	85430.37162	0	0	0	0	1	0	0	0	1
79089	2	55	3	2	1	105	1			23526.97985	0	0	0	0	1	0	0	0	1
79162	1	80	3	5	2	105	1	0.503	-0.991369695	23431.84875	0	0	0	0	0	0	0	1	0
79178	1	80	5	5	1	117	1	0.545	-0.875671865	14881.79496	0	0	0	1	0	0	0	1	0
79185	1	79	4	1	2	118	1	0.66	-0.59946207	8607.004026	0	0	1	0	0	0	0	0	0
79188	2	55	3	4	1	112	1	0.492	-1.023269779	77559.7193	0	0	0	0	0	0	1	0	1
79200	2	80	2	3	1	104	1	0.445	-1.168122759	9354.463883	0	1	0	0	0	1	0	0	1
79225	2	71	3	1	2	116	1	0.491	-1.02620507	30951.98125	0	0	0	0	0	0	0	0	1
79245	2	75	4	3	2	104	1	0.217	-2.204233052	16156.52442	0	0	1	0	0	1	0	0	1
79267	1	65	3	3	1	105	1	0.377	-1.407363571	122806.006	0	0	0	0	0	1	0	0	0
79310	1	70	3	3	2	113	1	0.179	-2.481968507	69319.86296	0	0	0	0	0	1	0	0	0
79323	2	80	3	3	1	113	1	0.691	-0.533242384	52281.1851	0	0	0	0	0	1	0	0	1
79432	1	73	5	4	1	118	1	0.438	-1.190997225	12759.80489	0	0	0	1	0	0	1	0	0
79441	2	67	4	2	2	116	1	1.26	0.333423734	20427.29868	0	0	1	0	1	0	0	0	1
79484	1	54	1	1	1	106	1	0.916	-0.126580497	31060.37828	1	0	0	0	0	0	0	0	0
79499	2	57	3	3	2	109	1	1.05	0.070389328	107469.2112	0	0	0	0	0	1	0	0	1
79800	2	55	3	2	1	113	1	1.7	0.765534746	32859.50901	0	0	0	0	1	0	0	0	1
79812	1	65	3	1	1	113	1	0.141	-2.826232932	28693.39204	0	0	0	0	0	0	0	0	0
79942	1	54	3	2	2	112	1	0.795	-0.330973234	18804.95068	0	0	0	0	1	0	0	0	0
79977	1	74	3	5	1	105	1	1.24	0.310340121	73094.11635	0	0	0	0	0	0	0	1	0
80019	1	44	3	2	1	109	1	0.383	-1.384583703	21375.01276	0	0	0	0	1	0	0	0	0
80084	2	80	3	3	1	113	1	0.451	-1.148800661	39764.83308	0	0	0	0	0	1	0	0	1
80131	2	34	3	2	1	114	1	2.31	1.207892852	34332.01402	0	0	0	0	1	0	0	0	1
80181	2	69	4	5	2	112	1	0.303	-1.722610301	27929.8378	0	0	1	0	0	0	0	1	1
80205	1	75	3	3	2	109	1	0.304	-1.717856771	18964.04647	0	0	0	0	0	1	0	0	0
80206	2	63	2	2	2	117	1	1.45	0.5360529	7613.303612	0	1	0	0	1	0	0	0	1
80222	2	57	3	2	1	112	1	2.17	1.117695043	18304.0416	0	0	0	0	1	0	0	0	1
80250	1	72	3	4	2	112	1	0.388	-1.365871442	81699.52525	0	0	0	0	0	0	1	0	0
80394	1	60	3	1	1	114	1	1.85	0.887525271	68747.79424	0	0	0	0	0	0	0	0	0
80411	1	41	1	1	2	118	1	0.304	-1.717856771	23687.62091	1	0	0	0	0	0	0	0	0
80416	1	39	3	4	1	105	1			109509.9282	0	0	0	0	0	0	1	0	0
80493	1	52	3	5	1	112	1	0.687	-0.541617996	104409.056	0	0	0	0	0	0	0	1	0
80547	1	55	4	2	2	116	1	1.03	0.042644337	29503.43429	0	0	1	0	1	0	0	0	0
80723	1	80	3	3	1	110	1	0.339	-1.560642822	40747.1166	0	0	0	0	0	1	0	0	0
80893	2	56	3	3	2	113	1	0.292	-1.775959726	30423.22242	0	0	0	0	0	1	0	0	1
80898	1	76	4	1	1	116	1	0.737	-0.440263476	13304.03182	0	0	1	0	0	0	0	0	0
80989	1	46	3	4	1	114	1	1.49	0.575312331	24673.44825	0	0	0	0	0	0	1	0	0
81056	2	49	1	5	1	107	1	1.39	0.475084883	35035.65828	1	0	0	0	0	0	0	1	1
81095	1	51	2	5	1	108	1	1.69	0.757023247	19951.001	0	1	0	0	0	0	0	1	0
81213	1	50	3	3	1	115	1	1.47	0.555816155	21905.57912	0	0	0	0	0	1	0	0	0
81251	2	80	3	3	1	108	1	0.337	-1.569179503	39736.25805	0	0	0	0	0	1	0	0	1
81359	2	57	4	4	2	115	1	0.302	-1.727379545	31276.82274	0	0	1	0	0	0	1	0	1
81380	1	80	3	1	2	113	1	2.63	1.3950628	43534.88062	0	0	0	0	0	0	0	0	0
81391	1	64	4	2	2	116	1	1.63	0.704871964	12037.74919	0	0	1	0	1	0	0	0	0
81450	2	56	5	2	1	107	1	0.239	-2.064917477	18712.46977	0	0	0	1	1	0	0	0	1
81484	1	32	3	4	2	116	1	0.596	-0.746615764	72593.40584	0	0	0	0	0	0	1	0	0
81524	1	73	2	2	2	104	1	0.527	-0.924125133	10528.90614	0	1	0	0	1	0	0	0	0
81585	1	36	3	4	1	109	1	1.98	0.98550043	15969.82685	0	0	0	0	0	0	1	0	0
81648	2	63	3	5	2	113	1	1.49	0.575312331	70625.80061	0	0	0	0	0	0	0	1	1
81661	2	51	3	4	1	111	1	0.928	-0.10780329	133479.7505	0	0	0	0	0	0	1	0	1
81763	2	61	3	2	2	114	1	1.12	0.163498732	23598.87402	0	0	0	0	1	0	0	0	1
81820	1	65	4	3	2	114	1			10104.38427	0	0	1	0	0	1	0	0	0
81845	1	75	3	3	2	116	1	0.56	-0.836501268	18079.5998	0	0	0	0	0	1	0	0	0
81847	2	38	3	4	1	114	1	1.46	0.545968369	27403.89962	0	0	0	0	0	0	1	0	1
81879	1	73	3	2	2	113	1	0.454	-1.139235797	64683.21489	0	0	0	0	1	0	0	0	0
81899	1	55	1	2	1	107	1	1.4	0.485426827	26215.78878	1	0	0	0	1	0	0	0	0
81983	2	72	4	4	1	104	1	1.1	0.137503524	16229.53982	0	0	1	0	0	0	1	0	1
82093	1	36	3	2	1	112	1	0.315	-1.666576266	18845.20929	0	0	0	0	1	0	0	0	0
82103	1	51	3	2	1	110	1	1.64	0.713695815	25704.21091	0	0	0	0	1	0	0	0	0
82233	2	47	3	5	1	105	1	1.87	0.90303827	34682.27085	0	0	0	0	0	0	0	1	1
82243	1	32	3	5	1	105	1	0.684	-0.54793177	62988.48441	0	0	0	0	0	0	0	1	0
82254	1	77	3	5	1	116	1	0.344	-1.53951953	73171.68653	0	0	0	0	0	0	0	1	0
82312	2	33	3	4	2	116	1	0.432	-1.210896782	81658.7698	0	0	0	0	0	0	1	0	1
82356	2	63	4	3	2	116	1	1.6	0.678071905	18956.93696	0	0	1	0	0	1	0	0	1
82372	2	44	3	3	1	114	1	1.36	0.443606651	24345.42108	0	0	0	0	0	1	0	0	1
82402	1	65	5	5	2	106	1	0.638	-0.648371671	14980.97493	0	0	0	1	0	0	0	1	0
82466	1	80	3	5	1	114	1	0.551	-0.859875776	39051.86107	0	0	0	0	0	0	0	1	0
82517	1	59	4	5	2	105	1	0.349	-1.518701058	18147.63801	0	0	1	0	0	0	0	1	0
82608	1	78	1	1	1	109	1	0.825	-0.277533976	11523.86424	1	0	0	0	0	0	0	0	0
82651	1	78	4	1	2	114	1	0.716	-0.481968507	11075.25598	0	0	1	0	0	0	0	0	0
82702	2	64	4	4	1	117	1	2.22	1.150559677	13533.99567	0	0	1	0	0	0	1	0	1
82740	1	65	4	2	2	112	1	0.867	-0.205896101	17220.12948	0	0	1	0	1	0	0	0	0
82820	1	78	3	4	2	116	1	0.411	-1.282789701	12470.07025	0	0	0	0	0	0	1	0	0
82900	1	80	3	3	2	104	1	0.364	-1.457989644	23580.0543	0	0	0	0	0	1	0	0	0
82906	1	72	3	1	1	113	1	0.907	-0.140825544	68036.28118	0	0	0	0	0	0	0	0	0
82967	2	80	3	3	2	112	1	0.303	-1.722610301	39224.35653	0	0	0	0	0	1	0	0	1
82990	1	66	1	1	1	109	1	0.397	-1.332789088	17409.4732	1	0	0	0	0	0	0	0	0
83010	2	80	3	3	2	109	1	2.16	1.111031312	35433.29135	0	0	0	0	0	1	0	0	1
83016	2	80	4	5	1	104	1	0.249	-2.005782353	13556.45346	0	0	1	0	0	0	0	1	1
83109	1	80	3	5	1	113	1	0.399	-1.325539348	68990.93039	0	0	0	0	0	0	0	1	0
83183	1	76	1	2	1	109	1	0.699	-0.516635639	11014.72959	1	0	0	0	1	0	0	0	0
83187	1	65	3	4	2	112	1	2.25	1.169925001	20032.91068	0	0	0	0	0	0	1	0	0
83203	2	61	3	3	2	117	1	1.67	0.739848103	68411.2238	0	0	0	0	0	1	0	0	1
83233	1	51	5	5	1	109	1	1.56	0.641546029	27368.09342	0	0	0	1	0	0	0	1	0
83297	2	75	3	4	1	115	1	0.554	-0.852042119	43738.82976	0	0	0	0	0	0	1	0	1
83446	1	68	4	1	1	104	1	0.359	-1.477944251	9983.680287	0	0	1	0	0	0	0	0	0
83530	2	80	3	5	2	105	1	0.576	-0.795859283	34660.55996	0	0	0	0	0	0	0	1	1
83535	1	69	4	4	2	105	1	0.553	-0.854648614	9434.304357	0	0	1	0	0	0	1	0	0
83567	1	68	4	2	2	116	1	1.31	0.389566812	10680.53228	0	0	1	0	1	0	0	0	0
83612	1	72	3	5	2	105	1	0.74	-0.434402824	59490.82375	0	0	0	0	0	0	0	1	0
83614	1	62	4	3	1	106	1	1.46	0.545968369	10783.32821	0	0	1	0	0	1	0	0	0
83615	1	80	3	5	1	114	1	0.433	-1.20756107	37268.92771	0	0	0	0	0	0	0	1	0
