# Supplementary material for: Re-expressing coefficients from regression models for inclusion in a meta-analysis
Source: BMC Med Res Methodol. 2024 Jan 8;24:6. doi: 10.1186/s12874-023-02132-y (PMC10773134; doi:10.1186/s12874-023-02132-y)
Supplement: Supplementary file 2 — Additional file 2. [file 12874_2023_2132_MOESM2_ESM.zip › Supp_Files_R1/Figure_and_Table_Generation_v3.Rmd]

---
title: "R Script for Data Analysis and Table Generation"
output:
  html_document:
    toc: true
    df_print: paged
    code_folding: show
  html_notebook: default
  pdf_document: default
---

# ADEMP Overview

## Aims
The aim of this simulation is to demonstrate the performance of the three re-expression methods (Rodriguez-Barranco, rb; Alternate, alt; Dzierlenga, dz) when utilized for a range of different, realistic populations and scenarios.

## Data-generating mechanisms
Data will be generated by producing parametric draws from a known, truncated lognormal distribution using the EnvStats::rlnormTrunc() function. The number of individuals simulated (nobs) was selected by finding the 10th and 90th percentiles of the number of individuals included in the 14 studies examined in this investigation. A list of values representing a reasonable range of x-value means was log-transformed and used for meanlog (mu) for the distribution, while sigma values were selected to be 0.5 or 1 and used for sdlog (sigma).

## Estimands
Our estimand of interest in this study is the re-expressed regression model fit parameter, betarex.

## Methods
1) This investigation will use 1000 simulated distributions (nsim) for each set of parameters to generate x-values  
2) Y-values will then be calculated using y =  beta * x + error where beta is set to 0.5, 1, or 10 and error is randomly assigned from a normal distribution with a mean of 0 and standard deviation of beta * mu * 0.2. 
3) Regression models (log-linear or linear depending on the direction of re-expression) will then be generated from the x and y values 
4) Re-expressed betas are then generated using each of the re-expression functions defined below (rbexp, altexp, dzexp)
5) Finally, diagnostic values, including relative bias and Monte Carlo standard error of the relative bias, are calculated in order to determine how well the re-expressed betas reflect true beta values.

## Performance Measures
The accuracy of the re-expressed beta values will be calculated as the relative bias using the following formula:

Relative Bias = 1/nsim * sum((betarex - beta)/beta)

while the skewedness of the re-expressed value was calculated using the Monte Carlo standard error of the relative bias:

MCSE = sqrt((1/(nsim - (nsim - 1))) * sum(((betarex - beta)/beta)^2))

# Setup

Load in the needed packages

```{r packages, message = FALSE, warning=FALSE}
list.of.packages <- c(
  "foreach",
  "doParallel",
  "ggplot2",
  "dplyr",
  "EnvStats",
  "survey",
  "data.table",
  "doRNG",
  "doSNOW",
  "tcltk",
  "knitr",
  "MASS",
  "tidyverse",
  "ggnewscale",
  "ggpubr",
  "ggrepel"
  )

new.packages <- list.of.packages[!(list.of.packages %in% installed.packages()[,"Package"])]

if(length(new.packages) > 0){
  install.packages(new.packages, dep=TRUE)
}

#loading packages
for(package.i in list.of.packages){
  suppressPackageStartupMessages(
    library(
      package.i, 
      character.only = TRUE
      )
    )
}
```

Load in the dataframes

```{r dataread1}
data <- read.csv(file = "data/Re_expression_Full_Table_11072022.csv")
datab <- read.csv(file = "data/Re_expression_Full_Table_10162023.csv")

#The next dataset, the nscenario output, can be regenerated by running fullsim.R
#Note that the output .csv will have the date that the simulation was completed
#requiring that the below line be updated with the desired file date
lrexbetatab <- fread("lrexbetatab_2023-02-22.csv")

#Finally, for working with each individual nsim for all nscenario
#the below will generate a single dataset. It will take a few seconds to load,
#and the values will change if the full simulation has been run again.
files <- list.files(path = "simdata",pattern = ".csv")
temp <- lapply(paste0("simdata/",files),fread,sep=",")
allsimdata <- rbindlist(temp)
rm(files,temp)

```

Load in the re-expression functions

```{r}
source("./functions/rbexp.R")
source("./functions/dzexp.R")
source("./functions/altexp.R")
```

# Figure 1

First we set up the administrative things for our simple pseudosimulation to generate Figure 1, including setting a seed to get reproducible results and defining a few variables such as our list of x_medians of interest. This simulates a specific set of scenarios (median, sigma, etc.) as defined below and those values can be changed to explore other scenarios.

```{r fig1dfgeneration, warning = FALSE}
set.seed(1234)

medlist <- 1
nrep <- 2E3
mu <- log(medlist)
sigma <- 0.5 
logbase <- exp(1) 
beta <- 1 
err <- 0
rel <- "log" 

# Generate the x-values by sampling from a lognormal distribution "nrep" times, 
# and then we generate y-values based on those x-values.
xlog = rlnormTrunc(nrep, meanlog = log(medlist), sdlog = sigma)
ylog = beta * log(xlog, base = logbase)

#Storing values from the linear regression of y vs. x or log(x).
lmlin <- lm(ylog~xlog)
lmlog <- lm(ylog~log(xlog, base = logbase))

rsquare <- summary(lmlin)$r.squared
beta <- lmlin$coef[[2]]
lbeta <- lmlog$coef[[2]]
lb_low_ci <- confint(lmlog)[[2,1]]
lb_hi_ci <- confint(lmlog)[[2,2]]
  
fig1df <- data.frame("ex_no" = 1, 
                         "x_median" = round(median(xlog), 2), 
                         "x_25" = round(summary(xlog),2)[[2]], 
                         "x_75" = round(summary(xlog),2)[[5]],
                         "rb" = rbexp(model = "b", 
                              y.exp = "abs", 
                              x.exp = "abs", 
                              beta = lbeta, 
                              se = (lb_hi_ci-lb_low_ci)/3.92,
                              mean.x = median(xlog),
                              mean.y = 0,
                              a = logbase, 
                              b = logbase, 
                              k = logbase, 
                              c = 1)[[1]], 
                     "dz" = dzexp(input.base = "log",
                              exp.dist = c(med = median(xlog), 
                                           iqr1 = summary(xlog)[[2]], 
                                           iqr3 =summary(xlog)[[5]]),
                              beta.dist = c(lbeta,
                                            lb_low_ci, 
                                            lb_hi_ci),
                              log.base = logbase)[[1]], 
                         "alt" = altexp(input.base = "log", 
                                median = median(xlog),
                                beta.dist = c(lbeta,
                                              lb_low_ci, 
                                              lb_hi_ci),
                                log.base = logbase)[[1]], 
                         "observed_beta" = round(beta,2),
                         "rsquare" = rsquare)
```

## Pseudosimulation Figure
We can then take the values simulated to generate a figure that can help demonstrate the range over which a given re-expression method may be useful.

```{r fig1, fig.height= 7, fig.width = 9}

p1 <- ggplot()+
  geom_line(aes(x = xlog, y = ylog, color = 'og'), size = 1.4, linetype = 1)+
  geom_segment(aes(x = 0, y = 0*fig1df$observed_beta-fig1df$observed_beta, xend = (max(ylog)+fig1df$observed_beta)/fig1df$observed_beta, yend = max(ylog), color = 'obs'),size = 1)+
  geom_segment(aes(x = 0, y = 0*fig1df$rb-fig1df$rb, xend = (max(ylog)+fig1df$rb)/fig1df$rb, yend = max(ylog), color = 'rb'),size = 1, linetype = 6)+
  geom_segment(aes(x = 0, y = (0)*fig1df$dz-fig1df$dz, xend = (max(ylog)+fig1df$dz)/fig1df$dz, yend = max(ylog), color = 'dz'),size = 1.5,linetype = 3)+
  geom_segment(aes(x = 0, y = (0)*fig1df$alt-fig1df$alt, xend = (max(ylog)+fig1df$alt)/fig1df$alt, yend = max(ylog), color = 'alt'),size = 1, linetype = 2)+
  scale_colour_manual(name = '',
                      values =c('og'='black','obs' = '#E69F00', 'rb' = '#CC79A7','dz'='#56B4E9','alt'='#D55E00'),
                      # labels = c("Simulated Data","Standard", "Rodriguez Barranco","Alternate","Dzierlenga"),
                      labels = c("Simulated\nData", 
                                 expression(italic("\u03b2")[Estimand]),
                                expression(italic("\u03b2")[RB]),
                                expression(italic("\u03b2")[Dz]),
                                expression(italic("\u03b2")[Alt])),
                      guide = guide_legend(override.aes = list(linetype = c(1,1,6,3,2),lwd = c(1,1,1,1,1))))+
  theme_bw()+
  scale_y_continuous(name = "Outcome Variable Values\n")+
  scale_x_continuous(name = "\nExposure Variable Values")+
  geom_vline(aes(xintercept = fig1df$x_25))+
  geom_vline(aes(xintercept = fig1df$x_75))+
  annotate(geom = "text", x = fig1df$x_25-(fig1df$x_25*0.4), y = max(ylog)*0.8, label = paste0("Quartile 1\n= ", round(fig1df$x_25,2)), fontface = 2)+
  annotate(geom = "text", x = fig1df$x_75+(fig1df$x_75*0.2), y = max(ylog)*0.8, label = paste0("Quartile 3\n= ", round(fig1df$x_75,2)), fontface = 2)+
  annotate(geom = "text", x = ((max(ylog)+fig1df$observed_beta)/fig1df$observed_beta)*1.01, y = max(ylog)*1.08, color = 'goldenrod', fontface = 2, label = "Standard linear regression line\nfit to the simulated data")+
  geom_segment(aes(x = ((max(ylog)+fig1df$observed_beta)/fig1df$observed_beta)*0.95, y = max(ylog)*1.02, xend = (max(ylog)*0.93 +fig1df$observed_beta)/fig1df$observed_beta, yend = max(ylog)*0.95),size = 0.75,color = 'black')+
  theme(axis.title.x = element_text(size = 14, face = 'bold'),
        axis.text.x = element_text(size = 12, face = 'bold'),
        axis.title.y = element_text(size = 14, face = 'bold'),
        axis.text.y = element_text(size = 12, face = 'bold'),
        legend.title = element_text(size = 14, face = 'bold'),
        legend.text = element_text(size = 12, face = 'bold'),
        legend.key.width = unit(2,"line"),
        legend.text.align = 0)
p1
```

# Table 1

First we need to do some light formatting of the datasets used for this part of the analysis. For example, we can generate a small table detailing some of the information from the actual studies and the simulation dataset that details the scenarios used in the simulation

```{r fig2dfformat}

studylist <- c("Bulka 2021", "Lee 2020","Odebeatu 2019",
               "Xu 2020","Stein 2016","Pilkerton 2018",
               "Cheang 2021","Abraham 2020","Apelberg 2007",
               "Washino 2009","Hamm 2010", "Chen 2012",
               "Darrow 2013","Steenland 2009") #Study IDs
studyn <- c(8778, 124,7765, 1947, 1191, 621, 2899, 
            101, 293, 428, 252, 429, 1630, 46294) #n in each study
aggn <- round(c(quantile(studyn, 0.1),quantile(studyn, 0.25),
                quantile(studyn, 0.5),quantile(studyn, 0.75),
                quantile(studyn, 0.9)), digits = 0) #n of various quantiles for studies overall

rel <- c("log") #For this investigation, only re-expressed from log to lin
logbase <- c(exp(1),2,10) #various log bases investigated
sigma <- c(0.25,0.45,0.65,0.85) #various sigma values investigated
beta <- c(-15,0.5,1,10,30) #BetaDGM, Note that including a beta = 0 breaks things because we're normally filtering out very small betas because even a small change in a very small beta can result in a huge relative bias value that's not really relevant on most scales (e.g. difference between 1.0E-8 and 1.0E-9)
medlist <- c(0.25,0.5,1,2,4,8,16,32) #Medians
nobs <- c(aggn[[1]],aggn[[5]]) #Considered the 10th and 90th %ile of actual study n's
nsim <- 2000 #2000 simulations chosen for this investigation

simdf <- as.data.table(expand.grid(nobs = nobs,medlist = medlist,beta = beta,sigma = sigma,logbase = logbase,rel = rel))
simdf$ex_no <- c(1:nrow(simdf))
simdf <- rev(simdf)
simdf$nsim <- nsim

lrexbetatab$logbase[lrexbetatab$logbase > 2 & lrexbetatab$logbase < 3] <- "e"
allsimdata$logbase[allsimdata$logbase == exp(1)] <- "e"

allsimdata <- allsimdata[,c("ex_no","xlog","error","errsd","ylog","x_median","x_25","x_75","rbl","rb","rbu","altl","alt","altu","dzl","dz","dzu","b_low_ci","observed_beta","b_hi_ci","rsquare","RelBias_rbl","RelBias_rb","RelBias_rbu","RelBias_altl","RelBias_alt","RelBias_altu","RelBias_dzl","RelBias_dz","RelBias_dzu","MC_SE_RelBias_rb","MC_SE_RelBias_alt","MC_SE_RelBias_dz")]
allsimdata <- merge(simdf,allsimdata,by = "ex_no")

#Create a dataframe for when beta > 0
lrexbetareg <- lrexbetatab[beta>0]
```

Then we can generate Table 1

```{r}
tab1 <- data.frame("Parameter" = c("n~obs~",
                                   "e",
                                   "\u03b2~DGM~",
                                   "Logbase",
                                   "S",
                                   "median"),
                   "Possible Values" = c(paste(nobs,collapse = ", "),
                                         "Selected from a normal distribution with mean = 0 and SD = SDe*",
                                          paste(beta, collapse = ", "),
                                          paste(logbase, collapse = ", "),
                                          paste(sigma, collapse = ", "),
                                          paste(medlist, collapse = ", ")),
                   "Rationale for Choice" = c("Quantiles (10th,90th) of the distribution of sample sizes for the 15 real data examples",
                                              "Standard deviation selected to result in an R^2 ~ 0.2, to make realistic models",
                                              "Broad range of effect sizes encompassing those int he real data examples.",
                                              "Log bases used in the 15 real data examples",
                                              "Selected values cover the approximate range of sigma values in the 15 real data examples.",
                                              "Selected values cover the range of median exposure in the 15 real data examples."))
tab1 <- knitr::kable(tab1)

tab1
```

# Figure 2


## Ordinary Least Squares Regression

Here is where we run the ordinary least squares regression and pick the most appropriate model based on minimizing AIC with a k-parameter ~3.84.

```{r OLS}

#Fit for Relative Bias vs. sigma for Alternative Method
  #Baseline fit with all variables included
fit2p5 <- lm(RelBias_alt~poly(sigma,2,raw=T)+
               C(as.factor(logbase),base = 3)+logbase:sigma+
               beta+beta:sigma+
               medlist+medlist:sigma+
               nobs+nobs:sigma, data = lrexbetareg) 
  #Minimize AIC based on a k = p < 0.05 in Chi-sq test
step.2p5 <- stepAIC(fit2p5,direction = "both",trace = F, 
                    k = qchisq(0.05,1,lower.tail = FALSE)) 
# summary(step.2p5)
  #Based on variables retained above, generate fits for the lower and upper confidence intervals
fit2p5l <- lm(RelBias_altl~poly(sigma,2,raw=T)+C(as.factor(logbase),base = 3)+logbase:sigma+nobs+nobs:sigma, data = lrexbetareg)
# summary(fit2p5l)
 fit2p5u <- lm(RelBias_altu~poly(sigma,2,raw=T)+C(as.factor(logbase),base = 3)+logbase:sigma+nobs+nobs:sigma, data = lrexbetareg)
# summary(fit2p5u)

#Fit for Relative Bias vs. sigma for Rodriguez-Barranco Method
fit2p6 <- lm(RelBias_rb~poly(sigma,2,raw=T)+
               logbase+logbase:sigma+
               beta+beta:sigma+
               medlist+medlist:sigma+
               nobs+nobs:sigma, data = lrexbetareg)
step.2p6 <- stepAIC(fit2p6,direction = "both",trace = F, 
                    k = qchisq(0.05,1,lower.tail = FALSE))
# summary(step.2p6)
fit2p6l <- lm(RelBias_rbl~poly(sigma,2,raw=T)+medlist+sigma:medlist, data = lrexbetareg)
# summary(fit2p6l)
fit2p6u <- lm(RelBias_rbu~poly(sigma,2,raw=T)+medlist+sigma:medlist, data = lrexbetareg)
# summary(fit2p6u)

#Fit for Relative Bias vs. sigma for Dzierlenga Method
fit2p7 <- lm(RelBias_dz~poly(sigma,2,raw=T)+
               C(as.factor(logbase),base = 3)+logbase:sigma+
               beta+beta:sigma+
               medlist+medlist:sigma+
               nobs+nobs:sigma, data = lrexbetareg)
step.2p7 <- stepAIC(fit2p7,direction = "both",trace = F, 
                    k = qchisq(0.05,1,lower.tail = FALSE))
# summary(step.2p7)
fit2p7l <- lm(RelBias_dzl~poly(sigma,2,raw=T)+nobs+nobs:sigma, data = lrexbetareg)
# summary(fit2p7l)
fit2p7u <- lm(RelBias_dzu~poly(sigma,2,raw=T)+nobs+nobs:sigma, data = lrexbetareg)
# summary(fit2p7u)

#We then repeat the same thing for the full nsim*nscenario dataset (where beta > 0)
fit2p5f <- lm(RelBias_alt~poly(sigma,2,raw=T)+
                logbase+logbase:sigma+
                beta+beta:sigma+
                medlist+medlist:sigma+
                nobs+nobs:sigma, data = allsimdata[beta > 0])
step.2p5f <- stepAIC(fit2p5f,direction = "both",trace = F, 
                     k = qchisq(0.05,1,lower.tail = FALSE))
# summary(step.2p5f)

fit2p6f <- lm(RelBias_rb~poly(sigma,2,raw=T)+
                logbase+logbase:sigma+
                beta+beta:sigma+
                medlist+medlist:sigma+
                nobs+nobs:sigma, data = allsimdata[beta > 0])
step.2p6f <- stepAIC(fit2p6f,direction = "both",trace = F, 
                     k = qchisq(0.05,1,lower.tail = FALSE))
# summary(step.2p6f)

fit2p7f <- lm(RelBias_dz~poly(sigma,2,raw=T)+
                logbase+logbase:sigma+
                beta+beta:sigma+
                medlist+medlist:sigma+
                nobs+nobs:sigma, data = allsimdata[beta > 0])
step.2p7f <- stepAIC(fit2p7f,direction = "both",trace = F, 
                     k = qchisq(0.05,1,lower.tail = FALSE))
#summary(step.2p7f)
```
# Refits
```{r OLS-rerun with R2}

#Fit for Relative Bias vs. sigma for Alternative Method
  #Baseline fit with all variables included
fit2p5r <- lm(RelBias_alt~poly(sigma,2,raw=T)+
               C(as.factor(logbase),base = 3)+logbase:sigma+
               beta+beta:sigma+
               medlist+medlist:sigma+
               nobs+nobs:sigma+
               rsquare+rsquare:sigma, data = lrexbetareg) 
  #Minimize AIC based on a k = p < 0.05 in Chi-sq test
step.2p5r <- stepAIC(fit2p5,direction = "both",trace = F, 
                    k = qchisq(0.05,1,lower.tail = FALSE)) 
# summary(step.2p5r)
  #Based on variables retained above, generate fits for the lower and upper confidence intervals
fit2p5lr <- lm(RelBias_altl~poly(sigma,2,raw=T)+C(as.factor(logbase),base = 3)+logbase:sigma+nobs+nobs:sigma, data = lrexbetareg)
# summary(fit2p5lr)
 fit2p5ur <- lm(RelBias_altu~poly(sigma,2,raw=T)+C(as.factor(logbase),base = 3)+logbase:sigma+nobs+nobs:sigma, data = lrexbetareg)
# summary(fit2p5ur)

#Fit for Relative Bias vs. sigma for Rodriguez-Barranco Method
fit2p6r <- lm(RelBias_rb~poly(sigma,2,raw=T)+
               logbase+logbase:sigma+
               beta+beta:sigma+
               medlist+medlist:sigma+
               nobs+nobs:sigma+
               rsquare+rsquare:sigma, data = lrexbetareg)
step.2p6r <- stepAIC(fit2p6,direction = "both",trace = T, 
                    k = qchisq(0.05,1,lower.tail = FALSE))
# summary(step.2p6r)
fit2p6lr <- lm(RelBias_rbl~poly(sigma,2,raw=T)+medlist+sigma:medlist, data = lrexbetareg)
# summary(fit2p6lr)
fit2p6ur <- lm(RelBias_rbu~poly(sigma,2,raw=T)+medlist+sigma:medlist, data = lrexbetareg)
# summary(fit2p6ur)

#Fit for Relative Bias vs. sigma for Dzierlenga Method
fit2p7r <- lm(RelBias_dz~poly(sigma,2,raw=T)+
               C(as.factor(logbase),base = 3)+logbase:sigma+
               beta+beta:sigma+
               medlist+medlist:sigma+
               nobs+nobs:sigma+
               rsquare+rsquare:sigma, data = lrexbetareg)
step.2p7r <- stepAIC(fit2p7,direction = "both",trace = F, 
                    k = qchisq(0.05,1,lower.tail = FALSE))
# summary(step.2p7r)
fit2p7lr <- lm(RelBias_dzl~poly(sigma,2,raw=T)+nobs+nobs:sigma, data = lrexbetareg)
# summary(fit2p7lr)
fit2p7ur <- lm(RelBias_dzu~poly(sigma,2,raw=T)+nobs+nobs:sigma, data = lrexbetareg)
# summary(fit2p7ur)

#We then repeat the same thing for the full nsim*nscenario dataset (where beta > 0)
fit2p5fr <- lm(RelBias_alt~poly(sigma,2,raw=T)+
                logbase+logbase:sigma+
                beta+beta:sigma+
                medlist+medlist:sigma+
                nobs+nobs:sigma+
               rsquare+rsquare:sigma, data = allsimdata[beta > 0])
step.2p5fr <- stepAIC(fit2p5f,direction = "both",trace = F, 
                     k = qchisq(0.05,1,lower.tail = FALSE))
# summary(step.2p5fr)

fit2p6fr <- lm(RelBias_rb~poly(sigma,2,raw=T)+
                logbase+logbase:sigma+
                beta+beta:sigma+
                medlist+medlist:sigma+
                nobs+nobs:sigma+
               rsquare+rsquare:sigma, data = allsimdata[beta > 0])
step.2p6fr <- stepAIC(fit2p6f,direction = "both",trace = F, 
                     k = qchisq(0.05,1,lower.tail = FALSE))
# summary(step.2p6fr)

fit2p7fr <- lm(RelBias_dz~poly(sigma,2,raw=T)+
                logbase+logbase:sigma+
                beta+beta:sigma+
                medlist+medlist:sigma+
                nobs+nobs:sigma+
               rsquare+rsquare:sigma, data = allsimdata[beta > 0])
step.2p7fr <- stepAIC(fit2p7f,direction = "both",trace = F, 
                     k = qchisq(0.05,1,lower.tail = FALSE))
#summary(step.2p7fr)

# summary(allsimdata$rsquare)
```

Those models can then be used to guide how the fits are displayed in Figure 2

```{r fig2plot, message = FALSE, warning=FALSE}

fig2c <- ggplot(data = lrexbetareg, aes(x = sigma, y = RelBias_alt))+
  geom_jitter(aes(shape = as.factor(logbase), size = medlist
                  , fill = as.character(nobs)
                  )
              , color = "black"
              )+
  geom_smooth(data = lrexbetareg, method = 'lm',
              formula = y~poly(x,2,raw=T),
              aes(shape = as.factor(logbase),
                  color = as.character(nobs),
                  linetype = as.factor(logbase)),
              alpha = 0.0,
              size = 1.1) +
  scale_x_continuous(name = "Sigma",breaks = c(0.25,0.45,0.65,0.85))+
  scale_y_continuous(name = "Relative Bias Value (Alternative Method)", lim = c(-0.75,1.25))+
  scale_color_manual(name = "Number of Observations (+ Fitted Curves)",
                     values = c("#D55E00","#56B4E9"),
                     guide = "none"
                     )+
  scale_fill_manual(name = "Number of Observations\n(+ Fitted Curves)",
                    values = alpha(c("#D55E00","#56B4E9"),c(1,1)))+
  scale_shape_manual(name = "Logarithm Base",
                       breaks = c(2,"e",10),
                       labels = c("2","e","10"),
                       # values = c(15,18,20)
                       values = c(21,22,24)
                     )+
  scale_linetype_manual(name = "Fitted Curves for Logarithm Base",
                       breaks = c(10,"e",2),
                       labels = c("10","e","2"),
                       values = c(3,2,1))+
  scale_size(range = c(1,4),name = "Median Value",
             guide = guide_legend(reverse = TRUE)) +
  geom_vline(xintercept = sigma)+
  theme_bw()+
  guides(size = guide_legend(order = 1, reverse = TRUE),
         shape = guide_legend(order = 2,
                              override.aes = list(size = 3)),
         fill = guide_legend(order = 4,
                             reverse = TRUE,
                             override.aes = list(color = c("#56B4E9","#D55E00"),
                                                 alpha = 1,
                                                 size = 6,
                                                 shape = 15)),
         linetype = guide_legend(order = 3, reverse = TRUE, 
                                 override.aes = list(color = "black")
                                 ))+
  theme(axis.title = element_text(size = 14, face = "bold"),
        axis.text = element_text(size = 12, face = "bold"),
        legend.title = element_text(size = 12, face = "bold"),
        legend.text = element_text(size = 12, face = "bold"),
        legend.key.width = unit(3,"line"))


fig2a <- ggplot(data = lrexbetareg, aes(x = sigma, y = RelBias_rb))+
  geom_jitter(aes(shape = as.factor(logbase), size = medlist, fill = as.character(nobs)),
              color = "black"
              # , alpha = 0.5
              )+
  geom_smooth(data = lrexbetareg, method = 'lm',
              formula = y~poly(x,2,raw=T),
              aes(linetype = as.factor(medlist)),
              alpha = 0.0,
              color = "blue") +
  scale_x_continuous(name = "Sigma",breaks = c(0.25,0.45,0.65,0.85))+
  scale_y_continuous(name = "Relative Bias Value (Rodriguez-Barranco Method)", lim = c(-0.75,1.25))+
  scale_shape_manual(name = "Logarithm Base",
                       breaks = c(2,"e",10),
                       labels = c("2","e","10"),
                       values = c(21,22,24)
                     )+
  scale_fill_manual(name = "Number of Observations",
                    values = c("#D55E00","#56B4E9"))+
  scale_linetype_discrete(name = "Fitted Curves for Median Values")+
  scale_size(range = c(1,4),
             name = "Median Value",
             guide = guide_legend(reverse = TRUE)) +
  geom_vline(xintercept = sigma)+
  theme_bw()+
  guides(size = guide_legend(order = 2, reverse = TRUE),
         shape = guide_legend(order = 3,
                              override.aes = list(size = 3)),
         fill = guide_legend(order = 4, reverse = TRUE,
                              override.aes = list(shape = 15, 
                                                  size = 6, 
                                                  color = c("#56B4E9","#D55E00"),
                                                  alpha = 1)),
         linetype = guide_legend(order = 1, reverse = TRUE))+
  theme(axis.title = element_text(size = 14, face = "bold"),
        axis.text = element_text(size = 12, face = "bold"),
        legend.title = element_text(size = 12, face = "bold"),
        legend.text = element_text(size = 12, face = "bold"),
        legend.key.width = unit(3,"line"))

fig2b <- ggplot(data = lrexbetareg, aes(x = sigma, y = RelBias_dz))+ 
  geom_jitter(aes(shape = as.factor(logbase), size = medlist, fill = as.character(nobs)),
              color = "black"
              )+
  geom_smooth(data = lrexbetareg, method = 'lm', 
              formula = y~poly(x,2,raw=T),
              aes(color = as.factor(nobs)),alpha = 0.0) + 
  scale_x_continuous(name = "Sigma",breaks = c(0.25,0.45,0.65,0.85))+
  scale_y_continuous(name = "Relative Bias Value (Dzierlenga Method)", lim = c(-0.75,1.25))+
  scale_color_manual(name = "Number of Observations",
                     values = c("#D55E00","#56B4E9"),
                     guide = "none"#guide_legend(reverse = TRUE)
                     )+
  scale_fill_manual(name = "Number of Observations\n(+ Fitted Curves)",
                    values = alpha(c("#D55E00","#56B4E9"),c(1,1)))+
  scale_shape_manual(name = "Logarithm Base",
                       breaks = c(2,"e",10),
                       labels = c("2","e","10"),
                       values = c(21,22,24))+
  scale_size(range = c(1,4),name = "Median Value",
             guide = guide_legend(reverse = TRUE)) +
  geom_vline(xintercept = sigma)+
  theme_bw()+
  guides(size = guide_legend(order = 1, reverse = TRUE),
         shape = guide_legend(order = 2,
                              override.aes = list(size = 3)),
         fill = guide_legend(order = 3,
                             reverse = TRUE,
                             override.aes = list(color = c("#56B4E9","#D55E00"),
                                                 alpha = 1,
                                                 size = 6,
                                                 shape = 15)))+
  theme(axis.title = element_text(size = 14, face = "bold"), 
        axis.text = element_text(size = 12, face = "bold"),
        legend.title = element_text(size = 12, face = "bold"),
        legend.text = element_text(size = 12, face = "bold"),
        legend.key.width = unit(3,"line"))

#Creating a dataframe with the specific scenarios of interest and converting it
#from wide to long for Figure 2D
lrexbetatabsub <- lrexbetatab[beta == 0.5 & medlist %in% c(0.5,8)&logbase %in% c(2,10),]
lrexbetalong <- melt(lrexbetatabsub,measure = c("RelBias_rb","RelBias_alt","RelBias_dz"))

fig2d <- ggplot(data = lrexbetalong, 
               aes(x = sigma, y = value, fill = variable))+
  geom_jitter(shape = 21,
              color = "black",
              size = 3
              # , alpha = 0.5
              )+
  geom_smooth(data = lrexbetalong[rel == "log" & (variable %in% c("RelBias_dz"))],
              method = 'lm', 
              formula = y~poly(x,2,raw=T), 
              alpha = 0.0,
              color = "#009E73",
              size = 1.5) +
  geom_smooth(data = lrexbetalong[rel == "log" & (variable %in% c("RelBias_alt"))],
              method = 'lm', 
              formula = y~poly(x,2,raw=T),
              aes(linetype = logbase), 
              alpha = 0.0,
             color = "#CC79A7",
             size = 1.5)+ 
  scale_x_continuous(name = "Sigma",breaks = c(0.25,0.45,0.65,0.85))+
  scale_y_continuous(name = "Relative Bias Value", lim = c(-0.75,1.25))+
  scale_color_manual(name = "Re-expression\nAlgorithm",
                       breaks = c("RelBias_rb","RelBias_dz","RelBias_alt"),
                       labels = c(expression("\u03b2"[RB]),
                                  expression("\u03b2"[Dz]),
                                  expression("\u03b2"[Alt])),
                       values = c("#E69F00","#009E73","#CC79A7"),
                       guide = "none")+
    scale_fill_manual(name = "Re-expression\nAlgorithm",
                      breaks = c("RelBias_rb","RelBias_dz","RelBias_alt"),
                      labels = c(expression(italic("\u03b2")[RB]),
                                 expression(italic("\u03b2")[Dz]),
                                 expression(italic("\u03b2")[Alt])),
                      values = c("#E69F00","#009E73","#CC79A7")
                      )+
  scale_linetype_manual(name = "Log Base (Alternative\nRegression Estimator)",
                        guide = guide_legend(reverse = TRUE),
                        values = c(1,4))+
  new_scale("linetype")+
    geom_smooth(data = lrexbetalong[rel == "log" & (variable == "RelBias_rb")],
              color = "#E69F00", method = "lm",formula = y~poly(x,2,raw=T),
              aes(linetype = as.factor(medlist)), alpha = 0.0, size = 1.5)+
    scale_linetype_discrete(name = "Median (Rodriguez-Barranco\nRegression Estimator)",
             guide = guide_legend(reverse = TRUE))+
  geom_vline(xintercept = sigma)+
  theme_bw()+
  guides(fill = guide_legend(order = 1,
                             override.aes = list(color = c("#E69F00","#009E73","#CC79A7"))
                             ))+
  theme(axis.title = element_text(size = 14, face = "bold"), 
        axis.text = element_text(size = 12, face = "bold"),
        legend.title = element_text(size = 12, face = "bold"),
        legend.text = element_text(size = 12, face = "bold"),
        legend.key.width = unit(3,"line"))
ggarrange(fig2a,fig2b,fig2c,fig2d,nrow = 2)

# Creates figure 2-- Uncomment to generate
# pdf("figure2.pdf",width = 15, height = 8)
# ggpubr::ggarrange(fig2a,fig2b, labels = c("A","B"), align = "v")
# ggpubr::ggarrange(fig2c,fig2d, labels = c("C","D"), align = "v")
# dev.off()

lrexbetareg$rsqcat <- 0
lrexbetareg$rsqcat <- ifelse(lrexbetareg$rsquare < 0.07,"<0.07",
                             ifelse(lrexbetareg$rsquare > 0.34, ">0.34","0.07-0.34"))

altfig2a <- ggplot(data = lrexbetareg, aes(x = sigma, y = RelBias_rb))+
  geom_jitter(aes(shape = as.factor(logbase), size = medlist, fill = as.character(nobs)),
              color = "black"
              # , alpha = 0.5
              )+
 geom_line(data = lrexbetareg, 
            stat = 'smooth',
            method = 'lm',
              formula = y~poly(x,2,raw=T),
              aes(linetype = as.factor(medlist),
                  alpha = rsqcat),
              color = "blue",
           size = 1.1) +
  scale_x_continuous(name = "Sigma",breaks = c(0.25,0.45,0.65,0.85))+
  scale_y_continuous(name = "Relative Bias Value (Rodriguez-Barranco Method)", lim = c(-1.25,1.25))+
  scale_shape_manual(name = "Logarithm Base",
                       breaks = c(2,"e",10),
                       labels = c("2","e","10"),
                       # values = c(15,18,20)
                       values = c(21,22,24)
                     )+
  scale_fill_manual(name = "Number of Observations",
                    values = c("#D55E00","#56B4E9"))+
  scale_linetype_discrete(name = "Fitted Curves for Median Values")+
    scale_alpha_manual(name = "Rsquared Value",
                     values = c(0.33,0.67,1))+
  scale_size(range = c(1,4),
             # breaks = c(0.25,0.5,1,2,4,8,16,32),
             name = "Median Value",
             guide = guide_legend(reverse = TRUE)) +
  geom_vline(xintercept = sigma)+
  theme_bw()+
  guides(size = guide_legend(order = 3, reverse = TRUE),
         shape = guide_legend(order = 4,
                              override.aes = list(size = 3)),
         fill = guide_legend(order = 5, reverse = TRUE,
                              override.aes = list(shape = 15, 
                                                  size = 6, 
                                                  color = c("#56B4E9","#D55E00"),
                                                  alpha = 1)),
         linetype = guide_legend(order = 1, reverse = TRUE),
         alpha = guide_legend(order = 2))+
  theme(axis.title = element_text(size = 14, face = "bold"),
        axis.text = element_text(size = 12, face = "bold"),
        legend.title = element_text(size = 12, face = "bold"),
        legend.text = element_text(size = 12, face = "bold"),
        legend.key.width = unit(3,"line"))

altfig2b <- ggplot(data = lrexbetareg, aes(x = sigma, y = RelBias_dz))+ 
  geom_jitter(aes(shape = as.factor(logbase), size = medlist, fill = as.character(nobs)),
              color = "black"
              # , alpha = 0.5
              )+
  geom_line(data = lrexbetareg[rel == "log"], 
            stat = 'smooth',
            method = 'lm',
              formula = y~poly(x,2,raw=T),
              aes(alpha = rsqcat,
                  color = as.character(nobs)),
              size = 1.1) +
  scale_x_continuous(name = "Sigma",breaks = c(0.25,0.45,0.65,0.85))+
  scale_y_continuous(name = "Relative Bias Value (Dzierlenga Method)", lim = c(-1.25,1.25))+
  scale_color_manual(name = "Number of Observations",
                     values = c("#D55E00","#56B4E9"),
                     guide = "none"#guide_legend(reverse = TRUE)
                     )+
  scale_alpha_manual(name = "Rsquared Value",
                     values = c(0.33,0.67,1))+
  scale_fill_manual(name = "Number of Observations\n(+ Fitted Curves)",
                    values = alpha(c("#D55E00","#56B4E9"),c(1,1)))+
  scale_shape_manual(name = "Logarithm Base",
                       breaks = c(2,"e",10),
                       labels = c("2","e","10"),
                       # values = c(15,18,20)
                       values = c(21,22,24))+
  scale_size(range = c(1,4),name = "Median Value",
             guide = guide_legend(reverse = TRUE)) +
  geom_vline(xintercept = sigma)+
  theme_bw()+
  guides(size = guide_legend(order = 1, reverse = TRUE),
         shape = guide_legend(order = 2,
                              override.aes = list(size = 3)),
         fill = guide_legend(order = 3,
                             reverse = TRUE,
                             override.aes = list(color = c("#56B4E9","#D55E00"),
                                                 alpha = 1,
                                                 size = 6,
                                                 shape = 15)))+
  theme(axis.title = element_text(size = 14, face = "bold"), 
        axis.text = element_text(size = 12, face = "bold"),
        legend.title = element_text(size = 12, face = "bold"),
        legend.text = element_text(size = 12, face = "bold"),
        legend.key.width = unit(3,"line"))

altfig2c <- ggplot(data = lrexbetareg, aes(x = sigma, y = RelBias_alt))+
  geom_jitter(aes(shape = as.factor(logbase), size = medlist
                  , fill = as.character(nobs)
                  )
              , color = "black"
              # , alpha = 0.6
              )+
  geom_line(data = lrexbetareg, 
            stat = 'smooth',
            method = 'lm',
              formula = y~poly(x,2,raw=T),
              aes(linetype = logbase,
                  shape = logbase,
                  alpha = rsqcat,
                  color = as.character(nobs)),
              size = 1.1) +
  scale_x_continuous(name = "Sigma",breaks = c(0.25,0.45,0.65,0.85))+
  scale_y_continuous(name = "Relative Bias Value (Alternative Method)", lim = c(-1.25,1.25))+
  scale_color_manual(name = "Number of Observations",
                     values = c("#D55E00","#56B4E9"),
                     guide = "none"
                     )+
  scale_fill_manual(name = "Number of Observations\n(+ Fitted Curves)",
                    values = alpha(c("#D55E00","#56B4E9"),c(1,1)))+
  scale_shape_manual(name = "Logarithm Base",
                       breaks = c(2,"e",10),
                       labels = c("2","e","10"),
                       # values = c(15,18,20)
                       values = c(21,22,24)
                     )+
  scale_alpha_manual(name = "Rsquared Value",
                     values = c(0.33,0.67,1))+
  scale_linetype_manual(name = "Fitted Curves for Logarithm Base",
                       breaks = c(10,"e",2),
                       labels = c("10","e","2"),
                       values = c(3,2,1))+
  scale_size(range = c(1,4),name = "Median Value",
             guide = guide_legend(reverse = TRUE)) +
  geom_vline(xintercept = sigma)+
  theme_bw()+
  guides(size = guide_legend(order = 1, reverse = TRUE),
         shape = guide_legend(order = 2,
                              override.aes = list(size = 3)),
         # color = guide_legend(order = 4, reverse = TRUE,
         #                      override.aes = list(color = c("#D55E00","#56B4E9"),
         #                                          size = 3)),
         fill = guide_legend(order = 5,
                             reverse = TRUE,
                             override.aes = list(color = c("#56B4E9","#D55E00"),
                                                 alpha = 1,
                                                 size = 6,
                                                 shape = 15)),
         linetype = guide_legend(order = 3, reverse = TRUE, 
                                 override.aes = list(color = "black")
                                 ),
         alpha = guide_legend(order = 4))+
  theme(axis.title = element_text(size = 14, face = "bold"),
        axis.text = element_text(size = 12, face = "bold"),
        legend.title = element_text(size = 12, face = "bold"),
        legend.text = element_text(size = 12, face = "bold"),
        legend.key.width = unit(3,"line"))
```

# Table 2

For the full nsim*nscenario dataset, calculate the relative bias and coverage probability for each individual simulation.

```{r indivcalc}
allsimdata$RelBias_rb1 <- (allsimdata$rb-allsimdata$observed_beta)/abs(allsimdata$observed_beta)
allsimdata$RelBias_dz1 <- (allsimdata$dz-allsimdata$observed_beta)/abs(allsimdata$observed_beta)
allsimdata$RelBias_alt1 <- (allsimdata$alt-allsimdata$observed_beta)/abs(allsimdata$observed_beta)

allsimdata$coverage_prob_rb <- allsimdata$coverage_prob_dz <- allsimdata$coverage_prob_alt <- 0
allsimdata$coverage_prob_rb <- c(0,1)[(allsimdata$observed_beta <= allsimdata$rbu & allsimdata$observed_beta >= allsimdata$rbl)+1]
allsimdata$coverage_prob_dz <- c(0,1)[(allsimdata$observed_beta <= allsimdata$dzu & allsimdata$observed_beta >= allsimdata$dzl)+1]
allsimdata$coverage_prob_alt <- c(0,1)[(allsimdata$observed_beta <= allsimdata$altu & allsimdata$observed_beta >= allsimdata$altl)+1]
```

Then Table 2 can be generated

```{r}
tab2 <- data.frame("Estimator" = c("\u03b2~RB~",
                                   "\u03b2~Dz~",
                                   "\u03b2~Alt~"),
                   "Average absolute relative bias" = c(mean(abs(allsimdata$RelBias_rb1),na.rm = T),
                                               mean(abs(allsimdata$RelBias_dz1),na.rm = T),
                                               mean(abs(allsimdata$RelBias_alt1),na.rm = T)),
                   "First Quartile absolute relative bias" = c(summary(abs(allsimdata$RelBias_rb1))[[2]],
                                               summary(abs(allsimdata$RelBias_dz1))[[2]],
                                               summary(abs(allsimdata$RelBias_alt1))[[2]]),
                   "Third Quartile absolute relative bias" = c(summary(abs(allsimdata$RelBias_rb1))[[5]],
                                               summary(abs(allsimdata$RelBias_dz1))[[5]],
                                               summary(abs(allsimdata$RelBias_alt1))[[5]]),
                   "Average coverage probability" = c(mean(allsimdata$coverage_prob_rb,na.rm = T),
                                                      mean(allsimdata$coverage_prob_dz,na.rm = T),
                                                      mean(allsimdata$coverage_prob_alt,na.rm = T)))
names(tab2) <- c("Estimator","Average absolute relative bias","First quartile absolute relative bias","Third Quartile absolute relative bias","Average coverage probability")

tab2 <- knitr::kable(tab2)

tab2
```

# Table 3

```{r}
tab2n <- allsimdata[allsimdata$nobs == 162 & allsimdata$beta == 1 & (allsimdata$sigma == 0.45 | allsimdata$sigma == 0.85) & (allsimdata$medlist == 2 | allsimdata$medlist == 16) & (allsimdata$logbase == 2 | allsimdata$logbase == 10)]
tab2n <- dplyr::select(tab2n,sigma,medlist,logbase,RelBias_rb,RelBias_dz,RelBias_alt, coverage_prob_rb, coverage_prob_dz, coverage_prob_alt)
tab2n <- aggregate(.~sigma+medlist+logbase, data = tab2n, mean)
tab2n <- tab2n[order(tab2n$sigma, tab2n$medlist, tab2n$logbase),]
tab2n1 <- pivot_longer(tab2n, 
                      cols = c("coverage_prob_rb", "coverage_prob_dz", "coverage_prob_alt"), 
                      names_to = "var2",
                      values_to = "coverage_prob")
tab2n <- pivot_longer(tab2n, 
                      cols = c("RelBias_rb","RelBias_dz","RelBias_alt"), 
                      names_to = "rexmethod",
                      values_to = "RelBias")
tab2n$coverage_prob <- tab2n1$coverage_prob
tab2n$rexmethod[str_detect(tab2n$rexmethod,"rb")] <- "rb"
tab2n$rexmethod[str_detect(tab2n$rexmethod,"dz")] <- "dz"
tab2n$rexmethod[str_detect(tab2n$rexmethod,"alt")] <- "alt"
tab2n[,4:6] <- NULL
tab2n <- tab2n %>% mutate_at(c("RelBias","coverage_prob"),round, digits = 3)
tab2n$coverage_prob <- tab2n$coverage_prob * 100
tab2n
```

# Table 4

We're first plugging in estimates for medians and IQRs for studies that don't report them. While the Dzierlenga method doesn't explicitly need these values, for the sake of comparison across methods, it will also use these estimated values for Table 3. Additionally in this step, means are estimated from medians when the former aren't available but the latter are.

```{r tab4setup}

#Add medians and IQRs
data[data$study_id == "Stein 2016",4:6] <- list(22.2, 15.35, 30.8)
data[data$study_id == "Pilkerton 2018",4:6] <- list(4.3, 3, 6.3)
data[data$study_id == "Hamm 2010",4:6] <- list(7.8, 5.7, 10.7)
data[data$study_id == "Chen 2012",4:6] <- list(5.94, 3.94, 8.94)
data[data$study_id == "Steenland 2009",4:6] <- list(20.2, 13.6, 29.3)

#Calculate mean and SD from median
data$exp_mean[is.na(data$exp_mean) & !is.na(data$exp_med)] <- 
  (data$exp_1q[is.na(data$exp_mean) & !is.na(data$exp_med)] + 
     data$exp_med[is.na(data$exp_mean) & !is.na(data$exp_med)] + 
     data$exp_3q[is.na(data$exp_mean) & !is.na(data$exp_med)]) / 3
```

First we run the Rodriguez-Barranco method using model A (linear-linear) for linear-base data (relative x) and model B (log-linear) for log-base data (absolute x). Absolute y is always used. The absolute change (c) is 1 whereas the relative change (k) is equivalent to the log base being used.

```{r tab4rb}
rbout <- data.frame("study" = data$study_id, "input_base" = data$input_base, "actual_beta" = data$manual_beta, "actual_blci" = data$manual_blci, "actual_buci" = data$manual_buci, "beta" = c(1:nrow(data)), "beta_lci" = c(1:nrow(data)), "beta_uci" = c(1:nrow(data)), "logbase" = data$logbase, "nobs" = data$nobs, "sigma" = data$sigma, "medlist" = data$medlist)
#Here we're defining the log-base exposures as absolute expressions and the linear as relative expressions
x.exp <- ifelse(data$input_base == "log", "abs", "rel")
for(i in 1:nrow(data)){
  rbout[i,6:8] <- rbexp(model = data$rb_model[i],
                        y.exp = "abs",
                        x.exp = x.exp[i],
                        beta = data$beta_mean[i],
                        se = (data$beta_uci[i]-data$beta_lci[i])/3.92,
                        mean.x = data$exp_mean[i], #data$exp_med[i], changed 12/13/22
                        mean.y = 0,
                        a = exp(1),
                        b = data$logbase[i],
                        k = data$logbase[i],
                        c = 1)
}
rbout$method <- "Rodriguez-Barranco Method" 
```

Next we run the "Alternative" method. This one is relatively straightforward, and the values can just be input directly from the data frame.

```{r tab4alt}
altout <- data.frame("study" = data$study_id, "input_base" = data$input_base, "actual_beta" = data$manual_beta, "actual_blci" = data$manual_blci, "actual_buci" = data$manual_buci, "beta" = c(1:nrow(data)), "beta_lci" = c(1:nrow(data)), "beta_uci" = c(1:nrow(data)), "logbase" = data$logbase, "nobs" = data$nobs, "sigma" = data$sigma, "medlist" = data$medlist)
for(i in 1:nrow(data)){
  altout[i,6:8] <- altexp(input.base = data$input_base[i],
                          median = data$exp_med[i],
                          log.base = data$logbase[i],
                          beta.dist = c(data$beta_mean[i], data$beta_lci[i], data$beta_uci[i]))
}
altout$method <- "Alternative Method"
```

Finally, we'll replicate the code used above for Table 3 with the Dzierlenga method, but this time using the estimated medians for consistency across methods.

```{r tab4dz}
dzout <- data.frame("study" = data$study_id, "input_base" = data$input_base, "actual_beta" = data$manual_beta, "actual_blci" = data$manual_blci, "actual_buci" = data$manual_buci, "beta" = c(1:nrow(data)), "beta_lci" = c(1:nrow(data)), "beta_uci" = c(1:nrow(data)), "logbase" = data$logbase, "nobs" = data$nobs, "sigma" = data$sigma, "medlist" = data$medlist)
for(i in 1:nrow(data)){
  dzout[i,6:8] <- dzexp(input.base = data$input_base[i], 
                        exp.dist = c(med = data$exp_med[i], iqr1 = data$exp_1q[i], iqr3 = data$exp_3q[i],
                                     gmean = data$exp_gmean[i], gsd = data$exp_gsd[i],
                                     mean = data$exp_mean[i], sd = data$exp_sd[i]),
                        beta.dist = c(data$beta_mean[i], data$beta_lci[i], data$beta_uci[i]),
                        log.base = data$logbase[i])
}
dzout$method <- "Dzierlenga Method"
```

Finally, the outputted datasets for each method along with their re-expressed values are combined and the table is formatted.

```{r tab4gen}
dfout <- rbind(rbout, altout, dzout)
dfout$prop_diff_beta <- (dfout$beta/dfout$actual_beta)-1

tab4 <- merge(rbout, altout, by = c("study", "input_base","logbase","nobs","sigma","medlist", "actual_beta", "actual_blci", "actual_buci"))
tab4 <- merge(tab4, dzout, by = c("study", "input_base","logbase","nobs","sigma","medlist", "actual_beta", "actual_blci", "actual_buci"))
tab4$p_d_beta.x <- round((tab4$beta.x/tab4$actual_beta)-1,2)
tab4$p_d_beta.y <- round((tab4$beta.y/tab4$actual_beta)-1,2)
tab4$p_d_beta <- round((tab4$beta/tab4$actual_beta)-1,2)

tab4$alt_beta_lci <- altout$beta_lci
tab4$alt_beta_uci <- altout$beta_uci

tab4 <- tab4 %>% mutate(across(c(actual_beta, beta.x, beta.y, beta), signif, 4))
tab4 <- tab4 %>% mutate(across(c(p_d_beta.x, p_d_beta.y, p_d_beta), round, 2))
tab4 <- tab4[order(tab4$input_base,decreasing = T),]
#tab4 <- tab4 %>% mutate(across(everything(), as.character))
tab4 <- tab4[c("study","input_base","logbase","nobs","sigma","medlist","actual_beta", "actual_blci", "actual_buci", "beta.x","p_d_beta.x","alt_beta_lci","beta.y","alt_beta_uci","p_d_beta.y","beta","p_d_beta")]
names(tab4) <- c("Study", "Input_Base","logbase","nobs","sigma","medlist","Observed_Beta", "Beta_Lower", "Beta_Upper","RB_Beta","delta_RB_Beta","alt_beta_lci","Alt_Beta","alt_beta_uci","delta_Alt_Beta","Dz_Beta","delta_Dz_Beta")

tab4 <- as.data.table(tab4)
tab4 <- tab4[tab4$Input_Base == "log",]
tab4$logbase[tab4$logbase == 2.718281828] <- "e"
tab4$sigma <- as.numeric(tab4$sigma)
tab4$nobs <- as.numeric(tab4$nobs)
tab4$medlist <- as.numeric(tab4$medlist)
tab5 <- tab4 #Set up next table
tab4 <- dplyr::select(tab4,Study,Observed_Beta,RB_Beta,delta_RB_Beta,Dz_Beta,delta_Dz_Beta,Alt_Beta,delta_Alt_Beta)
tab4 <- tab4 %>% mutate_at(c("Observed_Beta","RB_Beta","delta_RB_Beta","Dz_Beta","delta_Dz_Beta","Alt_Beta","delta_Alt_Beta"),signif, digits = 3)
tab4 <- tab4 %>% mutate_if(is.numeric, as.character)
tab4
```

# Table 4B

This is going to be one long code chunk to generate Table 3B since it will just be replicating the analysis for Table 3A but with different input data

```{r tab3bgen}
rbout <- data.frame("study" = datab$study_id, "input_base" = datab$input_base, "actual_beta" = datab$manual_beta, "actual_blci" = datab$manual_blci, "actual_buci" = datab$manual_buci, "beta" = c(1:nrow(datab)), "beta_lci" = c(1:nrow(datab)), "beta_uci" = c(1:nrow(datab)), "logbase" = datab$logbase, "nobs" = datab$nobs, "sigma" = datab$sigma, "medlist" = datab$medlist)
#Here we're defining the log-base exposures as absolute expressions and the linear as relative expressions
x.exp <- ifelse(datab$input_base == "log", "abs", "rel")
for(i in 1:nrow(datab)){
  rbout[i,6:8] <- rbexp(model = datab$rb_model[i],
                        y.exp = "abs",
                        x.exp = x.exp[i],
                        beta = datab$beta_mean[i],
                        se = (datab$beta_uci[i]-datab$beta_lci[i])/3.92,
                        mean.x = datab$exp_mean[i], #datab$exp_med[i], changed 12/13/22
                        mean.y = 0,
                        a = exp(1),
                        b = datab$logbase[i],
                        k = datab$logbase[i],
                        c = 1)
}
rbout$method <- "Rodriguez-Barranco Method" 

altout <- data.frame("study" = datab$study_id, "input_base" = datab$input_base, "actual_beta" = datab$manual_beta, "actual_blci" = datab$manual_blci, "actual_buci" = datab$manual_buci, "beta" = c(1:nrow(datab)), "beta_lci" = c(1:nrow(datab)), "beta_uci" = c(1:nrow(datab)), "logbase" = datab$logbase, "nobs" = datab$nobs, "sigma" = datab$sigma, "medlist" = datab$medlist)
for(i in 1:nrow(datab)){
  altout[i,6:8] <- altexp(input.base = datab$input_base[i],
                          median = datab$exp_med[i],
                          log.base = datab$logbase[i],
                          beta.dist = c(datab$beta_mean[i], datab$beta_lci[i], datab$beta_uci[i]))
}
altout$method <- "Alternative Method"

dzout <- data.frame("study" = datab$study_id, "input_base" = datab$input_base, "actual_beta" = datab$manual_beta, "actual_blci" = datab$manual_blci, "actual_buci" = datab$manual_buci, "beta" = c(1:nrow(datab)), "beta_lci" = c(1:nrow(datab)), "beta_uci" = c(1:nrow(datab)), "logbase" = datab$logbase, "nobs" = datab$nobs, "sigma" = datab$sigma, "medlist" = datab$medlist)
for(i in 1:nrow(datab)){
  dzout[i,6:8] <- dzexp(input.base = datab$input_base[i], 
                        exp.dist = c(med = datab$exp_med[i], iqr1 = datab$exp_1q[i], iqr3 = datab$exp_3q[i],
                                     gmean = datab$exp_gmean[i], gsd = datab$exp_gsd[i],
                                     mean = datab$exp_mean[i], sd = datab$exp_sd[i]),
                        beta.dist = c(datab$beta_mean[i], datab$beta_lci[i], datab$beta_uci[i]),
                        log.base = datab$logbase[i])
}
dzout$method <- "Dzierlenga Method"

dfout <- rbind(rbout, altout, dzout)
dfout$prop_diff_beta <- (dfout$beta/dfout$actual_beta)-1

tab3b <- merge(rbout, altout, by = c("study", "input_base","logbase","nobs","sigma","medlist", "actual_beta", "actual_blci", "actual_buci"))
tab3b <- merge(tab3b, dzout, by = c("study", "input_base","logbase","nobs","sigma","medlist", "actual_beta", "actual_blci", "actual_buci"))
tab3b$p_d_beta.x <- round((tab3b$beta.x/tab3b$actual_beta)-1,2)
tab3b$p_d_beta.y <- round((tab3b$beta.y/tab3b$actual_beta)-1,2)
tab3b$p_d_beta <- round((tab3b$beta/tab3b$actual_beta)-1,2)

tab3b$alt_beta_lci <- altout$beta_lci
tab3b$alt_beta_uci <- altout$beta_uci

tab3b <- tab3b %>% mutate(across(c(actual_beta, beta.x, beta.y, beta), signif, 4))
tab3b <- tab3b %>% mutate(across(c(p_d_beta.x, p_d_beta.y, p_d_beta), round, 2))
tab3b <- tab3b[order(tab3b$input_base,decreasing = T),]
#tab3b <- tab3b %>% mutate(across(everything(), as.character))
tab3b <- tab3b[c("study","input_base","logbase","nobs","sigma","medlist","actual_beta", "actual_blci", "actual_buci", "beta.x","p_d_beta.x","alt_beta_lci","beta.y","alt_beta_uci","p_d_beta.y","beta","p_d_beta")]
names(tab3b) <- c("Study", "Input_Base","logbase","nobs","sigma","medlist","Observed_Beta", "Beta_Lower", "Beta_Upper","RB_Beta","delta_RB_Beta","alt_beta_lci","Alt_Beta","alt_beta_uci","delta_Alt_Beta","Dz_Beta","delta_Dz_Beta")

tab3b <- as.data.table(tab3b)
tab3b <- tab3b[tab3b$Input_Base == "log",]
tab3b$logbase[tab3b$logbase == 2.718281828] <- "e"
tab3b$sigma <- as.numeric(tab3b$sigma)
tab3b$nobs <- as.numeric(tab3b$nobs)
tab3b$medlist <- as.numeric(tab3b$medlist)
tab4 <- tab3b #Set up next table
tab3b <- dplyr::select(tab3b,Study,Observed_Beta,RB_Beta,delta_RB_Beta,Dz_Beta,delta_Dz_Beta,Alt_Beta,delta_Alt_Beta)
tab3b <- tab3b %>% mutate_at(c("Observed_Beta","RB_Beta","delta_RB_Beta","Dz_Beta","delta_Dz_Beta","Alt_Beta","delta_Alt_Beta"),signif, digits = 3)
tab3b <- tab3b %>% mutate_if(is.numeric, as.character)
summary(as.numeric(tab3b$delta_RB_Beta))
summary(as.numeric(tab3b$delta_Dz_Beta))
summary(as.numeric(tab3b$delta_Alt_Beta))
tab3b
```


# Table 5

We will then go through the same process, but adjusting for the OLS regression with sigma performed in the simulation. This will comprise Table 5.
```{r tab5gen}

tab5$RB_Beta_adj <- as.numeric(tab5$RB_Beta)/(1+predict(step.2p6,tab5))
tab5$Alt_Beta_adjl <- as.numeric(tab5$alt_beta_lci)/(1+predict(fit2p5l,tab5))
tab5$Alt_Beta_adj <- as.numeric(tab5$Alt_Beta)/(1+predict(step.2p5,tab5))
tab5$Alt_Beta_adju <- as.numeric(tab5$alt_beta_uci)/(1+predict(fit2p5u,tab5))
tab5$Dz_Beta_adjl <- as.numeric(tab5$dz_beta_lci)/(1+predict(fit2p7l,tab5))
colnames(tab5)[colnames(tab5)=="Observed_Beta"] <- "beta"
tab5$Dz_Beta_adj <- as.numeric(tab5$Dz_Beta)/(1+predict(step.2p7,tab5))
colnames(tab5)[colnames(tab5)=="beta"] <- "Observed_Beta"
tab5$Dz_Beta_adju <- as.numeric(tab5$dz_beta_uci)/(1+predict(fit2p7u,tab5))
tab5$Alt_Beta_adjl[tab5$Alt_Beta_adjl > tab5$Alt_Beta_adj] <- tab5$Alt_Beta_adj[tab5$Alt_Beta_adjl > tab5$Alt_Beta_adj]
tab5$Alt_Beta_adju[tab5$Alt_Beta_adju < tab5$Alt_Beta_adj] <- tab5$Alt_Beta_adj[tab5$Alt_Beta_adju < tab5$Alt_Beta_adj]
tab5$delta_RB_Beta_adj <- round((tab5$RB_Beta_adj/as.numeric(tab5$Observed_Beta))-1,2)
tab5$delta_Alt_Beta_adj <- round((tab5$Alt_Beta_adj/as.numeric(tab5$Observed_Beta))-1,2)
tab5$delta_Dz_Beta_adj <- round((tab5$Dz_Beta_adj/as.numeric(tab5$Observed_Beta))-1,2)

tab5$StudybInput <- paste(tab5$Study,tab5$Input_Base, "base")
tab5[,labloc := pmax(Alt_Beta_adju,Beta_Upper)]
tab5 <- dplyr::select(tab5,Study,Observed_Beta,RB_Beta_adj,delta_RB_Beta_adj,Dz_Beta_adj,delta_Dz_Beta_adj,Alt_Beta_adj,delta_Alt_Beta_adj)
tab5

```

# Supplemental Figures and Tables

## Figure S1

Similar to Figure 2, but includes betaDGM < 0.

```{r figs1gen}

lrexbetatab$posbeta <- ifelse(lrexbetatab$beta >0,"Positive","Negative")

figs1c <- ggplot(data = lrexbetatab, aes(x = sigma, y = RelBias_alt))+
  geom_jitter(aes(shape = as.factor(logbase), size = medlist
                  , fill = as.character(nobs)
                  )
              , color = "black"
              # , alpha = 0.6
              )+
  geom_line(data = lrexbetatab[rel == "log"], 
            stat = 'smooth',
            method = 'lm',
              formula = y~poly(x,2,raw=T),
              aes(linetype = logbase,
                  shape = logbase,
                  alpha = posbeta,
                  color = as.character(nobs)),
              size = 1.1) +
  scale_x_continuous(name = "Sigma",breaks = c(0.25,0.45,0.65,0.85))+
  scale_y_continuous(name = "Relative Bias Value (Alternative Method)", lim = c(-1.25,1.25))+
  scale_color_manual(name = "Number of Observations",
                     values = c("#D55E00","#56B4E9"),
                     guide = "none"
                     )+
  scale_fill_manual(name = "Number of Observations\n(+ Fitted Curves)",
                    values = alpha(c("#D55E00","#56B4E9"),c(1,1)))+
  scale_shape_manual(name = "Logarithm Base",
                       breaks = c(2,"e",10),
                       labels = c("2","e","10"),
                       # values = c(15,18,20)
                       values = c(21,22,24)
                     )+
  scale_alpha_manual(name = "Fitted Curves for Sign of Beta",
                     values = c(0.5,1))+
  scale_linetype_manual(name = "Fitted Curves for Logarithm Base",
                       breaks = c(10,"e",2),
                       labels = c("10","e","2"),
                       values = c(3,2,1))+
  scale_size(range = c(1,4),name = "Median Value",
             guide = guide_legend(reverse = TRUE)) +
  geom_vline(xintercept = sigma)+
  theme_bw()+
  guides(size = guide_legend(order = 1, reverse = TRUE),
         shape = guide_legend(order = 2,
                              override.aes = list(size = 3)),
         # color = guide_legend(order = 4, reverse = TRUE,
         #                      override.aes = list(color = c("#D55E00","#56B4E9"),
         #                                          size = 3)),
         fill = guide_legend(order = 5,
                             reverse = TRUE,
                             override.aes = list(color = c("#56B4E9","#D55E00"),
                                                 alpha = 1,
                                                 size = 6,
                                                 shape = 15)),
         linetype = guide_legend(order = 3, reverse = TRUE, 
                                 override.aes = list(color = "black")
                                 ),
         alpha = guide_legend(order = 4))+
  theme(axis.title = element_text(size = 14, face = "bold"),
        axis.text = element_text(size = 12, face = "bold"),
        legend.title = element_text(size = 12, face = "bold"),
        legend.text = element_text(size = 12, face = "bold"),
        legend.key.width = unit(3,"line"))


figs1a <- ggplot(data = lrexbetatab, aes(x = sigma, y = RelBias_rb))+
  geom_jitter(aes(shape = as.factor(logbase), size = medlist, fill = as.character(nobs)),
              color = "black"
              # , alpha = 0.5
              )+
 geom_line(data = lrexbetatab[rel == "log"], 
            stat = 'smooth',
            method = 'lm',
              formula = y~poly(x,2,raw=T),
              aes(linetype = as.factor(medlist),
                  alpha = posbeta),
              color = "blue",
           size = 1.1) +
  scale_x_continuous(name = "Sigma",breaks = c(0.25,0.45,0.65,0.85))+
  scale_y_continuous(name = "Relative Bias Value (Rodriguez-Barranco Method)", lim = c(-1.25,1.25))+
  scale_shape_manual(name = "Logarithm Base",
                       breaks = c(2,"e",10),
                       labels = c("2","e","10"),
                       # values = c(15,18,20)
                       values = c(21,22,24)
                     )+
  scale_fill_manual(name = "Number of Observations",
                    values = c("#D55E00","#56B4E9"))+
  scale_linetype_discrete(name = "Fitted Curves for Median Values")+
    scale_alpha_manual(name = "Fitted Curves for Sign of Beta",
                     values = c(0.5,1))+
  scale_size(range = c(1,4),
             # breaks = c(0.25,0.5,1,2,4,8,16,32),
             name = "Median Value",
             guide = guide_legend(reverse = TRUE)) +
  geom_vline(xintercept = sigma)+
  theme_bw()+
  guides(size = guide_legend(order = 3, reverse = TRUE),
         shape = guide_legend(order = 4,
                              override.aes = list(size = 3)),
         fill = guide_legend(order = 5, reverse = TRUE,
                              override.aes = list(shape = 15, 
                                                  size = 6, 
                                                  color = c("#56B4E9","#D55E00"),
                                                  alpha = 1)),
         linetype = guide_legend(order = 1, reverse = TRUE),
         alpha = guide_legend(order = 2))+
  theme(axis.title = element_text(size = 14, face = "bold"),
        axis.text = element_text(size = 12, face = "bold"),
        legend.title = element_text(size = 12, face = "bold"),
        legend.text = element_text(size = 12, face = "bold"),
        legend.key.width = unit(3,"line"))

figs1b <- ggplot(data = lrexbetatab, aes(x = sigma, y = RelBias_dz))+ 
  geom_jitter(aes(shape = as.factor(logbase), size = medlist, fill = as.character(nobs)),
              color = "black"
              # , alpha = 0.5
              )+
  geom_line(data = lrexbetatab[rel == "log"], 
            stat = 'smooth',
            method = 'lm',
              formula = y~poly(x,2,raw=T),
              aes(alpha = posbeta,
                  color = as.character(nobs)),
              size = 1.1) +
  scale_x_continuous(name = "Sigma",breaks = c(0.25,0.45,0.65,0.85))+
  scale_y_continuous(name = "Relative Bias Value (Dzierlenga Method)", lim = c(-1.25,1.25))+
  scale_color_manual(name = "Number of Observations",
                     values = c("#D55E00","#56B4E9"),
                     guide = "none"#guide_legend(reverse = TRUE)
                     )+
  scale_alpha_manual(name = "Fitted Curves for Sign of Beta",
                     values = c(0.5,1))+
  scale_fill_manual(name = "Number of Observations\n(+ Fitted Curves)",
                    values = alpha(c("#D55E00","#56B4E9"),c(1,1)))+
  scale_shape_manual(name = "Logarithm Base",
                       breaks = c(2,"e",10),
                       labels = c("2","e","10"),
                       # values = c(15,18,20)
                       values = c(21,22,24))+
  scale_size(range = c(1,4),name = "Median Value",
             guide = guide_legend(reverse = TRUE)) +
  geom_vline(xintercept = sigma)+
  theme_bw()+
  guides(size = guide_legend(order = 1, reverse = TRUE),
         shape = guide_legend(order = 2,
                              override.aes = list(size = 3)),
         fill = guide_legend(order = 3,
                             reverse = TRUE,
                             override.aes = list(color = c("#56B4E9","#D55E00"),
                                                 alpha = 1,
                                                 size = 6,
                                                 shape = 15)))+
  theme(axis.title = element_text(size = 14, face = "bold"), 
        axis.text = element_text(size = 12, face = "bold"),
        legend.title = element_text(size = 12, face = "bold"),
        legend.text = element_text(size = 12, face = "bold"),
        legend.key.width = unit(3,"line"))

ggarrange(figs1a,figs1b,figs1c)

# Creates figure sy-- Uncomment to generate
# voidplt <- ggplot() + theme_void()
# pdf("figuresy.pdf",width = 15, height = 8)
# ggpubr::ggarrange(figs1a,figs1b, labels = c("A","B"), align = "v")
# ggpubr::ggarrange(figs1c,voidplt, labels = c("C",""), align = "v")
# dev.off()
```

## Table S1

```{r tabs1gen}
tabs1 <- data.table(method = "Rodriguez-Barranco Method", 
                           parameter = names(step.2p6$coefficients[!is.na(step.2p6$coefficients)]), 
                           coefficient = step.2p6$coefficients[!is.na(step.2p6$coefficients)], 
                           se = summary(step.2p6)$coefficients[,2], 
                           p = summary(step.2p6)$coefficients[,4],
                           rmse = sqrt(mean(step.2p6$residuals^2)),
                           r2 = summary(step.2p6)$adj.r.squared)

tabs1 <- rbind(tabs1,
                data.table(method = "Dzierlenga Method", 
                           parameter = names(step.2p7$coefficients[!is.na(step.2p7$coefficients)]), 
                           coefficient = step.2p7$coefficients[!is.na(step.2p7$coefficients)], 
                           se = summary(step.2p7)$coefficients[,2], 
                           p = summary(step.2p7)$coefficients[,4],
                           rmse = sqrt(mean(step.2p7$residuals^2)),
                           r2 = summary(step.2p7)$adj.r.squared),
               data.table(method = "Alternative Method", 
                           parameter = names(step.2p5$coefficients[!is.na(step.2p5$coefficients)]), 
                           coefficient = step.2p5$coefficients[!is.na(step.2p5$coefficients)], 
                           se = summary(step.2p5)$coefficients[,2], 
                           p = summary(step.2p5)$coefficients[,4],
                           rmse = sqrt(mean(step.2p5$residuals^2)),
                           r2 = summary(step.2p5)$adj.r.squared))

# tabs1 <- knitr::kable(tabs1) #For a slightly different format

tabs1
```

## Table S2

```{r}
#Creating Table comparing R^2 for 768 vs. 768*2000
tabs2 <- data.frame("rsq" = c("n = 768",
                                    "n = 768 * 2000"),
                   "rb" = c(summary(step.2p6)$adj.r.squared,
                                   summary(step.2p6f)$adj.r.squared),
                   "dz" = c(summary(step.2p7)$adj.r.squared,
                                   summary(step.2p7f)$adj.r.squared),
                   "alt" =c(summary(step.2p5)$adj.r.squared,
                                   summary(step.2p5f)$adj.r.squared))
names(tabs2) <- c("r^2^ for:","\u03b2~RB~","\u03b2~Dz~","\u03b2~Alt~")

tabs2 <- knitr::kable(tabs2)

tabs2
```

## Table S3 

Table S3 was generated by hand and so is not produced here.

## Table S4

```{r tabs4gen}
tabs4df <- data[data$input_base == "log",]
tabs4df <- tabs4df[order(tabs4df$study_id),]
tabs4 <- data.frame("Study, Year" = tabs4df$study_id,
                   "Specific Finding/n(Location, Outcome)" =
                     c("Our analysis, Hib IgG",
                       "Table 3 (Fully Adjusted), Birth Weight (g)",
                       "Table 3 (20-49y), HSV 2",
                       "Table 3, Triglycerides (mg/dL)",
                       "Table 3 (Adjusted), Birth Weight (g)",
                       "Table 6 (Adjusted All Births, Per in unit increase), Birth Weight (g)",
                       "Table 5 (Hamm, PFOS), Birth Weight (g)",
                       "Table 2 (Model 2), Infertility",
                       "Figure 1a (MBzP), Asthma",
                       "Table 4, Rubella (%Δ)",
                       "Table 4, Total Cholesterol",
                       "Table 2, Mumps (%Δ)",
                       "Table 5 (Fully Adjusted), Birth Weight (g)",
                       "Table 2 (Model 1), CVD",
                       "Table 4 (Model 2), Triglycerides (mg/dL)"),
                   "Median" = tabs4df$exp_med,
                   "1st Quartile" = tabs4df$exp_1q,
                   "3rd Quartile" = tabs4df$exp_3q,
                   "Sigma (lognormal distribution)" = tabs4df$sigma,
                   "Mean" = tabs4df$exp_mean)
names(tabs4) <- c("Study, Year","Specific Finding (Location, Outcome)","Median","1st Quartile","3rd Quartile", "Sigma (lognormal distribution)","Mean")

tabs4 <- knitr::kable(tabs4)

tabs4
```
## Table S4b

```{r tabs4bgen}
tabs4dfb <- datab[datab$input_base == "log",]
tabs4dfb <- tabs4dfb[order(tabs4dfb$study_id),]
tabs4b <- data.frame("Study, Year" = tabs4dfb$study_id,
                   "Specific Finding/n(Location, Outcome)" =
                     c("Our analysis, Diphtheria IgG, PFOA",
                       "Table 3 (Fully Adjusted), Ponderal Index (g cm3 x 100), PFOA",
                       "Table 3 (20-49 y), Toxocara, PFOS",
                       "Table 3, LDL (mg/dL), HbAA+HbGA",
                       "Table 3 (Adjusted), Birth Weight (g), PFOA",
                       "Table 4 (Adjusted First Prospective Births, Per ln unit increase), 
                       Pregnancy Induced Hypertension, PFOS",
                       "P 592, left column, Birth Weight (g), PFHxS",
                       "Table 2 (Model 2), Infertility, Lead",
                       "Figure 3b, Asthma, ∑DEHP (µmol/L)",
                       "Table 4, Rubella (%Δ), PFOS",
                       "Table 4, HDL, PFOA",
                       "Table 2 (All), Mumps (%Δ), PFHxS",
                       "Table 2 (Model 2), CVD, Propanaldehyde",
                       "Table 4 (Model 2), Monocytes, Isopentanaldehyde",
                       "Table 5 (Fully Adjusted), Birth Weight (g), PFOA (From Verner et al. 2015)"),
                   "Median" = tabs4dfb$exp_med,
                   "1st Quartile" = tabs4dfb$exp_1q,
                   "3rd Quartile" = tabs4dfb$exp_3q,
                   "Sigma (lognormal distribution)" = tabs4dfb$sigma,
                   "Mean" = tabs4dfb$exp_mean)
names(tabs4b) <- c("Study, Year","Specific Finding (Location, Outcome)","Median","1st Quartile","3rd Quartile", "Sigma (lognormal distribution)","Mean")

tabs4b <- knitr::kable(tabs4b)

tabs4b
```

## Table S5 

Table S5 was generated by hand and so is not produced here.

## Table S6

Finally, we investigated the effects of a few very influential points in 4 studies and whether dropping those points made any of the methods more accurate in their re-expression of Beta values. The first step in this part of the analysis is to read in the data files for the studies of interest and set a couple options for the survey design (weighting, etc.) and linear regression.

```{r, message = FALSE}
df1 <- read.csv(file = "data/Odebeatu_2019.csv")
df2 <- read.csv(file = "data/Pilkerton_2018.csv")
df3 <- read.csv(file = "data/Cheang_2021v2.csv")
df4 <- read.csv(file = "data/Xu_2020.csv")
options(survey.adjust.domain.lonely=TRUE)
options(survey.lonely.psu="adjust")
```

We then assign a survey design to each study using the "survey" package and the included ids (SDMVPSU), weights, (wgt, wgt3) and strata (SDMVSTRA). 

```{r}
ode <- svydesign(id = ~SDMVPSU, weights = ~wgt, strata = ~SDMVSTRA, nest = TRUE, data = df1)
pil <- svydesign(id = ~SDMVPSU, weights = ~wgt3, strata = ~SDMVSTRA, nest = TRUE, data = df2)
che <- svydesign(id = ~SDMVPSU, weights = ~wgt, strata = ~SDMVSTRA, nest = TRUE, data = df3)
xu <- svydesign(id = ~SDMVPSU, weights = ~wgt, strata = ~SDMVSTRA, nest = TRUE, data = df4)
```

Next, we create an empty list for the generalized linear models (glm), and run a multiple linear regression for each scenario (4 studies w/ log to linear re-expression + 4 studies with linear to log re-expression), using the appropriate explanatory variables as noted in the original studies.

```{r}
glm <- list()
glm[[1]] <- svyglm(asthma~MBzP, family = quasibinomial, design = ode)
glm[[2]] <- svyglm(asthma~l10MBzP, family = quasibinomial, design = ode)
glm[[3]] <- svyglm(logrubella~pfoa + RIAGENDR + RIDAGEYR + ed1 + ed2 + BMXBMI + eth1 + eth2, design = pil)
glm[[4]] <- svyglm(logrubella~lg2pfoa + RIAGENDR + RIDAGEYR + ed1 + ed2 + BMXBMI + eth1 + eth2, design = pil)
glm[[5]] <- svyglm(LBXTR~HBga + female + RIDAGEYR + INDFMPIR + smk1 + smk2 + diabetes_rev + hyper_rev + energy + eth1 + eth2 + eth3 + eth4 + edu1 + edu2 + edu3 + edu5 + bx1 + bx2 + paqnone + paqmod + alcohol, design = che)
glm[[6]] <- svyglm(LBXTR~l2ga + female + RIDAGEYR + INDFMPIR + smk1 + smk2 + diabetes_rev + hyper_rev + energy + eth1 + eth2 + eth3 + eth4 + edu1 + edu2 + edu3 + edu5 + bx1 + bx2 + paqnone + paqmod + alcohol, design = che)
glm[[7]] <- svyglm(cvd~LBXI5AL + RIDAGEYR + eth1 + eth2 + eth4 + eth5 + edu2 + edu3 + edu4 + edu5 + female, family = quasibinomial, design = xu)
glm[[8]] <- svyglm(cvd~l2i5al + RIDAGEYR + eth1 + eth2 + eth4 + eth5 + edu2 + edu3 + edu4 + edu5 + female, family = quasibinomial, design = xu)
```

Then, using the dfbetas function, we identify the influence of each data point on the multi-linear regression for each scenario. Points are considered influential (and are therefore removed from the data subset) if dfbeta > 2/sqrt(n).

```{r}
dfb <- list(df1, df1, df2, df2, df3, df3, df4, df4)
dfsub <- list()
for(i in 1:length(glm)){
  dfb[[i]]$dfbetas <- 0
  dfb[[i]][complete.cases(dfb[[i]]),]$dfbetas <- dfbetas(glm[[i]])[,2]
  dfsub[[i]] <- dfb[[i]][abs(dfb[[i]]$dfbetas) <= 2/sqrt(nrow(dfb[[i]])),]
}

```

Now we re-create the survey designs...

```{r}
odesub <- svydesign(id = ~SDMVPSU, weights = ~wgt, strata = ~SDMVSTRA, nest = TRUE, data = dfsub[[1]])
odesubl <- svydesign(id = ~SDMVPSU, weights = ~wgt, strata = ~SDMVSTRA, nest = TRUE, data = dfsub[[2]])
pilsub <- svydesign(id = ~SDMVPSU, weights = ~wgt3, strata = ~SDMVSTRA, nest = TRUE, data = dfsub[[3]])
pilsubl <- svydesign(id = ~SDMVPSU, weights = ~wgt3, strata = ~SDMVSTRA, nest = TRUE, data = dfsub[[4]])
chesub <- svydesign(id = ~SDMVPSU, weights = ~wgt, strata = ~SDMVSTRA, nest = TRUE, data = dfsub[[5]])
chesubl <- svydesign(id = ~SDMVPSU, weights = ~wgt, strata = ~SDMVSTRA, nest = TRUE, data = dfsub[[6]])
xusub <- svydesign(id = ~SDMVPSU, weights = ~wgt, strata = ~SDMVSTRA, nest = TRUE, data = dfsub[[7]])
xusubl <- svydesign(id = ~SDMVPSU, weights = ~wgt, strata = ~SDMVSTRA, nest = TRUE, data = dfsub[[8]])
```

and re-run the multi-linear regressions on the subset of each dataset without the influential points.

```{r}
glmsub <- list()
glmsub[[1]] <- svyglm(asthma~MBzP, family = quasibinomial, design = odesub)
glmsub[[2]] <- svyglm(asthma~l10MBzP, family = quasibinomial, design = odesubl)
glmsub[[3]] <- svyglm(logrubella~pfoa + RIAGENDR + RIDAGEYR + ed1 + ed2 + BMXBMI + eth1 + eth2, design = pilsub)
glmsub[[4]] <- svyglm(logrubella~lg2pfoa + RIAGENDR + RIDAGEYR + ed1 + ed2 + BMXBMI + eth1 + eth2, design = pilsubl)
glmsub[[5]] <- svyglm(LBXTR~HBga + female + RIDAGEYR + INDFMPIR + smk1 + smk2 + diabetes_rev + hyper_rev + energy + eth1 + eth2 + eth3 + eth4 + edu1 + edu2 + edu3 + edu5 + bx1 + bx2 + paqnone + paqmod + alcohol, design = chesub)
glmsub[[6]] <- svyglm(LBXTR~l2ga + female + RIDAGEYR + INDFMPIR + smk1 + smk2 + diabetes_rev + hyper_rev + energy + eth1 + eth2 + eth3 + eth4 + edu1 + edu2 + edu3 + edu5 + bx1 + bx2 + paqnone + paqmod + alcohol, design = chesubl)
glmsub[[7]] <- svyglm(cvd~LBXI5AL + RIDAGEYR + eth1 + eth2 + eth4 + eth5 + edu2 + edu3 + edu4 + edu5 + female, family = quasibinomial, design = xusub)
glmsub[[8]] <- svyglm(cvd~l2i5al + RIDAGEYR + eth1 + eth2 + eth4 + eth5 + edu2 + edu3 + edu4 + edu5 + female, family = quasibinomial, design = xusubl)
```

Now we want to change the beta values and the values of x-variable central tendency and spread for our adjusted dataset with the influential points removed. First, the original data frame is cloned into dataadj and then the new beta values for the studies with influential points removed are substituted in.

```{r}
dataadj <- read.csv(file = "data/Re_expression_Full_Table_11072022.csv")

dataadj[dataadj$study_id == "Odebeatu 2019" & dataadj$input_base == "lin",11:13] <-
  c(summary(glmsub[[1]])$coef[2,1], confint(glmsub[[1]])[2,])
dataadj[dataadj$study_id == "Odebeatu 2019" & dataadj$input_base == "log",11:13] <-
  c(summary(glmsub[[2]])$coef[2,1], confint(glmsub[[2]])[2,])
dataadj[dataadj$study_id == "Pilkerton 2018" & dataadj$input_base == "lin",11:13] <-
  c(summary(glmsub[[3]])$coef[2,1], confint(glmsub[[3]])[2,])
dataadj[dataadj$study_id == "Pilkerton 2018" & dataadj$input_base == "log",11:13] <-
  c(summary(glmsub[[4]])$coef[2,1], confint(glmsub[[4]])[2,])
dataadj[dataadj$study_id == "Cheang 2021" & dataadj$input_base == "lin",11:13] <-
  c(summary(glmsub[[5]])$coef[2,1], confint(glmsub[[5]])[2,])
dataadj[dataadj$study_id == "Cheang 2021" & dataadj$input_base == "log",11:13] <-
  c(summary(glmsub[[6]])$coef[2,1], confint(glmsub[[6]])[2,])
dataadj[dataadj$study_id == "Xu 2020a" & dataadj$input_base == "lin",11:13] <-
  c(summary(glmsub[[7]])$coef[2,1], confint(glmsub[[7]])[2,])
dataadj[dataadj$study_id == "Xu 2020a" & dataadj$input_base == "log",11:13] <-
  c(summary(glmsub[[8]])$coef[2,1], confint(glmsub[[8]])[2,])

dataadj[dataadj$study_id == "Odebeatu 2019" & dataadj$input_base == "lin",4:6] <- c(median(dfsub[[1]]$MBzP,na.rm = T),quantile(dfsub[[1]]$MBzP,0.25,na.rm = T)[[1]],quantile(dfsub[[1]]$MBzP,0.75,na.rm = T)[[1]])
dataadj[dataadj$study_id == "Odebeatu 2019" & dataadj$input_base == "log",4:6] <- c(median(dfsub[[2]]$MBzP,na.rm = T),quantile(dfsub[[2]]$MBzP,0.25,na.rm = T)[[1]],quantile(dfsub[[2]]$MBzP,0.75,na.rm = T)[[1]])
dataadj[dataadj$study_id == "Pilkerton 2018" & dataadj$input_base == "lin",9:10] <- c(mean(dfsub[[3]]$pfoa,na.rm = T),sd(dfsub[[3]]$pfoa,na.rm = T))
dataadj[dataadj$study_id == "Pilkerton 2018" & dataadj$input_base == "log",9:10] <- c(mean(dfsub[[4]]$pfoa,na.rm = T),sd(dfsub[[4]]$pfoa,na.rm = T))
dataadj[dataadj$study_id == "Cheang 2021" & dataadj$input_base == "lin",4:6] <- c(median(dfsub[[5]]$HBga,na.rm = T),quantile(dfsub[[5]]$HBga,0.25,na.rm = T)[[1]],quantile(dfsub[[5]]$HBga,0.75,na.rm = T)[[1]])
dataadj[dataadj$study_id == "Cheang 2021" & dataadj$input_base == "log",4:6] <- c(median(dfsub[[6]]$HBga,na.rm = T),quantile(dfsub[[6]]$HBga,0.25,na.rm = T)[[1]],quantile(dfsub[[6]]$HBga,0.75,na.rm = T)[[1]])
dataadj[dataadj$study_id == "Xu 2020a" & dataadj$input_base == "lin",4:6] <- c(median(dfsub[[7]]$LBXI5AL,na.rm = T),quantile(dfsub[[7]]$LBXI5AL,0.25,na.rm = T)[[1]],quantile(dfsub[[7]]$LBXI5AL,0.75,na.rm = T)[[1]])
dataadj[dataadj$study_id == "Xu 2020a" & dataadj$input_base == "log",4:6] <- c(median(dfsub[[8]]$LBXI5AL,na.rm = T),quantile(dfsub[[8]]$LBXI5AL,0.25,na.rm = T)[[1]],quantile(dfsub[[8]]$LBXI5AL,0.75,na.rm = T)[[1]])
```

We then re-run the same analysis as done previously.

```{r}
dzoutadj <- data.frame("study" = dataadj$study_id, "input_base" = dataadj$input_base, "actual_beta" = dataadj$manual_beta, "actual_blci" = dataadj$manual_blci, "actual_buci" = dataadj$manual_buci, "beta" = c(1:nrow(dataadj)), "beta_lci" = c(1:nrow(dataadj)), "beta_uci" = c(1:nrow(dataadj)))
for(i in 1:nrow(dataadj)){
  dzoutadj[i,6:8] <- dzexp(input.base = dataadj$input_base[i], 
                        exp.dist = c(med = dataadj$exp_med[i], iqr1 = dataadj$exp_1q[i], iqr3 = dataadj$exp_3q[i],
                                     gmean = dataadj$exp_gmean[i], gsd = dataadj$exp_gsd[i],
                                     mean = dataadj$exp_mean[i], sd = dataadj$exp_sd[i]),
                        beta.dist = c(dataadj$beta_mean[i], dataadj$beta_lci[i], dataadj$beta_uci[i]),
                        log.base = dataadj$logbase[i])
}
dzoutadj$method <- "Dzierlenga Method"

dfoutadj <- dzoutadj
dfoutadj$prop_diff_beta <- (dfoutadj$beta/dfoutadj$actual_beta)-1
```

Finally we integrate the old and new proportional difference in beta and format Table S6.

```{r}
dfout$prop_diff_beta_adj <- dfoutadj$prop_diff_beta
ts6studylist <- c("Odebeatu 2019","Pilkerton 2018","Cheang 2021","Xu 2020a")
tabs6 <- dfout[dfout$study %in% ts6studylist & dfout$method == "Dzierlenga Method",]
tabs6 <- tabs6[order(match(tabs6$study,ts6studylist)),]
tabs6 <- tabs6[c("study","input_base","method","prop_diff_beta","prop_diff_beta_adj")]
tabs6 <- tabs6 %>% mutate_if(is.numeric, round, 3)
tabs6 <- tabs6[tabs6$input_base == "log",]
tabs6
```

# Table Snew1
```{r}
indivstud <- data[!duplicated(data$study_id),]
indivstud <- indivstud[,c(1,19,14,18,20,21)]
```

# Table Snew1b
```{r}
indivstudb <- datab[!duplicated(datab$study_id),]
indivstudb <- indivstudb[,c(1,19,14,18,20,21)]
```
