# Supplementary material for: Re-expressing coefficients from regression models for inclusion in a meta-analysis
Source: BMC Med Res Methodol. 2024 Jan 8;24:6. doi: 10.1186/s12874-023-02132-y (PMC10773134; doi:10.1186/s12874-023-02132-y)
Supplement: Supplementary file 2 — Additional file 2. [file 12874_2023_2132_MOESM2_ESM.zip › Supp_Files_R1/FullSim.R]

#RScript version of analysis

                list.of.packages <- c(
                  "foreach",
                  "doParallel",
                  "ggplot2",
                  "dplyr",
                  "EnvStats",
                  "survey",
                  "data.table",
                  "doRNG",
                  "doSNOW",
                  "tcltk",
                  "knitr",
			            "this.path"
                )
                
                new.packages <- list.of.packages[!(list.of.packages %in% installed.packages()[,"Package"])]
                
                if(length(new.packages) > 0){
                  install.packages(new.packages, dep=TRUE)
                }
                
                #loading packages
                for(package.i in list.of.packages){
                  suppressPackageStartupMessages(
                    library(
                      package.i, 
                      character.only = TRUE
                    )
                  )
                }

mainDir <- this.path::this.dir()
#Select directory if default isn't working
#mainDir <- file.choose()
#mainDir <- dirname(mainDir)
subDir <- "simdata"

setwd(mainDir)
if(!file.exists(subDir)){
	dir.create(file.path(mainDir,subDir))
}

source("./functions/rbexp.R")
source("./functions/dzexp.R")
source("./functions/altexp.R")

                # Creating Simulation Data Tables

                studylist <- c("Bulka 2021", "Lee 2020","Odebeatu 2019","Xu 2020","Stein 2016","Pilkerton 2018","Cheang 2021","Abraham 2020","Apelberg 2007","Washino 2009","Hamm 2010", "Chen 2012","Darrow 2013","Steenland 2009")
                studyn <- c(8778, 124,7765, 1947, 1191, 621, 2899, 101, 293, 428, 252, 429, 1630, 46294)
                aggn <- round(c(quantile(studyn, 0.1),quantile(studyn, 0.25),quantile(studyn, 0.5),quantile(studyn, 0.75),quantile(studyn, 0.9)), digits = 0)
                
#Simulation
                
                set.seed(1234)
                options(dplyr.summarise.inform = FALSE)
                #This is simply a function used in the below loop to make it go faster.
                tidyfn <- function(){
                  as.data.table(rbindlist(inlist, fill = T)) %>% 
                    group_by(ex_no,errsd,rsquare,beta,b_low_ci,b_hi_ci,lrsquare,lbeta,lb_low_ci,lb_hi_ci,x_median,x_25,x_75,rbl,rb,rbu,altl,alt,altu,dzl,dz,dzu,observed_beta) %>%
                    dplyr::summarise(across(c(xlog, error, ylog),mean))
                }
                
                rel <- c("log")
                logbase <- c(exp(1),2,10)
                sigma <- c(0.25,0.45,0.65,0.85)
                beta <- c(-15,0.5,1,10,30) #Note that including a beta = 0 breaks things because we're normally filtering out very small betas because even a small change in a very small beta can result in a huge relative bias value that's not really relevant on most scales (e.g. difference between 1.0E-8 and 1.0E-9)
                medlist <- c(0.25,0.5,1,2,4,8,16,32)
                
                nobs <- c(aggn[[1]],aggn[[5]])
                
                simdf <- expand.grid(nobs = nobs,medlist = medlist,beta = beta,sigma = sigma,logbase = logbase,rel = rel)
                simdf$ex_no <- c(1:nrow(simdf))
                simdf <- as.data.table(simdf[,order(ncol(simdf):1)])
                simdf$ex_no <- c(1:nrow(simdf)) #To make the numbering work out
                
                simdf$multi <- rep(c(0.5, 0.457143,0.414286,0.371429,0.328572,0.285715,0.242858,0.200001),nrow(simdf)/length(medlist))
                simdf$multi <- rep(c(0.7,0.628571,0.557142,0.485713,0.414284,0.342855,0.271426,0.199997),nrow(simdf)/length(medlist))
                mstart <- 1
                mend <- 0.199998
                addf <- (mstart - mend)/(length(medlist)-1)
                mult <- c()
                for(i in 1:(length(medlist) - 2)) mult <- c(mult,mstart - addf * i)
                simdf$multi <- rep(c(mstart,mult, mend),nrow(simdf)/(2*length(medlist)), each = 2)
                
                mu <- log(medlist)
                errmean <- 0
                nsim <- 10
                simdf$nsim <- nsim
                sfdf <- data.frame()
                
                exlist <- vector(mode = "list", length = nrow(simdf)/4)
                
                #Make progress bar
                ntasks <- (nrow(simdf)/4)
                pb <- tkProgressBar(max = ntasks)
                progress <- function(n) setTkProgressBar(pb,n,
                                                         label = paste0(round(n/ntasks*100,0),
                                                                        "% complete")
                )
                opts <- list(progress = progress)
                
                #Make parallel cluster
                n.cores <- 4 #parallel::detectCores()-1
                my.cluster <- parallel::makeCluster(
                  n.cores, 
                  type = "PSOCK"
                )
                doSNOW::registerDoSNOW(cl = my.cluster)
                # doParallel::registerDoParallel(cl = my.cluster) #This is technically the newer function but doSNOW allows for a progress bar
                
                # for(i in 1:nrow(simdf)){
                starttime <- Sys.time()
                
                #Simulation 1
                exlist <- foreach(i = 1:(nrow(simdf)/4),
                                  # .combine = "c",
                                  .packages = c(  "dplyr","EnvStats","survey","data.table"),
                                  .export = c("rbexp","altexp","dzexp"),
                                  .options.snow = opts) %dorng% {
                                    inlist <- vector(mode = "list", length = nsim)
                                    #1) This investigation will use 1000 simulated distributions (nsim) for each set of parameters to generate x-values  
                                    for(j in 1:nsim){
                                      inlist[[j]] <- data.frame(ex_no = rep(simdf$ex_no[i],simdf$nobs[i]),xlog = rlnormTrunc(simdf$nobs[i], meanlog = log(simdf$medlist[i]), sdlog = simdf$sigma[i]))
                                      #2) Y-values will then be calculated using y =  beta * x + error where beta is set to 0.5, 1, or 10 and error is randomly assigned from a normal distribution with a mean of 0 and standard deviation of beta * mu * 0.2. 
                                      if(simdf$rel[i] == "log"){
                                        inlist[[j]]$errsd <- errsd <- abs(max(abs(simdf$beta[i]),1E-15)) * log(simdf$medlist[i]+2)* simdf$multi[i]
                                        inlist[[j]]$error <- rnorm(n = simdf$nobs[i], mean = errmean, sd = errsd)
                                        inlist[[j]]$ylog <- simdf$beta[i] * log(inlist[[j]]$xlog, base = simdf$logbase[i]) + inlist[[j]]$error
                                      } else if(simdf$rel[i] == "lin"){
                                        inlist[[j]]$errsd <- errsd <- abs(max(abs(simdf$beta[i]),1E-15)) * simdf$medlist[i] * simdf$multi[i]
                                        inlist[[j]]$error <- rnorm(n = simdf$nobs[i], mean = errmean, sd = errsd)
                                        inlist[[j]]$ylog <- simdf$beta[i] * inlist[[j]]$xlog + inlist[[j]]$error
                                      }
                                      #3) Regression models (log-linear or linear depending on the direction of re-expression) will then be generated from the x and y values 
                                      lmlin <- lm(ylog~xlog, data = inlist[[j]])
                                      lmlog <- lm(ylog~log(xlog, base = simdf$logbase[i]), data = inlist[[j]])
                                      #Defining R-square and Beta values from the regressions 
                                      inlist[[j]]$rsquare <- summary(lmlin)$r.squared
                                      inlist[[j]]$beta <- lmlin$coef[[2]]
                                      if((abs(lmlin$coef[[2]]) < 1E-3 | abs(confint(lmlin)[[2,1]]) < 1E-4 | abs(confint(lmlin)[[2,2]]) < 1E-4) & simdf$beta[i] != 0){
                                        inlist[[j]]$beta <- NA
                                        inlist[[j]]$b_low_ci <- NA
                                        inlist[[j]]$b_hi_ci <- NA
                                        next
                                      } else {
                                        inlist[[j]]$beta <- lmlin$coef[[2]]
                                        inlist[[j]]$b_low_ci <- confint(lmlin)[[2,1]]
                                        inlist[[j]]$b_hi_ci <- confint(lmlin)[[2,2]]
                                      }
                                      
                                      inlist[[j]]$lrsquare <- summary(lmlog)$r.squared
                                      if((abs(lmlog$coef[[2]]) < 1E-3 | abs(confint(lmlog)[[2,1]]) < 1E-4 | abs(confint(lmlog)[[2,2]]) < 1E-4) & simdf$beta[i] != 0){
                                        inlist[[j]]$lbeta <- NA
                                        inlist[[j]]$lb_low_ci <- NA
                                        inlist[[j]]$lb_hi_ci <- NA
                                        next
                                      } else {
                                        inlist[[j]]$lbeta <- lmlog$coef[[2]]
                                        inlist[[j]]$lb_low_ci <- confint(lmlog)[[2,1]]
                                        inlist[[j]]$lb_hi_ci <- confint(lmlog)[[2,2]]
                                      }
                                      #4) Re-expressed betas are then generated using each of the re-expression functions defined below (rbexp, altexp, dzexp)
                                      if(simdf$rel[i] == "log"){
                                        inlist[[j]]$x_median = round(median(inlist[[j]]$xlog), 2)
                                        inlist[[j]]$x_25 = round(summary(inlist[[j]]$xlog),2)[[2]]
                                        inlist[[j]]$x_75 = round(summary(inlist[[j]]$xlog),2)[[5]]
                                        
                                        rb <- rbexp(model = "b", y.exp = "abs", x.exp = "abs", 
                                                    beta = inlist[[j]]$lbeta, se = (inlist[[j]]$lb_hi_ci-inlist[[j]]$lb_low_ci)/3.92,
                                                    mean.x = median(inlist[[j]]$xlog), mean.y = 0,
                                                    a = simdf$logbase[i], b = simdf$logbase[i], k = simdf$logbase[i], c = 1)
                                        inlist[[j]]$rb <- rb[[1]]
                                        inlist[[j]]$rbl <- rb[[2]]
                                        inlist[[j]]$rbu <- rb[[3]]
                                        alt <- altexp(input.base = "log", median = median(inlist[[j]]$xlog),
                                                      beta.dist = c(inlist[[j]]$lbeta[[1]],inlist[[j]]$lb_low_ci[[1]], inlist[[j]]$lb_hi_ci[[1]]),
                                                      log.base = simdf$logbase[i])
                                        inlist[[j]]$alt <- alt[[1]]
                                        inlist[[j]]$altl <- alt[[2]]
                                        inlist[[j]]$altu <- alt[[3]]
                                        dz <- dzexp(input.base = "log",
                                                    exp.dist = c(med = median(inlist[[j]]$xlog), iqr1 = summary(inlist[[j]]$xlog)[[2]], iqr3 =summary(inlist[[j]]$xlog)[[5]]),
                                                    beta.dist = c(inlist[[j]]$lbeta[[1]],inlist[[j]]$lb_low_ci[[1]], inlist[[j]]$lb_hi_ci[[1]]),
                                                    log.base = simdf$logbase[i])
                                        inlist[[j]]$dz <- dz[[1]]
                                        inlist[[j]]$dzl <- dz[[2]]
                                        inlist[[j]]$dzu <- dz[[3]]
                                        inlist[[j]]$observed_beta <- inlist[[j]]$beta
                                        inlist[[j]]$rsquare = round(inlist[[j]]$rsquare, 2)
                                        inlist[[j]]$b_low_ci <- inlist[[j]]$b_low_ci
                                        inlist[[j]]$b_hi_ci <- inlist[[j]]$b_hi_ci
                                      } else if(simdf$rel[i] == "lin"){
                                        inlist[[j]]$x_median = round(median(inlist[[j]]$xlog), 2)
                                        inlist[[j]]$x_25 = round(summary(inlist[[j]]$xlog),2)[[2]]
                                        inlist[[j]]$x_75 = round(summary(inlist[[j]]$xlog),2)[[5]]
                                        
                                        rb <- rbexp(model = "a", y.exp = "abs", x.exp = "rel",
                                                    beta = inlist[[j]]$beta, se = (inlist[[j]]$b_hi_ci-inlist[[j]]$b_low_ci)/3.92,
                                                    mean.x = median(inlist[[j]]$xlog), mean.y = 0,
                                                    a = simdf$logbase[i], b = simdf$logbase[i], k = simdf$logbase[i], c = 1)
                                        inlist[[j]]$rb <- rb[[1]]
                                        inlist[[j]]$rbl <- rb[[2]]
                                        inlist[[j]]$rbu <- rb[[3]]
                                        alt <- altexp(input.base = "lin", median = median(inlist[[j]]$xlog),
                                                      beta.dist = c(inlist[[j]]$beta[[1]],inlist[[j]]$b_low_ci[[1]], inlist[[j]]$b_hi_ci[[1]]),
                                                      log.base = simdf$logbase[i])
                                        inlist[[j]]$alt <- alt[[1]]
                                        inlist[[j]]$altl <- alt[[2]]
                                        inlist[[j]]$altu <- alt[[3]]
                                        dz <- dzexp(input.base = "lin",
                                                    exp.dist = c(med = median(inlist[[j]]$xlog), iqr1 = summary(inlist[[j]]$xlog)[[2]], iqr3 =summary(inlist[[j]]$xlog)[[5]]),
                                                    beta.dist = c(inlist[[j]]$beta[[1]],inlist[[j]]$b_low_ci[[1]], inlist[[j]]$b_hi_ci[[1]]),
                                                    log.base = simdf$logbase[i])
                                        inlist[[j]]$dz <- dz[[1]]
                                        inlist[[j]]$dzl <- dz[[2]]
                                        inlist[[j]]$dzu <- dz[[3]]
                                        inlist[[j]]$observed_beta <- inlist[[j]]$lbeta
                                        inlist[[j]]$rsquare = round(inlist[[j]]$lrsquare, 2)
                                        inlist[[j]]$b_low_ci <- inlist[[j]]$lb_low_ci
                                        inlist[[j]]$b_hi_ci <- inlist[[j]]$lb_hi_ci
						    assign(paste0("simdata_scenario_",i,"_replicate_",j),inlist[[j]])
                                      }
                                    }
                                    #5) Finally, diagnostic values, including relative bias and Monte Carlo standard error of the relative bias, are calculated in order to determine how well the re-expressed betas reflect true beta values.
                                    repdfavg <- tidyfn()
                                    repdfavg$RelBias_rb <- (1/nsim) * sum(((repdfavg$rb-repdfavg$observed_beta)/abs(repdfavg$observed_beta)),na.rm = T)
                                    repdfavg$RelBias_rbl <- (1/nsim) * sum(((repdfavg$rbl-repdfavg$b_low_ci)/abs(repdfavg$b_low_ci)),na.rm = T)
                                    repdfavg$RelBias_rbu <- (1/nsim) * sum(((repdfavg$rbu-repdfavg$b_hi_ci)/abs(repdfavg$b_hi_ci)),na.rm = T)
                                    repdfavg$RelBias_alt <- (1/nsim) * sum(((repdfavg$alt-repdfavg$observed_beta)/abs(repdfavg$observed_beta)),na.rm = T)
                                    repdfavg$RelBias_altl <- (1/nsim) * sum(((repdfavg$altl-repdfavg$b_low_ci)/abs(repdfavg$b_low_ci)),na.rm = T)
                                    repdfavg$RelBias_altu <- (1/nsim) * sum(((repdfavg$altu-repdfavg$b_hi_ci)/abs(repdfavg$b_hi_ci)),na.rm = T)
                                    repdfavg$RelBias_dz <- (1/nsim) * sum(((repdfavg$dz-repdfavg$observed_beta)/abs(repdfavg$observed_beta)),na.rm = T)
                                    repdfavg$RelBias_dzl <- (1/nsim) * sum(((repdfavg$dzl-repdfavg$b_low_ci)/abs(repdfavg$b_low_ci)),na.rm = T)
                                    repdfavg$RelBias_dzu <- (1/nsim) * sum(((repdfavg$dzu-repdfavg$b_hi_ci)/abs(repdfavg$b_hi_ci)),na.rm = T)
						repdfavg$MC_SE_RelBias_rb <- sqrt((1/(nsim*(nsim-1)))*(sum((((repdfavg$rb-repdfavg$observed_beta)/abs(repdfavg$observed_beta))-repdfavg$RelBias_rb)^2,na.rm = T)))
                                    repdfavg$MC_SE_RelBias_alt <- sqrt((1/(nsim*(nsim-1)))*(sum((((repdfavg$alt-repdfavg$observed_beta)/abs(repdfavg$observed_beta))-repdfavg$RelBias_alt)^2,na.rm = T)))
                                    repdfavg$MC_SE_RelBias_dz <- sqrt((1/(nsim*(nsim-1)))*(sum((((repdfavg$dz-repdfavg$observed_beta)/abs(repdfavg$observed_beta))-repdfavg$RelBias_dz)^2,na.rm = T)))
                                    repdfavg 
                                  }
                
                #Some final formatting and cleanup
                k <- 1
		            for(i in 1:length(exlist)){
			          write.csv(exlist[[i]], paste0(mainDir,"/",subDir,"/simdata_scenario_",k,".csv"),row.names=F)
		                k <- k+1
		            }
                s1df <- rbindlist(exlist,fill = T)[, lapply(.SD,mean,na.rm = T),by = ex_no]
                sfdf <- rbind(sfdf,s1df)
		    write.csv(sfdf,paste0("lrexbetatabp1_",format(Sys.time(), "%Y-%m-%d_%H%M%S"),".csv"), row.names = F)
                close(pb)            

                #Simulation 2

                ntasks <- (nrow(simdf)/4)
                pb <- tkProgressBar(max = ntasks)
                progress <- function(n) setTkProgressBar(pb,n,
                                                         label = paste0(round(n/ntasks*100,0),
                                                                        "% complete")
                )
                opts <- list(progress = progress)

                exlist <- foreach(i = ((1*nrow(simdf))/4+1):((2*nrow(simdf))/4),
                                  # .combine = "c",
                                  .packages = c(  "dplyr","EnvStats","survey","data.table"),
                                  .export = c("rbexp","altexp","dzexp"),
                                  .options.snow = opts) %dorng% {
                                    inlist <- vector(mode = "list", length = nsim)
                                    #1) This investigation will use 1000 simulated distributions (nsim) for each set of parameters to generate x-values  
                                    for(j in 1:nsim){
                                      inlist[[j]] <- data.frame(ex_no = rep(simdf$ex_no[i],simdf$nobs[i]),xlog = rlnormTrunc(simdf$nobs[i], meanlog = log(simdf$medlist[i]), sdlog = simdf$sigma[i]))
                                      #2) Y-values will then be calculated using y =  beta * x + error where beta is set to 0.5, 1, or 10 and error is randomly assigned from a normal distribution with a mean of 0 and standard deviation of beta * mu * 0.2. 
                                      if(simdf$rel[i] == "log"){
                                        inlist[[j]]$errsd <- errsd <- abs(max(abs(simdf$beta[i]),1E-15)) * log(simdf$medlist[i]+2)* simdf$multi[i]
                                        inlist[[j]]$error <- rnorm(n = simdf$nobs[i], mean = errmean, sd = errsd)
                                        inlist[[j]]$ylog <- simdf$beta[i] * log(inlist[[j]]$xlog, base = simdf$logbase[i]) + inlist[[j]]$error
                                      } else if(simdf$rel[i] == "lin"){
                                        inlist[[j]]$errsd <- errsd <- abs(max(abs(simdf$beta[i]),1E-15)) * simdf$medlist[i] * simdf$multi[i]
                                        inlist[[j]]$error <- rnorm(n = simdf$nobs[i], mean = errmean, sd = errsd)
                                        inlist[[j]]$ylog <- simdf$beta[i] * inlist[[j]]$xlog + inlist[[j]]$error
                                      }
                                      #3) Regression models (log-linear or linear depending on the direction of re-expression) will then be generated from the x and y values 
                                      lmlin <- lm(ylog~xlog, data = inlist[[j]])
                                      lmlog <- lm(ylog~log(xlog, base = simdf$logbase[i]), data = inlist[[j]])
                                      #Defining R-square and Beta values from the regressions 
                                      inlist[[j]]$rsquare <- summary(lmlin)$r.squared
                                      inlist[[j]]$beta <- lmlin$coef[[2]]
                                      if((abs(lmlin$coef[[2]]) < 1E-3 | abs(confint(lmlin)[[2,1]]) < 1E-4 | abs(confint(lmlin)[[2,2]]) < 1E-4) & simdf$beta[i] != 0){
                                        inlist[[j]]$beta <- NA
                                        inlist[[j]]$b_low_ci <- NA
                                        inlist[[j]]$b_hi_ci <- NA
                                        next
                                      } else {
                                        inlist[[j]]$beta <- lmlin$coef[[2]]
                                        inlist[[j]]$b_low_ci <- confint(lmlin)[[2,1]]
                                        inlist[[j]]$b_hi_ci <- confint(lmlin)[[2,2]]
                                      }
                                      
                                      inlist[[j]]$lrsquare <- summary(lmlog)$r.squared
                                      if((abs(lmlog$coef[[2]]) < 1E-3 | abs(confint(lmlog)[[2,1]]) < 1E-4 | abs(confint(lmlog)[[2,2]]) < 1E-4) & simdf$beta[i] != 0){
                                        inlist[[j]]$lbeta <- NA
                                        inlist[[j]]$lb_low_ci <- NA
                                        inlist[[j]]$lb_hi_ci <- NA
                                        next
                                      } else {
                                        inlist[[j]]$lbeta <- lmlog$coef[[2]]
                                        inlist[[j]]$lb_low_ci <- confint(lmlog)[[2,1]]
                                        inlist[[j]]$lb_hi_ci <- confint(lmlog)[[2,2]]
                                      }
                                      #4) Re-expressed betas are then generated using each of the re-expression functions defined below (rbexp, altexp, dzexp)
                                      if(simdf$rel[i] == "log"){
                                        inlist[[j]]$x_median = round(median(inlist[[j]]$xlog), 2)
                                        inlist[[j]]$x_25 = round(summary(inlist[[j]]$xlog),2)[[2]]
                                        inlist[[j]]$x_75 = round(summary(inlist[[j]]$xlog),2)[[5]]
                                        
                                        rb <- rbexp(model = "b", y.exp = "abs", x.exp = "abs", 
                                                    beta = inlist[[j]]$lbeta, se = (inlist[[j]]$lb_hi_ci-inlist[[j]]$lb_low_ci)/3.92,
                                                    mean.x = median(inlist[[j]]$xlog), mean.y = 0,
                                                    a = simdf$logbase[i], b = simdf$logbase[i], k = simdf$logbase[i], c = 1)
                                        inlist[[j]]$rb <- rb[[1]]
                                        inlist[[j]]$rbl <- rb[[2]]
                                        inlist[[j]]$rbu <- rb[[3]]
                                        alt <- altexp(input.base = "log", median = median(inlist[[j]]$xlog),
                                                      beta.dist = c(inlist[[j]]$lbeta[[1]],inlist[[j]]$lb_low_ci[[1]], inlist[[j]]$lb_hi_ci[[1]]),
                                                      log.base = simdf$logbase[i])
                                        inlist[[j]]$alt <- alt[[1]]
                                        inlist[[j]]$altl <- alt[[2]]
                                        inlist[[j]]$altu <- alt[[3]]
                                        dz <- dzexp(input.base = "log",
                                                    exp.dist = c(med = median(inlist[[j]]$xlog), iqr1 = summary(inlist[[j]]$xlog)[[2]], iqr3 =summary(inlist[[j]]$xlog)[[5]]),
                                                    beta.dist = c(inlist[[j]]$lbeta[[1]],inlist[[j]]$lb_low_ci[[1]], inlist[[j]]$lb_hi_ci[[1]]),
                                                    log.base = simdf$logbase[i])
                                        inlist[[j]]$dz <- dz[[1]]
                                        inlist[[j]]$dzl <- dz[[2]]
                                        inlist[[j]]$dzu <- dz[[3]]
                                        inlist[[j]]$observed_beta <- inlist[[j]]$beta
                                        inlist[[j]]$rsquare = round(inlist[[j]]$rsquare, 2)
                                        inlist[[j]]$b_low_ci <- inlist[[j]]$b_low_ci
                                        inlist[[j]]$b_hi_ci <- inlist[[j]]$b_hi_ci
                                      } else if(simdf$rel[i] == "lin"){
                                        inlist[[j]]$x_median = round(median(inlist[[j]]$xlog), 2)
                                        inlist[[j]]$x_25 = round(summary(inlist[[j]]$xlog),2)[[2]]
                                        inlist[[j]]$x_75 = round(summary(inlist[[j]]$xlog),2)[[5]]
                                        
                                        rb <- rbexp(model = "a", y.exp = "abs", x.exp = "rel",
                                                    beta = inlist[[j]]$beta, se = (inlist[[j]]$b_hi_ci-inlist[[j]]$b_low_ci)/3.92,
                                                    mean.x = median(inlist[[j]]$xlog), mean.y = 0,
                                                    a = simdf$logbase[i], b = simdf$logbase[i], k = simdf$logbase[i], c = 1)
                                        inlist[[j]]$rb <- rb[[1]]
                                        inlist[[j]]$rbl <- rb[[2]]
                                        inlist[[j]]$rbu <- rb[[3]]
                                        alt <- altexp(input.base = "lin", median = median(inlist[[j]]$xlog),
                                                      beta.dist = c(inlist[[j]]$beta[[1]],inlist[[j]]$b_low_ci[[1]], inlist[[j]]$b_hi_ci[[1]]),
                                                      log.base = simdf$logbase[i])
                                        inlist[[j]]$alt <- alt[[1]]
                                        inlist[[j]]$altl <- alt[[2]]
                                        inlist[[j]]$altu <- alt[[3]]
                                        dz <- dzexp(input.base = "lin",
                                                    exp.dist = c(med = median(inlist[[j]]$xlog), iqr1 = summary(inlist[[j]]$xlog)[[2]], iqr3 =summary(inlist[[j]]$xlog)[[5]]),
                                                    beta.dist = c(inlist[[j]]$beta[[1]],inlist[[j]]$b_low_ci[[1]], inlist[[j]]$b_hi_ci[[1]]),
                                                    log.base = simdf$logbase[i])
                                        inlist[[j]]$dz <- dz[[1]]
                                        inlist[[j]]$dzl <- dz[[2]]
                                        inlist[[j]]$dzu <- dz[[3]]
                                        inlist[[j]]$observed_beta <- inlist[[j]]$lbeta
                                        inlist[[j]]$rsquare = round(inlist[[j]]$lrsquare, 2)
                                        inlist[[j]]$b_low_ci <- inlist[[j]]$lb_low_ci
                                        inlist[[j]]$b_hi_ci <- inlist[[j]]$lb_hi_ci
                                      }
                                    }
                                    #5) Finally, diagnostic values, including relative bias and Monte Carlo standard error of the relative bias, are calculated in order to determine how well the re-expressed betas reflect true beta values.
                                    repdfavg <- tidyfn()
                                    repdfavg$RelBias_rb <- (1/nsim) * sum(((repdfavg$rb-repdfavg$observed_beta)/abs(repdfavg$observed_beta)),na.rm = T)
                                    repdfavg$RelBias_rbl <- (1/nsim) * sum(((repdfavg$rbl-repdfavg$b_low_ci)/abs(repdfavg$b_low_ci)),na.rm = T)
                                    repdfavg$RelBias_rbu <- (1/nsim) * sum(((repdfavg$rbu-repdfavg$b_hi_ci)/abs(repdfavg$b_hi_ci)),na.rm = T)
                                    repdfavg$RelBias_alt <- (1/nsim) * sum(((repdfavg$alt-repdfavg$observed_beta)/abs(repdfavg$observed_beta)),na.rm = T)
                                    repdfavg$RelBias_altl <- (1/nsim) * sum(((repdfavg$altl-repdfavg$b_low_ci)/abs(repdfavg$b_low_ci)),na.rm = T)
                                    repdfavg$RelBias_altu <- (1/nsim) * sum(((repdfavg$altu-repdfavg$b_hi_ci)/abs(repdfavg$b_hi_ci)),na.rm = T)
                                    repdfavg$RelBias_dz <- (1/nsim) * sum(((repdfavg$dz-repdfavg$observed_beta)/abs(repdfavg$observed_beta)),na.rm = T)
                                    repdfavg$RelBias_dzl <- (1/nsim) * sum(((repdfavg$dzl-repdfavg$b_low_ci)/abs(repdfavg$b_low_ci)),na.rm = T)
                                    repdfavg$RelBias_dzu <- (1/nsim) * sum(((repdfavg$dzu-repdfavg$b_hi_ci)/abs(repdfavg$b_hi_ci)),na.rm = T)
						repdfavg$MC_SE_RelBias_rb <- sqrt((1/(nsim*(nsim-1)))*(sum((((repdfavg$rb-repdfavg$observed_beta)/abs(repdfavg$observed_beta))-repdfavg$RelBias_rb)^2,na.rm = T)))
                                    repdfavg$MC_SE_RelBias_alt <- sqrt((1/(nsim*(nsim-1)))*(sum((((repdfavg$alt-repdfavg$observed_beta)/abs(repdfavg$observed_beta))-repdfavg$RelBias_alt)^2,na.rm = T)))
                                    repdfavg$MC_SE_RelBias_dz <- sqrt((1/(nsim*(nsim-1)))*(sum((((repdfavg$dz-repdfavg$observed_beta)/abs(repdfavg$observed_beta))-repdfavg$RelBias_dz)^2,na.rm = T)))
                                    repdfavg 
                                  }
                
                #Some final formatting and cleanup
                for(i in 1:length(exlist)){
                  write.csv(exlist[[i]], paste0(mainDir,"/",subDir,"/simdata_scenario_",k,".csv"),row.names=F)
                  k <- k+1
                }
                s1df <- rbindlist(exlist,fill = T)[, lapply(.SD,mean,na.rm = T),by = ex_no]
                sfdf <- rbind(sfdf,s1df)
		    write.csv(sfdf,paste0("lrexbetatabp2_",format(Sys.time(), "%Y-%m-%d_%H%M%S"),".csv"), row.names = F)
                close(pb)
                
                #Simulation 3

                ntasks <- (nrow(simdf)/4)
                pb <- tkProgressBar(max = ntasks)
                progress <- function(n) setTkProgressBar(pb,n,
                                                         label = paste0(round(n/ntasks*100,0),
                                                                        "% complete")
                )
                opts <- list(progress = progress)

                exlist <- foreach(i = ((2*nrow(simdf))/4+1):((3*nrow(simdf))/4),
                                  # .combine = "c",
                                  .packages = c(  "dplyr","EnvStats","survey","data.table"),
                                  .export = c("rbexp","altexp","dzexp"),
                                  .options.snow = opts) %dorng% {
                                    inlist <- vector(mode = "list", length = nsim)
                                    #1) This investigation will use 1000 simulated distributions (nsim) for each set of parameters to generate x-values  
                                    for(j in 1:nsim){
                                      inlist[[j]] <- data.frame(ex_no = rep(simdf$ex_no[i],simdf$nobs[i]),xlog = rlnormTrunc(simdf$nobs[i], meanlog = log(simdf$medlist[i]), sdlog = simdf$sigma[i]))
                                      #2) Y-values will then be calculated using y =  beta * x + error where beta is set to 0.5, 1, or 10 and error is randomly assigned from a normal distribution with a mean of 0 and standard deviation of beta * mu * 0.2. 
                                      if(simdf$rel[i] == "log"){
                                        inlist[[j]]$errsd <- errsd <- abs(max(abs(simdf$beta[i]),1E-15)) * log(simdf$medlist[i]+2)* simdf$multi[i]
                                        inlist[[j]]$error <- rnorm(n = simdf$nobs[i], mean = errmean, sd = errsd)
                                        inlist[[j]]$ylog <- simdf$beta[i] * log(inlist[[j]]$xlog, base = simdf$logbase[i]) + inlist[[j]]$error
                                      } else if(simdf$rel[i] == "lin"){
                                        inlist[[j]]$errsd <- errsd <- abs(max(abs(simdf$beta[i]),1E-15)) * simdf$medlist[i] * simdf$multi[i]
                                        inlist[[j]]$error <- rnorm(n = simdf$nobs[i], mean = errmean, sd = errsd)
                                        inlist[[j]]$ylog <- simdf$beta[i] * inlist[[j]]$xlog + inlist[[j]]$error
                                      }
                                      #3) Regression models (log-linear or linear depending on the direction of re-expression) will then be generated from the x and y values 
                                      lmlin <- lm(ylog~xlog, data = inlist[[j]])
                                      lmlog <- lm(ylog~log(xlog, base = simdf$logbase[i]), data = inlist[[j]])
                                      #Defining R-square and Beta values from the regressions 
                                      inlist[[j]]$rsquare <- summary(lmlin)$r.squared
                                      inlist[[j]]$beta <- lmlin$coef[[2]]
                                      if((abs(lmlin$coef[[2]]) < 1E-3 | abs(confint(lmlin)[[2,1]]) < 1E-4 | abs(confint(lmlin)[[2,2]]) < 1E-4) & simdf$beta[i] != 0){
                                        inlist[[j]]$beta <- NA
                                        inlist[[j]]$b_low_ci <- NA
                                        inlist[[j]]$b_hi_ci <- NA
                                        next
                                      } else {
                                        inlist[[j]]$beta <- lmlin$coef[[2]]
                                        inlist[[j]]$b_low_ci <- confint(lmlin)[[2,1]]
                                        inlist[[j]]$b_hi_ci <- confint(lmlin)[[2,2]]
                                      }
                                      
                                      inlist[[j]]$lrsquare <- summary(lmlog)$r.squared
                                      if((abs(lmlog$coef[[2]]) < 1E-3 | abs(confint(lmlog)[[2,1]]) < 1E-4 | abs(confint(lmlog)[[2,2]]) < 1E-4) & simdf$beta[i] != 0){
                                        inlist[[j]]$lbeta <- NA
                                        inlist[[j]]$lb_low_ci <- NA
                                        inlist[[j]]$lb_hi_ci <- NA
                                        next
                                      } else {
                                        inlist[[j]]$lbeta <- lmlog$coef[[2]]
                                        inlist[[j]]$lb_low_ci <- confint(lmlog)[[2,1]]
                                        inlist[[j]]$lb_hi_ci <- confint(lmlog)[[2,2]]
                                      }
                                      #4) Re-expressed betas are then generated using each of the re-expression functions defined below (rbexp, altexp, dzexp)
                                      if(simdf$rel[i] == "log"){
                                        inlist[[j]]$x_median = round(median(inlist[[j]]$xlog), 2)
                                        inlist[[j]]$x_25 = round(summary(inlist[[j]]$xlog),2)[[2]]
                                        inlist[[j]]$x_75 = round(summary(inlist[[j]]$xlog),2)[[5]]
                                        
                                        rb <- rbexp(model = "b", y.exp = "abs", x.exp = "abs", 
                                                    beta = inlist[[j]]$lbeta, se = (inlist[[j]]$lb_hi_ci-inlist[[j]]$lb_low_ci)/3.92,
                                                    mean.x = median(inlist[[j]]$xlog), mean.y = 0,
                                                    a = simdf$logbase[i], b = simdf$logbase[i], k = simdf$logbase[i], c = 1)
                                        inlist[[j]]$rb <- rb[[1]]
                                        inlist[[j]]$rbl <- rb[[2]]
                                        inlist[[j]]$rbu <- rb[[3]]
                                        alt <- altexp(input.base = "log", median = median(inlist[[j]]$xlog),
                                                      beta.dist = c(inlist[[j]]$lbeta[[1]],inlist[[j]]$lb_low_ci[[1]], inlist[[j]]$lb_hi_ci[[1]]),
                                                      log.base = simdf$logbase[i])
                                        inlist[[j]]$alt <- alt[[1]]
                                        inlist[[j]]$altl <- alt[[2]]
                                        inlist[[j]]$altu <- alt[[3]]
                                        dz <- dzexp(input.base = "log",
                                                    exp.dist = c(med = median(inlist[[j]]$xlog), iqr1 = summary(inlist[[j]]$xlog)[[2]], iqr3 =summary(inlist[[j]]$xlog)[[5]]),
                                                    beta.dist = c(inlist[[j]]$lbeta[[1]],inlist[[j]]$lb_low_ci[[1]], inlist[[j]]$lb_hi_ci[[1]]),
                                                    log.base = simdf$logbase[i])
                                        inlist[[j]]$dz <- dz[[1]]
                                        inlist[[j]]$dzl <- dz[[2]]
                                        inlist[[j]]$dzu <- dz[[3]]
                                        inlist[[j]]$observed_beta <- inlist[[j]]$beta
                                        inlist[[j]]$rsquare = round(inlist[[j]]$rsquare, 2)
                                        inlist[[j]]$b_low_ci <- inlist[[j]]$b_low_ci
                                        inlist[[j]]$b_hi_ci <- inlist[[j]]$b_hi_ci
                                      } else if(simdf$rel[i] == "lin"){
                                        inlist[[j]]$x_median = round(median(inlist[[j]]$xlog), 2)
                                        inlist[[j]]$x_25 = round(summary(inlist[[j]]$xlog),2)[[2]]
                                        inlist[[j]]$x_75 = round(summary(inlist[[j]]$xlog),2)[[5]]
                                        
                                        rb <- rbexp(model = "a", y.exp = "abs", x.exp = "rel",
                                                    beta = inlist[[j]]$beta, se = (inlist[[j]]$b_hi_ci-inlist[[j]]$b_low_ci)/3.92,
                                                    mean.x = median(inlist[[j]]$xlog), mean.y = 0,
                                                    a = simdf$logbase[i], b = simdf$logbase[i], k = simdf$logbase[i], c = 1)
                                        inlist[[j]]$rb <- rb[[1]]
                                        inlist[[j]]$rbl <- rb[[2]]
                                        inlist[[j]]$rbu <- rb[[3]]
                                        alt <- altexp(input.base = "lin", median = median(inlist[[j]]$xlog),
                                                      beta.dist = c(inlist[[j]]$beta[[1]],inlist[[j]]$b_low_ci[[1]], inlist[[j]]$b_hi_ci[[1]]),
                                                      log.base = simdf$logbase[i])
                                        inlist[[j]]$alt <- alt[[1]]
                                        inlist[[j]]$altl <- alt[[2]]
                                        inlist[[j]]$altu <- alt[[3]]
                                        dz <- dzexp(input.base = "lin",
                                                    exp.dist = c(med = median(inlist[[j]]$xlog), iqr1 = summary(inlist[[j]]$xlog)[[2]], iqr3 =summary(inlist[[j]]$xlog)[[5]]),
                                                    beta.dist = c(inlist[[j]]$beta[[1]],inlist[[j]]$b_low_ci[[1]], inlist[[j]]$b_hi_ci[[1]]),
                                                    log.base = simdf$logbase[i])
                                        inlist[[j]]$dz <- dz[[1]]
                                        inlist[[j]]$dzl <- dz[[2]]
                                        inlist[[j]]$dzu <- dz[[3]]
                                        inlist[[j]]$observed_beta <- inlist[[j]]$lbeta
                                        inlist[[j]]$rsquare = round(inlist[[j]]$lrsquare, 2)
                                        inlist[[j]]$b_low_ci <- inlist[[j]]$lb_low_ci
                                        inlist[[j]]$b_hi_ci <- inlist[[j]]$lb_hi_ci
                                      }
                                    }
                                    #5) Finally, diagnostic values, including relative bias and Monte Carlo standard error of the relative bias, are calculated in order to determine how well the re-expressed betas reflect true beta values.
                                    repdfavg <- tidyfn()
                                    repdfavg$RelBias_rb <- (1/nsim) * sum(((repdfavg$rb-repdfavg$observed_beta)/abs(repdfavg$observed_beta)),na.rm = T)
                                    repdfavg$RelBias_rbl <- (1/nsim) * sum(((repdfavg$rbl-repdfavg$b_low_ci)/abs(repdfavg$b_low_ci)),na.rm = T)
                                    repdfavg$RelBias_rbu <- (1/nsim) * sum(((repdfavg$rbu-repdfavg$b_hi_ci)/abs(repdfavg$b_hi_ci)),na.rm = T)
                                    repdfavg$RelBias_alt <- (1/nsim) * sum(((repdfavg$alt-repdfavg$observed_beta)/abs(repdfavg$observed_beta)),na.rm = T)
                                    repdfavg$RelBias_altl <- (1/nsim) * sum(((repdfavg$altl-repdfavg$b_low_ci)/abs(repdfavg$b_low_ci)),na.rm = T)
                                    repdfavg$RelBias_altu <- (1/nsim) * sum(((repdfavg$altu-repdfavg$b_hi_ci)/abs(repdfavg$b_hi_ci)),na.rm = T)
                                    repdfavg$RelBias_dz <- (1/nsim) * sum(((repdfavg$dz-repdfavg$observed_beta)/abs(repdfavg$observed_beta)),na.rm = T)
                                    repdfavg$RelBias_dzl <- (1/nsim) * sum(((repdfavg$dzl-repdfavg$b_low_ci)/abs(repdfavg$b_low_ci)),na.rm = T)
                                    repdfavg$RelBias_dzu <- (1/nsim) * sum(((repdfavg$dzu-repdfavg$b_hi_ci)/abs(repdfavg$b_hi_ci)),na.rm = T)
						repdfavg$MC_SE_RelBias_rb <- sqrt((1/(nsim*(nsim-1)))*(sum((((repdfavg$rb-repdfavg$observed_beta)/abs(repdfavg$observed_beta))-repdfavg$RelBias_rb)^2,na.rm = T)))
                                    repdfavg$MC_SE_RelBias_alt <- sqrt((1/(nsim*(nsim-1)))*(sum((((repdfavg$alt-repdfavg$observed_beta)/abs(repdfavg$observed_beta))-repdfavg$RelBias_alt)^2,na.rm = T)))
                                    repdfavg$MC_SE_RelBias_dz <- sqrt((1/(nsim*(nsim-1)))*(sum((((repdfavg$dz-repdfavg$observed_beta)/abs(repdfavg$observed_beta))-repdfavg$RelBias_dz)^2,na.rm = T)))

                                    repdfavg 
                                  }
                
                #Some final formatting and cleanup
                for(i in 1:length(exlist)){
                  write.csv(exlist[[i]], paste0(mainDir,"/",subDir,"/simdata_scenario_",k,".csv"),row.names=F)
                  k <- k+1
                }
                s1df <- rbindlist(exlist,fill = T)[, lapply(.SD,mean,na.rm = T),by = ex_no]
                sfdf <- rbind(sfdf,s1df)
		    write.csv(sfdf,paste0("lrexbetatabp3_",format(Sys.time(), "%Y-%m-%d_%H%M%S"),".csv"), row.names = F)
                close(pb)
                
                #Simulation 4

                ntasks <- (nrow(simdf)/4)
                pb <- tkProgressBar(max = ntasks)
                progress <- function(n) setTkProgressBar(pb,n,
                                                         label = paste0(round(n/ntasks*100,0),
                                                                        "% complete")
                )
                opts <- list(progress = progress)

                exlist <- foreach(i = ((3*nrow(simdf))/4+1):nrow(simdf),
                                  # .combine = "c",
                                  .packages = c(  "dplyr","EnvStats","survey","data.table"),
                                  .export = c("rbexp","altexp","dzexp"),
                                  .options.snow = opts) %dorng% {
                                    inlist <- vector(mode = "list", length = nsim)
                                    #1) This investigation will use 1000 simulated distributions (nsim) for each set of parameters to generate x-values  
                                    for(j in 1:nsim){
                                      inlist[[j]] <- data.frame(ex_no = rep(simdf$ex_no[i],simdf$nobs[i]),xlog = rlnormTrunc(simdf$nobs[i], meanlog = log(simdf$medlist[i]), sdlog = simdf$sigma[i]))
                                      #2) Y-values will then be calculated using y =  beta * x + error where beta is set to 0.5, 1, or 10 and error is randomly assigned from a normal distribution with a mean of 0 and standard deviation of beta * mu * 0.2. 
                                      if(simdf$rel[i] == "log"){
                                        inlist[[j]]$errsd <- errsd <- abs(max(abs(simdf$beta[i]),1E-15)) * log(simdf$medlist[i]+2)* simdf$multi[i]
                                        inlist[[j]]$error <- rnorm(n = simdf$nobs[i], mean = errmean, sd = errsd)
                                        inlist[[j]]$ylog <- simdf$beta[i] * log(inlist[[j]]$xlog, base = simdf$logbase[i]) + inlist[[j]]$error
                                      } else if(simdf$rel[i] == "lin"){
                                        inlist[[j]]$errsd <- errsd <- abs(max(abs(simdf$beta[i]),1E-15)) * simdf$medlist[i] * simdf$multi[i]
                                        inlist[[j]]$error <- rnorm(n = simdf$nobs[i], mean = errmean, sd = errsd)
                                        inlist[[j]]$ylog <- simdf$beta[i] * inlist[[j]]$xlog + inlist[[j]]$error
                                      }
                                      #3) Regression models (log-linear or linear depending on the direction of re-expression) will then be generated from the x and y values 
                                      lmlin <- lm(ylog~xlog, data = inlist[[j]])
                                      lmlog <- lm(ylog~log(xlog, base = simdf$logbase[i]), data = inlist[[j]])
                                      #Defining R-square and Beta values from the regressions 
                                      inlist[[j]]$rsquare <- summary(lmlin)$r.squared
                                      inlist[[j]]$beta <- lmlin$coef[[2]]
                                      if((abs(lmlin$coef[[2]]) < 1E-3 | abs(confint(lmlin)[[2,1]]) < 1E-4 | abs(confint(lmlin)[[2,2]]) < 1E-4) & simdf$beta[i] != 0){
                                        inlist[[j]]$beta <- NA
                                        inlist[[j]]$b_low_ci <- NA
                                        inlist[[j]]$b_hi_ci <- NA
                                        next
                                      } else {
                                        inlist[[j]]$beta <- lmlin$coef[[2]]
                                        inlist[[j]]$b_low_ci <- confint(lmlin)[[2,1]]
                                        inlist[[j]]$b_hi_ci <- confint(lmlin)[[2,2]]
                                      }
                                      
                                      inlist[[j]]$lrsquare <- summary(lmlog)$r.squared
                                      if((abs(lmlog$coef[[2]]) < 1E-3 | abs(confint(lmlog)[[2,1]]) < 1E-4 | abs(confint(lmlog)[[2,2]]) < 1E-4) & simdf$beta[i] != 0){
                                        inlist[[j]]$lbeta <- NA
                                        inlist[[j]]$lb_low_ci <- NA
                                        inlist[[j]]$lb_hi_ci <- NA
                                        next
                                      } else {
                                        inlist[[j]]$lbeta <- lmlog$coef[[2]]
                                        inlist[[j]]$lb_low_ci <- confint(lmlog)[[2,1]]
                                        inlist[[j]]$lb_hi_ci <- confint(lmlog)[[2,2]]
                                      }
                                      #4) Re-expressed betas are then generated using each of the re-expression functions defined below (rbexp, altexp, dzexp)
                                      if(simdf$rel[i] == "log"){
                                        inlist[[j]]$x_median = round(median(inlist[[j]]$xlog), 2)
                                        inlist[[j]]$x_25 = round(summary(inlist[[j]]$xlog),2)[[2]]
                                        inlist[[j]]$x_75 = round(summary(inlist[[j]]$xlog),2)[[5]]
                                        
                                        rb <- rbexp(model = "b", y.exp = "abs", x.exp = "abs", 
                                                    beta = inlist[[j]]$lbeta, se = (inlist[[j]]$lb_hi_ci-inlist[[j]]$lb_low_ci)/3.92,
                                                    mean.x = median(inlist[[j]]$xlog), mean.y = 0,
                                                    a = simdf$logbase[i], b = simdf$logbase[i], k = simdf$logbase[i], c = 1)
                                        inlist[[j]]$rb <- rb[[1]]
                                        inlist[[j]]$rbl <- rb[[2]]
                                        inlist[[j]]$rbu <- rb[[3]]
                                        alt <- altexp(input.base = "log", median = median(inlist[[j]]$xlog),
                                                      beta.dist = c(inlist[[j]]$lbeta[[1]],inlist[[j]]$lb_low_ci[[1]], inlist[[j]]$lb_hi_ci[[1]]),
                                                      log.base = simdf$logbase[i])
                                        inlist[[j]]$alt <- alt[[1]]
                                        inlist[[j]]$altl <- alt[[2]]
                                        inlist[[j]]$altu <- alt[[3]]
                                        dz <- dzexp(input.base = "log",
                                                    exp.dist = c(med = median(inlist[[j]]$xlog), iqr1 = summary(inlist[[j]]$xlog)[[2]], iqr3 =summary(inlist[[j]]$xlog)[[5]]),
                                                    beta.dist = c(inlist[[j]]$lbeta[[1]],inlist[[j]]$lb_low_ci[[1]], inlist[[j]]$lb_hi_ci[[1]]),
                                                    log.base = simdf$logbase[i])
                                        inlist[[j]]$dz <- dz[[1]]
                                        inlist[[j]]$dzl <- dz[[2]]
                                        inlist[[j]]$dzu <- dz[[3]]
                                        inlist[[j]]$observed_beta <- inlist[[j]]$beta
                                        inlist[[j]]$rsquare = round(inlist[[j]]$rsquare, 2)
                                        inlist[[j]]$b_low_ci <- inlist[[j]]$b_low_ci
                                        inlist[[j]]$b_hi_ci <- inlist[[j]]$b_hi_ci
                                      } else if(simdf$rel[i] == "lin"){
                                        inlist[[j]]$x_median = round(median(inlist[[j]]$xlog), 2)
                                        inlist[[j]]$x_25 = round(summary(inlist[[j]]$xlog),2)[[2]]
                                        inlist[[j]]$x_75 = round(summary(inlist[[j]]$xlog),2)[[5]]
                                        
                                        rb <- rbexp(model = "a", y.exp = "abs", x.exp = "rel",
                                                    beta = inlist[[j]]$beta, se = (inlist[[j]]$b_hi_ci-inlist[[j]]$b_low_ci)/3.92,
                                                    mean.x = median(inlist[[j]]$xlog), mean.y = 0,
                                                    a = simdf$logbase[i], b = simdf$logbase[i], k = simdf$logbase[i], c = 1)
                                        inlist[[j]]$rb <- rb[[1]]
                                        inlist[[j]]$rbl <- rb[[2]]
                                        inlist[[j]]$rbu <- rb[[3]]
                                        alt <- altexp(input.base = "lin", median = median(inlist[[j]]$xlog),
                                                      beta.dist = c(inlist[[j]]$beta[[1]],inlist[[j]]$b_low_ci[[1]], inlist[[j]]$b_hi_ci[[1]]),
                                                      log.base = simdf$logbase[i])
                                        inlist[[j]]$alt <- alt[[1]]
                                        inlist[[j]]$altl <- alt[[2]]
                                        inlist[[j]]$altu <- alt[[3]]
                                        dz <- dzexp(input.base = "lin",
                                                    exp.dist = c(med = median(inlist[[j]]$xlog), iqr1 = summary(inlist[[j]]$xlog)[[2]], iqr3 =summary(inlist[[j]]$xlog)[[5]]),
                                                    beta.dist = c(inlist[[j]]$beta[[1]],inlist[[j]]$b_low_ci[[1]], inlist[[j]]$b_hi_ci[[1]]),
                                                    log.base = simdf$logbase[i])
                                        inlist[[j]]$dz <- dz[[1]]
                                        inlist[[j]]$dzl <- dz[[2]]
                                        inlist[[j]]$dzu <- dz[[3]]
                                        inlist[[j]]$observed_beta <- inlist[[j]]$lbeta
                                        inlist[[j]]$rsquare = round(inlist[[j]]$lrsquare, 2)
                                        inlist[[j]]$b_low_ci <- inlist[[j]]$lb_low_ci
                                        inlist[[j]]$b_hi_ci <- inlist[[j]]$lb_hi_ci
                                      }
                                    }
                                    #5) Finally, diagnostic values, including relative bias and Monte Carlo standard error of the relative bias, are calculated in order to determine how well the re-expressed betas reflect true beta values.
                                    repdfavg <- tidyfn()
                                    repdfavg$RelBias_rb <- (1/nsim) * sum(((repdfavg$rb-repdfavg$observed_beta)/abs(repdfavg$observed_beta)),na.rm = T)
                                    repdfavg$RelBias_rbl <- (1/nsim) * sum(((repdfavg$rbl-repdfavg$b_low_ci)/abs(repdfavg$b_low_ci)),na.rm = T)
                                    repdfavg$RelBias_rbu <- (1/nsim) * sum(((repdfavg$rbu-repdfavg$b_hi_ci)/abs(repdfavg$b_hi_ci)),na.rm = T)
                                    repdfavg$RelBias_alt <- (1/nsim) * sum(((repdfavg$alt-repdfavg$observed_beta)/abs(repdfavg$observed_beta)),na.rm = T)
                                    repdfavg$RelBias_altl <- (1/nsim) * sum(((repdfavg$altl-repdfavg$b_low_ci)/abs(repdfavg$b_low_ci)),na.rm = T)
                                    repdfavg$RelBias_altu <- (1/nsim) * sum(((repdfavg$altu-repdfavg$b_hi_ci)/abs(repdfavg$b_hi_ci)),na.rm = T)
                                    repdfavg$RelBias_dz <- (1/nsim) * sum(((repdfavg$dz-repdfavg$observed_beta)/abs(repdfavg$observed_beta)),na.rm = T)
                                    repdfavg$RelBias_dzl <- (1/nsim) * sum(((repdfavg$dzl-repdfavg$b_low_ci)/abs(repdfavg$b_low_ci)),na.rm = T)
                                    repdfavg$RelBias_dzu <- (1/nsim) * sum(((repdfavg$dzu-repdfavg$b_hi_ci)/abs(repdfavg$b_hi_ci)),na.rm = T)
                                    repdfavg$MC_SE_RelBias_rb <- sqrt((1/(nsim*(nsim-1)))*(sum((((repdfavg$rb-repdfavg$observed_beta)/abs(repdfavg$observed_beta))-repdfavg$RelBias_rb)^2,na.rm = T)))
                                    repdfavg$MC_SE_RelBias_alt <- sqrt((1/(nsim*(nsim-1)))*(sum((((repdfavg$alt-repdfavg$observed_beta)/abs(repdfavg$observed_beta))-repdfavg$RelBias_alt)^2,na.rm = T)))
                                    repdfavg$MC_SE_RelBias_dz <- sqrt((1/(nsim*(nsim-1)))*(sum((((repdfavg$dz-repdfavg$observed_beta)/abs(repdfavg$observed_beta))-repdfavg$RelBias_dz)^2,na.rm = T)))
                                    repdfavg 
                                  }
                
                #Some final formatting and cleanup
                for(i in 1:length(exlist)){
                  write.csv(exlist[[i]], paste0(mainDir,"/",subDir,"/simdata_scenario_",k,".csv"),row.names=F)
                  k <- k+1
                }
                s1df <- rbindlist(exlist,fill = T)[, lapply(.SD,mean,na.rm = T),by = ex_no]
                sfdf <- rbind(sfdf,s1df)
		    write.csv(sfdf,paste0("lrexbetatabp4_",format(Sys.time(), "%Y-%m-%d_%H%M%S"),".csv"), row.names = F)
                close(pb)

                
                #Turn off cluster after runs are finished
                parallel::stopCluster(cl = my.cluster)

                rm(exlist)
                endtime <- Sys.time() - starttime #For diagnostic purposes
                
                sfdf <- sfdf[,c("ex_no","xlog","error","errsd","ylog","x_median","x_25","x_75","rbl","rb","rbu","altl","alt","altu","dzl","dz","dzu","b_low_ci","observed_beta","b_hi_ci","rsquare","RelBias_rbl","RelBias_rb","RelBias_rbu","RelBias_altl","RelBias_alt","RelBias_altu","RelBias_dzl","RelBias_dz","RelBias_dzu","MC_SE_RelBias_rb","MC_SE_RelBias_alt","MC_SE_RelBias_dz")]
                
                lrexbetadf <- merge(simdf,sfdf, by = "ex_no")
                
                lrexbetadfsub <- as.data.table(lrexbetadf)
                lrexbetatab <- lrexbetadfsub
#                 
#                 lrexbetatab$logbase[lrexbetatab$logbase == exp(1)] <- "e"
#                 
# 			fit2p5 <- lm(RelBias_alt~poly(sigma,2,raw=T)+C(as.factor(logbase),base = 3)+logbase:sigma+nobs+nobs:sigma, data = lrexbetatab[rel == "log"])
#  			fit2p5l <- lm(RelBias_altl~poly(sigma,2,raw=T)+C(as.factor(logbase),base = 3)+logbase:sigma+nobs+nobs:sigma, data = lrexbetatab[rel == "log"])
#  			fit2p5u <- lm(RelBias_altu~poly(sigma,2,raw=T)+C(as.factor(logbase),base = 3)+logbase:sigma+nobs+nobs:sigma, data = lrexbetatab[rel == "log"])
#  			fit2p6 <- lm(RelBias_rb~poly(sigma,2,raw=T)+medlist+sigma:medlist, data = lrexbetatab[rel == "log"])
#  			fit2p6l <- lm(RelBias_rbl~poly(sigma,2,raw=T)+medlist+sigma:medlist, data = lrexbetatab[rel == "log"])
# 			fit2p6u <- lm(RelBias_rbu~poly(sigma,2,raw=T)+medlist+sigma:medlist, data = lrexbetatab[rel == "log"])
#  			fit2p7 <- lm(RelBias_dz~poly(sigma,2,raw=T)+nobs+nobs:sigma, data = lrexbetatab[rel == "log"])
#  			fit2p7l <- lm(RelBias_dzl~poly(sigma,2,raw=T)+nobs+nobs:sigma, data = lrexbetatab[rel == "log"])
#  			fit2p7u <- lm(RelBias_dzu~poly(sigma,2,raw=T)+nobs+nobs:sigma, data = lrexbetatab[rel == "log"])
# 
#                 lrexbetatab$dz_adj <-  lrexbetatab$dz_adjl <-  lrexbetatab$dz_adju <-
#                   lrexbetatab$alt_adj <-  lrexbetatab$alt_adjl <-  lrexbetatab$alt_adju <-  lrexbetatab$rb_adj <- lrexbetatab$rb_adjl <- lrexbetatab$rb_adju <- 0
#                 
#                 lrexbetatab[rel == "log"]$alt_adj <- lrexbetatab[rel == "log"]$alt/(1+predict(fit2p5,lrexbetatab[rel == "log"]))
#                 lrexbetatab[rel == "log"]$alt_adjl <- lrexbetatab[rel == "log"]$altl/(1+predict(fit2p5l,lrexbetatab[rel == "log"]))
#                 lrexbetatab[rel == "log"]$alt_adju <- lrexbetatab[rel == "log"]$altu/(1+predict(fit2p5u,lrexbetatab[rel == "log"]))
#                 
#                 lrexbetatab$alt_adjl[lrexbetatab$alt_adjl > lrexbetatab$alt_adj] <- lrexbetatab$alt_adj[lrexbetatab$alt_adjl > lrexbetatab$alt_adj]
#                 
#                 lrexbetatab[rel == "log"]$rb_adj <- lrexbetatab[rel == "log"]$rb/(1+predict(fit2p6,lrexbetatab[rel == "log"]))
#                 lrexbetatab[rel == "log"]$rb_adjl <- lrexbetatab[rel == "log"]$rbl/(1+predict(fit2p6l,lrexbetatab[rel == "log"]))
#                 lrexbetatab[rel == "log"]$rb_adju <- lrexbetatab[rel == "log"]$rbu/(1+predict(fit2p6u,lrexbetatab[rel == "log"]))
#                 
#                 lrexbetatab$rb_adjl[lrexbetatab$rb_adjl > lrexbetatab$rb_adj] <- lrexbetatab$rb_adj[lrexbetatab$rb_adjl > lrexbetatab$rb_adj]
#                 
#                 lrexbetatab[rel == "log"]$dz_adj <- lrexbetatab[rel == "log"]$dz/(1+predict(fit2p7,lrexbetatab[rel == "log"]))
#                 lrexbetatab[rel == "log"]$dz_adjl <- lrexbetatab[rel == "log"]$dzl/(1+predict(fit2p7l,lrexbetatab[rel == "log"]))
#                 lrexbetatab[rel == "log"]$dz_adju <- lrexbetatab[rel == "log"]$dzu/(1+predict(fit2p7u,lrexbetatab[rel == "log"]))
#                 
#                 lrexbetatab$dz_adjl[lrexbetatab$dz_adjl > lrexbetatab$dz_adj] <- lrexbetatab$dz_adj[lrexbetatab$dz_adjl > lrexbetatab$dz_adj]
#                 
#                 for(i in 1:nrow(lrexbetatab)){
#                   if(lrexbetatab$alt_adjl[i]-lrexbetatab$b_hi_ci[i] > 0){
#                     lrexbetatab$overlap_per[i] <- 0
#                     lrexbetatab$ord[i] <- lrexbetatab$b_hi_ci[i]-lrexbetatab$alt_adjl[i]
#                   } else if(lrexbetatab$alt_adju[i] > lrexbetatab$b_hi_ci[i]){
#                     lrexbetatab$overlap_per[i] <- lrexbetatab$ord[i] <-
#                       (lrexbetatab$b_hi_ci[i]-max(lrexbetatab$alt_adjl[i],lrexbetatab$b_low_ci[i]))/(lrexbetatab$alt_adju[i]-lrexbetatab$alt_adjl[i])*100
#                   } else if(lrexbetatab$alt_adju[i] <= lrexbetatab$b_hi_ci[i] & lrexbetatab$alt_adjl[i] >= lrexbetatab$b_low_ci[i]){
#                     lrexbetatab$overlap_per[i] <- lrexbetatab$ord[i] <- 100
#                   } else{
#                     lrexbetatab$overlap_per[i] <- lrexbetatab$ord[i] <- 
#                       min((lrexbetatab$alt_adju[i]-lrexbetatab$b_low_ci[i])/(lrexbetatab$alt_adju[i]-lrexbetatab$alt_adjl[i])*100,100)
#                   }
#                   lrexbetatab$coverage_prob_alt[i] <- ifelse(lrexbetatab$observed_beta[i] <= lrexbetatab$altu[i] & lrexbetatab$observed_beta[i] >= lrexbetatab$altl[i],1,0)
#                 }
#                 for(i in 1:nrow(lrexbetatab)){
#                   if((lrexbetatab$rb_adjl[i]-lrexbetatab$b_hi_ci[i] > 0)|
#                      (lrexbetatab$b_low_ci[i] - lrexbetatab$rb_adju[i] > 0)){
#                     lrexbetatab$overlap_per_rb[i] <- 0
#                     lrexbetatab$ord_rb[i] <- lrexbetatab$b_hi_ci[i]-lrexbetatab$rb_adjl[i]
#                   } else if(lrexbetatab$rb_adju[i] > lrexbetatab$b_hi_ci[i]){
#                     lrexbetatab$overlap_per_rb[i] <- lrexbetatab$ord_rb[i] <-
#                       (lrexbetatab$b_hi_ci[i]-max(lrexbetatab$rb_adjl[i],lrexbetatab$b_low_ci[i]))/(lrexbetatab$rb_adju[i]-lrexbetatab$rb_adjl[i])*100
#                   } else if(lrexbetatab$rb_adju[i] <= lrexbetatab$b_hi_ci[i] & lrexbetatab$rb_adjl[i] >= lrexbetatab$b_low_ci[i]){
#                     lrexbetatab$overlap_per_rb[i] <- lrexbetatab$ord_rb[i] <- 100
#                   } else{
#                     lrexbetatab$overlap_per_rb[i] <- lrexbetatab$ord_rb[i] <- 
#                       min((lrexbetatab$rb_adju[i]-lrexbetatab$b_low_ci[i])/(lrexbetatab$rb_adju[i]-lrexbetatab$rb_adjl[i])*100,100)
#                   }
#                   lrexbetatab$coverage_prob_rb[i] <- ifelse(lrexbetatab$observed_beta[i] <= lrexbetatab$rbu[i] & lrexbetatab$observed_beta[i] >= lrexbetatab$rbl[i],1,0)
#                 }
#                 for(i in 1:nrow(lrexbetatab)){
#                   if(lrexbetatab$dz_adjl[i]-lrexbetatab$b_hi_ci[i] > 0){
#                     lrexbetatab$overlap_per_dz[i] <- 0
#                     lrexbetatab$ord_dz[i] <- lrexbetatab$b_hi_ci[i]-lrexbetatab$dz_adjl[i]
#                   } else if(lrexbetatab$dz_adju[i] > lrexbetatab$b_hi_ci[i]){
#                     lrexbetatab$overlap_per_dz[i] <- lrexbetatab$ord_dz[i] <-
#                       (lrexbetatab$b_hi_ci[i]-max(lrexbetatab$dz_adjl[i],lrexbetatab$b_low_ci[i]))/(lrexbetatab$dz_adju[i]-lrexbetatab$dz_adjl[i])*100
#                   } else if(lrexbetatab$dz_adju[i] <= lrexbetatab$b_hi_ci[i] & lrexbetatab$dz_adjl[i] >= lrexbetatab$b_low_ci[i]){
#                     lrexbetatab$overlap_per_dz[i] <- lrexbetatab$ord_dz[i] <- 100
#                   } else{
#                     lrexbetatab$overlap_per_dz[i] <- lrexbetatab$ord_dz[i] <- 
#                       min((lrexbetatab$dz_adju[i]-lrexbetatab$b_low_ci[i])/(lrexbetatab$dz_adju[i]-lrexbetatab$dz_adjl[i])*100,100)
#                   }
#                   lrexbetatab$coverage_prob_dz[i] <- ifelse(lrexbetatab$observed_beta[i] <= lrexbetatab$dzu[i] & lrexbetatab$observed_beta[i] >= lrexbetatab$dzl[i],1,0)
#                 }
#                 
#                 lrexbetatab$targ_mean_diff <- lrexbetatab$observed_beta-lrexbetatab$alt_adj
#                 lrexbetatab$targ_mean_rel_diff <- (lrexbetatab$observed_beta-lrexbetatab$alt_adj)/lrexbetatab$observed_beta
#                 
                # Code to save the current output table. Uncomment to generate
                write.csv(lrexbetatab,paste0("lrexbetatab_",Sys.Date(),".csv"), row.names = F)
                # Code to load a previous output table. Change Path and DATE as necessary
                # lrexbetatab <- as.data.table(read.csv("lrexbetatabDATE.csv"))
