# Supplementary material for: Re-expressing coefficients from regression models for inclusion in a meta-analysis
Source: BMC Med Res Methodol. 2024 Jan 8;24:6. doi: 10.1186/s12874-023-02132-y (PMC10773134; doi:10.1186/s12874-023-02132-y)
Supplement: Supplementary file 2 — Additional file 2. [file 12874_2023_2132_MOESM2_ESM.zip › Supp_Files_R1/functions/altexp.R]

## Alternate Method

# Next, we define the arithmetic method (the so-called "Alternative Method") 
# as shown below. The intention of this function is to use the input values to 
# calculate an arithmetic increment (I) which is then used to re-express from log
# to linear base (Beta/I) or linear to log base (Beta * I).
# 
# The function call for this method is:  
#   
#   altexp <-  function(input.base = c("log","lin"),  
#                             median = 1,  
#                             log.base = exp(1),  
#                             beta.dist = c(bmean, blci, buci))
# 
# input.base: Whether the input beta value is in linear base or log base  
#   Options: "log" (logarithmic, to be converted to linear base) or "lin"
#   (linear, to be converted to logarithmic base)  
# median: Median value of the exposure (X) variable  
# log.base: Base of the logarithm to convert from or to.  
# beta.dist: Distribution of beta values  
# Format c(Mean of Beta Values, Lower 95% Confidence Interval of Beta Values,
#          Upper 95% Confidence Interval of Beta Values)

altexp <- function(input.base = c("log","lin"),
                   median = 1,
                   log.base = exp(1),
                   beta.dist = c(bmean, blci, buci)){
  I <- log.base^(log(median,base = log.base) + 0.5) - log.base^(log(median,base = log.base) - 0.5)
  if(input.base == "log"){
    rex.beta = beta.dist[1]/I
    rex.lci = beta.dist[2]/I
    rex.uci = beta.dist[3]/I
    rex.list = data.frame("Re_expressed_beta" = rex.beta, "Re_expressed_LCI" = rex.lci, "Re_expressed_UCI" = rex.uci)
  } else if(input.base == "lin"){
    rex.beta = beta.dist[1] * I
    rex.lci = beta.dist[2] * I
    rex.uci = beta.dist[3] * I
    rex.list = data.frame("Re_expressed_beta" = rex.beta, "Re_expressed_LCI" = rex.lci, "Re_expressed_UCI" = rex.uci)
  }
  return(rex.list)
}
