# Supplementary material for: Re-expressing coefficients from regression models for inclusion in a meta-analysis
Source: BMC Med Res Methodol. 2024 Jan 8;24:6. doi: 10.1186/s12874-023-02132-y (PMC10773134; doi:10.1186/s12874-023-02132-y)
Supplement: Supplementary file 2 — Additional file 2. [file 12874_2023_2132_MOESM2_ESM.zip › Supp_Files_R1/functions/dzexp.R]

## Dzierlenga Method

# Finally, we define the empiric method described in Dzierlenga et al. 2020. 
# As described in our manuscript, this method uses an algorithmic optimization
# over 6 points from the 25th to the 75th percentiles (25th, 35th…75th) of the 
# exposure distribution defined by a central tendency and a measure of spread to
# select a re-expressed value that provides the best fit in the linear or
# log-linear equation.
# 
# The function call for this method is:
#   
#   dzexp <- function(input.base = c("log","lin"),  
#                    exp.dist =  c(c(med,iqr1,iqr3),  
#                                  c(gmean, gsd),  
#                                  c(mean, sd)),  
#                    log.base = exp(1),  
#                    beta.dist = c(bmean, blci, buci)
#                 
# input.base: Whether the input beta value is in linear base or log base  
#   Options: "log" (logarithmic, to be converted to linear base) or "lin" 
#   (linear, to be converted to logarithmic base)  
# exp.dist: Definition of the exposure distribution. Note that if multiple 
# central tendencies and spreads are provided by the user, the function will 
# preferentially use median and IQR, then geometric mean and standard deviation, 
# and finally arithmetic mean and standard deviation.  
#   Options: c(Median, Quartile 1 (25%), Quartile 3 (75%))
# c(Geometric Mean, Geometric Standard Deviation)
# c(Arithmetic Mean, Arithmetic Standard Deviation)
# log.base: Base of the logarithm to convert from or to.  
# beta.dist: Distribution of beta values  
# Format c(Mean of Beta Values, Lower 95% Confidence Interval of Beta Values, 
#          Upper 95% Confidence Interval of Beta Values)

dzexp <- function(input.base = c("log","lin"),
                  exp.dist = c(c(med,iqr1,iqr3),
                               c(gmean, gsd),
                               c(mean, sd)),
                  log.base = exp(1),
                  beta.dist = c(bmean, blci, buci)){
  #Calculate mu for lognormal distribution of exposure. Preferentially uses 
  #median, then geometric mean, then arithmetic mean.
  if(!is.na(exp.dist["med"])){
    mu <- log(exp.dist["med"])
  } else if(!is.na(exp.dist["gmean"])){
    mu <- log(exp.dist["gmean"])
  } else if(!is.na(exp.dist["mean"]) & !is.na(exp.dist["sd"])){
    omega <- 1 + (exp.dist["sd"]/exp.dist["mean"])^2
    gm <- exp.dist["mean"]/sqrt(omega)
    mu <- log(gm)
  }
  #Calculate sigma for lognormal distribution of exposure. Preferentially uses 
  #IQR (Q1, Q3), then geometric sd, then arithmetic sd
  if(!is.na(exp.dist["iqr1"]) & !is.na(exp.dist["iqr3"])){
    sigma <- log(exp.dist["iqr3"]/exp.dist["iqr1"])/1.349
  } else if(!is.na(exp.dist["gsd"])){
    sigma <- log(exp.dist["gsd"])
  } else if(!is.na(exp.dist["sd"]) & !is.na(exp.dist["mean"])){
    omega <- 1 + (exp.dist["sd"]/exp.dist["mean"])^2
    gsd <- exp(sqrt(log(omega)))
    sigma <- log(gsd)
  }
  #Generate the lognormal distribution at desired percentiles with calculated
  #mu and sigma values
  prclist <- qlnorm(p = c(.25,.35,.45,.55,.65,.75),meanlog = mu,sdlog = sigma)
  #Generate a dummy dataframe for ease of output
  df <- data.frame(x = c(prclist), 
                   lnymid = c(1:6), lnyhi = c(1:6), lnylow = c(1:6),
                   linymid = c(1:6), linyhi = c(1:6), linylow = c(1:6))
  #Re-express log input values (of desired base) as linear values
  if(input.base == "log"){
    df$lnymid <- beta.dist[1] * log(df$x, base = log.base)
    df$lnylow <- beta.dist[2] * log(df$x, base = log.base)
    df$lnyhi <- beta.dist[3] * log(df$x, base = log.base)
    min.RSS <- function(data, par,lnval) {
      with(data, sum((par[2]+par[1] * x - lnval)^2))
    }
    rex.beta <- optim(par = c(0,0),fn = min.RSS, data = df, lnval = df$lnymid)$par[1]
    rex.lci <- optim(par = c(0,0),fn = min.RSS, data = df, lnval = df$lnylow)$par[1]
    rex.uci <- optim(par = c(0,0),fn = min.RSS, data = df, lnval = df$lnyhi)$par[1]
    data <- data.frame("Re_expressed_beta" = rex.beta, "Re_expressed_LCI" = rex.lci, "Re_expressed_UCI" = rex.uci)
    #Re-express linear input values as log values (of desired base)
  } else if(input.base == "lin"){
    df$linymid <- beta.dist[1] * df$x
    df$linylow <- beta.dist[2] * df$x
    df$linyhi <- beta.dist[3] * df$x
    min.RSS <- function(data, par, linval) {
      with(data, sum((par[2]+ par[1] *log(x, base = log.base) - linval)^2))
    }
    rex.beta <- optim(par = c(0,0),fn = min.RSS, data = df, linval = df$linymid)$par[1] 
    rex.lci <- optim(par = c(0,0),fn = min.RSS, data = df, linval = df$linylow)$par[1] 
    rex.uci <- optim(par = c(0,0),fn = min.RSS, data = df, linval = df$linyhi)$par[1]
    data <- data.frame("Re_expressed_beta" = rex.beta, "Re_expressed_LCI" = rex.lci, "Re_expressed_UCI" = rex.uci)
  }
  
  return(data)
}
