# Supplementary material for: Re-expressing coefficients from regression models for inclusion in a meta-analysis
Source: BMC Med Res Methodol. 2024 Jan 8;24:6. doi: 10.1186/s12874-023-02132-y (PMC10773134; doi:10.1186/s12874-023-02132-y)
Supplement: Supplementary file 2 — Additional file 2. [file 12874_2023_2132_MOESM2_ESM.zip › Supp_Files_R1/functions/rbexp.R]

  # Defining the functions for re-expressing beta
  
  ## Rodriguez-Barranco Method
  
#   First, we can define the function for running the modified 
#   Rodriguez-Barranco algebraic re-expression method. 
#   As you can see from the function definition, a number of 
#   parameters must be defined in the function call. The values 
#   defined and the corresponding equations can all be found in 
#   Rodriguez-Barranco et al. 2017 Table 1. The parameters 
#   "model", "y.exp", and "x.exp" define the equation that will 
#   be used from Table 1 while the rest are the values that will 
#   be provided to solve the equations.
# 
# The function call for this method is:  
#   rbexp <-  function(model = c("a","b","c","d"),  
#                             y.exp = c("abs","rel"),  
#                             x.exp = c("abs","rel"),  
#                             beta = 0,  
#                             se = 1,  
#                             mean.x = 0,  
#                             mean.y = 0,  
#                             a = exp(1),  
#                             b = exp(1),  
#                             k = 1.1,  
#                             c = 1)
#     
# Model: Define the model for the format of the original data that will be re-expressed  
#   Options: "a" (linear Y and linear X), "b" (linear Y and log x), "c" (log y and linear x), or "d" (log y and log x)  
# y.exp: Whether an absolute or relative change in Y is presented  
#   Options: "abs" (absolute), or "rel" (relative)  
# x.exp: Whether an absolute or relative change in X is presented  
#   Options: "abs" (absolute), or "rel" (relative)  
# beta: Value of the beta regression coefficient to be re-expressed  
# se: Standard error of the beta regression coefficient  
# mean.x: Mean of the X values  
#   Note: This analysis uses median of x instead since most exposure analyses will be skewed and therefore median will be presented preferentially over mean.  
# mean.y: Mean of the Y values  
# a: Logarithm base of Y when Y is log transformed (i.e. Model C or D)  
# b: Logarithm base of X when X is log transformed (i.e. Model B or D)  
# k: Value of the relative change in X  
# c: Value of the absolute change in X 

rbexp <- function(model = c("a","b","c","d"), 
                  y.exp = c("abs","rel"), 
                  x.exp = c("abs","rel"), 
                  beta = 0, 
                  se = 1, 
                  mean.x = 0,
                  mean.y = 0,
                  a = exp(1),
                  b = exp(1),
                  k = 1.1, 
                  c = 1){
  if(!(model %in% c("a","b","c","d")) | !(y.exp %in% c("abs","rel")) | !(x.exp %in% c("abs","rel"))){
    stop(paste0("Incorrect inputs provided, cannot have model = ", model, ", y.exp = ", y.exp, ", and x.exp = ", x.exp, ".\n",
                "  Must select from model = c(\"a\",\"b\",\"c\",\"d\"), and y.exp and x.exp = c(\"abs\",\"rel\")."))
  }
  
  if(tolower(model) == "a"){
    if(tolower(y.exp) == "abs"){
      if(tolower(x.exp) == "abs"){
        rex = c
        rex.beta = rex * beta
        rex.lci = rex * (beta - 1.96 * se)
        rex.uci = rex * (beta + 1.96 * se)
        rex.list = data.frame("Re_expressed_beta" = rex.beta, "Re_expressed_LCI" = rex.lci, "Re_expressed_UCI" = rex.uci)
        return(rex.list)
      } else if (tolower(x.exp) == "rel"){
        rex = (k - 1) * mean.x
        rex.beta = rex * beta
        rex.lci = rex * (beta - 1.96 * se)
        rex.uci = rex * (beta + 1.96 * se)
        rex.list = data.frame("Re_expressed_beta" = rex.beta, "Re_expressed_LCI" = rex.lci, "Re_expressed_UCI" = rex.uci)
        return(rex.list)
      }
    } else if (tolower(y.exp) == "rel"){
      if(tolower(x.exp) == "abs"){
        rex = 1 + (c/mean.y)
        rex.beta = (rex-1) * beta + 1
        rex.lci = (rex-1) * (beta - 1.96 * se) + 1
        rex.uci = (rex-1) * (beta + 1.96 * se) + 1
        rex.list = data.frame("Re_expressed_beta" = rex.beta, "Re_expressed_LCI" = rex.lci, "Re_expressed_UCI" = rex.uci)
        return(rex.list)
      } else if (tolower(x.exp) == "rel"){
        rex = 1 + ((k - 1)*mean.x)/(mean.y)
        rex.beta = (rex-1) * beta + 1
        rex.lci = (rex-1) * (beta - 1.96 * se) + 1
        rex.uci = (rex-1) * (beta + 1.96 * se) + 1
        rex.list = data.frame("Re_expressed_beta" = rex.beta, "Re_expressed_LCI" = rex.lci, "Re_expressed_UCI" = rex.uci)
        return(rex.list)
      }
    }
  } else if(tolower(model) == "b"){
    if(tolower(y.exp) == "abs"){
      if(tolower(x.exp) == "abs"){
        rex = log(1 + (c/mean.x),base = b)
        rex.beta = rex * beta
        rex.lci = rex * (beta - 1.96 * se)
        rex.uci = rex * (beta + 1.96 * se)
        rex.list = data.frame("Re_expressed_beta" = rex.beta, "Re_expressed_LCI" = rex.lci, "Re_expressed_UCI" = rex.uci)
        return(rex.list)
      } else if (tolower(x.exp) == "rel"){
        rex = log(k, base = b)
        rex.beta = rex * beta
        rex.lci = rex * (beta - 1.96 * se)
        rex.uci = rex * (beta + 1.96 * se)
        rex.list = data.frame("Re_expressed_beta" = rex.beta, "Re_expressed_LCI" = rex.lci, "Re_expressed_UCI" = rex.uci)
        return(rex.list)
      }
    } else if (tolower(y.exp) == "rel"){
      if(tolower(x.exp) == "abs"){
        rex = 1 + (log(1 + (c/mean.x), base = b)/mean.y)
        rex.beta = (rex-1) * beta + 1
        rex.lci = (rex-1) * (beta - 1.96 * se) + 1
        rex.uci = (rex-1) * (beta + 1.96 * se) + 1
        rex.list = data.frame("Re_expressed_beta" = rex.beta, "Re_expressed_LCI" = rex.lci, "Re_expressed_UCI" = rex.uci)
        return(rex.list)
      } else if (tolower(x.exp) == "rel"){
        rex = 1 + (log(k,base = b)/mean.y)
        rex.beta = (rex-1) * beta + 1
        rex.lci = (rex-1) * (beta - 1.96 * se) + 1
        rex.uci = (rex-1) * (beta + 1.96 * se) + 1
        rex.list = data.frame("Re_expressed_beta" = rex.beta, "Re_expressed_LCI" = rex.lci, "Re_expressed_UCI" = rex.uci)
        return(rex.list)
      }
    }
  } else if(tolower(model) == "c"){
    if(tolower(y.exp) == "abs"){
      if(tolower(x.exp) == "abs"){
        rex = c
        rex.beta = (a^(rex * beta) - 1) * mean.y
        rex.lci = (a^(rex * (beta - 1.96 * se)) - 1) * mean.y
        rex.uci = (a^(rex * (beta + 1.96 * se)) - 1) * mean.y
        rex.list = data.frame("Re_expressed_beta" = rex.beta, "Re_expressed_LCI" = rex.lci, "Re_expressed_UCI" = rex.uci)
        return(rex.list)
      } else if (tolower(x.exp) == "rel"){
        rex = (k - 1) * mean.x
        rex.beta = (a^(rex * beta) - 1) * mean.y
        rex.lci = (a^(rex * (beta - 1.96 * se)) - 1) * mean.y
        rex.uci = (a^(rex * (beta + 1.96 * se)) - 1) * mean.y
        rex.list = data.frame("Re_expressed_beta" = rex.beta, "Re_expressed_LCI" = rex.lci, "Re_expressed_UCI" = rex.uci)
        return(rex.list)
      }
    } else if (tolower(y.exp) == "rel"){
      if(tolower(x.exp) == "abs"){
        rex = c
        rex.beta = a^(rex*beta)
        rex.lci = a^(rex*(beta - 1.96 * se))
        rex.uci = a^(rex*(beta + 1.96 * se))
        rex.list = data.frame("Re_expressed_beta" = rex.beta, "Re_expressed_LCI" = rex.lci, "Re_expressed_UCI" = rex.uci)
        return(rex.list)
      } else if (tolower(x.exp) == "rel"){
        rex = (k - 1) * mean.x
        rex.beta = a^(rex*beta)
        rex.lci = a^(rex*(beta - 1.96 * se))
        rex.uci = a^(rex*(beta + 1.96 * se))
        rex.list = data.frame("Re_expressed_beta" = rex.beta, "Re_expressed_LCI" = rex.lci, "Re_expressed_UCI" = rex.uci)
        return(rex.list)
      }
    }
  } else if(tolower(model) == "d"){
    if(tolower(y.exp) == "abs"){
      if(tolower(x.exp) == "abs"){
        rex = log(1 + (c/mean.x),base = b)
        rex.beta = (a^(rex * beta) - 1) * mean.y
        rex.lci = (a^(rex * (beta - 1.96 * se)) - 1) * mean.y
        rex.uci = (a^(rex * (beta + 1.96 * se)) - 1) * mean.y
        rex.list = data.frame("Re_expressed_beta" = rex.beta, "Re_expressed_LCI" = rex.lci, "Re_expressed_UCI" = rex.uci)
        return(rex.list)
      } else if (tolower(x.exp) == "rel"){
        rex = log(k,base = b)
        rex.beta = (a^(rex * beta) - 1) * mean.y
        rex.lci = (a^(rex * (beta - 1.96 * se)) - 1) * mean.y
        rex.uci = (a^(rex * (beta + 1.96 * se)) - 1) * mean.y
        rex.list = data.frame("Re_expressed_beta" = rex.beta, "Re_expressed_LCI" = rex.lci, "Re_expressed_UCI" = rex.uci)
        return(rex.list)
      }
    } else if (tolower(y.exp) == "rel"){
      if(tolower(x.exp) == "abs"){
        rex = log(1 + (c/mean.x),base = b)
        rex.beta = a^(rex*beta)
        rex.lci = a^(rex*(beta - 1.96 * se))
        rex.uci = a^(rex*(beta + 1.96 * se))
        rex.list = data.frame("Re_expressed_beta" = rex.beta, "Re_expressed_LCI" = rex.lci, "Re_expressed_UCI" = rex.uci)
        return(rex.list)
      } else if (tolower(x.exp) == "rel"){
        rex = log(k, base = b)
        rex.beta = a^(rex*beta)
        rex.lci = a^(rex*(beta - 1.96 * se))
        rex.uci = a^(rex*(beta + 1.96 * se))
        rex.list = data.frame("Re_expressed_beta" = rex.beta, "Re_expressed_LCI" = rex.lci, "Re_expressed_UCI" = rex.uci)
        return(rex.list)
      }
    }
  }  
}
