# Supplementary material for: Re-expressing coefficients from regression models for inclusion in a meta-analysis
Source: BMC Med Res Methodol. 2024 Jan 8;24:6. doi: 10.1186/s12874-023-02132-y (PMC10773134; doi:10.1186/s12874-023-02132-y)
Supplement: Supplementary file 2 — Additional file 2. [file 12874_2023_2132_MOESM2_ESM.zip › Supp_Files_R1/lrexbetatab_2023-02-22.csv]

ex_no	rel	logbase	sigma	beta	medlist	nobs	multi	nsim	xlog	error	errsd	ylog	x_median	x_25	x_75	rbl	rb	rbu	altl	alt	altu	dzl	dz	dzu	b_low_ci	observed_beta	b_hi_ci	rsquare	RelBias_rbl	RelBias_rb	RelBias_rbu	RelBias_altl	RelBias_alt	RelBias_altu	RelBias_dzl	RelBias_dz	RelBias_dzu	MC_SE_RelBias_rb	MC_SE_RelBias_alt	MC_SE_RelBias_dz
1	log	2.71828182845905	0.25	-15	0.25	162	1	2000	0.257728582944424	0.0146844877101867	12.1639532432449	20.821333813917	0.249805	0.211445	0.29533	-36.1018821499156	-23.8712410539043	-11.640599957893	-86.1647531252214	-56.9750134576315	-27.7852737900416	-88.2959720807265	-58.5800512231626	-28.5729057300642	-85.0411816877917	-55.9219827232857	-26.8027837587797	0.08772	0.574679803360953	0.571591595931235	0.486194632264018	-0.0149714807586539	-0.0223333338998973	-0.109849522447604	-0.0407607061176823	-0.0519873770573197	-0.139935839952224	0.000609112683769843	0.0014967959713692	0.00242524260392276
2	log	2.71828182845905	0.25	-15	0.25	8474	1	2000	0.257916067122485	0.00284856607923873	12.1639532432449	20.7983947250568	0.25	0.21	0.297855	-25.8200681717305	-24.1522306782171	-22.4843931847037	-61.5746279127548	-57.5972422046404	-53.619856496526	-63.4238905168379	-59.4962004703947	-55.4699907741509	-60.3559925749778	-56.3943511367198	-52.4327096984618	0.08429	0.572179394488632	0.571698865207316	0.571145303130352	-0.0202453928498671	-0.0213913397831654	-0.0227114522266398	-0.050883862406736	-0.0551244649461341	-0.057959515036517	7.54626953472228e-05	0.000186968769961584	0.000998266140559654
3	log	2.71828182845905	0.25	-15	0.5	162	0.885714	2000	0.516012148488938	0.0327825049892966	12.1735729393678	10.4257355492546	0.500055	0.42333	0.591635	-24.6400781353929	-16.2763480865118	-7.91261803763073	-43.0569908985938	-28.4425604932138	-13.8281300878337	-44.3883814129412	-29.2309385137104	-14.2211247642243	-42.4402694090269	-27.8665292558833	-13.2927891027398	0.086725	0.41841378797715	0.413814711633287	0.295477197874248	-0.0161288602468076	-0.0241643662764541	-0.172078187986934	-0.0473167700855545	-0.0516644185233363	-0.206294581680606	0.000848859802950704	0.00152069878349113	0.00241323762401222
4	log	2.71828182845905	0.25	-15	0.5	8474	0.885714	2000	0.51584787160515	0.000246705410778689	12.1735729393678	10.3982312567357	0.499985	0.420485	0.59078	-17.6161030947586	-16.4768089633422	-15.3375148319257	-30.7726950898838	-28.7825182653957	-26.7923414409076	-31.042133971396	-29.4199658626094	-27.6778242903346	-30.1519455376677	-28.1700130533597	-26.1880805690518	0.08398	0.41572260255739	0.415057254509117	0.414290658432922	-0.0206443622428284	-0.0218066558284019	-0.0231458192710493	-0.0291951559116738	-0.0450430045563993	-0.0570020964694606	0.000105261305093518	0.000191764832834674	0.00236239034455278
5	log	2.71828182845905	0.25	-15	1	162	0.771428	2000	1.03192892672488	-0.0121035953284077	12.7125042093399	-0.0149550425740488	1.00092	0.846275	1.18298	-15.8682993396361	-10.369589571005	-4.87087980237399	-21.9657694347553	-14.3539934896941	-6.74221754463287	-22.7474535375008	-14.864529421566	-6.98161753008969	-21.7378830858528	-14.1279461355431	-6.51800918523337	0.0824	0.26862839127428	0.262654446037511	0.170285610571741	-0.0123665886416091	-0.0202526635707477	-0.11745635140006	-0.0483823765024999	-0.0565137603041788	-0.154308561120208	0.00115547326374025	0.00150580497467349	0.00155376107804673
6	log	2.71828182845905	0.25	-15	1	8474	0.771428	2000	1.0317003997084	0.00306137624019947	12.7125042093399	0.00329099573863663	0.999845	0.844985	1.183515	-11.1438421253144	-10.3928456417281	-9.64184915814175	-15.4266008586958	-14.3869846214743	-13.3473683842528	-15.9749079516698	-14.8983514348514	-13.8217506304865	-15.1146161655388	-14.0793310166675	-13.0440458677962	0.07756	0.262668726171103	0.261789602173324	0.260770139268614	-0.0206985127445952	-0.0219155010125069	-0.0233267630740918	-0.056976812668238	-0.0582379221928884	-0.0596968174492838	0.000136302235266089	0.000193595868417097	0.00020016533624511
7	log	2.71828182845905	0.25	-15	2	162	0.657142	2000	2.06412050078924	0.000859698475065009	13.6648837358257	-10.4009882765564	2.00159	1.6931	2.3652	-9.56549667670255	-6.10337686909969	-2.64125706149682	-11.3184771960654	-7.22179170230147	-3.12510620853751	-11.7141089929308	-7.47557827414036	-3.23475588690382	-11.1739533661285	-7.08524514017792	-2.99653691422734	0.07331	0.142229726997241	0.134052521218841	-0.173894843131403	-0.0149500366277334	-0.0246277048836809	-0.363970041390293	-0.0504268995159502	-0.060563867075779	-0.407190330120274	0.00146117543485604	0.00175006321450545	0.00182035387811194
8	log	2.71828182845905	0.25	-15	2	8474	0.657142	2000	2.06359483211156	-0.00622181847920475	13.6648837358257	-10.404235029217	2.000265	1.68966	2.367555	-6.5561911716423	-6.08428549204363	-5.61237981244496	-7.75742061912933	-7.19905225466007	-6.64068389019081	-8.02645511597473	-7.44896299351718	-6.87569140366099	-7.6036535475061	-7.04770729896377	-6.49176105042143	0.06795	0.137696851176372	0.136630603145945	0.13538034311917	-0.0202940697423335	-0.0215556759284531	-0.0230350087277151	-0.0556690166910131	-0.0570428538862055	-0.0592385839565891	0.000169266766885833	0.000203467194175411	0.00036453746002141
9	log	2.71828182845905	0.25	-15	4	162	0.542856	2000	4.12722361734363	0.0273572551305435	14.590010676409	-20.7682869297543	4.00161	3.385275	4.727875	-5.39401365252788	-3.36080443358264	-1.3275952146374	-5.79909440637845	-3.61322399641223	-1.42735358644601	-6.02668567000908	-3.74920987936892	-1.47925942213396	-5.71586729222985	-3.53731295607352	-1.3587586199172	0.06574	0.0545447778945878	0.0336623741896464	0.281201774310756	-0.0164136960799859	-0.0387646632812004	0.244628278743096	-0.0560619830134132	-0.07743090918092	0.225724222747009	0.00910649991996046	0.00969982684893982	0.0100342020422911
10	log	2.71828182845905	0.25	-15	4	8474	0.542856	2000	4.12699715186977	-0.00286596757106164	14.590010676409	-20.7971642676893	3.999665	3.379475	4.734615	-3.62922941480216	-3.351910155214	-3.07459089562583	-3.90146596459283	-3.60334442299793	-3.30522288140304	-4.04630344233619	-3.74062672019302	-3.42564938536126	-3.82255364623142	-3.52584780131514	-3.22914195639886	0.06035	0.0505183200444244	0.0492673257760304	0.0477847462726301	-0.0207039036338058	-0.0220487346951394	-0.0236425221255887	-0.0585983320016097	-0.0609147440423475	-0.0609348731918227	0.000198695900081274	0.000215385957379554	0.000748045536573435
11	log	2.71828182845905	0.25	-15	8	162	0.42857	2000	8.24846282808321	-0.0434258702179743	14.8022833995669	-31.2265643817053	7.99504	6.7665	9.447075	-2.87033519474869	-1.77953844950589	-0.688741704263081	-2.92319793028419	-1.81232048071303	-0.701443031141879	-3.04924142736163	-1.89249294977608	-0.735396331840144	-2.88727207137453	-1.77932025802437	-0.671368444674204	0.064065	0.00434449268866007	-0.00437639701001142	-0.109960865346213	-0.0139778399814109	-0.0228619178648887	-0.126363717149518	-0.0582570116541768	-0.0673109819787242	-0.167183186025003	0.00174739199165084	0.00178753959100448	0.0027078793718953
12	log	2.71828182845905	0.25	-15	8	8474	0.42857	2000	8.25355627766619	0.00321660703135423	14.8022833995669	-31.1877985709358	7.99973	6.758535	9.46835	-1.91765696526729	-1.76912952040646	-1.62060207554563	-1.9527754387774	-1.80152794074293	-1.65028044270846	-2.03740987439352	-1.86813034957298	-1.71427692568571	-1.91418672433779	-1.76363061747754	-1.61307451061728	0.0588	-0.00188891754191247	-0.00320605323331451	-0.00477121678456504	-0.0202368027914248	-0.0215780622470434	-0.023171892337182	-0.0645279206876696	-0.0593139696317359	-0.0628421957188636	0.000205657182603281	0.000210608505091075	0.000872105944237665
13	log	2.71828182845905	0.25	-15	16	162	0.314284	2000	16.5124691814233	0.0157250793927407	13.6259639633796	-41.57649838112	16.01207	13.541985	18.92963	-1.43026660013502	-0.915422377671053	-0.400578155207087	-1.41483573010765	-0.905544827345538	-0.39625392458343	-1.52669026705942	-0.948835275251963	-0.417557113623002	-1.39922346748813	-0.890695746748225	-0.382168026008322	0.074395	-0.0243022624328647	-0.0320644107992357	-0.152121900645055	-0.0132454176218988	-0.0209342880375547	-0.141293181282623	-0.0885398996681488	-0.0700445963588275	-0.191867393645549	0.00173790898451313	0.00172275692139325	0.00371072267750706
14	log	2.71828182845905	0.25	-15	16	8474	0.314284	2000	16.5091247595489	-0.000642681864927929	13.6259639633796	-41.5906646995842	16.001155	13.518025	18.94009	-0.980140764798014	-0.90976424692248	-0.839387729046946	-0.969553138541831	-0.899936842956733	-0.830320547371635	-1.01013124481594	-0.936036058345369	-0.866756560188098	-0.950528001195104	-0.88121286469728	-0.811897728199457	0.06847	-0.0312124237589929	-0.0324672690236704	-0.033937902988047	-0.0200728831170638	-0.0213141719793503	-0.0227689183023408	-0.0627048888525502	-0.0622353875127541	-0.067525393403549	0.000201943998048935	0.000200271500876348	0.0021137846498858
15	log	2.71828182845905	0.25	-15	32	162	0.199998	2000	33.010379109357	0.0197737323607427	10.5789757830327	-51.9631394136203	32.00947	27.081855	37.813685	-0.661885052585446	-0.458617902534855	-0.255350752484263	-0.644971128897806	-0.446898693762913	-0.248826258628019	-0.712342805760101	-0.487316032613177	-0.269749839023896	-0.636878937450905	-0.439216047476864	-0.241553157502824	0.112035	-0.0411982848985331	-0.0475289894923182	-0.0831607866358483	-0.0145871027071366	-0.0207560738446118	-0.0559627234127821	-0.118503245399195	-0.111135003718744	-0.138353724438539	0.00134170495158499	0.00130950658855777	0.00809697225300964
16	log	2.71828182845905	0.25	-15	32	8474	0.199998	2000	33.0163008827847	0.00286383904834205	10.5789757830327	-51.9836410719274	32.00334	27.036325	37.875895	-0.488724343867078	-0.460982897665887	-0.433241451464695	-0.47622856380668	-0.449196415617541	-0.422164267428402	-0.519756278297953	-0.485233288965378	-0.444989844405382	-0.466784125256553	-0.4398493921183	-0.412914658980047	0.107915	-0.0470511546998281	-0.0480997783461169	-0.0492857889856395	-0.0202799247382124	-0.0213017365317218	-0.0224574225211919	-0.113927077861832	-0.102787650524116	-0.0774479113162216	0.000180338780246885	0.000176108931838875	0.00736910634082114
17	log	2.71828182845905	0.25	0.5	0.25	162	1	2000	0.257988765022911	0.000346515710385134	0.405465108108164	-0.692710512631164	0.25018	0.211595	0.295595	0.399578844196694	0.806583826342932	1.21358880848917	0.953094941553987	1.92386124687658	2.89462755219917	0.98697564342884	1.99172225596593	2.99007461728573	0.919230949178097	1.88777517619752	2.85631940321693	0.089405	-0.494305114713764	-0.570993716447674	-0.574247639414828	0.117418523076192	0.0231808326686926	0.0154168286119712	0.15489319902872	0.0591660176061988	0.0489432773970184	0.000593852971437357	0.00147106283935292	0.00159582643616723
18	log	2.71828182845905	0.25	0.5	0.25	8474	1	2000	0.2579278074065	0.000165770843790281	0.405465108108164	-0.693004199564731	0.25	0.21	0.298015	0.749074028155518	0.804647460337275	0.860220892519031	1.78635184556916	1.91888020731907	2.05140856906898	1.84920179699405	1.98502208225831	2.12159133080435	1.74638837416938	1.87837088835303	2.01035340253669	0.08416	-0.571040352025481	-0.57159639502418	-0.572079070140661	0.0229566375346347	0.0216306352739883	0.0204795940805316	0.058964288753342	0.0568522547448042	0.0553867439915532	7.50607605718561e-05	0.000185941205118717	0.000667091649894644
19	log	2.71828182845905	0.25	0.5	0.5	162	0.885714	2000	0.515783124775511	-0.00120855075545023	0.405785764645593	-0.347851083394813	0.500165	0.423435	0.590955	0.272655432147359	0.551113858314451	0.829572284481543	0.476432659539997	0.963005551206931	1.44957844287387	0.493300593222044	0.997179010558702	1.50089585376737	0.45901382372747	0.944946644975221	1.43087946622297	0.089105	-0.358904513439457	-0.414907302496605	-0.419312467650204	0.0790300728940398	0.0222993365121568	0.0146048325523626	0.115320018934471	0.0584354736017936	0.0504996649316804	0.000804264010153108	0.00144745832474212	0.00151837536716913
20	log	2.71828182845905	0.25	0.5	0.5	8474	0.885714	2000	0.515868021494223	0.000215849240242481	0.405785764645593	-0.346360787249186	0.500005	0.420545	0.590695	0.51120589802142	0.549181213119754	0.587156528218088	0.892965697319983	0.959300256037833	1.02563481475568	0.924679193689847	0.993402780651922	1.06167735454131	0.873058214232423	0.939122245838112	1.0051862774438	0.083945	-0.414417870301594	-0.415176873991826	-0.415835562734323	0.0228834099626899	0.0215575816681153	0.0204069834957721	0.0592110755042905	0.0578737140207214	0.0562596793919201	0.000104916066631696	0.000189788086222514	0.000196818082807235
21	log	2.71828182845905	0.25	0.5	1	162	0.771428	2000	1.03133378190631	-0.000787306462245908	0.423750140311331	-0.00100406400556483	0.999805	0.84571	1.1817	0.164869222679649	0.348620593490518	0.532371964301387	0.228283471235346	0.48272235851116	0.737161245786974	0.236398284475034	0.499901431730445	0.763408673346768	0.219398249505894	0.473158860483747	0.7269194714616	0.083265	-0.182805473494353	-0.260384517810298	-0.266334732625874	0.0919576287801603	0.0240949057789245	0.0158607700644247	0.127201141401968	0.0605409679084677	0.0520149457525786	0.00107223340803027	0.00151205515779284	0.00156676552804835
22	log	2.71828182845905	0.25	0.5	1	8474	0.771428	2000	1.03170774532489	6.26028756219208e-05	0.423750140311331	5.40415497015766e-05	1.000015	0.844825	1.18354	0.321557946130608	0.346593603596441	0.371629261062275	0.44513495390502	0.479792023280635	0.51444909265625	0.460954037384763	0.496843118601331	0.532732294998428	0.435104852195595	0.469616380855913	0.50412790951623	0.077565	-0.260914074745136	-0.261920090672558	-0.262787710726012	0.0231218540748441	0.0217292004495433	0.0205281320956247	0.0594810391212946	0.0580397373634788	0.0567967491959743	0.000137513682639539	0.000195106768786042	0.000201910055483294
23	log	2.71828182845905	0.25	0.5	2	162	0.657142	2000	2.06484803676935	-0.00202352386599014	0.455496124527524	0.344867926653927	2.00213106553277	1.69398699349675	2.36659329664832	0.0850355270472946	0.200354487968526	0.315673448889757	0.100602548278841	0.237052765226719	0.373502982174596	0.104176308134061	0.245490153321073	0.386747779095388	0.096763433557758	0.232957546551136	0.369151659544514	0.0714268901979254	0.0505261474922109	-0.135112150526558	-0.142790595524087	0.2142608631173	0.0232536753870382	0.0141612691705912	0.251759684637465	0.0596605785074418	0.0500963087291527	0.00145039753854035	0.00173978906247574	0.00180271603652195
24	log	2.71828182845905	0.25	0.5	2	8474	0.657142	2000	2.06348768138206	0.000157800899863394	0.455496124527524	0.34673270611933	2.000165	1.68978	2.367385	0.186990846146513	0.202723933052406	0.218457019958299	0.221249202625589	0.239864723281935	0.25848024393828	0.229097645107264	0.248385511734772	0.267609000428421	0.216294533012165	0.234834244056662	0.253373955101158	0.06803	-0.135409274919716	-0.136675268935816	-0.137754888701206	0.0229907578478126	0.0214928011869516	0.0202153672676687	0.0592794564601139	0.0577801460091362	0.0562431659983884	0.000169444630852192	0.000204227383897807	0.000211879933117783
25	log	2.71828182845905	0.25	0.5	4	162	0.542856	2000	4.12859019419626	-0.000523426967372088	0.486333689213633	0.692841110912551	4.00450577019568	3.38736076266934	4.73371299548419	0.0450516315814836	0.112787096218724	0.180522560855964	0.0484341844844353	0.121249629594721	0.194065074705006	0.0501523571995433	0.125569672302884	0.20100906642389	0.0463905828096105	0.119144539879037	0.191812379272257	0.0664773356830965	0.136860314507221	-0.0468564979001034	-0.0571329471367955	0.205157688058283	0.0241990185206764	0.0133004487146911	0.239843107581814	0.0604893992541349	0.0493977643178142	0.00229785898042924	0.00247247556268399	0.00255813119503749
26	log	2.71828182845905	0.25	0.5	4	8474	0.542856	2000	4.12744532130792	0.000150317956110627	0.486333689213633	0.693347260156369	4.00038	3.37997	4.735035	0.102221341698226	0.111464832758375	0.120708323818525	0.109886963444421	0.119823630604836	0.129760297765251	0.113825869654779	0.124094736021022	0.134380304327787	0.107371957320813	0.117263135634969	0.127154313949125	0.06002	-0.0478844305984118	-0.0493754856571665	-0.0506329626534106	0.0235148277544236	0.0219119621353705	0.0205601900642251	0.0602176447528677	0.0583379927389166	0.0568969089955589	0.00019087893330486	0.000206728051864097	0.000216994427426409
27	log	2.71828182845905	0.25	0.5	8	162	0.42857	2000	8.25993542101563	0.000588905554771434	0.493409446652229	1.04064081006094	8.00873810716074	6.77354531797697	9.47274411617426	0.0226026567084616	0.0587963575344467	0.0949900583604319	0.0230159744016329	0.0598727505909456	0.0967295267802584	0.0238517957574879	0.0620141844513755	0.100324546084148	0.0221523433496865	0.05892597380005	0.0956996042504134	0.0633856047055091	0.0931646328460902	0.000367207540721642	-0.00577119801100485	0.109129358433664	0.0186134782410648	0.0124007792081085	0.141798325227812	0.054945095719285	0.0498610495352559	0.00190327771875034	0.00194152465280584	0.00201507354345114
28	log	2.71828182845905	0.25	0.5	8	8474	0.42857	2000	8.25500441079616	-8.06039876689753e-05	0.493409446652229	1.03970919657274	8.00145	6.760325	9.47062	0.0539240848778415	0.0588739264901557	0.0638237681024699	0.0549109418745746	0.0599513699269092	0.0649917979792439	0.0568630832376576	0.0620822271891328	0.0673019387330615	0.0536909292543609	0.058709066206492	0.0637272031586232	0.058485	0.00442768361524718	0.00287974118991527	0.00157725328964782	0.0228094023001637	0.0212331310423065	0.0199068063364516	0.0591697070389022	0.0575332163128084	0.0561607677933874	0.000208156720276543	0.00021307717386388	0.000222817537308535
29	log	2.71828182845905	0.25	0.5	16	162	0.314284	2000	16.4997511566851	-0.000229982775300174	0.454198798779319	1.38582139465241	16.0030406422479	13.5298294029102	18.9061966884094	0.0129805786849653	0.0301791961195541	0.0473778135541429	0.0128410534690091	0.0298544485687415	0.0468678436684738	0.0133258668483843	0.0309161295943782	0.0486035377667005	0.0123477335400099	0.0293249055440057	0.0462882238680628	0.0727402835158449	0.186747121436686	0.0345208238756456	0.0254703664743547	0.175701027190116	0.0234091183672911	0.0144579908963037	0.213389239920861	0.059683096544925	0.0516789789623132	0.00169369576246497	0.00167845842002442	0.00173854141387799
30	log	2.71828182845905	0.25	0.5	16	8474	0.314284	2000	16.5066011496627	-8.41850462884212e-05	0.454198798779319	1.38618252525058	15.999535	13.51736	18.936235	0.0279213314756562	0.0302672568209486	0.0326131821662411	0.027619805127387	0.0299403968230884	0.0322609885187899	0.0286464022777708	0.0310298734269271	0.033433637037562	0.0270066349578329	0.0293168982450774	0.0316271615323219	0.068145	0.0339500738535372	0.0324860619533049	0.0312372004566338	0.0227843242669905	0.0213361242078754	0.0201007508749492	0.0607817113225351	0.0585039166479727	0.0571650297398491	0.000200358749926182	0.000198705499174099	0.000873698450365341
31	log	2.71828182845905	0.25	0.5	32	162	0.199998	2000	33.0163001917424	0.00119535007788655	0.352632526101092	1.73406389930385	32.0124298597194	27.0704208416834	37.852630260521	0.00856966939476476	0.0153399090690977	0.0221101487434307	0.00835066918867807	0.0149478837797765	0.0215450983708748	0.00866435458676847	0.015520610305002	0.0224067429078325	0.00809851987751308	0.0146849747422851	0.0212714296070571	0.112112170464979	0.0743537663422627	0.0477787864638086	0.0412928427495503	0.047329486597889	0.0210503233130267	0.0147300423366873	0.0860773316647193	0.0599098872185693	0.0553160242440202	0.00135055546345464	0.00131844392573405	0.00203209474327545
32	log	2.71828182845905	0.25	0.5	32	8474	0.199998	2000	33.0164457375747	4.88611647514818e-05	0.352632526101092	1.73293303790493	31.999845	27.038595	37.87251	0.0144674898548573	0.0153921641727157	0.0163168384905742	0.0140976050484336	0.0149986385771593	0.015899672105885	0.0146501837558149	0.0156557239450372	0.0165019824818984	0.0137820084251527	0.0146796391726851	0.0155772699202174	0.10827	0.0498030550562639	0.0485973674996389	0.0475311956066517	0.022963099032191	0.0217882364325051	0.0207493226037281	0.063010242782765	0.0666213998701603	0.0594540135306032	0.000180811170939673	0.000176577374534991	0.00321356360169584
33	log	2.71828182845905	0.25	1	0.25	162	1	2000	0.258040709688334	0.000322102895151091	0.810930216216329	-1.38563272054886	0.250345	0.21179	0.29595	0.802619700732858	1.61597596464562	2.42933222855839	1.91362334398482	3.85330507229481	5.79298680060481	1.98059155012678	3.98745949296728	5.98843490301948	1.85061889831864	3.78694312134608	5.72326734437353	0.089945	-0.477387927537303	-0.571305416567155	-0.57466639577384	0.160557592013687	0.0222069948745865	0.0141852940258662	0.199204619988678	0.0577573327856351	0.048257115841583	0.000616545870816356	0.00152027072444553	0.00167298363930303
34	log	2.71828182845905	0.25	1	0.25	8474	1	2000	0.257938559040278	-7.11447545362205e-05	0.810930216216329	-1.3863308460553	0.25	0.21	0.29794	1.49932997906639	1.61056493031309	1.72179988155979	3.57548897271606	3.84075395612776	4.10601893953945	3.69288480581123	3.96095596657652	4.24269366507653	3.49592449026989	3.76011295161999	4.02430141297008	0.08426	-0.57108747649931	-0.571641925258543	-0.572123200348219	0.0228369438687612	0.0215147698307965	0.0203670904027609	0.0564541516677359	0.0534706548863427	0.0543153764813636	7.37975071763823e-05	0.000181491024081278	0.00110448598053351
35	log	2.71828182845905	0.25	1	0.5	162	0.885714	2000	0.515922637034412	0.000259316948878792	0.811571529291185	-0.692734643337445	0.500395	0.423405	0.59101	0.548709569738514	1.10615601517678	1.66360246061505	0.95852185934996	1.93227404910882	2.90602623886769	0.99201112699423	2.001089280551	3.00897496179621	0.922530156226837	1.89477539905015	2.86702064187346	0.08963	-0.328534343427022	-0.412625187305651	-0.418669436759691	0.11852323425406	0.0245089865163028	0.0154317212196174	0.155269414365352	0.0609269498407831	0.0512013422568839	0.0011739659519284	0.00154029235594793	0.0015816148166917
36	log	2.71828182845905	0.25	1	0.5	8474	0.885714	2000	0.515844647512884	-0.000221910724101019	0.811571529291185	-0.693402896767617	0.50002	0.420545	0.59072	1.02164846443787	1.09761339479611	1.17357832515434	1.7846152036862	1.91731076532246	2.05000632695871	1.84743957827995	1.98458721126857	2.12262283684044	1.74514393842492	1.877311857668	2.00947977691108	0.0839	-0.414533219938723	-0.415288916275151	-0.415944707052983	0.0226914731147923	0.0213714520644967	0.0202259422001334	0.0586774894674263	0.0572222702670201	0.0563624871519778	0.000105489899515637	0.000189939407588825	0.000418120287119964
37	log	2.71828182845905	0.25	1	1	162	0.771428	2000	1.03150131549963	-0.00140961410893264	0.847500280622663	-0.00184474886371633	1.000125	0.84572	1.18294	0.329300326189162	0.694596121395665	1.05989191660217	0.455965351021751	0.961750707395531	1.46753606376931	0.47215516939166	0.995938661859948	1.51971873899911	0.439583329749786	0.944689446683117	1.44979556361645	0.08316	-0.0151483039090635	-0.261778879870557	-0.267536791545068	0.33224186491158	0.0220964371680365	0.014122100188919	0.376930325860086	0.0584280662486572	0.0501677288515397	0.00107905543708239	0.00152878390794417	0.00158369427502029
38	log	2.71828182845905	0.25	1	1	8474	0.771428	2000	1.03188127922934	9.17826776391233e-06	0.847500280622663	0.000144552043729067	1.000115	0.84508	1.183785	0.643488705367581	0.69353237511633	0.74357604486508	0.890759786296317	0.960033677258547	1.02930756822078	0.922414241233913	0.994152838254784	1.06588359279779	0.8706285183214	0.93961076064587	1.00859300297034	0.07768	-0.260839463593176	-0.261848004179067	-0.262717917484476	0.0231957591650436	0.0217996562658834	0.0205954527030307	0.0595567885485608	0.058114153609071	0.0568621516100733	0.000133620933500984	0.000189905643472346	0.000196740163859967
39	log	2.71828182845905	0.25	1	2	162	0.657142	2000	2.06412225613212	-0.000940670290029889	0.910992249055047	0.692547630299906	2.0012	1.693715	2.363945	0.171749853142748	0.402645182624113	0.633540512105477	0.203247597706925	0.476471509888369	0.749695422069813	0.210476210053626	0.493449435275221	0.77641548988906	0.194823405382172	0.467122795771237	0.739422186160301	0.072075	0.157444692294517	-0.133999517436075	-0.141713822477001	0.339518106136124	0.0247370288441904	0.0156065041063802	0.381207823086184	0.0612507487842705	0.0517853895435812	0.00154034734654855	0.00184338488187888	0.00190966958048814
40	log	2.71828182845905	0.25	1	2	8474	0.657142	2000	2.0635103544144	0.000161146826107544	0.910992249055047	0.693326281568125	1.999865	1.6898	2.367305	0.373559671918198	0.405024945952972	0.436490219987745	0.442011361254585	0.479242371050543	0.516473380846501	0.457665992605235	0.496265113687187	0.534819399179207	0.432081016305637	0.469149587097715	0.506218157889794	0.067695	-0.135384359979752	-0.136634525701686	-0.137700625701282	0.0230480157893281	0.0215687791415397	0.0203073349920818	0.0592751844034647	0.0578551147251981	0.0565503083850536	0.000165715560496233	0.000199133959652167	0.000206680757761267
41	log	2.71828182845905	0.25	1	4	162	0.542856	2000	4.12973103781717	-0.00164552510889703	0.972667378427265	1.38524005842428	4.00377566349524	3.3872008012018	4.73242363545318	0.0886142966142102	0.223832015747482	0.359049734880754	0.0952657408884556	0.240626601070184	0.385987461251913	0.0986607321438669	0.249336086955142	0.399780715452536	0.0908783469895542	0.235962662356959	0.38085902062773	0.0660004369372963	0.236337599792988	-0.0451832447585845	-0.0554899516404541	0.311390725928494	0.0260790787815322	0.0152313289244838	0.3499437097951	0.0630205164917521	0.0514394919857255	0.00199592412628436	0.00213164774515555	0.00220933345277489
42	log	2.71828182845905	0.25	1	4	8474	0.542856	2000	4.12691055151281	-0.000506352487087126	0.972667378427265	1.38577712967757	4.000015	3.37933	4.734245	0.204480974017536	0.222970742114154	0.241460510210771	0.21981775071645	0.239694311987737	0.259570873259023	0.227807785099044	0.248238695619003	0.268803396655069	0.214880292833604	0.234666637277318	0.254452981721033	0.059965	-0.0482820271213615	-0.0497446801752765	-0.0509779973314179	0.0230996633169884	0.0215273022264586	0.0202014786845446	0.060288688842133	0.057943999750732	0.0564886384148936	0.000193970281993427	0.000210602695316585	0.000230323073540998
43	log	2.71828182845905	0.25	1	8	162	0.42857	2000	8.25562462228499	0.00379717649541261	0.986818893304458	2.08334433308222	8.00362769693929	6.77215253386854	9.46161063723031	0.046904228962583	0.119356311637081	0.19180839431158	0.0477642173536983	0.12154614858569	0.195328079817682	0.0495208857044187	0.12599284193088	0.202627874413102	0.0455779613757378	0.119164326837514	0.19275069229929	0.0651382855303892	0.0878996812169923	0.00682225856085	-0.00288071832227249	0.103907243295366	0.0252281917175666	0.0153469625495997	0.136318411403772	0.0624667827210685	0.0531790442846167	0.00177133087032273	0.00181148810523366	0.00197110013235337
44	log	2.71828182845905	0.25	1	8	8474	0.42857	2000	8.25288328372388	-0.000229279315991926	0.986818893304458	2.0790889810976	7.998835	6.75778	9.468275	0.107885138751373	0.117787727544346	0.127690316337319	0.10986155375895	0.119945553824574	0.130029553890199	0.113855739310444	0.12421150667379	0.13471571968486	0.107371688138518	0.117409550679039	0.12744741321956	0.0586	0.00489965344828554	0.00332016580962693	0.00199141989507172	0.0233088750908133	0.0217004506043437	0.0203473615328421	0.0605727527328392	0.0580358918759031	0.0570891422528888	0.000211423339250714	0.000216428023661785	0.000224291635858174
45	log	2.71828182845905	0.25	1	16	162	0.314284	2000	16.5103376082588	-0.000107979707215131	0.908397597558638	2.77264647441921	16.0028306613226	13.5542935871743	18.9234819639279	0.0264537416817841	0.0609146017941135	0.0953754619064429	0.0261685864601938	0.0602581615721756	0.0943477366841574	0.0270997381132367	0.062527836034315	0.0980947240438968	0.025121928319401	0.0591209139443648	0.0931198995693287	0.0735125198008121	0.138204042383787	0.0345214222340159	0.0260017934935777	0.127491007274696	0.0234023293624332	0.0149639536997839	0.162539979365131	0.0614242106577739	0.0550484671310973	0.00192525736854118	0.0019129512399468	0.00231131171300493
46	log	2.71828182845905	0.25	1	16	8474	0.314284	2000	16.5065167236481	-0.000218606402412881	0.908397597558638	2.77229109426031	15.99901	13.517165	18.936135	0.055956483028596	0.0606479718574333	0.0653394606862705	0.0553522478105885	0.0599930767931748	0.0646339057757611	0.0573941104817607	0.0621492569137905	0.0669349485839936	0.0541023564786905	0.0587230200750357	0.063343683671381	0.068465	0.0343523411479761	0.0328502457404477	0.0315685789235389	0.0231830307094246	0.0216971549982574	0.0204293277001092	0.0608738406234051	0.0584321341648476	0.0567571109980575	0.000205974967254115	0.000204361516951249	0.000447057192426428
47	log	2.71828182845905	0.25	1	32	162	0.199998	2000	33.0232357431988	0.00133592317538241	0.705265052202183	3.46711855650074	32.0076776776777	27.0625025025025	37.8755155155155	0.0173921166308451	0.030905058264869	0.0444179998988928	0.016947735933961	0.0301153724110862	0.0432830088882113	0.0176270063216415	0.031263227594109	0.0449474990583196	0.0164706341430928	0.0296105739022673	0.0427505136614419	0.114498560906569	0.0812719707882169	0.0468260754921983	0.0406072637863832	0.0539967287336474	0.0200996985551547	0.014039551481584	0.0951022650252882	0.0595688350339224	0.0527951835306975	0.00142203399683561	0.00138834730121119	0.00218442600289253
48	log	2.71828182845905	0.25	1	32	8474	0.199998	2000	33.0204677858997	-0.000175159145203307	0.705265052202183	3.46567885227889	32.00274	27.039455	37.8807	0.028958340893467	0.0308069139060192	0.0326554869185715	0.0282179350259641	0.0300192436952436	0.0318205523645231	0.0292878470446232	0.031236663459436	0.0333405358431701	0.0275878234296933	0.0293823570152232	0.0311768906007532	0.108525	0.0497386813030032	0.048537840923268	0.0474757695974095	0.0228989026278225	0.021728765182336	0.020693848755564	0.0616611138643342	0.0630773679987566	0.0693788451523086	0.000175661873574749	0.000171550976533294	0.00228900536183233
49	log	2.71828182845905	0.25	10	0.25	162	1	2000	0.258029790980471	-0.00947825478280247	8.10930216216329	-13.8686328435258	0.25027	0.21172	0.29573	7.9496900570766	16.0956225408424	24.2415550246083	18.9575463072345	38.3836029383763	57.8096595695182	19.5537465177964	39.4777974339574	59.2236264709408	18.3623623439344	37.7468090548308	57.1312557657271	0.089075	-0.517159415314731	-0.572149769017015	-0.574852927345109	0.0719997895170024	0.020221318015839	0.0137747424216223	0.105150733644565	0.0498789220154942	0.0393272113454118	0.000590790955898491	0.0014594772698631	0.00227459552287139
50	log	2.71828182845905	0.25	10	0.25	8474	1	2000	0.257942139884605	-0.000694105382172904	8.10930216216329	-13.8633340208685	0.25	0.21	0.298025	14.9943208438843	16.1059042457927	17.2174876477011	35.7572862639915	38.408104936802	41.0589236096125	36.8205687646868	39.3744136512024	42.1298731798727	34.9617769582005	37.6017982596177	40.2418195610348	0.08431	-0.571098567047103	-0.571650595515884	-0.572129914601743	0.0228091055781971	0.0214926539776616	0.0203495966560409	0.0533609298420134	0.0472433663721004	0.0468484101698763	7.38920138276251e-05	0.000183812691923655	0.00180223873001694
51	log	2.71828182845905	0.25	10	0.5	162	0.885714	2000	0.515731892557427	-0.00409173006461082	8.11571529291185	-6.93777175680618	0.500235	0.42286	0.59104	5.4166335672603	11.0026253800303	16.5886171928003	9.46330053731226	19.2222655440165	28.9812305507208	9.79675557457529	19.8413716158476	29.9083222684686	9.13104206850668	18.874143559521	28.6172450505353	0.0883	-0.431411504372978	-0.414748819614312	-0.419108557824208	-0.0549645586296727	0.0223604718385631	0.0147493565561926	-0.0239448156550588	0.0552824870372015	0.0473691517950293	0.000816440197382803	0.00146173416191567	0.00180722694809709
52	log	2.71828182845905	0.25	10	0.5	8474	0.885714	2000	0.515873566263809	0.000446084522756078	8.11571529291185	-6.93085046684769	0.49998	0.42052	0.59071	10.2215343111614	10.981264807171	11.7409953031806	17.8545609897419	19.1816272023491	20.5086934149564	18.4264876320673	19.289020220062	21.0366274220202	17.4565886564521	18.7784150839259	20.1002415113997	0.083935	-0.414413939139013	-0.415178290221296	-0.415841588239961	0.0228762887064453	0.0215411434675671	0.0203825146841465	0.055929994529244	0.0277471235561469	0.0461313947963448	0.000104857160554531	0.000189426732415158	0.00270910863847077
53	log	2.71828182845905	0.25	10	1	162	0.771428	2000	1.03132912151902	-0.0171040640850292	8.47500280622663	-0.020671075255153	0.99956	0.846035	1.181055	3.31146822574631	6.98413081527873	10.6567934048112	4.58551204068757	9.67160047416871	14.7576889076499	4.74864229452057	10.0161027689535	15.2835370994457	4.41577344025604	9.48270280163426	14.5496321630125	0.083705	-0.119867554083629	-0.259416012950672	-0.266161958226692	0.180467382752699	0.025565866314205	0.0162310525560222	0.218914090308993	0.0620952684018059	0.052426949741163	0.00143885305197639	0.00201073273794832	0.00208160554066797
54	log	2.71828182845905	0.25	10	1	8474	0.771428	2000	1.0317811020648	-0.00125198165586061	8.47500280622663	-0.00101352906281126	1.00014	0.84481	1.183615	6.42379105518747	6.92392825497133	7.42406545475519	8.89215271948359	9.58446951287127	10.276786306259	9.2081094877039	9.92503238039892	10.6419445965336	8.6959331830991	9.38538793875713	10.0748426944152	0.07767	-0.26123455732151	-0.262218831576544	-0.263067656477664	0.0226378683828395	0.0212753760773617	0.0201003810140905	0.0589742356479429	0.0575639993083572	0.0563467663743494	0.000133012970102561	0.000188941946138183	0.00019576936556083
55	log	2.71828182845905	0.25	10	2	162	0.657142	2000	2.06180430455132	0.00277918529298083	9.10992249055047	6.92514897290786	1.999995	1.691005	2.361865	1.78382768239838	4.09370719804152	6.40358671368467	2.11093463592886	4.84461047650821	7.57828631708757	2.18587556601736	5.01286831702769	7.84582787800903	2.03186508518039	4.75977530448412	7.48768552378785	0.07391	0.0765825860518885	-0.133932825602274	-0.142730825257777	0.248679564888041	0.0249254034638995	0.0145151689951481	0.288139084764059	0.0605129667451391	0.0502835366350606	0.00167240500189571	0.0019947054714593	0.00209972231257057
56	log	2.71828182845905	0.25	10	2	8474	0.657142	2000	2.06347931856819	1.50329635006933e-05	9.10992249055047	6.93127463578777	1.999885	1.6894	2.367395	3.74291170940018	4.05744336354587	4.37197501769155	4.42881666546691	4.80098755431435	5.1731584431618	4.58227583530049	4.96926373765804	5.3545493791466	4.32841942417656	4.69888823218957	5.06935704020257	0.06797	-0.135198306945401	-0.136447827937696	-0.137513646371632	0.0232796299358292	0.0218011335821113	0.0205400032975531	0.0587613135711221	0.0576093759150633	0.0563358208728242	0.000173466801522014	0.000208566203963378	0.000363169434887615
57	log	2.71828182845905	0.25	10	4	162	0.542856	2000	4.12713710060696	-0.0367614175983203	9.72667378427265	13.8275731519563	4.000475	3.385735	4.730485	0.877719470873093	2.23619722075414	3.59467497063518	0.94367481469269	2.40418250159971	3.86469018850672	0.977761868732958	2.49224950141926	4.01117723369744	0.900517968476641	2.35798882157134	3.81545967466604	0.065125	0.104281604950086	-0.0300081866913831	-0.0559614352168677	0.169920101970719	0.0425597466517666	0.0149247405338787	0.203881961015087	0.0807670748177817	0.0533140744068203	0.0154871081157729	0.0166880155245073	0.0172834464578315
58	log	2.71828182845905	0.25	10	4	8474	0.542856	2000	4.12703251763147	0.00261560552384873	9.72667378427265	13.865627309382	4.00031	3.37924	4.734825	2.04745386912025	2.23228952004331	2.41712517096637	2.20100781485838	2.39970561008361	2.59840340530884	2.28315062097613	2.486225395802	2.69570215189683	2.15211557949139	2.34991147272482	2.54770736595826	0.060285	-0.0485478171005001	-0.0499829673556435	-0.0511937026542497	0.0228080875779885	0.0212652976882171	0.0199637543360951	0.0609895265866321	0.0580959085442808	0.0581378293005416	0.000193099755328064	0.000209696252575834	0.000340289044077635
59	log	2.71828182845905	0.25	10	8	162	0.42857	2000	8.25823479502335	-0.0159083311019134	9.86818893304458	20.7842860964427	8.006095	6.77575	9.46552	0.451652389015288	1.17687469269835	1.90209699638142	0.459949416077128	1.19846718803833	1.93698495999953	0.477371884294505	1.24423153581572	2.01445180620465	0.436369369354484	1.17368475663893	1.91100014392338	0.0635	0.158753268756189	0.00989223858773969	-0.00244570529447563	0.175640634289739	0.0283778489702964	0.0158324408006058	0.210702618278108	0.0671722891601547	0.0564821039305844	0.00216730520253037	0.00220717811125563	0.00249752772497097
60	log	2.71828182845905	0.25	10	8	8474	0.42857	2000	8.25363150340869	0.00259119091841918	9.86818893304458	20.796471297093	7.99885	6.758075	9.46899	1.07932146516747	1.17833452818878	1.2773475912101	1.09909314556352	1.19992003864258	1.30074693172164	1.14215865471978	1.24961098130898	1.35574068865355	1.07425020593163	1.17458827124714	1.27492633656264	0.058595	0.00481798755506998	0.00327156141381212	0.00197030209575573	0.0232251842148729	0.0216504293348311	0.0203253326194108	0.0632898095381068	0.0637958236820951	0.0635750052129138	0.000205624494455973	0.000210418455848007	0.00163536876556121
61	log	2.71828182845905	0.25	10	16	162	0.314284	2000	16.5244243796794	-0.00136704701214643	9.08397597558638	27.7328944415177	16.0156056056056	13.5532782782783	18.9411911911912	0.264951945894965	0.607851795706147	0.95075164551733	0.262087765382987	0.601286277740479	0.940484790097971	0.274916345473726	0.63791173439231	0.98879438966404	0.252124033553199	0.590204720631596	0.928285407709994	0.0740988007001263	-0.0118941722028963	0.0347397551731158	0.0259142560869373	-0.0211020048534955	0.0235842451008542	0.0148434228475923	0.0179661008341867	0.0845044662913894	0.0681193339668175	0.00205239699154062	0.00203254723421956	0.004732796942936
62	log	2.71828182845905	0.25	10	16	8474	0.314284	2000	16.5082002207004	0.00166326249595708	9.08397597558638	27.7275958157633	15.99952	13.517125	18.939815	0.559409033538961	0.6063266389337	0.653244244328439	0.553367806626774	0.599778737155853	0.646189667684933	0.607549533217807	0.625202463568797	0.669144110823392	0.540852932626702	0.587058258374074	0.633263584121445	0.0683	0.0344001516970416	0.0329002170712165	0.0316205315251844	0.0232293454640114	0.0217456088792079	0.0204797428819847	0.125553125539286	0.0655432193343919	0.0567316129373027	0.000200856740050797	0.000199250087702376	0.00229496502635056
63	log	2.71828182845905	0.25	10	32	162	0.199998	2000	33.0194532508368	0.00630067270459688	7.05265052202183	34.6645015794002	32.02388	27.080215	37.83716	0.173498780471628	0.309165406805007	0.444832033138385	0.169064225008675	0.30126315505293	0.433462085097184	0.179456950297962	0.31884545812994	0.462140445393688	0.164006864297675	0.295973234983698	0.427939605669721	0.113715	0.0726173184130964	0.0470188356490807	0.0409513333301934	0.0454805754622032	0.0202536655402046	0.0143413012846042	0.105379325308411	0.0820753431052687	0.0801677331806159	0.00132331389170715	0.00129204285165693	0.0053922100280812
64	log	2.71828182845905	0.25	10	32	8474	0.199998	2000	33.0180627960155	-0.0015385586548805	7.05265052202183	34.6565943238139	32.003785	27.037535	37.87998	0.28925214099208	0.307745712964254	0.326239284936429	0.281856402288771	0.299877121535115	0.317897840781459	0.295805655935799	0.313166021845604	0.330727277685936	0.275644644629637	0.29360230270497	0.311559960780304	0.10822	0.0494225099326732	0.0482231473564482	0.0471625372005768	0.0225903253503237	0.0214216290058132	0.0203881373479416	0.0735293693146153	0.0665345842427248	0.0616447960845303	0.000177781309252051	0.000173566874335642	0.00335874543125312
65	log	2.71828182845905	0.25	30	0.25	162	1	2000	0.257954198938899	0.0982562244060385	24.3279064864899	-41.4888760542219	0.250165	0.21158	0.295565	24.0462733511527	48.4439361897141	72.8415990282754	57.3419099262639	115.5331602091	173.724410491936	58.7396319063436	117.466914506531	175.574786391095	55.1474096408277	113.201907577904	171.25640551498	0.08927	-0.508399565268574	-0.570602162631598	-0.573879918933541	0.101665687042856	0.0240397570477297	0.0162308028821256	0.129725013915647	0.0393266294481385	0.0283095953799867	0.000578861405854016	0.00142195463375486	0.00342139659029215
66	log	2.71828182845905	0.25	30	0.25	8474	1	2000	0.257920402594786	-0.000575786830813387	24.3279064864899	-41.5911954153553	0.25	0.21	0.298025	45.0074214130788	48.3429787282504	51.678536043422	107.330947890592	115.285415432428	123.239882974265	107.692635984366	116.835214069201	124.508823734489	104.948263691256	112.871004164328	120.7937446374	0.08438	-0.571117030953311	-0.571671070072659	-0.572152076903772	0.0227764106344601	0.0214551718265324	0.0203080965045963	0.0267731678512292	0.0345582063742519	0.0313991848093182	7.54220760503947e-05	0.00018658611586208	0.00321426432438589
67	log	2.71828182845905	0.25	30	0.5	162	0.885714	2000	0.515931801855663	-0.0161690175590457	24.3471458787356	-20.8042855572133	0.500275	0.423555	0.59146	16.328471454715	33.0275336790393	49.7265959033636	28.5289298862076	57.7009323555822	86.8729348249569	29.428163378065	59.5531422087283	89.2441555937189	27.5954057424844	56.7302016560688	85.8649975696531	0.08916	-0.398183990052978	-0.41564335938859	-0.419868587827673	0.00288476337027082	0.0207736244265392	0.0133951009711329	0.0325665870051998	0.0532222157753654	0.0416080207840095	0.000826967876738042	0.00148084196040254	0.00196305715092137
68	log	2.71828182845905	0.25	30	0.5	8474	0.885714	2000	0.51579943394463	-0.00358514161164531	24.3471458787356	-20.8022911922946	0.5	0.42048	0.590635	30.7232781924436	33.0020626351605	35.2808470778774	53.6712647369677	57.6521226791545	61.6329806213413	55.5304403989073	59.3900369888053	63.624673229402	52.4687197787068	56.4329820383841	60.3972442980614	0.08431	-0.414405077700591	-0.415162791897194	-0.415820574071231	0.022986274377121	0.0216626328850936	0.0205135611012524	0.058431023092339	0.0524802252626878	0.0534840781888344	0.00010580235431312	0.000190563267598239	0.00153474225383079
69	log	2.71828182845905	0.25	30	1	162	0.771428	2000	1.03149200321257	0.0607127316536113	25.4250084186799	0.0521205391262216	1.00026	0.84576	1.182565	9.87873591520866	20.876294776295	31.8738536373814	13.6759791486062	28.9031655561079	44.1303519636097	14.1615861439786	29.930999618	45.6793852373527	13.1779839902224	28.3761221168472	43.574260243472	0.083035	-0.182672844237009	-0.260582183349338	-0.267148307101565	0.100300318403061	0.0237375796596988	0.0146345786256161	0.136538886006703	0.0601530062107491	0.0503590694626384	0.00172613328296722	0.00242317670459739	0.00251009452072051
70	log	2.71828182845905	0.25	30	1	8474	0.771428	2000	1.03173073619061	0.00552789391899706	25.4250084186799	0.00520960501206169	0.99997	0.844815	1.183775	19.2791857875591	20.7803383823913	22.2814909772235	26.6875137304795	28.7655071589564	30.8435005874333	27.6357492144478	29.7875470392491	31.9393701480867	26.1003660652946	28.1701889992943	30.2400119332941	0.077695	-0.26129075400777	-0.26228169816299	-0.263136322152637	0.0225689671838377	0.0211972228074821	0.0200141837499023	0.058901929913753	0.0574803427483976	0.0562552468197454	0.000135998649660387	0.000194077369942768	0.000200812998669877
71	log	2.71828182845905	0.25	30	2	162	0.657142	2000	2.06432978904359	0.0492448018217964	27.3297674716514	20.8552910276796	2.00113	1.693975	2.36597	5.19880525623775	12.1198795430607	19.0409538298837	6.15238893797275	14.3423864762094	22.5323840144461	6.36288768359927	14.8232123127003	23.2951727404828	5.90090702488198	14.0695543255638	22.2382016262456	0.072275	0.129445699823879	-0.134345642674767	-0.142264866820295	0.310951877723132	0.0241290688684679	0.0149454735570842	0.35161621921495	0.058829951203208	0.0494635920023863	0.00166724649186023	0.00188016728315321	0.00199803744848657
72	log	2.71828182845905	0.25	30	2	8474	0.657142	2000	2.06351531667255	-0.016888293447758	27.3297674716514	20.7778260242454	2.00004	1.689715	2.367375	11.2182262413919	12.1622890872401	13.1063519330882	13.2737352299315	14.3907799535759	15.5078246772203	13.742425712059	14.9019691360107	16.0530927277268	12.9777364006312	14.0899096188291	15.2020828370269	0.06796	-0.135506751598837	-0.136746084120559	-0.137803025021438	0.0228943877891828	0.02142797679529	0.0201773766110569	0.0590096868125839	0.0577107468943775	0.056052821894685	0.000172491393962586	0.000207199370732822	0.000214490721043095
73	log	2.71828182845905	0.25	30	4	162	0.542856	2000	4.12560929219415	0.0418525274872323	29.1800213528179	41.619558647825	3.999285	3.386195	4.7275	2.65106046090955	6.71414917597071	10.7772378910319	2.8504131469964	7.21881106356647	11.5872089801365	2.95788388952095	7.51729701830472	12.0724308719875	2.72668273215804	7.0845792516175	11.442475771077	0.065665	0.150631199381106	-0.0483257451140673	-0.0558262463450654	0.218848673382668	0.0229587014969671	0.0151072158996092	0.255323388539738	0.0647699264138333	0.0573304977526188	0.00330896021745855	0.00359637094074417	0.00384877915039479
74	log	2.71828182845905	0.25	30	4	8474	0.542856	2000	4.12652453089593	-0.0064480621680115	29.1800213528179	41.578598299391	3.99978	3.37888	4.734415	6.13597504316503	6.69052001443495	7.24506498570487	6.59624184975736	7.19238394893759	7.78852604811783	6.85613529645748	7.46586933421837	8.11203393890368	6.44699962337239	7.04041415126236	7.63382867915233	0.06002	-0.0481635605465741	-0.0496305240672205	-0.0508679754824236	0.0232345149854003	0.0216575113647195	0.0203272361796088	0.0636980394433947	0.0604756930350098	0.0627144960489732	0.000196850859505833	0.00021353444498504	0.000630262540923103
75	log	2.71828182845905	0.25	30	8	162	0.42857	2000	8.25634999535436	-0.0627664600545214	29.6045667991337	62.3287839068589	8.005555	6.768285	9.463945	1.39662523193703	3.57144942603357	5.74627362013011	1.42219486397522	3.63689834728093	5.85160183058665	1.4807646917225	3.79665945944873	6.13945370487136	1.35673648535224	3.56549836407724	5.77426024280223	0.064815	0.570775713286536	0.0101262645174948	-0.00215758993827563	0.594441766169931	0.028621295409734	0.0161299183071322	0.646227194990029	0.0726143722931139	0.0652854439855473	0.00234118980831867	0.00238661440270039	0.00312453366318023
76	log	2.71828182845905	0.25	30	8	8474	0.42857	2000	8.25464382941475	0.00522964751295995	29.6045667991337	62.3910054777277	8.000355	6.759575	9.47044	3.2300328411753	3.5270712708197	3.82410970046411	3.2891698766204	3.59164671884857	3.89412356107674	3.44597269412853	3.77767021958949	4.15618475074697	3.21436086323995	3.51544503942775	3.81652921561554	0.05843	0.00498469513942876	0.00339875923199919	0.00206497705535772	0.0233845508194601	0.0217695800052282	0.0204113793615033	0.0724964101821464	0.0743101989860868	0.0890849706345588	0.000208442788545444	0.000213392586879043	0.00282222756963598
77	log	2.71828182845905	0.25	30	16	162	0.314284	2000	16.5076251620909	-0.0493913355514634	27.2519279267591	83.1271308919035	15.995925	13.540805	18.91557	0.807203410949643	1.83970153438613	2.87219965782262	0.798507579169403	1.81989985130964	2.84129212344987	0.85315627602312	1.94097760655403	3.04131391884997	0.770877765025602	1.78842475402532	2.80597174302504	0.074775	0.379228207769997	0.0338816354754747	0.0257707633463342	0.365807766902306	0.0227619606363406	0.0147292547786498	0.434118933287591	0.0902753858450781	0.0841943368446711	0.00167374369635411	0.00166135603750594	0.00520875104981035
78	log	2.71828182845905	0.25	30	16	8474	0.314284	2000	16.5087747232199	0.00365699556420301	27.2519279267591	83.1830066602121	16.001975	13.518115	18.938485	1.67798511469725	1.81871268473606	1.95944025477487	1.65985700970884	1.79906423388105	1.93827145805326	1.77687455369042	1.90166335246467	2.0161351132384	1.62262747896075	1.76121849831887	1.89980951767699	0.068395	0.0341814293306967	0.0326998011201385	0.0314355863421102	0.0230085669339688	0.0215429448393492	0.0202923874594818	0.0948215306469244	0.0801516889023121	0.0616713261089474	0.000201660876315852	0.000200154848815286	0.00435811367936791
79	log	2.71828182845905	0.25	30	32	162	0.199998	2000	32.9879898975881	-0.0479859030037068	21.1579515660655	103.903559025218	31.983735	27.086245	37.78452	0.514246696547573	0.921693501185258	1.32914030582294	0.501110376292236	0.898150151029139	1.29518992576604	0.546984947435213	0.985922169999126	1.40794758613053	0.485563606988738	0.88193580247745	1.27830799796616	0.111995	0.0726444963070052	0.0479620816918288	0.0414697693308663	0.0456274149253025	0.0211927855106038	0.0148661942915253	0.135152529481715	0.119163844096489	0.102695604819145	0.00132791647753049	0.00129680281839161	0.00864959733494862
80	log	2.71828182845905	0.25	30	32	8474	0.199998	2000	33.01715934356	7.12174234402604e-05	21.1579515660655	103.97366873563	32.00303	27.03538	37.880545	0.867574544862341	0.923047031977322	0.978519519092303	0.845392314027028	0.899446472643681	0.953500631260334	0.904910845731262	0.940096397636593	0.999560096426746	0.826658599275083	0.880523834867801	0.934389070460518	0.10821	0.0495565762638674	0.0483481531960583	0.0472796042636536	0.0227213173247108	0.0215437911077026	0.0205025627320878	0.0957082572861319	0.0680189541252756	0.0693531679791165	0.00018197756406198	0.000177690792393436	0.0035994636131073
81	log	2.71828182845905	0.45	-15	0.25	162	1	2000	0.276813375467208	0.00682089921724376	12.1639532432449	20.7914874653254	0.250745	0.18539	0.338285	-30.8962636537716	-24.117519434699	-17.3387752156263	-73.6833240798187	-57.518819476133	-41.3543148724473	-74.6974942740696	-58.1330570766355	-41.9979719635264	-64.4128611718038	-49.5971427818146	-34.7814243918253	0.217045	0.517315320512973	0.510034489223815	0.495455329616419	-0.150649520644903	-0.167988929068853	-0.202701012060893	-0.166075565623667	-0.180264595435687	-0.2217728849172	0.000992660705658647	0.00248069345953035	0.00349981085646751
82	log	2.71828182845905	0.45	-15	0.25	8474	1	2000	0.276637527494572	0.00524058225284657	12.1639532432449	20.8002762243564	0.25001	0.18366	0.33952	-25.0581510385858	-24.1317849388198	-23.2054188390538	-59.7582270514331	-57.5490463718293	-55.3398656922255	-60.9467241737227	-57.9261274390759	-55.8200998598958	-50.9233729652098	-48.9173298763121	-46.9112867874143	0.21251	0.507856919660772	0.506612355133244	0.505261160783536	-0.17364948406284	-0.176617505463766	-0.179839816281932	-0.19699251695295	-0.184053245223873	-0.190339692141748	0.00013600483325938	0.000345052961600833	0.00279941483346818
83	log	2.71828182845905	0.45	-15	0.5	162	0.885714	2000	0.553417468116223	0.0235402344788066	12.1735729393678	10.425019249172	0.499995	0.369975	0.67697	-21.0223929748896	-16.3866544312572	-11.7509158876248	-36.7637075035021	-28.6561289705026	-20.5485504375032	-37.4777867625333	-29.2104403238255	-20.9638087684367	-31.9533104735994	-24.5497871455473	-17.1462638174951	0.214115	0.33810901585582	0.327629948285427	0.306604005660453	-0.15726822783138	-0.175588985657479	-0.212352086144463	-0.179878472563222	-0.198172790702387	-0.237123991154634	0.00136236867889298	0.00249204722805377	0.00273494402040603
84	log	2.71828182845905	0.45	-15	0.5	8474	0.885714	2000	0.553326075341825	-0.00343857301463383	12.1735729393678	10.3929012816882	0.50009	0.36967	0.67734	-17.1093397413471	-16.4764875493472	-15.8436353573474	-29.8855647911181	-28.780138447064	-27.6747121030098	-30.496458866573	-29.3800918167481	-28.1377078743458	-25.463917964334	-24.4601795239546	-23.4564410835752	0.21234	0.327988744900595	0.326285408365728	0.324436022936449	-0.173821188760299	-0.176796448763374	-0.180026815508872	-0.19782870422872	-0.201328347893283	-0.199710343430351	0.000195483155488935	0.000355829769832916	0.000363408625823272
85	log	2.71828182845905	0.45	-15	1	162	0.771428	2000	1.10453608412023	-0.000195342956233875	12.7125042093399	0.0269456918568764	0.99941	0.74028	1.34892	-13.4848937522645	-10.4315732239989	-7.37825269573335	-18.6877331522416	-14.4565665766549	-10.2254000010683	-19.0841894889807	-14.7628375926815	-10.4415502463976	-16.2925294093579	-12.4286760873103	-8.56482276526271	0.20415	0.167265844766868	0.154156774225326	0.126456112128176	-0.153777203288943	-0.171940081780385	-0.210318305572298	-0.178223605805595	-0.196773582946369	-0.235983297508914	0.00174454243058598	0.00250415103563897	0.00256339965125213
86	log	2.71828182845905	0.45	-15	1	8474	0.771428	2000	1.10666704301328	0.000497501622008919	12.7125042093399	-0.0011789869796444	1.00003	0.73838	1.354665	-10.8144799063442	-10.3974349223823	-9.9803899384205	-14.9702287509263	-14.3929229653102	-13.815617179694	-15.2826166624395	-14.6932390337517	-14.1038869544519	-12.7477779222512	-12.2242855661413	-11.7007932100314	0.19837	0.151523684058192	0.149305095871865	0.14688759614861	-0.174523877386134	-0.177595040196025	-0.180941553972475	-0.199032861165817	-0.202166207727628	-0.205582729771476	0.000257940962271303	0.000370085654160623	0.000378348597557784
87	log	2.71828182845905	0.45	-15	2	162	0.657142	2000	2.21547226409585	-0.0148229675002858	13.6648837358257	-10.4285257271077	2.0066	1.482925	2.70845	-8.03501061724122	-6.11173998130876	-4.18846934537631	-9.50755865083974	-7.23179646481993	-4.95603427880012	-9.70543265802262	-7.38232888101367	-5.05910887541696	-8.30802427580277	-6.22991254348819	-4.1518008111736	0.182945	0.0267449967716059	0.0109379769710535	-0.025948531349871	-0.15148693571681	-0.170182064785354	-0.213799515210179	-0.175417297726472	-0.194520042852634	-0.239114103073315	0.00213360020394444	0.00257624564443011	0.00263617721928918
88	log	2.71828182845905	0.45	-15	2	8474	0.657142	2000	2.21299529128818	0.000983486878447883	13.6648837358257	-10.3964117709178	2.000355	1.476735	2.708895	-6.34937448607207	-6.08712626356678	-5.82487804106149	-7.51269019100514	-7.20239374325886	-6.89209729551258	-7.66865087445655	-7.35149899123997	-7.03516206275461	-6.40565720808841	-6.12461209675595	-5.84356698542349	0.177165	0.00862103382807927	0.00594796462254645	0.00301719299676564	-0.173013706405478	-0.176176505123682	-0.179644219307909	-0.197364063161411	-0.200533390131983	-0.204130053469242	0.000305313260491851	0.00036821842562682	0.000404512634388359
89	log	2.71828182845905	0.45	-15	4	162	0.542856	2000	4.4279800002257	0.0111696045576339	14.590010676409	-20.7952463131392	4.00871	2.97054	5.409215	-4.4766385106862	-3.34584133588703	-2.21504416108786	-4.81322988618642	-3.59739622767871	-2.38156256917101	-4.91873595717054	-3.67612359042035	-2.43434728816023	-4.20044363406506	-3.0925904484397	-1.98473726281434	0.16304	-0.0720974739161223	-0.090391543792343	-0.137880351237589	-0.1526336615997	-0.172304291977934	-0.223372081553834	-0.177801366770243	-0.197944689196327	-0.250383158338019	0.00240366656339297	0.0026226125318739	0.00272812327938997
90	log	2.71828182845905	0.45	-15	4	8474	0.542856	2000	4.42624165593476	-0.0015812849110525	14.590010676409	-20.7960536718484	4.000345	2.95338	5.41797	-3.50228067669098	-3.34820092697043	-3.19412117724989	-3.76494418096009	-3.59930884275002	-3.43367350453995	-3.84669944811439	-3.67963277159796	-3.50530882894512	-3.20831944478847	-3.0585808104952	-2.90884217620192	0.15923	-0.0918114913937209	-0.0948869905584461	-0.0982799268128915	-0.173693206001861	-0.176999352328208	-0.180646741812874	-0.199184343405637	-0.203292428887027	-0.205278522177082	0.000344526948367404	0.000374838684890034	0.000772939722825188
91	log	2.71828182845905	0.45	-15	8	162	0.42857	2000	8.85760125911131	-0.0090594133024364	14.8022833995669	-31.2045950167884	8.010325	5.924515	10.836655	-2.36216732259427	-1.75721883198888	-1.1522703413835	-2.40578258634304	-1.78966384092307	-1.1735450955031	-2.45980029500532	-1.83073396178997	-1.2013877798039	-2.0972192859121	-1.53591288908172	-0.974606492251337	0.15791	-0.133074179773211	-0.153609219283481	-0.209747824362478	-0.153947636827698	-0.174860370308549	-0.231998955816886	-0.179651851268661	-0.201679657888377	-0.26178787754408	0.00255546596887997	0.00262262241049336	0.00285451630554128
92	log	2.71828182845905	0.45	-15	8	8474	0.42857	2000	8.85436106066508	0.00783127881901376	14.8022833995669	-31.1873270080612	8.00117	5.905635	10.839835	-1.85070636355918	-1.76818162005161	-1.68565687654403	-1.88458559245099	-1.80055013319552	-1.71651467394005	-1.92587744768988	-1.83852021745664	-1.755081353716	-1.60595992253695	-1.53002123485388	-1.45408254717082	0.155575	-0.152589569384299	-0.155859367993067	-0.159471648028363	-0.173688497430536	-0.177018157360413	-0.18069656870331	-0.199409698605787	-0.201830695327643	-0.207229209114882	0.000361533267859819	0.000371026296340707	0.000473360120304646
93	log	2.71828182845905	0.45	-15	16	162	0.314284	2000	17.7300383137152	0.0347840908462339	13.6259639633796	-41.5700204159605	16.024785	11.85847	21.688675	-1.19601000745313	-0.909616550070643	-0.623223092688159	-1.18317948624933	-0.899859594062394	-0.616539701875454	-1.22741636703993	-0.926767497387483	-0.638402266640468	-1.03053367189644	-0.772319317254118	-0.514104962611799	0.18209	-0.168161866608763	-0.18742574674168	-0.230943931587575	-0.155605987204057	-0.174662317864397	-0.217711576894429	-0.197972871475168	-0.209684815395659	-0.260535090856468	0.00271160712913855	0.00269283267904165	0.00425325627893993
94	log	2.71828182845905	0.45	-15	16	8474	0.314284	2000	17.7042972039265	0.00138788810307265	13.6259639633796	-41.5863059643884	15.997275	11.810075	21.674775	-0.948339105416378	-0.909238691659537	-0.870138277902695	-0.938103219453508	-0.899424833886968	-0.860746448320427	-0.957637746054408	-0.919735451525983	-0.879443364043347	-0.799319938694611	-0.764306941622987	-0.729293944551363	0.177765	-0.186611457341302	-0.189812496332336	-0.193321584099427	-0.173803391443664	-0.176969880843764	-0.180441094195657	-0.198246000251742	-0.203520563185125	-0.20610782916167	0.000364185337974878	0.000361692325925006	0.00150150269280965
95	log	2.71828182845905	0.45	-15	32	162	0.199998	2000	35.446954643431	0.0153342233317168	10.5789757830327	-51.9878258159707	32.07584	23.756775	43.352925	-0.574045924151194	-0.461434081363646	-0.348822238576099	-0.559382008433951	-0.449647241554298	-0.339912474674645	-0.581939540851002	-0.468293323407343	-0.351718774976976	-0.488089326689612	-0.387083060126155	-0.286076793562698	0.265515	-0.183023609410932	-0.200225262227736	-0.231038197294391	-0.152792938250941	-0.169555136041141	-0.199580755215605	-0.199626549755019	-0.21521663367859	-0.240874081788532	0.00248569612715299	0.00242824717634046	0.0053279132978794
96	log	2.71828182845905	0.45	-15	32	8474	0.199998	2000	35.4090591197157	0.00246832308162121	10.5789757830327	-51.983479745829	32.004695	23.624645	43.34185	-0.477129518419715	-0.461722386727294	-0.446315255034874	-0.464930217429741	-0.449917017212703	-0.434903816995666	-0.48528072516452	-0.460471889311892	-0.443963562929749	-0.396160952565564	-0.382460609253827	-0.36876026594209	0.26122	-0.204565199785468	-0.207429456223544	-0.210506851662481	-0.173766546171413	-0.176557569126263	-0.179556281530138	-0.224776552282023	-0.204059540315245	-0.204128636736126	0.000355863024934333	0.000347574330473472	0.00174943912368226
97	log	2.71828182845905	0.45	0.5	0.25	162	1	2000	0.277095863703946	-0.000755794239005554	0.405465108108164	-0.693188814117522	0.25063	0.18555	0.338725	0.580119257975869	0.806072931734069	1.03202660549227	1.3836215845496	1.92258814505358	2.46155470555756	1.41268734827239	1.9630856748039	2.5126921796062	1.15998902005072	1.65265757933682	2.14532613862293	0.21766	-0.493625558579839	-0.508473021890106	-0.515924774411851	0.207390816905813	0.172020618765227	0.154267022528384	0.232828438792554	0.19671351594841	0.178210542812985	0.000965721785310673	0.00241823654513782	0.00247201634126421
98	log	2.71828182845905	0.45	0.5	0.25	8474	1	2000	0.276653475639803	5.05986454107463e-05	0.405465108108164	-0.693071164398749	0.249995	0.18357	0.33954	0.774182841587697	0.805064742649404	0.83594664371111	1.846312809304	1.91996194468283	1.99361108006165	1.88482335362298	1.95916552792078	2.03517200029112	1.56443467503175	1.63130764076366	1.69818060649556	0.21264	-0.505055410397727	-0.506414184312287	-0.507665759148279	0.180367401876677	0.177126961780115	0.174142173655223	0.204988205458404	0.20116206611525	0.198620410140851	0.000139605116063356	0.000349449621008545	0.000611515871064628
99	log	2.71828182845905	0.45	0.5	0.5	162	0.885714	2000	0.552834090583378	-0.000191314838698309	0.405785764645593	-0.347107270874253	0.5006	0.370075	0.676295	0.395355507414341	0.550222720054448	0.705089932694556	0.691091245876688	0.961797993801276	1.23250474172586	0.70557622922554	0.981998886788479	1.25841643698808	0.580897202837455	0.829360601587564	1.07782400033767	0.21628	-0.31183206413686	-0.332095513052107	-0.342195285075943	0.202642360130291	0.167225605621267	0.149571503285849	0.227898971137789	0.191725964623962	0.17369284391314	0.00130315335895931	0.00239083519175272	0.00244340632009973
100	log	2.71828182845905	0.45	0.5	0.5	8474	0.885714	2000	0.553353425858161	5.71362196125426e-05	0.405785764645593	-0.346462833955605	0.50003	0.369585	0.6776	0.52804401539005	0.549138462518705	0.57023290964736	0.922384600490625	0.959232209192326	0.996079817894028	0.941598859683044	0.979216113813488	1.01682295958616	0.781490178953712	0.814945199558362	0.848400220163012	0.212115	-0.324191256894146	-0.32604959650766	-0.327761129546227	0.180492939621884	0.177246791985752	0.174257085806807	0.205084444489064	0.201772736065298	0.198710628628189	0.000203818092003714	0.000369374888968272	0.000376859252227043
101	log	2.71828182845905	0.45	0.5	1	162	0.771428	2000	1.10688632122717	-0.00107072178287486	0.423750140311331	-0.00106853050490931	1.00029	0.740935	1.35361	0.24248143644626	0.344569738564092	0.446658040681923	0.335933468638477	0.477356409156234	0.61877934967399	0.34297266139978	0.487380918711167	0.631792645497348	0.280542671582295	0.409570066045442	0.538597460508589	0.200225	-0.123922981182075	-0.152217998756357	-0.165616221927266	0.213405242258206	0.174240183350649	0.155694235093326	0.238894236514113	0.198896360837699	0.17996434711168	0.00175992153838645	0.00250614895706962	0.00256177067893985
102	log	2.71828182845905	0.45	0.5	1	8474	0.771428	2000	1.10655330257601	-0.000108167290703866	0.423750140311331	-0.000110742468791993	0.99989	0.73834	1.354445	0.332573069108752	0.346476947076546	0.36038082504434	0.460397647805064	0.479645466991537	0.49889328617801	0.470005747473486	0.489655855131642	0.509305973797333	0.390068450790703	0.407518878844196	0.424969306897689	0.198425	-0.147242483048467	-0.149640705623368	-0.151841562129437	0.180509715669869	0.177189767613179	0.174143040356912	0.205146638391593	0.201758688085467	0.198649700738924	0.000255736265359268	0.000364988655055122	0.000373531275477657
103	log	2.71828182845905	0.45	0.5	2	162	0.657142	2000	2.21197792910028	0.000337296820993366	0.455496124527524	0.34674536199273	2.000525	1.483105	2.70186	0.138745078262644	0.202839158382067	0.266933238501491	0.164279725645607	0.240160576013779	0.316041426381951	0.167748068224807	0.245242718555697	0.32274481721915	0.137226189619763	0.206327540940146	0.275428892260529	0.18149	0.0331974877681882	-0.00867711706022508	-0.0245665905523375	0.223055066682769	0.173513404599239	0.154701979858917	0.248996291807652	0.198364233989413	0.179168626569409	0.00215828832654675	0.00261157197670396	0.00267269104596023
104	log	2.71828182845905	0.45	0.5	2	8474	0.657142	2000	2.21314680708648	3.87096779922232e-05	0.455496124527524	0.346640308061677	2.000255	1.476905	2.709105	0.193869735440156	0.202612651675167	0.211355567910178	0.229389838930818	0.239734608598855	0.250079378266891	0.23417816637546	0.244734920133727	0.255298668299803	0.194375320348285	0.203740736369429	0.213106152390573	0.176685	-0.00241291620382272	-0.00535829912411563	-0.00804421205101207	0.18035985466395	0.176874828203351	0.173696811228772	0.204998667153942	0.201420977343499	0.198192088779684	0.000308903454591494	0.000372653447450851	0.000380583240359533
105	log	2.71828182845905	0.45	0.5	4	162	0.542856	2000	4.42806995570462	-0.00133399593447313	0.486333689213633	0.691777357038325	4.0043	2.96065	5.411065	0.0743410422279444	0.111952520236057	0.14956399824417	0.0799360444677157	0.120378611462196	0.160821178456676	0.0816081239423106	0.122914269697022	0.164201590186416	0.066407211482416	0.103132283258199	0.139857355033982	0.164555	0.156706997601101	0.0947909161658882	0.0762462951310264	0.243677691201717	0.177132082047101	0.157190465900168	0.269739184807295	0.201895289627224	0.181464681736352	0.00247974345512033	0.00270237126274445	0.00276494943157413
106	log	2.71828182845905	0.45	0.5	4	8474	0.542856	2000	4.42584346063002	4.47841774576767e-05	0.486333689213633	0.693140674183332	3.999635	2.952805	5.417465	0.106445392131967	0.111582519917826	0.116719647703685	0.114430659068316	0.119953165645726	0.125475672223137	0.116825838166021	0.122455437460192	0.12809659073476	0.0969411235604599	0.101932282009116	0.106923440457772	0.159145	0.0982468417685639	0.0948663479272773	0.091802234937407	0.180633842021949	0.176999762862869	0.173705797841232	0.205346330538397	0.201552169158462	0.198220501438566	0.000338270796747381	0.000367767957729187	0.000376452950416209
107	log	2.71828182845905	0.45	0.5	8	162	0.42857	2000	8.85132385245053	-0.000470378697535608	0.493409446652229	1.03920164283489	8.004	5.92985	10.81659	0.0390115818993876	0.0592263296342023	0.0794410773690171	0.039733920125573	0.0603225159105013	0.0809111116954295	0.0405683737849631	0.0615950239108842	0.0826640773035041	0.0331137300089721	0.0518365333609922	0.0705593367130122	0.16109	0.200945735254528	0.151901193074364	0.132770433426861	0.22309701736023	0.173155827166724	0.153674644223751	0.248934122526316	0.197928326615224	0.178565653856863	0.00253325413713592	0.00259639291011434	0.00265702397128533
108	log	2.71828182845905	0.45	0.5	8	8474	0.42857	2000	8.85173902592514	0.000242144424290598	0.493409446652229	1.03992517484605	8.000295	5.90547	10.83752	0.0562257743305768	0.0589762281635143	0.0617266819964519	0.0572553896568571	0.0600562104393301	0.0628570312218032	0.0584502139541396	0.0613082560846034	0.0641681010345243	0.0485306911436553	0.0510631275980535	0.0535955640524517	0.155805	0.158756584275723	0.155151850120544	0.151888507985705	0.179975136377976	0.176304394569462	0.172981296161778	0.204598439008693	0.200827675205879	0.197445932164433	0.000362544906501451	0.000371731740914582	0.000379236277285276
109	log	2.71828182845905	0.45	0.5	16	162	0.314284	2000	17.7031163768934	0.000747217595952591	0.454198798779319	1.38707016985679	16.03418	11.873	21.642885	0.0208850071220262	0.0304278143334308	0.0399706215448354	0.0206604306355629	0.0301006944273863	0.0395409582192097	0.021153339318852	0.0307383158099623	0.0404998589374369	0.0172524614770909	0.0258898514071485	0.0345272413372061	0.18287	0.229545835962699	0.184583122016124	0.164778288278585	0.216298550068812	0.171822438442814	0.152232012346586	0.245271861106129	0.196629506673147	0.179884099255381	0.00249876523474491	0.0024817566804528	0.00253843376751254
110	log	2.71828182845905	0.45	0.5	16	8474	0.314284	2000	17.704789791522	-9.60513657564167e-05	0.454198798779319	1.38618862936135	16.00247	11.80944	21.674175	0.0290100857003416	0.0303131717322766	0.0316162577642116	0.0286966891083538	0.029985697879578	0.0312747066508022	0.029294752613107	0.0306107893151482	0.0319267009854568	0.0243387732033532	0.0255063569272492	0.0266739406511452	0.178005	0.192146422752832	0.188662151096795	0.1854835635754	0.179267217385316	0.175820585992009	0.172676336464016	0.203842122080936	0.200331004731451	0.197122834487821	0.000369547034886543	0.000366883853209524	0.000375216595990587
111	log	2.71828182845905	0.45	0.5	32	162	0.199998	2000	35.4196314036317	-0.000417109161691348	0.352632526101092	1.73281853533897	32.068815	23.73583	43.33866	0.0116522306605352	0.0154221689799603	0.0191921072993855	0.0113546833576533	0.0150283425646802	0.0187020017717072	0.0116225887956119	0.0153914047139638	0.0191286304234202	0.0095860255318409	0.0129658911522122	0.0163457567725834	0.266065	0.225119665281997	0.195930478169464	0.179606727668826	0.193819553206412	0.165376026295702	0.149469275547812	0.221620448307794	0.193320399421384	0.175787147726178	0.00232153663123934	0.0022685947938603	0.00312140423493824
112	log	2.71828182845905	0.45	0.5	32	8474	0.199998	2000	35.4107067288301	-4.82401427985282e-05	0.352632526101092	1.73283791519197	31.99913	23.624165	43.34645	0.014870056059047	0.0153837057503291	0.0158973554416111	0.0144898939650044	0.0149904118816396	0.0154909297982747	0.0148414882993386	0.0153962228498743	0.0159007198047581	0.0122836177542087	0.0127401849792335	0.0131967522042583	0.26115	0.210752073483912	0.207680240933333	0.204821259113467	0.179798225487937	0.176804928430946	0.174019040284854	0.208347945633409	0.208546975193002	0.205082644076809	0.000352646046290712	0.000344357827009572	0.00295069689052037
113	log	2.71828182845905	0.45	1	0.25	162	1	2000	0.276651358838954	0.00281544945430221	0.810930216216329	-1.38392221126012	0.250045	0.18516	0.3382	1.15923039495919	1.6107716435357	2.06231289211222	2.76866877639192	3.84712233437106	4.92557589235021	2.82596699406554	3.92808908170764	5.027074114197	2.31253386823427	3.29592511209353	4.27931635595278	0.21791	-0.492537771259625	-0.50782129245059	-0.515294849748265	0.211493762201292	0.175022778886651	0.15718305654175	0.236648356977355	0.199768263657868	0.181068948051884	0.000958716870311491	0.00239471339066156	0.00245134242835958
114	log	2.71828182845905	0.45	1	0.25	8474	1	2000	0.276676502848631	-3.67476918008539e-05	0.810930216216329	-1.38619836686285	0.249995	0.18377	0.33957	1.54616159497496	1.60792548637919	1.66968937778342	3.6871479767625	3.83443654451172	3.98172511226093	3.76234764595682	3.91445897267064	4.06480165023807	3.12486737456415	3.25857120016261	3.39227502576106	0.21215	-0.505115596806918	-0.506467158262805	-0.507711982748338	0.180146145436134	0.176923109003671	0.173954605132619	0.204225923213766	0.201485361459515	0.198448378214154	0.000147175351593464	0.00036752766493106	0.000375826675183133
115	log	2.71828182845905	0.45	1	0.5	162	0.885714	2000	0.55322137479808	0.000754743906688961	0.811571529291185	-0.691927341118054	0.501285	0.370795	0.675815	0.788908977715533	1.09917250992622	1.40943604213692	1.37882319301923	1.92096847872563	2.46311376443202	1.40791639338139	1.96161033136209	2.51526177049105	1.15962977445717	1.65675515247907	2.15388053050097	0.215745	-0.312050112241077	-0.331972663755446	-0.341908751381186	0.201795720023535	0.167022261649735	0.149673371036358	0.227214128303771	0.191710612329834	0.173978000744223	0.00131218856186407	0.00241161435108901	0.00246279768782744
116	log	2.71828182845905	0.45	1	0.5	8474	0.885714	2000	0.553277783538151	-1.7847444395106e-05	0.811571529291185	-0.693142952538074	0.49998	0.36963	0.677515	1.05577770373606	1.09797976960733	1.1401818354786	1.8442404711135	1.91795929775762	1.99167812440175	1.88268549423762	1.95795889465378	2.03320499992688	1.56383629767876	1.63078820681017	1.69774011594158	0.212065	-0.324772586309201	-0.326615828654682	-0.328313425853687	0.179484341706361	0.176264567540752	0.173299206103265	0.204073004610499	0.200796075229573	0.197762855093644	0.000188442566357195	0.000342114094424593	0.000350077508534133
117	log	2.71828182845905	0.45	1	1	162	0.771428	2000	1.10658612605898	-0.00119451920815985	0.847500280622663	-0.00123409402565301	1.00124	0.740735	1.35248	0.489943558131079	0.693910724654664	0.897877891178249	0.678579270752002	0.961081319646203	1.2435833685404	0.692819551987134	0.981298147332248	1.26977589014905	0.569784546363484	0.828038841505868	1.08629313664825	0.20308	-0.12896566517523	-0.155781873845761	-0.168521214347545	0.206242367726596	0.169099802857667	0.151458453030223	0.231618100207635	0.193687931393758	0.175673975383726	0.00173755225400016	0.00249434799017852	0.00255137952570283
118	log	2.71828182845905	0.45	1	1	8474	0.771428	2000	1.10674304215145	-0.000158888070659753	0.847500280622663	-1.54542481893566e-05	1.00021	0.738385	1.35476	0.664869151987958	0.69265816282409	0.720447173660222	0.92034370516651	0.958810613378023	0.997277521589535	0.939534610719274	0.978803775186472	1.01807341736902	0.780014992458427	0.81490367648372	0.849792360509014	0.198435	-0.147471283400724	-0.149870096951817	-0.152071572332991	0.180106707504273	0.176786179107331	0.173738813774957	0.204714243361905	0.201324479922382	0.198214197401349	0.00024679123128789	0.00035207363935654	0.000359780191189627
119	log	2.71828182845905	0.45	1	2	162	0.657142	2000	2.21266190868719	-0.00138738607354595	0.910992249055047	0.691595710123983	1.999755	1.48224	2.703925	0.278947763527292	0.407528735563704	0.536109707600116	0.330259533448996	0.482488586440953	0.63471763943291	0.337206500224884	0.492611530683991	0.648126403321705	0.274768254365429	0.413370747842155	0.551973241318882	0.18169	0.0303309587343849	-0.00675757278297544	-0.0230539240871518	0.219717601551198	0.175803257116915	0.156507796927212	0.245470863533739	0.200459424510673	0.180910692561896	0.00209926996728323	0.00254148223656124	0.00260384412001153
120	log	2.71828182845905	0.45	1	2	8474	0.657142	2000	2.21343416442261	0.000361130078965821	0.910992249055047	0.693682250829734	2.00045	1.477015	2.708905	0.388101315288443	0.405579279124065	0.423057242959686	0.459198406826014	0.479878208843209	0.500558010860404	0.468785821772046	0.489897250729089	0.510957150839299	0.389035913900148	0.407754893744744	0.42647387358934	0.177265	-0.00222941649960271	-0.00517149816944248	-0.00785473507885119	0.180553345803626	0.177072285886403	0.173897490352768	0.205202100771764	0.201647809901136	0.198284754874062	0.000300334249712876	0.000364022385658859	0.000372080097484264
121	log	2.71828182845905	0.45	1	4	162	0.542856	2000	4.43268315526728	0.0017137097076763	0.972667378427265	1.38931007615538	4.008285	2.966305	5.41815	0.14803148057686	0.223089048220529	0.298146615864198	0.159155550015349	0.23985480434231	0.320554058669271	0.162498644221916	0.244944294569654	0.327354668119297	0.132396792890556	0.205736041627442	0.279075290364329	0.16437	0.14563448875933	0.0940594771677243	0.0754533958587227	0.231744364023865	0.176262428451395	0.15625520655179	0.257648010036152	0.201129931930151	0.180697863692319	0.00241833420187348	0.00264065107491695	0.00269829059415457
122	log	2.71828182845905	0.45	1	4	8474	0.542856	2000	4.42592903928544	-0.000261422412376992	0.972667378427265	1.38594955881978	3.99973	2.952375	5.419175	0.212800495997297	0.223073834154813	0.23334717231233	0.228763721789904	0.239807712870433	0.250851703950962	0.233529469352664	0.244842363834763	0.256117976864779	0.193842568665536	0.203826944599615	0.213811320533693	0.158985	0.098003009287354	0.0946185748644405	0.0915510299591939	0.180368115944444	0.176729815074151	0.173432173532659	0.204959108159249	0.201435081661974	0.198065135041654	0.000344067888100683	0.000373706254575844	0.000409718252802349
123	log	2.71828182845905	0.45	1	8	162	0.42857	2000	8.84831463366138	0.00115005210436138	0.986818893304458	2.08047228158644	8.008945	5.93162	10.82162	0.0784949005418838	0.118865794422712	0.15923668830354	0.0799437281843575	0.121059725490371	0.162175722796385	0.0816684493017754	0.123737312195175	0.165672233824636	0.0667766442998129	0.104297747755597	0.141818851211381	0.161685	0.205174152128561	0.148952316136923	0.129795218279147	0.22734441430119	0.170126197314166	0.15061570634379	0.253835303301131	0.196037440449531	0.175439082137983	0.00257793736620418	0.00264610955044075	0.00281554262311463
124	log	2.71828182845905	0.45	1	8	8474	0.42857	2000	8.85226556613349	0.000113998388681048	0.986818893304458	2.07955425366712	8.001155	5.906785	10.835595	0.112254910738511	0.117754967350716	0.123255023962922	0.114309921414539	0.119910665522553	0.125511409630566	0.11679446819997	0.122415681458616	0.12813283087	0.0968484542731815	0.10191158782013	0.106974721367078	0.155165	0.159287391443067	0.155659472454219	0.152375807458021	0.180509388911751	0.176815054633135	0.173471276514119	0.206171269290042	0.201399311097872	0.19797971461735	0.000366650043525007	0.000376229441952065	0.000384576821454296
125	log	2.71828182845905	0.45	1	16	162	0.314284	2000	17.6743614403862	7.40106180017356e-05	0.908397597558638	2.77087717210322	15.98253	11.825275	21.59663	0.0421076450431442	0.0612719308194697	0.0804362165957951	0.0416590195274722	0.0606191557034079	0.0795792918793437	0.0425679992943044	0.0620064876262146	0.0813160735950393	0.0347641413567028	0.0520317642004145	0.0692993870441263	0.184285	0.229714777437582	0.186428222649997	0.167338977473662	0.216583645414975	0.1737608493688	0.154875787607079	0.243124459086524	0.200475163038613	0.180011950418522	0.00252762208560114	0.00251068186852823	0.00281294244015479
126	log	2.71828182845905	0.45	1	16	8474	0.314284	2000	17.7057249478169	0.000162408632253781	0.908397597558638	2.77280886977694	16.00265	11.812	21.67623	0.0580540496797085	0.0606606060103043	0.0632671623409001	0.0574268734474178	0.0600052706088066	0.0625836677701954	0.0586243817832134	0.0613970690025339	0.0640052224695621	0.0486584828033143	0.0509928222539656	0.053327161704617	0.178055	0.193304668238432	0.189793152428339	0.186589734285632	0.180412664497364	0.176939088163581	0.17377028073086	0.205027929938571	0.20417119537981	0.200493015000584	0.000373750551617971	0.000371143662812895	0.00159586763029117
127	log	2.71828182845905	0.45	1	32	162	0.199998	2000	35.4447245804815	-0.00157105586266759	0.705265052202183	3.46499086797616	32.03705	23.737095	43.30701	0.0232759470402841	0.0308244346832723	0.0383729223262605	0.022681705165324	0.0300375042783475	0.037393303391371	0.0232200357095228	0.03068565336199	0.0383843160642092	0.0190093733181351	0.0257483658975297	0.0324873584769243	0.264775	0.236243733812597	0.205299716419152	0.188069007580222	0.204674132354907	0.174520068009849	0.157729272381268	0.233088807172706	0.200023556866966	0.188034247199148	0.00248186839111927	0.00242415832797566	0.00260519114413793
128	log	2.71828182845905	0.45	1	32	8474	0.199998	2000	35.4150454748097	2.90539416944075e-06	0.705265052202183	3.46591285140509	32.006615	23.62938	43.347375	0.0297397941189481	0.0307670362241099	0.0317942783292717	0.0289793761218135	0.0299803525784215	0.0309813290350296	0.0295831224665758	0.0306059146318792	0.0316288181475887	0.0245738903841975	0.0254871755229962	0.026400460661795	0.261065	0.210415472944719	0.20734748441134	0.20449205438181	0.179466093651234	0.176476551628786	0.173694133114628	0.20403967095449	0.201024307285506	0.198224768537545	0.000359283367801055	0.000350843407607898	0.000359565709613076
129	log	2.71828182845905	0.45	10	0.25	162	1	2000	0.27676823164777	0.000177800366687736	8.10930216216329	-13.8573132292375	0.250525	0.18538	0.338325	11.473941593381	16.0065922457593	20.5392428981377	27.3683582540417	38.1818059377554	48.9952536214692	27.9035346688312	38.8974369175707	49.6618649944416	23.0274649089582	32.930384092965	42.8333032769718	0.21487	-0.495708097222195	-0.510297097952324	-0.517529119085837	0.20255205014023	0.167777036922505	0.150539634859686	0.22624073751751	0.18973058037001	0.166699137831742	0.000974244864544367	0.00243014573195974	0.00270056163188022
130	log	2.71828182845905	0.45	10	0.25	8474	1	2000	0.276626292398347	0.000112369124466396	8.10930216216329	-13.8634526117983	0.250005	0.183535	0.33953	15.4605598511773	16.0782576831088	16.6959555150402	36.871001981142	38.3441129769273	39.8172239727125	37.6212453003412	39.0505646383016	40.628660244129	31.2363832838516	32.5741916015643	33.911999919277	0.211795	-0.504964193478406	-0.506332481891828	-0.507592613141444	0.180573727844122	0.177310615831552	0.174305438091298	0.20459881544641	0.199029820304822	0.198231133158133	0.00014053836163398	0.000352820858594641	0.00130862400420063
131	log	2.71828182845905	0.45	10	0.5	162	0.885714	2000	0.553216795456264	0.00612159051497412	8.11571529291185	-6.93285035371427	0.49982	0.369625	0.67708	7.87699958198846	10.9674320567551	14.0578645315218	13.7774098868579	19.1827859697782	24.5881620526985	14.0636930077557	19.577875172247	25.0336330866622	11.5497678783716	16.4914104952973	21.4330531122229	0.21647	-0.309777314632838	-0.329966764044194	-0.339958257612115	0.206895531110214	0.171612746037124	0.15415416936187	0.232037991626659	0.19574780187171	0.175021520084756	0.00138400480458286	0.00251828127444125	0.00258884842235398
132	log	2.71828182845905	0.45	10	0.5	8474	0.885714	2000	0.553232364939759	-0.000305795244700699	8.11571529291185	-6.9328458391907	0.499935	0.36964	0.677155	10.5698213199793	10.9915567688101	11.413292217641	18.4641640558589	19.2008825324877	19.9376010091164	18.8495309050206	19.5972785722382	20.3445408300026	15.6506279260574	16.3195058214065	16.9883837167556	0.2126	-0.324526731451519	-0.326369393690249	-0.328066700357129	0.179959724748913	0.176740859834179	0.173775909865461	0.204587631370998	0.201032532400949	0.197730664449054	0.000197197099404162	0.000356581608678553	0.000456931800125611
133	log	2.71828182845905	0.45	10	1	162	0.771428	2000	1.10797221405802	-0.00340059564278477	8.47500280622663	0.0113321098988079	1.00261	0.74245	1.35367	4.85646217623859	6.89307116225175	8.92968014826492	6.72370818659407	9.54345331284728	12.3631984391005	6.86552084177574	9.74515534994799	12.6248482803338	5.62577110770922	8.20034599546244	10.7749208832157	0.20131	-0.124968978378113	-0.153183575014406	-0.166344341992692	0.21128416385082	0.172238917097335	0.154027020679015	0.236906658592411	0.197026035187219	0.178430296956347	0.00174374266476114	0.00249099386282999	0.00254916979447476
134	log	2.71828182845905	0.45	10	1	8474	0.771428	2000	1.10650766676413	0.00310186446409727	8.47500280622663	0.0027351343981296	0.999865	0.738055	1.35447	6.65966451180452	6.93782630952556	7.21598810724661	9.21961455120135	9.60470014005842	9.98978572891549	9.41181845297159	9.80495389628602	10.1980658525967	7.81183262056468	8.1609268564048	8.51002109224491	0.198685	-0.147336485782297	-0.149725726670015	-0.15191857130133	0.180419575613789	0.177111933859118	0.174076180794036	0.205027810138846	0.201653780172642	0.198554305353524	0.000255965339539174	0.000365886636522432	0.0003734704437543
135	log	2.71828182845905	0.45	10	2	162	0.657142	2000	2.2140371452532	0.00308999219809121	9.10992249055047	6.93618203017328	2.00165	1.48244	2.705405	2.78194959622095	4.06091977644001	5.33988995665906	3.29310526145852	4.80714280839582	6.32118035533312	3.36225020042759	4.90806850973216	6.45274367607484	2.74586955682623	4.12457548273843	5.50328140865062	0.18227	0.0287669789647836	-0.00786120539371692	-0.0238855209922294	0.217695136083079	0.174330303882045	0.155360506517743	0.243367762109676	0.198980103117747	0.179357464637427	0.00212229524621359	0.00256783566397843	0.00262688838131982
136	log	2.71828182845905	0.45	10	2	8474	0.657142	2000	2.21347972638983	0.00118838186487578	9.10992249055047	6.934271313657	2.0004	1.476835	2.709575	3.882275414511	4.05706834184457	4.23186126917814	4.59352550633976	4.80034130266165	5.00715709898354	4.68932600024752	4.90035494853461	5.11157774908578	3.89297205637546	4.08022707763233	4.2674820988892	0.17731	-0.00256770905558802	-0.00550477349531333	-0.00818352958938416	0.180164198579592	0.17668904555937	0.173519524712245	0.204777147605146	0.201205299850242	0.197992099873789	0.000302978967030556	0.000366569588828517	0.000374764833629363
137	log	2.71828182845905	0.45	10	4	162	0.542856	2000	4.42693356375394	-0.00895508091001396	9.72667378427265	13.8560131783605	3.998285	2.96761	5.40545	1.47097725399448	2.22710279450368	2.98322833501287	1.58202576322244	2.39520178574688	3.20837780827131	1.61572153886574	2.44828585451554	3.27862644865282	1.31058606482119	2.04853707848587	2.78648809215055	0.161955	0.146812815393595	0.0964564817063329	0.0775026554331538	0.233256887854527	0.179111856421001	0.158728078515084	0.259730542027943	0.205142136665238	0.184029142315662	0.00243935293526653	0.00265758815405793	0.00273623769561311
138	log	2.71828182845905	0.45	10	4	8474	0.542856	2000	4.42649162833508	-0.000427183406019649	9.72667378427265	13.8631343146655	4.00048	2.95331	5.41795	2.1265879424267	2.2292875250673	2.33198710770791	2.28606517878436	2.39646643436935	2.50686768995434	2.33447082867847	2.4472614067248	2.56180859265455	1.93778270132035	2.03758667910254	2.13739065688472	0.158965	0.0976592497459128	0.0942946679495653	0.0912451509149723	0.179974278225746	0.176357364442671	0.173079144272667	0.204948497854003	0.20128833559802	0.19876951588696	0.000348535827320712	0.000380289313371926	0.000456811205408899
139	log	2.71828182845905	0.45	10	8	162	0.42857	2000	8.85332298366138	0.0340292940415122	9.86818893304458	20.8316745499658	8.01332	5.93591	10.819975	0.776390363433161	1.18068072345676	1.58497108348036	0.790692852905474	1.20243307214057	1.61417329137566	0.808105834502342	1.23062772791242	1.65120545772452	0.656285905298533	1.03155704599888	1.40682818669923	0.15921	0.214971945453523	0.155161339887688	0.134353064885063	0.237305800116085	0.176416277881741	0.155224256038215	0.264480609972014	0.204036563733411	0.181962405164901	0.00268127818118925	0.00275059444710987	0.00310012703623456
140	log	2.71828182845905	0.45	10	8	8474	0.42857	2000	8.85289433639609	0.00225167120670129	9.86818893304458	20.7971289534037	7.99964	5.9072	10.836905	1.12157949389287	1.17658669824368	1.23159390259449	1.14212293900225	1.19813769138046	1.25415244375867	1.16596834915427	1.2237411459726	1.2803176839535	0.967163970003807	1.01778111264871	1.06839825529361	0.155095	0.159860903308681	0.156222684047622	0.152929985448357	0.181104888578594	0.177400038219187	0.174047036461566	0.205764297710438	0.202566356342318	0.198540394966968	0.000358785999795107	0.000368069995070725	0.000718351085185419
141	log	2.71828182845905	0.45	10	16	162	0.314284	2000	17.6847649281735	-0.00580430396641444	9.08397597558638	27.7082887742364	15.97969	11.831675	21.625815	0.418111577200532	0.609833864076257	0.801556150951982	0.413659254934178	0.603340894189622	0.793022533445066	0.423497665995394	0.618256900508937	0.811015127130843	0.345043889378123	0.517816123899323	0.690588358420523	0.18285	0.228293098782451	0.185807359764383	0.166976564609532	0.21519655198646	0.173162899795955	0.154532437630316	0.243977396646174	0.20239348289654	0.181310702497927	0.00249891379039436	0.0024837791362929	0.00334582644521285
142	log	2.71828182845905	0.45	10	16	8474	0.314284	2000	17.7033363118308	0.00381918616949441	9.08397597558638	27.7282727661961	15.997575	11.80843	21.67155	0.580312376445936	0.606383934360315	0.632455492274695	0.574048572730896	0.599838717444587	0.625628862158278	0.586738992163865	0.61287131552368	0.639158128226891	0.486375426686794	0.509719378809757	0.53306333093272	0.17786	0.193340093969767	0.189835696868843	0.186638886034985	0.180458909537135	0.17699234054821	0.173830037579745	0.2066075756943	0.202505636462626	0.199236869995004	0.000369663315211062	0.000367086413262886	0.00104468434094142
143	log	2.71828182845905	0.45	10	32	162	0.199998	2000	35.373524022084	0.00176404122792156	7.05265052202183	34.6515436222081	32.02003	23.69943	43.22869	0.233121426957942	0.308760327458275	0.384399227958608	0.227171972493001	0.300880567376759	0.374589162260516	0.236925529974773	0.309794765136327	0.38523192800597	0.191031495603801	0.258849649294406	0.326667802985012	0.26388	0.23236263270114	0.201180381542938	0.183757220950867	0.200905269976397	0.170518572456395	0.153539933783565	0.252478269087479	0.206663051550009	0.186977474181249	0.00251542192760301	0.00245735172337793	0.00466447078250563
144	log	2.71828182845905	0.45	10	32	8474	0.199998	2000	35.4046781886625	0.00125508434149244	7.05265052202183	34.6576055355337	32.001555	23.623425	43.33559	0.297304395341107	0.307579214168912	0.317854032996718	0.289703317905674	0.29971544411609	0.309727570326506	0.300326722139028	0.30760934539906	0.317824899407204	0.245624039766879	0.254760534326147	0.263897028885414	0.260735	0.210575037200774	0.207491860338155	0.204622444929129	0.179624424514913	0.176620075613674	0.173824022899614	0.223004307971796	0.207706504531354	0.204488928656792	0.000346949418678732	0.000338830176208354	0.0029100584372426
145	log	2.71828182845905	0.45	30	0.25	162	1	2000	0.276868323940239	0.0333365655579064	24.3279064864899	-41.522356722374	0.250715	0.1855	0.338955	34.4868127306825	48.039089949492	61.5913671683016	82.2311198017147	114.546963379504	146.862806957293	83.4361983230175	115.181802810235	147.830799802576	69.0241774438715	98.6849356876108	128.34569393135	0.21537	-0.494728435444311	-0.509850331611524	-0.517373888777872	0.204557902690456	0.168492469951392	0.150553509201779	0.223521190999902	0.174432524851369	0.158080722289744	0.000947104251382231	0.00239568865007733	0.003852638189784
146	log	2.71828182845905	0.45	30	0.25	8474	1	2000	0.276627015757069	-0.00953843334708395	24.3279064864899	-41.5988001000663	0.24999	0.18356	0.33952	46.4314047449285	48.2845158736695	50.1376270024105	110.732282354046	115.151680517707	119.571078681367	112.616923837098	115.29055852941	121.206756721179	93.8735241029968	97.8864593194584	101.89939453592	0.212555	-0.505301287208699	-0.506650761247601	-0.507893745039616	0.179778665257047	0.176560351226509	0.173596001914301	0.199879053822059	0.178180938796492	0.189472049538709	0.000140855223596167	0.000353572559988908	0.00306753737323489
147	log	2.71828182845905	0.45	30	0.5	162	0.885714	2000	0.552587687076538	0.0216518034541604	24.3471458787356	-20.8098039275821	0.49979	0.37008	0.67597	23.7944534778061	33.0715643001131	42.3486751224202	41.6172212398152	57.8432234046438	74.0692255694723	42.3997774777067	58.9133208787372	75.2304663690582	34.8373759737535	49.6923004238394	64.5472248739254	0.217135	-0.304398218757427	-0.329607563017454	-0.3400406584127	0.216644019860015	0.172207626069242	0.153956419170974	0.240003631854918	0.194162800450024	0.172320752304033	0.00135671651276901	0.00247035239044966	0.00274615631614576
148	log	2.71828182845905	0.45	30	0.5	8474	0.885714	2000	0.553260033497959	0.00968515580462262	24.3471458787356	-20.7842241630616	0.500025	0.369665	0.67738	31.7006281813795	32.9667409464201	34.2328537114606	55.3757912297225	57.587478769346	59.7991663089696	56.5053285412861	58.7626684096554	61.047905127216	46.9387958618338	48.9469145628651	50.9550332638965	0.21231	-0.324517521735383	-0.326362768712974	-0.328062325701426	0.179950983522063	0.176727659451605	0.173758830016965	0.204020828355303	0.200723787541123	0.198269516088716	0.000202441078213577	0.000366922440931949	0.000672865098473161
149	log	2.71828182845905	0.45	30	1	162	0.771428	2000	1.10661280757797	0.00387117446116574	25.4250084186799	-0.000402529818558432	1.000975	0.74172	1.351445	14.6719176512352	20.7900000744417	26.9080824976481	20.3233580754542	28.7985073457529	37.2736566160516	20.7525907851741	29.4055854698045	38.0653921986661	17.0286863703624	24.7793006773346	32.5299149843068	0.202505	-0.126777528856059	-0.154433525687975	-0.167564332540045	0.209274797154432	0.171001070425158	0.152828097266237	0.234859856800963	0.195681145828705	0.177259501247551	0.00171630502563151	0.00244377164295599	0.00249597022945856
150	log	2.71828182845905	0.45	30	1	8474	0.771428	2000	1.10657087298233	-0.00565176642890098	25.4250084186799	-0.0044338828518376	1.00021	0.73847	1.354705	19.9547655237356	20.7887201779782	21.6226748322208	27.6227924391354	28.7772105105884	29.9316285820414	28.1992969169636	29.3776802157403	30.556322684492	23.4123028987587	24.4595093558929	25.506715813027	0.19844	-0.147534832294206	-0.149937095982387	-0.152141723911224	0.180037859726448	0.176712493938151	0.173660708029508	0.204666404214174	0.201266250853233	0.198155936994874	0.00025408858809912	0.00036359233491146	0.000371671944568911
151	log	2.71828182845905	0.45	30	2	162	0.657142	2000	2.21586717467864	-0.00747038142141811	27.3297674716514	20.8283832757244	2.004125	1.48479	2.706355	8.315392629385	12.1591444634335	16.002896297482	9.84122252389365	14.3903975488762	18.9395725738588	10.0477085113122	14.6855629778049	19.3367315701736	8.24061522349542	12.3890029986584	16.5373907738213	0.181935	0.0238220950444919	-0.0115680491991715	-0.0270011833299872	0.211579539971488	0.169699212547519	0.151434910433108	0.237074126907651	0.193644367697722	0.175499750715971	0.0020104886540571	0.00243947354112014	0.00250590148728914
152	log	2.71828182845905	0.45	30	2	8474	0.657142	2000	2.21316435603186	-0.00542797950327935	27.3297674716514	20.7885500596899	2.00017	1.47641	2.709365	11.6337449627217	12.1579854398663	12.682225917011	13.7653448672625	14.3856398564452	15.0059348456279	14.0420432413386	14.6854907295585	15.3123169635537	11.6653253535921	12.2269096044682	12.7884938553444	0.177035	-0.00253323968866337	-0.00547223326180666	-0.00815251850994696	0.180225973298993	0.176748512633516	0.173577159461025	0.203935474188346	0.201276573392384	0.197537396854157	0.00029946555260545	0.000361488956345966	0.000369469707389913
153	log	2.71828182845905	0.45	30	4	162	0.542856	2000	4.43111753382948	-0.0066715630723637	29.1800213528179	41.6134815055607	4.01014	2.96466	5.424085	4.44949531282245	6.70844109794747	8.9673868830725	4.78359502587122	7.21217568581836	9.6407563457655	4.88909143607023	7.37272748748033	9.84801850191384	3.98365485215163	6.19673115820309	8.40980746425454	0.16365	0.137446098669747	0.0911323615534941	0.0725878657932446	0.222788264450894	0.173000866941788	0.15306473283145	0.249554990485251	0.19916991427654	0.177889803910519	0.00231308134704285	0.00251825557671773	0.00264491341465668
154	log	2.71828182845905	0.45	30	4	8474	0.542856	2000	4.42718067069875	-0.00280911153848586	29.1800213528179	41.5924521232044	4.000955	2.95355	5.41943	6.38426233138934	6.69235890876788	7.00045548614643	6.86295347850547	7.19415100698044	7.52534853545541	7.00791567712368	7.34427059821054	7.68720800053397	5.81366537161673	6.11305664484162	6.41244791806652	0.159045	0.0983474316223131	0.0949531838697384	0.0918766326320089	0.180699547790774	0.177050803043655	0.173743575273331	0.205637058368464	0.201612020735032	0.198981486275153	0.000345832810362126	0.000376772245374309	0.000385215698910366
155	log	2.71828182845905	0.45	30	8	162	0.42857	2000	8.86764149442723	-0.0758822708463182	29.6045667991337	62.3437766025317	8.014125	5.92924	10.844925	2.31569550201936	3.52160082637741	4.72750615073545	2.35838625906883	3.58650352123016	4.81462078339149	2.41747694897887	3.68897541317419	4.96891360255451	1.96389886642769	3.08169971967979	4.19950057293189	0.160005	0.205116252559833	0.151444281832673	0.132034639051782	0.227269319066225	0.172623513456894	0.152855162939352	0.257295434614391	0.206122018043324	0.190077375657084	0.00249133285450009	0.00255866748508991	0.00344029378057202
156	log	2.71828182845905	0.45	30	8	8474	0.42857	2000	8.85076988693401	-0.00546887126678503	29.6045667991337	62.371778021956	7.998775	5.904955	10.834965	3.37065258281073	3.53567128570832	3.70068998860591	3.43241403927216	3.60045641458164	3.76849878989112	3.50488299672782	3.68591298635579	3.85333834514421	2.90759614676905	3.05950350293796	3.21141085910687	0.15551	0.159481180133169	0.15584661880556	0.15255672414627	0.180725796439881	0.177024640869996	0.17367446710724	0.205662951861627	0.204912560579812	0.200135032955809	0.000372194531683763	0.000381517202761954	0.00123164063045218
157	log	2.71828182845905	0.45	30	16	162	0.314284	2000	17.6899553237447	-0.000409707934867274	27.2519279267591	83.1506674871325	15.998725	11.846475	21.63057	1.25315795276324	1.82808158386722	2.4030052149712	1.23976851092957	1.80855468904541	2.37734086716124	1.27834056750047	1.90327715533398	2.48778525585756	1.03673608408516	1.5551609524951	2.07358582090505	0.183385	0.280169776125888	0.18498512117338	0.166039524349573	0.266502575610473	0.172309098552511	0.153564906346305	0.302596954283461	0.232113990459685	0.207844265686666	0.00259447577262822	0.00257804768972402	0.00591196119971876
158	log	2.71828182845905	0.45	30	16	8474	0.314284	2000	17.7053510824792	9.1728113564021e-05	27.2519279267591	83.1777062158603	15.9999	11.813465	21.673625	1.74027130243261	1.81844424119958	1.89661717996655	1.72147897739549	1.79880777828167	1.87613657916785	1.79301979589161	1.87337340164044	2.2665978957803	1.45833055248516	1.52832960723733	1.59832866198949	0.17777	0.19356053019412	0.190042152822803	0.186832676859829	0.18067156349971	0.177191181975509	0.174016365997008	0.229921202053427	0.225226150842051	0.416865694463706	0.000367934131260961	0.00036528405757134	0.00448800663662727
159	log	2.71828182845905	0.45	30	32	162	0.199998	2000	35.337566759938	0.000675348615239891	21.1579515660655	103.916840339588	31.983285	23.633535	43.215925	0.693720955267669	0.920455809204597	1.14719066314153	0.676031939328422	0.896984463987386	1.11793698864635	0.708301480140967	0.950392286138356	1.15940883859269	0.569253441657558	0.772373229171734	0.97549301668591	0.26272	0.231203009024878	0.200067293928569	0.182892859169051	0.199795242873521	0.169453661897467	0.152717263593128	0.256081494160641	0.237963377590216	0.196566342258534	0.00254789500979861	0.00248879225241305	0.00780943602754377
160	log	2.71828182845905	0.45	30	32	8474	0.199998	2000	35.407034295855	0.00625456302601002	21.1579515660655	103.976064438773	31.995975	23.621495	43.34502	0.892917076367433	0.923734632937454	0.954552189507474	0.870090503174332	0.900120238294898	0.930149973415464	0.901481382315494	0.944505897123954	0.957297090647368	0.737480454099035	0.764875184444469	0.792269914789904	0.261335	0.21093990250379	0.207860635724903	0.204994598027656	0.179983086677181	0.176982540963345	0.174189773150158	0.222555645368093	0.235215935619542	0.208671568475322	0.000354014351917996	0.000345685255869656	0.00650546395906387
161	log	2.71828182845905	0.65	-15	0.25	162	1	2000	0.309032464079969	-0.00968731128989546	12.1639532432449	20.7658308937112	0.250945	0.162795	0.387	-28.7851010111691	-24.0887461584261	-19.392391305683	-68.7110385563574	-57.5019331647794	-46.2928277732014	-68.4278180222423	-57.2824355575171	-46.0032353148227	-49.4451888231032	-40.2858490725857	-31.1265093220683	0.321015	0.407445884535037	0.38985431003264	0.360830360997595	-0.413407150831617	-0.455340199371387	-0.524508602069652	-0.407438815840794	-0.449095315086457	-0.515366565096421	0.00213579609776173	0.00523385349998758	0.00551808038952154
162	log	2.71828182845905	0.65	-15	0.25	8474	1	2000	0.308747013145039	-0.00482000938361753	12.1639532432449	20.7927902265652	0.25004	0.16004	0.38769	-24.7892130007374	-24.1477135438433	-23.5062140869491	-59.1204585940006	-57.5905272397646	-56.0605958855285	-59.0269439825722	-57.4990027530795	-55.9121880585788	-40.3163173658069	-39.0873725387692	-37.8584277117316	0.314505	0.38480097902861	0.381870918508003	0.378750300981424	-0.46718783701028	-0.474175731279426	-0.481618084886621	-0.464866682042292	-0.471832864747255	-0.477728723028605	0.000329050136823207	0.000804886557960875	0.000804685953444682
163	log	2.71828182845905	0.65	-15	0.5	162	0.885714	2000	0.617124914840267	-0.0433067178634112	12.1735729393678	10.3545941493126	0.5003	0.324275	0.773765	-19.7208769588519	-16.4990833791358	-13.2772897994197	-34.5180978503055	-28.8787963737486	-23.2394948971917	-34.4567432642502	-28.8381244406209	-23.2069930014664	-24.8255494086251	-20.2307358009562	-15.6359221932873	0.32154	0.192775011835825	0.169386966755381	0.130927891488639	-0.41230030533863	-0.45321921456285	-0.520510396728407	-0.409928301288692	-0.451028202156104	-0.518459760688316	0.00273971818760252	0.00496717213067767	0.0049600168412981
164	log	2.71828182845905	0.65	-15	0.5	8474	0.885714	2000	0.617817828302432	0.00351292537072035	12.1735729393678	10.3950019948504	0.499985	0.32206	0.775265	-16.9116271833113	-16.4735395338538	-16.0354518843963	-29.5380941464275	-28.7729244866057	-28.0077548267838	-29.4911717949302	-28.7271539078359	-27.9632229712201	-20.1257855375137	-19.511679660425	-18.8975737833363	0.31401	0.159210536388176	0.155200982940097	0.150930362833991	-0.468523175519302	-0.475526276783777	-0.482985357866137	-0.466191693734076	-0.473180771338255	-0.48062931935999	0.000472681244314114	0.000848894954098303	0.000849847376703292
165	log	2.71828182845905	0.65	-15	1	162	0.771428	2000	1.23375767489587	-0.00231408550173623	12.7125042093399	0.00748943659872507	1.00298	0.648755	1.542585	-12.5160944684504	-10.3974940739166	-8.27889367938278	-17.344553849612	-14.4088221920916	-11.4730905345712	-17.3301061383532	-14.3962316303907	-11.4624044782769	-12.5041373895011	-10.1149288728791	-7.72572035625709	0.30488	-0.0182893267565161	-0.0484084162361713	-0.0992846877920582	-0.410552954027053	-0.452254949505353	-0.52268752139876	-0.409296885719696	-0.450965735867575	-0.521359418833144	0.00376926129641507	0.00534137751505608	0.00534134017860767
166	log	2.71828182845905	0.65	-15	1	8474	0.771428	2000	1.23509062589646	0.00442557034208534	12.7125042093399	0.00549611968953798	1.00002	0.6451	1.55009	-10.6889508717841	-10.4002379618524	-10.1115250519208	-14.7970433210505	-14.3973693740572	-13.9976954270639	-14.7735064513755	-14.3745306911501	-13.9754512832851	-10.0898926208753	-9.77046715964836	-9.45104169842145	0.297945	-0.0599504412124489	-0.0650534771842053	-0.0705021086587873	-0.467310405374957	-0.47437461742696	-0.481917242102084	-0.464975060505622	-0.472034283843207	-0.479561311036285	0.000582291790330388	0.00082190734209259	0.000820260171487907
167	log	2.71828182845905	0.65	-15	2	162	0.657142	2000	2.47375535089935	0.01638581438609	13.6648837358257	-10.4065693329755	2.00577	1.303885	3.097155	-7.4345616482164	-6.10184689856063	-4.76913214890487	-8.80326850530147	-7.22523584159587	-5.64720317789026	-8.79696071514154	-7.21836813760447	-5.64248209141031	-6.31784057669531	-5.04437833315474	-3.77091608961418	0.27772	-0.197410336782451	-0.234080710676566	-0.298322685107905	-0.417566220905492	-0.460984805812619	-0.537049430409091	-0.416418350093776	-0.4595276832293	-0.535822191883415	0.00448719809031356	0.00540537961244833	0.00540458685025613
168	log	2.71828182845905	0.65	-15	2	8474	0.657142	2000	2.47010584997265	-0.00108267705664095	13.6648837358257	-10.3986994263848	2.000245	1.290495	3.10074	-6.26533403079567	-6.08378857244153	-5.90224311408739	-7.41337169640604	-7.19856056343491	-6.98374943046378	-7.4015797013161	-7.18650451920916	-6.97252553505735	-5.06010207361184	-4.88951137565116	-4.71892067769047	0.271585	-0.238858707005355	-0.244951400840955	-0.251485494362569	-0.465855224418598	-0.473064269865708	-0.48079559141864	-0.463525979881149	-0.470603448379884	-0.478416841526215	0.000688207640625903	0.000824222855877006	0.000838702152925148
169	log	2.71828182845905	0.65	-15	4	162	0.542856	2000	4.95182502757617	0.0155160843596959	14.590010676409	-20.8119359491799	4.020265	2.602135	6.20155	-4.1306025681741	-3.34920850339611	-2.56781443861813	-4.44169469405841	-3.60144337535313	-2.76119205664786	-4.43852987307322	-3.59868577544351	-2.75849419800173	-3.1920732619102	-2.51796669293693	-1.84386012396367	0.25546	-0.315247564616313	-0.355954018600752	-0.430785847141562	-0.414139626747946	-0.45790626063418	-0.538366079068578	-0.413142004362578	-0.456688854782799	-0.536869582513391	0.00487222039357571	0.00530069248687976	0.005302229794156
170	log	2.71828182845905	0.65	-15	4	8474	0.542856	2000	4.94092446765342	0.00172769650283369	14.590010676409	-20.7926315101186	4.000085	2.58102	6.200235	-3.45471775008653	-3.34804559724412	-3.24137344440171	-3.71388120321507	-3.59920684484072	-3.48453248646637	-3.70801597360095	-3.59425662816117	-3.47907106971868	-2.53201507745126	-2.44151781674744	-2.35102055604362	0.24825	-0.365174309346828	-0.37208386849652	-0.379526483937587	-0.467581744761565	-0.47500962282945	-0.483010544055773	-0.465262011947711	-0.472962226775823	-0.480683936340117	0.000768451547029881	0.000833815457036735	0.00087909926159084
171	log	2.71828182845905	0.65	-15	8	162	0.42857	2000	9.90172815262849	0.0117979955261049	14.8022833995669	-31.2078454161505	8.030175	5.19858	12.406475	-2.18693606698088	-1.76884784359799	-1.35075962021511	-2.22744251617712	-1.80160631137465	-1.37577010657217	-2.22826808005084	-1.80534946422135	-1.37669415361141	-1.60273941069956	-1.26183610963089	-0.920932808562216	0.251645	-0.388375133848408	-0.431203433147177	-0.511127699567839	-0.414001791778528	-0.457623845246296	-0.539032540689148	-0.414149725019608	-0.460220633436754	-0.540113729839194	0.00519262871178424	0.00532053053464519	0.00556047082842319
172	log	2.71828182845905	0.65	-15	8	8474	0.42857	2000	9.88366876166358	-0.00183094905562017	14.8022833995669	-31.1970279100952	8.002475	5.162985	12.40278	-1.82206953242761	-1.76495113569023	-1.70783273895285	-1.85541699877734	-1.7972532340198	-1.73908946926226	-1.85785639851368	-1.7961594195201	-1.73818337014473	-1.26604052417904	-1.22019064479462	-1.17434076541019	0.243135	-0.439986506409855	-0.447282726148515	-0.45514986019017	-0.4663394612657	-0.4737692082625	-0.481780317687763	-0.468239254937223	-0.472806412572596	-0.480967882949597	0.000817938673982647	0.00083718558146032	0.0012540300726041
173	log	2.71828182845905	0.65	-15	16	162	0.314284	2000	19.7593531492672	0.00399633051603068	13.6259639633796	-41.5906543880576	16.03858	10.401735	24.75903	-1.11296562937245	-0.913923157496192	-0.714880685619936	-1.10112363850431	-0.904198580542771	-0.707273522581227	-1.11610155930948	-0.908074352598107	-0.708515615182591	-0.789944722482998	-0.631012008267375	-0.472079294051752	0.278635	-0.434631741257752	-0.479499360431087	-0.558734540397413	-0.419315316119351	-0.463705638865718	-0.542099129541475	-0.438077255578688	-0.469977994486506	-0.544445788552554	0.0056725399134733	0.00562956943797272	0.00638139967277672
174	log	2.71828182845905	0.65	-15	16	8474	0.314284	2000	19.7622229835433	-0.00145883263802609	13.6259639633796	-41.5900681283782	16.00202	10.32189	24.804975	-0.93602757536828	-0.908961094957062	-0.881894614545844	-0.925918529901794	-0.899144368380798	-0.872370206859803	-0.925775036431147	-0.905295356410564	-0.874295074936506	-0.631981635377026	-0.610716854074626	-0.589452072772226	0.272345	-0.481889140140237	-0.489166731975856	-0.496970394176997	-0.465883643274975	-0.473082631750744	-0.480802008606909	-0.465621550935577	-0.483311022685944	-0.484047252644819	0.000824832972375837	0.00081800307882754	0.00389910790664345
175	log	2.71828182845905	0.65	-15	32	162	0.199998	2000	39.4727446082844	0.00829724458104607	10.5789757830327	-51.9637150072474	32.043855	20.749765	49.462245	-0.540840859540303	-0.462492310551467	-0.38414376156263	-0.527065125856057	-0.450712327335028	-0.374359528813998	-0.536470306590841	-0.457443409074797	-0.390430699909242	-0.380669329691484	-0.317283062223045	-0.253896794754605	0.378835	-0.445635686234157	-0.486538842142344	-0.549621030461516	-0.408783094100277	-0.448643273564558	-0.510116678403692	-0.431903602924582	-0.471655057011923	-0.574686017228686	0.00540891543214708	0.00527840909913407	0.00780742906303007
176	log	2.71828182845905	0.65	-15	32	8474	0.199998	2000	39.5347657080431	-0.00207459072211924	10.5789757830327	-51.9893605941174	32.00382	20.64247	49.62356	-0.472184547804459	-0.461523041169994	-0.45086153453553	-0.460112461472722	-0.449723532134061	-0.4393346027954	-0.45980380098783	-0.45078619251209	-0.439063914298744	-0.313703386474663	-0.305212804569655	-0.296722222664648	0.369415	-0.506009754101532	-0.512975711236845	-0.520341066425545	-0.467505905448113	-0.474293763993103	-0.481470809148742	-0.466496720328705	-0.47770607885987	-0.480549018448872	0.000848931563522526	0.000828361282015	0.00300325311816543
177	log	2.71828182845905	0.65	0.5	0.25	162	1	2000	0.308295349815142	-0.000773545359466082	0.405465108108164	-0.694370809378679	0.250155	0.162245	0.38625	0.649375622415132	0.806067551173487	0.962759479931842	1.55240969273085	1.92701124703354	2.30161280133623	1.55074585524594	1.92503132172442	2.29933421248717	1.04783903329949	1.35408452746142	1.66033002162334	0.323515	-0.365392764759368	-0.393512226440626	-0.410619158403089	0.515948933866775	0.448760278353473	0.407886602465009	0.514380587305241	0.447246495388184	0.406416856543037	0.00197923267351539	0.00490516389239129	0.00490464433603185
178	log	2.71828182845905	0.65	0.5	0.25	8474	1	2000	0.308765474864632	-0.000148948375718635	0.405465108108164	-0.693310733344452	0.250005	0.16011	0.38773	0.783335558222822	0.804716586766679	0.826097615310535	1.86811365674566	1.91910360215023	1.97009354755479	1.86510873038343	1.91603321591815	1.96694551155837	1.26148434052622	1.30243891049623	1.34339348046624	0.31447	-0.378670638358643	-0.381791899945377	-0.384722534636494	0.48173698015211	0.474293475777239	0.467304573528495	0.479352244469554	0.471933521211695	0.464958437842089	0.000335899928457766	0.000821522494682638	0.000820552029372168
179	log	2.71828182845905	0.65	0.5	0.5	162	0.885714	2000	0.619565254345994	-0.00022767200162624	0.405785764645593	-0.345660217296047	0.50272	0.32502	0.777415	0.4420950437675	0.548944602813531	0.655794161859563	0.772339201804233	0.959010744104193	1.14568228640415	0.771187292155124	0.957634763586318	1.14409217136414	0.520854646799957	0.673680296394747	0.826505945989538	0.32205	-0.130283553532545	-0.169133887949119	-0.192816815418861	0.518694252038302	0.450857395653858	0.409503013341569	0.516524749931408	0.44876631533188	0.407478433391231	0.00281900589595287	0.00507672199016367	0.00507765765703428
180	log	2.71828182845905	0.65	0.5	0.5	8474	0.885714	2000	0.617632229670047	0.000106968070992832	0.405785764645593	-0.346489678680978	0.50002	0.322155	0.774815	0.534565545365967	0.549170835117471	0.563776124868974	0.933827098125722	0.959340879595384	0.984854661065045	0.932382454352725	0.957858402896261	0.983320475822753	0.629365340120957	0.649830256535247	0.670295172949538	0.313805	-0.150090749843615	-0.154381488878309	-0.158409753534786	0.484681802204758	0.477186468516617	0.470149640763449	0.482386348540783	0.474904977898124	0.467860823763413	0.000474526574552503	0.000850290219511068	0.000851159743234548
181	log	2.71828182845905	0.65	0.5	1	162	0.771428	2000	1.23807761337174	-6.48179904889019e-05	0.423750140311331	0.00132551383636593	1.00533	0.650735	1.55415	0.275339582177907	0.345928091037166	0.416516599896424	0.381302569342106	0.479060562890449	0.576818556438791	0.380774568647138	0.478430646189566	0.576089617376865	0.25620401852304	0.335801643124146	0.415399267725253	0.30353	0.102464371467128	0.0506498706647132	0.0199728515879408	0.526080336813324	0.454364634472531	0.41190673079873	0.524041548133546	0.452402787685445	0.410002408666496	0.00380794353828788	0.00538548064550622	0.00537473778373488
182	log	2.71828182845905	0.65	0.5	1	8474	0.771428	2000	1.23511392642085	0.000148844166360212	0.423750140311331	0.000115090422748721	0.99995	0.64509	1.55019	0.33688697345663	0.346511953111215	0.3561369327658	0.466375992119967	0.479700537417333	0.493025082714699	0.465631315695767	0.478933590087446	0.492236167726155	0.314927103075745	0.325577511182315	0.336227919288885	0.297545	0.0703447586273782	0.0648938140251354	0.0597887960453855	0.481739545355764	0.474193517811356	0.467126374874575	0.479372744920171	0.471835437642966	0.464777414636754	0.000574611972085657	0.000808910211734173	0.000807616707908464
183	log	2.71828182845905	0.65	0.5	2	162	0.657142	2000	2.47162674337424	-0.00119171224931576	0.455496124527524	0.345856521904765	2.00348	1.301495	3.09461	0.159508474420505	0.203979748308877	0.248451022197249	0.188919784673456	0.2415855622984	0.294251339923345	0.188738159705448	0.241369969887023	0.294000112328372	0.126141207805847	0.168570072243012	0.210998936680178	0.27881	0.300599403354451	0.235470642191814	0.198557285735933	0.540055085487305	0.462933954618807	0.419222067061486	0.538814051653651	0.461712860912824	0.418011857352718	0.00467009086395008	0.00562008527254431	0.00564205653867832
184	log	2.71828182845905	0.65	0.5	2	8474	0.657142	2000	2.47073426227193	-7.25818321194118e-05	0.455496124527524	0.346579375941323	2.00049	1.290395	3.101355	0.196683383219575	0.202734228588272	0.20878507395697	0.232719472521308	0.239878950408125	0.247038428294943	0.232344203321071	0.239489718633438	0.246637480584772	0.157170212411066	0.162853262503958	0.168536312596849	0.271395	0.252178093036666	0.245636575215975	0.239537050071082	0.48159454961619	0.473854557532376	0.466637535836183	0.479206684411156	0.471464258926373	0.46425796985027	0.000706332984992203	0.000845975194823545	0.000845252067164372
185	log	2.71828182845905	0.65	0.5	4	162	0.542856	2000	4.94294308022107	-9.37219794989466e-05	0.486333689213633	0.692845882997639	4.006205	2.594015	6.19518	0.0855371394251793	0.111577590068727	0.137618040712275	0.0920104300777977	0.120021380543496	0.148032331009194	0.0918841745497035	0.119866598784918	0.147849879445459	0.0615308514059163	0.0840347986730087	0.106538745940101	0.25549	0.429405809204853	0.354922636450573	0.314375465158448	0.537433760497138	0.457311302944795	0.413694543410788	0.535430136180253	0.455384431677525	0.411823574600566	0.00490833658883964	0.00534230646951037	0.00533318725599036
186	log	2.71828182845905	0.65	0.5	4	8474	0.542856	2000	4.94000163817187	9.0237110841301e-05	0.486333689213633	0.693193803237987	3.99944	2.58068	6.20043	0.108009540950957	0.111567004257434	0.115124467563911	0.116113506401123	0.119937886062045	0.123762265722967	0.115930436332196	0.119749261902026	0.123572445022864	0.0783895688471519	0.0814077779950289	0.0844259871429059	0.24811	0.378658282191872	0.371242774297274	0.364358520002811	0.482095361492586	0.474123468266885	0.466722688728447	0.479758735177205	0.471804486511571	0.464472535518475	0.000753788170245533	0.000817026609235293	0.000816048787351556
187	log	2.71828182845905	0.65	0.5	8	162	0.42857	2000	9.8654932945837	0.000187343957819277	0.493409446652229	1.0388112380111	7.99954	5.18742	12.352345	0.0452395323290624	0.05921126249976	0.0731829926704576	0.046087929208557	0.0603219551483297	0.0745559810881024	0.0460403916040496	0.0602631332443464	0.0744870372452681	0.0307283390725208	0.042133627693516	0.0535389163145111	0.251285	0.514734550186728	0.434250535324712	0.39082179675761	0.543035447538419	0.461050252916484	0.416811014142054	0.541482731340176	0.459546785570828	0.4153633524261	0.00528470060727701	0.00541123450930983	0.00540773381205231
188	log	2.71828182845905	0.65	0.5	8	8474	0.42857	2000	9.88298576479211	-4.72521776634878e-05	0.493409446652229	1.03976753390532	8.002445	5.162345	12.40458	0.0569499542466483	0.0588542299709335	0.0607585056952188	0.0579922183867586	0.0599313453883088	0.061870472389859	0.0578995124602584	0.0598373019856269	0.0617921660303077	0.0391501268557318	0.0406795045178519	0.042208882179972	0.242965	0.455496984944211	0.447589302309679	0.440255706215835	0.482132020596953	0.474079631195026	0.466611833924906	0.479761275552303	0.471764104575122	0.464760440739398	0.000797800263436274	0.000815999798356306	0.000814220108962401
189	log	2.71828182845905	0.65	0.5	16	162	0.314284	2000	19.6983901849004	0.000629037832791263	0.454198798779319	1.38551616226554	16.011	10.344525	24.69298	0.0238790098390194	0.0305253434678572	0.0371716770966951	0.0236261489380541	0.0302021198945606	0.0367780908510672	0.0235933050655261	0.0301630370729255	0.0367317476923017	0.0159461121653696	0.0212770506556286	0.0266079891458876	0.280735	0.534906269134933	0.461289177868443	0.419163610899706	0.518609530619738	0.445771717019023	0.404092131571568	0.516605712055819	0.443883541006658	0.402241138710497	0.0050368362374519	0.00500132991312379	0.00499256512694939
190	log	2.71828182845905	0.65	0.5	16	8474	0.314284	2000	19.7650156934394	5.36266235183651e-05	0.454198798779319	1.38634480068998	15.99728	10.32233	24.79966	0.0294156116373773	0.0303182061336129	0.0312208006298486	0.0290981893018838	0.0299910439522055	0.0308838986025272	0.0290517544715856	0.0299652688243507	0.030857451500024	0.0196121481291561	0.0203202950224382	0.0210284419157203	0.27189	0.500725727084509	0.492845080581683	0.485496168340684	0.484530545026452	0.476734944635641	0.469465340139109	0.482163203919346	0.475520405363466	0.468203822500708	0.000839772520680271	0.000832988196789142	0.00139913770960374
191	log	2.71828182845905	0.65	0.5	32	162	0.199998	2000	39.4794750606165	0.00032281367665966	0.352632526101092	1.73259588022244	32.04362	20.72449	49.508065	0.0127948208645521	0.0154088311187683	0.0180228413729845	0.0124689288349165	0.0150163571407712	0.017563785446626	0.0124521065104198	0.014996933293931	0.01757843732768	0.00842797402025962	0.0105447867251098	0.01266159942996	0.376865	0.550246615314709	0.486642171942269	0.445372816618029	0.510728229548894	0.4487453620958	0.408528255272409	0.508755068173315	0.446846033620545	0.409230652078931	0.00502874931303206	0.00490903979149879	0.00491209049636957
192	log	2.71828182845905	0.65	0.5	32	8474	0.199998	2000	39.5234102070417	-3.81139727552006e-05	0.352632526101092	1.73280200559777	31.996015	20.6369	49.61322	0.0150288345304778	0.0153843017862921	0.0157397690421064	0.0146446546045549	0.0149910350748934	0.0153374155452319	0.0146316049627188	0.0150005826842104	0.0153228893504059	0.00989426715323895	0.0101774021400693	0.0104605371268997	0.36956	0.519811864431142	0.512456692516268	0.505500310748543	0.480960679284399	0.473793526916846	0.467014970455638	0.479612325347603	0.474768156533087	0.465639861673192	0.000846936201586525	0.000826489206311143	0.00213238175614738
193	log	2.71828182845905	0.65	1	0.25	162	1	2000	0.308759201292203	-0.00145612249365771	0.810930216216329	-1.38835386242263	0.250335	0.16231	0.38695	1.29795841075412	1.61133278992614	1.92470716909816	3.10214785015066	3.85113481190057	4.60012177365048	3.09815998949668	3.84548393760506	4.59479259826216	2.08735076103178	2.69802432051948	3.30869788000717	0.322805	-0.361050549943196	-0.389932954441166	-0.407457099765019	0.526225475401982	0.457216017852814	0.415348064514073	0.524443437197537	0.455176297494604	0.41368673123811	0.0021888242346294	0.00541954489096095	0.00543446834948993
194	log	2.71828182845905	0.65	1	0.25	8474	1	2000	0.308761274855943	-5.72412216277741e-06	0.810930216216329	-1.38634515922021	0.250065	0.160075	0.3877	1.56638090380911	1.60914986868036	1.65191883355161	3.73543091463353	3.83742436754918	3.93941782046483	3.72954636130104	3.8313498375498	3.93320263262222	2.52300971251814	2.60491959544209	2.68682947836604	0.314505	-0.378786093204629	-0.381901632118618	-0.384826866072406	0.481421066681541	0.473991410587615	0.467015576649411	0.479088276125606	0.47165876769475	0.464701485979494	0.00033900842725134	0.000828478123967092	0.000828720917486361
195	log	2.71828182845905	0.65	1	0.5	162	0.885714	2000	0.617315128630297	0.000363212652221472	0.811571529291185	-0.692636628486096	0.50081	0.325195	0.773895	0.886263254532929	1.10149815758422	1.31673306063551	1.55102621335632	1.92768197230594	2.30433773125556	1.54948956014547	1.92510223326386	2.30226768528935	1.043555029288	1.35158526456122	1.65961549983445	0.319925	-0.129869528578428	-0.169250937800482	-0.193158757684347	0.521820710508287	0.452949976469858	0.411140137820735	0.520422031190342	0.451021300495392	0.409812074020649	0.00277201179380335	0.00500003109350917	0.00504137769689827
196	log	2.71828182845905	0.65	1	0.5	8474	0.885714	2000	0.617615011477849	-5.58145956940085e-05	0.811571529291185	-0.693145237058955	0.500035	0.3222	0.77515	1.06899954365844	1.09821873107651	1.12743791849457	1.86727998831039	1.91831872758512	1.96935746685985	1.86429576010368	1.91525044849803	1.96621306555906	1.2619573060175	1.3029487079428	1.3439401098681	0.31412	-0.15242628508257	-0.156665838352905	-0.160646351912266	0.480489213236454	0.473083808867475	0.466130880125858	0.478124255617395	0.470728609496563	0.463790948735022	0.000449448886770147	0.000804923776196937	0.000804596239132956
197	log	2.71828182845905	0.65	1	1	162	0.771428	2000	1.23172470727421	0.0017558547330852	0.847500280622663	-0.000496318939375885	0.99823	0.64917	1.54296	0.553021051751567	0.69456158921613	0.836102126680693	0.767400292690681	0.963799036223306	1.16019777975593	0.766716503463028	0.963005215409025	1.15928723891019	0.515785346375198	0.674909801682786	0.834034256990373	0.305625	0.0980088658071143	0.048046843610424	0.0184198059532435	0.522989699349144	0.453714433767087	0.41263116202161	0.521730101319188	0.452505677664066	0.411450398808482	0.00344997625376242	0.00491833195750114	0.00492240032890322
198	log	2.71828182845905	0.65	1	1	8474	0.771428	2000	1.2356240955717	-9.01383148480188e-05	0.847500280622663	0.000136197055900366	1.000355	0.64526	1.550945	0.67372032705139	0.692958128337084	0.712195929622777	0.932576431762486	0.959205738788367	0.985835045814248	0.931065192924557	0.957651287763659	0.984235352104311	0.629742699903941	0.651024574743495	0.672306449583049	0.29784	0.0704658620014943	0.0650222391600788	0.0599238624807241	0.481752279998199	0.474217096075984	0.4671598097198	0.479350905023955	0.471827577002296	0.464778478299761	0.000588503214388439	0.000832504604333618	0.000832005128658622
199	log	2.71828182845905	0.65	1	2	162	0.657142	2000	2.46627052993987	-0.00122721399365971	0.910992249055047	0.690330280008488	1.99933	1.297035	3.09275	0.319649095011808	0.408337327934674	0.497025560857541	0.378719139705251	0.483797326748721	0.588875513792191	0.378282511418885	0.483265686236994	0.58824579731758	0.254701352671861	0.339474112552069	0.424246872432277	0.28233	0.287179468709292	0.225972590438966	0.191027647379628	0.5246220029137	0.452140880424868	0.410757233149629	0.522858382899416	0.450439009946322	0.409088852985392	0.00418932370075607	0.00504362258755139	0.00504217508220289
200	log	2.71828182845905	0.65	1	2	8474	0.657142	2000	2.47060382025823	-5.36708397526138e-05	0.910992249055047	0.69309839165358	1.999925	1.290205	3.100905	0.393332772491018	0.405433534133097	0.417534295775176	0.465417634211427	0.479736076593476	0.494054518975524	0.464660129291567	0.478931914775422	0.493240454218792	0.31403119263532	0.32539014289827	0.33674909316122	0.271295	0.253299333586571	0.246735800149683	0.240615931382059	0.482981760531168	0.475215367807667	0.467973948122059	0.480569809972193	0.472745456010672	0.4655570281847	0.000703631208152803	0.000843699546115027	0.000850234416167896
201	log	2.71828182845905	0.65	1	4	162	0.542856	2000	4.94406813590725	0.00123557184097067	0.972667378427265	1.38794971179218	4.01443	2.592475	6.197125	0.170551406795067	0.222749728639719	0.27494805048437	0.183426235915879	0.239563076469618	0.295699917023358	0.183150484816535	0.239236948894147	0.295317493476298	0.123207738601952	0.168348484976494	0.213489231351036	0.254755	0.425064035392705	0.350634120048814	0.310374934231339	0.532378180648223	0.452354119493345	0.409067077331852	0.530213326103465	0.450352329136197	0.407136054817271	0.00492143933614772	0.00534665392604785	0.00534151908622497
202	log	2.71828182845905	0.65	1	4	8474	0.542856	2000	4.9407849555283	-0.000114347387962184	0.972667378427265	1.38625058853758	4.000095	2.58022	6.20141	0.215933281051635	0.223045015947547	0.230156750843458	0.232131233942853	0.239776451715614	0.247421669488375	0.23178429047538	0.239423877085379	0.247074393469106	0.156652171024876	0.162685325158625	0.168718479292375	0.248095	0.379249421260266	0.371814595716362	0.364912540601694	0.482708063323825	0.474715563279018	0.467295796089131	0.48049308992963	0.472548631371756	0.465250951412773	0.000761635916174858	0.000825049758660211	0.000843702279203553
203	log	2.71828182845905	0.65	1	8	162	0.42857	2000	9.8825796885808	0.000838162229477698	0.986818893304458	2.07990731372546	8.010525	5.19395	12.365075	0.0898340697508009	0.117853374871038	0.145872679991275	0.0915150446137623	0.12005820246141	0.148601360309058	0.091417840915647	0.119959086341549	0.148523554015746	0.0610607272394472	0.0839427959582541	0.106824864677061	0.24871	0.509191486264991	0.4301340882634	0.387331914082349	0.537259648757408	0.456736874417728	0.413140736587684	0.535680627841312	0.455438053089059	0.412194187478217	0.00492705448552661	0.00504614023905913	0.00503408171702735
204	log	2.71828182845905	0.65	1	8	8474	0.42857	2000	9.88068982034439	-3.10279096554253e-05	0.986818893304458	2.07933102147558	7.999715	5.162195	12.400115	0.113993369424139	0.117801857784906	0.121610346145673	0.116081736391001	0.119959996461804	0.123838256532608	0.115899402377989	0.119775728429066	0.123645754263145	0.0782778396453951	0.0813347013225217	0.0843915629996483	0.24302	0.457197882060971	0.449254943881708	0.441888673246159	0.483891959071808	0.475803518101734	0.468302308316129	0.481561608546028	0.473536987215925	0.466020164246873	0.000835647876898323	0.000854506636441839	0.000854374451971738
205	log	2.71828182845905	0.65	1	16	162	0.314284	2000	19.7703762088543	0.001562416204086	0.908397597558638	2.77336424893592	15.997245	10.36746	24.780655	0.0479107353765244	0.0611780096618235	0.0744452839471226	0.0474052098212664	0.0605325880735088	0.0736599663257512	0.0474091180986903	0.0604864267574557	0.0736039315281463	0.0316896359150527	0.0422403132081339	0.0527909905012151	0.281985	0.548892206003792	0.475191455368994	0.432776544469319	0.532474856104869	0.45955782340655	0.417593772576878	0.53272080181389	0.458454621147071	0.416314791680001	0.0051369926999947	0.00509918660160662	0.00517960546202755
206	log	2.71828182845905	0.65	1	16	8474	0.314284	2000	19.7655025099078	-0.000348168114457843	0.908397597558638	2.77234523411065	16.002735	10.3228	24.806695	0.0588176185974995	0.0606220505676871	0.0624264825378748	0.0581823279676084	0.0599672703625106	0.0617522127574129	0.0581208658131858	0.0598698610497742	0.0616544610357433	0.0393040980152608	0.0407211775474143	0.0421382570795677	0.272515	0.497378151189328	0.489580303313494	0.482307966419781	0.481203511722204	0.47348990324039	0.466296128684601	0.479621223298604	0.471096264630745	0.463973990965811	0.000849705880908329	0.000842331216987923	0.000841621875750126
207	log	2.71828182845905	0.65	1	32	162	0.199998	2000	39.4984511080738	0.00109908971588766	0.705265052202183	3.46678236761797	32.07406	20.750025	49.49935	0.0255696343005385	0.0307920344849408	0.0360144346693431	0.0249179582132484	0.0300072534466357	0.035096548680023	0.0249164537292405	0.0300011529863306	0.0351292642994089	0.0168123838181673	0.0210413973116019	0.0252704108050366	0.376225	0.555779710879185	0.490734694454432	0.448614832150082	0.516100557573479	0.45271452561927	0.41166899017926	0.515763689582981	0.452625709204927	0.412920147528874	0.00521104636563101	0.00508683370284001	0.00535080962334738
208	log	2.71828182845905	0.65	1	32	8474	0.199998	2000	39.5282038062642	-0.000217874245260347	0.705265052202183	3.46557119302663	32.008085	20.64336	49.607885	0.0300402655592509	0.0307510563387822	0.0314618471183134	0.0292721808635173	0.0299647977692087	0.0306574146749001	0.0292253972135431	0.0299173405173754	0.0306089691667254	0.0197834953653817	0.0203498453815111	0.0209161953976404	0.369245	0.519334678252469	0.511977507129779	0.505019404355769	0.480487150501351	0.473318091284363	0.466537896847081	0.478121033724234	0.470985437925278	0.464221268146047	0.000844101719646716	0.00082372333880546	0.000824418692069892
209	log	2.71828182845905	0.65	10	0.25	162	1	2000	0.308061816851322	0.0323762293386745	8.10930216216329	-13.8514843623176	0.250135	0.16189	0.385735	12.9644576625101	16.1057172959806	19.2469769294512	30.9964272426757	38.5084083655079	46.02038948834	30.9589831010187	38.3768004846462	45.6465327771589	20.8262440479633	26.9552654284284	33.0842868088935	0.3208	-0.362644289555613	-0.391364849882981	-0.408811652456917	0.522919767554871	0.454282999026483	0.412592850719418	0.521269884500105	0.449938375815219	0.401792300013261	0.00202911931031113	0.00503048484805462	0.00520614019991927
210	log	2.71828182845905	0.65	10	0.25	8474	1	2000	0.308806979935607	0.00391617493724654	8.10930216216329	-13.8590952240017	0.249965	0.160085	0.387655	15.6754871334347	16.103141539271	16.5307959451074	37.3895798958713	38.4096326866469	39.4296854774225	37.2621816142933	38.3396905439159	39.3693875723177	25.2246296242708	26.0430275376775	26.8614254510842	0.31468	-0.378232396705513	-0.381350597247917	-0.384278482938068	0.483036880222994	0.475599351639102	0.468615762044805	0.478115147544447	0.472912263123793	0.466370883547669	0.000320177487303302	0.000787705221652328	0.000902385027335287
211	log	2.71828182845905	0.65	10	0.5	162	0.885714	2000	0.617679408042772	0.00115556845497684	8.11571529291185	-6.93419145546539	0.50104	0.32453	0.77327	8.83822568986666	10.9762310851646	13.1142364804626	15.4625621106746	19.2031757196195	22.9437893285644	15.4446518736835	19.1748057470606	22.9138948973655	10.4006817689204	13.4518006671262	16.5029195653319	0.322205	-0.128740476716506	-0.167704927253116	-0.191389769001214	0.52348727682211	0.455348045701493	0.413930783411349	0.521919532201598	0.453319932748467	0.412179360199335	0.00294513990581682	0.00529950965133659	0.0053372946158044
212	log	2.71828182845905	0.65	10	0.5	8474	0.885714	2000	0.617491334826709	-2.92629898251203e-05	8.11571529291185	-6.93392346993331	0.499905	0.321935	0.77493	10.7028312851491	10.9950486891174	11.2872660930858	18.6980468455194	19.2085565331539	19.7190662207884	18.668472472154	19.1782040790673	19.6878429599656	12.6216459768327	13.0314890753961	13.4413321739594	0.31442	-0.151522679839834	-0.155783575076813	-0.159784185683076	0.482292547926859	0.474848771095835	0.467859711317146	0.479948225717099	0.472518517519353	0.46553504462672	0.00045835418979819	0.000819774457890436	0.000819749546907907
213	log	2.71828182845905	0.65	10	1	162	0.771428	2000	1.23486740441915	-0.0138872937453595	8.47500280622663	-0.0213237065283985	1.000535	0.64937	1.54445	5.51403421062354	6.9264571899344	8.33888016924526	7.64502212245344	9.60332375101221	11.561625379571	7.63748485861135	9.59451020113017	11.551539770672	5.12120926435542	6.70668507173121	8.29216087910701	0.30451	0.10510976521702	0.053777395324715	0.0234054168495527	0.531760843699089	0.460606499779391	0.418507532640089	0.530441601898672	0.459322797447378	0.41725065602415	0.00365897583766337	0.00520171850303416	0.00520821720083929
214	log	2.71828182845905	0.65	10	1	8474	0.771428	2000	1.23501800832217	0.000652823434600891	8.47500280622663	0.000319596479531527	1.000115	0.645215	1.549835	6.74381595732013	6.93634344844293	7.12887093956572	9.33545127618452	9.60196727098745	9.86848326579037	9.32096729910609	9.5870406209639	9.85316970096006	6.30449323297286	6.51757265624413	6.73065207951541	0.29798	0.070339741766113	0.0648864839561862	0.0597791332932089	0.48166503439961	0.474116021938134	0.467045854819673	0.479365852133938	0.471823853798333	0.464768464108245	0.000604781418365284	0.000856575705190747	0.000855799720334139
215	log	2.71828182845905	0.65	10	2	162	0.657142	2000	2.47678725192138	-0.0128910538816078	9.10992249055047	6.94566041026557	2.00591	1.30114	3.10586	3.16783156873643	4.05783784554509	4.94784412235375	3.75122390073876	4.80512689842355	5.85902989610834	3.74563584269745	4.79899307045337	5.85131200884734	2.51157416254432	3.36029826446029	4.20902236637627	0.277725	0.294391690606475	0.231532804100026	0.195754230349522	0.532372081146921	0.457972528410758	0.41562383293986	0.530344664012212	0.45619209390186	0.413745491435418	0.0042777813268274	0.00515569466063407	0.00516484698404874
216	log	2.71828182845905	0.65	10	2	8474	0.657142	2000	2.4701514607793	-0.00104165111039601	9.10992249055047	6.92895309718124	1.999825	1.29009	3.1001	3.93343095874999	4.05443865579908	4.17544635284818	4.65436568421404	4.79755212947999	4.94073857474594	4.64695988199789	4.78996892541084	4.93286281006255	3.14350971493948	3.25716003909794	3.3708103632564	0.27134	0.252036010881903	0.245500762859796	0.239407000993298	0.481508575731969	0.473775512906586	0.466564854459094	0.479151855955748	0.47144609054863	0.464227213653616	0.000695442073485332	0.000836244234385302	0.00083620512271466
217	log	2.71828182845905	0.65	10	4	162	0.542856	2000	4.93996636236407	-0.0180381768354621	9.72667378427265	13.8489942909749	4.011285	2.602095	6.191795	1.70648408484455	2.22926848585095	2.75205288685735	1.83539490101589	2.39767152802966	2.95994815504342	1.83402232433181	2.39621339207815	2.95815760495864	1.22899326067167	1.68103542008613	2.1330775795006	0.25353	0.428844288134617	0.353160304035608	0.312303575641274	0.536627807910917	0.455231224915645	0.411291143582857	0.535684174519938	0.454506413034664	0.410350557972739	0.00487636682236092	0.00530788385690607	0.00534316322138439
218	log	2.71828182845905	0.65	10	4	8474	0.542856	2000	4.94239943449205	-0.00283186474067322	9.72667378427265	13.862476711601	3.99993	2.581385	6.203075	2.1609673589057	2.23208721112335	2.30320706334099	2.32307619487528	2.39953122652777	2.47598625818026	2.31936967825292	2.39573066082193	2.47204751700352	1.56722753792991	1.62752761163447	1.68782768533904	0.248425	0.379669831520751	0.372250052908887	0.365361543968447	0.483163312452397	0.475186964878558	0.467781738197509	0.480796847100715	0.472850294533667	0.465447192478808	0.000759039574739222	0.000822263144023982	0.000821857754013761
219	log	2.71828182845905	0.65	10	8	162	0.42857	2000	9.86856738328804	0.0102695633945032	9.86818893304458	20.7946087216164	8.010025	5.1893	12.34484	0.902843011147639	1.18294773473749	1.46305245832734	0.919718757267474	1.20506148169176	1.49040420611604	0.918752032958338	1.20448860776491	1.49216269884745	0.61509547853721	0.843993242163561	1.07289100578991	0.250555	0.508204002540157	0.428761761300192	0.385905228548276	0.536277077196212	0.455360402253707	0.411707642696226	0.534794952246634	0.454663390517178	0.413104576901038	0.00500910745589748	0.00513400730316504	0.00519647528413443
220	log	2.71828182845905	0.65	10	8	8474	0.42857	2000	9.88382019051809	-0.00159788047410105	9.86818893304458	20.7950080794936	8.00171	5.161785	12.40792	1.14002048132238	1.17810324195543	1.21618600258849	1.16089143180729	1.19967140303258	1.23845137425787	1.15901136001848	1.19773511174087	1.2364389538647	0.783623865060409	0.814197166704265	0.844770468348121	0.243285	0.455649622823664	0.447763723153265	0.440449699816825	0.482297039681763	0.474266775545996	0.466818857014521	0.479895476733934	0.47188609685836	0.464433716350372	0.000807360652124844	0.000825933397051151	0.000824854529018759
221	log	2.71828182845905	0.65	10	16	162	0.314284	2000	19.7962626215358	0.000448436577446693	9.08397597558638	27.7365509734218	16.06365	10.400515	24.81892	0.476702436814358	0.608449687424366	0.740196938034375	0.471606117497614	0.601946855977392	0.73228759445717	0.472360330069431	0.603528369459966	0.733047965609272	0.317349273136048	0.422698259656702	0.528047246177356	0.283055	0.541136809467033	0.4670585707408	0.424654620709697	0.524643343681906	0.451354516730746	0.409403147006464	0.526477059229946	0.455451683507862	0.411287045813045	0.00516042035653664	0.00512658136236084	0.00578368463248214
222	log	2.71828182845905	0.65	10	16	8474	0.314284	2000	19.7623462998658	-0.00295788642984556	9.08397597558638	27.7223649694909	16.003035	10.32263	24.804635	0.58839577310552	0.606439979016198	0.624484184926876	0.582039787203749	0.599889079399263	0.617738371594777	0.581106063396998	0.598939576366847	0.616765508292949	0.392883816526323	0.407056147004628	0.421228477482934	0.272345	0.498588065089825	0.490740301187977	0.483421650793001	0.48239929141615	0.474636306517151	0.46739671919971	0.480022525818665	0.472302601616237	0.465085447504926	0.000854793464595737	0.000847586567043953	0.000847415745944071
223	log	2.71828182845905	0.65	10	32	162	0.199998	2000	39.7198304478784	-0.00780790675808769	7.05265052202183	34.6801113331998	32.17249	20.76157	49.791405	0.255231464630312	0.30704875795317	0.358866051276028	0.248714766012462	0.299209192772937	0.349703619533411	0.249012119037565	0.302684251490928	0.354656265611544	0.168118368773578	0.209959416832456	0.251800464891335	0.38001	0.554084089602051	0.490550859542162	0.449353089692522	0.51438501343237	0.452472863822201	0.412326737586707	0.515904481699853	0.469314790316962	0.4304076139606	0.00539028216579005	0.00526296958135308	0.00716586570701612
224	log	2.71828182845905	0.65	10	32	8474	0.199998	2000	39.5383616988562	0.00156648515012748	7.05265052202183	34.6611107368139	32.012405	20.65116	49.61117	0.300484926256565	0.307591366960629	0.314697807664694	0.292801383038167	0.299726108484599	0.306650833931031	0.294265902943093	0.299257665006796	0.306169430304677	0.197765431332314	0.203425635508741	0.209085839685167	0.36922	0.520193940432711	0.512827944974024	0.505861343903541	0.481321050431289	0.474143414136269	0.467354959099622	0.488950305021653	0.471840039784077	0.465052727192178	0.000798810903910608	0.000779308891929917	0.000780203093375961
225	log	2.71828182845905	0.65	30	0.25	162	1	2000	0.30892111604825	-0.0236480956678302	24.3279064864899	-41.5911758359155	0.25043	0.16225	0.386955	38.9235275656304	48.345101362382	57.7666751591336	92.9984406035659	115.511863800365	138.025286997165	92.0331461277505	114.691783782329	137.369556037068	62.354333713006	80.6678435827671	98.9813534525282	0.321485	-0.360522297127757	-0.389235949713544	-0.406690235669242	0.527057461739158	0.458481774122763	0.416802260279724	0.510980323270681	0.448237496731573	0.409460093915819	0.00203559321477564	0.00508250825857124	0.00556655228623722
226	log	2.71828182845905	0.65	30	0.25	8474	1	2000	0.308778255172418	0.00149425721868612	24.3279064864899	-41.5891984775276	0.249945	0.160095	0.3878	47.0009601355752	48.2839644364127	49.5669687372502	112.096709144818	115.156660934711	118.216612724604	111.755963865554	114.666791203699	114.480421670076	75.6904423308428	78.1468344694448	80.6032266080469	0.314555	-0.378690898049133	-0.381801999169656	-0.384723189697569	0.481800936042594	0.474381021110133	0.467414039938885	0.477306800519745	0.468188404721424	0.421535924859233	0.000330009657961899	0.000813060247431991	0.00162840600170378
227	log	2.71828182845905	0.65	30	0.5	162	0.885714	2000	0.617310121646418	-0.0277623764663612	24.3471458787356	-20.8177281153479	0.501535	0.32473	0.77356	26.5187884331712	32.9535834712287	39.3883785092862	46.3661595085284	57.6177598970157	68.8693602855029	46.3147909871726	57.5569571007156	68.7540137047738	31.293777692253	40.5048615181333	49.7159453440135	0.321005	-0.130232682996019	-0.169753683719342	-0.193625314904524	0.519906188072964	0.450838320916398	0.409121124700973	0.518408129066268	0.449358034645703	0.406867243001165	0.00299081605620456	0.00534897036038149	0.00536907151840792
228	log	2.71828182845905	0.65	30	0.5	8474	0.885714	2000	0.617576191858317	-0.00396076767779374	24.3471458787356	-20.7994215031191	0.500095	0.32213	0.775035	32.0725151092122	32.9487744777334	33.8250338462546	56.0211023267959	57.5516655010533	59.0822286753107	55.8535854191768	57.4077952226451	58.9889276667474	37.8249557690482	39.0545729106653	40.2841900522824	0.313825	-0.151549637311373	-0.15582617718115	-0.159841185170161	0.481972029663513	0.474502347882804	0.467489473971836	0.477555538516056	0.470842504899948	0.465171971968736	0.000470669630069764	0.000839369517812709	0.00128053010537778
229	log	2.71828182845905	0.65	30	1	162	0.771428	2000	1.23637566414669	-0.0131510589658235	25.4250084186799	0.0187248579456608	1.003975	0.65044	1.549605	16.4827178978861	20.722656667443	24.9625954369998	22.8338350512302	28.7081818320699	34.5825286129096	22.8073898428108	28.6770572265509	34.5467302483622	15.3388150626832	20.1165473620865	24.8942796614899	0.30285	0.100588217880428	0.0494440947750562	0.0191177454570637	0.524346417687979	0.453495681876088	0.411487634144199	0.522802108128117	0.451999328763989	0.410027026013548	0.00355624475646483	0.0050760881015679	0.00508212745779533
230	log	2.71828182845905	0.65	30	1	8474	0.771428	2000	1.2351704896919	-0.00415915394687984	25.4250084186799	-0.00319057780090364	1.00008	0.645135	1.550415	20.2122854086762	20.7896048410553	21.3669242734344	27.9797510514062	28.7789317531333	29.5781124548605	27.9346380793629	28.7324847645953	29.5303786902609	18.9199519472727	19.5589265051058	20.1979010629389	0.298345	0.0689296997242778	0.0635243519491842	0.0584616616158722	0.479705820453478	0.472223268858153	0.465215053608175	0.477321286973106	0.46984825970686	0.462851265963445	0.000574586500080898	0.000811689013300996	0.000811603268362104
231	log	2.71828182845905	0.65	30	2	162	0.657142	2000	2.47231623940708	-0.0267264318533927	27.3297674716514	20.744908887699	2.00399	1.295965	3.09345	9.52615015237886	12.1863648247034	14.846579497028	11.2825935193601	14.433247850328	17.5839021812958	11.2640102574692	14.4148656011087	17.5516564052175	7.52310478658132	10.0559277453546	12.5887507041278	0.27872	0.300865732273576	0.236861806378612	0.200387671356464	0.540521777159999	0.464706314682505	0.421501090641504	0.538254541316773	0.462876771133149	0.418875727272791	0.00442964918461868	0.00535242084165122	0.00535616526509283
232	log	2.71828182845905	0.65	30	2	8474	0.657142	2000	2.47081460584244	0.0115453495572216	27.3297674716514	20.8075508424977	1.99996	1.289915	3.101065	11.8027098442774	12.1656701764274	12.5286305085773	13.9657836772033	14.3952634420277	14.824743206852	13.942883409828	14.3716848707616	14.8003676567478	9.43236941458688	9.77317826429084	10.1139871139948	0.271765	0.251980781883877	0.245459080361188	0.239377734284812	0.481425026602515	0.473708122976365	0.466512276716454	0.478997601550507	0.471295950143911	0.464102065728673	0.000662346088463675	0.000797043470360329	0.000797238607672046
233	log	2.71828182845905	0.65	30	4	162	0.542856	2000	4.94134725017325	-0.0529412818777888	29.1800213528179	41.5306593563965	4.00505	2.592315	6.192465	5.13260682408423	6.69751427813822	8.26242173219221	5.52120404231866	7.20454626132456	8.88788848033045	5.52277711608889	7.20242817494937	8.88119247666679	3.69565671502887	5.04533547235699	6.39501422968512	0.25538	0.424063229008029	0.351311158723072	0.311565642294059	0.531683793632214	0.453427139559553	0.410674422294032	0.531968982015448	0.453134988983101	0.409468148994612	0.00456171750695902	0.00496881232121133	0.00500761132369033
234	log	2.71828182845905	0.65	30	4	8474	0.542856	2000	4.94080333480833	-0.000839660232675131	29.1800213528179	41.5898817938196	3.99989	2.58089	6.2002	6.4817265524821	6.69510739463114	6.90848823678018	6.96797512241825	7.19736357928358	7.4267520361489	6.95704779569456	7.1860357650273	7.41623517246098	4.70204713902338	4.88298158345872	5.06391602789406	0.24833	0.379281115607324	0.371871535520611	0.364992501024465	0.482748070646657	0.474782689053088	0.467387649868542	0.480422362257044	0.472460744022469	0.465300361924088	0.000740943961044133	0.000802361249348783	0.000801162223672498
235	log	2.71828182845905	0.65	30	8	162	0.42857	2000	9.86947025197886	0.0171102283623854	29.6045667991337	62.3846320694453	8.01493	5.18969	12.38638	2.70357907596945	3.54056815511713	4.3775572342648	2.75385733151796	3.60642177284363	4.45898621416931	2.75436285271365	3.61316684953433	4.48280670472848	1.85447985797478	2.54137493194953	3.22827000592429	0.251575	0.496324622319201	0.418926165855908	0.377024881826105	0.524043498448066	0.445209939750053	0.402532113813615	0.524460438762883	0.447747700295011	0.410732653936752	0.00486790596207332	0.00498341817728079	0.00529034077156254
236	log	2.71828182845905	0.65	30	8	8474	0.42857	2000	9.88231768646369	-0.0110086874842051	29.6045667991337	62.3749151538773	7.99998	5.16146	12.40188	3.41913808609223	3.53338735970114	3.64763663331004	3.48177410491526	3.59811632324473	3.71445854157419	3.47786963936641	3.59759332603439	3.71387978612455	2.35083939932026	2.44255688279511	2.53427436626997	0.24339	0.455240891881853	0.447371132528289	0.440072106480384	0.481898092093894	0.47388416851702	0.466451433346573	0.480247949807189	0.473645014067841	0.466190906886628	0.000786170714061394	0.000804818433830205	0.00144763568427144
237	log	2.71828182845905	0.65	30	16	162	0.314284	2000	19.7443484507476	0.00374406812085367	27.2519279267591	83.1377423035263	16.031995	10.37185	24.75737	1.43039218348462	1.828155614895	2.22591904630537	1.41520409826762	1.80874322211783	2.20228234596803	1.43183435620943	1.8415793618035	2.2236864694338	0.953193645419511	1.27192191068452	1.59065017594953	0.28074	0.539023294451494	0.465008412988735	0.422625085811498	0.522613404738867	0.449389373727029	0.407458799241784	0.53900361495533	0.477008916209006	0.4211542615516	0.00510988479580564	0.00507214421200594	0.00747107835451401
238	log	2.71828182845905	0.65	30	16	8474	0.314284	2000	19.7610857740065	0.00584018027419398	27.2519279267591	83.1797953670979	16.00206	10.320015	24.80019	1.76468714395143	1.81883625113528	1.87298535831913	1.74562907704693	1.79919337915262	1.85275768125831	1.77086269812073	1.81281158757724	1.86798499518126	1.17805525724636	1.22056913522322	1.26308301320008	0.27208	0.498842284087544	0.490999443802916	0.483685552341284	0.482653972182721	0.474895842009959	0.467660947395109	0.50451338367268	0.48596425475277	0.479608567125353	0.00084157332491526	0.000834507684090702	0.00394778225935398
239	log	2.71828182845905	0.65	30	32	162	0.199998	2000	39.4841142342553	-0.0436821645215495	21.1579515660655	103.914229203818	32.07328	20.781825	49.50251	0.767436752247454	0.924044698408294	1.08065264456913	0.747874228854845	0.900490004639943	1.05310578042504	0.767604627815945	0.954152689870978	1.08008620634697	0.506592347712713	0.63344403156656	0.760295715420407	0.377745	0.550628579023977	0.48692434110014	0.445568344312541	0.511077354660268	0.448997992405014	0.408696800398802	0.54653590963124	0.538361820976252	0.44377166135317	0.00520788999670696	0.00508312265810846	0.0128020006630908
240	log	2.71828182845905	0.65	30	32	8474	0.199998	2000	39.530612242922	-0.00434516608759053	21.1579515660655	103.968578302346	32.003175	20.645205	49.59699	0.90182000014714	0.92314767218885	0.94447534423056	0.87876392826915	0.899546333901937	0.920328739534724	1.03890279801729	0.993150066983993	0.941627586208184	0.593371750667084	0.610353044556307	0.62733433844553	0.369345	0.520684468364177	0.513317136614337	0.506349299838462	0.481805654908583	0.474626684225314	0.467836994581189	0.752675296240378	0.628823365105891	0.502589522697681	0.0008290924783554	0.000808873147128691	0.0154436225133524
241	log	2.71828182845905	0.85	-15	0.25	162	1	2000	0.358771031656769	-0.0224249222451739	12.1639532432449	20.7623480277543	0.250895	0.14225	0.443955	-27.769124877898	-24.1591547784289	-20.5491846789598	-66.4346441365212	-57.7969338700177	-49.1592236035142	-64.3218040985477	-55.961881736325	-47.6132595062172	-37.3485200497322	-31.144780285282	-24.9410405208318	0.378115	0.227111353172328	0.18932026928851	0.130500493469076	-0.846864254149887	-0.937102106603513	-1.07754586917808	-0.787805636030787	-0.875725128580817	-1.01211739087134	0.00447148201479989	0.01092131277227	0.0106626442068253
242	log	2.71828182845905	0.85	-15	0.25	8474	1	2000	0.358866815944372	0.00277112746385332	12.1639532432449	20.7957794307752	0.25	0.14013	0.44338	-24.637553714423	-24.1470771890182	-23.6566006636135	-58.7651292096768	-57.5952557226279	-56.4253822355791	-56.9145783573896	-55.8070395586975	-54.6742942462846	-29.3953281651862	-28.580361187472	-27.7653942097578	0.357855	0.159986933717183	0.153177869602521	0.1459669478683	-1.00353853953331	-1.01977914898967	-1.03697824841706	-0.940437054291327	-0.957066017211618	-0.973760721345851	0.000931505073855837	0.00225095503916059	0.00218189348386141
243	log	2.71828182845905	0.85	-15	0.5	162	0.885714	2000	0.716117612959747	0.0262006896412196	12.1735729393678	10.4394814759758	0.500775	0.28469	0.887075	-18.9938435859964	-16.52617263743	-14.0585016888636	-33.3074277402609	-28.9797907012207	-24.6521536621805	-32.2991827403584	-28.1007294874951	-23.9024321792462	-18.6664141087901	-15.5601059264439	-12.4537977440978	0.37701	-0.0583795841109852	-0.110908234729629	-0.192927349689083	-0.85421785011577	-0.946271716705816	-1.09001583302344	-0.79804297678745	-0.887325016758873	-1.02677318847975	0.00617474979865208	0.0111117382477163	0.010800368373416
244	log	2.71828182845905	0.85	-15	0.5	8474	0.885714	2000	0.717639867249892	0.00281147959910969	12.1735729393678	10.4005446778372	0.500095	0.28169	0.88726	-16.8114605506219	-16.4764806212744	-16.1415006919269	-29.3681692561267	-28.78298916924	-28.1978090823533	-28.4555011873109	-27.8885856937829	-27.3216288531914	-14.6827100922171	-14.2751362316114	-13.8675623710056	0.35733	-0.147425300500522	-0.156744771296518	-0.166614992775768	-1.00442099879197	-1.02070106668509	-1.03794323264295	-0.942131701217447	-0.957911885440561	-0.974621813111731	0.0012551441645546	0.00221691948515076	0.00215135508671551
245	log	2.71828182845905	0.85	-15	1	162	0.771428	2000	1.43209590778214	-0.0237484951391015	12.7125042093399	-0.00528826577985814	1.00231	0.569305	1.765225	-12.0388310673487	-10.4155473265731	-8.79226358579754	-16.7088731968033	-14.4560774722133	-12.2032817476233	-16.2138736907949	-14.0269255002856	-11.8399861020977	-9.37680851276894	-7.77314736577671	-6.16948621878448	0.36193	-0.335603204439032	-0.401621989656711	-0.50602625918223	-0.852891074978438	-0.944549385406334	-1.08952072563236	-0.797715723270708	-0.886627225679106	-1.02727258961144	0.00798640088203252	0.0113755999726924	0.0110204752399212
246	log	2.71828182845905	0.85	-15	1	8474	0.771428	2000	1.4351072038923	0.00268688767487581	12.7125042093399	0.00251625087979655	1.000155	0.563865	1.773875	-10.6100607085716	-10.3892979910779	-10.1685352735841	-14.6876492414036	-14.3820443399395	-14.0764394384753	-14.2320799129097	-13.9359806171791	-13.6398044747253	-7.35829951677685	-7.14754549577949	-6.93679147478213	0.342605	-0.444945787807985	-0.456692640958148	-0.469156833223338	-1.00022554698591	-1.01648648462886	-1.03374041880317	-0.938180208120034	-0.953940755193395	-0.970652838919479	0.00156069130963491	0.00217507667040291	0.00210718954643484
247	log	2.71828182845905	0.85	-15	2	162	0.657142	2000	2.86631321213583	0.00820994686791942	13.6648837358257	-10.3965317461754	2.00608	1.138525	3.548215	-7.0999432274354	-6.07814381163034	-5.05634439582528	-8.41403812642333	-7.20311643495293	-5.99219474348252	-8.15903798487217	-6.98362457311582	-5.80923587571116	-4.74848462768565	-3.89722325588239	-3.04596188407912	0.336295	-0.555298592891081	-0.632531050609301	-0.760372359583831	-0.842326032918311	-0.93378242902764	-1.08516153903545	-0.786532299793017	-0.875079164886402	-1.02190435729012	0.0098546545505089	0.0117578460334939	0.0114387951915795
248	log	2.71828182845905	0.85	-15	2	8474	0.657142	2000	2.87006862589218	0.00271797851756873	13.6648837358257	-10.3920245619694	1.999225	1.12692	3.548055	-6.22266056166703	-6.08378298526077	-5.9449054088545	-7.36366181204186	-7.19931936374936	-7.03497691545685	-7.13463548050603	-6.97368855567106	-6.81398742461091	-3.68086800446651	-3.56949203937467	-3.45811607428283	0.31763	-0.694222019891418	-0.708213194141811	-0.723110575803404	-1.00486615687492	-1.02142267333704	-1.03905155388762	-0.942505126904083	-0.958054326482739	-0.975028504685801	0.00188809968602084	0.00224855119593857	0.00219360125858834
249	log	2.71828182845905	0.85	-15	4	162	0.542856	2000	5.72659654456934	-0.0167414877409701	14.590010676409	-20.8008942089107	4.01092	2.271505	7.08093	-3.9553222478123	-3.35400211854318	-2.75268198927406	-4.2561941241996	-3.6091499668552	-2.96210580951079	-4.13297439017055	-3.50010424995671	-2.87176554891989	-2.40617858011257	-1.95569176815299	-1.50520495619342	0.31343	-0.713714472154445	-0.800538891130115	-0.953188392223294	-0.843799419038286	-0.937230566378327	-1.10155605159189	-0.79012110157447	-0.878694833058696	-1.03794795578812	0.0126868129918495	0.0137793878856004	0.0134651238450276
250	log	2.71828182845905	0.85	-15	4	8474	0.542856	2000	5.74116493943364	3.04517109560859e-05	14.590010676409	-20.7950078040418	4.000645	2.25487	7.09662	-3.42828818868278	-3.3467382336079	-3.26518827853302	-3.68544363500347	-3.59777660191956	-3.51010956883565	-3.57107518201383	-3.48602212981576	-3.40168056073311	-1.84600949226679	-1.78733813553473	-1.72866677880268	0.29602	-0.861232255498296	-0.876735073757081	-0.893295834340523	-1.00083541813753	-1.01750105861261	-1.03530399517802	-0.938742074579448	-0.954832009368906	-0.972431415032866	0.0020716334483575	0.0022355611921159	0.00216753327520528
251	log	2.71828182845905	0.85	-15	8	162	0.42857	2000	11.4878450210815	0.0116803229592488	14.8022833995669	-31.1787813955089	8.0201	4.543225	14.1998	-2.09630637331717	-1.77471280911489	-1.4531192449126	-2.13600074444861	-1.80832113316696	-1.48064152188531	-2.07403432991734	-1.76454163424729	-1.44241340064865	-1.19462219946312	-0.967996279113249	-0.741370358763374	0.306815	-0.825777811121421	-0.919394479529659	-1.07888372440663	-0.860136370318516	-0.9555119400834	-1.11799938644714	-0.806262527166561	-0.908191919386276	-1.06397192088758	0.0113584098842155	0.0116160381676736	0.0116553983699942
252	log	2.71828182845905	0.85	-15	8	8474	0.42857	2000	11.4793580939349	0.00259998537821725	14.8022833995669	-31.1858511729908	7.997955	4.509085	14.19163	-1.81086658897331	-1.76718288082907	-1.72349917268483	-1.84407596240889	-1.7995911436394	-1.75510632486991	-1.78676847949723	-1.74367901056112	-1.71410021092895	-0.924346680193263	-0.894656313744106	-0.864965947294949	0.29148	-0.963538038189029	-0.979910548618769	-0.997413517990602	-0.999543444978738	-1.01621620208713	-1.03404014968096	-0.937408669887853	-0.953575476814813	-0.986829700217552	0.00228133100609161	0.00232773511043809	0.00225812034833319
253	log	2.71828182845905	0.85	-15	16	162	0.314284	2000	22.9752025108527	0.00574454007243882	13.6259639633796	-41.57742815421	16.04039	9.10005	28.33939	-1.06344705072127	-0.911321157209742	-0.759195263698212	-1.05230019529045	-0.901768819863197	-0.751237444435939	-1.02957838886606	-0.88524470298569	-0.738381336584311	-0.589942029125598	-0.484181257291784	-0.378420485457969	0.336675	-0.875326190704476	-0.969063973192713	-1.12172909118799	-0.85560878725886	-0.948369233151754	-1.0994457088575	-0.815861652580879	-0.912015753443669	-1.06225733644087	0.0115231611243413	0.0114396553890965	0.0124392955225732
254	log	2.71828182845905	0.85	-15	16	8474	0.314284	2000	22.9619140779467	-0.00488502475848131	13.6259639633796	-41.5931806535348	16.00257	9.01915	28.3774	-0.930107755559419	-0.909410510764993	-0.888713265970567	-0.920064913762425	-0.899591146549066	-0.879117379335707	-0.89195053428731	-0.872570573271616	-0.852427902592085	-0.460859354661041	-0.446965885681111	-0.433072416701182	0.319365	-1.02238664184304	-1.03898219158608	-1.05664806135701	-1.00054646057951	-1.01696277907315	-1.0344378579438	-0.939351594287332	-0.95638819039294	-0.972759951273505	0.00219778868512342	0.00217613041728384	0.00256175059701539
255	log	2.71828182845905	0.85	-15	32	162	0.199998	2000	45.7159030709164	0.0112821011101222	10.5789757830327	-51.9335750238063	32.052615	18.221355	56.427295	-0.525508640328922	-0.465215884157375	-0.404923127985829	-0.512164295420744	-0.453402402387665	-0.394640509354586	-0.50054247305086	-0.445108516635216	-0.392897468888892	-0.288503411965938	-0.244652048299085	-0.200800684632232	0.427595	-0.89273428393554	-0.987320828650175	-1.12874819885706	-0.844593710488432	-0.936773958491628	-1.07460385979948	-0.805106935792235	-0.902537827964866	-1.06810074156451	0.012142592256041	0.011847924154185	0.0130708961820061
256	log	2.71828182845905	0.85	-15	32	8474	0.199998	2000	45.9065899912881	-0.00453514832925183	10.5789757830327	-51.9881923202119	31.99084	18.04476	56.749025	-0.469816389720058	-0.461653057405335	-0.453489725090612	-0.45780853805953	-0.449853848258612	-0.441899158457694	-0.444070451930937	-0.435923348733687	-0.428220876564196	-0.2292362007773	-0.223468444973954	-0.217700689170608	0.40472	-1.05397409363677	-1.07051133287368	-1.08792978339635	-1.00147642473577	-1.01759099419214	-1.03456425257678	-0.941449782145955	-0.95511432411274	-0.971591129466369	0.00231119963952625	0.00225366837492001	0.00218675405821706
257	log	2.71828182845905	0.85	0.5	0.25	162	1	2000	0.358363972420497	-0.000309066763282679	0.405465108108164	-0.693847578227991	0.25031	0.142355	0.44239	0.68562002413592	0.805790600723532	0.925961177311145	1.6421108065865	1.92994382548039	2.21777684437427	1.59188164802119	1.87196555548448	2.15096216922985	0.83036198199727	1.03738155897842	1.24440113595958	0.37679	-0.121627184978864	-0.182876951408722	-0.222002658890803	1.10059091476526	0.95420562779934	0.860684772936045	1.03653903420278	0.895419714885974	0.804416233091709	0.00501334170536336	0.0121684045852339	0.0117904344775228
258	log	2.71828182845905	0.85	0.5	0.25	8474	1	2000	0.358835311848829	-1.55484474435846e-05	0.405465108108164	-0.693081116870368	0.25004	0.1401	0.443635	0.788149058334951	0.804501579382881	0.82085410043081	1.87940086288325	1.91839467300784	1.95738848313244	1.82101561800367	1.85875830759858	1.89654196403357	0.926021107025966	0.953213526367619	0.980405945709272	0.35754	-0.146892799123649	-0.154093770893778	-0.160893258850989	1.0342706860632	1.01709946020618	1.00088560387409	0.971079017673457	0.954398134576245	0.93869092882092	0.000925101132356282	0.0022379985980344	0.00217125753957062
259	log	2.71828182845905	0.85	0.5	0.5	162	0.885714	2000	0.715092062913395	0.00097907018944009	0.405785764645593	-0.347023062295601	0.500615	0.28383	0.88618	0.467101483236697	0.549206228002951	0.631310972769206	0.818930439782754	0.962855996796384	1.10678155381001	0.793838471569194	0.933420856280741	1.07300942827656	0.416569226061694	0.520611921984381	0.624654617907068	0.376525	0.181346479334856	0.100895170743421	0.0492580899016595	1.06918951093398	0.928294249420188	0.837852008225468	1.00605587168093	0.869391674453021	0.78169309935403	0.00583226199708097	0.0104559319659972	0.0101652303059255
260	log	2.71828182845905	0.85	0.5	0.5	8474	0.885714	2000	0.717678491483939	6.06160050186674e-05	0.405785764645593	-0.346484952050144	0.500055	0.28165	0.88722	0.538174575518695	0.549342821473835	0.560511067428975	0.940103676882814	0.959612818915842	0.979121960948871	0.910888146202078	0.929794042363544	0.948702565677938	0.463074181608753	0.476674514804354	0.490274847999954	0.357535	0.164937862167255	0.155101468073497	0.145813647745079	1.03494442053681	1.01776172497925	1.00153731158183	0.971707691121872	0.955065548162637	0.939356315197517	0.00128631487310373	0.00227963797290517	0.0022114825377855
261	log	2.71828182845905	0.85	0.5	1	162	0.771428	2000	1.43123141863479	-5.76305130493379e-05	0.423750140311331	-0.000856178258386865	1.003415	0.568935	1.76947	0.293232262336721	0.34727538791169	0.401318513486659	0.406827146579651	0.481808370334204	0.556789594088758	0.394566580919921	0.467327243865477	0.540087787197033	0.20768226121017	0.261376240575292	0.315070219940415	0.36354	0.496661405406805	0.392270880493921	0.326653195695512	1.07538582008625	0.93062695864662	0.839638563068963	1.013040653231	0.872586330404152	0.784320630121032	0.00824858381140347	0.0116329340888788	0.0113088076027097
262	log	2.71828182845905	0.85	0.5	1	8474	0.771428	2000	1.43524391184967	-9.08222166562419e-05	0.423750140311331	6.67722042589867e-06	1.000335	0.563965	1.773885	0.339117479857714	0.3464746440247	0.353831808191685	0.469414735987784	0.479598716925753	0.489782697863722	0.454875354565046	0.46474317584146	0.474611207293904	0.231227340456245	0.238248929829877	0.24527051920351	0.342805	0.469902964770313	0.457428960409814	0.445672813408412	1.03465712683212	1.01739040067108	1.00111734626686	0.971641350436618	0.954906130207381	0.939134237091728	0.001586139628267	0.00221536059570878	0.00215127124494277
263	log	2.71828182845905	0.85	0.5	2	162	0.657142	2000	2.87639139157832	-0.000560083035241585	0.455496124527524	0.346553982677592	2.00708	1.14017	3.550025	0.169262335287375	0.203073284025961	0.236884232764547	0.200590365138523	0.240655302607853	0.280720240077183	0.194518962829694	0.233389790473869	0.272257813062985	0.101136142486581	0.12923385162042	0.157331560754258	0.338	0.782082047110751	0.652296689461069	0.573173128022353	1.11086421572174	0.95718224949576	0.863479476727536	1.04730390793906	0.898194156005674	0.80727729067133	0.0099357523370067	0.0118698749328618	0.0115473606183713
264	log	2.71828182845905	0.85	0.5	2	8474	0.657142	2000	2.87065377864404	0.000127619113865247	0.455496124527524	0.346799046902537	2.00038	1.128035	3.54841	0.198085540722007	0.202714104095657	0.207342667469308	0.234382135713854	0.239858820832718	0.245335505951581	0.227112551756281	0.232421309982345	0.237727007307353	0.115409584150932	0.11912254203195	0.122835499912968	0.318025	0.72037228725114	0.705571349291159	0.691669500179208	1.03559923895077	1.0180861845674	1.00163696911147	0.972462923993163	0.955508316824805	0.939559906281189	0.00189182049997377	0.00225389689576949	0.00218481685123341
265	log	2.71828182845905	0.85	0.5	4	162	0.542856	2000	5.74766771371252	0.000618947934913613	0.486333689213633	0.694613587220184	4.02354	2.283565	7.10029	0.0918367273231896	0.11180594376307	0.131775160202951	0.0988005261145864	0.120282936522845	0.141765346931104	0.0958189194573778	0.116665399722274	0.137511970316173	0.049929963827099	0.0648631457442052	0.0797963276613113	0.313775	0.948829169008159	0.804312665674894	0.718451765937845	1.09597936813629	0.940542228626755	0.848196784283319	1.03296572075654	0.882120534755089	0.792530435131536	0.0103515137048265	0.0111991520545223	0.0108703658598375
266	log	2.71828182845905	0.85	0.5	4	8474	0.542856	2000	5.74037721492982	4.15388121484415e-05	0.486333689213633	0.693199222549057	4.00013	2.255175	7.095365	0.108803640851559	0.111524206087321	0.114244771323084	0.116966704965207	0.119891383152938	0.12281606134067	0.11333815851115	0.116170831881993	0.119005966412898	0.0575644053837165	0.059520371923323	0.0614763384629294	0.295645	0.894518136415163	0.877934503161674	0.862411129260855	1.03664893352591	1.01882111057534	1.00213309430413	0.973468217769217	0.95617084958655	0.940020155787728	0.0020719979504158	0.00223673996268998	0.00216851923310158
267	log	2.71828182845905	0.85	0.5	8	162	0.42857	2000	11.4876321865039	-0.000463872656659979	0.493409446652229	1.03942549760399	8.037005	4.54688	14.200625	0.0483875287453173	0.0590723572168735	0.0697571856884298	0.0492992701509872	0.0601853486813157	0.0710714272116442	0.047785781599315	0.0583424586785103	0.0689212601352795	0.0247302086259559	0.0322484675295382	0.0397667264331205	0.30803	1.0776326423969	0.918634928456479	0.825222066669058	1.11642751642886	0.954475781789304	0.859325262367984	1.05181638079395	0.894731133830027	0.802868490223412	0.011085379457106	0.0113298949422518	0.0110134060937087
268	log	2.71828182845905	0.85	0.5	8	8474	0.42857	2000	11.484525819881	-0.000188028099225015	0.493409446652229	1.0395948424025	7.999345	4.509315	14.19621	0.0574572844914655	0.0589137861574761	0.0603702878234867	0.0585104735364607	0.0599936727059788	0.0614768718754969	0.0566902133493033	0.058129202140326	0.0595719146300762	0.0287906829529152	0.0297797840537884	0.0307688851546615	0.29105	1.00048445074616	0.98290464250674	0.966461134745702	1.03714733981835	1.01924537055702	1.00250052468859	0.973775815910295	0.956489640636305	0.940464001051615	0.00223208764767281	0.00227711655388851	0.00220873994744988
269	log	2.71828182845905	0.85	0.5	16	162	0.314284	2000	22.9117145681806	0.00025009326941732	0.454198798779319	1.38529625046578	16.02264	9.0698	28.3269	0.0253934615277805	0.0304837452428744	0.0355740289579683	0.0251288490004174	0.0301661415368535	0.0352034340732896	0.024386697690895	0.0292441356400477	0.0341292846922096	0.0126220124148658	0.0161514522354159	0.019680892055966	0.335665	1.14309682207033	0.984124739568298	0.887411212631953	1.12068151038047	0.963361705619838	0.86765621602871	1.05808886039121	0.903631335970123	0.810791230346253	0.0121330678506212	0.0120380636727799	0.0117244460031623
270	log	2.71828182845905	0.85	0.5	16	8474	0.314284	2000	22.9578392556003	3.4660236252725e-05	0.454198798779319	1.3864100547174	16.00708	9.025135	28.38277	0.0296131137115984	0.030302931478448	0.0309927492452977	0.0292931069795054	0.0299754704147941	0.0306578338500828	0.0283858084885244	0.029047324456805	0.0297087559460548	0.0144497381449169	0.0149131935397495	0.015376648934582	0.319385	1.05395535818156	1.03634155821262	1.01979447959544	1.03175777986082	1.0143343318462	0.997966077279411	0.968827403301494	0.951961740922298	0.936112648822359	0.00219868715742643	0.00217751823492352	0.00211097965705705
271	log	2.71828182845905	0.85	0.5	32	162	0.199998	2000	45.9380844385863	-0.000997391822094086	0.352632526101092	1.73207983185505	32.112895	18.192305	56.85592	0.0134256392526138	0.0154228572789195	0.0174200753052253	0.0130844751866621	0.0150309382261516	0.0169774012656411	0.0126823951483297	0.0145794150551704	0.0164580731990985	0.00664523462584554	0.00809790710138644	0.00955057957692733	0.427635	1.12994367633704	0.989475678342468	0.89508453389357	1.07575955480808	0.938864761650898	0.846874841300998	1.01192797136789	0.880657725413055	0.790147852175518	0.0114294825781595	0.0111538870774391	0.0108943596066588
272	log	2.71828182845905	0.85	0.5	32	8474	0.199998	2000	45.9189141137832	-9.81741319236211e-05	0.352632526101092	1.73268017416091	31.98759	18.03246	56.778875	0.0151238472807058	0.0153957747523296	0.0156677022239534	0.0147373197420797	0.0150022974438259	0.015267275145572	0.0143166444319537	0.0145358811630715	0.0147919672815738	0.0072619899140173	0.00745423776551676	0.00764648561701623	0.405235	1.08755787112675	1.07014036569957	1.05360339761357	1.03420358406738	1.01723124408352	1.00111693614771	0.976273784264939	0.954513964849767	0.938812310810456	0.00230854016334538	0.00225060193396492	0.00218140273042643
273	log	2.71828182845905	0.85	1	0.25	162	1	2000	0.359016189259253	-0.00197123293527913	0.810930216216329	-1.38728542868068	0.251135	0.142015	0.443595	1.37275775142786	1.61260897944078	1.85246020745371	3.28187168222186	3.85535565588298	4.42883962954411	3.18205818779611	3.73833312881717	4.29458503047581	1.66497552859853	2.07795716378763	2.49093879897673	0.37908	-0.126016193298444	-0.186435607222223	-0.224980921650441	1.08687384669881	0.942604655591026	0.850568063270357	1.02334542544739	0.883442758217003	0.794192426079993	0.00498552114814322	0.0121024837451432	0.0117487267085479
274	log	2.71828182845905	0.85	1	0.25	8474	1	2000	0.358823806042797	4.03562645046875e-05	0.810930216216329	-1.3860910860532	0.25006	0.14013	0.4435	1.57611713081878	1.60882589495052	1.64153465908226	3.75879684788133	3.83680210066546	3.9148073534496	3.6423392585879	3.71786005427	3.78850477664134	1.85174683450646	1.90611876525477	1.96049069600308	0.35776	-0.14698115952429	-0.154172068865924	-0.160962219784873	1.03428250745256	1.01713344064745	1.00094011479261	0.971260952160635	0.954606684786635	0.936299195206956	0.000894744674702821	0.00216545346829677	0.0021012687792126
275	log	2.71828182845905	0.85	1	0.5	162	0.885714	2000	0.716177899516253	-0.000486148403325441	0.811571529291185	-0.695817526223962	0.50046	0.284085	0.884545	0.935652320338023	1.09973919496358	1.26382606958914	1.64102303026683	1.92879900026804	2.21657497026925	1.59130381308485	1.87052278293746	2.14973161094454	0.831012668424663	1.03794333458987	1.24487400075508	0.377745	0.189070817331012	0.107866572691796	0.055765093751577	1.08284646387334	0.940652142276029	0.849413342939521	1.01975243587194	0.881887633861334	0.793425381047359	0.0062511874837121	0.0111603508730488	0.0108250912384143
276	log	2.71828182845905	0.85	1	0.5	8474	0.885714	2000	0.71749536383059	-1.85646666383837e-06	0.811571529291185	-0.69312974573429	0.49997	0.281775	0.887195	1.07688250326053	1.09923497973332	1.12158745620611	1.88138101709171	1.92043214934286	1.95948328159401	1.82298371728937	1.86082307927758	1.89866710210979	0.925959456394194	0.953171381153049	0.980383305911903	0.357375	0.165867670752502	0.156005087870986	0.14669297832065	1.03679819583771	1.01956811217668	1.00329971128259	0.973577214613824	0.956881764679523	0.941123116223701	0.001311450695605	0.00231079790694447	0.00224048484869706
277	log	2.71828182845905	0.85	1	1	162	0.771428	2000	1.4348925648165	-0.000753688976808375	0.847500280622663	-0.00135502092288184	1.00382	0.56991	1.767795	0.58684345615064	0.694473262321658	0.802103068492676	0.814215342320856	0.963537865680569	1.11286038904028	0.789852097195168	0.934778600993732	1.07971087612622	0.409699431603605	0.51591806950789	0.622136707412175	0.36289	0.512267614395205	0.406211396017898	0.339273780838729	1.09692205040858	0.949896738823675	0.857097545951786	1.03422008288724	0.89156185187115	0.801543374307371	0.00764507372325061	0.0108086628706049	0.0104831212172656
278	log	2.71828182845905	0.85	1	1	8474	0.771428	2000	1.43434188693453	0.000169994931453393	0.847500280622663	0.000129521133766026	0.99989	0.56409	1.77347	0.678658316288662	0.69338553869153	0.708112761094397	0.939550286318029	0.959938992691849	0.980327699065669	0.910473112795461	0.930231874226865	0.94998811342228	0.464240357332818	0.478317123600327	0.492393889867837	0.34346	0.465108803666749	0.452751550579941	0.441104204477623	1.0283098838837	1.01120239183498	0.995077701209287	0.965537226463514	0.948960664873427	0.933331776230837	0.001563828907945	0.00218611200740833	0.00211947061171863
279	log	2.71828182845905	0.85	1	2	162	0.657142	2000	2.8680343517918	-0.00109825790029793	0.910992249055047	0.691462404362059	2.00609	1.136845	3.54068	0.337929473257382	0.405962425313352	0.473995377369322	0.400496451061788	0.481127661082061	0.561758871102334	0.388368147565382	0.466597337768027	0.54479089037369	0.20163966462053	0.258107660640544	0.314575656660558	0.33592	0.775202839184412	0.646479115521094	0.567884593830133	1.10312816513446	0.950625020086298	0.857508771790908	1.03956511253858	0.891605328930863	0.80116078125012	0.00941693690348882	0.0112791800521166	0.0109597266984623
280	log	2.71828182845905	0.85	1	2	8474	0.657142	2000	2.87046470072606	2.58392381703809e-05	0.910992249055047	0.69336865307538	2.000865	1.127505	3.548035	0.395989969817896	0.405240600626236	0.414491231434576	0.468529008240593	0.479474218558239	0.490419428875885	0.45398441998904	0.464588508962456	0.475090347784844	0.230590234345994	0.238013805501061	0.245437376656129	0.31781	0.721342691869365	0.706481015008065	0.692523072727798	1.03665467000893	1.01907060786306	1.0025558296138	0.973433854621661	0.956389675203821	0.939964115776621	0.00191339172113545	0.00227814285758846	0.00220875757812869
281	log	2.71828182845905	0.85	1	4	162	0.542856	2000	5.74156416858071	0.00153319341917491	0.972667378427265	1.38711284312136	4.010025	2.26926	7.07724	0.184972691833318	0.224846500394897	0.264720308956475	0.199062865063812	0.241973925875996	0.28488498668818	0.193019598980244	0.234633212441569	0.276257180262031	0.099994988566744	0.129705477040403	0.159415965514062	0.315885	0.957349954184511	0.811379545025421	0.724662970617487	1.10589425900994	0.948856222113203	0.855563467752889	1.04212205957379	0.889683191536302	0.799218737362966	0.00982929655993753	0.0106499164594486	0.0103401473291092
282	log	2.71828182845905	0.85	1	4	8474	0.542856	2000	5.73780927047534	0.000212658160950371	0.972667378427265	1.3863132107295	3.99993	2.255335	7.094335	0.217790671948078	0.223230168762324	0.228669665576571	0.23413099940982	0.239978609496221	0.245826219582622	0.226903034574539	0.232539623558415	0.238210366682905	0.115505448307372	0.119423054923748	0.123340661540124	0.296365	0.889852197235853	0.873368203820297	0.85793639056296	1.03163042730418	1.01390987220154	0.997320426136862	0.968908759287468	0.951476112071302	0.935435517619684	0.00204855300585605	0.00220815032298636	0.00213885205997535
283	log	2.71828182845905	0.85	1	8	162	0.42857	2000	11.4720050439079	-0.00151393394241184	0.986818893304458	2.07776536185037	8.02318	4.55106	14.18338	0.0966007332067833	0.118043540787373	0.139486348367962	0.0984253852196575	0.120272881913434	0.14212037860721	0.0954260157842983	0.11661779099538	0.137830378217241	0.0495784248588206	0.0646695058644671	0.0797605868701137	0.307615	1.07878078747008	0.918263914136039	0.824926448744818	1.11791899158676	0.954359596703509	0.85925802481993	1.05351007014042	0.894845138280541	0.802866219715381	0.0124404077296552	0.0127368776945893	0.0123620880833395
284	log	2.71828182845905	0.85	1	8	8474	0.42857	2000	11.4776171400982	-0.000198924396398361	0.986818893304458	2.07891210292135	7.99509	4.508155	14.1913	0.114973524318029	0.117888027661864	0.1208025310057	0.11708439017281	0.120052403362883	0.123020416552956	0.113444706108521	0.116320104520965	0.11919593656599	0.0576158723498569	0.0595955566449262	0.0615752409399954	0.291105	1.00047163761545	0.982883778726057	0.966432643951865	1.03719616912153	1.01928543505992	1.00253229282335	0.973863004193645	0.956504365526162	0.940273316352613	0.00226206511346566	0.00230823377526555	0.00223608187779906
285	log	2.71828182845905	0.85	1	16	162	0.314284	2000	22.9643525461628	0.00105726154528825	0.908397597558638	2.77383758356825	16.027755	9.09232	28.41658	0.0506450203328055	0.0607862675490375	0.0709275147652694	0.0501151993062238	0.0601501511501243	0.0701851029940248	0.0485732288041219	0.0583031776426266	0.0680349409904483	0.0252243135352212	0.0322433841194044	0.0392624547035875	0.33782	1.12462932047179	0.971996857524871	0.878589260574246	1.10224644166365	0.951224353848782	0.858801135648137	1.03774810660199	0.891286075384566	0.80171253234943	0.0110010535007244	0.0109072111286356	0.0105753971326043
286	log	2.71828182845905	0.85	1	16	8474	0.314284	2000	22.9627720712311	-0.000209881362250092	0.908397597558638	2.77243095081114	16.000305	9.022705	28.381155	0.0592370702457848	0.0606170094084787	0.0619969485711726	0.0585976777962045	0.0599627220908946	0.0613277663855847	0.0567810523887641	0.0581502135625194	0.0594259672171067	0.0288751492066014	0.0298014026440884	0.0307276560815754	0.319195	1.05636366800466	1.03870795788215	1.02212233576862	1.03416475720815	1.01669964492322	1.00029306895799	0.971098876101308	0.955767243340279	0.938258337102656	0.00232679130284671	0.00230386753781389	0.00254636565697185
287	log	2.71828182845905	0.85	1	32	162	0.199998	2000	45.90012293817	0.000315844799514924	0.705265052202183	3.46756397768479	32.17599	18.19452	56.88092	0.0267895173337442	0.0307917341509194	0.0347939509680945	0.0261078000461774	0.0300081832837785	0.0339085665213796	0.0254100724192736	0.0290877929949016	0.0329034422323798	0.0133446032699884	0.0162600412752927	0.0191754792805971	0.42771	1.116095594883	0.977944556980965	0.885181975573082	1.06219942509503	0.927567101778465	0.837167197258757	1.00927295772935	0.868248384016975	0.782486210457691	0.0116779047896647	0.0113943183836946	0.0110341544633805
288	log	2.71828182845905	0.85	1	32	8474	0.199998	2000	45.9305602373082	-3.19348336539555e-05	0.705265052202183	3.46579444965929	31.999045	18.041925	56.768105	0.0302268845405579	0.0307707617138384	0.031314638887119	0.0294542031583841	0.0299841773713701	0.0305141515843562	0.0285403911432564	0.0290539600451977	0.0295671719646414	0.0144953210041774	0.014879510972946	0.0152637009417145	0.40461	1.09022724206427	1.07275028004581	1.05615795239208	1.03679417567865	1.01976397975016	1.00359580415781	0.973600785952974	0.957099565899378	0.941409571526022	0.00234591573570898	0.00228719773419842	0.00221621251786459
289	log	2.71828182845905	0.85	10	0.25	162	1	2000	0.358515203147636	0.0158030827278939	8.10930216216329	-13.8590252757587	0.25088	0.142085	0.442965	13.7070028182186	16.1000702983771	18.4931377785355	32.7889021058032	38.5135720801097	44.2382420544163	31.7570044522904	37.2877474337829	42.8840224232906	16.6849757533921	20.8152865461751	24.9455973389581	0.380055	-0.134930757536961	-0.192792951125382	-0.230153340129191	1.06744933306587	0.929132589872648	0.839829125186055	1.00223294985435	0.867668911505886	0.782948866166434	0.00424012446033812	0.0104939590266104	0.0102406456186421
290	log	2.71828182845905	0.85	10	0.25	8474	1	2000	0.35858840302249	0.00124820728058114	8.10930216216329	-13.8637711015977	0.25004	0.140095	0.44332	15.7649619548481	16.0921334747546	16.4193049946611	37.6018522179776	38.3822049887565	39.1625577595354	36.4357236846344	37.1918932510543	37.9479353536726	18.5591972519584	19.1037228848347	19.648248517711	0.357975	-0.148692198454286	-0.155851264636492	-0.162611528195661	1.03047565622113	1.01340015569859	0.99727586327177	0.967504156173063	0.950958972980023	0.935328652957073	0.000909172562628676	0.00220404004700811	0.00213621246823996
291	log	2.71828182845905	0.85	10	0.5	162	0.885714	2000	0.7177767008821	-0.0176943159673918	8.11571529291185	-6.94548077347153	0.50112	0.284595	0.887205	9.36166653770496	10.9969608158259	12.6322550939469	16.410719132008	19.2774556118469	22.1441920916859	15.9099818347162	18.6820983382659	21.4615845189979	8.30531673877175	10.3609807457338	12.4166447526959	0.380165	0.184273791064179	0.105527097979703	0.0546311760125963	1.07350195018505	0.935708322930587	0.846640997073397	1.01032693968403	0.87581295702414	0.789449645545356	0.00565175494021476	0.0101019937430596	0.00982757040665406
292	log	2.71828182845905	0.85	10	0.5	8474	0.885714	2000	0.717541477904655	0.000448201729433504	8.11571529291185	-6.93036414784507	0.50023	0.281615	0.887035	10.759858061883	10.9831872350418	11.2065164082005	18.7936959265251	19.1837741615567	19.5738523965883	18.2105074223784	18.5885220764272	18.9665957279107	9.2547231163689	9.52672096130604	9.79871880624317	0.357215	0.16519147040705	0.155342968245123	0.146043706377747	1.03514354894458	1.017942054603	1.00169986982039	0.971980934003772	0.955317301075085	0.939588908100331	0.00122570181890184	0.0021681528799337	0.00209890069483681
293	log	2.71828182845905	0.85	10	1	162	0.771428	2000	1.43348849340187	-0.0058092202172824	8.47500280622663	-0.0308095151067578	0.99875	0.567635	1.7696	5.90936685942469	6.99316490913929	8.0769629588539	8.20886413143526	9.71451219392415	11.220160256413	7.95894621698328	9.41958904025129	10.8802125920019	4.13310266832665	5.20079334305723	6.26848401778782	0.363945	0.520866071142828	0.413095319762022	0.345454686389817	1.1115893277151	0.961916179580257	0.867986992185381	1.04727924600765	0.90215710588398	0.811096080901952	0.00880714942201239	0.0123924961866031	0.0120050694418419
294	log	2.71828182845905	0.85	10	1	8474	0.771428	2000	1.43554969765186	0.000159147166730372	8.47500280622663	0.00205479944432879	1.000035	0.56366	1.774825	6.78666327087107	6.93380805339629	7.08095283592151	9.39516386058422	9.59886438655939	9.80256491253456	9.10277256694408	9.30013575985094	9.49748802371645	4.62817081807881	4.76861545266737	4.90906008725593	0.34312	0.469736353563558	0.45727536788149	0.445530907926978	1.03461658509749	1.01736628474167	1.0011079019605	0.971295809114181	0.954582122777518	0.938827446053608	0.00159281453550699	0.00222544010868111	0.00215749833891412
295	log	2.71828182845905	0.85	10	2	162	0.657142	2000	2.86683644927084	0.00865294123119818	9.10992249055047	6.93781309861429	2.006915	1.13939	3.54633	3.39419331284978	4.07297826436601	4.75176321588224	4.02223365564255	4.8266774107121	5.63112116578165	3.90080419720885	4.68063176578697	5.46188322402934	2.04056571424158	2.60891108113857	3.17725644803556	0.337505	0.767711123131695	0.638263490961786	0.55938051438635	1.09386307803993	0.940569357583956	0.847154259039418	1.03134782319075	0.882220679523951	0.791826717643234	0.0103353289028429	0.0123462622770453	0.0120588309807538
296	log	2.71828182845905	0.85	10	2	8474	0.657142	2000	2.87018317864609	-0.00257382804445619	9.10992249055047	6.93176606250531	2.00109	1.127825	3.54941	3.9607203207313	4.05327048551728	4.14582065030327	4.6861490469025	4.79565042232027	4.90515179773805	4.54063254521642	4.64671687888426	4.75284103757197	2.31398020380543	2.38834465611105	2.46270910841667	0.3185	0.715706668055696	0.700998951581343	0.687184060156114	1.02993539100673	1.01253397239658	0.996188899913698	0.966901653763335	0.950033721071319	0.934206014336634	0.00190673445395143	0.00226942303143903	0.00220143161039208
297	log	2.71828182845905	0.85	10	4	162	0.542856	2000	5.73808388169152	0.00962736171687381	9.72667378427265	13.8576095724925	4.011035	2.266165	7.102185	1.83253759120883	2.23090060855184	2.62926362589485	1.97209874917678	2.40079531019452	2.82949187121226	1.91085929623203	2.32713506781476	2.74179445946872	0.993449500407106	1.29133683750906	1.58922417461101	0.31267	0.959201998135453	0.810825165884714	0.723040905733165	1.10786269785004	0.948234786208448	0.853793490003697	1.04295690171636	0.888738231464538	0.796383125090614	0.0104066506028268	0.0112619796772484	0.0109698500287792
298	log	2.71828182845905	0.85	10	4	8474	0.542856	2000	5.74063605541483	3.3575223052933e-05	9.72667378427265	13.8635742297024	4.000585	2.255335	7.09663	2.17759028455918	2.2319573705791	2.28632445659902	2.34093641743627	2.39938173288142	2.45782704832656	2.26851916911381	2.3269321725339	2.38206475491252	1.15447470252346	1.19360803476719	1.23274136701093	0.296465	0.890229954638627	0.873774304150374	0.858368037847002	1.03201428769763	1.01432429071943	0.997762393670974	0.969140576756178	0.953477141009976	0.936174131442567	0.00197796094043279	0.00213556081551327	0.0021565892958228
299	log	2.71828182845905	0.85	10	8	162	0.42857	2000	11.478194499676	-0.00237891731135023	9.86818893304458	20.7963887652614	8.032435	4.548875	14.184825	0.967854409365856	1.18252373364391	1.39719305792196	0.986087800269482	1.20480438236237	1.42352096445526	0.956636907842916	1.16814907243339	1.38509963575915	0.498713336669359	0.649992395107036	0.801271453544713	0.30921	1.06713041759573	0.908217872336865	0.816116106794562	1.10581061167775	0.943931973930244	0.850107304632273	1.04315875744338	0.884611568778538	0.799980420414423	0.0122889829008795	0.0125456606345257	0.0121320810585988
300	log	2.71828182845905	0.85	10	8	8474	0.42857	2000	11.4806878384742	-0.000567833434082972	9.86818893304458	20.7934851819481	8.001525	4.508945	14.1936	1.14865469117347	1.17776536584863	1.20687604052379	1.16969099714394	1.19933479975827	1.2289786023726	1.13431624815926	1.16255215131328	1.19077152650192	0.576656969646045	0.596461094972965	0.616265220299885	0.291395	0.996480171260368	0.978957621747619	0.962566892055453	1.03303960768244	1.01519616013118	0.998505260212792	0.971565739219705	0.953354781394759	0.936374608743789	0.00221423120809694	0.00225967284329681	0.00231373337108937
301	log	2.71828182845905	0.85	10	16	162	0.314284	2000	22.911613738453	-0.00643003378751912	9.08397597558638	27.7089107875521	16.037055	9.07988	28.34684	0.505654102692056	0.60708579831596	0.708517493939864	0.500347403418915	0.600716016182833	0.70108462894675	0.485708285455519	0.586399201696414	0.68376821081737	0.256149250004743	0.327135939463326	0.39812262892191	0.339445	1.08558608011946	0.939032031196691	0.849050150166646	1.06354749384901	0.918550286811411	0.829523780726951	1.00310559316809	0.873398377730401	0.784997387704916	0.0115789378663295	0.0114765444111591	0.0121352846296351
302	log	2.71828182845905	0.85	10	16	8474	0.314284	2000	22.9626612601704	-0.00180571646438354	9.08397597558638	27.7238560380271	15.998165	9.017815	28.388955	0.592561208339793	0.606362501760647	0.620163795181501	0.586167794587046	0.599820181155125	0.613472567723205	0.567945954124126	0.581608739468682	0.594395028318479	0.288601220304299	0.29786275813887	0.30712429597344	0.31908	1.05773524966471	1.04004496892956	1.02342680283739	1.03553193646141	1.01803251820244	1.00159364795734	0.97225230895875	0.956727501146491	0.93934674791311	0.00221268786983926	0.00219182619357082	0.00257765004429546
303	log	2.71828182845905	0.85	10	32	162	0.199998	2000	45.9155261056791	0.0124250598318993	7.05265052202183	34.6520390578287	32.05015	18.1333	56.862925	0.269989154735445	0.31004022788022	0.350091301024995	0.263137489116715	0.302172096295836	0.341206703474958	0.256593146527828	0.298528673904918	0.337375224346642	0.13284363422679	0.161857524080876	0.190871413934962	0.427575	1.15456612040406	1.01032052329374	0.913718124468138	1.09981213984666	0.959234886642163	0.865088749749089	1.04596899005408	0.933978092966512	0.843241553885745	0.0121876601018432	0.0118893614246838	0.0139323222941229
304	log	2.71828182845905	0.85	10	32	8474	0.199998	2000	45.9269471551627	-0.00152435822050976	7.05265052202183	34.6554860734515	31.984515	18.041095	56.758845	0.302412269239033	0.307854522891489	0.313296776543944	0.294683833122455	0.29998700500801	0.305290176893565	0.285545746836629	0.291144661645846	0.302389427439156	0.145102052071089	0.148944853640376	0.152787655209662	0.404975	1.08924142355651	1.07181465342982	1.0552696519018	1.03584727020044	1.01886587515094	1.00274371334365	0.972716970526114	0.95918411013455	0.982593869315283	0.00238443449803148	0.00232457695976716	0.00305561722053172
305	log	2.71828182845905	0.85	30	0.25	162	1	2000	0.358782866536679	0.0406369778991713	24.3279064864899	-41.5638067475601	0.250755	0.14232	0.443045	41.1030016063962	48.2875326238617	55.4720636413272	98.345558767221	115.535499396579	132.725440025938	94.7782129743106	111.657147277079	126.842163794413	49.844092362857	62.2271202657695	74.610148168682	0.378465	-0.124353193159654	-0.185182748215067	-0.223957576345567	1.09268527716342	0.947254141796811	0.854570668380447	1.01192992136822	0.881983289713596	0.772542203084484	0.00478073598868949	0.0117301520167015	0.0115293161262955
306	log	2.71828182845905	0.85	30	0.25	8474	1	2000	0.358759597965182	0.00136871412096986	24.3279064864899	-41.5897724996519	0.25	0.140105	0.44338	47.3108158654555	48.2917410386601	49.2726662118647	112.826756544393	115.166064099642	117.50537165489	108.843213973519	111.3885768068	113.704401543275	55.5818963474162	57.2125053697844	58.8431143921526	0.358065	-0.146778728125385	-0.153971767597056	-0.160764064355571	1.03471366129919	1.01756022150338	1.00136244220655	0.962704608884707	0.95149576929247	0.936589858801002	0.00094034920174143	0.0022698250242034	0.00285604187591644
307	log	2.71828182845905	0.85	30	0.5	162	0.885714	2000	0.716471034418959	0.0416807576842031	24.3471458787356	-20.7319445431995	0.502675	0.285005	0.88575	28.0358882144316	32.9693435880029	37.9027989615743	49.073409092718	57.7091626728666	66.3449162530152	47.580501528178	55.9777533855732	64.2916098616634	25.0956257976306	31.342703385436	37.5897809732413	0.37808	0.175848288199624	0.0972751384959639	0.0466495006238275	1.05676394768719	0.919313907573064	0.830756945772615	0.994329579821414	0.86151127042764	0.773818450522	0.005790595743222	0.0103992637613066	0.0100640057641676
308	log	2.71828182845905	0.85	30	0.5	8474	0.885714	2000	0.717549672609166	-0.00246243731747434	24.3471458787356	-20.7980146813299	0.500335	0.281725	0.88681	32.2737729528233	32.9439432419718	33.6141135311203	56.3698104506529	57.5403397521409	58.7108690536289	54.6028137770619	55.7560767040444	56.8902362712363	27.7536538818966	28.5696673941944	29.3856809064922	0.35699	0.165626148527601	0.15576305565237	0.146450553250392	1.03585858580525	1.01863203680632	1.0023671283077	0.972082440295923	0.956040514320334	0.940277067057131	0.0012727474156267	0.00224545152906236	0.00217935782458773
309	log	2.71828182845905	0.85	30	1	162	0.771428	2000	1.43231128040525	-0.0216607894875622	25.4250084186799	-0.0778158051198507	1.001415	0.56781	1.77299	17.5764753543598	20.8279220097246	24.0793686650893	24.4008811170889	28.9143379560662	33.4277947950435	23.6531443174059	28.0235076332661	32.4082889968746	12.3545037588614	15.5780172091161	18.8015306593708	0.36045	0.512506466490053	0.404681675812518	0.337191051272263	1.09913285410284	0.949420490517804	0.855710722795224	1.0351393873309	0.889409777002522	0.799037795617074	0.00928668010663706	0.0131227825898278	0.0127845602070256
310	log	2.71828182845905	0.85	30	1	8474	0.771428	2000	1.43451602209332	-0.00118991603859433	25.4250084186799	-0.00560074610272287	0.99997	0.56387	1.773615	20.3465803138383	20.788260380312	21.2299404467856	28.1677221748754	28.779181890546	29.3906416062165	27.2945809761862	27.8870605096313	28.4796780307882	13.880191245194	14.3019005951934	14.7236099451929	0.3426	0.469551654736148	0.45706457222443	0.445296829227422	1.03441505438543	1.01712826232477	1.00083730573235	0.971353311701468	0.954600162450126	0.938821598942898	0.00168874761730303	0.00235385200554026	0.00228243521120205
311	log	2.71828182845905	0.85	30	2	162	0.657142	2000	2.86895374080063	-0.0270180754763273	27.3297674716514	20.7565550302613	2.003815	1.138525	3.54649	10.162418647753	12.2115191312654	14.2606196147777	12.0457548467559	14.4747448628321	16.9037348789082	11.6754053856505	14.0365183991023	16.3887927103694	6.08042244665605	7.78508038682311	9.48973832699018	0.33588	0.764586541535121	0.638426776679302	0.561179181654441	1.09093829243426	0.941465168387246	0.849941572012673	1.02683383758751	0.88257056405211	0.793404873222849	0.00908752417030174	0.0108970527610353	0.0105641176730781
312	log	2.71828182845905	0.85	30	2	8474	0.657142	2000	2.86961952770932	0.00972210822135322	27.3297674716514	20.7974811225107	1.9997	1.12752	3.54643	11.8829719891577	12.1606519673383	12.4383319455188	14.0610717849752	14.3896497222669	14.7182276595587	13.6202265581497	13.943514436935	14.2619279744836	6.92939226176997	7.15225765247483	7.37512304317969	0.318125	0.71913851143787	0.704351316942617	0.690462935569984	1.03424068950267	1.01674304694617	1.00030896923085	0.970452659264045	0.954216129458254	0.938293926002554	0.00198907676542695	0.00236820028173242	0.00229685414395406
313	log	2.71828182845905	0.85	30	4	162	0.542856	2000	5.7546399958955	0.0082747801718251	29.1800213528179	41.6907470945147	4.022025	2.28851	7.096235	5.4876390160367	6.6831031426318	7.8785672692269	5.90292412525202	7.18882135386016	8.4747185824683	5.72962347079645	6.98047057636169	8.22773531744248	2.96959216491881	3.85855993514432	4.74752770536983	0.31255	0.975195829974098	0.823102122298669	0.733972600761152	1.12408944328992	0.960557914805893	0.864720355499305	1.06200365859168	0.903724139173977	0.810304038869662	0.0115195591444833	0.0124339363528659	0.0121106384989781
314	log	2.71828182845905	0.85	30	4	8474	0.542856	2000	5.74441327147111	0.00147153210770149	29.1800213528179	41.6025501202715	4.00122	2.255315	7.10052	6.52933113870198	6.69237059703974	6.85541005537751	7.01899386603749	7.19426047218458	7.36952707833167	6.81398076791322	6.99155742420907	7.14705829794836	3.46190674430059	3.57920911792912	3.69651149155765	0.296875	0.890248344266218	0.873818643764289	0.858436458239976	1.03200031070529	1.01433852101184	0.997802801667122	0.972679146176618	0.957570818681126	0.937496556578287	0.00202240416945724	0.00218317314500468	0.00244554400372815
315	log	2.71828182845905	0.85	30	8	162	0.42857	2000	11.467241669925	-0.0543534774937523	29.6045667991337	62.2755019307622	8.024705	4.538465	14.157735	2.90846489247664	3.55042901151572	4.19239313055481	2.96354413778838	3.61766825114952	4.27179236451065	2.87482382633475	3.5173907360078	4.15905432716187	1.49385296064848	1.94757616856377	2.40129937647906	0.3088	1.07878900780885	0.91583117976768	0.821699023672215	1.11779295378312	0.951793597627414	0.855901394861896	1.05470382585767	0.897324563712744	0.8064662984324	0.013703570880366	0.013982709545626	0.0136654929055589
316	log	2.71828182845905	0.85	30	8	8474	0.42857	2000	11.4797431430744	0.0146269024206047	29.6045667991337	62.3959035689529	8.000715	4.510685	14.19208	3.44638578383505	3.53373712173702	3.621088459639	3.50952378539185	3.59847543704381	3.68742708869577	3.41358324586464	3.51543066426127	3.58172992306309	1.73029468145453	1.78970598500595	1.84911728855737	0.2913	0.996542035047796	0.979031829503682	0.962652571957458	1.03311671655107	1.01528570958546	0.998606371560655	0.977463228795428	0.96877216115489	0.941465038266387	0.00226233298766957	0.00230949060610009	0.00401133627483683
317	log	2.71828182845905	0.85	30	16	162	0.314284	2000	22.9094682907872	0.0611606967116502	27.2519279267591	83.1988548067723	16.051115	9.09129	28.211555	1.52330247172425	1.82847888720187	2.1336553026795	1.50733456684563	1.80930882514476	2.11128308344389	1.47745342114641	1.76945630149702	2.06318556692563	0.759568035040435	0.9720811612634	1.18459428748636	0.335985	1.12350642122241	0.968080872261902	0.873394625936703	1.10107373785498	0.947299042982434	0.853616635442756	1.06186437726999	0.904674233884494	0.811575190276807	0.0114282774092554	0.0113307575827184	0.0118611043368565
318	log	2.71828182845905	0.85	30	16	8474	0.314284	2000	22.9574827989162	-0.0101122823621969	27.2519279267591	83.1589798224853	15.997365	9.01741	28.378505	1.77877857545663	1.82016579832847	1.8615530212003	1.75958784958983	1.80052856756943	1.84146928554903	1.70624852849231	1.74461365464979	1.79668242970028	0.866150067534253	0.893941538341086	0.921733009147919	0.319185	1.05945239531716	1.04165504091742	1.02493911900608	1.03723400180798	1.0196285886221	1.00309294774361	0.975861279825526	0.956912808074499	0.954142643224968	0.00274004702130665	0.00271397118715372	0.00263281963168821
319	log	2.71828182845905	0.85	30	32	162	0.199998	2000	45.9489503652627	0.0338346992583319	21.1579515660655	104.02024253246	32.096025	18.201405	56.738425	0.804271319229053	0.924360694966878	1.0444500707047	0.783844983389848	0.900883568783665	1.01792215417748	0.770152795155868	0.897022671674621	0.993762495178369	0.396289660855341	0.483222680720858	0.570155700586375	0.425965	1.14606911590455	1.00333840841825	0.90771059564925	1.09148548011227	0.952385624158868	0.859190015158468	1.05141121782287	0.948441450049423	0.814107677998526	0.0120857866824296	0.011788709858871	0.0161586212262748
320	log	2.71828182845905	0.85	30	32	8474	0.199998	2000	45.9218315406744	-0.00876407075521771	21.1579515660655	103.960576310793	31.99663	18.033655	56.77104	0.907082136328212	0.923404293781698	0.939726451235183	0.88389573979882	0.899800679201746	0.915705618604672	0.996590399998832	0.946646883381444	0.893989572879075	0.435186309603648	0.446720710166156	0.458255110728665	0.40453	1.08898578669423	1.0715328107049	1.05496277616903	1.03558735684098	1.01858050655653	1.00243402843191	1.29651281443734	1.12561092902292	0.955423810956675	0.00224879294467693	0.00219283097596848	0.0171995845670401
321	log	2	0.25	-15	0.25	162	1	2000	0.258007481342886	0.00645723793112689	12.1639532432449	30.0002802794924	0.25024	0.21158	0.29578	-46.9897650886273	-34.757205395524	-22.5246457024208	-114.500685854149	-84.6927244360229	-54.8847630178968	-114.02789365766	-84.9970547590909	-55.2880957633776	-110.44628623059	-81.31160818547	-52.1769301403497	0.162765	0.573800095422868	0.571480774256238	0.56096385222606	-0.0383909994603061	-0.0440435545113438	-0.0668031538055396	-0.0346476215019927	-0.0479467065464148	-0.0734416791813746	0.000447460972876309	0.00114776432494587	0.00254810396553072
322	log	2	0.25	-15	0.25	8474	1	2000	0.257891886445456	0.000487192726109964	12.1639532432449	30.0040042287501	0.25	0.21	0.297815	-36.4941091242418	-34.8265319306433	-33.1589547370448	-88.9161183718654	-84.853144743191	-80.7901711145166	-89.3492604188295	-85.3032381631338	-81.2267274940142	-85.293751095978	-81.3267704314539	-77.3597897669298	0.1602	0.57212153097042	0.571754959039445	0.571350704376468	-0.0425027578813024	-0.0433958856048216	-0.0443808248041315	-0.0475888086753298	-0.0489874007352988	-0.0499970710549572	6.16079652723448e-05	0.000158050040956725	0.0021522630709181
323	log	2	0.25	-15	0.5	162	0.885714	2000	0.515987941017462	0.00798252789281388	12.1735729393678	15.0045222307564	0.499915	0.423195	0.5913	-31.9653027588615	-23.5810817858289	-15.1968608127963	-57.0685928225117	-42.1001170649057	-27.1316413072997	-57.6444380194859	-42.5923495276573	-27.3376358749292	-55.0152211128019	-40.3982752497864	-25.7813293867709	0.160745	0.418113511234597	0.415099235436821	0.407155277103559	-0.0387768597252202	-0.0441562512586683	-0.0567452446993391	-0.0495202472218658	-0.0559279608661877	-0.0639174000747967	0.000625072941056267	0.00116925392872566	0.00156016978894414
324	log	2	0.25	-15	0.5	8474	0.885714	2000	0.515854886485828	-0.00510671617826744	12.1735729393678	14.9956810006498	0.500015	0.42046	0.590825	-24.9168133624082	-23.7778180545287	-22.6388227466492	-44.4649663716259	-42.4323863632715	-40.399806354917	-45.0706015466542	-43.0100497239016	-40.9332077630944	-42.6525634301295	-40.6678396666201	-38.6831159031108	0.160045	0.415795748848121	0.415291800566394	0.41473601195998	-0.0425325975868269	-0.04343191633751	-0.0444237465563628	-0.0567321455046496	-0.0576370187650393	-0.0581927967026401	8.68877027371966e-05	0.000162854326240981	0.000165336137072006
325	log	2	0.25	-15	1	162	0.771428	2000	1.03110470996468	0.00639956603764111	12.7125042093399	0.0212971727732318	0.999365	0.845815	1.18224	-20.5241335194736	-15.0320883789824	-9.54004323849125	-29.0392920350199	-21.2688234145294	-13.4983547940389	-29.4366991433201	-21.5596380083832	-13.6826362449822	-28.0363913540776	-20.4356784329428	-12.834965511808	0.15342	0.266824442544115	0.262851535790416	0.250796836854042	-0.0372921791158442	-0.0429147672384458	-0.0595430020116904	-0.0514748696515534	-0.0571719868635277	-0.0740144237144691	0.000819224391285217	0.00120175269513368	0.00121872538052488
326	log	2	0.25	-15	1	8474	0.771428	2000	1.0318178508084	-0.00169067093758959	12.7125042093399	-0.00340055730094554	1.00001	0.84493	1.18371	-15.7518458895923	-15.0011092114774	-14.2503725333625	-22.2758400652249	-21.2141665099736	-20.1524929547222	-22.5793476938657	-21.503182581769	-20.4270081128538	-21.3625040083508	-20.3260184072342	-19.2895328061177	0.148595	0.262609187149881	0.261941836009447	0.261202563198672	-0.0427986494784982	-0.0437424057394192	-0.0447878725682881	-0.0570066028694217	-0.0579619125736424	-0.0590198399986918	0.000112041692837847	0.00016452927518208	0.000166780619989789
327	log	2	0.25	-15	2	162	0.657142	2000	2.06347312412541	-0.0309337687000605	13.6648837358257	-15.0309757420876	1.99999	1.692505	2.36309	-12.1920617789344	-8.72586396898285	-5.25966615903131	-14.7406315517221	-10.5498344453417	-6.35903733896133	-14.9361762166636	-10.6870140626835	-6.44183132338795	-14.2199255392069	-10.12637233653	-6.03281913385313	0.13379	0.141177471399086	0.136032619229371	0.116121536191678	-0.0383157356954628	-0.0445356492046469	-0.0667345737869747	-0.0521060729790174	-0.0581154885941818	-0.0805743284182341	0.000992355255281126	0.00122947422689716	0.00128109675646152
328	log	2	0.25	-15	2	8474	0.657142	2000	2.06329647782535	0.00320530524288473	13.6648837358257	-14.9949559001263	1.99976	1.689695	2.366955	-9.24032240861019	-8.7682881927912	-8.29625397697221	-11.1700207626425	-10.5994093665666	-10.0287979704906	-11.3205703124089	-10.7384610317111	-10.1513960594604	-10.7116780248007	-10.1549376029088	-9.59819718101688	0.13119	0.137322314363402	0.136508892179785	0.135600798693922	-0.0428340142574742	-0.0438173137963963	-0.0449150561200485	-0.0568892298366853	-0.057511902059163	-0.0576709200090962	0.000136071937776163	0.000168719110703769	0.000282971658974042
329	log	2	0.25	-15	4	162	0.542856	2000	4.1273550482784	-0.0210436264487101	14.590010676409	-30.0248496594072	4.00148	3.386055	4.727635	-6.90082786183132	-4.86386902318221	-2.8269101845331	-7.57927960831907	-5.34205427933215	-3.10482895034524	-7.70687418236927	-5.42631620307375	-3.15497925698301	-7.31586843130609	-5.12968700623352	-2.94350558116096	0.122415	0.0552174660049629	0.0494784969358431	0.0260682224411593	-0.0376569413668228	-0.0439602772334728	-0.0685085844696882	-0.0549319895409834	-0.0606335242417852	-0.0852557021626972	0.0011472251704478	0.00127815957409095	0.00146821630037551
330	log	2	0.25	-15	4	8474	0.542856	2000	4.1272449911111	-0.00581043185148546	14.590010676409	-30.0071315416777	4.00031	3.379725	4.734585	-5.10929356750206	-4.83195359760524	-4.55461362770842	-5.61117845226078	-5.30659538429076	-5.00201231632074	-5.70145042466749	-5.38654743859961	-5.07955435395969	-5.38227547114739	-5.08513392452807	-4.78799237790874	0.1174	0.0506737012435076	0.0497396852460338	0.04868929499201	-0.042578152570155	-0.0436039190982656	-0.0447574916225933	-0.0593221363433139	-0.059349683279212	-0.0609720257524069	0.000152844429416664	0.00017038829787669	0.000587825154766007
331	log	2	0.25	-15	8	162	0.42857	2000	8.24834453725887	0.0498719917929668	14.8022833995669	-44.9339029669922	7.99758	6.76518	9.45599	-3.6230797768399	-2.53483723171799	-1.44659468659608	-3.76945066413766	-2.63723595368174	-1.50502124322583	-3.8947896703583	-2.69734962810823	-1.54664211085827	-3.63995918921959	-2.53369066220914	-1.4274221351987	0.117505	0.00323284362292111	-0.0026259899500611	-0.0347197039037012	-0.0370321821289751	-0.0431277248379784	-0.0761180928744906	-0.0706129645718703	-0.0661580245788127	-0.105576021716414	0.001235366564093	0.00129447126769737	0.00243859458609023
332	log	2	0.25	-15	8	8474	0.42857	2000	8.25315466457192	0.00209051653865708	14.8022833995669	-44.9956356449361	7.999245	6.758605	9.46771	-2.69621697512221	-2.54767270162925	-2.3991284281363	-2.80495268599529	-2.65041774502765	-2.49588280406001	-2.84598850143311	-2.72291299388745	-2.54265900125544	-2.69067792807848	-2.539929376002	-2.38918082392552	0.11412	-0.00209269949030898	-0.00308550837244979	-0.00420404115457965	-0.0425060565902396	-0.0435389061657364	-0.0447025501979376	-0.0577979614322152	-0.0721816295592047	-0.064196083182073	0.000167788740032395	0.000176020772921344	0.00287055675385789
333	log	2	0.25	-15	16	162	0.314284	2000	16.5147207596301	-0.00408846966552885	13.6259639633796	-60.0107270563017	16.004295	13.55127	18.931055	-1.82136805276148	-1.30670304719818	-0.792038041634875	-1.84069192235006	-1.32056512094396	-0.800438319537861	-1.95766239190769	-1.37679926568424	-0.826694317742834	-1.77534009859432	-1.26726567558758	-0.759191252580844	0.135845	-0.0274573179386136	-0.033508408897367	-0.0499842877361778	-0.0383502774046953	-0.0444656427255103	-0.0610547958185459	-0.103695753729151	-0.0874982782452381	-0.0970292239625277	0.00122869316831536	0.00124657015440715	0.00524755490958966
334	log	2	0.25	-15	16	8474	0.314284	2000	16.5055369998661	-0.00520627821987244	13.6259639633796	-60.0022205623011	15.997275	13.516105	18.936195	-1.38251464526304	-1.31212807741434	-1.24174150956564	-1.39715227058013	-1.32602046691793	-1.25488866325573	-1.43023264731596	-1.35711062412866	-1.28873749610538	-1.34021818617766	-1.27081826696358	-1.20141834774951	0.131945	-0.0316043354225711	-0.0325548722838183	-0.0336155970279528	-0.0425265746446112	-0.0434871758937571	-0.0445591317197875	-0.0672477206245615	-0.0679188552332315	-0.0728535454023422	0.000169000275089894	0.000171566575015242	0.00309995784530561
335	log	2	0.25	-15	32	162	0.199998	2000	32.9931803511707	0.00984834699658907	10.5789757830327	-74.9735808132987	31.990335	27.074495	37.799495	-0.869844897998603	-0.667106291418753	-0.464367684838903	-0.865947485775149	-0.664117277996706	-0.462287070218264	-0.927363918491522	-0.704433962848723	-0.495509589125171	-0.836179943479851	-0.638469743684274	-0.440759543888696	0.205875	-0.0417017300932923	-0.046749468541526	-0.0575748725710177	-0.0370305833663414	-0.0420557391414649	-0.0528327011490255	-0.109242970874536	-0.106284324526956	-0.129568067554797	0.00108709208177358	0.00108534357532594	0.00792635464077215
336	log	2	0.25	-15	32	8474	0.199998	2000	33.0122742098061	-0.0026720565020779	10.5789757830327	-75.0007543171073	31.996265	27.03704	37.871475	-0.693808013480029	-0.66606771856431	-0.638327423648591	-0.69068466668924	-0.663069252178056	-0.635453837666873	-0.811696946880519	-0.711002116398164	-0.655423460395893	-0.662348636823981	-0.635360332855375	-0.608372028886768	0.20087	-0.0475251551274871	-0.0483603243736983	-0.0492697379781578	-0.0428094036852219	-0.0436408131827667	-0.0445461328043909	-0.225971552963092	-0.117925437315462	-0.0774956945676591	0.000149439092357982	0.000149199240220687	0.00848099478298913
337	log	2	0.25	0.5	0.25	162	1	2000	0.257876372116045	0.00117708592692778	0.405465108108164	-0.998976916537686	0.25002	0.211415	0.2957	0.756433552696369	1.16344975578591	1.57046595887546	1.84336203191191	2.83521448790331	3.82706694389472	1.86564405164172	2.86743257122301	3.87340835973093	1.75424835478205	2.72562717318766	3.69700599159327	0.1646	-0.565045267742324	-0.572132920187307	-0.574494755099372	0.0597465441620476	0.0425378588333157	0.0367890144007595	0.0726384371750431	0.0546429637147048	0.0494417603195491	0.000449189086093101	0.00114875411429606	0.00142761089998445
338	log	2	0.25	0.5	0.25	8474	1	2000	0.257942031556363	-4.82087117564999e-05	0.405465108108164	-1.00003082884897	0.25	0.21	0.297935	1.10456628631148	1.16016477492428	1.21576326353708	2.69106638112611	2.82652154076588	2.96197670040566	2.72280329354607	2.85219162370124	2.99133096391665	2.57560580098344	2.70784944712347	2.8400930932635	0.15997	-0.571125613712213	-0.57153854212461	-0.571912923129469	0.0448676377442963	0.0438616073595983	0.0429494912198611	0.0572165847855746	0.0533438704188712	0.0532836990626545	6.15693910300667e-05	0.000157734126290519	0.00137870092567102
339	log	2	0.25	0.5	0.5	162	0.885714	2000	0.515978184251653	0.000805061373239408	0.405785764645593	-0.49901512795546	0.50037	0.423395	0.591345	0.508948558390392	0.7873776308769	1.06580670336341	0.908232103935378	1.40512658906167	1.90202107418795	0.920643820543989	1.42361454876882	1.92807771849304	0.864625459970142	1.35104739570617	1.8374693314422	0.162205	-0.403552334198775	-0.41582725204463	-0.419003020145806	0.0620337519812315	0.0424542096585213	0.0367854326133208	0.0765282539090642	0.0563441247334998	0.0509792172438843	0.000610797217263684	0.00114925962036827	0.00123285577929303
340	log	2	0.25	0.5	0.5	8474	0.885714	2000	0.515828865561568	3.49502818804996e-05	0.405785764645593	-0.500019758425348	0.499985	0.420495	0.59073	0.754057378786028	0.792042370553572	0.830027362321117	1.34573289120958	1.41352306628972	1.48131324136986	1.36407050554931	1.43278684809681	1.501049520689	1.28783080107385	1.35400446386033	1.42017812664682	0.159815	-0.414452597544502	-0.415016325650097	-0.415527395130911	0.0449994596618759	0.0439933993773416	0.0430813166888358	0.0592396126442362	0.058221223605879	0.0569672050865909	8.38634835093031e-05	0.000157798024544168	0.000160235613014592
341	log	2	0.25	0.5	1	162	0.771428	2000	1.03107063115085	0.000711784841754223	0.423750140311331	0.000171653246589339	0.99867	0.84498	1.181585	0.318356241893751	0.501750379324995	0.68514451675624	0.45046349204793	0.709990265594402	0.969517039140874	0.456601335849178	0.719680934575944	0.982760933359751	0.427760795035965	0.681054002913173	0.93434721079038	0.15352	-0.248591438759766	-0.261368140750363	-0.265386040912233	0.0628435861888617	0.0451905387403274	0.0395068319954473	0.0773297095105166	0.059449749466223	0.0536902279761258	0.00079805713113233	0.00116694945877368	0.0011818196969074
342	log	2	0.25	0.5	1	8474	0.771428	2000	1.03168718071035	0.000117830499250247	0.423750140311331	8.41450944059508e-05	0.999995	0.844745	1.18354	0.475314982267381	0.500343168275601	0.525371354283821	0.672196888142085	0.707592068891887	0.742987249641689	0.681355931735506	0.717236420987819	0.753113343614874	0.643584787745007	0.678140513488838	0.71269623923267	0.14872	-0.261426991632783	-0.262155463536665	-0.26281313306077	0.0444982913453322	0.0434680811691121	0.04253800019809	0.0587300450191838	0.0576902412437586	0.0567463890194884	0.000109774181252439	0.000160678222940415	0.000162892970241574
343	log	2	0.25	0.5	2	162	0.657142	2000	2.06280054876334	0.000844268522491157	0.455496124527524	0.500651091708027	1.999755	1.69286	2.36316	0.179164569192387	0.294840046681704	0.410515524171021	0.216624105657312	0.356484119623543	0.496344133589775	0.219556178688244	0.361370989900285	0.503152748934007	0.206391504860564	0.343046073080082	0.4797006412996	0.13694	-0.11988787314037	-0.138192016394829	-0.142802603729659	0.0638598944171379	0.0419491377447844	0.0363752199930592	0.0783042066234618	0.0562271145227554	0.0505817110865986	0.00102052320505109	0.00126122402957865	0.00127923087709276
344	log	2	0.25	0.5	2	8474	0.657142	2000	2.06354334133836	-0.00021172141586642	0.455496124527524	0.499794709964069	2.000145	1.68965	2.367545	0.276791313033911	0.292516003669453	0.308240694304995	0.334582799312191	0.353590653935924	0.372598508559658	0.339136008330162	0.358293750033998	0.377613316805001	0.320362445974227	0.338911600319698	0.357460754665169	0.13152	-0.135970678856896	-0.136863482092175	-0.137663361675506	0.0444299422084684	0.0433507310619797	0.042383844989076	0.0586432556590347	0.0572283984058173	0.0564128581761712	0.000131379069397411	0.000162877715104474	0.000281187194036839
345	log	2	0.25	0.5	4	162	0.542856	2000	4.12851780448825	-0.000404205576975331	0.486333689213633	0.999922482902924	4.00289	3.38598	4.7284	0.093105891028053	0.160972754971404	0.228839618914756	0.102257426162247	0.176794978501375	0.251332530840504	0.10366890673716	0.179261543481081	0.254840101541572	0.0968353413673724	0.169652367533074	0.242469393698775	0.121055	-0.00328585070862761	-0.0483861153802683	-0.0544574401109704	0.0939561946018197	0.0451221980214024	0.0384563270683284	0.108963848552415	0.0596934340414469	0.0528887202024694	0.00113651224738251	0.00126338289326801	0.00128381344127501
346	log	2	0.25	0.5	4	8474	0.542856	2000	4.12718648454846	-7.78373170037439e-05	0.486333689213633	0.999955299100906	4.00029	3.37934	4.735065	0.151862419822328	0.161106894246408	0.170351368670487	0.166780391041932	0.176932984926126	0.18708557881032	0.169118944212153	0.179368673833341	0.189633525740626	0.159629620625541	0.169533557292181	0.179437493958822	0.11734	-0.0486026441298651	-0.0496548955987226	-0.0505905743596421	0.0448563367674568	0.0437007181328048	0.0426731236859646	0.0595083468221773	0.0580725565465515	0.0568735440350492	0.000155937930484392	0.000173863005840534	0.00019264858397621
347	log	2	0.25	0.5	8	162	0.42857	2000	8.24944205131895	0.00104371925960235	0.493409446652229	1.50069655124027	8.001265	6.767555	9.457415	0.048718141204403	0.0850162105492468	0.121314279894091	0.0506859994700212	0.0884498689226111	0.126213738375201	0.0513803705841237	0.0897272982916826	0.128141422035418	0.0480452859653747	0.0849777811066509	0.121910276247927	0.1189	0.0571592579230512	0.00350305331590765	-0.00321843531341347	0.0989509219726206	0.0440141096445928	0.0370213676635249	0.113765387103964	0.0588337860892939	0.0526971522038228	0.00128229406059678	0.00134292010130434	0.00144683893037892
348	log	2	0.25	0.5	8	8474	0.42857	2000	8.25400703442936	7.00437974462318e-05	0.493409446652229	1.50007206054136	7.99983	6.759135	9.468185	0.0799870282660082	0.0849383917808958	0.0898897552957834	0.083212403544546	0.0883634241074843	0.0935144446704226	0.0844098647499687	0.0896664430775655	0.094906198110741	0.0796557089169199	0.0846790902761707	0.0897024716354215	0.11423	0.00423035805107706	0.00312652561029615	0.00214682806420968	0.0447243995820064	0.0435760562153741	0.0425568533530975	0.0597604722025243	0.0590245868257722	0.0580293326161599	0.000167810869142076	0.000175975521090025	0.000712043592878011
349	log	2	0.25	0.5	16	162	0.314284	2000	16.501899460519	0.000942547810117787	0.454198798779319	2.00060989291527	15.99892	13.528575	18.914255	0.0265556826401056	0.0437594563392047	0.0609632300383037	0.0268376920609254	0.0442241408792554	0.0616105896975854	0.0272341381010676	0.0448495080791167	0.0626777446232442	0.025546207071508	0.0425415033238905	0.0595367995762731	0.13623	0.048512605774083	0.0309776295548501	0.0255087765686774	0.0596194902029952	0.0419184345467632	0.0363915484134528	0.0749452428026306	0.0565443039420389	0.0543490690605278	0.00120339793148911	0.00122117044770915	0.00129360629119813
350	log	2	0.25	0.5	16	8474	0.314284	2000	16.5086601200809	-0.000123621432134724	0.454198798779319	1.99990367934037	16.00022	13.51774	18.939205	0.0414033929890983	0.0437487579500575	0.0460941229110167	0.0418415247376316	0.0442117080947266	0.0465818914518216	0.0424439873876232	0.0448522638020236	0.0472944950501625	0.0400505243991985	0.0423630748435761	0.0446756252879537	0.132085	0.0338335069085042	0.0327597110693671	0.0317974441841891	0.0447733411035729	0.0436881826304977	0.0427157332696317	0.0598319221559398	0.0588326315038363	0.058666268225873	0.000166579047854465	0.000169027166400685	0.00069255444057806
351	log	2	0.25	0.5	32	162	0.199998	2000	33.0106506649477	0.000188775743466251	0.352632526101092	2.50015189415731	32.0098	27.09992	37.833505	0.0152326416272041	0.0220172803655751	0.028801919103946	0.0151642472030631	0.0219184145278825	0.0286725818527019	0.0154514844978212	0.0223778138672278	0.0292705850868424	0.0144542267951076	0.0210761716771495	0.0276981165591913	0.201055	0.0562548932960948	0.045960226114351	0.0409531681770079	0.0515088600586265	0.0412604024842539	0.0362758105290623	0.0716910780984412	0.0638724332255103	0.0584973997516897	0.00108855446557332	0.00108690689888878	0.00298965904465522
352	log	2	0.25	0.5	32	8474	0.199998	2000	33.0165313878235	-6.53275323224837e-05	0.352632526101092	2.49995802864153	32.001935	27.037555	37.87987	0.0212713283310633	0.0221960270623693	0.0231207257936753	0.0211755127799294	0.0220960462988401	0.0230165798177507	0.0214677447919617	0.022423155209631	0.0233647732429715	0.0202758567898871	0.0211755598389868	0.0220752628880864	0.200905	0.049133667069411	0.0482262633785328	0.0473929558846049	0.0444078741327809	0.0435045577816604	0.0426750038688039	0.0588207483821278	0.0589655147863895	0.0584751683244441	0.000154060752876636	0.000153752625038653	0.00124650613207263
353	log	2	0.25	1	0.25	162	1	2000	0.257998185639338	-0.000922728946235365	0.810930216216329	-2.00056317688039	0.25009	0.211535	0.295705	1.50036015148806	2.31448035170857	3.12860055192908	3.65660897270657	5.64065358132857	7.62469818995057	3.69921183961488	5.70851263016526	7.71024046592946	3.48090295316822	5.41949244771665	7.35808194226508	0.16358	-0.567353193462304	-0.572209407900402	-0.574251190160092	0.0543142439205945	0.0424673266600685	0.037487740478913	0.0665295511751417	0.0548985242952102	0.0491435040881657	0.000453452385128202	0.00116724913906353	0.00148399291219251
354	log	2	0.25	1	0.25	8474	1	2000	0.257953697358293	-0.000189148639435867	0.810930216216329	-2.00011342072756	0.25	0.21	0.297905	2.21166756509161	2.32279770211047	2.43392783912932	5.38834102124826	5.65909042707297	5.92983983289769	5.45142374838199	5.7285803866236	6.00779562576916	5.15727224581279	5.42160750290204	5.68594275999128	0.16026	-0.57113745266746	-0.571549545333932	-0.571923236638634	0.044846739384238	0.0438427698971758	0.0429323566027348	0.0571168049637678	0.0566202340853581	0.0566682956131833	6.23553013312508e-05	0.000159491906945122	0.000855802183637063
355	log	2	0.25	1	0.5	162	0.885714	2000	0.515788360696628	-0.000316540897845614	0.811571529291185	-1.00051900227925	0.50027	0.42316	0.59081	1.03541773102365	1.59119601973332	2.14697430844298	1.84827086042986	2.84031988344055	3.83236890645124	1.87361097699568	2.87925775677817	3.88492584605677	1.75309020852828	2.72355463195075	3.69401905537322	0.164275	-0.406119014985659	-0.4144071034776	-0.417807269115755	0.0600095996915558	0.0452141996385667	0.0391444180530253	0.0745529028443005	0.0595308779962017	0.0533772899710435	0.000625076277765623	0.00117261756164394	0.00118926609041787
356	log	2	0.25	1	0.5	8474	0.885714	2000	0.515893303650835	-3.69339565487275e-05	0.811571529291185	-0.999986204872656	0.49999	0.4206	0.59083	1.5090825812329	1.58503864071329	1.66099470019367	2.69299962291091	2.828545358047	2.9640910931831	2.72970486683327	2.86707710885701	3.0017165662845	2.57783442972325	2.71017229600913	2.84251016229501	0.15991	-0.414567997088607	-0.415128795472505	-0.41563724798747	0.0447185302953978	0.043717767520387	0.0428104176414212	0.0589583577955413	0.0579360405265885	0.0560555589735704	8.50718199245315e-05	0.000160034376775685	0.000163061288168495
357	log	2	0.25	1	1	162	0.771428	2000	1.03149345746874	-0.00152746923070605	0.847500280622663	-0.00193041134807593	1.00025	0.8462	1.182285	0.639098377563135	1.00503391643199	1.37096945530085	0.903930310361052	1.4215396481942	1.93914898602736	0.916261415649046	1.44097026779431	1.96567264738225	0.860075498133108	1.3670304571574	1.87398541618168	0.154445	-0.251412866519537	-0.263082703839571	-0.267207458704681	0.0583602818299793	0.0422897142873706	0.0364604647829326	0.0728232628979027	0.0565448879401876	0.0506327812995457	0.000790407705656333	0.00115763934821018	0.00117381336564281
358	log	2	0.25	1	1	8474	0.771428	2000	1.03177778689034	0.000262178238414265	0.847500280622663	0.000296366590549444	1.00002	0.844745	1.183655	0.950405902748469	1.00044762610634	1.05048934946421	1.34406800044857	1.41483713452392	1.48560626859927	1.36237398898695	1.4341068321683	1.50584082043918	1.28678275346797	1.35585993516067	1.42493711685337	0.14891	-0.261375787981629	-0.262099829521104	-0.262753453043088	0.0445635321423003	0.0435395861229961	0.0426152258222387	0.058790409561602	0.0577523869302156	0.0568161466012361	0.00011110024652539	0.000163343067107013	0.000165683145250018
359	log	2	0.25	1	2	162	0.657142	2000	2.0636717049721	0.00055309639575009	0.910992249055047	1.00074116558933	2.0012	1.69257	2.36473	0.358238025669728	0.589338561653264	0.8204390976368	0.433106745986607	0.712488925946148	0.99187110590569	0.439023393475723	0.722001572586465	1.00542334028029	0.411800044790193	0.685033748029195	0.958267451268196	0.13683	-0.122013746989277	-0.137610213567473	-0.14244960752429	0.0605616015118648	0.0425329055518155	0.0366811138408397	0.0750157754159096	0.0564156271141861	0.0508296822560701	0.000997878649295705	0.00123917302856337	0.0012773846161646
360	log	2	0.25	1	2	8474	0.657142	2000	2.06360206511102	-0.000293249207722148	0.910992249055047	0.999802586245997	2.000305	1.68994	2.36753	0.55306483995847	0.584533832643039	0.616002825327608	0.668533948048576	0.706573039002428	0.74461212995628	0.677305975574132	0.716080709026437	0.754749086881031	0.640083206131905	0.677210398680145	0.714337591228385	0.13113	-0.135912353626234	-0.136816923294643	-0.137627226763368	0.0444915333844687	0.043398102550239	0.0424186193500919	0.058183391277477	0.0574307846427995	0.056609453073748	0.000132005597034237	0.000163820942183859	0.000222323570760311
361	log	2	0.25	1	4	162	0.542856	2000	4.12510629043594	-0.00167897742432228	0.972667378427265	1.99759269022428	3.996975	3.383795	4.728335	0.187460258652085	0.323044006053838	0.45862775345559	0.205914811084125	0.354847621119101	0.503780431154076	0.208845250367583	0.359773551558821	0.510821610918385	0.195405357990749	0.340827298496179	0.486249239001608	0.122315	-0.0153918883236567	-0.0493363282127874	-0.0550585099360321	0.0804426352161511	0.0442399987664951	0.0379543747076116	0.0956155825165365	0.0587261129439796	0.0524423995948398	0.0011537473329287	0.00128400141309084	0.00130553673140726
362	log	2	0.25	1	4	8474	0.542856	2000	4.12726271378994	-9.03187375808045e-05	0.972667378427265	1.99997427716866	4.000325	3.379145	4.734645	0.303259808928802	0.32174180978249	0.340223810636177	0.333049536111163	0.353347043299786	0.37364455048841	0.337754583475476	0.358365952402629	0.378782342498788	0.318714626207585	0.338509688121209	0.358304750034833	0.1172	-0.0484415637822672	-0.0494891752424269	-0.0504206355930913	0.0450308216931238	0.043880300500732	0.0428573402011412	0.0598091323919371	0.058709363760421	0.0571963721494194	0.000157812026126302	0.000175942157384624	0.000322532196476338
363	log	2	0.25	1	8	162	0.42857	2000	8.25296080371554	0.00159822713143977	0.986818893304458	3.00146167272161	8.00358179089545	6.7719859929965	9.45790395197599	0.097296934379002	0.16987970354674	0.242462472714477	0.101223199811393	0.176735651885426	0.252248103959459	0.102678932663451	0.179378276079428	0.256604369746787	0.0960342938965169	0.169839854855753	0.243645415814989	0.118611927425308	0.0565060185663589	0.00276694381783014	-0.0033515339236278	0.0984965398346969	0.0432096118846827	0.0368447064843964	0.113952584587678	0.0586718761308962	0.0546841530947381	0.00124088550939259	0.00130031555380013	0.00146377583506285
364	log	2	0.25	1	8	8474	0.42857	2000	8.25354981669214	-3.87033053295201e-05	0.986818893304458	2.99989868280579	8.000115	6.758865	9.46908	0.159987523460975	0.16988850679738	0.179789490133785	0.166438555676682	0.176738766262778	0.187038976848874	0.168857615604977	0.17914655887311	0.189668129620132	0.159349135365773	0.16939847187237	0.179447808378968	0.1143	0.00405919869984386	0.00294078935763075	0.00194811244232097	0.0445445611336388	0.0433810597223959	0.0423483600135857	0.0597122710415871	0.057593768064509	0.0569854727682947	0.000165726115319291	0.000173595474384145	0.000178576278871886
365	log	2	0.25	1	16	162	0.314284	2000	16.4989415522506	0.00156094054328567	0.908397597558638	4.00083206662052	15.99995	13.5413	18.907965	0.0534007529245788	0.0877802915529149	0.122159830181251	0.0539672800362949	0.0887117562668919	0.123456232497489	0.0547566687348979	0.0904708235256457	0.12549974599663	0.0514107992505345	0.085408854531755	0.119406909812975	0.137155	0.050087532189798	0.0301446564824702	0.0246468270199324	0.061206303145063	0.0410741339525504	0.0355182581840861	0.0765112274889219	0.0617886766951422	0.0527014404078941	0.00119137076240548	0.001208744465065	0.00245280652970044
366	log	2	0.25	1	16	8474	0.314284	2000	16.5087723277554	-0.000380006936879345	0.908397597558638	3.99968686919705	16.000565	13.5181	18.941405	0.0827632448853116	0.0874558738499288	0.0921485028145459	0.0836389801080615	0.0883812624782763	0.093123544848491	0.0854142902135968	0.0896586329099507	0.0945182289545935	0.0800726115649484	0.0847002337079544	0.0893278558509605	0.13185	0.0336546792368046	0.0325820446364809	0.0316208787107236	0.0445918397154129	0.0435078549896434	0.0425365184429038	0.0668523759580299	0.0585950534253524	0.0580991405830069	0.000165945186488382	0.000168483503653625	0.000845456552299161
367	log	2	0.25	1	32	162	0.199998	2000	33.0101207311783	-0.00182950386365819	0.705265052202183	4.99779954622278	31.99024	27.07006	37.831825	0.0306524766517435	0.0442256324363739	0.0577987882210044	0.0305151595443817	0.0440274857673763	0.0575398119903709	0.0311330954756133	0.044881437023928	0.058762490366705	0.0290770801121733	0.0422983635185793	0.0555196469249852	0.20258	0.057195988259145	0.0472215820239058	0.0424121552054273	0.0524539536145517	0.0425244302803104	0.0377366639738962	0.0738598901787693	0.0628937239814983	0.059657219628248	0.00110461947214531	0.00110229230179679	0.00283363198014278
368	log	2	0.25	1	32	8474	0.199998	2000	33.0185703078722	-0.000151128219856688	0.705265052202183	4.99995298598068	32.00031	27.03667	37.87608	0.042497931783307	0.0443462334489201	0.0461945351145331	0.0423065349382225	0.0441465124958995	0.0459864900535764	0.0430151455456748	0.0449019802940549	0.0470753303630331	0.0404966961956909	0.0422945807518502	0.0440924653080095	0.200655	0.0494470063526559	0.0485369619195957	0.0477012511023473	0.0447205825697692	0.0438146369000077	0.04298269005563	0.0623120417002917	0.0616493451428148	0.0676959814160025	0.000152575369128027	0.000152300792289411	0.00210709622174831
369	log	2	0.25	10	0.25	162	1	2000	0.257908386508304	0.00785163060004856	8.10930216216329	-19.9941738989796	0.24998	0.211595	0.295685	14.9398927600291	23.0978093750905	31.2557259901518	36.4149784057063	56.2995511413157	76.1841238769251	36.6629655996499	56.29753193763	75.8505709825549	34.7018678788834	54.1584691335413	73.6150703881993	0.162315	-0.566875990111931	-0.572557690523266	-0.574706022341855	0.0556372458747674	0.0417959927238736	0.0365621988763673	0.0626462691501965	0.042850585706206	0.0318714518224228	0.000464655988650183	0.0011954616112893	0.00270640721632465
370	log	2	0.25	10	0.25	8474	1	2000	0.257933847531004	0.00311528365890479	8.10930216216329	-19.9969116602205	0.25	0.21	0.297935	22.1057653500349	23.217563588101	24.3293618261671	53.8556738741808	56.564317898681	59.2729619231811	54.443122700111	56.9878578609751	59.2374284175382	51.5626510881266	54.2073870375373	56.852122986948	0.16029	-0.571264488490389	-0.571672164107452	-0.572041830633996	0.0445145990066984	0.0435213949336602	0.0426207909164259	0.0558834704874334	0.0514785396885559	0.0420088283142528	6.29633125910141e-05	0.000162656146557566	0.00157286246458747
371	log	2	0.25	10	0.5	162	0.885714	2000	0.515904957756095	-0.0105412783834539	8.11571529291185	-10.010275287684	0.50004	0.42314	0.5914	10.2708034726228	15.840102727707	21.4094019827912	18.3352633025686	28.2775427660456	38.2198222295226	18.4943054320129	28.4859224235029	38.5669786245634	17.4592509390335	27.1782467608204	36.8972425826074	0.16369	-0.401815308421684	-0.416045789160459	-0.418951671966	0.0677981435239508	0.0424102005205658	0.0372225941982912	0.0776473653550264	0.050526870872657	0.0464171481161226	0.000607649717657503	0.00114547074834502	0.00191058226866591
372	log	2	0.25	10	0.5	8474	0.885714	2000	0.515874885385474	-0.00178678533837679	8.11571529291185	-10.001397006171	0.5	0.420455	0.590745	15.1075338864228	15.8674189205139	16.627303954605	26.9603344828464	28.3163973239167	29.672460164987	27.3148663090051	28.7020948324733	30.0655716370886	25.8084960237422	27.132460720969	28.4564254181959	0.160115	-0.414605155791328	-0.415164077553531	-0.415670869462068	0.0446731795681845	0.0436757422922096	0.0427713346313825	0.0584357020826644	0.057891236329977	0.0565964183807384	8.41194935087304e-05	0.000158113913057517	0.000160484475665902
373	log	2	0.25	10	1	162	0.771428	2000	1.03115191445668	0.00733473072312756	8.47500280622663	0.00109857224629022	0.99989	0.846525	1.181125	6.32728332869538	10.0100055431135	13.6927277575315	8.95062805639681	14.1602449071193	19.3698617578417	9.07345349211938	14.3547554102725	19.6360641894505	8.5107867639451	13.6061141038854	18.7014414438257	0.15175	-0.249344117812916	-0.262791786489469	-0.266826146323612	0.0614071494779525	0.042794391279715	0.0370889784699452	0.0759707658056612	0.0571100942369287	0.0513254040094198	0.00078823156570168	0.00115056312353938	0.00116632212515601
374	log	2	0.25	10	1	8474	0.771428	2000	1.03189617157676	0.00297134878244486	8.47500280622663	0.00520711473613058	1.000175	0.845015	1.183565	9.50277580134797	10.0032195137641	10.5036632261802	13.4382533134249	14.145949998505	14.8536466835851	13.6214541013385	14.3387592090852	15.056138097669	12.8643238746023	13.5551835529843	14.2460432313663	0.14873	-0.261277045346228	-0.262008576914197	-0.262668989584474	0.0446558753173064	0.0436213883025083	0.0426874731866612	0.0588976060008275	0.0578460593107904	0.0569018943983771	0.000111538443837999	0.000164237520008357	0.000166541972341441
375	log	2	0.25	10	2	162	0.657142	2000	2.06378489471009	-0.000819541950595839	9.10992249055047	9.99995508136248	2.001785	1.692185	2.365265	3.55176095830387	5.85805511714369	8.1643492759835	4.29359176378855	7.08156840635599	9.86954504892343	4.34845963750402	7.17394841357186	10.0009133602288	4.07526777711996	6.80298916354371	9.53071054996746	0.13606	-0.118102252490598	-0.136834209672311	-0.142066583357125	0.0647741775057478	0.0433927414071443	0.0370692792843014	0.0785753881814717	0.0569144932508391	0.0508732416626379	0.0010265089880526	0.00126573379608249	0.00132497044430571
376	log	2	0.25	10	2	8474	0.657142	2000	2.06337695639551	0.00201706217936026	9.10992249055047	10.0012877503042	2.00006	1.689535	2.367165	5.53848843150909	5.85315622144271	6.16782401137633	6.69497854279327	7.07535184217775	7.45572514156222	6.78508089826766	7.16229116603038	7.55236822921231	6.40991442718328	6.78110761377112	7.15230080035895	0.131625	-0.13590377329731	-0.136801186822959	-0.137605161750594	0.0445268709858115	0.0434420696085104	0.0424702175793216	0.0585828434067265	0.0562988379783185	0.0559738055657689	0.00013807521030412	0.000170858964672521	0.000472512389470773
377	log	2	0.25	10	4	162	0.542856	2000	4.12287796132894	-0.00752909408284019	9.72667378427265	19.9788981708567	3.99619	3.383245	4.723885	1.84479987595308	3.20194217265099	4.55908446934889	2.02647847695655	3.51726675366198	5.00805503036741	2.05734754499578	3.57261242703835	5.10451707123001	1.92289608970935	3.3797858705913	4.83667565147326	0.12014	-0.0133116684799964	-0.0501075257820867	-0.0558682539186454	0.0830510465570919	0.0434147364100962	0.0370864303351848	0.0992180123702595	0.0597409263219911	0.0566279249130431	0.00115862887813563	0.00129084668766926	0.00140461344067511
378	log	2	0.25	10	4	8474	0.542856	2000	4.12729234843041	0.000684627701789198	9.72667378427265	20.0016862502328	4.00037	3.379665	4.735125	3.03254477040253	3.21738010224374	3.40221543408495	3.33042642297921	3.53341781951575	3.73640921605228	3.38906219183214	3.59031308252608	3.79951272394487	3.18818433813995	3.38620246510386	3.58422059206777	0.117265	-0.048775187746727	-0.0498167921829253	-0.0507429937366378	0.0446617324875295	0.0435178109850473	0.0425006284152583	0.0630148335166398	0.0603192646391772	0.0601166284166832	0.000157902223653207	0.000176109161463175	0.000605539244164469
379	log	2	0.25	10	8	162	0.42857	2000	8.24902665494061	-0.00585659179349826	9.86818893304458	29.984314439835	7.997175	6.76613	9.45806	0.970140737234601	1.69609145069975	2.4220421641649	1.00934569466457	1.76463062171223	2.5199155487599	1.02740912523356	1.80111513010365	2.57186845364886	0.960874590863484	1.69903498838796	2.43719538591243	0.118785	0.0560250469017732	0.000904350171316517	-0.00463185713290693	0.0983237682169987	0.0413410100476372	0.035581024584526	0.116823955427779	0.0627598611437725	0.0574931675007677	0.00124121333929793	0.0013013787210083	0.00225972697063421
380	log	2	0.25	10	8	8474	0.42857	2000	8.25272583559602	0.000499762577289407	9.86818893304458	29.9984592183639	7.99936	6.75827	9.467735	1.60129178193164	1.70031781756869	1.79934385320574	1.66586832114135	1.76888785372412	1.87190738630689	1.69022092897421	1.80078628527823	1.91322486720423	1.59431488220301	1.69480925865118	1.79530363509935	0.114315	0.0044403887939687	0.00330852346920775	0.00230386463734614	0.0449469527387701	0.0437694413407405	0.0427242664489552	0.0602558923554207	0.0626201158294024	0.0657118695774526	0.000164304248757983	0.000172186403862857	0.00147895494258943
381	log	2	0.25	10	16	162	0.314284	2000	16.5059383132127	0.00863322958181458	9.08397597558638	40.0083452579411	16.0075	13.5417	18.92612	0.530404163336459	0.87505148315765	1.21969880297884	0.536031943065608	0.884333312053979	1.23263468104235	0.555374064057834	0.9109558483744	1.27638612573952	0.508427722464431	0.849270949114781	1.19011417576513	0.135635	0.0585189519222048	0.0327762206373244	0.026414810826831	0.0696457788344854	0.0437202380122231	0.0372913603223041	0.106995969863382	0.0773459196450744	0.0733055809265647	0.00122537283572027	0.00124314991547578	0.00403369639801991
382	log	2	0.25	10	16	8474	0.314284	2000	16.5094943399891	-4.21959083624819e-05	9.08397597558638	40.001349565163	16.00336	13.51803	18.94169	0.828185110207735	0.875098326356257	0.922011542504779	0.836944015294751	0.884353390920686	0.931762766546621	0.863732519581576	0.907431481052291	0.958498054754638	0.801191043833508	0.847465100171449	0.893739156509389	0.13213	0.0337476560246212	0.0326576192717057	0.0316808156488818	0.0446805283529056	0.0435789637466015	0.0425918297940712	0.0781679742069665	0.0707913764940339	0.0725394238803252	0.000166049943536343	0.000168533175787275	0.00334759450296009
383	log	2	0.25	10	32	162	0.199998	2000	33.0408399305577	7.68472618345774e-05	7.05265052202183	50.009133920371	32.03059	27.08035	37.865305	0.308893776036533	0.444069919982726	0.579246063928919	0.307502810849772	0.442070575360207	0.576638339870642	0.319722417366419	0.455614289356731	0.617158353144715	0.29315793671579	0.424884164476976	0.556610392238163	0.205315	0.0572622812539549	0.0470535076713145	0.0421614040369471	0.052500573518564	0.0423380007843514	0.0374680351577516	0.0940319699889712	0.0743134048049609	0.106899786962213	0.00108523693480592	0.00108328592629998	0.00469163504224251
384	log	2	0.25	10	32	8474	0.199998	2000	33.0150635592857	0.00215069876931078	7.05265052202183	50.0017476079983	31.999005	27.03419	37.875665	0.425538554155978	0.444029251915377	0.462519949674777	0.423622323154438	0.442029755737998	0.460437188321558	0.443281084231378	0.451134962889246	0.473405584262677	0.405521189097793	0.42351075167898	0.441500314260166	0.20091	0.0493986410803298	0.0484832410992162	0.0476425831478088	0.044673031432805	0.0437617538984437	0.0429248817962457	0.0930823932089657	0.0655236560693337	0.0721843518428612	0.000149846057179105	0.000149570259654965	0.00307915675247169
385	log	2	0.25	30	0.25	162	1	2000	0.257996573284592	0.00240850483003062	24.3279064864899	-59.9863744439915	0.25009	0.211725	0.295625	45.2010695934856	69.7102996672653	94.2195297410451	110.150889094139	169.877823789321	229.604758484504	109.88065874942	168.530297503728	226.586217191857	104.666205529259	163.080953211262	221.495700893265	0.16307	-0.565462921150546	-0.571574895536707	-0.573935718802238	0.0588059733698602	0.0439112929484435	0.0381604820322633	0.056459700942538	0.037168586041929	0.024135027769779	0.000456667320435812	0.00117017125837523	0.00333001442334629
386	log	2	0.25	30	0.25	8474	1	2000	0.25794203457069	0.00456839622975097	24.3279064864899	-59.9943673466534	0.25	0.21	0.29798	66.2875081681624	69.6221596889464	72.9568112097305	161.491774189902	169.615769599416	177.739765008931	161.075644467443	167.545599767105	175.462927823877	154.618172469535	162.549838784238	170.481505098941	0.160135	-0.571262109235533	-0.571668162039988	-0.572036336560319	0.044504546893722	0.0435153121672771	0.0426183574778099	0.0419479812266942	0.0308468469179103	0.0288859993816608	6.19427764904429e-05	0.000159148303368425	0.00350679699742029
387	log	2	0.25	30	0.5	162	0.885714	2000	0.515957395291579	0.0195207140300362	24.3471458787356	-29.9709810417032	0.50016	0.423255	0.59106	30.6314174670892	47.3263436804703	64.0212698938515	54.6855763456012	84.4881992347717	114.290822123942	55.3388777777071	84.6873644485053	114.489567514145	51.9597385186848	81.0972295987992	110.234720678914	0.16241	-0.406489287077957	-0.415038355625384	-0.418239400744063	0.0586119360791578	0.0441321948971812	0.0384172251004104	0.0712144137567261	0.0478518102014768	0.0395966008610216	0.000629406128186895	0.00117964488926386	0.00237137815424293
388	log	2	0.25	30	0.5	8474	0.885714	2000	0.515840237909535	-0.00854882416977072	24.3471458787356	-30.0110626880282	0.499995	0.42048	0.5907	45.2873717225688	47.566140734079	49.8449097455891	80.8173279148574	84.8838996240136	88.9504713331698	81.3965376225197	85.0106456020005	89.9422259855301	77.3716929656652	81.3426251927802	85.3135574198952	0.159885	-0.414649913821827	-0.41521094807925	-0.415719638801982	0.0445833161534988	0.0435821191118351	0.0426743322202036	0.0520649971980026	0.0451623054808599	0.0542412108910052	8.70865441096064e-05	0.000163040296956937	0.00197858591478024
389	log	2	0.25	30	1	162	0.771428	2000	1.03182857086313	0.0241069373933458	25.4250084186799	0.0258152626511658	0.99958	0.846445	1.182615	18.9726888108827	29.985714396569	40.9987399822553	26.8447631038757	42.4254895921734	58.0062160804711	27.2114187784176	42.9915630412901	58.6948254793689	25.4402240004704	40.6527048314398	55.8651856624091	0.15225	-0.248109265300128	-0.260875739981992	-0.265073426807724	0.0632612768989869	0.0456175515906264	0.0396805169588377	0.0778001384092908	0.0596400947083299	0.0522229303991167	0.000796046897042194	0.00116298738000789	0.00120862127089822
390	log	2	0.25	30	1	8474	0.771428	2000	1.03174818844646	-0.00792319501929004	25.4250084186799	-0.00790981719609267	0.999965	0.844865	1.18376	28.4892450053861	29.9905442680196	31.4918435306531	40.2905048775598	42.413696066059	44.5368872545582	40.8394073517686	42.9914526577289	45.1435712092383	38.5642316926504	40.6365825787225	42.7089334647947	0.148575	-0.261223703017521	-0.261954894879578	-0.262614981037111	0.0448026648674651	0.0437685957537639	0.0428350860426316	0.0590368506165545	0.0579868828898006	0.0570406918345282	0.000111216183583749	0.000162701204851989	0.000165072295078612
391	log	2	0.25	30	2	162	0.657142	2000	2.06128978197837	-0.0761917806458598	27.3297674716514	29.8760396068207	1.998425	1.690565	2.363165	10.6629621322157	17.5835657147829	24.5041692973501	12.8942707947435	21.2627288025924	29.6311868104413	13.0685521254066	21.5023736107438	29.8528238920329	12.2759475437703	20.4623202686541	28.6486929935378	0.13605	-0.121395121775469	-0.138778261421226	-0.143430525478137	0.0619407838792993	0.0413520556711211	0.0357271707293645	0.0762365010163505	0.0532291598574296	0.0436196552240836	0.000983386587861029	0.00121543611126117	0.00134541828609394
392	log	2	0.25	30	2	8474	0.657142	2000	2.06358740645033	0.00904980520397499	27.3297674716514	30.0109797328135	2.00014	1.68976	2.36722	16.6036317713403	17.547531230817	18.4914306902938	20.0703808181803	21.2113614091838	22.3523420001872	20.3063374511342	21.456858449265	22.6202178917623	19.2120749883916	20.3253431139463	21.4386112395011	0.13146	-0.135733502640444	-0.136632965652029	-0.137438735887845	0.0447198932433936	0.0436326345075707	0.0426586303393196	0.056972297358324	0.0556980569128404	0.0551357471380142	0.000135133346275668	0.000166680054913423	0.000645005886161153
393	log	2	0.25	30	4	162	0.542856	2000	4.12755122853921	0.0280131679213886	29.1800213528179	60.036473759936	4.004055	3.384665	4.73471	5.61493566656957	9.68356219493618	13.7521887233028	6.16653962643503	10.6348839314631	15.1032282364912	6.27451956181726	10.8347022890436	15.3896173924158	5.86218184857631	10.235775317675	14.6093687867737	0.121725	-0.0213903918375472	-0.0513161651444747	-0.0570245385571762	0.0737485467986282	0.041856780693326	0.0355887886782249	0.0922544688745571	0.0611937722929362	0.0552401300196897	0.0011193269604897	0.00124299273123091	0.00153301968750071
394	log	2	0.25	30	4	8474	0.542856	2000	4.12701065955983	0.00101084832025557	29.1800213528179	60.001042181368	4.000045	3.379525	4.734175	9.10395921845137	9.6585832134534	10.2132072084554	9.99829958345809	10.6074081284619	11.2165166734657	10.1836073873844	10.8303461181424	11.4226043757809	9.5695764122553	10.16368172655	10.7577870408446	0.117315	-0.0485921749023513	-0.0496384068519139	-0.0505686225943995	0.044870822506408	0.043721813090768	0.04270021687403	0.0642426831028754	0.0655957144143056	0.061948471412265	0.000159694186374104	0.000177638719386093	0.00110423200845948
395	log	2	0.25	30	8	162	0.42857	2000	8.25371545653725	0.0335883236668217	29.6045667991337	90.0325895565526	8.00176	6.77494	9.463525	2.96288522945092	5.14383887543277	7.32479252141463	3.0824815426647	5.35148647220368	7.62049140174267	3.16518295929889	5.52295896262303	7.9499674308629	2.92175721399519	5.14106076114803	7.36036430830088	0.1201	0.0506770839844457	0.00333467462863748	-0.00320279274744403	0.0925509297704894	0.0438319995713602	0.03703035760501	0.120068714353472	0.0761790279431226	0.0787824669856986	0.00124528052675585	0.00130490311406394	0.00325249167467811
396	log	2	0.25	30	8	8474	0.42857	2000	8.25412488351595	-0.00510387747704155	29.6045667991337	89.9955729329563	8.00023	6.75886	9.47062	4.79841958701173	5.09548535071141	5.3925511144111	4.99190344480865	5.30094757001999	5.60999169523134	5.12221978273494	5.43130208090379	5.72863875461866	4.77763791242452	5.07909039462041	5.38054287681629	0.114295	0.00439998936789902	0.00327336980593913	0.00227343044634675	0.0448994369346077	0.0437273891508732	0.0426871296286587	0.0719803949710544	0.0695469517862771	0.0647401605013752	0.000163605431710689	0.000171550418837312	0.0024221453109707
397	log	2	0.25	30	16	162	0.314284	2000	16.498894771879	-0.0364260904549721	27.2519279267591	119.945756722588	15.990275	13.539415	18.90832	1.59368901655248	2.63047814635247	3.66726727615245	1.61064484061418	2.65846071492977	3.70627658924536	1.6739864809909	2.78596609050456	3.92521821748333	1.52707885560345	2.55037936004732	3.57367986449119	0.135705	0.0507111328574918	0.033565600192392	0.0276874214969647	0.0618495076789161	0.0445524177360257	0.0386118196127006	0.104013141725268	0.093844071933623	0.099358623282142	0.0012343950198126	0.00125291315680177	0.0055621225242089
398	log	2	0.25	30	16	8474	0.314284	2000	16.5067743926742	-0.00719919675858862	27.2519279267591	119.989378103272	15.998395	13.516405	18.938425	2.48510526460836	2.62578915322326	2.76647304183815	2.511410907873	2.65358398877661	2.79575706968022	2.62793095833888	2.73972641450688	2.86168403647342	2.40332229983779	2.54204727012637	2.68077224041495	0.13223	0.0340770824032467	0.0329870692564165	0.0320101801686776	0.0450230793361978	0.0439215286256216	0.0429342993733615	0.0938358483437942	0.0777175537403728	0.0676642085057492	0.000158994913002493	0.000161387355248915	0.00403049291777203
399	log	2	0.25	30	32	162	0.199998	2000	33.0075019935313	-0.0163153610417989	21.1579515660655	149.976371019206	32.000845	27.08441	37.818465	0.928535061744592	1.33487230873374	1.74120955572289	0.924368341652968	1.32888281797587	1.73339729429877	1.01612807239319	1.39464844743813	1.85893471562629	0.878697862985931	1.27487500617401	1.67105214936208	0.204645	0.0605367639232489	0.0489818859438311	0.0434683689273543	0.0557761462462424	0.0442731408224813	0.0387843650003253	0.165130254897131	0.096043445298399	0.113683089390652	0.00112386319876299	0.00112187384705154	0.00691348509356102
400	log	2	0.25	30	32	8474	0.199998	2000	33.0181126799131	-0.0098197904922148	21.1579515660655	149.993171989239	31.999255	27.036855	37.88251	1.27525283804613	1.33070163797731	1.38615043790849	1.26951019556574	1.32470930062372	1.37990840568169	1.34749411000804	1.38376516447409	1.45089749791476	1.21516736982835	1.26910607027678	1.32304477072522	0.20076	0.0494822329793798	0.0485689000626291	0.0477301708093879	0.0447561973379306	0.0438469773061588	0.0430120249849172	0.108736238492492	0.0909229863757521	0.0959243362775952	0.000151858140051215	0.000151604027460555	0.00641296462052341
401	log	2	0.45	-15	0.25	162	1	2000	0.276701132507354	0.0282259141099224	12.1639532432449	30.0230384780529	0.250295	0.185415	0.338355	-41.5653064102776	-34.7649087649558	-27.964511119634	-101.364910060389	-84.7811888121539	-68.1974675639185	-101.203900380134	-84.415801646557	-67.6354222264354	-86.2096815698247	-71.1761906863869	-56.1426998029492	0.354685	0.515321336662496	0.508782643309277	0.498538900115546	-0.181591446373036	-0.19752938734278	-0.222498907529993	-0.179777229226881	-0.192328063490195	-0.212420410777371	0.000902132511432213	0.00233937356826006	0.00285159901274573
402	log	2	0.45	-15	0.25	8474	1	2000	0.276653721687683	0.00157124802255414	12.1639532432449	30.000910283933	0.25	0.18358	0.33947	-35.7612556589907	-34.834968447662	-33.9086812363333	-87.1182874759153	-84.8617494283545	-82.6052113807937	-87.0530444028814	-84.7533999592528	-82.4992950039995	-72.6584734678695	-70.6204960926203	-68.5825187173711	0.35269	0.507752644919792	0.506664229052074	0.505511067906478	-0.199159539817866	-0.20181101360015	-0.204620212479206	-0.198261725128042	-0.200263172342971	-0.203079571918761	0.000129718012068026	0.000332198129353997	0.000717793093100679
403	log	2	0.45	-15	0.5	162	0.885714	2000	0.552755360672527	-0.0425805756658248	12.1735729393678	14.9779817518759	0.500035	0.37012	0.67584	-28.3893626349575	-23.7366557815613	-19.0839489281651	-50.7233829644419	-42.411485105367	-34.099587246292	-50.681381651368	-42.3516076933267	-34.0673329894795	-43.1617170942853	-35.6189724901356	-28.076227885986	0.353135	0.338838073168841	0.329742127821147	0.315434363644298	-0.180945833504934	-0.197185142186525	-0.222725170465122	-0.179881457773803	-0.195377301127618	-0.221603188842603	0.00123513206216571	0.00232168916759291	0.00242016097866167
404	log	2	0.45	-15	0.5	8474	0.885714	2000	0.553399157174403	-0.000448204696110811	12.1735729393678	14.9944426133482	0.500055	0.3696	0.677595	-24.3934549062218	-23.7604629477553	-23.1274709892887	-43.5273615327276	-42.3978610949768	-41.268360657226	-43.4948456577402	-42.36629204164	-41.237352314341	-36.2962351559734	-35.2764794516884	-34.2567237474034	0.35185	0.327839533225056	0.326353397185994	0.324778689912844	-0.199388324187756	-0.202040145506962	-0.204850010634398	-0.198492085106142	-0.201144857343393	-0.203944452891995	0.000184696559313458	0.000346125769910489	0.000345984476611984
405	log	2	0.45	-15	1	162	0.771428	2000	1.10761829953545	0.053784769763566	12.7125042093399	0.0367425605037707	1.002405	0.742405	1.354425	-18.0568480895312	-15.0028954667054	-11.9489428438795	-25.5416264465462	-21.2218819992553	-16.9021375519644	-25.5288871816053	-21.2016754001233	-16.8927477514993	-21.8208700454669	-17.8971197671705	-13.9733694888742	0.3376	0.167775662291313	0.156390633242093	0.138177785776128	-0.176959251778632	-0.193067697931626	-0.218836527898803	-0.176353214198241	-0.191946400161558	-0.21821039251878	0.00158682876387768	0.00233041236591766	0.00238406559139338
406	log	2	0.45	-15	1	8474	0.771428	2000	1.10663557257304	-0.00329694088209079	12.7125042093399	-0.00419751462296719	0.999995	0.738355	1.3544	-15.4124508831287	-14.9954869381732	-14.5785229932177	-21.7964749144574	-21.2067995679999	-20.6171242215424	-21.7803594758878	-21.1910899928393	-20.6018614508463	-18.1662355770784	-17.6354007080399	-17.1045658390013	0.33363	0.151472767790551	0.149575753678612	0.147560858896386	-0.199993429060417	-0.202676181566864	-0.205525640515197	-0.199106553266496	-0.201785600126692	-0.204633723891867	0.000231155702421743	0.000338835485682149	0.000339531742196897
407	log	2	0.45	-15	2	162	0.657142	2000	2.21423839474546	-0.0020350513395222	13.6648837358257	-15.016860962266	2.002155	1.483215	2.707395	-10.7003572551668	-8.77508517896323	-6.84981310275964	-12.9408176100112	-10.6125181008188	-8.28421859162641	-12.931942520773	-10.6051274356437	-8.27581820581096	-11.0077163840092	-8.90543731195641	-6.80315823990358	0.30599	0.0229167757750184	0.00889072088400585	-0.0145715519882736	-0.181544770707891	-0.198510197887236	-0.226889268066737	-0.180727380102179	-0.197717307949068	-0.225762787296331	0.00190422424084639	0.00238134853541571	0.00239133114700127
408	log	2	0.45	-15	2	8474	0.657142	2000	2.21292251221738	0.00154778232149777	13.6648837358257	-14.9961594744964	1.999635	1.47632	2.709045	-9.03919566823503	-8.77690488610537	-8.51461410397572	-10.9271036813184	-10.6100313936775	-10.2929591060365	-10.9178705512383	-10.5994530909816	-10.2777946550111	-9.10905808369148	-8.82456321078975	-8.54006833788801	0.30369	0.00751489907677611	0.00524191342440991	0.00281729678553713	-0.199771073168973	-0.202518779319128	-0.205449785043259	-0.198753511400839	-0.201325160136391	-0.203656523041583	0.000294946335580418	0.000364981964193817	0.000401237797433279
409	log	2	0.45	-15	4	162	0.542856	2000	4.42387983068953	0.00307755654262448	14.590010676409	-29.9819750239273	4.001315	2.959945	5.402175	-5.96444578526133	-4.83600635216949	-3.70756691907766	-6.55270580002075	-5.31298896828564	-4.07327213655052	-6.55558799403367	-5.31309365090469	-4.07490372766873	-5.57680305047917	-4.46165566930257	-3.34650828812596	0.28268	-0.0751807497793684	-0.0905358448359936	-0.117202278533455	-0.181135720387955	-0.198003446721456	-0.227297058067381	-0.18176438990524	-0.198022435965557	-0.227948786169737	0.00213963936400085	0.0023911061323372	0.00240817371252123
410	log	2	0.45	-15	4	8474	0.542856	2000	4.42648545917831	0.00350874409513549	14.590010676409	-29.9975831007276	4.000435	2.953615	5.417865	-4.98128310752703	-4.82724408713537	-4.67320506674372	-5.47061337821795	-5.30144256594911	-5.13227175368026	-5.46875823033152	-5.30436818929787	-5.13308987350699	-4.55951464724826	-4.40820952586181	-4.25690440447535	0.27808	-0.0926549698681233	-0.0952143094874475	-0.0979558369465404	-0.199989474291964	-0.202800233731878	-0.205811078457353	-0.199581393783537	-0.203508571810623	-0.205991654661306	0.000319936657864604	0.000357052536160144	0.000716101394732746
411	log	2	0.45	-15	8	162	0.42857	2000	8.86796812401358	-0.0263075225857688	14.8022833995669	-45.0640171035398	8.028005	5.93515	10.830915	-3.1592249591556	-2.5563136580913	-1.95340235702699	-3.28666440500309	-2.65943293576007	-2.03220146651704	-3.29188129400245	-2.66494541755866	-2.03927009178558	-2.80782804966384	-2.24211502648218	-1.67640200330053	0.278815	-0.131522949482849	-0.147602966011543	-0.175636382019098	-0.177126899972618	-0.193855480493586	-0.223019494831154	-0.17879270000885	-0.196346004504233	-0.227286744351581	0.00231746081684468	0.00243260076007505	0.00279268612604719
412	log	2	0.45	-15	8	8474	0.42857	2000	8.85125354857426	0.00336078763050505	14.8022833995669	-44.9939519897833	7.999515	5.90628	10.835155	-2.63134062477619	-2.54881546918827	-2.46629031360034	-2.73746095643091	-2.65160760695909	-2.56575425748726	-2.73622070680749	-2.65387325464778	-2.56527199487516	-2.28238779078355	-2.20562945291548	-2.12887111504741	0.27251	-0.153049292747	-0.155760290708306	-0.158667055321561	-0.199550502942782	-0.202370836673805	-0.205394832460327	-0.199007997126236	-0.203442324324484	-0.205167147035386	0.000333990347410506	0.000350640157923735	0.00116950675486021
413	log	2	0.45	-15	16	162	0.314284	2000	17.7035502466844	-0.0606757486355577	13.6259639633796	-60.0518991591334	16.00866	11.85176	21.645155	-1.60224384038517	-1.31606297050168	-1.0298821006182	-1.61934948801999	-1.33011453111699	-1.04087957421399	-1.65011622054052	-1.34935034500054	-1.05004687888718	-1.38020279537347	-1.11860743208465	-0.857012068795841	0.309635	-0.167103566033124	-0.183657284423988	-0.21115085511742	-0.179540686075892	-0.19627000419319	-0.224055215907225	-0.202964128997515	-0.212996283384909	-0.234008267829168	0.00230060398221785	0.00233620108066246	0.00458831830881855
414	log	2	0.45	-15	16	8474	0.314284	2000	17.7062926269054	-0.00199246382508641	13.6259639633796	-60.0032323078893	15.998045	11.813285	21.67128	-1.35107150268886	-1.31196516764856	-1.27285883260826	-1.36537578502177	-1.32585541215524	-1.2863350392887	-1.37454199851437	-1.3347507746759	-1.29057560686476	-1.137538579603	-1.10209491556037	-1.06665125151775	0.304815	-0.187872497680156	-0.190590565275399	-0.193489486206951	-0.200448648272653	-0.203195493632668	-0.206125107159489	-0.208432239227034	-0.211295445653184	-0.210045971098212	0.0003366102796725	0.000341783732695528	0.00287123203286531
415	log	2	0.45	-15	32	162	0.199998	2000	35.4216741717211	0.0131217829953187	10.5789757830327	-75.0059458420973	32.07566	23.745505	43.26043	-0.781555199117422	-0.66846071141945	-0.555366223721477	-0.778054984357527	-0.665467092917961	-0.552879201478396	-0.813882165019397	-0.684148345909191	-0.56103823914982	-0.664685570092984	-0.561259971371353	-0.457834372649723	0.4183	-0.181450731977539	-0.197310022806032	-0.220719174955683	-0.176145732631839	-0.191933752879703	-0.215237711843654	-0.230565491573847	-0.224365384995827	-0.232852146646227	0.00223101822909167	0.00222728442144603	0.00698033718866249
416	log	2	0.45	-15	32	8474	0.199998	2000	35.4165503942935	0.000668784440762009	10.5789757830327	-75.0029240165583	32.00853	23.623425	43.355975	-0.680891544183963	-0.665488404179937	-0.650085264175911	-0.677822907146066	-0.662489185759472	-0.647155464372878	-0.683415101592447	-0.667202229315555	-0.649743198416107	-0.565118889254641	-0.551146912768465	-0.53717493628229	0.41373	-0.205014613416395	-0.207614386264628	-0.210349503622007	-0.199583594498257	-0.202171649749603	-0.204894439489461	-0.2095008438195	-0.210570703870195	-0.209747814754799	0.000328196937838032	0.000327489972624566	0.00354031763338154
417	log	2	0.45	0.5	0.25	162	1	2000	0.276847666860653	0.000215761166318965	0.405465108108164	-0.999652683467601	0.25057	0.185095	0.338405	0.934504461666095	1.16062718276596	1.38674990386582	2.2774646547578	2.82853677197438	3.37960888919096	2.27583601612131	2.8252293624186	3.37196374076572	1.87594407571064	2.37646462881305	2.87698518191546	0.35569	-0.49807110359691	-0.508630426912125	-0.51536012415843	0.222761451474138	0.19704082598589	0.180647606045805	0.221898039123198	0.195565809748148	0.17798928534896	0.00090037091483985	0.00231035000516936	0.00235911678007454
418	log	2	0.45	0.5	0.25	8474	1	2000	0.276637541255764	3.73980315886905e-05	0.405465108108164	-0.999955789967864	0.250005	0.183635	0.3395	1.13043737038441	1.16131374904243	1.19219012770045	2.75395494635736	2.82917559498975	2.90439624362213	2.75193112883058	2.81801117819201	2.8996412313502	2.28636832282759	2.35431002414351	2.42225172545944	0.352655	-0.505506334640325	-0.506661279234917	-0.507751377690327	0.204672271077165	0.20185860683577	0.199202920283202	0.203786801575355	0.197146823643808	0.197216208982244	0.000131993461196952	0.000338787355457614	0.00148753451234662
419	log	2	0.45	0.5	0.5	162	0.885714	2000	0.553354925374981	-0.000199314766370599	0.405785764645593	-0.500195356676062	0.50064	0.370105	0.67705	0.637016900830269	0.791408675052905	0.945800449275541	1.1375147534897	1.41322439415543	1.68893403482115	1.13636949045398	1.41225694017828	1.68780428911442	0.941003850507657	1.19206233499543	1.4431208194832	0.355505	-0.317688658420147	-0.331938567184692	-0.340993023628502	0.218160347040006	0.192722386202179	0.176560113629295	0.217047530376006	0.191929634823648	0.175768497905979	0.00122725661284092	0.00231154796999335	0.00231505836112543
420	log	2	0.45	0.5	0.5	8474	0.885714	2000	0.553330243027231	3.26994584561737e-05	0.405785764645593	-0.499910711612827	0.49991	0.36955	0.677355	0.771040186829627	0.792135865065423	0.813231543301219	1.37595278502586	1.41359888694209	1.45124498885831	1.37491631395975	1.41254067997632	1.45018121348615	1.14201449751639	1.17599455071752	1.20997460391865	0.351995	-0.324747922570585	-0.326320000306164	-0.327803699100625	0.205009813528475	0.202204366012167	0.199556634965553	0.204102492880883	0.201304607869863	0.198677552375451	0.00018066904691132	0.000338360270735032	0.000338254262591885
421	log	2	0.45	0.5	1	162	0.771428	2000	1.10638041243409	-0.00099481055787814	0.423750140311331	-0.00103011823509283	1.000975	0.73971	1.35312	0.400645690058131	0.502425493027971	0.604205295997811	0.566978539986624	0.711003019083834	0.855027498181044	0.566561697126985	0.710505592698674	0.85445044016666	0.468473177381854	0.599248416652879	0.730023655923904	0.3396	-0.138276536511244	-0.156512498449733	-0.167910846693952	0.219207929537192	0.193405052640373	0.17727710858415	0.218375156882163	0.192587528863016	0.176471142310899	0.00159035218046755	0.00234373214603709	0.00234369355151109
422	log	2	0.45	0.5	1	8474	0.771428	2000	1.1065339324424	-0.000117596933589833	0.423750140311331	-0.000115662967464546	1.00018	0.738425	1.35463	0.486003887978967	0.499904039767168	0.513804191555367	0.687311803015708	0.706969557341626	0.726627311667543	0.686801997673635	0.706444335541862	0.726087542051138	0.570672666672285	0.588383117802413	0.60609356893254	0.333615	-0.148243847324596	-0.150257085178497	-0.152152543747448	0.204558719826412	0.201711582506639	0.199031009734147	0.203665553777854	0.200819017389151	0.19814046501178	0.000229509406483913	0.000336159731959728	0.000336766245619236
423	log	2	0.45	0.5	2	162	0.657142	2000	2.21147042138608	0.000224985483729047	0.455496124527524	0.499862363533539	2.000975	1.48233	2.70295	0.227828898147077	0.29201481811968	0.356200738092283	0.275544954826537	0.353172780819283	0.43080060681203	0.275404772336217	0.35300257547513	0.430600303418672	0.227242412211787	0.297415805213791	0.367589198215794	0.306	0.0106614359451124	-0.0122377348215586	-0.0258912911947655	0.222213730526435	0.194519681654608	0.178006717029513	0.221629010721573	0.193931559890637	0.177421912902442	0.00188246667452446	0.00234592777737907	0.00234618827576001
424	log	2	0.45	0.5	2	8474	0.657142	2000	2.21263272494648	1.0897080550292e-05	0.455496124527524	0.499835511346503	1.999385	1.476135	2.70908	0.283764965214992	0.292506741552784	0.301248517890576	0.343036133349817	0.353603844953838	0.364171556557858	0.342672781638969	0.353337422914049	0.363870989826876	0.284746025313504	0.294231322563473	0.303716619813441	0.30393	-0.00331224885158787	-0.00573197171303364	-0.00800038826934964	0.204867645762725	0.201942505118536	0.199200274857977	0.203594296634942	0.201036424067846	0.198209414699858	0.000272180809716905	0.000337293490236122	0.000336907614165453
425	log	2	0.45	0.5	4	162	0.542856	2000	4.42189907838016	-0.000187237887152315	0.486333689213633	0.999053803970974	3.99757	2.960535	5.40854	0.123745952452604	0.1613959369223	0.199045921391997	0.13595846065068	0.177324716571628	0.218690972492575	0.135887463942949	0.177229983251382	0.218580426075661	0.111874758186566	0.149084241792019	0.186293725397472	0.28327	0.115076146789811	0.0889097880239298	0.0738076935387241	0.225040613173094	0.196295148875797	0.179704542426697	0.224405791087683	0.195637394308653	0.17905275447119	0.00207873729205215	0.00231885624791031	0.00232109675049447
426	log	2	0.45	0.5	4	8474	0.542856	2000	4.42523513179532	7.92925470932111e-05	0.486333689213633	0.999963799543541	4.000195	2.95231	5.41786	0.155918808106138	0.161056064849393	0.166193321592648	0.17123667608345	0.176878633404563	0.182520590725676	0.171167414100108	0.176778442454345	0.182387565691223	0.142153132635084	0.147202528371744	0.152251924108404	0.2783	0.0970028313213686	0.0942730524524876	0.0917245594227295	0.204774429045558	0.201776467733288	0.198977602477178	0.2042885218902	0.201097747867611	0.198102757056592	0.000310868455835365	0.00034641475457561	0.000373545624006196
427	log	2	0.45	0.5	8	162	0.42857	2000	8.85424270547016	0.00163938635135508	0.493409446652229	1.50189313506517	8.017445	5.93593	10.802565	0.0643596105514242	0.084515572138661	0.104671533725898	0.066960417760124	0.0879311313643513	0.108901844968579	0.0669333352056111	0.0879362182686063	0.108915754194276	0.0553615571356668	0.0742408105814024	0.0931200640271381	0.2757	0.173399494901465	0.145844051787902	0.130237154640487	0.220797191745366	0.192125374162308	0.175886207888499	0.220376988751722	0.192268339129741	0.176087537425805	0.00229584962111789	0.00241256197467197	0.00243858381981344
428	log	2	0.45	0.5	8	8474	0.42857	2000	8.85198449062711	-2.50894192170793e-05	0.493409446652229	1.4999272542359	8.00034	5.90593	10.835375	0.0821806152560536	0.0849317143598176	0.0876828134635816	0.0854944120088658	0.0883564448756942	0.0912184777425226	0.0855201641216065	0.0883595617649085	0.0912478518261258	0.0709477290741611	0.0735071218471261	0.0760665146200911	0.272195	0.158508484913033	0.155597950095125	0.152883546911366	0.205222576705548	0.202194683112283	0.19937082959707	0.20557259794263	0.202220719161842	0.199749751010434	0.000338380187887825	0.000354764972723988	0.000625230797510657
429	log	2	0.45	0.5	16	162	0.314284	2000	17.6963336776552	0.000285851383865113	0.454198798779319	1.99994116531598	16.015715	11.85247	21.640335	0.0340613956399017	0.0436416325808069	0.053221869521712	0.0344245248928008	0.0441068794369245	0.0537892339810482	0.0344258323686382	0.044083692236749	0.0537853391298203	0.0284155922742045	0.037171555378391	0.0459275184825775	0.306875	0.208290509993201	0.181337069071512	0.165184867757471	0.221158402148571	0.193916737004926	0.17759182697376	0.221242755721267	0.19327498337573	0.177364773457304	0.00237979544195117	0.00241786985821043	0.00242037753218846
430	log	2	0.45	0.5	16	8474	0.314284	2000	17.7062940875482	-0.000194064075836176	0.454198798779319	1.99988575930992	16.00285	11.81492	21.67279	0.0424542896080264	0.0437576677012056	0.0450610457943849	0.0429033994404825	0.0442205655036084	0.0455377315667343	0.04304041673604	0.0442314493387601	0.0455061973002009	0.0356032849427006	0.036785428680504	0.0379675724183075	0.30516	0.192604074964237	0.189710896156131	0.186998080860494	0.20521980902816	0.202296025590403	0.199554513581639	0.209028783164	0.202623889279477	0.198724275972585	0.000346110115095545	0.000351280706496104	0.000929786937380702
431	log	2	0.45	0.5	32	162	0.199998	2000	35.4342661995988	-0.000159234845463593	0.352632526101092	2.5003096919097	32.06036	23.74033	43.30006	0.018479899399726	0.0222436740481601	0.0260074486965943	0.0183972442345482	0.0221441647137988	0.0258910851930494	0.0184403085852322	0.0221623304143	0.0259706997516803	0.0151657536801725	0.0185965681340189	0.0220273825878653	0.41775	0.226946038056678	0.203119662638708	0.186967303900369	0.221443994512481	0.197724477034627	0.181644527896051	0.224378985955462	0.198671728667561	0.185414988833468	0.00234847658062787	0.00234408284750466	0.00256622745758961
432	log	2	0.45	0.5	32	8474	0.199998	2000	35.4071390375883	-7.03544748749259e-05	0.352632526101092	2.49988949605916	31.996925	23.624265	43.34837	0.0216827846992212	0.0221964359710865	0.0227100872429517	0.0215851840572908	0.0220965232301504	0.02260786240301	0.021569095069381	0.0220799751714448	0.022604957362874	0.0179200310314273	0.0183861030638921	0.018852175096357	0.413755	0.210136677023258	0.207398585386041	0.204795976741218	0.20468926444585	0.201963498133519	0.19937260494668	0.203791092001457	0.201063111408873	0.199219037663966	0.000341083764128856	0.000340410399419029	0.000341401456093061
433	log	2	0.45	1	0.25	162	1	2000	0.276518136793468	-0.000207482841552408	0.810930216216329	-2.00031414030878	0.25054	0.185045	0.33848	1.86266575028175	2.31557456356008	2.76848337683841	4.53824238563544	5.64193628521717	6.74563018479889	4.5340015976756	5.63584368170019	6.74111170828177	3.76334917662501	4.77217692067593	5.78100466472685	0.354135	-0.501299960913692	-0.511760061064213	-0.518421621613367	0.214762959787735	0.189285555939128	0.17306115756157	0.213669920035908	0.187994250887959	0.172250664112674	0.000901737825487185	0.0023144077817835	0.00237658497127123
434	log	2	0.45	1	0.25	8474	1	2000	0.276626881760409	-0.000118676409241763	0.810930216216329	-2.00018418923975	0.250005	0.183595	0.339555	2.26025144260768	2.3220243719999	2.38379730139212	5.50653621144538	5.65703058353149	5.8075249556176	5.50130465098713	5.65293034335708	5.80319786701709	4.57027301303079	4.70612073219914	4.8419684513675	0.352475	-0.505373865814622	-0.506525357550026	-0.507612179252584	0.205025311503238	0.202219996940288	0.199572234458271	0.203879357215398	0.201348471983617	0.19867845245548	0.000131691597893892	0.000337246771780727	0.000338032490061824
435	log	2	0.45	1	0.5	162	0.885714	2000	0.553028570788807	0.000228663466055418	0.811571529291185	-1.00119770237357	0.49988	0.36958	0.675705	1.27651607627491	1.58589319041648	1.89527030455806	2.28079167142827	2.83356141916612	3.38633116690398	2.27920164016845	2.83167770044719	3.38414170975236	1.87691878068969	2.37812008326785	2.87932138584602	0.35557	-0.314849386824256	-0.329148183534846	-0.338248740504588	0.223820046152167	0.198280029251015	0.182024558995695	0.222998921586101	0.197472539091815	0.181222921382383	0.00125400187677788	0.00234089524642815	0.00234005663518809
436	log	2	0.45	1	0.5	8474	0.885714	2000	0.553311017274844	-0.000270333896811612	0.811571529291185	-1.00013452418263	0.500055	0.36958	0.67734	1.54214007135189	1.58434109002565	1.6265421086994	2.75184757511386	2.82715241755222	2.90245725999058	2.74668842526129	2.82399960655125	2.90027639201883	2.28495973300388	2.35295060925767	2.42094148551146	0.351875	-0.324987572796787	-0.326557065601479	-0.328038311304765	0.204507620476766	0.201707006576962	0.199063861145858	0.202251067702285	0.200358795015321	0.198163029124127	0.000185104137584608	0.000344229545583353	0.000563038442100315
437	log	2	0.45	1	1	162	0.771428	2000	1.10670650912829	-0.00240930697820463	0.847500280622663	-0.00229739034813903	1.00142	0.740695	1.35337	0.799499827397747	1.00333320675918	1.20716658612061	1.13125494603401	1.41967514015046	1.70809533426691	1.13052978310371	1.41881288897803	1.7070954988459	0.935001014426299	1.19675928120502	1.45851754798375	0.33876	-0.138716170454461	-0.156750293071658	-0.168028451684214	0.218466295753568	0.19295143867674	0.176995349821439	0.217727080012955	0.192223642968353	0.176275167679069	0.00157659820113889	0.00233356180037648	0.00233412328276279
438	log	2	0.45	1	1	8474	0.771428	2000	1.10635664590538	-0.000542008557323458	0.847500280622663	-0.000810102274747641	0.99984	0.73808	1.354435	0.97165885374698	0.999458212884861	1.02725757202274	1.37420395747619	1.41352022913319	1.4528365007902	1.37316048565555	1.4124426224063	1.45173398658815	1.14101954983605	1.17643199637677	1.21184444291749	0.33369	-0.148315723451894	-0.150321981708161	-0.152210873087949	0.204521884308759	0.201684468646395	0.199013042921867	0.203607540836246	0.200768484680644	0.198103152309865	0.000228201861475831	0.000335731855576948	0.000336262563840761
439	log	2	0.45	1	2	162	0.657142	2000	2.2163309871136	-7.62316878294589e-05	0.910992249055047	1.00218359238287	2.00189	1.4848	2.707005	0.458142807283396	0.586522628125579	0.714902448967761	0.554057512041511	0.709317966377004	0.864578420712496	0.553776596120895	0.708981028903064	0.864192365714783	0.454942267022501	0.594618373189259	0.734294479356016	0.308025	0.0146603037687667	-0.00798227600625219	-0.021563752604174	0.226944964273897	0.199566743500769	0.183144855736203	0.22639044011299	0.199016453048222	0.182605303921124	0.00185561053060483	0.00230628074267045	0.00231224023440755
440	log	2	0.45	1	2	8474	0.657142	2000	2.21326804297925	5.36635383649986e-06	0.910992249055047	1.00015934425387	2.000435	1.476545	2.7095	0.567090327476096	0.584571464725611	0.602052601975125	0.685482107065028	0.706612796308593	0.727743485552158	0.684961397900591	0.706075119009402	0.727193439742933	0.568891112582133	0.587851744329261	0.606812376076388	0.30355	-0.00304245039507016	-0.00546070407239043	-0.00772766088968005	0.205090139054167	0.202167040319845	0.199426823847231	0.20417478121059	0.201252080504877	0.19852010950573	0.000268649816175215	0.000334104802710311	0.000334912471566724
441	log	2	0.45	1	4	162	0.542856	2000	4.42309277404919	6.03304783111381e-05	0.972667378427265	1.99961373533487	4.003355	2.96384	5.41148	0.246496651118727	0.321981119495864	0.397465587873002	0.270797151778621	0.353719532582822	0.436641913387022	0.27063657551665	0.353514738402629	0.436424713376571	0.224063634427792	0.298989878948232	0.373916123468672	0.28143	0.109780866329262	0.083801051704619	0.0688756455953358	0.219068816835706	0.190531392454711	0.174136216602714	0.218398853400197	0.189847619837354	0.173519731837426	0.00212363308001369	0.00237032921580842	0.00237179140184024
442	log	2	0.45	1	4	8474	0.542856	2000	4.42571639890723	0.000189414544806385	0.972667378427265	2.00000501591255	3.998885	2.952795	5.417765	0.311701691693389	0.32197389827559	0.33224610485779	0.342334087571016	0.353615792211256	0.364897496851496	0.342079853848127	0.353360093136409	0.364675016045359	0.283962318599759	0.294053523272812	0.304144727945866	0.278015	0.0978477156205782	0.0951059702204918	0.0925463811550617	0.205736398012646	0.202725215512452	0.199914090241336	0.204840675517075	0.201855769345392	0.199174458291835	0.00030810560988425	0.000343276661428001	0.000343257437775834
443	log	2	0.45	1	8	162	0.42857	2000	8.86719813587604	-0.00231962320780778	0.986818893304458	2.99973243205278	8.022565	5.923535	10.84423	0.129057243427104	0.169295779037613	0.209534314648121	0.134268358714709	0.176131504484644	0.217994650254579	0.134216762429831	0.176225126749956	0.218168502940738	0.110514901914866	0.14821292268303	0.185910943451195	0.27563	0.178445035553231	0.14950714673711	0.13312821262787	0.225976326225178	0.195872388484594	0.178833439421416	0.225538876363886	0.196351564704086	0.179951044598502	0.00229195207308993	0.00240490742861567	0.00251979716155816
444	log	2	0.45	1	8	8474	0.42857	2000	8.85501642243776	-0.000250084334409396	0.986818893304458	3.00007284578361	8.00087	5.906775	10.840075	0.164342510000325	0.169841159435612	0.175339808870899	0.170968966169362	0.176689326522969	0.182409686876576	0.170841393317964	0.176556559867855	0.182275325042041	0.141836680884143	0.146949623198957	0.152062565513771	0.272625	0.158838382802271	0.155936903534311	0.153230797295764	0.205562711255367	0.202544245712472	0.199729030536519	0.20466348509576	0.201639871707337	0.198845836787926	0.000324106562319225	0.00033984932515306	0.000340599649868613
445	log	2	0.45	1	16	162	0.314284	2000	17.6839479206332	0.000240531531756242	0.908397597558638	3.99822222360605	15.995035	11.83358	21.605125	0.0682579540613671	0.0873985011592366	0.106539048257106	0.0689886369431415	0.0883341058398998	0.107679574736658	0.0689468445680207	0.0883342503930684	0.107807024194774	0.0568603237165842	0.0743407836975247	0.0918212436784653	0.3077	0.209540056420308	0.182452934536409	0.166183955958178	0.222468625593712	0.195091507556686	0.178648345069247	0.22179208455396	0.195403257403951	0.179962135759013	0.00227678505058247	0.00231369496659953	0.00252382778372242
446	log	2	0.45	1	16	8474	0.314284	2000	17.7051667908354	0.000121010573596874	0.908397597558638	4.00017985229898	16.002235	11.812565	21.67337	0.0848547997424094	0.0874617227334321	0.0900686457244547	0.0857525278650275	0.0883870308050761	0.0910215337451248	0.0857574081366011	0.0883223280915245	0.0909541033894616	0.0711777472493791	0.0735421026383763	0.0759064580273734	0.30507	0.192321757359473	0.189438118659832	0.186734306321323	0.204935471565666	0.20202132749177	0.199288912106752	0.205017098966753	0.201141902567242	0.198400277028545	0.000340684921201798	0.00034574333291152	0.000347805225882252
447	log	2	0.45	1	32	162	0.199998	2000	35.3701223342472	-0.00133676364995753	0.705265052202183	4.99712648155284	32.004905	23.684845	43.247815	0.0368819864336254	0.0444068043540725	0.0519316222745197	0.0367179156709997	0.0442092406122902	0.0517005655535807	0.0368011066063738	0.0443819150027269	0.0516723143366251	0.0303727945881222	0.0372590276879024	0.0441452607876826	0.41712	0.221825979954554	0.198287339935448	0.18230079642579	0.216379802264687	0.192945738329806	0.177030223620172	0.219080562099824	0.19795277819114	0.17635897909684	0.00231842812279959	0.00231450558629443	0.00332279799625242
448	log	2	0.45	1	32	8474	0.199998	2000	35.4059838160196	2.45405525377569e-05	0.705265052202183	4.99986462989524	31.99542	23.61939	43.343375	0.0433893025159609	0.0444165329056911	0.0454437632954213	0.0431940280527017	0.0442166354081962	0.0452392427636907	0.0431617097570555	0.0441837301120505	0.0452548812157112	0.0358576940839155	0.0367894876033484	0.0377212811227813	0.414285	0.210191338425926	0.207462708853384	0.204868975664106	0.20474460692546	0.202028258198852	0.199446198726293	0.203843093816849	0.20113387266425	0.199878148183229	0.0003341523486506	0.000333460453468035	0.000335891253075667
449	log	2	0.45	10	0.25	162	1	2000	0.276556054155725	0.00161293108163067	8.10930216216329	-20.0024323524333	0.25037	0.185205	0.33819	18.7018066789846	23.2355913521442	27.7693760253038	45.5988196633085	56.6529297066347	67.707039749961	45.2662732378305	56.4315929572429	67.3659190750676	37.6335151387834	47.6909741072312	57.748433075679	0.35527	-0.498869718767585	-0.50944174556538	-0.516170100275232	0.221477144775816	0.19571194772798	0.179313848256789	0.213333611996971	0.191025983530844	0.173590066555306	0.000929343033205648	0.00240133014354685	0.00277670357013448
450	log	2	0.45	10	0.25	8474	1	2000	0.276559194888749	-0.000631080872908781	8.10930216216329	-20.0044155505456	0.25001	0.18359	0.339375	22.6056887106662	23.2235364444767	23.8413841782872	55.0855425922899	56.5911103817821	58.0966781712744	54.5140126045383	55.8573341224176	57.6471710347463	45.7113391620462	47.0702543496162	48.4291695371862	0.35239	-0.505392740714831	-0.506545666697036	-0.507633826187123	0.205249617951998	0.202440233430061	0.199788667677698	0.192771886263377	0.186988680667274	0.19041179897271	0.000135130625996338	0.000345735657176339	0.00276148937929119
451	log	2	0.45	10	0.5	162	0.885714	2000	0.55352252035599	-0.012915247940873	8.11571529291185	-10.0016203006179	0.500765	0.37099	0.676995	12.7445512830976	15.8383523250222	18.9321533669469	22.7572145059893	28.2810813783375	33.8049482506857	22.7340751665809	28.2651531534849	33.7577635961726	18.7986919716572	23.82247665015	28.8462613286429	0.355115	-0.317100471037041	-0.331170664802712	-0.340147132553849	0.219067860505212	0.193948229145699	0.177921610522732	0.217853522984113	0.193284483062971	0.176303951389604	0.00121607956687602	0.0022947019649661	0.00229875338164131
452	log	2	0.45	10	0.5	8474	0.885714	2000	0.55317004042157	-0.00207307190013979	8.11571529291185	-10.0048787561937	0.49997	0.369555	0.67713	15.4315360423872	15.8536320635079	16.2757280846286	27.5415295973972	28.2948683088139	29.0482070202307	27.5212623020634	28.2737735892473	29.0076216701292	22.8498792847426	23.5296064541261	24.2093336235097	0.352105	-0.324557401960852	-0.32613033903005	-0.32761486143537	0.205494610956438	0.202687319467153	0.200037825632467	0.204607910909848	0.201790969890452	0.19835957397767	0.000185417885412205	0.000346636928196303	0.000347056975758776
453	log	2	0.45	10	1	162	0.771428	2000	1.10719399110682	0.00694052594554335	8.47500280622663	0.0104527473671943	1.001365	0.741235	1.35428	7.95261316510065	9.98639547923834	12.020177793376	11.2520800389184	14.1296792782463	17.0072785175741	11.2448608579596	14.1210864001526	16.9973002522023	9.25888407770528	11.8682984201146	14.4777127625239	0.33654	-0.134239819775371	-0.153272818274245	-0.165126707584294	0.224807250468319	0.197877222005497	0.181105132641104	0.224071080290542	0.197153481465848	0.180389054636693	0.00160840100748166	0.00237544959687337	0.00237837635252953
454	log	2	0.45	10	1	8474	0.771428	2000	1.10638551616092	0.00188922309791682	8.47500280622663	0.000363902188832033	0.99997	0.73804	1.3545	9.72343943773664	10.0015554145419	10.2796713913472	13.751231623552	14.1445534124668	14.5378752013816	13.7408565507488	14.1338961319234	14.526894742839	11.4186075182804	11.7729116400161	12.1272157617517	0.333675	-0.148340804352469	-0.150347352532159	-0.152236546183448	0.204442795991892	0.201605080763399	0.198933331631254	0.203534180464815	0.200699825355429	0.198027710311862	0.000227894817190679	0.000333790878280665	0.000333618088239315
455	log	2	0.45	10	2	162	0.657142	2000	2.21221471111967	0.00840204584528589	9.10992249055047	9.99909924807728	1.99931	1.48061	2.704215	4.564464088051	5.84793697574122	7.13140986343143	5.5216403976728	7.07415796307111	8.62667552846941	5.51808468269233	7.06868316362225	8.618633410687	4.53492033449807	5.93346493519705	7.33200953589603	0.306565	0.015077485799063	-0.00792617993966185	-0.0216946667493836	0.227736563744974	0.199913857254933	0.183260680337101	0.227016555484751	0.198999970144411	0.182181948227184	0.00193168722277205	0.00239761053189147	0.00240686710670083
456	log	2	0.45	10	2	8474	0.657142	2000	2.21363182515396	8.33214990226083e-05	9.10992249055047	10.0035066958563	2.000435	1.476925	2.709895	5.67511479936866	5.84993590470145	6.02475701003423	6.85992190407186	7.071240915149	7.28255992622614	6.85480477957994	7.06253962118802	7.27590520903608	5.69346524225122	5.88309912043117	6.07273299861112	0.30384	-0.00308323920780767	-0.00550101764901731	-0.00776762659373756	0.205043252365765	0.202120722927788	0.199380922119028	0.204144314812582	0.200647766801982	0.19828153355751	0.000275712242499045	0.000341802282080372	0.000482310281462074
457	log	2	0.45	10	4	162	0.542856	2000	4.42377993596559	-0.0346068258065092	9.72667378427265	19.9561298625634	4.00185	2.96525	5.403565	2.45683657100091	3.21138662794649	3.96593668489208	2.69903821994501	3.52796412454391	4.35689002914281	2.69901047620187	3.52941021252552	4.35728345094357	2.21706509174025	2.96368221456008	3.71029933737991	0.279205	0.118539885808385	0.0910350740774062	0.0752557863111053	0.228729567099898	0.198516242572568	0.181182857426941	0.228739992076829	0.198990100269509	0.181214421393267	0.00219956833082195	0.00245219181814661	0.00247472593478557
458	log	2	0.45	10	4	8474	0.542856	2000	4.42610588637764	0.00275874633530076	9.72667378427265	20.0022780289857	4.000325	2.952415	5.41845	3.11419188991963	3.21688927858802	3.31958666725642	3.4201197388561	3.53290574491465	3.6456917509732	3.41837238811904	3.53547868665401	3.64488623101881	2.8397392851742	2.94067264176229	3.04160599835038	0.27799	0.0968109786961876	0.094088487526525	0.0915469146586776	0.204556558545905	0.201566626964226	0.198775385883959	0.203950295573648	0.202440109178996	0.198518791297621	0.000313378556444707	0.000349068657064878	0.000622354168865213
459	log	2	0.45	10	8	162	0.42857	2000	8.84907259796025	-0.00508329618931647	9.86818893304458	29.9851276934642	7.997485	5.914755	10.812315	1.29943496050743	1.7033107599194	2.10718655933137	1.35215381332632	1.77240928635373	2.19266475938114	1.35326430063629	1.7725005415337	2.19865293674142	1.10925930566706	1.48652348055598	1.86378765544491	0.27647	0.180768374658853	0.15232631145705	0.136060779764774	0.228607091620565	0.199013627752843	0.18208954297348	0.229411903226414	0.19917223270106	0.185057945639807	0.00224930112889279	0.00236081614122093	0.00244905884443237
460	log	2	0.45	10	8	8474	0.42857	2000	8.8531317143763	-0.000850350848825135	9.86818893304458	30.0005382536945	8.000695	5.90681	10.838995	1.6441345110904	1.69913440309488	1.75413429509937	1.71042805936286	1.76764559091009	1.82486312245733	1.70918463831376	1.76630590343881	1.82351893064388	1.41982245966339	1.47097928796129	1.52213611625919	0.272835	0.158158388315069	0.155271562348139	0.152579026955042	0.204855801019253	0.201852575964927	0.199051475363636	0.203979942608822	0.200941993951834	0.198167888594102	0.000336141846670969	0.000352740930110157	0.000353377855848737
461	log	2	0.45	10	16	162	0.314284	2000	17.7070791141443	-0.0186225171548417	9.08397597558638	39.9827337765004	16.01216	11.844175	21.645115	0.68318558825707	0.874812446188709	1.06643930412035	0.690476974657872	0.884150204784705	1.07782343491154	0.69281340311359	0.88707224763311	1.07959989704918	0.567703571577582	0.742323958850306	0.91694434612303	0.30721	0.214653722415074	0.186801817027954	0.170165622421159	0.227594284307282	0.19944588380001	0.182632511672489	0.231625262034537	0.203218178217205	0.184219717366117	0.00241778369084982	0.00245454285012928	0.00318025454682057
462	log	2	0.45	10	16	8474	0.314284	2000	17.7064913096387	-0.00236553735020209	9.08397597558638	39.9995107026028	16.003425	11.81435	21.67331	0.848700527187302	0.874766397652702	0.900832268118101	0.857677679374444	0.8840192628785	0.910360846382556	0.858286398645881	0.884791495704538	0.910438967642749	0.712111154287911	0.735753672258991	0.759396190230072	0.305205	0.191975971016549	0.189101711305813	0.186406606282443	0.204583712501787	0.201679051357115	0.198955439845955	0.205501793895798	0.202779095368114	0.19908055846533	0.000338889121280674	0.000344034865404951	0.00146159070703042
463	log	2	0.45	10	32	162	0.199998	2000	35.4435485515357	-0.00285395103488514	7.05265052202183	50.0089368410631	32.03413	23.72479	43.303915	0.366760370490726	0.442084486198809	0.517408601906893	0.365123128802819	0.440110792301839	0.51509845580086	0.369379886785307	0.44674015386245	0.523344487062389	0.300781793668462	0.369375554338115	0.437969315007768	0.414845	0.227014906467924	0.203323858207661	0.187298368666686	0.221526537958201	0.197941376632396	0.181987527008826	0.23440473120984	0.21685392809782	0.200830420322233	0.00224096980769023	0.0022371586574312	0.0055056412630238
464	log	2	0.45	10	32	8474	0.199998	2000	35.4179940472202	-0.00112207507832695	7.05265052202183	50.0028595757491	32.006985	23.63433	43.35407	0.433634464237727	0.443902991017551	0.454171517797374	0.431680481640088	0.441902737310682	0.452124992981276	0.43185475481561	0.442088133912322	0.453714255933207	0.35818563846439	0.367498568827325	0.37681149919026	0.4139	0.210815056125386	0.20807371260126	0.205467984074809	0.205358853543004	0.202629862725078	0.200035875808563	0.205846846947297	0.203174137350066	0.204224586195174	0.000347154891056682	0.000346471800040808	0.00146139042170413
465	log	2	0.45	30	0.25	162	1	2000	0.276605066499979	0.0180802490934136	24.3279064864899	-59.983718145154	0.250495	0.18529	0.33822	55.9357913230336	69.5236668782841	83.1115424335345	136.326020674407	169.443285316033	202.56054995766	134.164499665985	165.49096119038	198.446305381096	112.399934562025	142.56024773893	172.720560915835	0.353765	-0.498515220141911	-0.509325174962518	-0.516186288526268	0.221830926910228	0.195512217730818	0.178807729511963	0.202358369422383	0.167653254510108	0.154899197163152	0.000885269761083759	0.0022871690625244	0.00433261437669195
466	log	2	0.45	30	0.25	8474	1	2000	0.276653655297595	-0.000514011777512762	24.3279064864899	-60.0021558766235	0.25	0.183555	0.339515	67.8218092854313	69.6747011936118	71.5275931017922	165.249028547173	169.763631316329	174.278234085485	161.257080073325	167.349019746508	173.600778968806	137.026439682735	141.100064791026	145.173689899317	0.352415	-0.504972955461189	-0.506132461728153	-0.507226836031289	0.206134300541453	0.203309155946006	0.200642705819478	0.176776302283546	0.186167380402601	0.195979507819571	0.000135323043290752	0.000346991908456133	0.00296295819998922
467	log	2	0.45	30	0.5	162	0.885714	2000	0.552896449409518	0.044717561870535	24.3471458787356	-29.9896651102596	0.50004	0.369885	0.67614	38.3727516381169	47.6564933195594	56.9402350010018	68.5513948948939	85.1365003411087	101.721605787323	68.3085864561486	84.7072417216604	101.443887835804	56.4899378164299	71.5754811903391	86.6610245642483	0.35545	-0.3157378948389	-0.330220897834551	-0.339454236000619	0.222161599667407	0.196290993311093	0.179797730338941	0.217843519451235	0.189870140086275	0.17645540002968	0.00123055019932807	0.00232951404780129	0.00266925493243425
468	log	2	0.45	30	0.5	8474	0.885714	2000	0.553290079615331	0.00848656153856617	24.3471458787356	-29.990576525202	0.500015	0.36947	0.677405	46.281281405096	47.5473829837245	48.8134845623529	82.5924720827846	84.8519259149774	87.1113797471701	82.4815002987795	84.7388908213313	87.0454690795836	68.5468493732258	70.5859241075275	72.6249988418292	0.35223	-0.324727730229913	-0.32629730679482	-0.327778662840249	0.205070316120516	0.202269275688412	0.199625672144907	0.203462547081607	0.200660327566805	0.198718512716399	0.000180975950830674	0.00034061058258151	0.000592351312320401
469	log	2	0.45	30	1	162	0.771428	2000	1.10830878778341	0.0739577782207552	25.4250084186799	0.133070721208254	1.001575	0.74229	1.35398	23.9101568678814	30.018754187727	36.1273515075725	33.8275143022318	42.4696391316	51.1117639609682	33.7997020635119	42.4474239353011	51.0737849158832	27.747721738111	35.5546065128218	43.3614912875326	0.33716	-0.131160587776803	-0.150194846953425	-0.162048044912735	0.229038811871794	0.202104894435294	0.185332720197027	0.228073837700024	0.201489411870644	0.184466068097622	0.00165530851990992	0.00243799146463138	0.0024412135218433
470	log	2	0.45	30	1	8474	0.771428	2000	1.10628022128056	0.000961754160368598	25.4250084186799	-0.00768581812349318	0.99959	0.738205	1.35428	29.1781586805718	30.0128408118463	30.8475229431208	41.2689005681105	42.4494552787348	43.6300099893592	41.2381705337567	42.4178212179835	43.5974895544491	34.2433079368549	35.3061724092949	36.3690368817349	0.3336	-0.147808214952928	-0.149820755678662	-0.151715559660112	0.205315126385397	0.202468662538495	0.199788721164938	0.204417741363323	0.201572612187407	0.198894352783201	0.000228089476198231	0.000334211038330835	0.000334500043829171
471	log	2	0.45	30	2	162	0.657142	2000	2.21675853176825	-0.0428873240238944	27.3297674716514	30.0155991895296	2.006665	1.483405	2.710765	13.6654350160654	17.5025885749938	21.3397421339223	16.5191398300444	21.1574537260385	25.7957676220326	16.5064700055528	21.1304480723168	25.7801292989233	13.6317831840021	17.824560660959	22.0173381379159	0.307215	0.0103086246782117	-0.0120237231211943	-0.0254630411977388	0.221151448931595	0.194160083592569	0.177916405918851	0.220301515327424	0.192645378595323	0.17718753224135	0.00191123368301976	0.00237506280392109	0.00239833135687547
472	log	2	0.45	30	2	8474	0.657142	2000	2.21341838769146	-0.00437820188605406	27.3297674716514	30.0005405196105	2.000085	1.47679	2.709745	17.0273354190537	17.5517954588998	18.0762554987458	20.582739464579	21.2167097882088	21.8506801118385	20.5673431408646	21.20073927706	21.8303300765734	17.0754681524727	17.6442394684816	18.2130107844905	0.30395	-0.00267138691779863	-0.00509602144676851	-0.00736904651219666	0.205575039416494	0.202644122264347	0.199896471869453	0.204673287828577	0.20173888909635	0.198778560745727	0.000280301349645671	0.000348138314236613	0.00034875609816952
473	log	2	0.45	30	4	162	0.542856	2000	4.42949378963812	0.0511348430439935	29.1800213528179	60.0825917152146	4.0054	2.96509	5.41363	7.36825548007151	9.62871880331975	11.889182126568	8.09393961835618	10.5770009401303	13.0600622619044	8.09812261040774	10.5849864033804	13.079548602096	6.64853308860864	8.88442095525001	11.1203088218914	0.27991	0.118784610074369	0.0912674088894727	0.0755365861574419	0.228930227526013	0.19869955533364	0.181417686264802	0.229578935318374	0.199773911869168	0.183040149445249	0.00228495786671757	0.00255350274592167	0.00262102765377434
474	log	2	0.45	30	4	8474	0.542856	2000	4.42662472347109	0.0089119897317308	29.1800213528179	60.0143771794006	4.00052	2.953205	5.419585	9.34815044536547	9.65634768250662	9.96454491964777	10.2664070683351	10.6048781379234	10.9433492075117	10.271124057721	10.6155779462957	10.9449534494274	8.51927896811123	8.82208661188926	9.12489425566728	0.277995	0.0974564514122877	0.0947228461871818	0.0921708992902649	0.205256858537165	0.20225473818877	0.199452120012534	0.205780649891865	0.203470434759299	0.199632322733925	0.000310953924695408	0.000346650283139383	0.000640329639123621
475	log	2	0.45	30	8	162	0.42857	2000	8.8581222147381	0.0590210635861791	29.6045667991337	90.0940215554991	8.01844	5.933005	10.82563	3.888799865735	5.10018348702969	6.31156710832437	4.04585004679413	5.30617200220651	6.56649395761889	4.07676644544717	5.35864368701597	6.59063235068682	3.32468766364328	4.45888626589028	5.59308486813728	0.27596	0.18059809063356	0.151565970513014	0.135030155467857	0.228273529222614	0.198067037433311	0.180862555898845	0.237912185834269	0.209988026374011	0.185598013657857	0.0024177859393463	0.00253916971704151	0.00360890824213111
476	log	2	0.45	30	8	8474	0.42857	2000	8.85283985541628	-0.002909052906042	29.6045667991337	90.0001940074814	7.99974	5.906585	10.837315	4.93149043086634	5.0965363200234	5.26158220918046	5.13037207932705	5.30207415230528	5.47377622528351	5.13729776379691	5.32697798727637	5.4937260812884	4.2567480417829	4.4102554586117	4.5637628754405	0.27249	0.158698580734187	0.155791882982984	0.153080963916543	0.205427004596063	0.202403084308532	0.199582838216102	0.207146405640058	0.208009205933615	0.204006679564079	0.000340017994273466	0.000356552316036192	0.00199182892454418
477	log	2	0.45	30	16	162	0.314284	2000	17.6921288395156	-0.00290491890047103	27.2519279267591	119.968445441531	16.00366	11.84403	21.61485	2.0545152442173	2.62977155607848	3.20502786793966	2.07647638635237	2.65787779064241	3.23927919493245	2.17653591871905	2.71656719120269	3.25784951995179	1.71101712214967	2.23550708236551	2.75999704258134	0.308435	0.211080168358708	0.183896474254207	0.167626954740847	0.223995074004176	0.19652251093531	0.180080017135948	0.283797905555773	0.223743599433868	0.187454817811193	0.00236417072838568	0.00239995342987181	0.00561839880707178
478	log	2	0.45	30	16	8474	0.314284	2000	17.7021081942753	0.00832408124244976	27.2519279267591	120.001745075312	15.99657	11.81019	21.66937	2.54592450314245	2.62414021611703	2.70235592909161	2.57288751534403	2.65193157704664	2.73097563874926	2.65925016713521	2.66725295205125	2.74013426620773	2.13519288843398	2.2061094121718	2.27702593590963	0.304965	0.19254206898309	0.189661874686882	0.186961295620741	0.205171363676071	0.202260665596509	0.19953148502648	0.24584545557119	0.209232117162869	0.203562707916156	0.000346695873049685	0.000352030828007532	0.00279988125615031
479	log	2	0.45	30	32	162	0.199998	2000	35.4579795219389	0.0514214535746249	21.1579515660655	150.131661605891	32.07684	23.785755	43.340935	1.10741978556949	1.33365058767737	1.55988138978525	1.10245359814373	1.32767085294663	1.55288810774953	1.13737854801612	1.34664340863785	1.62378117894607	0.910090099956837	1.11624376479496	1.32239742963308	0.417285	0.225087143334939	0.20156927604246	0.185630229600959	0.219586220620944	0.196173883360697	0.180306382145095	0.259011520020719	0.21271793640396	0.231771410464026	0.00228323375921119	0.00227963416673679	0.0052427936446567
480	log	2	0.45	30	32	8474	0.199998	2000	35.4109733976911	-0.00445036798045897	21.1579515660655	149.995676933709	32.00167	23.62051	43.354565	1.3009215150196	1.33173730203878	1.36255308905796	1.29506270500772	1.32573971062782	1.35641671624792	1.29707315840926	1.32945755184767	1.36257339211283	1.07487101655548	1.10282345254198	1.13077588852848	0.413885	0.210473259029205	0.207735435530419	0.205133078728449	0.205021554740746	0.202296062122559	0.199705426071171	0.206910351218541	0.205588695794428	0.205153784492714	0.000333806437072532	0.0003330609307788	0.00243034169100533
481	log	2	0.65	-15	0.25	162	1	2000	0.30874464912402	0.0241616653996426	12.1639532432449	30.0189102502818	0.250215	0.1625	0.38702	-39.5037031868534	-34.7999644648929	-30.0962257429324	-96.4370882211433	-84.9532846170566	-73.4694810129699	-93.8093872279449	-82.833167410921	-71.718535948028	-67.9627630662191	-58.3075232091447	-48.6522833520703	0.46951	0.40958230499561	0.39269116952764	0.368709889753062	-0.440354427190253	-0.481548162402636	-0.540033772984812	-0.400546511096036	-0.444769158801688	-0.503407193982264	0.0019250957622826	0.00487797375189793	0.00505439787315817
482	log	2	0.65	-15	0.25	8474	1	2000	0.308767706924296	0.00127348156087494	12.1639532432449	30.0040976632633	0.250035	0.160055	0.3877	-35.4510438081112	-34.8096547188914	-34.1682656296716	-86.3675356944915	-84.8049503869105	-83.2423650793295	-84.1002185125296	-82.7872868915423	-81.3490850737505	-57.6721722963804	-56.3714880737419	-55.0708038511035	0.4599	0.384967741582289	0.382153650977427	0.37920642612586	-0.498358213875911	-0.505214009901567	-0.512394153426304	-0.459042461204296	-0.469404553533448	-0.477998193576055	0.000330153929442245	0.00083189450775092	0.00137307755174275
483	log	2	0.65	-15	0.5	162	0.885714	2000	0.617913973138092	-0.0238593411720674	12.1735729393678	14.9763425084103	0.501085	0.324695	0.7735	-26.9760560396151	-23.7599942292883	-20.5439324189615	-48.2184769633496	-42.4702008978402	-36.7219248323308	-47.1128777638489	-41.5086326198556	-35.890149354456	-33.9411699471698	-29.1099396578436	-24.2787093685173	0.468465	0.192016368592891	0.168704314833734	0.135557754685518	-0.443337860886688	-0.484982194212027	-0.54419398000961	-0.410107468708561	-0.451301749931269	-0.509339445285811	0.00279977752178521	0.00515993861607995	0.00509729080582157
484	log	2	0.65	-15	0.5	8474	0.885714	2000	0.61759658607492	-0.00104065841079525	12.1735729393678	14.9986624065561	0.49995	0.322055	0.77501	-24.216931137707	-23.7785552843172	-23.3401794309273	-43.2212402821401	-42.4388492128413	-41.6564581435424	-42.1498336617038	-41.4754293418589	-40.710726330341	-28.8352894228348	-28.1846128786628	-27.5339363344907	0.459735	0.159738435444168	0.15589211565968	0.151863730772305	-0.499645977574801	-0.506510684128623	-0.513700330636471	-0.462516040616746	-0.472310642411655	-0.479334564305358	0.00043830671775549	0.000805960608520272	0.000788340169721027
485	log	2	0.65	-15	1	162	0.771428	2000	1.23918750797507	-0.000461504396094631	12.7125042093399	-0.0510120661406666	1.00547	0.64934	1.55124	-17.1127362290485	-15.0000504448653	-12.8873646606822	-24.21041757948	-21.2215116225675	-18.2326056656551	-23.6686630069307	-20.7460182689623	-17.8146826776741	-17.0434743993678	-14.549334221789	-12.0551940442103	0.45217	-0.0208453054904243	-0.0502589790855648	-0.0926564524137328	-0.44362829087851	-0.48521751029924	-0.545162376826219	-0.411173127250997	-0.451825875905004	-0.509689723196391	0.00352545233913751	0.00511682656577911	0.00499747379700527
486	log	2	0.65	-15	1	8474	0.771428	2000	1.23496311938473	-0.000436876755641265	12.7125042093399	0.0012660253362868	1.000005	0.64514	1.550245	-15.2885754594171	-14.9998501586561	-14.711124857895	-21.6221265941189	-21.2137914660567	-20.8054563379945	-21.1309959015104	-20.7318548187442	-20.3328692758678	-14.4389686930351	-14.1020933587992	-13.7652180245632	0.442945	-0.0594069904432537	-0.0642426354467257	-0.0693153536676103	-0.498271781863772	-0.505110615265107	-0.512284730803155	-0.464238140363785	-0.470916010945159	-0.477932554422341	0.000567069706384561	0.000816976508728649	0.000798193206511851
487	log	2	0.65	-15	2	162	0.657142	2000	2.47536747982478	0.0114836802409515	13.6648837358257	-15.0207104636998	2.009175	1.297235	3.105385	-10.0932176787859	-8.76494443265283	-7.43667118651978	-12.206844809381	-10.6004309199041	-8.99401703042706	-11.930434461847	-10.3595913368096	-8.7900421634698	-8.59475459224009	-7.26874035805447	-5.94272612386885	0.422195	-0.19295560911668	-0.227462558242132	-0.278501892096078	-0.442486797939373	-0.484220543947765	-0.545951704642034	-0.409696005616249	-0.450422395060612	-0.510885518621539	0.00429761252159829	0.00531560913357731	0.00520151674925124
488	log	2	0.65	-15	2	8474	0.657142	2000	2.47050498783781	0.00159658284307919	13.6648837358257	-14.9968525054827	1.99984	1.290225	3.10022	-8.95996595400622	-8.77850524172967	-8.59704452945311	-10.831266018538	-10.6119071916307	-10.3925483647233	-10.5831317318249	-10.3707477113518	-10.1553742037069	-7.22880938356236	-7.05024068178188	-6.8716719800014	0.414115	-0.24013777643193	-0.245811033342635	-0.251779606919679	-0.499135510216184	-0.505993602174211	-0.513208686056499	-0.464793738299676	-0.471769844245341	-0.478671879161446	0.000678652995993321	0.000832230402919188	0.000814702192486406
489	log	2	0.65	-15	4	162	0.542856	2000	4.93710881039237	0.0150137682143388	14.590010676409	-29.988701007486	4.008965	2.598885	6.19151	-5.61235406399369	-4.82875481684289	-4.04515556969209	-6.1672625565041	-5.30618645525933	-4.44511035401456	-6.0320784564025	-5.19071041654088	-4.34881767486301	-4.36271487502858	-3.65805202123136	-2.95338916743414	0.395875	-0.306224666800382	-0.342980712057322	-0.398549324530385	-0.435231148349155	-0.475621198767333	-0.536683909190254	-0.403752602920083	-0.44353844234184	-0.503509380162716	0.00443862041049706	0.00494768262191799	0.00486218910049374
490	log	2	0.65	-15	4	8474	0.542856	2000	4.94127834539386	0.000408743411228548	14.590010676409	-30.0007224983931	4.00066	2.580515	6.201925	-4.93501113037609	-4.82836968540033	-4.72172824042458	-5.41981498532221	-5.30269731862184	-5.18557965192147	-5.29657645152547	-5.18208954429962	-5.06762528051514	-3.61744365447983	-3.52309029661533	-3.42873693875083	0.38733	-0.36493892230026	-0.371225222995948	-0.377858030978214	-0.499023660940211	-0.505927491538154	-0.513211868278693	-0.464937015657779	-0.471674813744463	-0.478790490161049	0.000742073398259647	0.000822491093651043	0.000803938030002634
491	log	2	0.65	-15	8	162	0.42857	2000	9.87164133452556	-0.041409665571312	14.8022833995669	-45.0228188978334	8.0066	5.191225	12.392125	-2.97174408838603	-2.55159155598369	-2.13143902358136	-3.09273572917536	-2.65547377921915	-2.21821182926293	-3.03988856065721	-2.60253698289128	-2.17526576586156	-2.18247523128011	-1.82559600322323	-1.46871677516634	0.389355	-0.383064192462932	-0.42241952107583	-0.482288635140064	-0.439279465814991	-0.480233692200164	-0.54253506999792	-0.414226791203055	-0.450536627461429	-0.512282430565876	0.00479102740619864	0.00501931572771754	0.00520529392367741
492	log	2	0.65	-15	8	8474	0.42857	2000	9.88172233670376	-0.00176357819760313	14.8022833995669	-45.003442221155	8.002785	5.1613	12.404395	-2.60603163926507	-2.54892785680622	-2.49182407434736	-2.71108120062833	-2.65167555271006	-2.59226990479179	-2.66424117869958	-2.59522250291291	-2.53661119749409	-1.81108983466117	-1.7633074671332	-1.71552509960523	0.3817	-0.439750009545928	-0.446382039168332	-0.453384185857376	-0.497785419301548	-0.504684790725062	-0.511969199000501	-0.471898081779263	-0.472673024234442	-0.479519133779396	0.000814459856374593	0.000851849064297724	0.00155484162159448
493	log	2	0.65	-15	16	162	0.314284	2000	19.7994109353391	-0.00957472419466937	13.6259639633796	-60.05170423802	16.06046	10.399505	24.794355	-1.50900197230273	-1.3106197303804	-1.11223748845807	-1.52515861163223	-1.32465251634278	-1.12414642105333	-1.50046130570132	-1.29900494360987	-1.11533654589918	-1.07385519012316	-0.908261525988419	-0.742667861853679	0.42222	-0.430441628544721	-0.472311525103022	-0.534334271094411	-0.445696097530536	-0.488011433612025	-0.550693928884623	-0.423968145898632	-0.459723725182782	-0.539076104339501	0.00548690635292203	0.00556128642958961	0.00602966979680322
494	log	2	0.65	-15	16	8474	0.314284	2000	19.7632348501788	0.00326464173517918	13.6259639633796	-59.9968440282681	16.002115	10.322675	24.799475	-1.33950027548007	-1.3124354938432	-1.28537071220633	-1.35367517608912	-1.32632398490859	-1.29897279372806	-1.32294120764423	-1.29623860496541	-1.26949662717327	-0.903875986336406	-0.881594533696995	-0.859313081057585	0.415195	-0.482761975945984	-0.489540021073142	-0.496670147670829	-0.498451694599481	-0.505301453709083	-0.512507019400325	-0.464429054001256	-0.47115614181307	-0.47818430836412	0.000820983494144426	0.00083154144785564	0.000814198655710045
495	log	2	0.65	-15	32	162	0.199998	2000	39.5001847551853	-0.0154289069619991	10.5789757830327	-75.0082950324483	32.021935	20.808375	49.508015	-0.746469808410328	-0.667982292274312	-0.589494776138296	-0.743191336126995	-0.66504847408145	-0.586905612035904	-0.741919475999973	-0.674980742807833	-0.596024866763308	-0.522852881634316	-0.455182044303926	-0.387511206973536	0.52259	-0.450364652798763	-0.493767072729986	-0.553317120328751	-0.443955017677655	-0.4871652464102	-0.546451603316557	-0.440616946470512	-0.508687683314006	-0.569217315158981	0.00513296554870135	0.00511819570774219	0.0102100294217297
496	log	2	0.65	-15	32	8474	0.199998	2000	39.5220782766816	-0.000130782849836131	10.5789757830327	-74.9980542649217	31.99033	20.63991	49.588195	-0.677024874116125	-0.666356360623475	-0.655687847130825	-0.673980364778454	-0.663359826237014	-0.652739287695573	-0.660760637018774	-0.650984352798414	-0.676724191565064	-0.449620529784721	-0.440497420073475	-0.43137431036223	0.513945	-0.506625866702272	-0.513616288445683	-0.520902942988904	-0.499850222331156	-0.50680920564762	-0.514063089488313	-0.470425563718512	-0.47873095983795	-0.570557672164253	0.000865973451767513	0.000863191756124778	0.00314696696845187
497	log	2	0.65	0.5	0.25	162	1	2000	0.308733987626728	-0.000372168661119172	0.405465108108164	-1.0010891311769	0.250165	0.161855	0.38726	1.00701782951899	1.16361652468292	1.32021521984686	2.46024875583449	2.84282986086792	3.22541096590135	2.40449763686264	2.77846064278915	3.15253873674405	1.62619268667721	1.94718651066567	2.26818033465412	0.47146	-0.367394055983935	-0.391398901997136	-0.40832011295902	0.543893678697199	0.485363182049178	0.444101569876046	0.508947968794555	0.451711667746868	0.411417455056034	0.00204048047426603	0.00507769555780626	0.00496962406606204
498	log	2	0.65	0.5	0.25	8474	1	2000	0.308814415148157	0.000190278476194334	0.405465108108164	-0.999734982182035	0.24999	0.160095	0.387825	1.13979199902554	1.16117221541299	1.18255243180044	2.77670805344277	2.82879351622646	2.88087897901015	2.712460346132	2.76334998107101	2.81547377326309	1.83563935189949	1.87898444154685	1.92232953119422	0.459965	-0.378731111368293	-0.381685713154298	-0.384506868902174	0.513486948821816	0.506289259553705	0.499416656701977	0.478459976373106	0.471455962257643	0.465375582382815	0.000325665047889201	0.000818145809205316	0.00103030304443065
499	log	2	0.65	0.5	0.5	162	0.885714	2000	0.617671120456198	1.51784830003385e-05	0.405785764645593	-0.49965107178554	0.501205	0.32449	0.775335	0.68371664141935	0.79075011744283	0.897783593466311	1.22187057420815	1.41314045681301	1.60441033941787	1.19437704006121	1.38140929720408	1.56842774731433	0.810839580547649	0.972144975716764	1.13345037088588	0.468295	-0.140318475318836	-0.17303394702979	-0.196070711961572	0.535244050150488	0.476821006510214	0.435681165641821	0.500744282242094	0.443641513693592	0.403420912462061	0.00252518721912285	0.00465224299275972	0.00455025675026661
500	log	2	0.65	0.5	0.5	8474	0.885714	2000	0.617567363759614	3.32245500615748e-05	0.405785764645593	-0.500019782568161	0.49993	0.322045	0.775055	0.777810224020005	0.792421141575343	0.807032059130681	1.3880988926317	1.41417389447274	1.44024889631377	1.35602975073929	1.38150573468283	1.40751413818295	0.916868055363889	0.938550659137094	0.960233262910299	0.459265	-0.151202908566481	-0.155246561746449	-0.159107320769706	0.514768866169283	0.50755255781536	0.500662642443287	0.479777628271129	0.472719486157984	0.466554804791368	0.000445566378715719	0.000816638718790646	0.000981903521472334
501	log	2	0.65	0.5	1	162	0.771428	2000	1.23452403606668	0.0012980202715807	0.423750140311331	0.000740182212055362	1.00294	0.649005	1.547025	0.429708368801844	0.500142445362181	0.570576521922517	0.608343586538832	0.708055080302529	0.807766574066226	0.59475015511491	0.692262176259286	0.789776146415439	0.403076789924316	0.486413920318117	0.569751050711919	0.452395	0.0902810975821234	0.0478509265439665	0.0184501343384678	0.543167252442432	0.483088439828741	0.441461208018483	0.508894279314927	0.450134226780434	0.409428980257883	0.00369372014653693	0.00540299090178269	0.00530505390577602
502	log	2	0.65	0.5	1	8474	0.771428	2000	1.23534750382769	-0.000152216268914695	0.423750140311331	-5.51484780698853e-05	1.000285	0.645385	1.550355	0.490410807727509	0.500032538000304	0.509654268273099	0.693525542865424	0.707132345491397	0.72073914811737	0.677772844910086	0.691070204989848	0.704371641381172	0.458871810892039	0.470099900989946	0.481327991087854	0.442945	0.0693046337495161	0.064230255429565	0.059392963595806	0.512172794729219	0.504996793983395	0.498156072571696	0.477825653190457	0.470811665518471	0.464133855382625	0.000557840040503209	0.000805742164828689	0.000787927199034233
503	log	2	0.65	0.5	2	162	0.657142	2000	2.46899194288747	0.00106255343261283	0.455496124527524	0.500280926384963	2.00194	1.295535	3.088805	0.248304293466727	0.292746940455138	0.337189587443549	0.300478471528536	0.354259177994558	0.40803988446058	0.293758013917718	0.346354720204076	0.398947199831371	0.198205209288702	0.242443881439785	0.286682553590868	0.422235	0.279341054767247	0.228906813079485	0.194765714618873	0.547746956187003	0.486749990303504	0.445456051116744	0.513179589028663	0.453544237184121	0.413160528833007	0.00410330307763424	0.00504066222487825	0.00492338699530162
504	log	2	0.65	0.5	2	8474	0.657142	2000	2.47003203334181	8.14321068408171e-05	0.455496124527524	0.499908016876012	1.999405	1.28984	3.10011	0.28650273171378	0.292554777220695	0.298606822727609	0.346354368944953	0.353670707458579	0.360987045972206	0.338475400447082	0.345626395128801	0.352775408160027	0.228911071018805	0.234864295256102	0.240817519493398	0.413685	0.252313896875223	0.246336785377959	0.240655670913611	0.513918469966495	0.506692773077542	0.499824905092449	0.479479113950057	0.472422235268271	0.465706948850658	0.000683339483745554	0.000835789055640816	0.000816708387780934
505	log	2	0.65	0.5	4	162	0.542856	2000	4.94328101929569	-3.6085598247774e-05	0.486333689213633	1.00015353068764	4.009475	2.60057	6.19682	0.134866076701057	0.160994731938195	0.187123387175333	0.148202719258498	0.176914425275996	0.205626131293493	0.144909983617769	0.172989416008352	0.201113942487179	0.0978246277684745	0.121263412440522	0.144702197112569	0.39424	0.411781378736861	0.353702078729912	0.315483700378229	0.551094174901063	0.487288617065355	0.445301262184918	0.516685211853739	0.454254501787907	0.413531016685188	0.00474959297759523	0.00526995746425521	0.00516405730281637
506	log	2	0.65	0.5	4	8474	0.542856	2000	4.94020180229263	0.000149271313839122	0.486333689213633	1.00009681135585	3.99908	2.58043	6.200285	0.157437082881253	0.160993254356393	0.164549425831533	0.172909401041387	0.176815061184638	0.180720721327889	0.168986315304914	0.172805947459654	0.176623064259241	0.11432923838833	0.117474504174219	0.120619769960108	0.387445	0.377802005597533	0.371182840848027	0.364909397694742	0.513202986946096	0.505933345888794	0.499043401101901	0.478871980947035	0.471790443157077	0.465054626935192	0.000732132953018174	0.000811035011582174	0.000797706538536182
507	log	2	0.65	0.5	8	162	0.42857	2000	9.8805436662442	0.000148234130392469	0.493409446652229	1.49999997402774	8.01932	5.184765	12.39154	0.0712977092497721	0.0852592768979122	0.0992208445460522	0.0741949324392638	0.0887238681299875	0.103252803820711	0.0725487394041333	0.0867264626661563	0.100931630147694	0.0491840355672337	0.061064483295072	0.0729449310229104	0.391615	0.481319191466623	0.421630664385003	0.382274137799438	0.541462834942759	0.479344659850382	0.438386364994872	0.507542899832682	0.446100343586052	0.406050101002035	0.00500777447700847	0.00525086635919018	0.00514633929130444
508	log	2	0.65	0.5	8	8474	0.42857	2000	9.88022678872387	0.000194589249130795	0.493409446652229	1.50013349597479	8.002155	5.160455	12.403915	0.0830289404383088	0.0849336427911743	0.0868383451440397	0.086376224697137	0.0883577144839549	0.0903392042707727	0.0844095098045252	0.086367861905731	0.0882854273950012	0.0571313713969499	0.0587244391294956	0.0603175068620412	0.381305	0.454081924471205	0.447068950946557	0.440426970500214	0.512701045046439	0.505405350085627	0.498495604469478	0.478260113205273	0.471522104419524	0.464428962170244	0.000785674023458741	0.000821927353131069	0.000910241672709953
509	log	2	0.65	0.5	16	162	0.314284	2000	19.7526670175125	0.000681893274370478	0.454198798779319	2.00018079452823	16.022615	10.382495	24.77392	0.0372359772249913	0.0438646068647771	0.0504932365045629	0.0376369182797345	0.0443369203613549	0.0510369224429754	0.0367937285018256	0.0433809250087968	0.0499227882272496	0.0249340033270782	0.0304843477588089	0.0360346921905395	0.423355	0.524599932665505	0.464425211774145	0.423549861971515	0.540984106707977	0.48016061041402	0.438844647529799	0.50640031928202	0.448058812235525	0.4074094568783	0.00502319521192659	0.0050974567382575	0.00509264229131925
510	log	2	0.65	0.5	16	8474	0.314284	2000	19.7606948931787	4.59472093498725e-05	0.454198798779319	1.9999689586439	15.99975	10.320095	24.801865	0.0428309474332046	0.043733530765892	0.0446361140985794	0.0432843960638321	0.0441965350065743	0.0451086739493164	0.0423213128707627	0.043191790622689	0.0440828988270132	0.028636793355482	0.0293798059261798	0.0301228184968777	0.414795	0.496435313314127	0.489308871835576	0.482534526110971	0.512276716318391	0.505074835631357	0.498228777909756	0.478618182532139	0.470859957951903	0.46415908730171	0.000787142281832211	0.000797539364614765	0.000781098581092591
511	log	2	0.65	0.5	32	162	0.199998	2000	39.4958569002598	-0.000789980034539839	0.352632526101092	2.49865737254941	32.062595	20.79373	49.386045	0.019581588918179	0.0221978241112868	0.0248140593043946	0.0194951421672757	0.022099830723173	0.0247045192790703	0.0191458348990253	0.0216348255390509	0.0241627950937172	0.0128718749659163	0.01512683843624	0.0173818019065638	0.521165	0.554969802489452	0.495015239852712	0.451374615496629	0.548073880876379	0.48838515222505	0.444938050482123	0.520986310215191	0.456998161724608	0.413259590221827	0.00531566471181166	0.00529998782616877	0.00531913783712656
512	log	2	0.65	0.5	32	8474	0.199998	2000	39.5332193911125	0.000159603394077949	0.352632526101092	2.50023420434782	32.004395	20.64482	49.613865	0.0218398135117437	0.0221953460814256	0.0225508786511075	0.0217414579395414	0.0220953893643366	0.0224493207891317	0.0212465746581315	0.0215934972806353	0.0219394605956076	0.0143660371940505	0.0146701151085488	0.014974193023047	0.513415	0.521096412160386	0.513796432138212	0.506793434646437	0.514245655005071	0.506978550035916	0.500007090176335	0.479777411715533	0.472747355944145	0.465939234505534	0.000841294361075213	0.000838735077167089	0.000821158851021159
513	log	2	0.65	1	0.25	162	1	2000	0.308753063695534	-0.00186083975641524	0.810930216216329	-2.00220515994701	0.250675	0.16228	0.38733	2.00992261782243	2.32332870983847	2.63673480185451	4.90512568828058	5.66998577796179	6.43484586764301	4.79507031447883	5.54290331197644	6.29098799990366	3.25534968366304	3.89995824886661	4.54456681407018	0.469735	-0.36881894607211	-0.393049414126348	-0.410077941099647	0.539143497847919	0.480074287887516	0.438562099611344	0.504799031363209	0.447008342755797	0.406453389457978	0.00203789906793944	0.00515552703060126	0.00505838539421868
514	log	2	0.65	1	0.25	8474	1	2000	0.308747387691824	6.76164536164834e-05	0.810930216216329	-2.00007333938421	0.25001	0.16008	0.38771	2.27829991403385	2.32107811376659	2.36385631349932	5.55068600184253	5.6549076094713	5.75912921710008	5.42456716868623	5.5265476523613	5.628270160951	3.67091408551607	3.75765454109323	3.84439499667039	0.45968	-0.379010380141241	-0.381962302069276	-0.384780814113722	0.512918625759638	0.505726866725327	0.498860133306964	0.47854428848124	0.471549631797854	0.464804148382444	0.000329755389686828	0.000827635868844418	0.00081100069994023
515	log	2	0.65	1	0.5	162	0.885714	2000	0.61801989728804	0.00028911637892743	0.811571529291185	-0.999532648269605	0.501095	0.32408	0.7743	1.37067722761934	1.58520686063706	1.79973649365479	2.45031692487166	2.83379624307894	3.21727556128621	2.39517217277358	2.77014962452616	3.1451051220193	1.61435871106363	1.93589379821	2.25742888535637	0.46769	-0.130690300240551	-0.164641211509781	-0.188429967969204	0.553331043205808	0.492645453182954	0.450125732055899	0.518520591924264	0.459196633181903	0.417623512756284	0.00310047207175266	0.00574152664363415	0.00562704610767654
516	log	2	0.65	1	0.5	8474	0.885714	2000	0.617447890526337	7.28182217971308e-05	0.811571529291185	-1.00016386017467	0.500035	0.3221	0.774965	1.55594949142529	1.58516176462211	1.61437403781894	2.77684633406274	2.82898035783558	2.88111438160842	2.71377886158578	2.76475516422932	2.81568292642042	1.83737794170805	1.8807687567287	1.92415957174936	0.460055	-0.152727186227603	-0.156744198105691	-0.160579776745593	0.51207720547343	0.504908323931469	0.498063232989338	0.477735334024023	0.47074318882327	0.464041701823172	0.000431038035862195	0.000787541857925474	0.00077128115240298
517	log	2	0.65	1	1	162	0.771428	2000	1.23306565745589	-0.000477176473197762	0.847500280622663	-0.00191567871824914	1.00141	0.647665	1.54479	0.858181682656391	0.999831269652605	1.14148085664882	1.21541796577249	1.41602927580645	1.61664058584042	1.18826361076221	1.38444443530908	1.58063186962959	0.80521879830146	0.972717738289845	1.14021667827823	0.449985	0.0887189813311689	0.0466047108179248	0.0173924502508162	0.54131753938806	0.481688180616435	0.440327688939304	0.506951145799284	0.448643959033044	0.40820878949435	0.00349405110843	0.00506311508410921	0.00495592139111445
518	log	2	0.65	1	1	8474	0.771428	2000	1.23534831289644	6.28361689120375e-05	0.847500280622663	0.000328603236295312	1.000285	0.645275	1.55016	0.980549052655598	0.999798369134731	1.01904768561387	1.38665831172052	1.41387998979443	1.44110166786834	1.35518578896267	1.38178882470479	1.40839238463707	0.916108115634089	0.938557591569094	0.961007067504099	0.442065	0.0709782015177749	0.0658678383110344	0.0609966356571252	0.514533889726936	0.50730700325552	0.500418328690264	0.480159511205284	0.473095639402227	0.466362828569068	0.000594565095872473	0.000860151384731973	0.000841266028171854
519	log	2	0.65	1	2	162	0.657142	2000	2.46759240238052	0.00073853509128346	0.910992249055047	0.999872827105974	2.006305	1.29914	3.087275	0.494943020026595	0.583608627202624	0.672274234378653	0.598729222369504	0.705985871903504	0.813242521437503	0.585492726650791	0.690443564690022	0.795375213037168	0.396694245892867	0.485256605345477	0.573818964798087	0.4218	0.276416559580162	0.225728738774102	0.191453884478617	0.543769670166783	0.482457860783571	0.44099984915249	0.509822271963336	0.449896899128173	0.409350352604599	0.00436291152754578	0.00537566710776645	0.00526775475273857
520	log	2	0.65	1	2	8474	0.657142	2000	2.47052696050603	-0.000111298559012542	0.910992249055047	0.99992250420198	2.000285	1.290235	3.10047	0.572975651045265	0.585077367318003	0.597179083590739	0.692616817815042	0.707245459711877	0.721874101608713	0.676881212491018	0.69117819087569	0.705474447020382	0.457719456629182	0.469627539008236	0.481535621387291	0.41366	0.252517998142731	0.246524709239048	0.240828323643242	0.514048169928362	0.506803420695221	0.499917571738452	0.479652497513444	0.472573731025167	0.465843947513228	0.000678802887433753	0.000833145664073361	0.000816431904154816
521	log	2	0.65	1	4	162	0.542856	2000	4.95010374640375	-0.00174675690368186	0.972667378427265	1.99978026277981	4.00972	2.600555	6.211555	0.269593196949797	0.321667569051282	0.373741941152766	0.296229228191604	0.353448668247279	0.410668108302953	0.289575531011091	0.345541309393864	0.401491538522064	0.195031760344466	0.241697983517117	0.288364206689768	0.39516	0.413873828995075	0.355958817128253	0.317729747264257	0.553305310013397	0.489682264838053	0.447685213559263	0.518552698778156	0.456375797448797	0.415301066907846	0.00462586594692386	0.00513080170677106	0.00503367794224187
522	log	2	0.65	1	4	8474	0.542856	2000	4.94057339609343	9.28017676373498e-05	0.972667378427265	1.99971648345606	3.99921	2.57943	6.19994	0.314887606554964	0.32199937765887	0.329111148762775	0.345833797250752	0.353644491764229	0.361455186277706	0.337967430751306	0.345600740398656	0.353238881842633	0.228444356565313	0.234732542975472	0.241020729385632	0.387155	0.379205568243606	0.37255395569248	0.366249975138668	0.514745752166392	0.507440457895471	0.500516958925085	0.48029091318859	0.473152879550367	0.466407978316356	0.000764591183066231	0.000846748585703562	0.000828125905414509
523	log	2	0.65	1	8	162	0.42857	2000	9.87409081379852	-0.00138688684490364	0.986818893304458	2.9978182633616	8.01936	5.19127	12.37723	0.141747107446521	0.169722684365327	0.197698261284133	0.147505201040726	0.176617404429554	0.205729607818382	0.144212812781138	0.172685471856814	0.201157369334215	0.0979513624364541	0.121752915831847	0.14555446922724	0.388965	0.483666161090824	0.42280722696953	0.382998439352461	0.543832715006139	0.480504853398996	0.439081267040112	0.509507912571344	0.447582771173454	0.407075280314843	0.0053268247740819	0.00557353165345831	0.0054637114385552
524	log	2	0.65	1	8	8474	0.42857	2000	9.88189494756866	-0.000258078507267543	0.986818893304458	2.99971400616455	8.001395	5.162575	12.403115	0.166136255085503	0.169943931043641	0.17375160700178	0.172835059072717	0.17679626372734	0.180757468381964	0.168960154305664	0.173299873863431	0.176916435613659	0.114335416926797	0.117519511986613	0.120703607046428	0.382015	0.453895114603894	0.446901653782004	0.440277750573229	0.51251538850238	0.505239965038016	0.498348998845353	0.478636139751759	0.475444518838809	0.466556831342735	0.000800470186984458	0.000836297570876254	0.00168950096300395
525	log	2	0.65	1	16	162	0.314284	2000	19.7800872812968	-0.00151929246478135	0.908397597558638	4.00026416053841	16.05329	10.402315	24.782045	0.0738468697191407	0.0870912860971572	0.100335702475174	0.0746383345596263	0.0880247251190545	0.101411115678483	0.0730806078534118	0.0861676216570065	0.0992097193145887	0.0494677855095313	0.0605031100812172	0.0715384346529031	0.42227	0.522712248773596	0.463480431559699	0.423317893059651	0.538956153230833	0.479095287462985	0.438506098437898	0.506848807252172	0.448235265514163	0.407195576056816	0.00477095765380977	0.00483694424380652	0.00502953604689919
526	log	2	0.65	1	16	8474	0.314284	2000	19.7592621705165	-0.00037829990948588	0.908397597558638	3.9995317999722	15.999085	10.323845	24.799065	0.0856707499776143	0.0874754770830374	0.0892802041884606	0.0865778301063531	0.0884016654702654	0.0902255008341776	0.0846557194393014	0.0869330848943891	0.0885841431459415	0.057286868812919	0.0587724990006531	0.0602581291883872	0.4151	0.496379524209061	0.489259343965443	0.482490805082475	0.512222169603073	0.505026604047937	0.498186402859886	0.478631542838562	0.479991913890093	0.471045498004458	0.00085652265397029	0.000867736897776582	0.00257936336309826
527	log	2	0.65	1	32	162	0.199998	2000	39.5074646707151	-0.000415393539114384	0.705265052202183	4.99817834989552	32.00745	20.716295	49.557965	0.0393684826137164	0.0446055601388854	0.0498426376640544	0.0391958120825208	0.0444099083924007	0.0496240047022806	0.0384642341459842	0.0434663697300371	0.048658778704565	0.0259363848771237	0.0304539051839962	0.0349714254908687	0.523835	0.548252293498112	0.48994430177876	0.447300463499727	0.541428568283551	0.483377596567517	0.440921719209347	0.512472187559561	0.451651302342181	0.412737006915577	0.00500015909084334	0.00498757855902012	0.00501895958100524
528	log	2	0.65	1	32	8474	0.199998	2000	39.5339911888519	-0.000146271713640131	0.705265052202183	5.00007747964368	32.009735	20.64977	49.623665	0.0436814008784694	0.0443920394921009	0.0451026781057324	0.0434845707650164	0.0441920072219502	0.044899443678884	0.042886904739999	0.0435478460914305	0.0441323212140299	0.0287666522287726	0.0293751423974544	0.0299836325661363	0.513725	0.519369877481013	0.512082057813684	0.505090563051067	0.512522885145243	0.505267907225734	0.498307918864001	0.491720153112867	0.483305294845835	0.472775988463903	0.000856165669282211	0.000853407450657392	0.00380347522269184
529	log	2	0.65	10	0.25	162	1	2000	0.309231653056303	0.0121400006965869	8.10930216216329	-19.9723477874179	0.250685	0.16235	0.38723	20.0266373091497	23.1588113406612	26.2909853721728	48.8669452164857	56.5107358692522	64.1545265220187	47.3867135039615	54.8851133074181	62.208621924746	32.3708644268981	38.7962568991234	45.2216493713488	0.46949	-0.368626505083795	-0.392544221319039	-0.409383479901153	0.539654752013968	0.481334719397229	0.440276467038932	0.493706633256583	0.438396691346436	0.395735778128085	0.00190275667667379	0.00485654955876789	0.00522405017374426
530	log	2	0.65	10	0.25	8474	1	2000	0.30884103572474	0.000353374408591176	8.10930216216329	-19.9984249743786	0.25004	0.16007	0.38781	22.7886199985068	23.216120549915	23.6436211013231	55.5199531562162	56.5614753751857	57.6029975941551	53.766353699186	55.276044436879	56.268094674259	36.7057576523612	37.5723079821717	38.4388583119822	0.460145	-0.378810182475464	-0.381760177360587	-0.384576970950863	0.513390241672325	0.506203240282283	0.499340754366516	0.465453455569337	0.471973888353235	0.464562384719232	0.000325480240921179	0.000819183685875929	0.000802536518699522
531	log	2	0.65	10	0.5	162	0.885714	2000	0.618512689315235	0.00396176106831224	8.11571529291185	-9.97592690294195	0.50138	0.32458	0.777035	13.7090612426755	15.8501214482004	17.9911816537253	24.4970300080308	28.3226611980492	32.1482923880677	23.9343895330733	27.6804665648296	31.3169661291813	16.2497192299482	19.4668504071899	22.6839815844316	0.470305	-0.13813610872437	-0.170930721897652	-0.193964939963294	0.539311429971402	0.480752059512835	0.439617469897884	0.503991877104139	0.447125674424028	0.402210708319653	0.00289462632834992	0.0053250257132681	0.00519243858277566
532	log	2	0.65	10	0.5	8474	0.885714	2000	0.617582550059912	0.000376054173222011	8.11571529291185	-10.0026156950842	0.500045	0.321845	0.774835	15.5552112488345	15.8471925833439	16.1391739178532	27.7600862611213	28.2811610899077	28.802235918694	27.1289612943737	27.6382143809183	28.1475428208349	18.3486956008166	18.7820771061728	19.2154586115289	0.45997	-0.151778740933843	-0.1558069759124	-0.159653237549771	0.513740889412843	0.506552038744031	0.499687940880708	0.479324058351565	0.472299819931319	0.465596512836739	0.000444731110513427	0.000818557447522475	0.000799607630406361
533	log	2	0.65	10	1	162	0.771428	2000	1.23259123066474	-0.00636204340843863	8.47500280622663	-0.0328638249701591	1.002635	0.648915	1.54444	8.59362290445067	10.0054238239193	11.417224743388	12.1666745141517	14.1653555756648	16.164036637178	11.8971716657749	13.8521142616687	15.8071485819221	8.08535091126442	9.76096631143241	11.4365817116004	0.451485	0.0859934269390663	0.0440016332820866	0.0148465471386873	0.536851453254746	0.477433244465996	0.436177182620031	0.502824208168496	0.444719951189305	0.404386867200059	0.0034088197580131	0.00494352119890189	0.00483297284861823
534	log	2	0.65	10	1	8474	0.771428	2000	1.23507505119731	0.0010620346059574	8.47500280622663	0.000272959999968008	0.99983	0.645195	1.549955	9.80736311711405	9.99987783282906	10.1923925485441	13.8704492594132	14.1427208029257	14.4149923464382	13.5556998994375	13.8217040240745	14.0878489081408	9.17277356487558	9.39735711169402	9.62194065851246	0.442465	0.0697765817363497	0.064694456893991	0.0598499269234001	0.51296342584514	0.505775895484596	0.498924389877367	0.478632368234797	0.471598269959131	0.464907732242716	0.000572666507509653	0.000825649793680626	0.000808370878974344
535	log	2	0.65	10	2	162	0.657142	2000	2.46954900670506	0.0390623884602251	9.10992249055047	10.0391157476969	2.00166	1.296125	3.096515	4.97033592939507	5.85901139723212	6.74768686506916	6.014897935323	7.09030297020595	8.1657080050889	5.87714871836567	6.92968847519967	7.98175139395618	3.9714979103485	4.85870669577345	5.7459154811984	0.421575	0.281300982648694	0.229823511246177	0.195059915511743	0.550269004180083	0.48798232582585	0.445918551640723	0.514657475232718	0.454240856246935	0.413271074528038	0.00451516536570482	0.00556753495827887	0.00545316086252059
536	log	2	0.65	10	2	8474	0.657142	2000	2.47021943325269	-0.000982700361102979	9.10992249055047	9.99778118350574	1.999925	1.290315	3.10022	5.72730372106794	5.84832171184103	5.96933970261411	6.92344088152109	7.06973340390745	7.21602592629381	6.76613407230387	6.90812081192823	7.05173132407791	4.57807150886952	4.69715490918043	4.81623830949134	0.413665	0.25173451217744	0.245762525431858	0.240086301112013	0.513149800659766	0.505930625448966	0.499068979755687	0.478768810711551	0.471499040756849	0.464939476698288	0.000673028663559415	0.000823259181614365	0.000810493636947034
537	log	2	0.65	10	4	162	0.542856	2000	4.93780147868657	-0.00898344499997717	9.72667378427265	19.9776870383456	4.00117	2.59503	6.188185	2.70846999551752	3.23136105391771	3.75425211231791	2.97678521336824	3.5514714915964	4.12615776982455	2.91160304701854	3.47482279218112	4.03510517877557	1.95789579249263	2.42634407758092	2.89479236266921	0.39491	0.413342735679218	0.355626808234979	0.317502303152604	0.553170034181656	0.489743570134832	0.447846720857178	0.519262719999917	0.457561304414863	0.415905867986987	0.00462897276433205	0.00514739993738238	0.00506567503673992
538	log	2	0.65	10	4	8474	0.542856	2000	4.94154200826373	0.00260729444444772	9.72667378427265	20.0044406685803	4.00047	2.581215	6.201275	3.14807624331764	3.21919751344441	3.29031878357118	3.45734694729751	3.5354552514328	3.61356355556808	3.37885737427392	3.45515616375034	3.53151438249172	2.28636979910156	2.34926887411998	2.41216794913839	0.387475	0.377708135235949	0.371093743459286	0.3648248554851	0.513051294125699	0.505787120339048	0.498902391785693	0.478703349790026	0.471588617189681	0.464870076528267	0.00077138009985835	0.00085382779548975	0.000835697113234915
539	log	2	0.65	10	8	162	0.42857	2000	9.85652672986085	0.0142389460884095	9.86818893304458	29.9835232667557	8.00446	5.187175	12.349725	1.42261290616171	1.70283311561227	1.98305332506283	1.4805707026854	1.77220904941339	2.06384739614138	1.45137783586538	1.73691144811747	2.02054697231112	0.984192017789152	1.2219355717975	1.45967912580585	0.391265	0.477431580614155	0.418890376103644	0.380371380120396	0.537497147556138	0.47657514604506	0.436489637747748	0.507810203322313	0.447268356385327	0.406380222519198	0.00479752922460176	0.00502172131606916	0.00506929028356969
540	log	2	0.65	10	8	8474	0.42857	2000	9.88329763547061	-0.000484599816321383	9.86818893304458	30.0015768792814	8.000615	5.162115	12.40277	1.66114339575661	1.69922094960452	1.73729850345242	1.72813013915546	1.76774320412488	1.8073562690943	1.68888931589844	1.72759842651676	1.76629175758629	1.14283403981479	1.17466613693569	1.20649823405659	0.38185	0.454305743775838	0.447309853275404	0.440683673701093	0.512950197839733	0.505672190057682	0.498778802375539	0.478594527853309	0.471478212641165	0.464724187157566	0.000777711717205162	0.000813437330784947	0.000795563082311934
541	log	2	0.65	10	16	162	0.314284	2000	19.769863200238	0.000921677431532932	9.08397597558638	39.9941609300287	16.009985	10.38031	24.79548	0.745700696427454	0.878403386301299	1.01110607617514	0.753757484447824	0.887893784551481	1.02203008465514	0.737386394773715	0.872520616048404	1.00404751549103	0.497527218134647	0.60795928260205	0.718391347069454	0.42435	0.532096019017015	0.471839050604281	0.43095095419486	0.548601410154494	0.487693683086889	0.446364152539392	0.514978395363785	0.461612103946331	0.421403756300281	0.00521556647895893	0.00529186728690149	0.0058168731203599
542	log	2	0.65	10	16	8474	0.314284	2000	19.7592439134823	-0.000236451867946469	9.08397597558638	39.9978950697564	16.000255	10.323345	24.797195	0.856448485834445	0.87449598688115	0.892543487927855	0.865514633536073	0.883753180883203	0.901991728230333	0.845895084153889	0.863705030945058	0.881508871856882	0.572557530233599	0.587417530556062	0.602277530878524	0.414735	0.49663624265805	0.489497067906367	0.482710693613721	0.512478454625948	0.505263709567064	0.498405499471146	0.478193666418242	0.471117446990712	0.464379264788944	0.000804043423166229	0.000814871427983416	0.00079841168699462
543	log	2	0.65	10	32	162	0.199998	2000	39.489802199843	-0.00266359287362888	7.05265052202183	49.9975893775565	32.031375	20.77128	49.461185	0.392910356115061	0.445246267166459	0.497582178217858	0.391181912036027	0.443287633218135	0.495393354400243	0.390747551464805	0.442170687695268	0.489801782892311	0.259124073325233	0.304265375722895	0.349406678120557	0.52356	0.549922754008076	0.491183740969688	0.448309530843209	0.543074156863518	0.484594185538976	0.441909138068808	0.539835635428176	0.481400808592044	0.42533076770213	0.00556659759430988	0.00555092203135906	0.00852790889573228
544	log	2	0.65	10	32	8474	0.199998	2000	39.5259802531309	0.00220644264403218	7.05265052202183	50.0029418147537	31.9985	20.6511	49.612725	0.43697033956689	0.444084663284702	0.451198987002513	0.435003603072931	0.442085906221834	0.449168209370737	0.425131735594451	0.432044446673195	0.439410838386389	0.287737528963275	0.29382186974121	0.299906210519145	0.51407	0.519534196838449	0.512275531979579	0.505311882393124	0.512694599292539	0.505468603990259	0.498536296192724	0.478366147314841	0.471273201588153	0.465918150254611	0.000856634905008508	0.000853993921522053	0.000835467241636891
545	log	2	0.65	30	0.25	162	1	2000	0.308196383346785	-0.0190308006903613	24.3279064864899	-60.1334896754085	0.2495	0.161985	0.385905	60.4726569188743	69.8857665557041	79.2988761925338	147.89150055977	170.910248855003	193.928997150236	143.886856111597	166.562204518735	188.539635407395	97.5619424089779	116.866559420336	136.171176431695	0.47019	-0.365964321049273	-0.390372633324528	-0.407536234433422	0.549580812669938	0.489908941645297	0.447949839083159	0.507353161282218	0.451373691591658	0.408042052186582	0.0020324136198827	0.00516871129580321	0.00523352043680802
546	log	2	0.65	30	0.25	8474	1	2000	0.308798982990751	0.000877828038796895	24.3279064864899	-60.0026502971948	0.24999	0.16009	0.387805	68.4244991248599	69.707645214379	70.9907913038982	166.722707835455	169.849209134439	172.975710433423	162.703343979243	165.75659290703	168.803976551904	110.143591174959	112.744170116966	115.344749058973	0.460145	-0.378435769471618	-0.381393232544732	-0.384217138214204	0.514482385228809	0.507276260779646	0.500395561258565	0.477972262444639	0.47096500862792	0.464216153321066	0.000320256764976613	0.000809576925133494	0.00143316386244147
547	log	2	0.65	30	0.5	162	0.885714	2000	0.617589645320752	0.0208534343770495	24.3471458787356	-29.9847757794913	0.501275	0.324605	0.773915	40.9652237376008	47.3878822468109	53.8105407560209	73.1850216890502	84.6596749737737	96.1343282584972	71.4600390024961	82.3655646075596	93.7386400697698	48.5569912400691	58.2258998785892	67.8948085171092	0.467655	-0.136853706365237	-0.170076904910548	-0.193422004919188	0.541257202015682	0.481948488242708	0.440273336345645	0.505189293825241	0.441824550729937	0.403945219170282	0.0029298034301236	0.00537441883037724	0.00552622500546194
548	log	2	0.65	30	0.5	8474	0.885714	2000	0.617615370001407	-0.0024720246646292	24.3471458787356	-29.9968693871761	0.500105	0.322145	0.775175	46.655232488445	47.5317138352067	48.4081951819685	83.253665124022	84.8176971274073	86.3817291307926	79.3017619803827	79.6153887389004	83.4620383110928	55.0850883548077	56.3867364367666	57.6883845187255	0.459735	-0.152531914196837	-0.156552953072274	-0.160392251885872	0.512244604775525	0.505069404053792	0.498218502459559	0.440913013094501	0.412732099276385	0.447505356194453	0.000456575536187497	0.000834382274303147	0.00486105903026066
549	log	2	0.65	30	1	162	0.771428	2000	1.2330226633026	-0.0038947722987667	25.4250084186799	-0.0517477170864693	1.000395	0.64932	1.5458	25.7798282809311	30.010095628676	34.240362976421	36.5195110306315	42.5123930296127	48.5052750285939	35.7103644282489	41.5719414869396	47.359032876451	24.2592832907736	29.2541333339468	34.2489833771201	0.45439	0.0849843540519953	0.0439575853287953	0.0154629589914932	0.536274696799189	0.478205192836008	0.437871789927473	0.502379710127823	0.445569738736036	0.403987735008666	0.00340690662112718	0.00493148281518393	0.00484229389852321
550	log	2	0.65	30	1	8474	0.771428	2000	1.23531870432835	0.000392471900477023	25.4250084186799	0.00192290039224034	1.000125	0.645075	1.549775	29.4152428179004	29.9927432687511	30.5702437196019	41.5988080848891	42.4155047863045	43.2322014877199	40.6543647923075	41.4524927943605	42.250522029423	27.4770114652672	28.1504352051633	28.8238589450595	0.442095	0.0711796688889325	0.0660664317889371	0.0611925246268727	0.514845332807164	0.507614239302225	0.500721604351079	0.480451765447651	0.473383747481027	0.466643104375156	0.000589943662852529	0.000852989410499931	0.000833359498909536
551	log	2	0.65	30	2	162	0.657142	2000	2.46613608400864	0.029498598141798	27.3297674716514	29.9723401481102	2.003165	1.29582	3.08899	14.8713183173144	17.5432934438312	20.215268570348	17.9945089969007	21.2275410473367	24.4605730977728	17.588587340785	20.752264576579	23.9149297912906	11.8973753817117	14.5621684604196	17.2269615391275	0.420335	0.279452816845081	0.22825811422114	0.193713121629891	0.547850429528967	0.485908796321159	0.444112019533306	0.513077183931294	0.452617289690185	0.411894292527596	0.00433844964625501	0.00535164711415902	0.00524518778362441
552	log	2	0.65	30	2	8474	0.657142	2000	2.471017615619	0.000695053096237878	27.3297674716514	30.0098323694098	2.00035	1.2904	3.101235	17.1797632368774	17.5428542435051	17.9059452501327	20.7669669143409	21.2058724108167	21.6447779072924	20.2946671370021	20.7210806391009	21.1345017876567	13.7356565630357	14.0927776486758	14.4498987343159	0.41388	0.251432515701238	0.245482901509534	0.23982780149751	0.512730179795146	0.505538295085113	0.498702418388724	0.478327246273842	0.47112266901961	0.463365673015942	0.00067181583789798	0.00082471306282223	0.00082343295651947
553	log	2	0.65	30	4	162	0.542856	2000	4.94165359325931	0.0387681771339716	29.1800213528179	60.0574380503362	4.01268	2.59723	6.200565	8.09177265885412	9.6594181670739	11.2270636752937	8.8908314543743	10.6132318554164	12.3356322564585	8.70655574557042	10.3823452093133	12.0645877550943	5.89886205240098	7.30767510615222	8.71648815990346	0.395775	0.40197570760867	0.345852760040184	0.308785452335275	0.540165632241439	0.478512388344906	0.437792046038092	0.50828329010822	0.446329765293598	0.406245176403669	0.00463563860282913	0.0051453408874278	0.00504290217724013
554	log	2	0.65	30	4	8474	0.542856	2000	4.9417993524756	0.0170008038392762	29.1800213528179	60.0214922502756	4.00133	2.58033	6.202125	9.44057811869218	9.65386405454563	9.86714999039907	10.3677992349665	10.6020333537294	10.8362674724923	10.1379647404061	10.37427074124	10.5945476559734	6.85076054704485	7.03938598056367	7.22801141408248	0.38705	0.378844494229082	0.372193520988411	0.36589028137381	0.514266745840899	0.50696254453477	0.500040229691336	0.480692878494902	0.47458594772053	0.466587370082228	0.000764529944137773	0.000846951009615974	0.00103147836621674
555	log	2	0.65	30	8	162	0.42857	2000	9.89363278267863	0.0514029869661941	29.6045667991337	90.1068295025341	8.02915	5.1996	12.401845	4.25221203846166	5.08946196544662	5.92671189243158	4.42477370436204	5.29600499543574	6.16723628650943	4.35812898423981	5.19337409156268	6.05556131418757	2.92243353863853	3.6321778746029	4.34192221056727	0.389275	0.488833789324157	0.427828341142753	0.387843175597733	0.549147653705905	0.485668435442053	0.444062089141914	0.525786497402704	0.456872790719575	0.417816004863088	0.00511489847375329	0.00535735615683949	0.0055108204469498
556	log	2	0.65	30	8	8474	0.42857	2000	9.884925915919	-0.00102692427681593	29.6045667991337	90.0092620578193	8.0031	5.16117	12.40436	4.98171688234955	5.09590574809033	5.21009461383111	5.18251943788762	5.30131101532463	5.42010259276163	5.07856553466828	5.1881135860706	5.3095421943708	3.42251755479865	3.51795065027446	3.61338374575027	0.381125	0.456449409016954	0.449396731453418	0.442717196136568	0.515153357587363	0.507816419446313	0.50086766312956	0.484748589324876	0.475621803311636	0.470276491125372	0.000814787067085683	0.000851193425545508	0.00148418665998492
557	log	2	0.65	30	16	162	0.314284	2000	19.7876021022714	0.102919924572664	27.2519279267591	120.161158178901	16.070705	10.414365	24.78547	2.22845973641512	2.62484671014646	3.02123368387779	2.25224173372043	2.65286146877722	3.05348120383401	2.22950898177749	2.64359652368771	3.04128316552857	1.49137313896372	1.82201008518833	2.15264703141295	0.424655	0.525481619424612	0.465764264780897	0.425230793829321	0.5417097097309	0.481356126689791	0.44039098874223	0.527348982366284	0.475162941885613	0.434114174770434	0.00484780408396403	0.00491623143310891	0.00715823173018373
558	log	2	0.65	30	16	8474	0.314284	2000	19.7636023891827	0.00317695108179662	27.2519279267591	120.0046641135	16.001105	10.323155	24.797195	2.56974050330873	2.62388068599348	2.67802086867822	2.59693940338276	2.65165261958965	2.70636583579654	2.54205451002528	2.59751383364323	2.70289692479876	1.71704027210483	1.76158830303104	1.80613633395724	0.41483	0.49743914503026	0.490301698424606	0.483516899040059	0.513287202545462	0.506074214846138	0.499217606716718	0.481292204079443	0.475245305314682	0.496859457200148	0.000821057198535239	0.000831843279877346	0.00209782244179363
559	log	2	0.65	30	32	162	0.199998	2000	39.4506827499054	-0.0413569630059288	21.1579515660655	149.902148724498	32.03161	20.74075	49.36784	1.17472638164731	1.33178145400504	1.48883652636278	1.1695640879143	1.3259290584599	1.4822940290055	1.19319347496563	1.34993399370584	1.48411194075687	0.773781300470719	0.908848068989064	1.04391483750741	0.52296	0.546227178105936	0.488570887930243	0.446424717347575	0.539402234642713	0.482000471416311	0.440040365609243	0.573736651126012	0.507848485463817	0.442711809020315	0.00474124734157195	0.00473027731739634	0.010369697439981
560	log	2	0.65	30	32	8474	0.199998	2000	39.5269993236819	0.00407466025335871	21.1579515660655	150.001846265898	31.99861	20.64089	49.602205	1.31021819885848	1.33155270453576	1.35288721021305	1.30432100372609	1.32555948414187	1.34679796455766	1.29991710856031	1.29918389834855	1.31767613008469	0.861451490492647	0.879693690547888	0.89793589060313	0.51316	0.521766445209028	0.514456394509835	0.50744382068346	0.514916732315045	0.50763958139312	0.500658568549395	0.509759675931941	0.477752845652466	0.468197261557887	0.000822234618823447	0.000819838145352532	0.00267502762998168
561	log	2	0.85	-15	0.25	162	1	2000	0.358383756318433	-0.0354596197033029	12.1639532432449	29.9801646055934	0.250835	0.1424	0.442195	-38.3743781187299	-34.7740787438444	-31.173779368959	-93.7994962428532	-84.997804326707	-76.1961124105609	-88.7491581024974	-80.5258821110449	-72.0919251184125	-51.5278283457223	-44.6244436439162	-37.7210589421101	0.49892	0.223311881241544	0.182499596362799	0.124775353758433	-0.895762898607837	-0.995301672225373	-1.13608285942221	-0.794496108678378	-0.890725977598809	-1.02176089456188	0.00517534487197242	0.0128599175065029	0.0123347210647278
562	log	2	0.85	-15	0.25	8474	1	2000	0.358779188108455	-0.0045188738435793	12.1639532432449	29.99836211285	0.24996	0.140165	0.44333	-35.3268157476717	-34.836099738428	-34.3453837291843	-86.0774874225593	-84.8818045677027	-83.6861217128461	-81.6392900528804	-80.5051268514616	-79.3711486893543	-42.161672026676	-41.2397572108792	-40.3178423950824	0.475505	0.160357418006132	0.153462652604966	0.146250843626763	-1.04583935873335	-1.06263915235886	-1.08021146092365	-0.940351625641495	-0.956281523032395	-0.972949054283715	0.00090555434474809	0.00223952434240505	0.00212419672355778
563	log	2	0.85	-15	0.5	162	0.885714	2000	0.715343163781994	0.0212103300438185	12.1735729393678	15.0625179687024	0.50184	0.28363	0.88629	-26.2805767102918	-23.8195527256442	-21.3585287409966	-47.0276639167979	-42.6242770266968	-38.2208901365958	-44.5793329008611	-40.4423253907258	-36.2033001323694	-25.9931816884224	-22.5220960620854	-19.0510104357483	0.500865	-0.0549942328344711	-0.10998654194031	-0.187522913847161	-0.886537594192226	-0.984923865636766	-1.12365648087049	-0.787502416825946	-0.883218854114999	-1.01140584828196	0.00656531878074116	0.0120625612888984	0.0114526982466376
564	log	2	0.85	-15	0.5	8474	0.885714	2000	0.717930862410836	-0.00102892765110945	12.1735729393678	14.9905128036654	0.5001	0.281705	0.887355	-24.1024579858147	-23.7675672500368	-23.432676514259	-43.0081242953352	-42.4105485124972	-41.8129727296591	-40.7900801964305	-40.0674917934976	-39.4391362931998	-21.0605580014388	-20.5997834004801	-20.1390087995215	0.47504	-0.146887770753595	-0.156320268168342	-0.166186961905841	-1.04644425669244	-1.06327479619732	-1.08088007283412	-0.940909264436828	-0.949280241322692	-0.962902121922535	0.00124694606443144	0.00224182966361451	0.0031803859005542
565	log	2	0.85	-15	1	162	0.771428	2000	1.43545471068875	0.0130343641767064	12.7125042093399	0.00607521116123128	1.004	0.569165	1.774015	-16.6550256903476	-15.0358705174176	-13.4167153444875	-23.6014661604994	-21.3070846699182	-19.0127031793369	-22.4025881640173	-20.2238610003598	-18.0450859338859	-13.0215626400954	-11.244972483514	-9.46838232693259	0.489255	-0.331819848429095	-0.399548060218731	-0.495479448109835	-0.885779489332579	-0.981655104721612	-1.11744738891563	-0.789505323802466	-0.880455883300475	-1.00928103948475	0.00795071385645477	0.0114034791712558	0.0107957951165363
566	log	2	0.85	-15	1	8474	0.771428	2000	1.43472039320167	-0.00225121529381606	12.7125042093399	0.00306590367328884	0.999705	0.56368	1.773445	-15.2275166198885	-15.006652663723	-14.7857887075575	-21.5385494270114	-21.2261480593854	-20.9137466917593	-20.4288247476646	-20.1324742011974	-19.8356838614201	-10.559215866576	-10.3225276057941	-10.0858393450122	0.46279	-0.444951029001787	-0.456725829941651	-0.46905620107583	-1.04378065891405	-1.0604351451807	-1.07787543781298	-0.938484571960971	-0.954277065053007	-0.970770993255601	0.00150662509093538	0.00214744047767723	0.00204134703918607
567	log	2	0.85	-15	2	162	0.657142	2000	2.88272051908094	0.0221564944047021	13.6648837358257	-15.0496196609536	2.01202	1.141945	3.558585	-9.80007767285527	-8.78621267586714	-7.77234767887902	-11.8586437723727	-10.6317259827699	-9.40480819316711	-11.2555872740632	-10.0902608193751	-8.9245736099786	-6.51055564440253	-5.58585096300066	-4.6611462815988	0.466535	-0.562628518456981	-0.641107217882547	-0.754029761407706	-0.890085325564042	-0.984996562140597	-1.12156336074054	-0.793966704959661	-0.883924226056629	-1.01340971155039	0.00869975703068271	0.0106451439562441	0.0101234050810108
568	log	2	0.85	-15	2	8474	0.657142	2000	2.868771760816	0.00406741624959276	13.6648837358257	-14.9878361064226	1.99881	1.127465	3.545905	-8.9162153563354	-8.77725573720756	-8.63829611807972	-10.7795895692527	-10.6115891794322	-10.4435887896117	-10.2245046080451	-10.0650291602838	-9.90587052556502	-5.28580513151223	-5.16198429415571	-5.03816345679919	0.440395	-0.69029425511291	-0.703964399462284	-0.718310108780837	-1.04353504912437	-1.06006210742414	-1.07740591856545	-0.938301882477613	-0.953955126070302	-0.970441823551858	0.00182131878497496	0.00221845571588798	0.00210588592211272
569	log	2	0.85	-15	4	162	0.542856	2000	5.75075722242306	-0.00727501128226025	14.590010676409	-30.0304355184329	4.018465	2.27459	7.094435	-5.43733495808351	-4.8370901501946	-4.23684534230568	-5.97680474025697	-5.31700290456747	-4.65720106887797	-5.67259467339582	-5.0486833921699	-4.42334314254237	-3.28131585017392	-2.79480507083565	-2.30829429149738	0.441505	-0.727039543527004	-0.814553522501906	-0.943803317369122	-0.897895645132467	-0.994059691107144	-1.13608439735357	-0.801291453183863	-0.893523026262497	-1.02881934588287	0.0108310262015383	0.011988503011748	0.0114091960912455
570	log	2	0.85	-15	4	8474	0.542856	2000	5.73985178738995	0.00255345669804855	14.590010676409	-29.9939543877918	4.00077	2.25466	7.094155	-4.91059313182706	-4.82903028299	-4.74746743415293	-5.39303813442727	-5.30346211543175	-5.21388609643623	-5.11509945726355	-5.03016895357982	-4.94544013874224	-2.64125112333472	-2.57672108558186	-2.51219104782899	0.41924	-0.863702607064333	-0.878785492474855	-0.894648720346213	-1.04679119271023	-1.06335575193561	-1.08077730899716	-0.941307249184495	-0.957028869182647	-0.973653152931376	0.00226624269491503	0.00249504644229833	0.0023665835964411
571	log	2	0.85	-15	8	162	0.42857	2000	11.5033497465031	-0.0134974791549559	14.8022833995669	-45.0483401476443	8.06745	4.559345	14.188265	-2.85865418058838	-2.53938611080169	-2.22011804101499	-2.97474861292655	-2.64251565984152	-2.31028270675649	-2.86187856315916	-2.5426259237303	-2.20613261032046	-1.6348466380431	-1.38989174413137	-1.14493685021963	0.43634	-0.817206119085729	-0.908854209569156	-1.04459209885997	-0.890808427629675	-0.986172302858441	-1.12741576078031	-0.818583427284236	-0.910784168259619	-1.03131971275318	0.0111179650607665	0.0116265111752455	0.0120768062787799
572	log	2	0.85	-15	8	8474	0.42857	2000	11.4799587243322	-0.00314205915079396	14.8022833995669	-44.9998135395042	7.99881	4.50968	14.191165	-2.59392917329377	-2.55022952423145	-2.50652987516914	-2.69858274603454	-2.65312002150772	-2.6076572969809	-2.61637777382749	-2.55055419594572	-2.47427162801765	-1.32097274457543	-1.28838814296183	-1.25580354134823	0.414635	-0.968315743866601	-0.984236402288137	-1.00098849931719	-1.04772455417245	-1.06428752378835	-1.0817154762146	-0.985575829034265	-0.984067946420081	-0.975244415783526	0.00231423828846751	0.00241255185892603	0.00503515694559202
573	log	2	0.85	-15	16	162	0.314284	2000	22.9255652677189	0.0268016665396257	13.6259639633796	-59.9340849841042	16.051455	9.07853	28.33762	-1.47145750928257	-1.31936381674942	-1.16727012421628	-1.48751100965448	-1.33375818515779	-1.1800053606611	-1.41725243183284	-1.26998349978292	-1.12618492420792	-0.820204210560389	-0.703778327741134	-0.587352444921879	0.466375	-0.868860402179572	-0.963994402223778	-1.10156103755209	-0.889112422893594	-0.985275325457728	-1.12432989968349	-0.800669872691644	-0.88999145090567	-1.02799402445474	0.0117447524867364	0.0118982003591928	0.0115948504467671
574	log	2	0.85	-15	16	8474	0.314284	2000	22.9497703507101	-0.00502893212272794	13.6259639633796	-59.9966810148075	15.995305	9.016165	28.377985	-1.33316355967706	-1.31245824817705	-1.29175293667704	-1.34729323502695	-1.32636847423563	-1.30544371344432	-1.28924176884335	-1.2737409573282	-1.24301469637363	-0.660681023789108	-0.645234633372341	-0.629788242955574	0.44149	-1.02210303864226	-1.03847915352188	-1.05566316208263	-1.04353155705717	-1.06008120009184	-1.07744729739721	-0.955761733466419	-0.977685826662509	-0.977968054003522	0.00221486582490442	0.00224066844928108	0.0062455738308332
575	log	2	0.85	-15	32	162	0.199998	2000	46.0131550653798	-0.000375105394877796	10.5789757830327	-75.0874972731929	32.229835	18.301775	56.82838	-0.724833133181323	-0.664942353983909	-0.605051574786495	-0.721638009608823	-0.6620114353584	-0.602384861107978	-0.692287788833768	-0.633446011645873	-0.580027041453339	-0.398655332412529	-0.349105909160624	-0.299556485908719	0.541605	-0.890389303883046	-0.991406849006466	-1.13022815718383	-0.882006306713677	-0.982576940301993	-1.12078461014727	-0.808028834891174	-0.899561904490472	-1.04050411920598	0.011948099124589	0.0119105075439578	0.0131355048210053
576	log	2	0.85	-15	32	8474	0.199998	2000	45.936444043032	0.00025751616415941	10.5789757830327	-75.008427083391	32.01054	18.048865	56.78898	-0.673830423609596	-0.665674736077687	-0.657519048545778	-0.670795050968971	-0.662676101435685	-0.6545571519024	-0.636222935871694	-0.629195941345164	-0.622843473920248	-0.328840175604727	-0.322168697273642	-0.315497218942557	0.513585	-1.05344847309199	-1.07073054939289	-1.08874811345472	-1.04419693258013	-1.06140114585217	-1.07933753325462	-0.938836746817875	-0.957212218662016	-0.978474108797007	0.00225847037500404	0.00224962785222389	0.0029449506840793
577	log	2	0.85	0.5	0.25	162	1	2000	0.359501558096494	-0.000604181581672132	0.405465108108164	-1.0000906125688	0.25101	0.142445	0.44408	1.04193426640245	1.16132190413117	1.28070954185988	2.54581738565829	2.83752529948297	3.12923321330764	2.41622692159653	2.693244161522	2.97013875232368	1.26320102892206	1.4921647023972	1.72112837587234	0.50321	-0.126192722650698	-0.183349971606627	-0.223837830257544	1.13241822717691	0.99295505714609	0.894157456814537	1.02432494316431	0.891887317616178	0.79801305518843	0.00499591193766673	0.0123804620601619	0.0118057125167134
578	log	2	0.85	0.5	0.25	8474	1	2000	0.35880820447176	0.000225642672788252	0.405465108108164	-0.99981019991667	0.25	0.140085	0.4436	1.14498827947204	1.16133945915707	1.17769063884209	2.7900286262873	2.8298720612806	2.8697154962739	2.64600601792719	2.68382121102843	2.72160908690943	1.34427895654769	1.375019190902	1.4057594252563	0.475365	-0.14611487012945	-0.15334689038461	-0.160260360176965	1.08063374795316	1.06301179684397	1.04616603794718	0.973237942643112	0.956546429378247	0.940569493528594	0.00100154858932604	0.00245878298385949	0.00233761790269423
579	log	2	0.85	0.5	0.5	162	0.885714	2000	0.718087618664142	-0.000726716144873345	0.405785764645593	-0.500147550074502	0.502295	0.284955	0.885495	0.712425600312585	0.794050311501029	0.875675022689474	1.2743369572223	1.42033777259175	1.5663385879612	1.20997634274084	1.34867414516158	1.48697169290411	0.632390430562058	0.747215172715334	0.86203991486861	0.502985	0.186089862568288	0.109656633860801	0.0552627425017767	1.11999599239027	0.983353502347067	0.886119499119095	1.0129573133995	0.883224894531319	0.790585289234498	0.00608277770671143	0.0111815785335104	0.0106144143214132
580	log	2	0.85	0.5	0.5	8474	0.885714	2000	0.717349345497357	-0.000242461107410909	0.405785764645593	-0.500402020646133	0.499845	0.28173	0.88683	0.78149449030868	0.792670682742955	0.803846875177231	1.39492902430599	1.41487794511119	1.4348268659164	1.32307738802986	1.34200480634375	1.36092376331085	0.672446803548141	0.68782938346507	0.703211963381999	0.47527	0.164977164842104	0.155131440351692	0.145719078758021	1.07938472094699	1.06181107103057	1.045010928202	0.972275438607683	0.955615410801361	0.939676846107549	0.00130411139870485	0.00234723705974723	0.00222721596998075
581	log	2	0.85	0.5	1	162	0.771428	2000	1.43714922439309	-0.000905767559865297	0.423750140311331	8.46402153680183e-05	1.003155	0.56835	1.77355	0.446344245200307	0.500481007245449	0.554617769290591	0.63267341922102	0.709412025186337	0.786150631151655	0.600413289829891	0.673278432112803	0.746142749402523	0.313045384696248	0.37193934292787	0.430833301159492	0.488185	0.501736913954098	0.405728486670124	0.338020301178074	1.12712302110409	0.991200368869431	0.895330019520028	1.01880147218407	0.889778830057241	0.79878444539758	0.00754912924802911	0.0108494015846197	0.010329440174262
582	log	2	0.85	0.5	1	8474	0.771428	2000	1.4346262519321	-2.05480868258019e-05	0.423750140311331	-0.000205539050972747	0.99941	0.563745	1.77336	0.492837044334881	0.500201171407604	0.507565298480326	0.697116291943822	0.707532833367377	0.717949374790932	0.661218603058037	0.671099728940424	0.680978006434256	0.335665625190367	0.343553343611173	0.351441062031979	0.462085	0.471460988624815	0.459068462680022	0.447235140661312	1.08136098723894	1.06383185516649	1.04709371455321	0.974185840227833	0.957561975816888	0.94168006526014	0.00156401438311612	0.00223499030041161	0.00212295497498668
583	log	2	0.85	0.5	2	162	0.657142	2000	2.86768442200809	-0.000297996899875595	0.455496124527524	0.498996174805844	2.001365	1.13646	3.54915	0.260085113609354	0.294129151771849	0.328173189934344	0.315056828639006	0.3562941615678	0.397531494496594	0.298949160068731	0.338099524941774	0.377249814989469	0.155340124998035	0.186323247977811	0.217306370957588	0.4637	0.774805840218126	0.656537487572069	0.575245660755103	1.14908689812153	1.00586475964366	0.907419521376272	1.03957208732356	0.903615993439199	0.810177886074635	0.00992061165613479	0.0121336909550945	0.0115572063313109
584	log	2	0.85	0.5	2	8474	0.657142	2000	2.87046688757106	-0.000277954322255853	0.455496124527524	0.499755913107743	2	1.127825	3.54875	0.287861656637668	0.29248997754024	0.297118298442811	0.3479866101532	0.353581634457577	0.359176658761954	0.330046598766486	0.335348467187946	0.34066264411821	0.167849381741867	0.171973227237154	0.176097072732441	0.440665	0.718678602518568	0.704332170674994	0.690661036332419	1.07764707006895	1.06030407890362	1.04377743806121	0.970536635526555	0.954061840898684	0.938429649153399	0.00182281437722108	0.0022220376288088	0.00211031932845816
585	log	2	0.85	0.5	4	162	0.542856	2000	5.72796545297711	0.00125230908335451	0.486333689213633	1.00060262187181	4.00273	2.27617	7.092445	0.141542847740524	0.161599527787802	0.181656207835079	0.15564338580672	0.177698409287541	0.199753432768362	0.147737476863417	0.16866912759287	0.189612768694555	0.0776496714307898	0.0939676061253673	0.110285540819945	0.44302	0.926398423881152	0.800257041824567	0.714618865606245	1.11806496362566	0.979333552847977	0.885154935118053	1.0106694908469	0.878801920319864	0.78940238306823	0.010782957852649	0.0119866775348436	0.0114047671903818
586	log	2	0.85	0.5	4	8474	0.542856	2000	5.74042849323254	-4.37396089254057e-05	0.486333689213633	0.999889725280797	3.999835	2.25449	7.09675	0.158291829336815	0.161010911320649	0.163729993304483	0.173846964863177	0.176833247022348	0.17981952918152	0.164879531722579	0.167711614162041	0.170543706824385	0.0838411104414536	0.0859931330212631	0.0881451556010727	0.41963	0.892511663768432	0.876714150299802	0.861692316106491	1.07847926262527	1.06112935813695	1.04463135852357	0.971272088386097	0.95481342055658	0.939163998362436	0.00211959678546011	0.00233684298003461	0.00221964847708537
587	log	2	0.85	0.5	8	162	0.42857	2000	11.4743698726201	0.000583075564238445	0.493409446652229	1.50176721783683	8.055505	4.56605	14.182605	0.0742485945491212	0.0849695013250593	0.0956904081009974	0.0772728193522446	0.0884301194577392	0.0995874195632339	0.0733667293293085	0.0839661365325442	0.094582639659573	0.0386086363227721	0.0468465218713896	0.0550844074200071	0.43713	1.02144306365561	0.890745382736011	0.801912139701355	1.10346270298283	0.967468703752116	0.875033809245697	0.997144961833198	0.868040223695374	0.780548189087462	0.0103327321226079	0.0107981731313569	0.0102497590142136
588	log	2	0.85	0.5	8	8474	0.42857	2000	11.4792055724202	5.44732837750163e-05	0.493409446652229	1.49990792227429	8.00023	4.508285	14.19132	0.0835025417349935	0.084958923229541	0.0864153047240885	0.0868707053446873	0.0883858318372325	0.0899009583297777	0.082388785989248	0.0838263713697569	0.0852631004230226	0.0418353863276095	0.0429213487918658	0.0440073112561221	0.41429	1.00099538856268	0.984233812161601	0.968304539087777	1.08170301088387	1.06426538771779	1.04769363681595	0.974303388234327	0.957779021312678	0.942058714129846	0.00231392539709473	0.00241162738215851	0.00228913229861824
589	log	2	0.85	0.5	16	162	0.314284	2000	22.9594488920971	-0.00117879477640569	0.454198798779319	1.99869361766498	16.06615	9.104435	28.362455	0.0388352170402951	0.0439149742592549	0.0489947314782147	0.0392581985358974	0.0443932650406023	0.0495283315453072	0.0372574411049994	0.0421763736603518	0.0470671139594651	0.0194649997842475	0.023343782269295	0.0272225647543425	0.464495	1.10429068380329	0.966943148816724	0.871828456257762	1.12703407504363	0.988207830592368	0.892068514210195	1.01869508842624	0.888765924941841	0.797881969981452	0.0112284281857791	0.0113773676737227	0.0108802609448392
590	log	2	0.85	0.5	16	8474	0.314284	2000	22.9611748649106	-0.000138419559106597	0.454198798779319	1.99991939805298	16.00206	9.02075	28.38671	0.043032038751195	0.0437219579965978	0.0444118772420006	0.0434875563215218	0.0441847787739217	0.0448820012263216	0.0412448974226304	0.041907431474716	0.042568605878013	0.0209670351837614	0.0214814680831448	0.0219959009825281	0.44107	1.05801355202644	1.04076408066752	1.02432724771822	1.07979615279324	1.06236410867617	1.04575330419582	0.972547037777919	0.956074179676908	0.940312275944441	0.00252583686400373	0.00255486385926587	0.00242766661234947
591	log	2	0.85	0.5	32	162	0.199998	2000	45.9982646055708	-0.00132224155941043	0.352632526101092	2.49915483330345	32.132975	18.256	56.761665	0.0202778313756528	0.0222681388831675	0.0242584463906823	0.0201894472685804	0.0221710725335806	0.0241526977985807	0.0191930732485617	0.0210517926644328	0.0230580328374162	0.00994456022824067	0.0115913862620872	0.0132382122959337	0.5411	1.14301353615077	1.00398730899094	0.902158779795057	1.13363863708161	0.995219195997973	0.893835030031452	1.02835433574498	0.89444527877536	0.808400328198454	0.0107975306701522	0.0107675641696126	0.0102492832615702
592	log	2	0.85	0.5	32	8474	0.199998	2000	45.9414279141421	-8.24102601950778e-05	0.352632526101092	2.50020485257864	32.01403	18.04812	56.794725	0.0219231233335139	0.0221949048332639	0.0224666863330138	0.0218243286229036	0.0220948853828546	0.0223654421428056	0.0206988950336626	0.0209558869875216	0.0212124157375704	0.0105229198220438	0.0107453941738736	0.0109678685257035	0.51358	1.08825281570217	1.07022941160633	1.0529418285621	1.07884072453106	1.06089855541332	1.04368889088314	0.971642092158891	0.954662867879094	0.938332347133012	0.00233134381229079	0.0023220213794162	0.00220632070364764
593	log	2	0.85	1	0.25	162	1	2000	0.360022831201056	-0.0017303872212694	0.810930216216329	-1.99900782201843	0.251495	0.142195	0.44434	2.08013873073297	2.31903503134534	2.5579313319577	5.07654690907528	5.65959237182194	6.2426378345686	4.81688342430523	5.37038186084821	5.92383312475724	2.5184145491607	2.97586856773164	3.43332258630258	0.502565	-0.126338662820834	-0.183257297552535	-0.223592130962197	1.12887363631474	0.990327475299387	0.892122302260873	1.02034827082312	0.888804989808326	0.795570711237516	0.00485861949258904	0.0119339700630815	0.0113797816246102
594	log	2	0.85	1	0.25	8474	1	2000	0.358596129870245	-0.000165700632951771	0.810930216216329	-2.00055627898359	0.25	0.140075	0.44351	2.29052139216737	2.32322325553259	2.35592511889781	5.58135389959633	5.66103901183873	5.74072412408114	5.29366758213579	5.36923115086195	5.44476131661025	2.69472689715229	2.75627264134957	2.81781838554684	0.47602	-0.148183043058959	-0.155364099777011	-0.162229841186223	1.07563114939707	1.05813251907037	1.04140225066566	0.968639343271664	0.952038163920541	0.936152295280205	0.000886910182696338	0.00220626283518909	0.00209176441105064
595	log	2	0.85	1	0.5	162	0.885714	2000	0.72058773380616	-0.000667089610809291	0.811571529291185	-0.994463042637832	0.503525	0.285185	0.890935	1.41845054564577	1.58195087433501	1.74545120302426	2.53514904923994	2.82735995351601	3.11957085779207	2.40554656800516	2.68297335275546	2.9603977199161	1.25179228036698	1.48006844605618	1.70834461174538	0.50059	0.200309626384266	0.121762867652616	0.0660770417648674	1.14316464449476	1.00292058382214	0.903499034226791	1.03307084851474	0.900075908137393	0.805794827289237	0.00718542347525904	0.0131037323006905	0.0123547517981878
596	log	2	0.85	1	0.5	8474	0.885714	2000	0.717541415344525	-7.49256581403071e-05	0.811571529291185	-0.999906410168054	0.500335	0.281805	0.88695	1.56199109068719	1.58433206149319	1.60667303229919	2.78727559495669	2.82714168339397	2.86700777183125	2.64367010849138	2.68147600076154	2.71928457669163	1.34538327066742	1.37613875778087	1.40689424489433	0.475485	0.163798599405112	0.153982033562194	0.144597308111669	1.07670884359371	1.05919164502102	1.04244505238093	0.969711580803069	0.95309171854956	0.937205300170143	0.00130201993591735	0.00235347828282258	0.00223299901777455
597	log	2	0.85	1	1	162	0.771428	2000	1.4370145440126	0.00252070530848153	0.847500280622663	0.00329988764882795	1.00338	0.568025	1.7769	0.893216759929947	1.00103567029436	1.10885458065876	1.26576088271456	1.4185429798614	1.57132507700823	1.200706490618	1.34571358717214	1.49072092945545	0.631732365648465	0.750211148231911	0.868689930815357	0.489675	0.487564319812825	0.39218150389796	0.324961054038895	1.10695041463964	0.971789517018635	0.876543536888152	0.998909292980804	0.870658609760998	0.780293312906887	0.00772842300603892	0.011172251108822	0.0106139039554592
598	log	2	0.85	1	1	8474	0.771428	2000	1.43502771104458	-0.000455893170008105	0.847500280622663	-0.000468635727411625	0.999935	0.563845	1.77327	0.985232826628512	0.999954729577112	1.01467663252571	1.39341035238766	1.41423149085122	1.43505262931477	1.32166496826974	1.34141807288965	1.36116473296085	0.671558382299729	0.687327607857357	0.703096833414984	0.462355	0.470235260193239	0.457879035990148	0.446079973540497	1.07933148885035	1.06185617101441	1.0451688446213	0.972269137328494	0.955699099091981	0.939866982632772	0.00153197286417421	0.00218875863050326	0.00207715420371236
599	log	2	0.85	1	2	162	0.657142	2000	2.88091687199956	0.000947852500860228	0.910992249055047	1.00335318945758	2.00848	1.13909	3.55461	0.516455243741002	0.584289987588882	0.652124731436761	0.625108549800192	0.707213111490448	0.789317673180705	0.593189157457135	0.671142615649645	0.74909547487995	0.309516580708056	0.371128540128039	0.432740499548022	0.46473	0.772807424411516	0.655218141827474	0.574563321782949	1.14558096340895	1.00316718574244	0.905506136566421	1.03615003232498	0.901007383010628	0.808329431758583	0.0108779193404015	0.0133743205608945	0.0126863407734649
600	log	2	0.85	1	2	8474	0.657142	2000	2.87061113012663	0.000419290146018778	0.910992249055047	1.00048039970089	2.00015	1.12738	3.548355	0.575820603905825	0.585076272529912	0.594331941154	0.696078861408542	0.707267546661223	0.718456231913904	0.660169504461567	0.670781271314713	0.681389894932021	0.335407163967935	0.343654519723502	0.351901875479069	0.44033	0.720581196143333	0.706173711473661	0.692445030940748	1.07990556256012	1.06248926666919	1.04589353371352	0.972603882035242	0.956087422462016	0.94033936299339	0.00184238553935349	0.00224094579433476	0.0021248147274841
601	log	2	0.85	1	4	162	0.542856	2000	5.7774655008916	0.00172478735494515	0.972667378427265	2.00874862162584	4.03526	2.28435	7.11759	0.281562595757233	0.321386480919239	0.361210366081245	0.309389436925459	0.353150613618948	0.396911790312437	0.293696176406485	0.335227730926771	0.376818685959753	0.152723387479736	0.184826131545785	0.216928875611835	0.442465	0.958910000525514	0.827811848314782	0.739211604973434	1.15190246509275	1.00789693697216	0.910571249430057	1.04252124154268	0.905745782646277	0.813544071231344	0.0114104861896984	0.0126082091311806	0.0119365496925669
602	log	2	0.85	1	4	8474	0.542856	2000	5.74054833182113	-0.000185197256898096	0.972667378427265	1.99968674457018	4.00037	2.25429	7.098775	0.316537272895302	0.321973600625276	0.32740992835525	0.347637866439826	0.353608329788605	0.359578793137384	0.329691927045157	0.335389644787841	0.341014504381282	0.167715302822104	0.172021401356952	0.176327499891799	0.419525	0.891767513573987	0.875960729506803	0.860930109674129	1.07762817457574	1.06026844080451	1.04376112602124	0.970368759581753	0.954116130707517	0.938239978728593	0.0020676832365286	0.00227804257077021	0.00216604670787975
603	log	2	0.85	1	8	162	0.42857	2000	11.5143593366593	0.00151609152453531	0.986818893304458	3.00395337077277	8.051425	4.55183	14.23107	0.148524109243781	0.169844872743555	0.191165636243329	0.154575281249162	0.176764348316029	0.198953415382895	0.14664288618471	0.167729881431571	0.188766974625563	0.076847586679989	0.0931804799861984	0.109513373292408	0.438335	1.04670919223736	0.910460822102054	0.818733238494086	1.12984899200658	0.988059616489988	0.89260317155425	1.02022447293233	0.886127033388615	0.795267057250723	0.0120895544897313	0.0126321289308602	0.0119536876889063
604	log	2	0.85	1	8	8474	0.42857	2000	11.47761251737	0.000110222607609931	0.986818893304458	2.99974999800197	7.99875	4.50893	14.188275	0.16709970835098	0.170012347053207	0.172924985755434	0.173841502103689	0.176871653029977	0.179901803956266	0.164930082099428	0.16781198676337	0.170672285538009	0.083838186988624	0.0860114501693775	0.0881847133501311	0.41516	0.997700008138228	0.981031876333104	0.965189618774579	1.07829538397772	1.06095477631001	1.0444733629839	0.97172679490121	0.955401297795315	0.939607620741334	0.0021765593854609	0.00226962220421882	0.00221419451526281
605	log	2	0.85	1	16	162	0.314284	2000	23.0042748024953	-0.00106568458104737	0.908397597558638	3.99961555874124	16.05968	9.10052	28.37278	0.0774592651322418	0.0875909480374894	0.097722630942737	0.0783005324980165	0.0885422901312705	0.0987840477645246	0.0743058945137488	0.0840329198599483	0.0938195697080355	0.0386830014016976	0.0463848875336903	0.054086773665683	0.464695	1.11876447543614	0.978500223179475	0.881969206228097	1.14158080044465	0.999814453515235	0.902248723957266	1.03255443607007	0.89802541204155	0.806362447368957	0.011933065188548	0.0120750139362844	0.0114819224796537
606	log	2	0.85	1	16	8474	0.314284	2000	22.9630244206266	2.24812486731725e-06	0.908397597558638	4.00018159823127	16.0025	9.021915	28.383335	0.0860635088299759	0.0874433857254224	0.0888232626208688	0.0869744959877664	0.0883689787455133	0.0897634615032602	0.0824931254896221	0.0838162529062793	0.0851380133161662	0.0419914597212109	0.043020617095952	0.044049774470693	0.44183	1.05377227084223	1.03666331618243	1.02035758818204	1.07550929953514	1.05821926004149	1.04174094867471	0.968567924646771	0.952178875347666	0.936529754243175	0.00212264401228852	0.0021480337882694	0.00203847677732027
607	log	2	0.85	1	32	162	0.199998	2000	45.9961567451907	0.000407538335391052	0.705265052202183	4.99910975796241	32.041025	18.123965	56.770725	0.0406491145480032	0.0446510178955953	0.0486529212431874	0.0404744569476085	0.0444591676312552	0.0484438783149019	0.0383883366527923	0.042213004791688	0.045952453666477	0.0199124712845143	0.0232043373962459	0.0264962035079774	0.54066	1.16776828675168	1.02332669658208	0.918538101995153	1.15831880036989	1.01451300288638	0.910184735650506	1.04714710304092	0.912962917721664	0.811906018342441	0.0130130979629591	0.0129637825234868	0.0124959030621934
608	log	2	0.85	1	32	8474	0.199998	2000	45.9103049789965	-7.70893920276527e-05	0.705265052202183	4.99941439956222	31.989625	18.028805	56.753975	0.0438591148609483	0.04440303955722	0.0449469642534918	0.0436619789130038	0.0442034588463652	0.0447449387797265	0.0414091767194712	0.0419229870282333	0.0424360908163349	0.0210818155072197	0.0215268851272068	0.0219719547471938	0.514405	1.084830271264	1.06692199931987	1.04974330554229	1.07545752791268	1.05762977361133	1.04052831710439	0.968369956045029	0.951473628098096	0.935236542398781	0.00217278125409652	0.00216410734019159	0.00205309184754388
609	log	2	0.85	10	0.25	162	1	2000	0.358653099846425	0.0172155563558415	8.10930216216329	-19.9842817289221	0.25124	0.142285	0.443595	20.7987897838629	23.1918197045067	25.5848496251506	50.8024752461345	56.6472125905368	62.491949934939	48.1582934603965	53.608312566171	58.9762216003506	25.2843348256233	29.8975658198951	34.510796814167	0.50085	-0.131561874978641	-0.18779578024698	-0.227836792147776	1.11857246775048	0.981429132029098	0.883772506661237	1.00884034908128	0.875364377068086	0.777226527103524	0.00455260571090771	0.0113988809686639	0.0109609835403923
610	log	2	0.85	10	0.25	8474	1	2000	0.35895724324111	-0.000350700121425872	8.10930216216329	-19.9938631127767	0.25013	0.140155	0.443885	22.8931587396485	23.2199707558163	23.5467827719841	55.7637601364169	56.5598182298293	57.3558763232416	52.8870975476079	53.6423600992544	54.3976299014969	26.9081187519303	27.5228578894845	28.1375970270387	0.475775	-0.147268074039758	-0.154467401194475	-0.161350406010941	1.07705466022044	1.05951878401044	1.04275339511654	0.969902126612906	0.953280190039261	0.937389040528157	0.000914680663189648	0.00225475594039683	0.00213755667019883
611	log	2	0.85	10	0.5	162	0.885714	2000	0.718551928606094	-0.034084225415303	8.11571529291185	-10.0291017996256	0.50176	0.28465	0.88785	14.2470920449181	15.8824830581949	17.5178740714717	25.4956443988201	28.422272824061	31.3489012493018	24.1586382634883	26.9605583820927	29.7448531807144	12.6408856695684	14.9347005420081	17.2285154144477	0.50268	0.195676329356415	0.117400456422008	0.0619604953886161	1.13832457590132	0.998286727973576	0.8991109069411	1.02654237162922	0.895808767882874	0.80206680883825	0.00683173587369334	0.0125264640453694	0.0119552633333709
612	log	2	0.85	10	0.5	8474	0.885714	2000	0.717710292630925	0.00183327087036351	8.11571529291185	-9.99461042886213	0.500135	0.28177	0.887625	15.6244304072823	15.8478048423978	16.0711792775134	27.8811802220815	28.2797837579523	28.6783872938231	26.4426875166983	26.8208105075718	27.1989358569395	13.4420995584391	13.7496118219551	14.0571240854711	0.47516	0.164890732676818	0.1550473840033	0.145636985594303	1.07866193611385	1.06109726036623	1.04430515048105	0.971422235601303	0.954769145589698	0.938850182708184	0.00121895567869522	0.00219713969903455	0.00208749081889598
613	log	2	0.85	10	1	162	0.771428	2000	1.43761690105707	0.00642226489069163	8.47500280622663	0.0397057321584001	1.006385	0.56953	1.77881	8.92434639369393	10.0040449866533	11.0837435796126	12.6414252885461	14.170871424683	15.7003175608199	11.9951978254908	13.447234491237	14.8992748796863	6.33620067133309	7.52567320375482	8.71514573617654	0.48876	0.486850211799074	0.391525087156841	0.324278910790039	1.10466876940561	0.969742429956985	0.87455813828646	0.997434512921195	0.869342149357638	0.778992828783211	0.00778250576438384	0.0112017912760813	0.0106794625885777
614	log	2	0.85	10	1	8474	0.771428	2000	1.43626556263166	-0.00063170990182259	8.47500280622663	0.00477968193087816	1.000565	0.56373	1.77473	9.85129068900248	9.99834976382177	10.1454088386411	13.9304698548449	14.1384222629069	14.3463746709689	13.211480108808	13.4087002916731	13.6058922229329	6.70107175944349	6.85855610544412	7.01604045144475	0.462025	0.473564962383978	0.461122656773867	0.44924211304236	1.08370636879512	1.06611230966352	1.0493126089257	0.976161431153862	0.959475471025107	0.943538432204181	0.0016098246677625	0.0022942631540879	0.00217723069927453
615	log	2	0.85	10	2	162	0.657142	2000	2.8646383119539	-0.00521012168784706	9.10992249055047	9.9819724544289	2.01004	1.13838	3.54492	5.1673452121936	5.8464678233533	6.52559043451301	6.25399651494109	7.07596018952545	7.8979238641098	5.93670905541749	6.71732694596617	7.49798200800661	3.13276976307208	3.75493385182524	4.37709794057839	0.46631	0.73654817170966	0.6258614648578	0.549018296143959	1.10113981951637	0.967198541919008	0.87421486018004	0.994830010821823	0.867609239027422	0.779317324466017	0.00906130982595417	0.0111219578830611	0.0106132202074493
616	log	2	0.85	10	2	8474	0.657142	2000	2.87128889040412	-2.51490052640857e-05	9.10992249055047	10.005308269787	2.000935	1.12799	3.54965	5.75541603233836	5.84795152816157	5.94048702398477	6.95684413941943	7.06869619535521	7.18054825129099	6.59823847310669	6.70432671995253	6.81039580945547	3.35701714407673	3.43949906920037	3.52198099432401	0.44063	0.718022656367526	0.703679512919134	0.690011577422223	1.07664084049678	1.05930368980395	1.04278269142839	0.969595217075178	0.953152540884769	0.937477938044071	0.00178684281113678	0.00217406010786205	0.00206329095004326
617	log	2	0.85	10	4	162	0.542856	2000	5.7483916046833	0.00195999134872602	9.72667378427265	20.0050496878517	4.001985	2.27603	7.101525	2.83279851500631	3.23272294496467	3.63264737492304	3.11495341332726	3.5547130884212	3.99447276351513	2.95627597251228	3.3752067701035	3.79239156413764	1.54112984866802	1.86543669972539	2.18974355078277	0.44277	0.932715658401091	0.807099468835379	0.72133320932867	1.12462394309268	0.986539658559695	0.892260242996628	1.01656877851306	0.88657439663627	0.796427230390619	0.00985115129360886	0.0109086003196853	0.0104206039095723
618	log	2	0.85	10	4	8474	0.542856	2000	5.74139121764387	0.0043870995458779	9.72667378427265	20.0055374448915	3.99997	2.255705	7.095715	3.16544629071572	3.21982990343853	3.27421351616134	3.4765103435928	3.53623816565671	3.59596598772062	3.29999112937901	3.35596867315885	3.41527958813416	1.67489525477359	1.71790994923897	1.76092464370436	0.419475	0.894346254371479	0.878515422532139	0.86346221976923	1.08049692062647	1.06311039297994	1.04657791301188	0.974870861522646	0.957929963840981	0.943730407407194	0.00208788711003911	0.00230397395844298	0.0022417480536829
619	log	2	0.85	10	8	162	0.42857	2000	11.4696788111537	0.025120309287531	9.86818893304458	30.0179350511171	8.01606	4.55526	14.178265	1.49145128215844	1.70576241731313	1.92007355246783	1.55261792939547	1.77571764664111	1.99881736388675	1.47757844797336	1.68557779320095	1.90291893221421	0.767842956059127	0.931586394199111	1.09532983233909	0.43711	1.05234777192951	0.916554542500237	0.824736954006726	1.1362019796042	0.994868663841602	0.899303657699384	1.03329982768978	0.893578381790008	0.808475326739083	0.011053571984698	0.0115510517246075	0.0109463853450853
620	log	2	0.85	10	8	8474	0.42857	2000	11.4781778165248	-2.37479103075433e-05	9.86818893304458	29.997712683548	8.00078	4.50849	14.19454	1.67009411808146	1.69921450419997	1.72833489031848	1.73745209206911	1.76774695970985	1.79804182735058	1.64778185456715	1.67650336762101	1.70525678906234	0.838779813718954	0.860521989363411	0.882264165007868	0.41513	0.995335793862844	0.978711024170493	0.962909636958324	1.07580771836146	1.05851245791944	1.04207378797074	0.96867829503012	0.952264943614726	0.936699663805963	0.00209768078178096	0.00218774945084278	0.00207899605239896
621	log	2	0.85	10	16	162	0.314284	2000	22.9550962123121	-0.01642429638623	9.08397597558638	39.9717336053836	16.041625	9.071535	28.34919	0.776899143715506	0.878509288785754	0.980119433856002	0.785372406997966	0.888090209869865	0.990808012741765	0.748287970932967	0.854652388035337	0.973512105468053	0.390445430827842	0.467970004467227	0.545494578106612	0.465825	1.09832757214709	0.962368072711611	0.868109330964831	1.12108410416027	0.983649720932686	0.888368314134802	1.01997024566848	0.909511527542497	0.857831439249688	0.0112638441093911	0.0114120887979961	0.0128921473027311
622	log	2	0.85	10	16	8474	0.314284	2000	22.9667391658063	-0.00173483025066237	9.08397597558638	39.9989676584564	16.00496	9.020475	28.389585	0.86085290492269	0.874646888278785	0.888440871634879	0.869961053300014	0.883900982853526	0.897840912407037	0.826339896082031	0.838948742699712	0.851526833292509	0.41871731893861	0.42900097543632	0.439284631934031	0.440665	1.06153597131973	1.04419018776402	1.02766238716464	1.08334478744123	1.06581551759306	1.04911288316901	0.978828339257023	0.96082724986279	0.943410813372639	0.00254234320135216	0.00257117765529457	0.0028962727510939
623	log	2	0.85	10	32	162	0.199998	2000	45.9286146450365	-0.0111664082914174	7.05265052202183	49.9647846354879	32.04076	18.132205	56.739155	0.40592011909479	0.445903032210252	0.485885945325715	0.404164608966518	0.44397462990011	0.483784650833702	0.393981441813785	0.42830334058176	0.461322277583488	0.199050044786554	0.232029761479195	0.265009478171836	0.5407	1.15166593982351	1.01056281498379	0.907705777687503	1.14230093469649	1.00181101240161	0.899401222368948	1.09250877703618	0.932534652523684	0.812997115766537	0.0117447670697278	0.0117090564973847	0.0137719128291383
624	log	2	0.85	10	32	8474	0.199998	2000	45.9256611258312	-0.000669002549205521	7.05265052202183	50.0007102706559	32.009895	18.0436	56.775125	0.43851620577914	0.44395252894766	0.44938885211618	0.436540786795135	0.441952621054178	0.447364455313222	0.414905352234751	0.419625979801292	0.42522288841842	0.210355704543349	0.214806273257207	0.219256841971065	0.51332	1.08916151629012	1.07111126448074	1.0537979698318	1.07974916545601	1.06178023336489	1.04454493839164	0.976839291990149	0.957804735595034	0.943314677928226	0.00221386707258908	0.00220518253514728	0.00318337769428725
625	log	2	0.85	30	0.25	162	1	2000	0.359049452801278	0.0316770014894264	24.3279064864899	-59.9511622002989	0.250605	0.14225	0.44359	62.4400634836789	69.6285297670071	76.8169960503353	152.656028514757	170.233853327502	187.811678140246	143.69761249807	159.44954600176	177.012182536339	75.8236825686407	89.6236741860151	103.423665803389	0.501955	-0.133480444778939	-0.189063167909758	-0.2286608539023	1.11681270383131	0.981048282974207	0.884327384775221	0.993612558584937	0.856319877873537	0.775415521994445	0.00431044701223662	0.010874635404956	0.0111606469118956
626	log	2	0.85	30	0.25	8474	1	2000	0.358695555754337	0.000661167855714	24.3279064864899	-60.0071979280477	0.24997	0.140145	0.443375	68.6988538590448	69.6808065391031	70.6627592191614	167.414038959918	169.806984204404	172.199929448891	157.810628519924	158.712006905284	161.966144653238	80.6090360491677	82.4539529000297	84.2988697508916	0.474875	-0.145783523122601	-0.153015370599565	-0.159928879735512	1.08162757860339	1.06400411446583	1.04715642204228	0.962492767398749	0.929436879337476	0.925383222676386	0.000924176215581189	0.0022829903924597	0.00550292695463452
627	log	2	0.85	30	0.5	162	0.885714	2000	0.715711769482467	0.00512250915372701	24.3471458787356	-30.0137855082044	0.502505	0.284095	0.88512	42.5952475657953	47.5267654682177	52.4582833706401	76.189321512003	85.0095994361951	93.8298773603871	72.2017645234877	80.4209901162749	88.9398195807985	38.1667617655312	45.1230341437401	52.0793065219491	0.501315	0.180355339065533	0.10381596277846	0.0495954656393391	1.10987701751799	0.972998378799345	0.876046108582458	0.999820507607235	0.866189144130013	0.778541373846421	0.00656813407925551	0.0120707258540277	0.0116254959442767
628	log	2	0.85	30	0.5	8474	0.885714	2000	0.71712539971752	-0.00506560374061914	24.3471458787356	-30.0178716274576	0.4999	0.281665	0.886655	46.8771648609617	47.54784676981	48.2185286786583	83.662260762877	84.859234032689	86.056207302501	79.3533706034981	80.4887656395923	81.6237716590564	40.4143640881121	41.3378455406218	42.2613269931315	0.47565	0.162704572609403	0.152910425145106	0.143547222285128	1.07506624643824	1.05758662056791	1.04087610628655	0.968196162053448	0.951618090586562	0.935759836020996	0.00134139902090587	0.00242050941327797	0.0022960317121004
629	log	2	0.85	30	1	162	0.771428	2000	1.43314282747774	0.0163122950990304	25.4250084186799	0.0223631982735659	1.003845	0.569415	1.77031	26.7175065646563	29.9631421677944	33.2087777709324	37.8609114452267	42.460270367651	47.0596292900753	35.9452189449568	40.310244173517	44.6826558271474	18.8984461255819	22.461188130675	26.023930135768	0.487175	0.492502003751483	0.396581838847343	0.328999124283402	1.11380045851868	0.977928677784453	0.882201347282349	1.00697000725254	0.877784718038443	0.787048732801363	0.00796500674667173	0.0114729405500251	0.0109252133653831
630	log	2	0.85	30	1	8474	0.771428	2000	1.43546098064837	0.00269555214400082	25.4250084186799	0.00158032641361176	0.999995	0.563655	1.77475	29.5561117921957	29.9976354724006	30.4391591526056	41.8003542329227	42.4247883774674	43.0492225220121	39.6423854919554	40.2347386734634	40.8268306121345	20.1240194572337	20.5969412116023	21.0698629659709	0.46213	0.47207696971959	0.459666081431921	0.447815462917491	1.08189897296446	1.06434659580688	1.04758659547318	0.974418314302895	0.957779629664197	0.941879295603279	0.00159898204198203	0.00228363864184612	0.00216747865709804
631	log	2	0.85	30	2	162	0.657142	2000	2.8675274426654	0.0127552960807409	27.3297674716514	30.0198788450461	2.007185	1.13781	3.541415	15.5683604360236	17.6071190599395	19.6458776838555	18.8484487995197	21.316748755787	23.7850487120543	17.8874676232965	20.2321603513618	22.5789732036117	9.37766036487299	11.2418151240642	13.1059698832554	0.46578	0.746810231273153	0.634626759263295	0.55679893491322	1.11399454031843	0.978251654577792	0.884074757112395	1.00636967375749	0.877476333210507	0.788397671337926	0.0092040083631268	0.0112627133941582	0.0107287284725068
632	log	2	0.85	30	2	8474	0.657142	2000	2.87069713397533	0.0115500264583371	27.3297674716514	30.0169422379777	2.00016	1.127615	3.548435	17.2756680991701	17.5532932408756	17.8309183825811	20.8834893970137	21.2190933091441	21.5546972212746	19.7979829944616	20.1256801871486	20.4402746736692	10.0735853919752	10.3210360080717	10.5684866241681	0.44082	0.718663444787494	0.704307829873205	0.690627985816801	1.07757002074101	1.06021652408301	1.04367991960634	0.969593550901442	0.954043645039726	0.938009377610142	0.00183210552702692	0.00222848721750167	0.00210972678460969
633	log	2	0.85	30	4	162	0.542856	2000	5.74085487273679	-0.0197074818248971	29.1800213528179	59.9758815668922	4.009275	2.273085	7.09172	8.50498781898969	9.70574250722046	10.9064971954512	9.35090524732619	10.6710696561787	11.9912340650312	8.87833383718596	10.1297150868789	11.3858098799552	4.63079488911432	5.60452431468315	6.57825374025198	0.44265	0.941029118934774	0.812184346366835	0.724888016442587	1.13347880968371	0.991878091298339	0.895935693799526	1.02574591504227	0.890624191619472	0.799922285444602	0.0107745531167965	0.0119099461051248	0.0112760631370526
634	log	2	0.85	30	4	8474	0.542856	2000	5.7410808020691	-0.00181404167328033	29.1800213528179	60.0045763645591	4.000415	2.25588	7.09585	9.49353557168459	9.65669490894674	9.81985424620889	10.4262943743707	10.6054844716764	10.7846745689822	9.89072150310411	10.0600353222978	10.2292052543552	5.02754372391008	5.15666540400011	5.28578708409013	0.4194	0.892428374746492	0.876634193983645	0.861615455388456	1.07835522804777	1.06100930031403	1.0445150002295	0.971591185986043	0.955022044430961	0.939212845410202	0.00200854399616935	0.0022139697056594	0.00210972549065662
635	log	2	0.85	30	8	162	0.42857	2000	11.4925832382944	-0.0915261831120674	29.6045667991337	89.9370209543041	8.02737	4.560285	14.19415	4.46898120698347	5.1125812539071	5.75618130083072	4.65192367263032	5.32187319675138	5.99182272087244	4.43693562293668	5.07106951420315	5.7198286278657	2.29679306082627	2.78692623055986	3.27705940029345	0.437045	1.0548325364559	0.919424133469115	0.827726269936481	1.13864950884923	0.997722011937627	0.902286155681815	1.0395221521878	0.903848070619827	0.815913488499458	0.0110887509469998	0.0115871599622	0.0114077426489469
636	log	2	0.85	30	8	8474	0.42857	2000	11.4787832371783	-0.00317535595084822	29.6045667991337	89.9931005525526	8.00045	4.510335	14.18787	5.01166867814249	5.09907310880673	5.18647753947097	5.21380601359976	5.30473576711414	5.39566552062852	4.95427438252148	5.126245072047	5.20079728791076	2.51397882966956	2.57919372748625	2.64440862530293	0.41464	0.997926921700269	0.981242889241355	0.965386014162874	1.07850563587715	1.06114869921676	1.04465228149074	0.974999045251142	0.991712398126599	0.970983788551687	0.00213996438581766	0.00223145976809553	0.00467782507372253
637	log	2	0.85	30	16	162	0.314284	2000	22.8810971278552	0.00489604944983887	27.2519279267591	119.960488495414	16.050615	9.11464	28.331665	2.32715111844809	2.6312746625353	2.9353982066225	2.35247352044866	2.65990981828271	2.96734611611677	2.24889733445376	2.54114727084296	2.85032970523004	1.18314963856093	1.41677631602818	1.65040299349543	0.467975	1.07623778416204	0.943182900673575	0.850880748506383	1.09867350967396	0.964185095091452	0.870888445471948	1.00637439192104	0.876536925814876	0.795314478716637	0.01128907362448	0.0114349191900214	0.0115677032687846
638	log	2	0.85	30	16	8474	0.314284	2000	22.9610127716618	0.00950941448532619	27.2519279267591	120.020816957809	16.00492	9.024855	28.390625	2.58246918116967	2.62388377362409	2.6652983660785	2.60979331480676	2.65164610031993	2.69349888583311	2.48464476821196	2.52839051871417	2.57020755972712	1.25921331114732	1.29010949338739	1.32100567562746	0.44131	1.05563831169299	1.03844517042761	1.0220608789257	1.07738664528819	1.06001159219825	1.04345394704244	0.977974002882357	0.964147253320993	0.950063365613918	0.00227548549699035	0.00230249871981182	0.0044612599219126
639	log	2	0.85	30	32	162	0.199998	2000	45.8190790164099	-0.00707217373863059	21.1579515660655	150.034341852515	32.12586	18.272545	56.7142	1.21657419240859	1.33656571797835	1.45655724354811	1.21127360139251	1.33074213284135	1.4502106642902	1.16620099576391	1.31009799303802	1.45344351618661	0.608831875138793	0.708742405217117	0.808652935295441	0.544865	1.10703384079102	0.97141036333686	0.872574572940105	1.09780486965421	0.96277130670997	0.864366425476179	1.02282776734593	0.926900723498168	0.863687031536898	0.0122233263361664	0.0121883692560188	0.015790315380491
640	log	2	0.85	30	32	8474	0.199998	2000	45.944848093685	-0.00359977618536524	21.1579515660655	150.012699048292	32.011635	18.05034	56.783225	1.31569391804073	1.33200684964372	1.34831978124671	1.30976614725151	1.32600558359437	1.34224501993722	1.25016310192965	1.26302384632159	1.27577987155262	0.630579721965663	0.643925921588979	0.657272121212296	0.513095	1.09090031080405	1.0728249592942	1.05548780258171	1.08147863539525	1.06348473583551	1.04622570456367	0.986936443359443	0.965580233259096	0.944845940534433	0.00219921893636132	0.00219063465346439	0.00467988185701341
641	log	10	0.25	-15	0.25	162	1	2000	0.257927312443829	0.0162812108953679	12.1639532432449	9.04752087897551	0.25015	0.211595	0.295705	-22.6986657000453	-10.4814550530956	1.73575559385411	-45.6530192603006	-21.0833825606596	3.48625413898131	-55.6950622779989	-25.593649447569	4.28885918477065	-53.6468989334522	-24.5749626187813	4.49697369588955	0.02259	0.575477292126558	0.582207200472101	-0.172982281571058	0.146312458957261	0.251649258548099	-0.114159421142445	-0.0402429629363947	0.111006909694693	-0.0877300270762375	0.0694536593481061	0.138952307118499	0.170221902044847
642	log	10	0.25	-15	0.25	8474	1	2000	0.257962415095156	-0.00300491607162149	12.1639532432449	9.02731416326274	0.25	0.21	0.298095	-12.1629753171953	-10.4954852089009	-8.82799510060647	-24.4555553521348	-21.1028040967025	-17.7500528412703	-29.8035182983921	-25.8462922671728	-21.7428117296098	-28.4600546711793	-24.504874228853	-20.5496937865267	0.01784	0.57255935520559	0.571599804912156	0.570258281988097	0.140564664287865	0.138635307070861	0.135937914766881	-0.0476656549638392	-0.0549585583921108	-0.0585271212513725	0.000149942753726566	0.000304899845392978	0.00121423230704238
643	log	10	0.25	-15	0.5	162	0.885714	2000	0.515941107517442	0.0179349478629323	12.1735729393678	4.53224745053712	0.500205	0.42349	0.59103	-15.3640816836248	-7.01581378952102	1.3324541045827	-22.6344824712837	-10.3354298285376	1.9636228142084	-27.5899844115558	-12.5972827769236	2.40542434517286	-26.5770557236868	-12.04545833875	2.48613904618678	0.02239	0.420042667548253	0.363432577342098	0.0463947980137156	0.145649856059371	0.111652246782748	0.185362245787021	-0.0410187268699964	-0.0620687084398325	0.285091656449871	0.0256440106123685	0.0375157304287843	0.0461572247880019
644	log	10	0.25	-15	0.5	8474	0.885714	2000	0.515922768110796	0.0025216845172357	12.1735729393678	4.51731500829748	0.499995	0.420515	0.59072	-8.26995445172539	-7.13033302282829	-5.9907115939312	-12.1799469445062	-10.5015141126085	-8.82308128071083	-14.9100886520476	-12.8869293714384	-10.8358552709911	-14.1729209885539	-12.1929969321722	-10.2130728757905	0.017615	0.416381267164166	0.415050919440393	0.413185219662097	0.140447162654615	0.138487695174341	0.135739698200357	-0.0523695021140324	-0.0572607399389188	-0.0614218804173082	0.00020397606611852	0.000304607978512381	0.000700965376953153
645	log	10	0.25	-15	1	162	0.771428	2000	1.03162120634244	0.0066984424467835	12.7125042093399	0.00640667827958383	0.99973	0.84669	1.181555	-10.0123531438766	-4.48697832895837	1.03839648595982	-11.6904590707575	-5.23893903426979	1.21258100221795	-14.359235945371	-6.43474224134765	1.4897494651484	-13.7198371232863	-6.0997559700556	1.52032518317508	0.02078	0.267390849168912	0.185828928950115	-0.211655627994138	0.144639955686397	0.0648403239665273	-0.196196166250259	-0.0506089047241315	-0.127797313402825	-0.170924002056511	0.0266215368911543	0.0308077377717181	0.0377227908436842
646	log	10	0.25	-15	1	8474	0.771428	2000	1.03186770144542	-0.00219718609961709	12.7125042093399	-0.00302099924329056	1.00012	0.84502	1.18371	-5.27038510394815	-4.51967386784264	-3.76896263173712	-6.15147931768927	-5.27526478221986	-4.39905024675045	-7.55489085863632	-6.47876315475748	-5.40263955788629	-7.15522495109906	-6.12167763222492	-5.08813031335077	0.016125	0.26329591502291	0.261518134886597	0.258994039730392	0.140135456193539	0.13806054158842	0.135114579602026	-0.0560354862782681	-0.0585820483875305	-0.0621984209771658	0.000261354293284973	0.000306709809005314	0.000376730767958716
647	log	10	0.25	-15	2	162	0.657142	2000	2.06305223103108	-0.0280736196202655	13.6648837358257	-4.54193575609109	2.0007803901951	1.6919659829915	2.3643871935968	-6.11121662636321	-2.65381419181527	0.803588242732679	-6.09782590184847	-2.64807807477482	0.80166975229884	-7.48722180780677	-3.25098512063311	0.984229624692809	-7.17276397990469	-3.09371302981529	0.98533792027411	0.019650000000835	0.143826270713373	-0.00725664098348304	-0.364572912642661	0.14574356826759	-0.00567938735243543	-0.365033600258939	-0.0487355988732049	-0.204473352351504	-0.367072990534167	0.0686567242463921	0.0688151932707966	0.0845420169156787
648	log	10	0.25	-15	2	8474	0.657142	2000	2.06353641407871	-0.00128294039126017	13.6648837358257	-4.51686336808037	2.000025	1.68988	2.367365	-3.12065245377275	-2.64869781675358	-2.17674317973441	-3.11341829898219	-2.64255804685164	-2.17169779472109	-3.82271071973007	-3.24508726833055	-2.66630828376795	-3.62244525801807	-3.06712039675588	-2.51179553549369	0.0129	0.138358613567734	0.136181172159039	0.132998068475378	0.140356760008819	0.138184302247315	0.135008486242069	-0.0554758790970429	-0.0583306831785806	-0.0619883637632926	0.000334185524214032	0.00033523504396075	0.000419548037401706
649	log	10	0.25	-15	4	162	0.542856	2000	4.12569925891311	-0.0548577162605462	14.590010676409	-9.08407121643867	3.998585	3.385065	4.72871	-3.48676521006999	-1.44591860675829	0.59492799655342	-3.16098913827367	-1.31084225299001	0.539304632293638	-3.89254130109327	-1.61249649317634	0.662100815789726	-3.71079663645079	-1.52371103883659	0.66337455877761	0.0176	0.057690475614557	0.00718722095741357	-0.217660800334196	0.145667780354553	0.0826738069957497	-0.240489310434655	-0.0516670240916264	-0.0854243736448006	-0.191949922369214	0.0376863343006666	0.0342302416537642	0.0418950937891432
650	log	10	0.25	-15	4	8474	0.542856	2000	4.1263826727943	0.0007029616799095	14.590010676409	-9.02924248025917	3.999315	3.378795	4.733835	-1.73457409985834	-1.45725781005609	-1.17994152025384	-1.57227966833008	-1.32091037830582	-1.06954108828155	-1.9341483295092	-1.62378755075032	-1.31496594299976	-1.83001846721654	-1.53352849547768	-1.23703852373883	0.0111	0.0519094863990911	0.0493705471962298	0.0455468077982726	0.140617678891271	0.138316296646416	0.134850326871099	-0.0572414323873791	-0.0592307019153833	-0.0636932587041742	0.000379387278531231	0.000344645593274157	0.000595056044211409
651	log	10	0.25	-15	8	162	0.42857	2000	8.25436757701827	-0.0209857706723881	14.8022833995669	-13.5677836112329	8.00176676676677	6.77028028028028	9.46201701701702	-1.86368833770819	-0.775532481145825	0.312623375416537	-1.6002733404055	-0.665912819822536	0.268447700760432	-1.98396581448168	-0.825301820810935	0.331190269504959	-1.88004337700259	-0.776009738188486	0.328023900625619	0.0174950000073137	0.00876294309741986	-0.0365900886022358	-0.191326063268327	0.148447639082867	0.0885748597271563	-0.228260127059652	-0.0559844470454712	-0.0928148951578547	-0.174910475677405	0.0165540189369854	0.0143044111252345	0.0176258418562253
652	log	10	0.25	-15	8	8474	0.42857	2000	8.25364525374009	-0.00110987180133133	14.8022833995669	-13.5473427028656	7.998735	6.759035	9.468285	-0.920836868285648	-0.772254897721203	-0.623672927156757	-0.790655734035283	-0.663079206690394	-0.535502679345506	-0.976842319556895	-0.818500919010075	-0.658800884212307	-0.91997647102291	-0.769542092725012	-0.619107714427114	0.010945	-0.00120072527319348	-0.00393094855424997	-0.00807068432739483	0.140341942486409	0.13799771186346	0.134443242747729	-0.0625110612062804	-0.0639029552111215	-0.0646896069613627	0.000417914064729716	0.000359228377621305	0.00173588646549213
653	log	10	0.25	-15	16	162	0.314284	2000	16.5045759595605	-0.00151816228732327	13.6259639633796	-18.0618769574259	16.0034052156469	13.5426830491474	18.9105616850552	-0.913416171236269	-0.397133593519284	0.119148984197702	-0.761878254215248	-0.331248646659168	0.0993809608969116	-0.961043554064122	-0.413253755934067	0.126573728057869	-0.89366025284344	-0.384472249351445	0.12471575414055	0.0195350001200124	-0.0252855055380204	-0.0365853842947184	-0.0804506609830228	0.144154058000159	0.111863463617374	-0.128221946066061	-0.0778114261464785	-0.0713194985508535	-0.0655585016276099	0.0235654219091467	0.019874110432746	0.0243778920629896
654	log	10	0.25	-15	16	8474	0.314284	2000	16.5081585224754	0.00207962606633286	13.6259639633796	-18.0597720803995	15.999745	13.517135	18.938565	-0.465709619501374	-0.395326151325582	-0.32494268314979	-0.388436251249956	-0.329731219439291	-0.271026187628627	-0.490366805703565	-0.408370885999461	-0.33453218313125	-0.451994739574631	-0.382753029189154	-0.313511318803677	0.01297	-0.0305429255017128	-0.0331420073796977	-0.0369384794754733	0.140450910489076	0.138283086122887	0.135116550677868	-0.0837762665364298	-0.066808819192212	-0.0675421586903484	0.00039906815635537	0.000333097853327769	0.00272435306844662
655	log	10	0.25	-15	32	162	0.199998	2000	32.9951861868455	0.00486505908616191	10.5789757830327	-22.567324588409	31.992290726817	27.0527518796992	37.810686716792	-0.401850093689377	-0.198821400610665	0.00420729246804725	-0.330176419798303	-0.163359566904597	0.00345728598910884	-0.42990131703508	-0.207494308817494	0.0046428243441701	-0.387169976461815	-0.190067863196691	0.00703425006843248	0.0277806816793354	-0.0408057111919862	-0.129415031522163	-0.324051331192137	0.144388073289834	0.0624849388641116	-0.277985938078212	-0.112181277078479	-0.173993018273298	-0.330091822301557	0.0286552104800634	0.0237360684457179	0.0295927384305902
656	log	10	0.25	-15	32	8474	0.199998	2000	33.0186011096916	0.00263555700493158	10.5789757830327	-22.5751682823193	32.003715	27.036885	37.87848	-0.228003931111063	-0.20026821465336	-0.172532498195658	-0.187332881678505	-0.164544624730014	-0.141756367781523	-0.235245203526363	-0.209033512410931	-0.179420667348353	-0.217950057682539	-0.191063555965191	-0.164177054247842	0.02208	-0.0462813949957971	-0.0483793367379342	-0.0511829356330393	0.140352918913112	0.138629204673281	0.13632570731512	-0.0792632447612547	-0.0936576168737687	-0.0927029581167533	0.000327624471448045	0.00026936715628838	0.0067091300896873
657	log	10	0.25	0.5	0.25	162	1	2000	0.257906360365143	0.000658406245793344	0.405465108108164	-0.300379865620494	0.250045045045045	0.211641641641642	0.295885885885886	-0.0608277737039119	0.346447277341297	0.753722328386506	-0.122315222082646	0.696990920389659	1.51629706286196	-0.150337588658606	0.855887166916309	1.86048275127327	-0.155432862003011	0.814304232836995	1.78344032581665	0.0225272261049834	0.0756914444094152	-0.481666165953821	-0.575399725159967	-0.0887181883482469	-0.0624135789272474	-0.146919412912271	-0.163915472210113	0.127840890935014	0.0463738595195408	0.0169731581813327	0.030896090531099	0.0377336001731395
658	log	10	0.25	0.5	0.25	8474	1	2000	0.257915298687309	-1.9132185824715e-05	0.405465108108164	-0.301069461132547	0.25	0.21	0.29792	0.294931410684232	0.350510544499521	0.406089678314809	0.593052739958097	0.704812669848428	0.816572599738761	0.728086490769194	0.864932654122661	1.0028752096373	0.686363915082967	0.818206316268343	0.950048717453718	0.01787	-0.570118766830714	-0.571491485736252	-0.572473046228226	-0.135584926236535	-0.138345317654476	-0.14031912783651	0.0612152509985527	0.0574280621799294	0.0558208567519772	0.000147528606299107	0.000300439217889953	0.000651581181007854
659	log	10	0.25	0.5	0.5	162	0.885714	2000	0.515843749954197	0.0007489443671136	0.405785764645593	-0.149781464694752	0.500170597089814	0.42292523833417	0.591189162067235	-0.0348363321275524	0.243582350133275	0.522001032394102	-0.0512837521522899	0.358873982140072	0.769031716432435	-0.0629864035897405	0.44069621380572	0.944527195294981	-0.0686524802883954	0.417251905904893	0.901432592769377	0.0233677826122637	0.190441981039477	-0.311032702217591	-0.416433448896905	0.188606295328609	-0.031792989109967	-0.142533098215522	0.185276504114028	0.166660004344045	0.052098794083468	0.0238031844302377	0.0340897936613986	0.0416855868758892
660	log	10	0.25	0.5	0.5	8474	0.885714	2000	0.51586725320711	0.000125285207538502	0.405785764645593	-0.150394255217392	0.499995	0.420525	0.590775	0.200220759987924	0.238185084004599	0.276149408021274	0.29489370182441	0.350809265502298	0.406724829180185	0.362152755699031	0.430835429607182	0.499505245165697	0.341491156133418	0.40746242228727	0.473433688441122	0.01766	-0.413441595509355	-0.415281838370368	-0.416594777972078	-0.136092668996321	-0.138802972149891	-0.140736666271561	0.0609470863531379	0.0576508572009294	0.0552754258226506	0.000196991123559106	0.000292065031931968	0.000358478568307963
661	log	10	0.25	0.5	1	162	0.771428	2000	1.03155803982491	0.000761328637927313	0.423750140311331	0.000730763201585858	0.999799297541395	0.84589061716006	1.18289513296538	-0.0392179242557344	0.144257098543686	0.327732121343106	-0.0457843980016054	0.168439303274847	0.382663004551299	-0.0562402740545144	0.206869037120576	0.469979713871331	-0.0564075209646358	0.196787527771188	0.450019135353261	0.0200759204440213	0.176176036950446	-0.20401338276171	-0.266595010269458	0.148119786618464	-0.0918748685979578	-0.144338297425297	0.103667354289463	0.0864452493002345	0.0500890524353751	0.0131052251578418	0.0148405216826214	0.0178970142218102
662	log	10	0.25	0.5	1	8474	0.771428	2000	1.03165084610907	0.000166721160991762	0.423750140311331	0.00014516452052108	0.999905	0.844735	1.183415	0.125860931502326	0.150883875009282	0.175906818516238	0.146914706111793	0.176123305417771	0.205331904723749	0.180430528944107	0.216303219084859	0.252174398183581	0.170018269436656	0.204467755670483	0.238917241904309	0.015975	-0.259476930752106	-0.26191323661203	-0.263628794468645	-0.135608431419374	-0.138452292336499	-0.140454838396076	0.0615868543224306	0.0580973512655842	0.0556338345217847	0.000261003777879187	0.000307158715743986	0.000377231032123385
663	log	10	0.25	0.5	2	162	0.657142	2000	2.06211766834172	9.7292635633919e-05	0.455496124527524	0.150468709534308	1.99866062437059	1.69152567975831	2.36385196374622	-0.0247003088577104	0.0907527251795698	0.20620575921685	-0.0246526497787586	0.0905674224947364	0.205787494768231	-0.0302815009958316	0.111234366475981	0.252753674789596	-0.0313817731309721	0.104838204997626	0.240884579184357	0.0199517619839813	0.0274034317757075	-0.0823136247250176	-0.138202991965878	0.0283351471910728	-0.0839588452013295	-0.139949473678048	-0.0422090657764828	0.0952001426478701	0.054491030369025	0.0131551655466262	0.0131284799515028	0.0160527564254868
664	log	10	0.25	0.5	2	8474	0.657142	2000	2.06354693822068	4.51876555431535e-05	0.455496124527524	0.150567934839276	2.00012	1.68973	2.36743	0.0721936258321184	0.087929332176424	0.10366503852073	0.0720256405846187	0.0877247388870348	0.103423837189451	0.088450474485817	0.107735646987198	0.12700741415857	0.0833847702827349	0.101905465387641	0.120426160492547	0.01291	-0.133708719625504	-0.13683613006762	-0.138967147017274	-0.135724766769115	-0.138844917251928	-0.140970985649976	0.061362334828279	0.0575953048977927	0.0549080721542184	0.000331578384328228	0.000332237678126339	0.000407962359601376
665	log	10	0.25	0.5	4	162	0.542856	2000	4.12464635014913	-6.00432525581409e-05	0.486333689213633	0.300874084864536	4.00252774974773	3.38575176589304	4.72596367305752	-0.0193731432920995	0.0484742444439881	0.116321632180076	-0.0175610797681421	0.0439405182733874	0.105442116314917	-0.0215799467158062	0.0539722352954207	0.129515219159862	-0.0217086296646095	0.0511238202336112	0.123905752823476	0.0172787869184269	0.0291513141626261	0.000814902791759627	-0.0561079610165269	0.0678309741827777	-0.076246006679248	-0.143572977258593	-0.0186750034875815	0.0941678394861138	0.0498780652943575	0.0160654122128186	0.0147796231129855	0.0177323651535717
666	log	10	0.25	0.5	4	8474	0.542856	2000	4.1268643487468	0.000180554044562492	0.486333689213633	0.301202558583846	3.99992	3.379105	4.73452	0.0391058877959624	0.0483496980949464	0.0575935083939304	0.0354464446900521	0.0438252307703276	0.0522040168506032	0.0435325770639658	0.0538200194083482	0.0641197272110679	0.0409717301301141	0.0508565236772466	0.060741317224379	0.01095	-0.0450427503857768	-0.0490070049337793	-0.0516376979821067	-0.134406415376543	-0.137999768773996	-0.140384331609857	0.0630583611749938	0.0585824061199633	0.0558307396291923	0.000393893591027803	0.000358161060524525	0.000442276880791543
667	log	10	0.25	0.5	8	162	0.42857	2000	8.25214394379875	-0.000476507751317173	0.493409446652229	0.451026330121456	7.99896780786919	6.76945324476239	9.45526315789474	-0.0104695031396042	0.0258352219137182	0.0621399469670407	-0.00899013147925792	0.0221840708995655	0.0533582732783888	-0.0110329875328204	0.0272496138743071	0.0655742961080674	-0.0110494874092544	0.0258279499379772	0.0626240572579611	0.0170685449480431	0.111799103141226	0.0262551794319535	-0.00213322690540546	0.161123427136222	-0.0963833097981486	-0.140122864624024	0.0930972631133284	0.0737814046358806	0.0517868642584418	0.00884541917100833	0.0079651158869467	0.00927395682308424
668	log	10	0.25	0.5	8	8474	0.42857	2000	8.25349609752278	7.44965323594318e-05	0.493409446652229	0.451610124410153	7.99978	6.75862	9.469055	0.0207533163673073	0.0257055218594889	0.0306577273516706	0.0178192437539193	0.0220713136160821	0.0263233834782449	0.021886129023902	0.0271119988366743	0.0323328124133979	0.0206106211893944	0.0256268063254011	0.0306429914614079	0.01095	0.00740495699089999	0.00334489053610029	0.000658022253235609	-0.135020739839804	-0.138506787242452	-0.140813781799488	0.0623951959792548	0.0582525466396256	0.0553232867289615	0.000417498568346402	0.000358858859799741	0.000448347794941891
[truncated: 292 more rows]
