# Supplementary material for: Re-expressing coefficients from regression models for inclusion in a meta-analysis
Source: BMC Med Res Methodol. 2024 Jan 8;24:6. doi: 10.1186/s12874-023-02132-y (PMC10773134; doi:10.1186/s12874-023-02132-y)
Supplement: Supplementary file 2 — Additional file 2. [file 12874_2023_2132_MOESM2_ESM.zip › Supp_Files_R1/README.txt]

Code by Matt Linakis et al. 
Ramboll US Consulting, Inc.
mlinakis@ramboll.com

Figure_and_Table_Generation.Rmd: Main figure and table generation file- Run "Figure_and_Table_Generation.Rmd" with RStudio

FullSim.R: To re-run full simulation (this will likely take 24-48 hours depending on the number and power of cores ): Run "FullSim.R" in BASE R. This will save the full output file in the same folder, and the individual simulation files in the "simdata" folder (as well as some intermediate output files, every 25% of the scenarios will output another file). Note that this SHOULD automatically find your directory, but if the directory name is too long, it will have an issue. You can then either set the directory manually, or uncomment the line with the file.choose() command (and the following line) and select the FullSim.R file.

Re-expression functions are found in the "functions" folder.

All other datasets (i.e. those from the actual studies) are found in the "data" folder.
