# Supplementary material for: Re-expressing coefficients from regression models for inclusion in a meta-analysis
Source: BMC Med Res Methodol. 2024 Jan 8;24:6. doi: 10.1186/s12874-023-02132-y (PMC10773134; doi:10.1186/s12874-023-02132-y)
Supplement: Supplementary file 2 — Additional file 2. [file 12874_2023_2132_MOESM2_ESM.zip › Supp_Files_R1/simdata/simdata_scenario_1.csv]

ex_no	errsd	rsquare	beta	b_low_ci	b_hi_ci	lrsquare	lbeta	lb_low_ci	lb_hi_ci	x_median	x_25	x_75	rbl	rb	rbu	altl	alt	altu	dzl	dz	dzu	observed_beta	xlog	error	ylog	RelBias_rb	RelBias_rbl	RelBias_rbu	RelBias_alt	RelBias_altl	RelBias_altu	RelBias_dz	RelBias_dzl	RelBias_dzu	MC_SE_RelBias_rb	MC_SE_RelBias_alt	MC_SE_RelBias_dz
1	12.1639532432449	0	-13.6357313976523	-45.0131471234168	17.7416843281121	0.00424227560038737	-3.4495378889454	-11.700864603116	4.80178882522523	0.25	0.21	0.29	-18.9868819817788	-5.59753240556588	7.79181717064705	-45.6576298870024	-13.4603492610894	18.7369313648235	-47.2634116164515	-13.9270807203208	19.3979590838588	-13.6357313976523	0.254401959765753	-0.273253995043723	20.7010529830083	0.571591595931235	0.574679803360953	0.486194632264018	-0.0223333338998973	-0.0149714807586539	-0.109849522447604	-0.0519873770573197	-0.0407607061176823	-0.139935839952224	0.000609112683769843	0.0014967959713692	0.00242524260392276
1	12.1639532432449	0	-12.7273828976006	-45.5132824259269	20.0585166307257	0.00315756486168456	-3.0162652597433	-11.3836957274049	5.3511652079183	0.26	0.22	0.3	-18.0314834260442	-4.77768717137109	8.47610908330204	-42.318304447997	-11.2128112534181	19.8926819411607	-43.9058743622474	-11.6317324252308	20.6221660241685	-12.7273828976006	0.257448636187034	0.00419733030889996	20.765519465348	0.571591595931235	0.574679803360953	0.486194632264018	-0.0223333338998973	-0.0149714807586539	-0.109849522447604	-0.0519873770573197	-0.0407607061176823	-0.139935839952224	0.000609112683769843	0.0014967959713692	0.00242524260392276
1	12.1639532432449	0	-11.4925444414013	-39.252212027485	16.2671231446823	0.00527376503611708	-3.3514635540918	-10.5378631176318	3.83493600944824	0.25	0.21	0.3	-17.0410070201658	-5.41972440859937	6.2015582029671	-40.8350108192438	-12.9871729176907	14.8606649838624	-42.2905656563932	-13.4401381684227	15.3761217966037	-11.4925444414013	0.256251117707716	0.873168231583635	21.767969647126	0.571591595931235	0.574679803360953	0.486194632264018	-0.0223333338998973	-0.0149714807586539	-0.109849522447604	-0.0519873770573197	-0.0407607061176823	-0.139935839952224	0.000609112683769843	0.0014967959713692	0.00242524260392276
1	12.1639532432449	0	-11.2594842785847	-43.5205473025026	21.0015787453332	0.00256448928400511	-2.6626930831667	-10.861460005349	5.53607383901559	0.24	0.21	0.29	-17.9522654853184	-4.40100806994535	9.15024934542769	-43.998516339715	-10.7862612456945	22.4259938483261	-45.6281295355046	-11.1792633685172	23.2934543237782	-11.2594842785847	0.24984520920176	0.56846196717224	21.7929579250712	0.571591595931235	0.574679803360953	0.486194632264018	-0.0223333338998973	-0.0149714807586539	-0.109849522447604	-0.0519873770573197	-0.0407607061176823	-0.139935839952224	0.000609112683769843	0.0014967959713692	0.00242524260392276
1	12.1639532432449	0	-10.3278199069932	-37.7867046293393	17.1310648153529	0.000615560144744703	-1.26234869046506	-9.20372618014949	6.67902879921936	0.25	0.22	0.3	-14.7102126874451	-2.01759780321466	10.6750170810158	-34.834979353749	-4.77783559711121	25.2793081595266	-36.0570148226375	-4.94481951119903	26.2002864226844	-10.3278199069932	0.264541713921835	-1.01905737540607	19.359224633879	0.571591595931235	0.574679803360953	0.486194632264018	-0.0223333338998973	-0.0149714807586539	-0.109849522447604	-0.0519873770573197	-0.0407607061176823	-0.139935839952224	0.000609112683769843	0.0014967959713692	0.00242524260392276
1	12.1639532432449	0	-10.0268883179785	-40.1159681193095	20.0621914833525	0.00173423656902685	-1.9884120165751	-9.4367737309788	5.4599496978286	0.24	0.21	0.29	-15.3777293300565	-3.24022411252115	8.89728110501419	-37.1389309839416	-7.82550252410929	21.487925935723	-38.4544931617592	-8.09638875442387	22.262948496136	-10.0268883179785	0.250594384633199	-0.00622030653954202	21.1881299411788	0.571591595931235	0.574679803360953	0.486194632264018	-0.0223333338998973	-0.0149714807586539	-0.109849522447604	-0.0519873770573197	-0.0407607061176823	-0.139935839952224	0.000609112683769843	0.0014967959713692	0.00242524260392276
1	12.1639532432449	0	-9.51423256488133	-40.804724266573	21.7762591368103	0.00467045724806582	-3.47975524621359	-11.4109370769089	4.45142658448172	0.26	0.21	0.3	-18.1039186177106	-5.52077409264511	7.06237043242034	-42.5567163844084	-12.9776333093569	16.6014497656946	-43.9528059865244	-13.4135894895346	17.1751397964769	-9.51423256488133	0.259367515705095	-0.541287711114775	20.1821578635552	0.571591595931235	0.574679803360953	0.486194632264018	-0.0223333338998973	-0.0149714807586539	-0.109849522447604	-0.0519873770573197	-0.0407607061176823	-0.139935839952224	0.000609112683769843	0.0014967959713692	0.00242524260392276
1	12.1639532432449	0	-7.93055311798546	-37.943946371924	22.0828401359531	0.00150365678211614	-1.95816423828252	-9.83648133705605	5.92015286049102	0.24	0.21	0.29	-16.065160344975	-3.19811743568249	9.66892547360997	-38.8889698131736	-7.74169007619915	23.4055896607753	-40.3206740705988	-8.02246577298536	24.2744402638898	-7.93055311798546	0.253663516245636	-0.954493195586628	20.010706400111	0.571591595931235	0.574679803360953	0.486194632264018	-0.0223333338998973	-0.0149714807586539	-0.109849522447604	-0.0519873770573197	-0.0407607061176823	-0.139935839952224	0.000609112683769843	0.0014967959713692	0.00242524260392276
1	12.1639532432449	0.01	-25.0164681654568	-58.8775601193431	8.84462378842951	0.0154910380399895	-7.15381126089686	-16.0579622591613	1.75033973736754	0.24	0.21	0.29	-26.1188981770847	-11.6359513670452	2.84699544299438	-62.9603453587876	-28.0487910202111	6.86276331836551	-65.2556458817518	-29.0314870941375	7.11574485115401	-25.0164681654568	0.254483437831465	0.677239520267608	21.6385237553968	0.571591595931235	0.574679803360953	0.486194632264018	-0.0223333338998973	-0.0149714807586539	-0.109849522447604	-0.0519873770573197	-0.0407607061176823	-0.139935839952224	0.000609112683769843	0.0014967959713692	0.00242524260392276
1	12.1639532432449	0.01	-24.2357503643659	-55.1074199147074	6.63591918597553	0.0169355608518929	-6.94061958398831	-15.1967188171064	1.3154796491298	0.26	0.21	0.3	-24.1388384035835	-11.0246492400747	2.08953992343416	-56.8100007184925	-25.9461669521261	4.91766681424037	-58.7624404821421	-26.86717258674	5.08266401493908	-24.2357503643659	0.263829534729038	-0.91669337670213	19.4603961630182	0.571591595931235	0.574679803360953	0.486194632264018	-0.0223333338998973	-0.0149714807586539	-0.109849522447604	-0.0519873770573197	-0.0407607061176823	-0.139935839952224	0.000609112683769843	0.0014967959713692	0.00242524260392276
1	12.1639532432449	0.01	-23.905490711686	-56.5608946673502	8.74991324397812	0.0141778943089452	-6.75612061813612	-15.5519392349515	2.03969799867926	0.26	0.22	0.3	-24.6353816122004	-10.7021772096293	3.23102719294169	-57.8205836571321	-25.1185933469108	7.58339696331041	-59.9995808766485	-26.0520487180584	7.85461463798939	-23.905490711686	0.262699909599454	0.280412623399839	20.7095282625681	0.571591595931235	0.574679803360953	0.486194632264018	-0.0223333338998973	-0.0149714807586539	-0.109849522447604	-0.0519873770573197	-0.0407607061176823	-0.139935839952224	0.000609112683769843	0.0014967959713692	0.00242524260392276
1	12.1639532432449	0.01	-23.5020108723563	-53.5033111697412	6.49928942502865	0.00899578477136262	-4.64646622401438	-12.2607045979801	2.96777214995139	0.24	0.21	0.28	-20.107621974458	-7.62022978393592	4.86716240658615	-48.8832348758613	-18.5253871795157	11.8324605168298	-50.6428032013139	-19.2179194543936	12.2688390067265	-23.5020108723563	0.249774382895329	-1.26155258398135	19.9705604310747	0.571591595931235	0.574679803360953	0.486194632264018	-0.0223333338998973	-0.0149714807586539	-0.109849522447604	-0.0519873770573197	-0.0407607061176823	-0.139935839952224	0.000609112683769843	0.0014967959713692	0.00242524260392276
1	12.1639532432449	0.01	-23.4305847566053	-59.0353777231004	12.1742082098898	0.012364443560338	-6.65555371529493	-15.9426666032677	2.63155917267784	0.25	0.22	0.29	-25.5212141188591	-10.654291134257	4.21263185034511	-60.5321455114084	-25.2702359008531	9.99167370970215	-62.7217981623559	-26.2023254957321	10.3683391770765	-23.4305847566053	0.261101075901632	0.0450549871740273	20.5190761558752	0.571591595931235	0.574679803360953	0.486194632264018	-0.0223333338998973	-0.0149714807586539	-0.109849522447604	-0.0519873770573197	-0.0407607061176823	-0.139935839952224	0.000609112683769843	0.0014967959713692	0.00242524260392276
1	12.1639532432449	0.01	-23.4081604128459	-53.5456362211474	6.7293153954555	0.0250588974011387	-8.48098086914118	-16.7402145938373	-0.221747144445041	0.25	0.22	0.3	-26.8394881584489	-13.5975070291598	-0.355525899870691	-63.7581981363874	-32.3013815393189	-0.844564942250492	-66.0495587828979	-33.4725220393787	-0.87482077620862	-23.4081604128459	0.261844129297041	0.0173455298768106	20.5300514455318	0.571591595931235	0.574679803360953	0.486194632264018	-0.0223333338998973	-0.0149714807586539	-0.109849522447604	-0.0519873770573197	-0.0407607061176823	-0.139935839952224	0.000609112683769843	0.0014967959713692	0.00242524260392276
1	12.1639532432449	0.01	-23.118915758646	-52.5955390407604	6.3577075234683	0.0170415592339462	-6.43138539989074	-14.0574926885702	1.19472188878877	0.24	0.21	0.3	-22.8877729299848	-10.4712904298789	1.94519207022693	-55.2278201651679	-25.2670518240318	4.69371651710436	-57.2046675704995	-26.1494687929077	4.85732107752193	-23.118915758646	0.256230601496828	-0.642089997558158	20.2432761917625	0.571591595931235	0.574679803360953	0.486194632264018	-0.0223333338998973	-0.0149714807586539	-0.109849522447604	-0.0519873770573197	-0.0407607061176823	-0.139935839952224	0.000609112683769843	0.0014967959713692	0.00242524260392276
1	12.1639532432449	0.01	-22.4105021747704	-52.5937495607506	7.7727452112098	0.0142755488818934	-5.79196574736409	-13.3063396908993	1.72240819617108	0.25	0.22	0.29	-21.3117811586266	-9.27656360452815	2.75865394957027	-50.573907377972	-22.0137427758529	6.54642182626629	-52.4689901641729	-22.8204182123478	6.78153021638558	-22.4105021747704	0.256685479038836	0.352996489231205	21.212102584583	0.571591595931235	0.574679803360953	0.486194632264018	-0.0223333338998973	-0.0149714807586539	-0.109849522447604	-0.0519873770573197	-0.0407607061176823	-0.139935839952224	0.000609112683769843	0.0014967959713692	0.00242524260392276
1	12.1639532432449	0.01	-21.9356553544867	-52.7339271873013	8.86261647832778	0.0118958314694458	-5.39049716000839	-13.0609013118041	2.27990699178735	0.26	0.21	0.3	-20.8113535777322	-8.58926498857373	3.63282360058475	-49.1322496906144	-20.2778695052781	8.57651068005814	-50.8911305627436	-20.9684494056944	8.87362836073147	-21.9356553544867	0.257610463521008	2.26474766576238	23.014969665547	0.571591595931235	0.574679803360953	0.486194632264018	-0.0223333338998973	-0.0149714807586539	-0.109849522447604	-0.0519873770573197	-0.0407607061176823	-0.139935839952224	0.000609112683769843	0.0014967959713692	0.00242524260392276
1	12.1639532432449	0.01	-21.7836280422735	-54.0507621308045	10.4835060462575	0.00910715968254328	-5.14456505589654	-13.5228667444582	3.2337366326651	0.24	0.2	0.28	-22.1678845151939	-8.43342807372948	5.30102836773491	-53.8675398356131	-20.4930706130769	12.8813986094594	-55.825248363797	-21.2764411784636	13.3326231625128	-21.7836280422735	0.247066881767176	0.0767707924036373	21.4810659250929	0.571591595931235	0.574679803360953	0.486194632264018	-0.0223333338998973	-0.0149714807586539	-0.109849522447604	-0.0519873770573197	-0.0407607061176823	-0.139935839952224	0.000609112683769843	0.0014967959713692	0.00242524260392276
1	12.1639532432449	0.01	-21.2969948733349	-50.1224107331653	7.52842098649543	0.0132369856662173	-5.68052330979123	-13.3380001157337	1.97695349615127	0.25	0.2	0.29	-21.4614757828008	-9.14023184801972	3.1810120867614	-51.1671939709908	-21.791605602549	7.58398276589276	-52.9467177724485	-22.5791975761387	7.85818048116834	-21.2969948733349	0.254919728561737	0.059432060572171	21.0087538143229	0.571591595931235	0.574679803360953	0.486194632264018	-0.0223333338998973	-0.0149714807586539	-0.109849522447604	-0.0519873770573197	-0.0407607061176823	-0.139935839952224	0.000609112683769843	0.0014967959713692	0.00242524260392276
1	12.1639532432449	0.01	-21.1734766683352	-50.8310490145244	8.4840956778539	0.0160847053727376	-6.55964264240307	-14.5697427289113	1.45045744410511	0.25	0.21	0.3	-23.4406930555075	-10.5535542113089	2.3335846328897	-55.8793814509331	-25.158218660189	5.56294413055512	-57.8943645760979	-26.037108933814	5.75749459697089	-21.1734766683352	0.260559655619396	-1.17548013446987	19.4931413464588	0.571591595931235	0.574679803360953	0.486194632264018	-0.0223333338998973	-0.0149714807586539	-0.109849522447604	-0.0519873770573197	-0.0407607061176823	-0.139935839952224	0.000609112683769843	0.0014967959713692	0.00242524260392276
1	12.1639532432449	0.01	-20.8351136322651	-60.1490478884824	18.4788206239521	0.0054371190315583	-4.66805323344935	-14.5252395241644	5.18913305726565	0.25	0.22	0.28	-23.4414216215471	-7.53349394445925	8.37443373262856	-56.0563630339611	-18.0151305787948	20.0261018763714	-58.2972582102766	-18.7381938320447	20.8079341914404	-20.8351136322651	0.251578737567381	-1.48693541805101	19.5197599487881	0.571591595931235	0.574679803360953	0.486194632264018	-0.0223333338998973	-0.0149714807586539	-0.109849522447604	-0.0519873770573197	-0.0407607061176823	-0.139935839952224	0.000609112683769843	0.0014967959713692	0.00242524260392276
1	12.1639532432449	0.01	-20.5348401496793	-47.7929159324368	6.72323563307829	0.0144905953112905	-5.7089735957477	-13.0597086332274	1.64176144173199	0.25	0.21	0.3	-21.1313130214334	-9.23742722528336	2.65645857086669	-50.6662397556992	-22.1484439725687	6.36935181056174	-52.4223805083012	-22.9317353138749	6.59626217166987	-20.5348401496793	0.260450238144013	0.111768281417752	20.8031832563637	0.571591595931235	0.574679803360953	0.486194632264018	-0.0223333338998973	-0.0149714807586539	-0.109849522447604	-0.0519873770573197	-0.0407607061176823	-0.139935839952224	0.000609112683769843	0.0014967959713692	0.00242524260392276
1	12.1639532432449	0.01	-20.5290295039325	-53.8476174996888	12.7895584918238	0.0082705606447739	-4.93444428762398	-13.3707602901489	3.50187171490098	0.26	0.21	0.3	-21.232114334222	-7.83565653838476	5.56080125745245	-49.9542907449448	-18.4355009931866	13.0832887585717	-51.6392420970329	-19.0547892101646	13.535023033363	-20.5290295039325	0.258487416277115	-0.841587843527607	19.8873494200942	0.571591595931235	0.574679803360953	0.486194632264018	-0.0223333338998973	-0.0149714807586539	-0.109849522447604	-0.0519873770573197	-0.0407607061176823	-0.139935839952224	0.000609112683769843	0.0014967959713692	0.00242524260392276
1	12.1639532432449	0.01	-20.5033228517025	-51.5202563967189	10.5136106933139	0.00720905184142082	-4.43603510420374	-12.563783777624	3.69171356921653	0.25	0.22	0.3	-20.3611035217115	-7.18912165167173	5.98286021836808	-48.8983912442294	-17.2650997452546	14.3681917537202	-50.6407515723947	-17.9155749916536	14.8805805055627	-20.5033228517025	0.25933500664009	0.907222952361585	21.5878990220216	0.571591595931235	0.574679803360953	0.486194632264018	-0.0223333338998973	-0.0149714807586539	-0.109849522447604	-0.0519873770573197	-0.0407607061176823	-0.139935839952224	0.000609112683769843	0.0014967959713692	0.00242524260392276
1	12.1639532432449	0.01	-20.0512126212303	-49.8874053456166	9.78498010315604	0.0138592277707368	-5.9032681575033	-13.6778656620417	1.87132934703513	0.25	0.22	0.3	-21.8752529447273	-9.44120137868518	2.99285018735696	-51.8358536219463	-22.3719805168609	7.0918925882246	-53.6755807099869	-23.1504379676834	7.34741693346447	-20.0512126212303	0.259785567982793	0.556768657019666	21.1600584161438	0.571591595931235	0.574679803360953	0.486194632264018	-0.0223333338998973	-0.0149714807586539	-0.109849522447604	-0.0519873770573197	-0.0407607061176823	-0.139935839952224	0.000609112683769843	0.0014967959713692	0.00242524260392276
1	12.1639532432449	0.01	-19.9260496430634	-46.6014758618679	6.74937657574096	0.00959307539777886	-4.72036449477241	-12.2087622038297	2.76803321428484	0.26	0.22	0.3	-19.4493760580202	-7.51985685829448	4.4096623414312	-45.9069967222323	-17.7493634302489	10.4082698617346	-47.6102040123025	-18.3883953420388	10.7807252142595	-19.9260496430634	0.265124937618966	1.35921856904506	21.757245382867	0.571591595931235	0.574679803360953	0.486194632264018	-0.0223333338998973	-0.0149714807586539	-0.109849522447604	-0.0519873770573197	-0.0407607061176823	-0.139935839952224	0.000609112683769843	0.0014967959713692	0.00242524260392276
1	12.1639532432449	0.01	-19.6135969250929	-52.4626255923318	13.235431742146	0.00889082130778049	-4.9917665113485	-13.220434371458	3.23690134876099	0.25	0.21	0.3	-21.1767751454061	-7.99591859231305	5.18493796078	-50.2596968719343	-18.9770369616214	12.3056229486914	-52.0124855632674	-19.6362938893424	12.7372398609539	-19.6135969250929	0.259165348318465	-1.19150362044508	19.5103968483644	0.571591595931235	0.574679803360953	0.486194632264018	-0.0223333338998973	-0.0149714807586539	-0.109849522447604	-0.0519873770573197	-0.0407607061176823	-0.139935839952224	0.000609112683769843	0.0014967959713692	0.00242524260392276
1	12.1639532432449	0.01	-18.3896402081182	-47.4192667052532	10.6399862890168	0.0157323639088777	-6.23501658171475	-13.9348740339675	1.46484087053803	0.26	0.21	0.3	-22.2054892652023	-9.93561860955016	2.33425204610197	-52.4272146455932	-23.4580199183416	5.51117480890994	-54.253074922443	-24.2796728510038	5.69351798240702	-18.3896402081182	0.260789085995289	1.043914036464	21.6942346501373	0.571591595931235	0.574679803360953	0.486194632264018	-0.0223333338998973	-0.0149714807586539	-0.109849522447604	-0.0519873770573197	-0.0407607061176823	-0.139935839952224	0.000609112683769843	0.0014967959713692	0.00242524260392276
1	12.1639532432449	0.01	-18.1849065458844	-44.5848205933278	8.21500750155901	0.0154746448171005	-5.83566248080818	-13.1030569642308	1.43173200261448	0.26	0.22	0.3	-20.5711571517117	-9.16170404393106	2.24774906384956	-47.8565441402163	-21.3137010594226	5.22914202137122	-49.560822325333	-22.0650361714197	5.41184008025834	-18.1849065458844	0.265565664112358	0.933634303150061	21.3707153623646	0.571591595931235	0.574679803360953	0.486194632264018	-0.0223333338998973	-0.0149714807586539	-0.109849522447604	-0.0519873770573197	-0.0407607061176823	-0.139935839952224	0.000609112683769843	0.0014967959713692	0.00242524260392276
1	12.1639532432449	0.01	-17.8792212623913	-46.8404124655885	11.0819699408059	0.0101510698695028	-4.8191350054487	-12.2490373399649	2.61076732906752	0.25	0.21	0.3	-19.8549210038768	-7.81151548358944	4.23189003669789	-47.6923255402724	-18.7635770161706	10.1651715079311	-49.4256325990055	-19.4193138072296	10.520481631734	-17.8792212623913	0.254424680074448	-0.665098868680549	20.3182831177036	0.571591595931235	0.574679803360953	0.486194632264018	-0.0223333338998973	-0.0149714807586539	-0.109849522447604	-0.0519873770573197	-0.0407607061176823	-0.139935839952224	0.000609112683769843	0.0014967959713692	0.00242524260392276
1	12.1639532432449	0.01	-17.6219175679566	-47.2529219588325	12.0090868229194	0.0101588901145018	-5.04695992787788	-12.8250851399712	2.73116528421541	0.26	0.21	0.3	-20.3029763709008	-7.9896785902209	4.32361919045902	-47.6222220446114	-18.7404172145867	10.1413876154379	-49.305299264683	-19.3733227296929	10.49927732825	-17.6219175679566	0.264188033317789	-0.136095388682447	20.2317143511461	0.571591595931235	0.574679803360953	0.486194632264018	-0.0223333338998973	-0.0149714807586539	-0.109849522447604	-0.0519873770573197	-0.0407607061176823	-0.139935839952224	0.000609112683769843	0.0014967959713692	0.00242524260392276
1	12.1639532432449	0.01	-17.4874035748099	-49.8245016362225	14.8496944866028	0.00521159493512732	-4.01173134275099	-12.665341644579	4.641878959077	0.25	0.21	0.3	-20.4811243888458	-6.48737088593915	7.50638261696748	-49.0778237219931	-15.5453401246226	17.9871434727478	-50.7912488934132	-16.1062377496326	18.6331861380065	-17.4874035748099	0.258987738019444	-0.305857712704379	20.3542126951155	0.571591595931235	0.574679803360953	0.486194632264018	-0.0223333338998973	-0.0149714807586539	-0.109849522447604	-0.0519873770573197	-0.0407607061176823	-0.139935839952224	0.000609112683769843	0.0014967959713692	0.00242524260392276
1	12.1639532432449	0.01	-17.4738817557193	-43.1560865224736	8.20832301103495	0.0112477427616811	-4.64100199308785	-11.4347318341868	2.15272784801109	0.26	0.22	0.32	-18.0722069968731	-7.3349467139427	3.40231356898772	-42.3207346237637	-17.1766698673785	7.9673948890068	-43.7292313235406	-17.7704214419871	8.2335853615504	-17.4738817557193	0.265507569064576	-2.02545715668738	18.3345820094831	0.571591595931235	0.574679803360953	0.486194632264018	-0.0223333338998973	-0.0149714807586539	-0.109849522447604	-0.0519873770573197	-0.0407607061176823	-0.139935839952224	0.000609112683769843	0.0014967959713692	0.00242524260392276
1	12.1639532432449	0.01	-17.084352158938	-44.3190995032095	10.1503951853334	0.0121937015917618	-5.29771362725601	-12.7423253890511	2.1468981345391	0.26	0.2	0.3	-20.2951613835553	-8.43785963285838	3.41944211783854	-47.8933863260736	-19.9120205808817	8.06934516431028	-49.50745933883	-20.5758125765209	8.34692056411751	-17.084352158938	0.260069895323204	0.0493760097376958	20.7328548734701	0.571591595931235	0.574679803360953	0.486194632264018	-0.0223333338998973	-0.0149714807586539	-0.109849522447604	-0.0519873770573197	-0.0407607061176823	-0.139935839952224	0.000609112683769843	0.0014967959713692	0.00242524260392276
1	12.1639532432449	0.01	-16.7879015438583	-46.9897902748813	13.4139871871647	0.0111617386759982	-5.41594957857905	-13.3749179713349	2.54301881417682	0.25	0.21	0.28	-21.7370627481487	-8.80206040012312	4.13294194790242	-52.3540007538071	-21.1998779302576	9.95424489329192	-54.2715325440956	-21.9655189477572	10.3221206084004	-16.7879015438583	0.253823966634005	-1.33176013088154	19.6465898885214	0.571591595931235	0.574679803360953	0.486194632264018	-0.0223333338998973	-0.0149714807586539	-0.109849522447604	-0.0519873770573197	-0.0407607061176823	-0.139935839952224	0.000609112683769843	0.0014967959713692	0.00242524260392276
1	12.1639532432449	0.01	-15.3068232635384	-43.4461578464327	12.8325113193559	0.00895060435976651	-4.51418087872921	-11.9304569588445	2.90209520138607	0.24	0.22	0.29	-19.5013205491427	-7.37880272621471	4.74371509671327	-47.2474022989493	-17.8772129821422	11.4929763346649	-49.0877545552033	-18.5832089554921	11.9288710421235	-15.3068232635384	0.259397841953324	0.380021189812668	21.0163859201871	0.571591595931235	0.574679803360953	0.486194632264018	-0.0223333338998973	-0.0149714807586539	-0.109849522447604	-0.0519873770573197	-0.0407607061176823	-0.139935839952224	0.000609112683769843	0.0014967959713692	0.00242524260392276
1	12.1639532432449	0.01	-15.1233602778387	-43.953998104703	13.7072775490255	0.0104270142804886	-4.94818323778092	-12.4743730413829	2.57800656582108	0.26	0.22	0.3	-19.5932652071431	-7.77201917481163	4.04922685751979	-45.6024236715855	-18.0890171927156	9.42438928615437	-47.2549655036828	-18.7359339538412	9.76478052716194	-15.1233602778387	0.262937740697141	-1.12221353850475	19.3515184964832	0.571591595931235	0.574679803360953	0.486194632264018	-0.0223333338998973	-0.0149714807586539	-0.109849522447604	-0.0519873770573197	-0.0407607061176823	-0.139935839952224	0.000609112683769843	0.0014967959713692	0.00242524260392276
1	12.1639532432449	0.01	-14.8276796206292	-42.6427538499848	12.9873946087264	0.00688554607777416	-3.92536521282009	-11.2856732055809	3.43494277994071	0.25	0.22	0.3	-18.2817356455205	-6.35872471457104	5.56428621637846	-43.8849878393648	-15.2640078701276	13.3569720991095	-45.4285315388279	-15.8240798217741	13.8400194749256	-14.8276796206292	0.259366185245945	-0.678803879589349	20.0012314813137	0.571591595931235	0.574679803360953	0.486194632264018	-0.0223333338998973	-0.0149714807586539	-0.109849522447604	-0.0519873770573197	-0.0407607061176823	-0.139935839952224	0.000609112683769843	0.0014967959713692	0.00242524260392276
1	12.1639532432449	0.01	-14.6873945732978	-45.4890509594127	16.114261812817	0.00775990239887605	-4.89122096129209	-13.5266317390839	3.74418981649975	0.25	0.22	0.3	-21.624631315816	-7.81945217496516	5.98572696588568	-51.2211677700086	-18.5215398992959	14.1780879714168	-53.1798152577739	-19.1966292862321	14.7117451542058	-14.6873945732978	0.261468549287694	-0.796813067170524	19.7245347613694	0.571591595931235	0.574679803360953	0.486194632264018	-0.0223333338998973	-0.0149714807586539	-0.109849522447604	-0.0519873770573197	-0.0407607061176823	-0.139935839952224	0.000609112683769843	0.0014967959713692	0.00242524260392276
1	12.1639532432449	0.02	-34.973355881592	-72.017402771777	2.07069100859305	0.0266668451777212	-9.87645890136344	-19.1925056927554	-0.560412109971502	0.24	0.21	0.29	-31.2178337045124	-16.0646898590525	-0.911546013592641	-75.2526574967177	-38.7249997932922	-2.19734208986673	-78.0992723660693	-40.1174042196561	-2.2795790703716	-34.973355881592	0.251014346472433	0.795034004262171	21.898897828124	0.571591595931235	0.574679803360953	0.486194632264018	-0.0223333338998973	-0.0149714807586539	-0.109849522447604	-0.0519873770573197	-0.0407607061176823	-0.139935839952224	0.000609112683769843	0.0014967959713692	0.00242524260392276
1	12.1639532432449	0.02	-34.5522639213087	-68.3101972219526	-0.794330620664788	0.0383442383812617	-11.2174558902266	-19.9882636669218	-2.44664811353152	0.25	0.21	0.29	-32.4618744287402	-18.2176726596357	-3.97347089053113	-78.1275478385431	-43.8453452633185	-9.56314268809388	-81.0678868336034	-45.5274580642041	-9.92739268291325	-34.5522639213087	0.250932932112989	1.38576686269395	22.4988280956609	0.571591595931235	0.574679803360953	0.486194632264018	-0.0223333338998973	-0.0149714807586539	-0.109849522447604	-0.0519873770573197	-0.0407607061176823	-0.139935839952224	0.000609112683769843	0.0014967959713692	0.00242524260392276
1	12.1639532432449	0.02	-32.810745230351	-66.1577196905332	0.536229229831228	0.0234106744316953	-8.24186949240583	-16.5530022332911	0.0692632484794427	0.25	0.21	0.29	-26.5431546270352	-13.2160446346582	0.111065357718805	-63.0633960046769	-31.399758925491	0.263878153694961	-65.3637961406914	-5.21933454275124	0.273650930840822	-32.810745230351	0.254531486192397	0.74209740203289	21.6685154715307	0.571591595931235	0.574679803360953	0.486194632264018	-0.0223333338998973	-0.0149714807586539	-0.109849522447604	-0.0519873770573197	-0.0407607061176823	-0.139935839952224	0.000609112683769843	0.0014967959713692	0.00242524260392276
1	12.1639532432449	0.02	-32.612091229223	-68.1606713177232	2.93648885927733	0.0209395918114766	-8.39912376351685	-17.3659773992642	0.567729872230514	0.25	0.22	0.29	-28.1658572686443	-13.6225284454716	0.920800377701044	-67.6964965717042	-32.7416787428463	2.21313908601168	-70.1874515294763	-33.9451101339355	2.29359096464977	-32.612091229223	0.253153095332944	-1.27970246367803	19.6457934114587	0.571591595931235	0.574679803360953	0.486194632264018	-0.0223333338998973	-0.0149714807586539	-0.109849522447604	-0.0519873770573197	-0.0407607061176823	-0.139935839952224	0.000609112683769843	0.0014967959713692	0.00242524260392276
1	12.1639532432449	0.02	-32.3521336880394	-66.3206842349285	1.61641685884984	0.0296365301948693	-9.60167271724787	-18.179669946124	-1.02367548837177	0.25	0.22	0.3	-29.2896140807399	-15.4694386229888	-1.64926316523775	-69.9215937276747	-36.9293975540322	-3.93720138038976	-72.3724015259487	-38.2574819505141	-4.07527564420117	-32.3521336880394	0.256868619416683	-2.63463738833849	18.2010061349831	0.571591595931235	0.574679803360953	0.486194632264018	-0.0223333338998973	-0.0149714807586539	-0.109849522447604	-0.0519873770573197	-0.0407607061176823	-0.139935839952224	0.000609112683769843	0.0014967959713692	0.00242524260392276
1	12.1639532432449	0.02	-32.094401688471	-64.3280038298112	0.139200452869183	0.0241850505756168	-8.19072953088373	-16.3137637050563	-0.0676953567111305	0.26	0.21	0.29	-25.7640777981484	-12.9354940204187	-0.106910242689025	-60.28859405572	-30.2693833645877	-0.250172673455455	-62.4350172124563	-31.3797331403746	-0.259284171856456	-32.094401688471	0.256566248176191	1.32631083845542	22.1619987164715	0.571591595931235	0.574679803360953	0.486194632264018	-0.0223333338998973	-0.0149714807586539	-0.109849522447604	-0.0519873770573197	-0.0407607061176823	-0.139935839952224	0.000609112683769843	0.0014967959713692	0.00242524260392276
1	12.1639532432449	0.02	-31.7862183438079	-63.8657309286384	0.293294241022565	0.0255691863827373	-8.60270795082713	-16.8942955054181	-0.311120396236172	0.25	0.21	0.29	-27.2423551424124	-13.8720211865436	-0.501687230674735	-65.0915098060363	-33.1451079898625	-1.19870617368863	-67.4339146258479	-34.3998086921167	-1.24048897044269	-31.7862183438079	0.25808307416854	-0.629217204642694	20.0724775994152	0.571591595931235	0.574679803360953	0.486194632264018	-0.0223333338998973	-0.0149714807586539	-0.109849522447604	-0.0519873770573197	-0.0407607061176823	-0.139935839952224	0.000609112683769843	0.0014967959713692	0.00242524260392276
1	12.1639532432449	0.02	-31.6205422069634	-64.9103155891282	1.66923117520134	0.0193255254458513	-7.86680742355889	-16.6162575665605	0.882642719442678	0.26	0.22	0.29	-26.1339701431818	-12.3728769553496	1.38821623248264	-60.9061403287477	-28.83542668734	3.23528695406779	-63.3191030066796	-29.9519331024814	3.36073789669508	-31.6205422069634	0.263778349600276	0.849134918118676	21.1965241327656	0.571591595931235	0.574679803360953	0.486194632264018	-0.0223333338998973	-0.0149714807586539	-0.109849522447604	-0.0519873770573197	-0.0407607061176823	-0.139935839952224	0.000609112683769843	0.0014967959713692	0.00242524260392276
1	12.1639532432449	0.02	-31.3193124598387	-62.8018591465433	0.163234226865878	0.0265341451047442	-8.76625246852609	-17.056304326977	-0.4762006100752	0.25	0.21	0.29	-27.5318085063947	-14.1502390937314	-0.768669681068152	-65.851584264306	-33.8450582287213	-1.83853219313652	-68.3151149419739	-35.1399362483929	-1.9086878830058	-31.3193124598387	0.256329043187606	-0.211288277280487	20.6261280121687	0.571591595931235	0.574679803360953	0.486194632264018	-0.0223333338998973	-0.0149714807586539	-0.109849522447604	-0.0519873770573197	-0.0407607061176823	-0.139935839952224	0.000609112683769843	0.0014967959713692	0.00242524260392276
1	12.1639532432449	0.02	-31.2199194221317	-63.3935276272713	0.953688783007852	0.0315430687601877	-9.51648046507517	-17.7493267447981	-1.28363418535226	0.25	0.2	0.28	-28.7050343905545	-15.3904935637676	-2.07595273698068	-68.7906740393724	-36.8828133645634	-4.97495268975436	-71.3062730857975	-38.2394278857761	-5.15145312037042	-31.2199194221317	0.249247089172891	-0.431813427055129	20.8068137298258	0.571591595931235	0.574679803360953	0.486194632264018	-0.0223333338998973	-0.0149714807586539	-0.109849522447604	-0.0519873770573197	-0.0407607061176823	-0.139935839952224	0.000609112683769843	0.0014967959713692	0.00242524260392276
1	12.1639532432449	0.02	-31.2101766356171	-62.6741015340979	0.253748262863585	0.0249956217295856	-8.20056057377095	-16.197067422774	-0.204053724767915	0.26	0.22	0.3	-25.5166128809504	-12.9190380027362	-0.321463124522026	-59.5638543369563	-30.1571255306798	-0.750396724403328	-61.8031692777679	-31.2526689725848	-0.77754869662532	-31.2101766356171	0.261479441668981	-0.803641214800721	19.6929903691075	0.571591595931235	0.574679803360953	0.486194632264018	-0.0223333338998973	-0.0149714807586539	-0.109849522447604	-0.0519873770573197	-0.0407607061176823	-0.139935839952224	0.000609112683769843	0.0014967959713692	0.00242524260392276
1	12.1639532432449	0.02	-30.8831260566332	-62.7146510367354	0.948398923469039	0.0286300335101487	-8.86878945283737	-16.9342879366459	-0.803290969028858	0.25	0.21	0.3	-27.2627490558923	-14.2779892598271	-1.29322946376191	-65.0336711793235	-34.0592966880139	-3.08492219670442	-67.3940486054058	-35.2368790999955	-3.19408255806286	-30.8831260566332	0.253892217023885	0.326527869311449	21.3455345245142	0.571591595931235	0.574679803360953	0.486194632264018	-0.0223333338998973	-0.0149714807586539	-0.109849522447604	-0.0519873770573197	-0.0407607061176823	-0.139935839952224	0.000609112683769843	0.0014967959713692	0.00242524260392276
1	12.1639532432449	0.02	-30.2791799683289	-61.3526319286836	0.794271992025763	0.0254631283368428	-8.27054535172092	-16.2590017144352	-0.282088989006652	0.26	0.21	0.31	-25.6921604751013	-13.0689560235648	-0.445751572028159	-60.1540605885242	-30.5988580926132	-1.04365559670224	-62.1325611800967	-31.6381187633839	-1.07788949353317	-30.2791799683289	0.264197682089004	-1.23693333491367	19.228093799131	0.571591595931235	0.574679803360953	0.486194632264018	-0.0223333338998973	-0.0149714807586539	-0.109849522447604	-0.0519873770573197	-0.0407607061176823	-0.139935839952224	0.000609112683769843	0.0014967959713692	0.00242524260392276
1	12.1639532432449	0.02	-30.1446607082856	-59.7790471045943	-0.510274311976804	0.032578067485185	-8.93290955909445	-16.5330865091344	-1.33273260905453	0.25	0.22	0.29	-26.4666233120692	-14.3000493132794	-2.1334753144895	-62.7751163339732	-33.9177101906047	-5.06030404723615	-65.0348112615721	-35.1440000191192	-5.2446103048894	-30.1446607082856	0.258125846860291	-0.0361076118353766	20.7330374930887	0.571591595931235	0.574679803360953	0.486194632264018	-0.0223333338998973	-0.0149714807586539	-0.109849522447604	-0.0519873770573197	-0.0407607061176823	-0.139935839952224	0.000609112683769843	0.0014967959713692	0.00242524260392276
1	12.1639532432449	0.02	-29.9528624051603	-61.368202106531	1.46247729621035	0.0236017692956715	-8.02328283652533	-16.0803832319156	0.0338175588649623	0.25	0.21	0.29	-25.9053169193023	-12.9254186057497	0.054479707802934	-61.8373659153764	-30.8536599811914	0.130045952993642	-64.1314534226255	-31.9776702642785	0.134950361143819	-29.9528624051603	0.253831272433593	-0.0980229160611996	20.8627274944651	0.571591595931235	0.574679803360953	0.486194632264018	-0.0223333338998973	-0.0149714807586539	-0.109849522447604	-0.0519873770573197	-0.0407607061176823	-0.139935839952224	0.000609112683769843	0.0014967959713692	0.00242524260392276
1	12.1639532432449	0.02	-29.5036946637204	-58.8257771604298	-0.181612167010957	0.0245743184457083	-7.9716629197714	-15.8130111285467	-0.130314710996121	0.26	0.22	0.3	-24.9747377783897	-12.5902770484739	-0.205816318558038	-58.4449702221942	-29.463307031153	-0.481643840111691	-60.7143421502174	-30.6263202835499	-0.500011441289137	-29.5036946637204	0.265447342348122	0.34708476847773	20.6479485116156	0.571591595931235	0.574679803360953	0.486194632264018	-0.0223333338998973	-0.0149714807586539	-0.109849522447604	-0.0519873770573197	-0.0407607061176823	-0.139935839952224	0.000609112683769843	0.0014967959713692	0.00242524260392276
1	12.1639532432449	0.02	-29.4964161987834	-61.5634810361912	2.57064863862434	0.0203967511990106	-7.59466818790528	-15.8121523357147	0.622815959904105	0.25	0.22	0.3	-25.2178629778362	-12.112285390278	0.993292197280199	-59.588830172186	-28.6208596562156	2.34711085975477	-61.7634266856498	-29.6275398836116	2.43293202616853	-29.4964161987834	0.259049587745611	0.596190502199541	21.2597708091504	0.571591595931235	0.574679803360953	0.486194632264018	-0.0223333338998973	-0.0149714807586539	-0.109849522447604	-0.0519873770573197	-0.0407607061176823	-0.139935839952224	0.000609112683769843	0.0014967959713692	0.00242524260392276
1	12.1639532432449	0.02	-29.3465685853773	-60.888651043947	2.19551387319252	0.0228527572384209	-8.14336627727024	-16.457177004008	0.170444449467523	0.25	0.22	0.29	-26.38748137463	-13.0570951455359	0.273291083558135	-62.6887123935801	-31.0197275235629	0.649257346454339	-64.9821184416556	-32.1757284558768	0.673828945886802	-29.3465685853773	0.259382007163954	-0.96629000147908	19.6713966238616	0.571591595931235	0.574679803360953	0.486194632264018	-0.0223333338998973	-0.0149714807586539	-0.109849522447604	-0.0519873770573197	-0.0407607061176823	-0.139935839952224	0.000609112683769843	0.0014967959713692	0.00242524260392276
1	12.1639532432449	0.02	-29.3380544077018	-58.0083453210139	-0.667763494389675	0.0272183213688457	-8.23136402875423	-15.9144252293816	-0.548302828126898	0.24	0.21	0.29	-25.8859584054818	-13.388906215433	-0.89185402538427	-62.4001434362113	-32.2750139365161	-2.14988443682099	-64.6784026213089	-33.4297642618789	-2.23076739237468	-29.3380544077018	0.255696514350006	0.0988118294879036	20.9895968235914	0.571591595931235	0.574679803360953	0.486194632264018	-0.0223333338998973	-0.0149714807586539	-0.109849522447604	-0.0519873770573197	-0.0407607061176823	-0.139935839952224	0.000609112683769843	0.0014967959713692	0.00242524260392276
1	12.1639532432449	0.02	-29.0860681893815	-58.229804743036	0.0576683642728852	0.0241426274087535	-7.58292616810272	-15.1099483653776	-0.0559039708278748	0.25	0.21	0.3	-24.3701370670262	-12.2301509983476	-0.0901649296689903	-58.2410747578228	-29.2282778974596	-0.215481037096452	-60.4345868966597	-30.2698879844054	-0.223388283701713	-29.0860681893815	0.259416056965733	-0.800812711527961	19.8617957649655	0.571591595931235	0.574679803360953	0.486194632264018	-0.0223333338998973	-0.0149714807586539	-0.109849522447604	-0.0519873770573197	-0.0407607061176823	-0.139935839952224	0.000609112683769843	0.0014967959713692	0.00242524260392276
1	12.1639532432449	0.02	-28.8372783797283	-61.252549665504	3.57799290604745	0.0219227618337214	-8.36813514339153	-17.0948963031574	0.358626016374355	0.25	0.21	0.29	-27.3849839983379	-13.4052434676296	0.574497063078731	-64.9986965540657	-31.8175593032558	1.36357794755413	-67.3021508740081	-32.9985401103762	1.41315788446749	-28.8372783797283	0.258872162255806	-0.297246669729618	20.3886247031829	0.571591595931235	0.574679803360953	0.486194632264018	-0.0223333338998973	-0.0149714807586539	-0.109849522447604	-0.0519873770573197	-0.0407607061176823	-0.139935839952224	0.000609112683769843	0.0014967959713692	0.00242524260392276
1	12.1639532432449	0.02	-28.7274164550396	-56.8612025887282	-0.593630321350936	0.0302552914589305	-8.19494063884681	-15.4386215708217	-0.951259706871923	0.26	0.21	0.3	-24.4561750655205	-12.9815283052189	-1.50688154491743	-57.4006676021743	-30.4687216713066	-3.53677574043878	-59.3594519702656	-31.5166467645958	-3.65836003628843	-28.7274164550396	0.26062624480984	1.10864832470901	21.6900313642346	0.571591595931235	0.574679803360953	0.486194632264018	-0.0223333338998973	-0.0149714807586539	-0.109849522447604	-0.0519873770573197	-0.0407607061176823	-0.139935839952224	0.000609112683769843	0.0014967959713692	0.00242524260392276
1	12.1639532432449	0.02	-28.4701955929749	-56.7118318337506	-0.228559352199273	0.0200303198815928	-6.89451208194627	-14.4237561513751	0.634731987482585	0.25	0.22	0.3	-23.0976363471658	-11.0406007414895	1.0164348641868	-54.80269350821	-26.1955227577478	2.41164799271435	-56.7547999883478	-27.1725667881278	2.49755306528496	-28.4701955929749	0.261498437653684	-0.103422719385403	20.4865199256635	0.571591595931235	0.574679803360953	0.486194632264018	-0.0223333338998973	-0.0149714807586539	-0.109849522447604	-0.0519873770573197	-0.0407607061176823	-0.139935839952224	0.000609112683769843	0.0014967959713692	0.00242524260392276
1	12.1639532432449	0.02	-28.4618381762312	-59.3222782604468	2.39860190798433	0.0191363702950809	-6.93830366515497	-14.693866084884	0.817258754574016	0.25	0.21	0.29	-23.8303740327758	-11.2524757295641	1.32542257364755	-57.2722845033996	-27.043427453754	3.18542959589159	-59.2980499299541	-28.0088425218751	3.30014929666412	-28.4618381762312	0.252190433295056	-0.131417165897796	20.9395254793319	0.571591595931235	0.574679803360953	0.486194632264018	-0.0223333338998973	-0.0149714807586539	-0.109849522447604	-0.0519873770573197	-0.0407607061176823	-0.139935839952224	0.000609112683769843	0.0014967959713692	0.00242524260392276
1	12.1639532432449	0.02	-28.0044655499075	-60.0887745332621	4.07984343344705	0.0213221944730011	-8.13078807568302	-16.7312548580422	0.469678706676204	0.26	0.22	0.3	-26.3671295465448	-12.8134765937168	0.740176359111069	-61.5698860719094	-29.9207501016586	1.72838586859225	-63.7189307583456	-31.001371841732	1.7905945914383	-28.0044655499075	0.264260806239752	0.836670472067563	21.1983924442013	0.571591595931235	0.574679803360953	0.486194632264018	-0.0223333338998973	-0.0149714807586539	-0.109849522447604	-0.0519873770573197	-0.0407607061176823	-0.139935839952224	0.000609112683769843	0.0014967959713692	0.00242524260392276
1	12.1639532432449	0.02	-27.854059229148	-55.4084856096684	-0.299632848627553	0.0283728981414697	-8.10013517350387	-15.5008844014331	-0.699385945574641	0.25	0.21	0.3	-25.1979900622666	-13.1674503414848	-1.136910620703	-60.7039530646897	-31.7214303813891	-2.7389076980886	-62.8053026848608	-32.8571283613778	-2.8364536482721	-27.854059229148	0.260036609881345	-0.533999998704964	20.2037157266702	0.571591595931235	0.574679803360953	0.486194632264018	-0.0223333338998973	-0.0149714807586539	-0.109849522447604	-0.0519873770573197	-0.0407607061176823	-0.139935839952224	0.000609112683769843	0.0014967959713692	0.00242524260392276
1	12.1639532432449	0.02	-27.8119713192633	-59.5951422930486	3.97119965452205	0.016664024717993	-7.13941991650147	-15.7020937523357	1.42325391933275	0.26	0.21	0.3	-24.9477418736267	-11.3432264520656	2.2612889694955	-58.7281616366522	-26.7024903469236	5.32318094280511	-60.7520153482081	-27.6323747878453	5.50692507226687	-27.8119713192633	0.26448518229167	0.42335552136141	20.7931337321363	0.571591595931235	0.574679803360953	0.486194632264018	-0.0223333338998973	-0.0149714807586539	-0.109849522447604	-0.0519873770573197	-0.0407607061176823	-0.139935839952224	0.000609112683769843	0.0014967959713692	0.00242524260392276
1	12.1639532432449	0.02	-27.5042089318271	-59.4353869370003	4.42696907334608	0.0220352483195142	-8.25470075024057	-16.8406718407478	0.331270340266689	0.25	0.22	0.29	-26.9373664550388	-13.2037427715853	0.529880911868238	-63.8400974531648	-31.2921542160202	1.25578902112431	-66.2182169631195	-32.4466840572595	1.3033692165186	-27.5042089318271	0.262102713896778	0.102364830314105	20.5491665212984	0.571591595931235	0.574679803360953	0.486194632264018	-0.0223333338998973	-0.0149714807586539	-0.109849522447604	-0.0519873770573197	-0.0407607061176823	-0.139935839952224	0.000609112683769843	0.0014967959713692	0.00242524260392276
1	12.1639532432449	0.02	-27.4389164197062	-58.5729332730873	3.69510043367483	0.0275657467547622	-8.80813834779822	-16.9761214761344	-0.640155219462089	0.24	0.21	0.29	-27.7220777513894	-14.3837269582415	-1.04537616509368	-67.0976716750895	-34.8139341344952	-2.53019659390085	-69.4369581127622	-36.0209328066076	-2.62084820105177	-27.4389164197062	0.252036178626576	-0.994266805498276	20.1363490711645	0.571591595931235	0.574679803360953	0.486194632264018	-0.0223333338998973	-0.0149714807586539	-0.109849522447604	-0.0519873770573197	-0.0407607061176823	-0.139935839952224	0.000609112683769843	0.0014967959713692	0.00242524260392276
1	12.1639532432449	0.02	-27.374437931916	-57.4478823765951	2.69900651276318	0.0133999667515748	-5.85076787683911	-13.6889803576525	1.98744460397427	0.25	0.21	0.29	-22.1216722903829	-9.45496057682488	3.21175113673318	-52.9729864802793	-22.6410323882005	7.69092170387826	-54.8567055119803	-23.4699523785277	7.96485889621358	-27.374437931916	0.253231425653537	1.33150693622029	22.3957318985745	0.571591595931235	0.574679803360953	0.486194632264018	-0.0223333338998973	-0.0149714807586539	-0.109849522447604	-0.0519873770573197	-0.0407607061176823	-0.139935839952224	0.000609112683769843	0.0014967959713692	0.00242524260392276
1	12.1639532432449	0.02	-26.8897835141595	-53.619815977813	-0.15975105050606	0.0272774498672559	-7.51131209367577	-14.5144693348947	-0.50815485245679	0.25	0.21	0.29	-23.5248256979159	-12.1742175817309	-0.823609465545978	-56.5021488303188	-29.2401509166797	-1.97815300304057	-58.5596863972621	-30.2525362352355	-2.04860366105422	-26.8897835141595	0.257740187060686	0.173710569848754	21.0579192104231	0.571591595931235	0.574679803360953	0.486194632264018	-0.0223333338998973	-0.0149714807586539	-0.109849522447604	-0.0519873770573197	-0.0407607061176823	-0.139935839952224	0.000609112683769843	0.0014967959713692	0.00242524260392276
1	12.1639532432449	0.02	-26.8890640355965	-53.4176272745192	-0.360500796673715	0.0263934200870296	-7.41782127111719	-14.4518759764989	-0.383766565735451	0.25	0.21	0.3	-23.4171437668978	-12.0194905786193	-0.621837390340848	-56.2282532091504	-28.8606913988783	-1.49312958860629	-58.2467070696582	-29.8653016964323	-1.54541636601372	-26.8890640355965	0.260100844537615	0.586143148592868	21.2914572288534	0.571591595931235	0.574679803360953	0.486194632264018	-0.0223333338998973	-0.0149714807586539	-0.109849522447604	-0.0519873770573197	-0.0407607061176823	-0.139935839952224	0.000609112683769843	0.0014967959713692	0.00242524260392276
1	12.1639532432449	0.02	-26.8083270064958	-59.3633088068245	5.74665479383285	0.0237256778398982	-8.08338849414799	-16.1791094831146	0.0123324948185957	0.24	0.21	0.28	-26.6801060286423	-13.3298845847886	0.020336859065155	-65.2327022485781	-32.5914893739151	0.0497235007478739	-67.8253322117379	-33.8188210402767	0.0515686062674583	-26.8083270064958	0.244853348776639	-1.28668503717914	20.1922942398033	0.571591595931235	0.574679803360953	0.486194632264018	-0.0223333338998973	-0.0149714807586539	-0.109849522447604	-0.0519873770573197	-0.0407607061176823	-0.139935839952224	0.000609112683769843	0.0014967959713692	0.00242524260392276
1	12.1639532432449	0.02	-26.7025623726052	-54.3006124264905	0.89548768128012	0.02023341268939	-6.9217510731081	-14.4419301203041	0.598427974087922	0.25	0.22	0.3	-23.2141862756678	-11.1261318553971	0.961922564873552	-55.2891663628309	-26.4990789607226	2.29100844138569	-57.3254767052644	-27.4894298364312	2.37699633015045	-26.7025623726052	0.26365521209159	-0.492137149845042	20.0142708481731	0.571591595931235	0.574679803360953	0.486194632264018	-0.0223333338998973	-0.0149714807586539	-0.109849522447604	-0.0519873770573197	-0.0407607061176823	-0.139935839952224	0.000609112683769843	0.0014967959713692	0.00242524260392276
1	12.1639532432449	0.02	-26.5652381400714	-57.7481926632367	4.61771638309385	0.0176524628627587	-7.15717002036593	-15.4931511479891	1.17881110725722	0.25	0.21	0.28	-25.0687040576462	-11.580663960288	1.90737613707029	-60.1067419837848	-27.7667317409507	4.57327850188345	-62.3445669386477	-28.7966856548153	4.73971812858357	-26.5652381400714	0.25482745273093	-1.1401756857057	19.7971572997468	0.571591595931235	0.574679803360953	0.486194632264018	-0.0223333338998973	-0.0149714807586539	-0.109849522447604	-0.0519873770573197	-0.0407607061176823	-0.139935839952224	0.000609112683769843	0.0014967959713692	0.00242524260392276
1	12.1639532432449	0.02	-26.3183046663422	-56.996882567897	4.36027323521257	0.0168429268422036	-6.78949358908041	-14.8883838989127	1.3093967207519	0.25	0.21	0.28	-24.1773580027728	-11.0255094357632	2.12633913124629	-58.183702749068	-26.5332946467485	5.11711345557099	-60.3783913952074	-27.5282519547751	5.30777587802217	-26.3183046663422	0.253625586672188	-0.892648004370269	20.1071388883735	0.571591595931235	0.574679803360953	0.486194632264018	-0.0223333338998973	-0.0149714807586539	-0.109849522447604	-0.0519873770573197	-0.0407607061176823	-0.139935839952224	0.000609112683769843	0.0014967959713692	0.00242524260392276
1	12.1639532432449	0.02	-26.2716310435967	-54.3630410891776	1.8197790019843	0.0232247727523148	-7.64097783428936	-15.3776818634347	0.095726194855934	0.26	0.22	0.3	-24.4409485828476	-12.1444017394201	0.152145104007437	-57.5554182176711	-28.5985676352296	0.358282947211979	-59.7145446354574	-29.6416948546099	0.37144087820906	-26.2716310435967	0.265164399959374	-0.510553749679782	19.7884973798482	0.571591595931235	0.574679803360953	0.486194632264018	-0.0223333338998973	-0.0149714807586539	-0.109849522447604	-0.0519873770573197	-0.0407607061176823	-0.139935839952224	0.000609112683769843	0.0014967959713692	0.00242524260392276
1	12.1639532432449	0.02	-26.1627140900962	-56.1624346270599	3.83700644686751	0.0222840278498737	-7.50317273016678	-15.2627830986461	0.256437638312553	0.25	0.22	0.3	-24.5063410496225	-12.0472988898076	0.411743270007199	-58.3011222029732	-28.6607879719049	0.979546259163455	-60.4650558521671	-29.7146295043015	1.0140870266946	-26.1627140900962	0.258470625305482	0.74525108157323	21.5108403600292	0.571591595931235	0.574679803360953	0.486194632264018	-0.0223333338998973	-0.0149714807586539	-0.109849522447604	-0.0519873770573197	-0.0407607061176823	-0.139935839952224	0.000609112683769843	0.0014967959713692	0.00242524260392276
1	12.1639532432449	0.02	-26.0818855059558	-57.6953334536396	5.5315624417279	0.0166430703144137	-6.63577349165945	-14.599491657378	1.32794467405913	0.24	0.21	0.28	-23.9048057702742	-10.8652328571652	2.17434005594375	-58.0180500963665	-26.3704139775769	5.27722214121273	-60.1695120972681	-27.3482014724543	5.4661521592128	-26.0818855059558	0.248255700150515	-1.55404106756201	19.7438869228776	0.571591595931235	0.574679803360953	0.486194632264018	-0.0223333338998973	-0.0149714807586539	-0.109849522447604	-0.0519873770573197	-0.0407607061176823	-0.139935839952224	0.000609112683769843	0.0014967959713692	0.00242524260392276
1	12.1639532432449	0.02	-26.0503176190593	-57.1423876887872	5.04175245066851	0.0164073120489087	-6.57382713472348	-14.5206341777042	1.3729799082572	0.25	0.22	0.3	-23.3573417748455	-10.574409166664	2.20852344151748	-55.6702171555744	-25.2031956493464	5.26382585688169	-57.596393097316	-26.1242858052664	5.44828338708301	-26.0503176190593	0.257799348307673	-0.102394512693542	20.6523159755665	0.571591595931235	0.574679803360953	0.486194632264018	-0.0223333338998973	-0.0149714807586539	-0.109849522447604	-0.0519873770573197	-0.0407607061176823	-0.139935839952224	0.000609112683769843	0.0014967959713692	0.00242524260392276
1	12.1639532432449	0.02	-25.8268766945453	-54.7647440160963	3.1109906270057	0.0251004932968101	-7.69441048010494	-15.1812687151637	-0.207552245046143	0.26	0.23	0.31	-24.0018270873375	-12.1649852425054	-0.328143397673367	-56.2258315549029	-28.4972643384235	-0.768697121944099	-58.2737996088596	-29.4778026319585	-0.796756064924245	-25.8268766945453	0.266263978362688	0.874281642529124	21.1378364965331	0.571591595931235	0.574679803360953	0.486194632264018	-0.0223333338998973	-0.0149714807586539	-0.109849522447604	-0.0519873770573197	-0.0407607061176823	-0.139935839952224	0.000609112683769843	0.0014967959713692	0.00242524260392276
1	12.1639532432449	0.02	-25.5942246173233	-56.9636138339259	5.77516459927926	0.0176072604427451	-6.98978268860147	-15.1414381088681	1.16187273166521	0.25	0.21	0.29	-24.5820544114521	-11.3478797152559	1.88629498094034	-59.142268816269	-27.3020041930134	4.53826043024213	-61.17240175631	-28.2953810277554	4.70402522186258	-25.5942246173233	0.255922571750523	-0.0938502143738523	20.7191420831981	0.571591595931235	0.574679803360953	0.486194632264018	-0.0223333338998973	-0.0149714807586539	-0.109849522447604	-0.0519873770573197	-0.0407607061176823	-0.139935839952224	0.000609112683769843	0.0014967959713692	0.00242524260392276
1	12.1639532432449	0.02	-24.9193484281807	-50.6576257885484	0.818928932186989	0.022380428658772	-6.79195225572991	-13.8005450745159	0.216640563056044	0.26	0.21	0.31	-21.891925624355	-10.774133400077	0.343658824201021	-51.453660070766	-25.3229709910903	0.807718088585431	-53.1466370877806	-26.1736564298614	0.835037989495336	-24.9193484281807	0.266824301566862	-0.620758478846362	19.6875384599125	0.571591595931235	0.574679803360953	0.486194632264018	-0.0223333338998973	-0.0149714807586539	-0.109849522447604	-0.0519873770573197	-0.0407607061176823	-0.139935839952224	0.000609112683769843	0.0014967959713692	0.00242524260392276
1	12.1639532432449	0.02	-24.2705306389518	-54.472811171895	5.9317498939913	0.0161303158229334	-6.55646925585971	-14.5511816480659	1.43824313634644	0.25	0.21	0.3	-23.4929666396901	-10.5854574032165	2.32205183325722	-56.2031340305279	-25.323999745622	5.55513453928396	-58.2352011094796	-26.2523492586126	5.7584329650277	-24.2705306389518	0.259350836195949	-1.48318473974203	19.2167258860265	0.571591595931235	0.574679803360953	0.486194632264018	-0.0223333338998973	-0.0149714807586539	-0.109849522447604	-0.0519873770573197	-0.0407607061176823	-0.139935839952224	0.000609112683769843	0.0014967959713692	0.00242524260392276
1	12.1639532432449	0.02	-24.0409087962112	-53.3543805767219	5.27256298429959	0.015804637179562	-6.18372998712335	-13.8024913628523	1.4350313886056	0.25	0.2	0.3	-22.1719752528608	-9.93338844709404	2.30519835867274	-52.7724008680032	-23.6428532473669	5.48669437326945	-54.4772302723438	-24.3931492832776	5.6684101009869	-24.0409087962112	0.258299836709707	-0.507106837162937	20.3166778622188	0.571591595931235	0.574679803360953	0.486194632264018	-0.0223333338998973	-0.0149714807586539	-0.109849522447604	-0.0519873770573197	-0.0407607061176823	-0.139935839952224	0.000609112683769843	0.0014967959713692	0.00242524260392276
1	12.1639532432449	0.02	-23.9228954407538	-51.7828823914143	3.93709150990673	0.0250324727817798	-7.31102779663696	-14.4347519766071	-0.187303616666861	0.24	0.21	0.29	-23.4738607831238	-11.8892273977363	-0.304594012348726	-56.5724998559559	-28.6532889267802	-0.734077997604548	-58.6348777427894	-29.6712541592378	-0.759033240373026	-23.9228954407538	0.251397761140878	0.111676485424203	21.2970521695977	0.571591595931235	0.574679803360953	0.486194632264018	-0.0223333338998973	-0.0149714807586539	-0.109849522447604	-0.0519873770573197	-0.0407607061176823	-0.139935839952224	0.000609112683769843	0.0014967959713692	0.00242524260392276
1	12.1639532432449	0.02	-23.8001483408903	-50.9166514835017	3.31635480172116	0.0256821112797903	-7.65301217988878	-15.0125889942019	-0.293435365575617	0.26	0.22	0.3	-23.5754536732327	-12.018129196592	-0.460804719951223	-54.8604009190881	-27.9663498807243	-1.07229884236055	-56.9037991320379	-29.02174516719	-1.11117594962586	-23.8001483408903	0.268971782972384	-0.358903906741915	19.8680800981587	0.571591595931235	0.574679803360953	0.486194632264018	-0.0223333338998973	-0.0149714807586539	-0.109849522447604	-0.0519873770573197	-0.0407607061176823	-0.139935839952224	0.000609112683769843	0.0014967959713692	0.00242524260392276
1	12.1639532432449	0.02	-23.5269459389245	-49.6643693444829	2.61047746663402	0.0237031701589052	-7.37870451790214	-14.7722594386271	0.0148504028228036	0.24	0.21	0.29	-24.0687852675157	-12.0222945807091	0.0241961060975916	-58.1203592542422	-29.030965722819	0.058427808604191	-60.2099404735671	-30.1145879844427	0.0605928611242493	-23.5269459389245	0.255270309824596	0.352089805206361	21.2924659154841	0.571591595931235	0.574679803360953	0.486194632264018	-0.0223333338998973	-0.0149714807586539	-0.109849522447604	-0.0519873770573197	-0.0407607061176823	-0.139935839952224	0.000609112683769843	0.0014967959713692	0.00242524260392276
1	12.1639532432449	0.02	-22.9237125081866	-51.258990567327	5.41156555095384	0.0234875335385247	-7.26340994207992	-14.575578718759	0.0487588345991066	0.26	0.21	0.3	-23.0446602749991	-11.4837851575566	0.0770899598857872	-53.9846244853619	-26.9020164325809	0.180591620200228	-55.9267815189504	-27.8395710606417	0.186869695864061	-22.9237125081866	0.26235368032012	-0.478819478376432	20.0509914532336	0.571591595931235	0.574679803360953	0.486194632264018	-0.0223333338998973	-0.0149714807586539	-0.109849522447604	-0.0519873770573197	-0.0407607061176823	-0.139935839952224	0.000609112683769843	0.0014967959713692	0.00242524260392276
1	12.1639532432449	0.02	-22.2369964190007	-49.3975317380207	4.92353890001931	0.0207216178299781	-6.38193096667688	-13.2317455772437	0.467883643889945	0.25	0.21	0.3	-21.2657942926094	-10.2569105742475	0.751973144114272	-50.6411752930273	-24.4252342145477	1.79070686393192	-52.4308292061337	-25.258601999039	1.85128275780012	-22.2369964190007	0.257934680727077	-0.933217756307581	19.8842147377091	0.571591595931235	0.574679803360953	0.486194632264018	-0.0223333338998973	-0.0149714807586539	-0.109849522447604	-0.0519873770573197	-0.0407607061176823	-0.139935839952224	0.000609112683769843	0.0014967959713692	0.00242524260392276
1	12.1639532432449	0.02	-22.1153984461272	-50.0835364386768	5.85273954642237	0.0212618019978471	-6.43806399620051	-13.2579008476926	0.381772855291612	0.25	0.21	0.3	-21.2070825742568	-10.2982030378916	0.610676498473592	-50.2608489479256	-24.4067719126462	1.4473051226333	-52.0727823259483	-25.25151594975	1.49916807165309	-22.1153984461272	0.253470324341805	-0.102652033961655	20.9527193027557	0.571591595931235	0.574679803360953	0.486194632264018	-0.0223333338998973	-0.0149714807586539	-0.109849522447604	-0.0519873770573197	-0.0407607061176823	-0.139935839952224	0.000609112683769843	0.0014967959713692	0.00242524260392276
1	12.1639532432449	0.02	-22.0653745151491	-45.9358276497808	1.80507861948255	0.0294714453540053	-7.22316188967795	-13.6948302130665	-0.751493566289381	0.26	0.22	0.3	-21.4747866282387	-11.3265997422926	-1.1784128563464	-49.9007392898329	-26.3195025200949	-2.73826575035691	-51.7073304151532	-27.279866334808	-2.84169737162715	-22.0653745151491	0.265639583835841	-0.344216556488344	20.0276565619998	0.571591595931235	0.574679803360953	0.486194632264018	-0.0223333338998973	-0.0149714807586539	-0.109849522447604	-0.0519873770573197	-0.0407607061176823	-0.139935839952224	0.000609112683769843	0.0014967959713692	0.00242524260392276
1	12.1639532432449	0.02	-22.0523916080747	-49.487245777543	5.3824625613935	0.0216000837365195	-6.71058486864624	-13.762000610291	0.340830872998542	0.24	0.2	0.28	-22.4386683987461	-10.941475218116	0.555717962514153	-54.2235338183657	-26.4403145930654	1.34290463223492	-56.1688078894277	-27.3630383856995	1.38902278989553	-22.0523916080747	0.25294769710747	2.36317330889569	23.4482293698866	0.571591595931235	0.574679803360953	0.486194632264018	-0.0223333338998973	-0.0149714807586539	-0.109849522447604	-0.0519873770573197	-0.0407607061176823	-0.139935839952224	0.000609112683769843	0.0014967959713692	0.00242524260392276
1	12.1639532432449	0.02	-20.2936294954962	-44.004031583704	3.41677259271154	0.0158647301398304	-5.46191322028427	-12.1783868036156	1.25456036304707	0.25	0.21	0.3	-19.437977214356	-8.71778392612357	2.00240936210888	-45.9676323753066	-20.6161311037776	4.73537016775141	-47.5377019034726	-21.3511997567168	4.89654148472232	-20.2936294954962	0.264092185071638	-0.069318214766115	20.419327141402	0.571591595931235	0.574679803360953	0.486194632264018	-0.0223333338998973	-0.0149714807586539	-0.109849522447604	-0.0519873770573197	-0.0407607061176823	-0.139935839952224	0.000609112683769843	0.0014967959713692	0.00242524260392276
1	12.1639532432449	0.03	-44.8822718628825	-82.5369129894617	-7.22763073630342	0.0382019823476936	-12.0350882521718	-21.4633955660303	-2.60678093831337	0.24	0.21	0.29	-35.2362907782787	-19.7579114586577	-4.27953213903667	-85.7534608289676	-48.0842122967343	-10.4149637645009	-88.8610207372842	-49.8668094134514	-10.80338282526	-44.8822718628825	0.251062711759076	0.480877252390831	21.593735239888	0.571591595931235	0.574679803360953	0.486194632264018	-0.0223333338998973	-0.0149714807586539	-0.109849522447604	-0.0519873770573197	-0.0407607061176823	-0.139935839952224	0.000609112683769843	0.0014967959713692	0.00242524260392276
1	12.1639532432449	0.03	-43.2061499241468	-79.4218701362392	-6.99042971205447	0.0385660036413923	-11.7911064068315	-20.9828402111576	-2.59937260250542	0.25	0.21	0.29	-34.0559470654963	-19.1374137911588	-4.21888051682124	-81.9120315127724	-46.0296828192617	-10.1473341257511	-84.8634684183702	-47.6969653140092	-10.5197278137274	-43.2061499241468	0.254761692222023	0.606988139926142	21.4867812877951	0.571591595931235	0.574679803360953	0.486194632264018	-0.0223333338998973	-0.0149714807586539	-0.109849522447604	-0.0519873770573197	-0.0407607061176823	-0.139935839952224	0.000609112683769843	0.0014967959713692	0.00242524260392276
1	12.1639532432449	0.03	-40.2112756713625	-73.584254646319	-6.83829669640603	0.0276533941008946	-9.40556878594723	-18.1133368974636	-0.697800674430908	0.25	0.21	0.3	-29.1795901279015	-15.1518543296214	-1.12411853134131	-69.6513140261714	-36.1672853993293	-2.6832567724872	-72.0684991252434	-37.4187264728392	-2.77698052999843	-40.2112756713625	0.25895391317092	-0.597614328705676	20.0730665354074	0.571591595931235	0.574679803360953	0.486194632264018	-0.0223333338998973	-0.0149714807586539	-0.109849522447604	-0.0519873770573197	-0.0407607061176823	-0.139935839952224	0.000609112683769843	0.0014967959713692	0.00242524260392276
1	12.1639532432449	0.03	-40.1549293557025	-74.0723700681288	-6.23748864327616	0.0328085943318909	-10.0129377901009	-18.5010161855009	-1.52485939470091	0.26	0.22	0.29	-29.382463869068	-15.9020877497222	-2.42171163037635	-69.1389882512056	-37.4187223711731	-5.69845649114072	-71.69831233776	-38.7866179276951	-5.91469059446559	-40.1549293557025	0.257023690057046	0.429051191821578	21.1423553328863	0.571591595931235	0.574679803360953	0.486194632264018	-0.0223333338998973	-0.0149714807586539	-0.109849522447604	-0.0519873770573197	-0.0407607061176823	-0.139935839952224	0.000609112683769843	0.0014967959713692	0.00242524260392276
1	12.1639532432449	0.03	-39.3207073391856	-72.0932785440093	-6.54813613436193	0.0422614368495402	-11.2297332586782	-19.5762690501784	-2.88319746717792	0.24	0.21	0.27	-31.8288461036684	-18.258302987129	-4.68775987058966	-76.6929547488957	-43.9941554972716	-11.2953562456474	-79.4551088890312	-45.5940411372732	-11.7191947542385	-39.3207073391856	0.250324405556055	0.402081024997983	21.5758378942354	0.571591595931235	0.574679803360953	0.486194632264018	-0.0223333338998973	-0.0149714807586539	-0.109849522447604	-0.0519873770573197	-0.0407607061176823	-0.139935839952224	0.000609112683769843	0.0014967959713692	0.00242524260392276
1	12.1639532432449	0.03	-39.2650767151238	-72.5576555612613	-5.97249786898639	0.0292636620215256	-9.2268400251976	-17.5239101335697	-0.929769916825478	0.24	0.21	0.29	-28.6220270833398	-15.0703161042205	-1.51860512510129	-69.2893607611581	-36.4828307334612	-3.6763007057643	-71.771727776334	-37.7822625491457	-3.80622091765165	-39.2650767151238	0.250484449252539	0.543145443168903	21.7404597509685	0.571591595931235	0.574679803360953	0.486194632264018	-0.0223333338998973	-0.0149714807586539	-0.109849522447604	-0.0519873770573197	-0.0407607061176823	-0.139935839952224	0.000609112683769843	0.0014967959713692	0.00242524260392276
1	12.1639532432449	0.03	-38.9205989226203	-71.2190017229426	-6.62219612229792	0.0333589030009797	-9.83263222746945	-18.0964742131888	-1.56879024175011	0.26	0.21	0.3	-28.8352162014181	-15.6674760380383	-2.49973587465844	-68.0756188499435	-36.9885600876356	-5.90150132532765	-70.4974986968804	-38.2726280959053	-6.10747163332081	-38.9205989226203	0.259433258320195	-0.895839341061508	19.7715091754388	0.571591595931235	0.574679803360953	0.486194632264018	-0.0223333338998973	-0.0149714807586539	-0.109849522447604	-0.0519873770573197	-0.0407607061176823	-0.139935839952224	0.000609112683769843	0.0014967959713692	0.00242524260392276
1	12.1639532432449	0.03	-38.913294896784	-72.3132227783804	-5.51336701518748	0.0287271551695541	-9.23256205566787	-17.6142600832556	-0.850864028080135	0.26	0.22	0.3	-27.6187883138267	-14.4764625822778	-1.33413685072894	-64.172855400403	-33.6363756963508	-3.0998959922987	-66.6059608375959	-34.8412838316176	-3.21016045974426	-38.913294896784	0.261388554073435	-0.379533625813083	20.118645720331	0.571591595931235	0.574679803360953	0.486194632264018	-0.0223333338998973	-0.0149714807586539	-0.109849522447604	-0.0519873770573197	-0.0407607061176823	-0.139935839952224	0.000609112683769843	0.0014967959713692	0.00242524260392276
1	12.1639532432449	0.03	-38.5145604356336	-70.3647951098809	-6.66432576138626	0.0313628472501406	-9.43295601821712	-17.6177186898623	-1.24819334657191	0.24	0.2	0.29	-28.8085045527364	-15.4247755444603	-2.04104653618426	-69.8238502894524	-37.3853914004191	-4.94693251138572	-72.2493088676176	-38.6649551290933	-5.11550812731674	-38.5145604356336	0.252135777375387	1.11554777075897	22.2087309149926	0.571591595931235	0.574679803360953	0.486194632264018	-0.0223333338998973	-0.0149714807586539	-0.109849522447604	-0.0519873770573197	-0.0407607061176823	-0.139935839952224	0.000609112683769843	0.0014967959713692	0.00242524260392276
1	12.1639532432449	0.03	-38.4390766112372	-72.6650908784046	-4.21306234406985	0.0300167559880251	-10.1027749116854	-19.0693456139177	-1.13620420945307	0.25	0.22	0.3	-30.5339332454213	-16.1766146040049	-1.81929596258858	-72.4393708087448	-38.3777541632436	-4.31613751774244	-75.0518235631839	-39.7880825006663	-4.47239805602307	-38.4390766112372	0.262559648206146	0.0598446190497228	20.5432172598434	0.571591595931235	0.574679803360953	0.486194632264018	-0.0223333338998973	-0.0149714807586539	-0.109849522447604	-0.0519873770573197	-0.0407607061176823	-0.139935839952224	0.000609112683769843	0.0014967959713692	0.00242524260392276
1	12.1639532432449	0.03	-38.4175025127875	-70.8667101954239	-5.96829483015105	0.0471244139025709	-12.0826666997896	-20.5655477304474	-3.59978566913187	0.24	0.22	0.29	-33.4474652885049	-19.6510484588487	-5.85463162919251	-80.6181735317857	-47.3647740141749	-14.1113744965641	-83.5662986903637	-49.1489390446854	-14.6230949505357	-38.4175025127875	0.258045534349658	-0.0256117826712551	20.7253737284254	0.571591595931235	0.574679803360953	0.486194632264018	-0.0223333338998973	-0.0149714807586539	-0.109849522447604	-0.0519873770573197	-0.0407607061176823	-0.139935839952224	0.000609112683769843	0.0014967959713692	0.00242524260392276
1	12.1639532432449	0.03	-38.1812029039164	-71.1624006022924	-5.20000520554049	0.0357753029518426	-10.8088591907284	-19.5700428853085	-2.04767549614829	0.25	0.21	0.29	-31.4176591199708	-17.3524940911091	-3.28732906224746	-74.7324144825973	-41.2759517114779	-7.81948894035851	-77.4364604758583	-42.7932728421847	-8.10161415138283	-38.1812029039164	0.260673123170426	-0.872021545992642	19.7020542855375	0.571591595931235	0.574679803360953	0.486194632264018	-0.0223333338998973	-0.0149714807586539	-0.109849522447604	-0.0519873770573197	-0.0407607061176823	-0.139935839952224	0.000609112683769843	0.0014967959713692	0.00242524260392276
1	12.1639532432449	0.03	-38.1608616118621	-70.6386553339705	-5.68306788975374	0.0326392358879169	-9.66373146895033	-17.8777288073594	-1.44973413054125	0.25	0.22	0.29	-28.5138497664083	-15.4130421295535	-2.31223449269859	-67.3811907991245	-36.4226206224136	-5.46405044570262	-69.9328496991448	-37.7197440028866	-5.67133560904321	-38.1608616118621	0.256750597789643	0.704074991846355	21.5013981161982	0.571591595931235	0.574679803360953	0.486194632264018	-0.0223333338998973	-0.0149714807586539	-0.109849522447604	-0.0519873770573197	-0.0407607061176823	-0.139935839952224	0.000609112683769843	0.0014967959713692	0.00242524260392276
1	12.1639532432449	0.03	-38.0984263761686	-70.8294771439936	-5.3673756083436	0.0357275804234681	-9.64640928421808	-17.4707763404376	-1.82204222799855	0.25	0.21	0.29	-28.2613248151437	-15.604361292755	-2.94739777036636	-67.7438674603528	-37.4044667096927	-7.06506595903271	-70.14812912581	-38.736551400014	-7.3098705572305	-38.0984263761686	0.248729820609269	0.881177801763129	22.2062462742589	0.571591595931235	0.574679803360953	0.486194632264018	-0.0223333338998973	-0.0149714807586539	-0.109849522447604	-0.0519873770573197	-0.0407607061176823	-0.139935839952224	0.000609112683769843	0.0014967959713692	0.00242524260392276
1	12.1639532432449	0.03	-37.9530785532158	-73.6452322180411	-2.26092488839047	0.0284790787842078	-9.62832524818408	-18.4084224559927	-0.84822804037551	0.24	0.2	0.28	-30.0974855784761	-15.7421626429352	-1.38683970739438	-72.9380440917817	-38.1494510548594	-3.36085801793701	-75.559844388453	-39.479566356993	-3.48650651243624	-37.9530785532158	0.246277530191473	-0.760736612871536	20.6403342346402	0.571591595931235	0.574679803360953	0.486194632264018	-0.0223333338998973	-0.0149714807586539	-0.109849522447604	-0.0519873770573197	-0.0407607061176823	-0.139935839952224	0.000609112683769843	0.0014967959713692	0.00242524260392276
1	12.1639532432449	0.03	-37.8938406098341	-69.5997288215485	-6.1879523981197	0.0342560070624781	-9.83877938380503	-17.9950067147428	-1.68255205286723	0.25	0.21	0.3	-28.8480708520135	-15.7726979078481	-2.69732496368275	-68.5219620698975	-37.4644187934004	-6.4068755169033	-70.9760877523889	-38.8120144125314	-6.62988181918772	-37.8938406098341	0.258930536643339	0.810379060951369	21.4891907099518	0.571591595931235	0.574679803360953	0.486194632264018	-0.0223333338998973	-0.0149714807586539	-0.109849522447604	-0.0519873770573197	-0.0407607061176823	-0.139935839952224	0.000609112683769843	0.0014967959713692	0.00242524260392276
1	12.1639532432449	0.03	-37.7938892706789	-69.7027389968536	-5.88503954450426	0.0299214910019223	-9.27610998419229	-17.5224868235306	-1.02973314485402	0.25	0.21	0.29	-28.1813521189329	-14.9187341038502	-1.65611608876759	-67.1566133328859	-35.5515822448886	-3.94655115689133	-69.6938035679404	-36.8724782022855	-4.09174894816697	-37.7938892706789	0.255340137562757	-0.706005561898237	20.2076467544973	0.571591595931235	0.574679803360953	0.486194632264018	-0.0223333338998973	-0.0149714807586539	-0.109849522447604	-0.0519873770573197	-0.0407607061176823	-0.139935839952224	0.000609112683769843	0.0014967959713692	0.00242524260392276
1	12.1639532432449	0.03	-37.626215645475	-68.4871300976745	-6.76530119327565	0.0318404437710156	-9.05944505536006	-16.8590206051111	-1.25986950560901	0.25	0.21	0.29	-27.2691259069706	-14.6534697150201	-2.03781352306962	-65.3591672260392	-35.1217190024005	-4.88427077876176	-67.5898758388967	-36.4014140331051	-5.05876908776775	-37.626215645475	0.251675065383191	0.165924558910551	21.2639355195306	0.571591595931235	0.574679803360953	0.486194632264018	-0.0223333338998973	-0.0149714807586539	-0.109849522447604	-0.0519873770573197	-0.0407607061176823	-0.139935839952224	0.000609112683769843	0.0014967959713692	0.00242524260392276
1	12.1639532432449	0.03	-37.416989531268	-68.545205012016	-6.28877405051997	0.0371947924848493	-9.97104429336308	-17.8915744579736	-2.05051412875254	0.25	0.22	0.3	-28.6279484248777	-15.9544674194592	-3.2809864140408	-67.8695939333213	-37.823989659005	-7.77838538468878	-70.2755852557844	-39.2107181051506	-8.05413647191728	-37.416989531268	0.260417912008206	1.29137774863917	21.8925711783277	0.571591595931235	0.574679803360953	0.486194632264018	-0.0223333338998973	-0.0149714807586539	-0.109849522447604	-0.0519873770573197	-0.0407607061176823	-0.139935839952224	0.000609112683769843	0.0014967959713692	0.00242524260392276
1	12.1639532432449	0.03	-37.2775869533209	-68.1094258405126	-6.44574806612918	0.0404762128677197	-10.5187021517039	-18.5147531710106	-2.52265113239727	0.25	0.21	0.28	-30.0965304887937	-17.098604398733	-4.10067830867228	-72.5030588787546	-41.190831678338	-9.87860447792149	-75.1938214882792	-42.7023988795483	-10.2476061979778	-37.2775869533209	0.250580583861932	0.0164017125436966	21.1667998909053	0.571591595931235	0.574679803360953	0.486194632264018	-0.0223333338998973	-0.0149714807586539	-0.109849522447604	-0.0519873770573197	-0.0407607061176823	-0.139935839952224	0.000609112683769843	0.0014967959713692	0.00242524260392276
1	12.1639532432449	0.03	-37.0465975463096	-67.9868440466388	-6.10635104598038	0.0373038946626161	-10.1952442530181	-18.2815585201357	-2.10892998590049	0.24	0.2	0.29	-30.0936462397487	-16.7825994452403	-3.4715526507319	-73.4429535745165	-40.9576048743631	-8.47225617420968	-76.0422077887212	-42.4068990617637	-8.76770800884471	-37.0465975463096	0.24981705406175	1.06849741056182	22.3170420363127	0.571591595931235	0.574679803360953	0.486194632264018	-0.0223333338998973	-0.0149714807586539	-0.109849522447604	-0.0519873770573197	-0.0407607061176823	-0.139935839952224	0.000609112683769843	0.0014967959713692	0.00242524260392276
1	12.1639532432449	0.03	-36.9637373381224	-67.2755234571296	-6.65195121911525	0.0306974447186777	-9.59163795202603	-18.0066899677513	-1.17658593630075	0.26	0.22	0.29	-28.6317237508941	-15.2512831982355	-1.87084264557685	-67.4530407380195	-35.9302651781671	-4.40748961831468	-70.0174632585668	-37.2519687852358	-4.57188728921927	-36.9637373381224	0.263788718813057	1.40531723157454	21.8268237661311	0.571591595931235	0.574679803360953	0.486194632264018	-0.0223333338998973	-0.0149714807586539	-0.109849522447604	-0.0519873770573197	-0.0407607061176823	-0.139935839952224	0.000609112683769843	0.0014967959713692	0.00242524260392276
1	12.1639532432449	0.03	-36.9630759370136	-71.7080162905782	-2.21813558344905	0.0291554561321268	-9.82484547703837	-18.6765338725956	-0.973157081481187	0.26	0.22	0.31	-29.5371177424711	-15.5380875079117	-1.53905727335233	-69.2140162334774	-36.4102364484741	-3.6064566634709	-71.6075208331028	-37.7188045527415	-3.73688281017931	-36.9630759370136	0.260509490999529	-0.958307256954016	19.6067584000119	0.571591595931235	0.574679803360953	0.486194632264018	-0.0223333338998973	-0.0149714807586539	-0.109849522447604	-0.0519873770573197	-0.0407607061176823	-0.139935839952224	0.000609112683769843	0.0014967959713692	0.00242524260392276
1	12.1639532432449	0.03	-36.8876582954136	-71.4714367476984	-2.30387984312883	0.0257856882954884	-9.70222674856502	-19.0131933782218	-0.391260118908221	0.26	0.23	0.31	-29.9770735105082	-15.2969760876936	-0.616878664878906	-70.0312666528005	-35.7361972309691	-1.44112780913769	-72.6207463852473	-37.0647785079498	-1.49260369315523	-36.8876582954136	0.268612667277495	-1.22873728092966	18.8261120132133	0.571591595931235	0.574679803360953	0.486194632264018	-0.0223333338998973	-0.0149714807586539	-0.109849522447604	-0.0519873770573197	-0.0407607061176823	-0.139935839952224	0.000609112683769843	0.0014967959713692	0.00242524260392276
1	12.1639532432449	0.03	-36.8512459395176	-71.5344872347283	-2.1680046443069	0.0333004122642581	-10.6948207742948	-19.6914523134135	-1.69818923517597	0.25	0.21	0.29	-31.7940391921448	-17.2679772643924	-2.74191533663996	-76.0671556886497	-41.3135904834364	-6.56002527822317	-78.7859785651213	-42.8158560416842	-6.80849600299682	-36.8512459395176	0.256933908899948	-0.256834497253965	20.4902252612596	0.571591595931235	0.574679803360953	0.486194632264018	-0.0223333338998973	-0.0149714807586539	-0.109849522447604	-0.0519873770573197	-0.0407607061176823	-0.139935839952224	0.000609112683769843	0.0014967959713692	0.00242524260392276
1	12.1639532432449	0.03	-36.5730632010377	-70.6625365352422	-2.48358986683329	0.0315512955390713	-9.85181060924084	-18.3736084786935	-1.33001273978817	0.24	0.2	0.29	-30.2992829821326	-16.2462805214292	-2.19327806072575	-74.0824491058743	-39.7225323978218	-5.36261568976937	-76.6942916657367	-41.1354370765148	-5.5482955387001	-36.5730632010377	0.248147764832127	-0.552603794017286	20.7668196910946	0.571591595931235	0.574679803360953	0.486194632264018	-0.0223333338998973	-0.0149714807586539	-0.109849522447604	-0.0519873770573197	-0.0407607061176823	-0.139935839952224	0.000609112683769843	0.0014967959713692	0.00242524260392276
1	12.1639532432449	0.03	-36.4801193385444	-66.7178995582833	-6.2423391188054	0.0436563454014669	-10.8041707781787	-18.6993174727474	-2.90902408360993	0.25	0.21	0.29	-30.1531208907606	-17.4219977854079	-4.69087468005519	-72.0466747670908	-41.6274326225008	-11.2081904779108	-74.5874282616567	-43.1080573960479	-11.5893445513208	-36.4801193385444	0.25385307987126	0.701979162574249	21.6963757428186	0.571591595931235	0.574679803360953	0.486194632264018	-0.0223333338998973	-0.0149714807586539	-0.109849522447604	-0.0519873770573197	-0.0407607061176823	-0.139935839952224	0.000609112683769843	0.0014967959713692	0.00242524260392276
1	12.1639532432449	0.03	-36.344153688166	-67.1856296238557	-5.50267775247621	0.01886638926035	-7.03060451184412	-14.946459168207	0.885250144518804	0.26	0.22	0.29	-23.6484316866633	-11.1238901898554	1.40065130695253	-55.4394340559573	-26.0779312893714	3.28357147721457	-57.4268477245289	-27.0731432118637	3.4023028064118	-36.344153688166	0.260377725041304	0.327247332399238	20.9439129804754	0.571591595931235	0.574679803360953	0.486194632264018	-0.0223333338998973	-0.0149714807586539	-0.109849522447604	-0.0519873770573197	-0.0407607061176823	-0.139935839952224	0.000609112683769843	0.0014967959713692	0.00242524260392276
1	12.1639532432449	0.03	-36.2841321594343	-66.318766328308	-6.24949799056051	0.0412155681045573	-10.4444206699612	-18.3094375441528	-2.57940379576956	0.25	0.21	0.3	-29.4922397821997	-16.8235292887535	-4.15481879530735	-70.3897296009524	-40.1530601376638	-9.91639067437508	-72.9405112925028	-41.6318606757835	-10.2815332832582	-36.2841321594343	0.258478805269887	-0.37128616514555	20.3444258569357	0.571591595931235	0.574679803360953	0.486194632264018	-0.0223333338998973	-0.0149714807586539	-0.109849522447604	-0.0519873770573197	-0.0407607061176823	-0.139935839952224	0.000609112683769843	0.0014967959713692	0.00242524260392276
1	12.1639532432449	0.03	-36.1480719224871	-70.3596083953009	-1.93653544967331	0.032194841672103	-10.3407316711012	-19.1926530888996	-1.48881025330275	0.26	0.21	0.29	-30.4523291942399	-16.4072868664418	-2.36224453864365	-71.5896243889914	-38.5714832031033	-5.55334201721529	-74.2705851709767	-40.0254266340081	-5.76006967283172	-36.1480719224871	0.257073632192936	0.393373281194924	21.1409198795566	0.571591595931235	0.574679803360953	0.486194632264018	-0.0223333338998973	-0.0149714807586539	-0.109849522447604	-0.0519873770573197	-0.0407607061176823	-0.139935839952224	0.000609112683769843	0.0014967959713692	0.00242524260392276
1	12.1639532432449	0.03	-36.0666944356892	-68.9772679637881	-3.15612090759036	0.0284259698705336	-8.96821932179852	-17.1542239395576	-0.782214704039452	0.24	0.21	0.29	-28.1492769282484	-14.7164272853188	-1.28357764238924	-68.4740709165751	-35.7982085345254	-3.12234615247576	-70.9796223438797	-37.1232328962711	-3.23681953661656	-36.0666944356892	0.25046959364164	0.22523403855344	21.398591809423	0.571591595931235	0.574679803360953	0.486194632264018	-0.0223333338998973	-0.0149714807586539	-0.109849522447604	-0.0519873770573197	-0.0407607061176823	-0.139935839952224	0.000609112683769843	0.0014967959713692	0.00242524260392276
1	12.1639532432449	0.03	-36.0267471051067	-68.2297077112848	-3.82378649892856	0.0294497130616453	-9.28055999975748	-17.5987365086711	-0.962383490843866	0.24	0.21	0.29	-28.885107377823	-15.2323419347317	-1.57957649164033	-70.2801441703433	-37.0617001080226	-3.84325604570191	-72.7821652078818	-38.4190894650763	-3.98178992875122	-36.0267471051067	0.249678325000943	0.762939145027381	21.9856781897373	0.571591595931235	0.574679803360953	0.486194632264018	-0.0223333338998973	-0.0149714807586539	-0.109849522447604	-0.0519873770573197	-0.0407607061176823	-0.139935839952224	0.000609112683769843	0.0014967959713692	0.00242524260392276
1	12.1639532432449	0.03	-35.8715690194845	-70.2299153572845	-1.51322268168454	0.0288650881700393	-9.66867056187485	-18.4246667484547	-0.912674375295023	0.25	0.21	0.29	-29.7006911803322	-15.5859643163804	-1.47123745242848	-70.9425324321655	-37.2283517675705	-3.51417110297553	-73.4125071799783	-38.5749269911775	-3.63636538569013	-35.8715690194845	0.255509553715497	-0.285161079037516	20.634274600779	0.571591595931235	0.574679803360953	0.486194632264018	-0.0223333338998973	-0.0149714807586539	-0.109849522447604	-0.0519873770573197	-0.0407607061176823	-0.139935839952224	0.000609112683769843	0.0014967959713692	0.00242524260392276
1	12.1639532432449	0.03	-35.5388427078555	-67.428715487	-3.6489699287111	0.0292584674487308	-9.29943906325504	-17.662557224975	-0.936320901535131	0.26	0.21	0.3	-28.0542381771824	-14.7707194984117	-1.48720081964111	-66.0214943314504	-34.7607005927893	-3.49990685412813	-68.299016321309	-36.0317649017993	-3.62365409906612	-35.5388427078555	0.260336268221924	0.83560260237728	21.4380647980648	0.571591595931235	0.574679803360953	0.486194632264018	-0.0223333338998973	-0.0149714807586539	-0.109849522447604	-0.0519873770573197	-0.0407607061176823	-0.139935839952224	0.000609112683769843	0.0014967959713692	0.00242524260392276
1	12.1639532432449	0.03	-35.5302166065543	-66.1820105902985	-4.87842262281023	0.0359814779907741	-9.60365827649385	-17.3647952756669	-1.84252127732075	0.26	0.22	0.29	-27.5224774932464	-15.2213985003333	-2.92031950742019	-64.6326805739618	-35.7453207983341	-6.85796102270641	-67.0481337897332	-37.0702656800249	-7.10441942556348	-35.5302166065543	0.2577782991682	0.175041928796913	20.932638863459	0.571591595931235	0.574679803360953	0.486194632264018	-0.0223333338998973	-0.0149714807586539	-0.109849522447604	-0.0519873770573197	-0.0407607061176823	-0.139935839952224	0.000609112683769843	0.0014967959713692	0.00242524260392276
1	12.1639532432449	0.03	-35.4785010060472	-65.2817187737556	-5.67528323833873	0.0376312725874737	-9.78209448841787	-17.5055849299665	-2.05860404686928	0.24	0.2	0.3	-28.620974853933	-15.9933576336852	-3.36574041343749	-69.3589152117826	-38.7576573379386	-8.15639946409449	-71.7174951361199	-40.0696474122842	-8.4276129762223	-35.4785010060472	0.255260085945294	-0.271735304898425	20.7236808056698	0.571591595931235	0.574679803360953	0.486194632264018	-0.0223333338998973	-0.0149714807586539	-0.109849522447604	-0.0519873770573197	-0.0407607061176823	-0.139935839952224	0.000609112683769843	0.0014967959713692	0.00242524260392276
1	12.1639532432449	0.03	-35.3477185717834	-69.0487879841046	-1.64664915946226	0.0237020427400325	-8.26759525374198	-16.5520317007794	0.0168411932954236	0.24	0.21	0.28	-26.9093969331799	-13.4410087164913	0.0273795001971644	-64.8334758341424	-32.3837548634414	0.0659661072595428	-67.2570338798518	-33.6017226695195	0.0683881625532486	-35.3477185717834	0.249403521261708	-0.334973312921379	20.9093496474111	0.571591595931235	0.574679803360953	0.486194632264018	-0.0223333338998973	-0.0149714807586539	-0.109849522447604	-0.0519873770573197	-0.0407607061176823	-0.139935839952224	0.000609112683769843	0.0014967959713692	0.00242524260392276
1	12.1639532432449	0.03	-34.9769856518028	-65.1257500167183	-4.82822128688741	0.0296001756064701	-8.33033997133893	-15.7772549964254	-0.883424946252503	0.24	0.21	0.3	-25.8112937547893	-13.6282802126357	-1.4452666704822	-62.5902435984288	-33.0474476188643	-3.5046516392998	-64.6979176006026	-34.1818475183862	-3.62226565196725	-34.9769856518028	0.249861222088955	-0.414765249855238	20.8343050431308	0.571591595931235	0.574679803360953	0.486194632264018	-0.0223333338998973	-0.0149714807586539	-0.109849522447604	-0.0519873770573197	-0.0407607061176823	-0.139935839952224	0.000609112683769843	0.0014967959713692	0.00242524260392276
1	12.1639532432449	0.03	-34.9595699676208	-67.1059502668748	-2.81318966836668	0.0310976469501013	-9.75691765419911	-18.2599600050709	-1.25387530332732	0.26	0.22	0.3	-28.8890561527262	-15.436405222761	-1.98375429279583	-67.7204076276067	-36.1853169748381	-4.6502263220694	-70.0450427463403	-37.4784772674595	-4.81753576452878	-34.9595699676208	0.26508315111779	0.504572371537927	20.8565051754099	0.571591595931235	0.574679803360953	0.486194632264018	-0.0223333338998973	-0.0149714807586539	-0.109849522447604	-0.0519873770573197	-0.0407607061176823	-0.139935839952224	0.000609112683769843	0.0014967959713692	0.00242524260392276
1	12.1639532432449	0.03	-34.9405239494807	-67.8000817658754	-2.08096613308605	0.0260021269640274	-8.92186872627719	-17.4472901773656	-0.396447275188772	0.24	0.21	0.29	-28.3885359089996	-14.5167982039916	-0.645060498983506	-68.455692939807	-35.0055911128038	-1.55548928580057	-70.9354279053337	-36.2164403747304	-1.61232751624063	-34.9405239494807	0.251647869017733	1.66260198332007	22.8046368712909	0.571591595931235	0.574679803360953	0.486194632264018	-0.0223333338998973	-0.0149714807586539	-0.109849522447604	-0.0519873770573197	-0.0407607061176823	-0.139935839952224	0.000609112683769843	0.0014967959713692	0.00242524260392276
1	12.1639532432449	0.03	-34.73954981216	-68.1707500812409	-1.30834954307907	0.02711837272872	-9.11264280143801	-17.6343772503468	-0.590908352529198	0.25	0.21	0.29	-28.3640066354969	-14.6572264626933	-0.950446289889771	-67.598391254926	-34.9317690504708	-2.2651468460156	-70.0145599017255	-36.1694238553747	-2.34535590851508	-34.73954981216	0.255255815886026	-0.809644214502009	20.0852277015251	0.571591595931235	0.574679803360953	0.486194632264018	-0.0223333338998973	-0.0149714807586539	-0.109849522447604	-0.0519873770573197	-0.0407607061176823	-0.139935839952224	0.000609112683769843	0.0014967959713692	0.00242524260392276
1	12.1639532432449	0.03	-34.6688679905086	-64.8314803637044	-4.50625561731272	0.0283037046261289	-8.71966998411601	-16.6964780377357	-0.742861930496368	0.25	0.21	0.3	-26.8711553023162	-14.0333551661954	-1.19555503007468	-64.0784557656767	-33.4647214883081	-2.85098721093951	-66.254054357836	-34.6011827035768	-2.94510907526526	-34.6688679905086	0.258173446954929	0.533948379601735	21.3170043843334	0.571591595931235	0.574679803360953	0.486194632264018	-0.0223333338998973	-0.0149714807586539	-0.109849522447604	-0.0519873770573197	-0.0407607061176823	-0.139935839952224	0.000609112683769843	0.0014967959713692	0.00242524260392276
1	12.1639532432449	0.03	-34.592603243936	-63.9226297147822	-5.2625767730898	0.0375680344264581	-9.71904537148796	-17.3994633216825	-2.03862742129339	0.24	0.2	0.3	-28.3399227653826	-15.8302006268193	-3.32047848825599	-68.4107764489701	-38.2131004798122	-8.0154245106542	-70.7338660003891	-39.5229455403407	-8.28644092968521	-34.592603243936	0.255274765097801	-1.34053199581717	19.6703540736586	0.571591595931235	0.574679803360953	0.486194632264018	-0.0223333338998973	-0.0149714807586539	-0.109849522447604	-0.0519873770573197	-0.0407607061176823	-0.139935839952224	0.000609112683769843	0.0014967959713692	0.00242524260392276
1	12.1639532432449	0.03	-34.4899762467959	-64.9665916382984	-4.01336085529335	0.0345658339343499	-10.0361213464572	-18.3172432495813	-1.75499944333321	0.26	0.23	0.3	-28.6548025517486	-15.7001286519845	-2.74545475222051	-66.4296121932479	-36.397160854692	-6.36470951613619	-68.8964332575651	-37.7586717020004	-6.60726546623063	-34.4899762467959	0.272066627602283	1.95289088654142	21.917010133178	0.571591595931235	0.574679803360953	0.486194632264018	-0.0223333338998973	-0.0149714807586539	-0.109849522447604	-0.0519873770573197	-0.0407607061176823	-0.139935839952224	0.000609112683769843	0.0014967959713692	0.00242524260392276
1	12.1639532432449	0.03	-34.2019110701669	-65.3274903687755	-3.07633177155829	0.0299321468087704	-9.05225293560752	-17.0981461638291	-1.00635970738598	0.25	0.21	0.29	-27.6057598387585	-14.6152874203828	-1.62481500200716	-66.0440397729347	-34.9656241785245	-3.88720858411436	-68.5099085621751	-36.2392977207929	-4.02594083281015	-34.2019110701669	0.257768322074394	1.26109035283805	22.0785128319001	0.571591595931235	0.574679803360953	0.486194632264018	-0.0223333338998973	-0.0149714807586539	-0.109849522447604	-0.0519873770573197	-0.0407607061176823	-0.139935839952224	0.000609112683769843	0.0014967959713692	0.00242524260392276
1	12.1639532432449	0.03	-34.2013331399227	-62.3667686739496	-6.03589760589586	0.0382684110277317	-9.53303084007073	-16.9944800161717	-2.07158166396978	0.25	0.21	0.3	-27.5831213393595	-15.4727150311929	-3.36230872302632	-66.3445320863779	-37.2158765580153	-8.08722102965263	-68.6730035570299	-38.5430311504036	-8.3703947097213	-34.2013331399227	0.256496425314626	0.618494704415658	21.5169118348717	0.571591595931235	0.574679803360953	0.486194632264018	-0.0223333338998973	-0.0149714807586539	-0.109849522447604	-0.0519873770573197	-0.0407607061176823	-0.139935839952224	0.000609112683769843	0.0014967959713692	0.00242524260392276
1	12.1639532432449	0.03	-34.1529829094283	-62.9673056516545	-5.33866016720208	0.0302083428082868	-8.42770894660293	-15.8831057228363	-0.972312170369541	0.24	0.21	0.3	-25.8493394897453	-13.7158760687642	-1.58241264778316	-62.3472825770696	-33.0819904079389	-3.81669823880819	-64.4583453730198	-34.2197930424592	-3.95048142844543	-34.1529829094283	0.257676128031179	-0.0251966027648012	20.8194315837276	0.571591595931235	0.574679803360953	0.486194632264018	-0.0223333338998973	-0.0149714807586539	-0.109849522447604	-0.0519873770573197	-0.0407607061176823	-0.139935839952224	0.000609112683769843	0.0014967959713692	0.00242524260392276
1	12.1639532432449	0.03	-34.0792316834462	-63.5232169848571	-4.63524638203531	0.0360247969498685	-9.62710521254673	-17.4023369182306	-1.85187350686289	0.26	0.22	0.31	-27.2795861275569	-15.091274639649	-2.9029631517411	-63.3689660049787	-35.0561942230375	-6.74342244109634	-65.6570704992723	-36.2921551627616	-6.98534313787821	-34.0792316834462	0.266891455241834	-0.926436821532445	19.3848261955665	0.571591595931235	0.574679803360953	0.486194632264018	-0.0223333338998973	-0.0149714807586539	-0.109849522447604	-0.0519873770573197	-0.0407607061176823	-0.139935839952224	0.000609112683769843	0.0014967959713692	0.00242524260392276
1	12.1639532432449	0.03	-34.0448437326952	-63.7785124346636	-4.31117503072677	0.0333626688741221	-9.45454171333391	-17.4001533327792	-1.50893009388867	0.26	0.22	0.3	-27.6356736877824	-15.0161107583465	-2.39654782891052	-65.0323008757696	-35.3359300682577	-5.63955926074577	-67.4956247864983	-36.6553917369099	-5.8548913824306	-34.0448437326952	0.265018728833168	0.704558371681186	21.0038764889074	0.571591595931235	0.574679803360953	0.486194632264018	-0.0223333338998973	-0.0149714807586539	-0.109849522447604	-0.0519873770573197	-0.0407607061176823	-0.139935839952224	0.000609112683769843	0.0014967959713692	0.00242524260392276
1	12.1639532432449	0.03	-34.0008203846496	-62.0534385355572	-5.9482022337419	0.0258599314525221	-7.90534584509508	-15.4807072118637	-0.329984478326418	0.25	0.21	0.29	-24.8021002949912	-12.6653891087341	-0.528677922476958	-58.8752251627788	-30.0651004020621	-1.25497564134546	-61.03290932531	-31.1229800384386	-1.30051902031323	-34.0008203846496	0.261977306490917	1.71455285179171	22.33168630372	0.571591595931235	0.574679803360953	0.486194632264018	-0.0223333338998973	-0.0149714807586539	-0.109849522447604	-0.0519873770573197	-0.0407607061176823	-0.139935839952224	0.000609112683769843	0.0014967959713692	0.00242524260392276
1	12.1639532432449	0.03	-33.9393546363809	-67.0041652975179	-0.87454397524386	0.0264676099053648	-8.78852814315118	-17.1103698270427	-0.466686459259652	0.23	0.2	0.28	-28.5396847736534	-14.6590532738513	-0.778421774049108	-70.6195158652828	-36.2728338961343	-1.9261519269859	-73.1173527988563	-37.4847773515708	-1.98973418697321	-33.9393546363809	0.243154651180853	-0.509082000549411	21.1529855248816	0.571591595931235	0.574679803360953	0.486194632264018	-0.0223333338998973	-0.0149714807586539	-0.109849522447604	-0.0519873770573197	-0.0407607061176823	-0.139935839952224	0.000609112683769843	0.0014967959713692	0.00242524260392276
1	12.1639532432449	0.03	-33.9152394292136	-65.4918529046432	-2.3386259537841	0.0372617622745993	-10.2825461393344	-18.4428915840601	-2.12220069460871	0.26	0.22	0.3	-29.3254503902108	-16.349946824755	-3.37444325929925	-69.0877090843471	-38.5187731046848	-7.94983712502248	-71.6752140023227	-39.9021359733894	-8.24539642930083	-33.9152394292136	0.261223150811306	-1.26023193893925	19.3514031237126	0.571591595931235	0.574679803360953	0.486194632264018	-0.0223333338998973	-0.0149714807586539	-0.109849522447604	-0.0519873770573197	-0.0407607061176823	-0.139935839952224	0.000609112683769843	0.0014967959713692	0.00242524260392276
1	12.1639532432449	0.03	-33.7948596756013	-64.826510366365	-2.76320898483763	0.0279644765533329	-8.57957203777596	-16.477057002188	-0.682087073363906	0.25	0.21	0.28	-26.7348661289571	-13.9207936127929	-1.10672109662876	-64.283511232381	-33.4723012359644	-2.6610912395477	-66.6459592295117	-34.6975693167901	-2.75428810011035	-33.7948596756013	0.25209380718355	-0.4301786727301	20.6921388957705	0.571591595931235	0.574679803360953	0.486194632264018	-0.0223333338998973	-0.0149714807586539	-0.109849522447604	-0.0519873770573197	-0.0407607061176823	-0.139935839952224	0.000609112683769843	0.0014967959713692	0.00242524260392276
1	12.1639532432449	0.03	-33.4109450805592	-62.8395948060567	-3.98229535506172	0.0235146949925251	-7.69243039620448	-15.4319181588203	0.0470573664113783	0.24	0.21	0.29	-25.1081474682593	-12.5157919313374	0.0765636055845385	-60.5425193115836	-30.1789518984089	0.184615514765723	-62.6994656077794	-31.2743018528816	0.191258681467654	-33.4109450805592	0.255472761989434	0.236965056485874	21.1527102572588	0.571591595931235	0.574679803360953	0.486194632264018	-0.0223333338998973	-0.0149714807586539	-0.109849522447604	-0.0519873770573197	-0.0407607061176823	-0.139935839952224	0.000609112683769843	0.0014967959713692	0.00242524260392276
1	12.1639532432449	0.03	-33.3145497377167	-65.1506351166779	-1.4784643587555	0.0264923869470639	-8.7015510198158	-16.937075523033	-0.466026516598637	0.25	0.21	0.29	-27.5209130439479	-14.1390778259306	-0.757242607913243	-66.2711539951929	-34.0473080401059	-1.82346208501886	-68.6147749908938	-35.2889214820352	-1.89193264942007	-33.3145497377167	0.256118625182236	0.749512354531066	21.547915083591	0.571591595931235	0.574679803360953	0.486194632264018	-0.0223333338998973	-0.0149714807586539	-0.109849522447604	-0.0519873770573197	-0.0407607061176823	-0.139935839952224	0.000609112683769843	0.0014967959713692	0.00242524260392276
1	12.1639532432449	0.03	-33.2913589689369	-62.6178170108663	-3.9649009270074	0.0273427418131068	-8.20264879941062	-15.8409796221571	-0.564317976664172	0.23	0.2	0.29	-26.4774188887874	-13.710324325891	-0.943229762994643	-65.6608678075519	-33.9999830399715	-2.33909827239117	-67.975577166597	-35.2044114671404	-2.42263835118453	-33.2913589689369	0.247024402538793	-0.321516087611989	21.1601318362391	0.571591595931235	0.574679803360953	0.486194632264018	-0.0223333338998973	-0.0149714807586539	-0.109849522447604	-0.0519873770573197	-0.0407607061176823	-0.139935839952224	0.000609112683769843	0.0014967959713692	0.00242524260392276
1	12.1639532432449	0.03	-33.2861507213491	-63.5076639086939	-3.06463753400432	0.0313342267689019	-9.10292948068025	-17.0050586806481	-1.20080028071243	0.25	0.21	0.3	-27.4089214424505	-14.6721915941441	-1.93546174583768	-65.4603388957664	-35.0413873859612	-4.62243587615607	-67.749712054154	-36.2642653504234	-4.78049290029089	-33.2861507213491	0.258846671062895	0.166908389365116	20.9040855445584	0.571591595931235	0.574679803360953	0.486194632264018	-0.0223333338998973	-0.0149714807586539	-0.109849522447604	-0.0519873770573197	-0.0407607061176823	-0.139935839952224	0.000609112683769843	0.0014967959713692	0.00242524260392276
1	12.1639532432449	0.03	-33.0602645181838	-63.1512571531239	-2.96927188324371	0.0279013783743201	-8.63892866506269	-16.6002963879404	-0.677560942184986	0.25	0.22	0.3	-26.5213643090363	-13.8019327493665	-1.08250118969662	-62.7793270615385	-32.6708701730933	-2.56241328464816	-65.1785025747286	-33.8619526273548	-2.65384780735959	-33.0602645181838	0.26103265828002	-0.44797176917008	20.0791926874488	0.571591595931235	0.574679803360953	0.486194632264018	-0.0223333338998973	-0.0149714807586539	-0.109849522447604	-0.0519873770573197	-0.0407607061176823	-0.139935839952224	0.000609112683769843	0.0014967959713692	0.00242524260392276
1	12.1639532432449	0.03	-32.9640345710915	-62.5217993490703	-3.40626979311279	0.0268577239445676	-8.11083553725204	-15.7334617506295	-0.488209323874605	0.26	0.21	0.3	-24.9176600852511	-12.8454275434035	-0.773195001555902	-58.4708387026785	-30.1425944245005	-1.81435014632261	-60.5814334387612	-31.2110337220076	-1.88046551912913	-32.9640345710915	0.260566242628934	1.17662951230221	21.8180596606884	0.571591595931235	0.574679803360953	0.486194632264018	-0.0223333338998973	-0.0149714807586539	-0.109849522447604	-0.0519873770573197	-0.0407607061176823	-0.139935839952224	0.000609112683769843	0.0014967959713692	0.00242524260392276
1	12.1639532432449	0.03	-32.6900071674963	-59.6556214253665	-5.72439290962605	0.0407042031307734	-9.44788125793439	-16.6089283588332	-2.28683415703558	0.24	0.21	0.3	-27.063720254918	-15.3950218727045	-3.72632349049099	-65.3583807887436	-37.1786913376927	-8.99900188664171	-67.612240108144	-38.4722914813896	-9.32658728509425	-32.6900071674963	0.259324187623735	-1.22932220055598	19.5166137117344	0.571591595931235	0.574679803360953	0.486194632264018	-0.0223333338998973	-0.0149714807586539	-0.109849522447604	-0.0519873770573197	-0.0407607061176823	-0.139935839952224	0.000609112683769843	0.0014967959713692	0.00242524260392276
1	12.1639532432449	0.03	-32.2246152619887	-60.4802751486199	-3.96895537535745	0.0436655706144678	-10.1899009464261	-17.6353474860179	-2.74445440683426	0.26	0.21	0.31	-27.981895130696	-16.1682518533384	-4.35460857598069	-65.7830876290636	-38.0102035087025	-10.2373193883414	-68.0575406696935	-39.3162438773602	-10.5988253508955	-32.2246152619887	0.264606898814843	-0.71887347494016	19.6965649545728	0.571591595931235	0.574679803360953	0.486194632264018	-0.0223333338998973	-0.0149714807586539	-0.109849522447604	-0.0519873770573197	-0.0407607061176823	-0.139935839952224	0.000609112683769843	0.0014967959713692	0.00242524260392276
1	12.1639532432449	0.03	-32.1843023019475	-59.0726671480743	-5.29593745582068	0.0367169470834946	-8.65531239211602	-15.5769982827171	-1.73362650151493	0.25	0.21	0.3	-25.0082619122319	-13.8957657506057	-2.78326958897945	-59.4889832689368	-33.0548751907674	-6.62076711259788	-61.5867501435921	-34.2558516422491	-6.8645567706582	-32.1843023019475	0.25787479032677	-0.0900201487320126	20.7200608458282	0.571591595931235	0.574679803360953	0.486194632264018	-0.0223333338998973	-0.0149714807586539	-0.109849522447604	-0.0519873770573197	-0.0407607061176823	-0.139935839952224	0.000609112683769843	0.0014967959713692	0.00242524260392276
1	12.1639532432449	0.03	-32.1151801251723	-62.3492880667434	-1.88107218360129	0.0323273417012877	-9.24846149211477	-17.1485906649288	-1.34833231930079	0.24	0.21	0.28	-27.9109956883223	-15.0527687011592	-2.19454171399608	-67.3251165207986	-36.3093247579907	-5.2935329951828	-69.9030229619293	-37.6215750628097	-5.48857465053323	-32.1151801251723	0.25344709813402	-1.38836413689404	19.6459434531468	0.571591595931235	0.574679803360953	0.486194632264018	-0.0223333338998973	-0.0149714807586539	-0.109849522447604	-0.0519873770573197	-0.0407607061176823	-0.139935839952224	0.000609112683769843	0.0014967959713692	0.00242524260392276
1	12.1639532432449	0.03	-32.0808890424167	-61.1168524271538	-3.04492565767973	0.0317231969375682	-9.35916597456435	-17.4321464244988	-1.28618552462992	0.25	0.21	0.29	-28.0506339869132	-15.060138481072	-2.06964297523087	-66.8802541568873	-35.9074197653404	-4.93458537379351	-69.3923403811147	-37.2246070029823	-5.11938251010169	-32.0808890424167	0.25878095501285	1.82724428822672	22.5563108125319	0.571591595931235	0.574679803360953	0.486194632264018	-0.0223333338998973	-0.0149714807586539	-0.109849522447604	-0.0519873770573197	-0.0407607061176823	-0.139935839952224	0.000609112683769843	0.0014967959713692	0.00242524260392276
1	12.1639532432449	0.03	-32.047717319847	-62.7313624424058	-1.3640721972882	0.0271519198696736	-8.35066403944896	-16.1548698621767	-0.5464582167212	0.25	0.2	0.29	-26.2028752965038	-13.5446097885927	-0.886344280681573	-62.9816991050838	-32.5560660251182	-2.13043294515267	-65.1515067259126	-33.6866337050237	-2.20403240567903	-32.047717319847	0.251014310061624	-0.851976854499782	20.3657909076761	0.571591595931235	0.574679803360953	0.486194632264018	-0.0223333338998973	-0.0149714807586539	-0.109849522447604	-0.0519873770573197	-0.0407607061176823	-0.139935839952224	0.000609112683769843	0.0014967959713692	0.00242524260392276
1	12.1639532432449	0.03	-32.0209734286555	-59.384897730585	-4.65704912672596	0.0448122492307964	-9.75075066263606	-16.7793617558028	-2.72213956946931	0.25	0.21	0.3	-26.8359007981287	-15.5947634539374	-4.35362610974615	-63.5915433733043	-36.9540446597058	-10.3165459461073	-65.7465632217499	-38.2021436064841	-10.6688699586342	-32.0209734286555	0.259084309740466	-0.884451028599134	19.916303505782	0.571591595931235	0.574679803360953	0.486194632264018	-0.0223333338998973	-0.0149714807586539	-0.109849522447604	-0.0519873770573197	-0.0407607061176823	-0.139935839952224	0.000609112683769843	0.0014967959713692	0.00242524260392276
1	12.1639532432449	0.03	-31.9045340015925	-61.0572327914427	-2.75183521174235	0.032555111411177	-8.9898854436767	-16.6413248516758	-1.33844603567764	0.25	0.21	0.29	-26.9772927592982	-14.5735254643622	-2.16975816942615	-64.8072910465035	-35.0098401188541	-5.21238919120463	-67.159110523286	-36.284510392341	-5.39911769915643	-31.9045340015925	0.250396887107848	-0.191876093850564	20.950223710505	0.571591595931235	0.574679803360953	0.486194632264018	-0.0223333338998973	-0.0149714807586539	-0.109849522447604	-0.0519873770573197	-0.0407607061176823	-0.139935839952224	0.000609112683769843	0.0014967959713692	0.00242524260392276
1	12.1639532432449	0.03	-31.8880110943523	-59.6783805600949	-4.09764162860983	0.0427781287206569	-9.98017310108144	-17.3510464781993	-2.60929972396359	0.25	0.21	0.29	-28.1366250560784	-16.1839453829317	-4.23126570978511	-67.6139306733737	-38.890952946996	-10.1679752206183	-70.0522284487071	-40.3272083702024	-10.5554223293102	-31.8880110943523	0.256266166283479	-0.2625625581487	20.5951929270147	0.571591595931235	0.574679803360953	0.486194632264018	-0.0223333338998973	-0.0149714807586539	-0.109849522447604	-0.0519873770573197	-0.0407607061176823	-0.139935839952224	0.000609112683769843	0.0014967959713692	0.00242524260392276
1	12.1639532432449	0.03	-31.732691967869	-61.2562197252319	-2.20916421050611	0.0265714537860612	-8.10789920818748	-15.7698292725918	-0.445969143783191	0.26	0.22	0.3	-25.0656458823922	-12.8872498801095	-0.708853877826791	-59.0298530159015	-30.3496055825335	-1.66935814916547	-61.1906611643805	-31.4634698766129	-1.72761603560584	-31.732691967869	0.261954481250179	-1.21502151971308	19.373480505199	0.571591595931235	0.574679803360953	0.486194632264018	-0.0223333338998973	-0.0149714807586539	-0.109849522447604	-0.0519873770573197	-0.0407607061176823	-0.139935839952224	0.000609112683769843	0.0014967959713692	0.00242524260392276
1	12.1639532432449	0.03	-31.7323872548419	-57.8058321338795	-5.65894237580432	0.0434216874714848	-8.97305564917939	-15.5486155639733	-2.39749573438548	0.26	0.21	0.29	-24.5708200459979	-14.1797406149497	-3.78866118390156	-57.5313995510478	-33.2011842226555	-8.8709688942632	-59.6026795510647	-34.3927774708116	-9.19350311024922	-31.7323872548419	0.258117859949253	1.19915895706647	21.9448189413589	0.571591595931235	0.574679803360953	0.486194632264018	-0.0223333338998973	-0.0149714807586539	-0.109849522447604	-0.0519873770573197	-0.0407607061176823	-0.139935839952224	0.000609112683769843	0.0014967959713692	0.00242524260392276
1	12.1639532432449	0.03	-31.4928078149732	-59.281630398739	-3.70398523120735	0.0352406757814748	-9.1428483967053	-16.611709076498	-1.67398771691264	0.25	0.21	0.29	-26.7193315967399	-14.7059400646446	-2.69254853254918	-63.6792934990347	-35.0481773904095	-6.41706128178425	-66.0478827381827	-36.3109224188114	-6.64067360762255	-31.4928078149732	0.261105286417712	1.61066148270884	22.2332999537423	0.571591595931235	0.574679803360953	0.486194632264018	-0.0223333338998973	-0.0149714807586539	-0.109849522447604	-0.0519873770573197	-0.0407607061176823	-0.139935839952224	0.000609112683769843	0.0014967959713692	0.00242524260392276
1	12.1639532432449	0.03	-31.061740932937	-60.2400754496705	-1.88340641620356	0.0277793607650321	-8.22034613568568	-15.8130569773419	-0.627635294029453	0.25	0.21	0.29	-25.3139312048601	-13.1593326234801	-1.00473404210008	-60.0409758877614	-31.2120297061448	-2.38308352452828	-62.2290240306977	-32.3620720109585	-2.47126487534558	-31.061740932937	0.254641301112943	-1.39125308908527	19.5432131553941	0.571591595931235	0.574679803360953	0.486194632264018	-0.0223333338998973	-0.0149714807586539	-0.109849522447604	-0.0519873770573197	-0.0407607061176823	-0.139935839952224	0.000609112683769843	0.0014967959713692	0.00242524260392276
1	12.1639532432449	0.03	-30.8046663500089	-59.6994871090618	-1.9098455909561	0.0292089926206377	-8.56172578803945	-16.2681224417072	-0.855329134371666	0.25	0.21	0.3	-26.0809546961943	-13.7261065743283	-1.37125845246229	-61.9523720548594	-32.6048210758758	-3.25727009689222	-64.1720497181125	-33.7857612904882	-3.3768263330422	-30.8046663500089	0.26169129556354	0.00481058633488969	20.5723133494954	0.571591595931235	0.574679803360953	0.486194632264018	-0.0223333338998973	-0.0149714807586539	-0.109849522447604	-0.0519873770573197	-0.0407607061176823	-0.139935839952224	0.000609112683769843	0.0014967959713692	0.00242524260392276
1	12.1639532432449	0.03	-30.6545432562192	-60.490520155134	-0.818566357304391	0.0210143128477509	-7.17716967667481	-14.8255460211529	0.471206667803252	0.24	0.21	0.29	-24.4659292713092	-11.8441590904762	0.777611090356805	-59.8647201469408	-28.9810070757742	1.90270599539245	-62.0065056980385	-30.0377497977723	1.97457006205858	-30.6545432562192	0.249632397823404	-1.05992078082056	20.194282464913	0.571591595931235	0.574679803360953	0.486194632264018	-0.0223333338998973	-0.0149714807586539	-0.109849522447604	-0.0519873770573197	-0.0407607061176823	-0.139935839952224	0.000609112683769843	0.0014967959713692	0.00242524260392276
1	12.1639532432449	0.03	-30.388435600638	-57.4257330134198	-3.35113818785613	0.0405697568471456	-9.54084657357429	-16.7848370927253	-2.29685605442329	0.25	0.21	0.3	-27.2626964441369	-15.4966772997859	-3.73065815543481	-65.6226513900517	-37.3012645404221	-8.97987769079245	-67.9402200883369	-38.5960281044473	-9.30380008408531	-30.388435600638	0.258815154540051	0.0494724326172451	20.7918716628333	0.571591595931235	0.574679803360953	0.486194632264018	-0.0223333338998973	-0.0149714807586539	-0.109849522447604	-0.0519873770573197	-0.0407607061176823	-0.139935839952224	0.000609112683769843	0.0014967959713692	0.00242524260392276
1	12.1639532432449	0.03	-30.3626573917759	-58.0410001174883	-2.68431466606353	0.0278882338352204	-7.64965732308237	-14.7010522128771	-0.598262433287619	0.24	0.21	0.3	-23.9815122540578	-12.4787224870988	-0.975932720139737	-57.9810214366642	-30.1702856918138	-2.3595499469634	-59.9676604060678	-31.2353673745211	-2.44294571532246	-30.3626573917759	0.254383792163775	0.883440181704899	21.9101026468964	0.571591595931235	0.574679803360953	0.486194632264018	-0.0223333338998973	-0.0149714807586539	-0.109849522447604	-0.0519873770573197	-0.0407607061176823	-0.139935839952224	0.000609112683769843	0.0014967959713692	0.00242524260392276
1	12.1639532432449	0.03	-30.1968014237759	-58.6133509674558	-1.78025188009592	0.0335726383773185	-8.97642164150713	-16.4957764512772	-1.45706683173709	0.25	0.21	0.3	-26.5292164939637	-14.4362669906457	-2.34331748732774	-63.2174252614178	-34.4007004406885	-5.58397561995928	-65.5164685316776	-35.6189874926923	-5.78389680994021	-30.1968014237759	0.261686120870342	0.298248713174526	20.9008681322195	0.571591595931235	0.574679803360953	0.486194632264018	-0.0223333338998973	-0.0149714807586539	-0.109849522447604	-0.0519873770573197	-0.0407607061176823	-0.139935839952224	0.000609112683769843	0.0014967959713692	0.00242524260392276
1	12.1639532432449	0.03	-30.1609083545625	-58.7160087880789	-1.60580792104607	0.0275459613478901	-8.30187539829171	-16.0032322539562	-0.600518542627269	0.26	0.21	0.3	-25.3212215388177	-13.1356980147456	-0.950174490673531	-59.3627357512132	-30.7951561089453	-2.22757646667745	-61.4343020975343	-31.8369731368695	-2.30547294821248	-30.1609083545625	0.26152434245453	-0.243704965523842	20.3425329180775	0.571591595931235	0.574679803360953	0.486194632264018	-0.0223333338998973	-0.0149714807586539	-0.109849522447604	-0.0519873770573197	-0.0407607061176823	-0.139935839952224	0.000609112683769843	0.0014967959713692	0.00242524260392276
1	12.1639532432449	0.03	-30.103974051381	-58.8219452488006	-1.38600285396138	0.0253441941024391	-8.01643400592615	-15.7780665322355	-0.254801479616763	0.26	0.22	0.3	-24.7430333999466	-12.5713054861225	-0.399577572298405	-57.4986312529819	-29.2135910270689	-0.928550801155901	-59.5703743668321	-30.2951051814289	-0.961477364734499	-30.103974051381	0.264423905108634	-2.28697139367843	18.1827591509191	0.571591595931235	0.574679803360953	0.486194632264018	-0.0223333338998973	-0.0149714807586539	-0.109849522447604	-0.0519873770573197	-0.0407607061176823	-0.139935839952224	0.000609112683769843	0.0014967959713692	0.00242524260392276
1	12.1639532432449	0.03	-30.0986284995502	-59.3409032787905	-0.856353720309858	0.028427485722994	-8.1633157848375	-15.6144166657766	-0.71221490389844	0.25	0.2	0.29	-25.3715136464388	-13.2643877942073	-1.15726194197583	-61.0947909924002	-31.9407431193207	-2.78669524624112	-63.155982247019	-33.0300481625344	-2.88288958873732	-30.0986284995502	0.25573231985938	1.61571244730255	22.5837783730429	0.571591595931235	0.574679803360953	0.486194632264018	-0.0223333338998973	-0.0149714807586539	-0.109849522447604	-0.0519873770573197	-0.0407607061176823	-0.139935839952224	0.000609112683769843	0.0014967959713692	0.00242524260392276
1	12.1639532432449	0.03	-30.091000526441	-55.8766954262434	-4.30530562663868	0.0384265544987779	-8.8952547447335	-15.8426076389758	-1.94790185049116	0.26	0.21	0.31	-25.1763751468812	-14.1359475399444	-3.09551993300768	-59.2790048004188	-33.2837788279716	-7.2885528555244	-61.2449392023331	-34.4320151258705	-7.54206802071868	-30.091000526441	0.265177982139921	-1.02937131757946	19.3496496139221	0.571591595931235	0.574679803360953	0.486194632264018	-0.0223333338998973	-0.0149714807586539	-0.109849522447604	-0.0519873770573197	-0.0407607061176823	-0.139935839952224	0.000609112683769843	0.0014967959713692	0.00242524260392276
1	12.1639532432449	0.03	-29.9297859223961	-57.5893137882485	-2.27025805654374	0.0393131494584958	-9.33257875003294	-16.5355076725227	-2.12964982754313	0.26	0.21	0.3	-26.219754090432	-14.7983312457997	-3.37690840116751	-61.6006485656473	-34.7671758967107	-7.93370322777404	-63.6409934529602	-35.9001183867176	-8.2057965480634	-29.9297859223961	0.259735877413435	0.502379654324977	21.2110524125296	0.571591595931235	0.574679803360953	0.486194632264018	-0.0223333338998973	-0.0149714807586539	-0.109849522447604	-0.0519873770573197	-0.0407607061176823	-0.139935839952224	0.000609112683769843	0.0014967959713692	0.00242524260392276
1	12.1639532432449	0.03	-29.9190007177703	-57.7189705308059	-2.1190309047347	0.0267932075219091	-7.68274672828935	-14.9119791835467	-0.453514273031969	0.26	0.21	0.31	-23.4685503600619	-12.0911467402931	-0.713743120524271	-54.7288772746722	-28.1966664283481	-1.66445558202392	-56.573513931069	-29.134270582151	-1.71967752920039	-29.9190007177703	0.263513921338413	-0.587915577357459	19.9068409555219	0.571591595931235	0.574679803360953	0.486194632264018	-0.0223333338998973	-0.0149714807586539	-0.109849522447604	-0.0519873770573197	-0.0407607061176823	-0.139935839952224	0.000609112683769843	0.0014967959713692	0.00242524260392276
1	12.1639532432449	0.03	-29.6875988300766	-55.2225405274884	-4.1526571326647	0.0412553032307279	-9.30452369732755	-16.307637815894	-2.30140957876115	0.26	0.21	0.3	-25.5880406000834	-14.599571858262	-3.61110311644071	-59.4954600616517	-33.9458678366961	-8.39627561174044	-61.5678638749952	-35.1550312082826	-8.688937599446	-29.6875988300766	0.265347302216179	-1.5259829549113	18.9314894637547	0.571591595931235	0.574679803360953	0.486194632264018	-0.0223333338998973	-0.0149714807586539	-0.109849522447604	-0.0519873770573197	-0.0407607061176823	-0.139935839952224	0.000609112683769843	0.0014967959713692	0.00242524260392276
1	12.1639532432449	0.03	-29.5990595000219	-57.6468386201687	-1.55128037987511	0.0323221526690405	-8.57963615606579	-15.9090558902718	-1.25021642185977	0.25	0.21	0.31	-25.4323196391987	-13.715461848526	-1.99860405785334	-60.2378124726154	-32.4858066636368	-4.73380085465814	-62.2483403201537	-33.5771153412104	-4.89550715035356	-29.5990595000219	0.260927840399924	-0.571641651486362	20.0872031926191	0.571591595931235	0.574679803360953	0.486194632264018	-0.0223333338998973	-0.0149714807586539	-0.109849522447604	-0.0519873770573197	-0.0407607061176823	-0.139935839952224	0.000609112683769843	0.0014967959713692	0.00242524260392276
1	12.1639532432449	0.03	-29.4518511303413	-56.6203492754384	-2.28335298524432	0.0301677883456398	-7.96787078599266	-15.0213649305286	-0.914376641456666	0.24	0.2	0.3	-24.7587012385132	-13.1329032487947	-1.50710525907608	-60.503760732159	-32.0933650044472	-3.68296927673551	-62.5710724510965	-33.173414352153	-3.80830294635605	-29.4518511303413	0.254182290151744	1.38167437052651	22.3999353997087	0.571591595931235	0.574679803360953	0.486194632264018	-0.0223333338998973	-0.0149714807586539	-0.109849522447604	-0.0519873770573197	-0.0407607061176823	-0.139935839952224	0.000609112683769843	0.0014967959713692	0.00242524260392276
1	12.1639532432449	0.03	-29.3973487653377	-55.3762443824535	-3.41845314822184	0.0338335421729587	-8.86875605642213	-16.2682226677299	-1.46928944511441	0.26	0.22	0.3	-25.7183276003056	-14.0205588726484	-2.3227901449911	-60.2422253491051	-32.8415470964154	-5.44086884372573	-62.3698947586808	-34.023926563472	-5.64640432225457	-29.3973487653377	0.266615221994675	-0.270998896575918	20.0484604407552	0.571591595931235	0.574679803360953	0.486194632264018	-0.0223333338998973	-0.0149714807586539	-0.109849522447604	-0.0519873770573197	-0.0407607061176823	-0.139935839952224	0.000609112683769843	0.0014967959713692	0.00242524260392276
1	12.1639532432449	0.03	-28.9475303893248	-54.939874192382	-2.95518658626766	0.0219410874479889	-6.46845614051117	-13.2112445650869	0.274332284064529	0.25	0.21	0.3	-21.4732571235694	-10.5136818271303	0.445893469308806	-51.724041619015	-25.3249943996001	1.07405281981469	-53.553296634539	-26.2626763677334	1.11246482978977	-28.9475303893248	0.256936646799647	-0.267581257504659	20.614008709531	0.571591595931235	0.574679803360953	0.486194632264018	-0.0223333338998973	-0.0149714807586539	-0.109849522447604	-0.0519873770573197	-0.0407607061176823	-0.139935839952224	0.000609112683769843	0.0014967959713692	0.00242524260392276
1	12.1639532432449	0.03	-28.2050105354579	-53.783212553168	-2.62680851774786	0.0264833007094527	-7.09425379619942	-13.8097456974443	-0.378761894954533	0.25	0.21	0.3	-22.0261474059451	-11.3151308701645	-0.604114334383982	-52.0511972595883	-26.7394064920324	-1.42761572447655	-53.8532207726307	-27.6537913611199	-1.47679885123244	-28.2050105354579	0.261886828249364	-1.03240190306066	19.6250215532336	0.571591595931235	0.574679803360953	0.486194632264018	-0.0223333338998973	-0.0149714807586539	-0.109849522447604	-0.0519873770573197	-0.0407607061176823	-0.139935839952224	0.000609112683769843	0.0014967959713692	0.00242524260392276
1	12.1639532432449	0.03	-26.2603439060701	-50.853713177819	-1.66697463432118	0.0332643435163056	-7.74170674922074	-14.2577891575736	-1.22562434086789	0.24	0.21	0.3	-23.2870337660539	-12.6444138346812	-2.00179390330844	-56.3732059638705	-30.6095723721572	-4.8459387804439	-58.3910167517536	-31.6945642425224	-5.01147595564537	-26.2603439060701	0.25701926994168	-0.104850113788485	20.7678716481715	0.571591595931235	0.574679803360953	0.486194632264018	-0.0223333338998973	-0.0149714807586539	-0.109849522447604	-0.0519873770573197	-0.0407607061176823	-0.139935839952224	0.000609112683769843	0.0014967959713692	0.00242524260392276
1	12.1639532432449	0.04	-57.5347240182512	-99.2388590391548	-15.8305889973476	0.0510516640540147	-15.2986657017478	-25.5967240748851	-5.00060732861055	0.24	0.21	0.27	-42.1010500153353	-25.162981324987	-8.22491263463876	-102.660057472109	-61.3579259436957	-20.0557944152825	-106.612853682903	-63.6000571679557	-20.8012989269977	-57.5347240182512	0.246187422393634	-1.17165948103507	20.1914720353317	0.571591595931235	0.574679803360953	0.486194632264018	-0.0223333338998973	-0.0149714807586539	-0.109849522447604	-0.0519873770573197	-0.0407607061176823	-0.139935839952224	0.000609112683769843	0.0014967959713692	0.00242524260392276
1	12.1639532432449	0.04	-47.9310128904863	-83.504844230004	-12.3571815509686	0.0393476176126611	-12.0314228053039	-21.3130978911238	-2.74974771948401	0.27	0.23	0.3	-33.2846717622259	-18.7894768256039	-4.29428188898204	-77.0345905776062	-43.4866735285187	-9.93875647943113	-79.8841790675418	-45.1491067253811	-10.2978741087568	-47.9310128904863	0.265175117661505	-2.1920870319069	18.0553551361947	0.571591595931235	0.574679803360953	0.486194632264018	-0.0223333338998973	-0.0149714807586539	-0.109849522447604	-0.0519873770573197	-0.0407607061176823	-0.139935839952224	0.000609112683769843	0.0014967959713692	0.00242524260392276
1	12.1639532432449	0.04	-46.465631079083	-80.0782136732266	-12.8530484849393	0.0552251095116322	-12.7728141528646	-21.021180335392	-4.52444797033722	0.25	0.21	0.29	-33.794772386377	-20.5342583119753	-7.27374423757353	-80.5009435519137	-48.9136944126627	-17.3264452734117	-82.9011769114034	-50.651797887368	-17.9687552922247	-46.465631079083	0.250753447936651	-0.791900625265886	20.3402845479541	0.571591595931235	0.574679803360953	0.486194632264018	-0.0223333338998973	-0.0149714807586539	-0.109849522447604	-0.0519873770573197	-0.0407607061176823	-0.139935839952224	0.000609112683769843	0.0014967959713692	0.00242524260392276
1	12.1639532432449	0.04	-46.3320145445409	-81.1612131483411	-11.5028159407407	0.0427320923004707	-11.8636890491649	-20.630565527474	-3.09681257085577	0.24	0.21	0.29	-33.6257888879078	-19.3366441103007	-5.04749933269354	-81.2278292832982	-46.7103874332664	-12.1929455832346	-84.262236317065	-48.3776270459496	-12.6219225126528	-46.3320145445409	0.247878594253014	-1.60141494410499	19.7347046230974	0.571591595931235	0.574679803360953	0.486194632264018	-0.0223333338998973	-0.0149714807586539	-0.109849522447604	-0.0519873770573197	-0.0407607061176823	-0.139935839952224	0.000609112683769843	0.0014967959713692	0.00242524260392276
1	12.1639532432449	0.04	-46.1538844101789	-82.4657158982027	-9.84205292215508	0.036266822713457	-11.1338149978951	-20.0947455736211	-2.17288442216903	0.25	0.21	0.28	-32.3589053218945	-17.9289687479956	-3.49903217409668	-77.2097925589723	-42.7793197593864	-8.34884695980059	-80.0343387996593	2.71236120456297	-8.6679429161764	-46.1538844101789	0.250647148844833	-0.520299647231382	20.5934195601036	0.571591595931235	0.574679803360953	0.486194632264018	-0.0223333338998973	-0.0149714807586539	-0.109849522447604	-0.0519873770573197	-0.0407607061176823	-0.139935839952224	0.000609112683769843	0.0014967959713692	0.00242524260392276
1	12.1639532432449	0.04	-45.6753528889589	-78.8904023723526	-12.4603034055652	0.0464409860247622	-11.8588292369529	-20.2486049125766	-3.46905356132911	0.25	0.22	0.29	-32.50184883682	-19.035083004741	-5.56831717266211	-77.2989456646098	-45.2710199438851	-13.2430942231604	-80.199524185838	-46.8739926088101	-13.7183940632856	-45.6753528889589	0.254937380694506	-0.333431908765697	20.5722108496349	0.571591595931235	0.574679803360953	0.486194632264018	-0.0223333338998973	-0.0149714807586539	-0.109849522447604	-0.0519873770573197	-0.0407607061176823	-0.139935839952224	0.000609112683769843	0.0014967959713692	0.00242524260392276
1	12.1639532432449	0.04	-45.515149570197	-79.0522809632121	-11.978018177182	0.0466105375315236	-12.5063155061427	-21.3372763744347	-3.6753546378507	0.24	0.22	0.28	-35.0893933871715	-20.5667779203966	-6.04416245362173	-85.5480347513359	-50.1418594742747	-14.7356841972135	-88.8508971204321	-52.0083106218946	-15.3039944928753	-45.515149570197	0.252835490942337	1.0377564574669	22.0568924157989	0.571591595931235	0.574679803360953	0.486194632264018	-0.0223333338998973	-0.0149714807586539	-0.109849522447604	-0.0519873770573197	-0.0407607061176823	-0.139935839952224	0.000609112683769843	0.0014967959713692	0.00242524260392276
1	12.1639532432449	0.04	-45.1305504444365	-80.6140973834748	-9.64700350539819	0.0386260187015768	-11.637893609745	-20.7028569707047	-2.57293024878531	0.25	0.22	0.29	-33.3381724718225	-18.7407035135013	-4.14323455518005	-79.546404371014	-44.7161757634509	-9.8859471558878	-82.3551234321925	-46.3504362550149	-10.2596515095004	-45.1305504444365	0.254667515794068	-1.57005685233514	19.3374290420267	0.571591595931235	0.574679803360953	0.486194632264018	-0.0223333338998973	-0.0149714807586539	-0.109849522447604	-0.0519873770573197	-0.0407607061176823	-0.139935839952224	0.000609112683769843	0.0014967959713692	0.00242524260392276
1	12.1639532432449	0.04	-44.9514528052941	-77.3467567833617	-12.5561488272266	0.0449675009036387	-11.641107693547	-20.0171616784356	-3.26505370865845	0.26	0.22	0.29	-31.8705141517329	-18.5345002178167	-5.19848628390054	-75.1821945342985	-43.7226834288812	-12.2631723234638	-78.0689421452523	-45.3260351819671	-12.7385848836426	-44.9514528052941	0.258544204073594	-0.581103247872892	20.112045491359	0.571591595931235	0.574679803360953	0.486194632264018	-0.0223333338998973	-0.0149714807586539	-0.109849522447604	-0.0519873770573197	-0.0407607061176823	-0.139935839952224	0.000609112683769843	0.0014967959713692	0.00242524260392276
1	12.1639532432449	0.04	-44.7251403380532	-78.3160141261687	-11.1342665499378	0.04031288323983	-11.4522586034824	-20.1763360000248	-2.72818120693991	0.24	0.21	0.3	-32.8373293696495	-18.6387452998646	-4.4401612300798	-79.2041072328338	-44.9569197542728	-10.7097322757117	-81.9454498817846	-46.5070496433856	-11.1013146144723	-44.7251403380532	0.256200810184778	-0.0228866128694786	20.8182319156975	0.571591595931235	0.574679803360953	0.486194632264018	-0.0223333338998973	-0.0149714807586539	-0.109849522447604	-0.0519873770573197	-0.0407607061176823	-0.139935839952224	0.000609112683769843	0.0014967959713692	0.00242524260392276
1	12.1639532432449	0.04	-44.2995256899864	-79.2032479889151	-9.39580339105767	0.0374765809831189	-11.5494679648381	-20.687929983206	-2.41100594647028	0.25	0.22	0.29	-33.5623442001087	-18.7368779514767	-3.91141170284474	-80.6880806944801	-45.045802256759	-9.40352381903788	-83.6790217244408	-46.7984977739543	-9.77337395963242	-44.2995256899864	0.258845179812157	-0.779393186058832	19.8716559129553	0.571591595931235	0.574679803360953	0.486194632264018	-0.0223333338998973	-0.0149714807586539	-0.109849522447604	-0.0519873770573197	-0.0407607061176823	-0.139935839952224	0.000609112683769843	0.0014967959713692	0.00242524260392276
1	12.1639532432449	0.04	-44.1866377667306	-76.8329450961197	-11.5403304373414	0.039478118688685	-11.0605458645783	-19.5785418240699	-2.54254990508671	0.24	0.21	0.29	-32.3914692662664	-18.2989792937574	-4.20648932124836	-79.4671266821634	-44.8935271733945	-10.3199276646256	-82.2582437963692	-46.4787844415023	-10.6983719247846	-44.1866377667306	0.250419964600524	1.1692143445255	22.4063738047947	0.571591595931235	0.574679803360953	0.486194632264018	-0.0223333338998973	-0.0149714807586539	-0.109849522447604	-0.0519873770573197	-0.0407607061176823	-0.139935839952224	0.000609112683769843	0.0014967959713692	0.00242524260392276
1	12.1639532432449	0.04	-43.9713233313733	-79.2408654239172	-8.70178123882937	0.0433495052522781	-12.1107310615855	-20.993337068716	-3.22812505445501	0.25	0.22	0.29	-33.8581245464096	-19.5322277391658	-5.20633093192209	-80.9134166910742	-46.6776971003752	-12.4419775096761	-83.8228963829961	-48.4397716374184	-12.9137203104081	-43.9713233313733	0.258473720489784	0.438117011435229	21.1597239293621	0.571591595931235	0.574679803360953	0.486194632264018	-0.0223333338998973	-0.0149714807586539	-0.109849522447604	-0.0519873770573197	-0.0407607061176823	-0.139935839952224	0.000609112683769843	0.0014967959713692	0.00242524260392276
1	12.1639532432449	0.04	-43.4760561243424	-77.0330406038114	-9.91907164487337	0.051606616317521	-12.5340040258399	-20.9231327206876	-4.1448753309921	0.24	0.2	0.28	-34.5941682225142	-20.723638738039	-6.8531092535639	-84.8151152730236	-50.8085003558307	-16.8018854386378	-87.9829307876024	-52.6669346705955	-17.4114720015097	-43.4760561243424	0.244445338833329	-1.10754143424065	20.5058663226528	0.571591595931235	0.574679803360953	0.486194632264018	-0.0223333338998973	-0.0149714807586539	-0.109849522447604	-0.0519873770573197	-0.0407607061176823	-0.139935839952224	0.000609112683769843	0.0014967959713692	0.00242524260392276
1	12.1639532432449	0.04	-43.4447944398147	-75.1109780017101	-11.7786108779193	0.038053687454117	-10.4168758085233	-18.5939886641465	-2.23976295290008	0.24	0.2	0.29	-30.2598788898858	-16.9524358689484	-3.64499284801089	-72.9819351002405	-40.8865342416196	-8.79113338299864	-75.5333605303558	-42.3918455536462	-9.11412891618864	-43.4447944398147	0.250002716974042	-0.169387035716481	21.0589628505526	0.571591595931235	0.574679803360953	0.486194632264018	-0.0223333338998973	-0.0149714807586539	-0.109849522447604	-0.0519873770573197	-0.0407607061176823	-0.139935839952224	0.000609112683769843	0.0014967959713692	0.00242524260392276
1	12.1639532432449	0.04	-43.4150804823664	-76.5192861426926	-10.3108748220403	0.0468049283731157	-12.1562345300726	-20.7212792231493	-3.59118983699597	0.25	0.21	0.29	-33.2900855800254	-19.5297830543627	-5.76948052869989	-79.2445346808363	-46.4891736862717	-13.7338126917071	-82.0304580812141	-48.2277200833032	-14.2115353367497	-43.4150804823664	0.255132580246679	-0.00360334407674372	20.9230897133036	0.571591595931235	0.574679803360953	0.486194632264018	-0.0223333338998973	-0.0149714807586539	-0.109849522447604	-0.0519873770573197	-0.0407607061176823	-0.139935839952224	0.000609112683769843	0.0014967959713692	0.00242524260392276
1	12.1639532432449	0.04	-43.309207113534	-77.9873983675681	-8.63101585949999	0.0406039850503232	-11.7589686334145	-20.6831691319339	-2.83476813489505	0.25	0.2	0.3	-33.4512206728493	-19.0179682877583	-4.58471590266734	-80.1682666590585	-45.5779347461601	-10.9876028332617	-15.3633045136929	-47.1253617020571	-11.3540148818295	-43.309207113534	0.2552979646946	-1.34960007366961	19.5453329434613	0.571591595931235	0.574679803360953	0.486194632264018	-0.0223333338998973	-0.0149714807586539	-0.109849522447604	-0.0519873770573197	-0.0407607061176823	-0.139935839952224	0.000609112683769843	0.0014967959713692	0.00242524260392276
1	12.1639532432449	0.04	-43.2795612812258	-74.5308894167084	-12.0282331457431	0.0483165697243816	-12.0449339883615	-20.3911206395804	-3.69874733714259	0.24	0.21	0.29	-33.1943448548011	-19.607735132855	-6.02112541090898	-80.0836645026678	-47.305024060736	-14.5263836188043	-82.8511040383847	-48.9745716390363	-15.0416476550075	-43.2795612812258	0.257588038386829	-2.58015685025875	18.2475529522054	0.571591595931235	0.574679803360953	0.486194632264018	-0.0223333338998973	-0.0149714807586539	-0.109849522447604	-0.0519873770573197	-0.0407607061176823	-0.139935839952224	0.000609112683769843	0.0014967959713692	0.00242524260392276
1	12.1639532432449	0.04	-43.2693189351782	-76.4607781434338	-10.0778597269225	0.043584441108316	-10.8910258880794	-18.8565036139738	-2.92554816218493	0.24	0.2	0.29	-30.9769772487275	-17.8914961149173	-4.80601498110714	-75.4391914822166	-43.5717142598872	-11.7042370375578	-78.1141769374349	-45.1039780745234	-12.120960816061	-43.2693189351782	0.245495068163883	0.526195105428214	22.0539113860614	0.571591595931235	0.574679803360953	0.486194632264018	-0.0223333338998973	-0.0149714807586539	-0.109849522447604	-0.0519873770573197	-0.0407607061176823	-0.139935839952224	0.000609112683769843	0.0014967959713692	0.00242524260392276
1	12.1639532432449	0.04	-43.2117514918237	-74.6498399997231	-11.7736629839244	0.0488489056822789	-11.842593478625	-20.0014560791657	-3.68373087808417	0.25	0.21	0.3	-32.3858964208926	-19.1752542532635	-5.96461208563441	-77.7060886845923	-46.0087313375231	-14.311373990454	-80.4288153291826	-47.6623354955775	-14.8248248026242	-43.2117514918237	0.255712129300298	-0.545807893009385	20.4048082283505	0.571591595931235	0.574679803360953	0.486194632264018	-0.0223333338998973	-0.0149714807586539	-0.109849522447604	-0.0519873770573197	-0.0407607061176823	-0.139935839952224	0.000609112683769843	0.0014967959713692	0.00242524260392276
1	12.1639532432449	0.04	-43.2080905457375	-76.0187544421376	-10.3974266493374	0.0457995136637929	-11.2490089742046	-19.2655885591574	-3.23242938925176	0.25	0.2	0.29	-31.1289771414428	-18.175938001928	-5.22289886241331	-74.5308373511931	-43.517905287147	-12.5049732231008	-77.0556042009272	-44.9764726739757	-12.9425349069593	-43.2080905457375	0.250128978154942	0.54229268741901	21.807109762951	0.571591595931235	0.574679803360953	0.486194632264018	-0.0223333338998973	-0.0149714807586539	-0.109849522447604	-0.0519873770573197	-0.0407607061176823	-0.139935839952224	0.000609112683769843	0.0014967959713692	0.00242524260392276
1	12.1639532432449	0.04	-43.1726423988248	-75.0857255480219	-11.2595592496277	0.0487815747552538	-12.0393301532617	-20.3397489419639	-3.7389113645595	0.26	0.23	0.3	-31.9745942750429	-18.9261282473167	-5.87766221959049	-74.4820061380898	-44.0867517555085	-13.6914973729271	-77.2472239099302	-45.7284067134275	-14.215375728054	-43.1726423988248	0.268049086310564	-1.19863150929177	18.866309916766	0.571591595931235	0.574679803360953	0.486194632264018	-0.0223333338998973	-0.0149714807586539	-0.109849522447604	-0.0519873770573197	-0.0407607061176823	-0.139935839952224	0.000609112683769843	0.0014967959713692	0.00242524260392276
1	12.1639532432449	0.04	-43.0944717238935	-74.1668602537386	-12.0220831940485	0.0378982026025499	-10.2348852137088	-18.2862526035798	-2.18351782383784	0.24	0.2	0.27	-30.0479179052986	-16.8179340698527	-3.58795023440676	-73.1961608215334	-40.9681699325266	-8.74017904351987	-75.9443691659982	-42.5004573561168	-9.05574184149211	-43.0944717238935	0.246475240681303	0.385661655572284	21.8557978030698	0.571591595931235	0.574679803360953	0.486194632264018	-0.0223333338998973	-0.0149714807586539	-0.109849522447604	-0.0519873770573197	-0.0407607061176823	-0.139935839952224	0.000609112683769843	0.0014967959713692	0.00242524260392276
1	12.1639532432449	0.04	-43.0731741150336	-76.1542001476611	-9.99214808240615	0.0318741384197906	-10.1586375872809	-18.8997682510219	-1.41750692353987	0.25	0.22	0.29	-30.4393908199059	-16.3611921379146	-2.28299345592343	-72.6412894499293	-39.044739786939	-5.44819012394879	-75.3843847382249	-40.4506112132814	-5.65239102001201	-43.0731741150336	0.259125583286264	-0.595982826750295	20.1070037898377	0.571591595931235	0.574679803360953	0.486194632264018	-0.0223333338998973	-0.0149714807586539	-0.109849522447604	-0.0519873770573197	-0.0407607061176823	-0.139935839952224	0.000609112683769843	0.0014967959713692	0.00242524260392276
1	12.1639532432449	0.04	-43.0367875912579	-74.3499640605222	-11.7236111219936	0.0391575190257252	-10.4529535124152	-18.537264184201	-2.36864284062941	0.26	0.21	0.3	-29.4780309183674	-16.6223280720058	-3.76662522564425	-69.4530988247575	-39.1638165208391	-8.8745342169206	-72.0027317596738	-40.6313614595381	-9.21422199221028	-43.0367875912579	0.258844545940881	0.0991175271165779	20.8155533915442	0.571591595931235	0.574679803360953	0.486194632264018	-0.0223333338998973	-0.0149714807586539	-0.109849522447604	-0.0519873770573197	-0.0407607061176823	-0.139935839952224	0.000609112683769843	0.0014967959713692	0.00242524260392276
1	12.1639532432449	0.04	-42.7094871825332	-73.4631476352578	-11.9558267298086	0.0436917730648855	-10.2853703414065	-17.7982166874321	-2.77252399538089	0.25	0.21	0.29	-28.3961677367745	-16.4097958002534	-4.42342386373242	-67.1247145791707	-38.7905463020626	-10.4563780249545	-69.589607326003	-40.2454892588067	-10.8406326124155	-42.7094871825332	0.251618375868451	-1.08167857377781	20.036225522394	0.571591595931235	0.574679803360953	0.486194632264018	-0.0223333338998973	-0.0149714807586539	-0.109849522447604	-0.0519873770573197	-0.0407607061176823	-0.139935839952224	0.000609112683769843	0.0014967959713692	0.00242524260392276
1	12.1639532432449	0.04	-42.6792425362072	-76.2481009698101	-9.11038410260432	0.0408834232679559	-11.7758997682201	-20.6810578630536	-2.87074167338664	0.25	0.21	0.29	-33.3478076483723	-18.9884116643119	-4.62901568025152	-79.6777048662698	-45.3688913052768	-11.0600777442837	-82.5115997644399	-46.9799235598008	-11.4649491256078	-42.6792425362072	0.25726475021407	0.705161306706193	21.4289475506552	0.571591595931235	0.574679803360953	0.486194632264018	-0.0223333338998973	-0.0149714807586539	-0.109849522447604	-0.0519873770573197	-0.0407607061176823	-0.139935839952224	0.000609112683769843	0.0014967959713692	0.00242524260392276
1	12.1639532432449	0.04	-42.6762872413284	-77.6202960344654	-7.7322784481914	0.0379534183565548	-11.1219695315467	-19.8645525318219	-2.37938653127147	0.26	0.22	0.3	-31.6370314494553	-17.7132658430516	-3.78950023664801	-74.6537972002946	-41.7979341113197	-8.94207102234492	-77.3846625651382	-43.2683481079729	-9.26287738683572	-42.6762872413284	0.25892415453111	-0.12467930906931	20.5200139304434	0.571591595931235	0.574679803360953	0.486194632264018	-0.0223333338998973	-0.0149714807586539	-0.109849522447604	-0.0519873770573197	-0.0407607061176823	-0.139935839952224	0.000609112683769843	0.0014967959713692	0.00242524260392276
1	12.1639532432449	0.04	-42.5768530046958	-76.3300158922135	-8.82369011717808	0.0398850595915495	-11.3221789333696	-19.9952312664667	-2.6491266002725	0.25	0.21	0.3	-32.1420770512657	-18.2002569920208	-4.25843693277585	-76.5561340197054	-43.3494484893395	-10.1427629589736	-79.254622284453	-44.8961168288823	-10.4985605161063	-42.5768530046958	0.256557844391805	2.31524076271851	23.1248152538573	0.571591595931235	0.574679803360953	0.486194632264018	-0.0223333338998973	-0.0149714807586539	-0.109849522447604	-0.0519873770573197	-0.0407607061176823	-0.139935839952224	0.000609112683769843	0.0014967959713692	0.00242524260392276
1	12.1639532432449	0.04	-42.4124413727545	-74.9028787834784	-9.9220039620305	0.0422966416521864	-11.5238648102258	-20.0852922171147	-2.96243740333702	0.25	0.22	0.3	-32.5766806842734	-18.6907544143956	-4.80482814451786	-78.2987967850131	-44.9236555386027	-11.5485142921923	-81.1595769083058	-46.5264430895269	-11.9644011803912	-42.4124413727545	0.25752323134717	-0.156880504835021	20.5651971150748	0.571591595931235	0.574679803360953	0.486194632264018	-0.0223333338998973	-0.0149714807586539	-0.109849522447604	-0.0519873770573197	-0.0407607061176823	-0.139935839952224	0.000609112683769843	0.0014967959713692	0.00242524260392276
1	12.1639532432449	0.04	-42.3380625779861	-74.0129978773774	-10.6631272785948	0.0488349397485657	-12.1072557072538	-20.4497091693761	-3.76480224513153	0.25	0.22	0.3	-32.7465788992783	-19.38762067409	-6.02866244890176	-77.6944275973251	-45.9990063505745	-14.3035851038239	-80.649014489522	-47.6991740612884	-14.8550548600224	-42.3380625779861	0.260703924469745	-0.137934389927778	20.4349726045499	0.571591595931235	0.574679803360953	0.486194632264018	-0.0223333338998973	-0.0149714807586539	-0.109849522447604	-0.0519873770573197	-0.0407607061176823	-0.139935839952224	0.000609112683769843	0.0014967959713692	0.00242524260392276
1	12.1639532432449	0.04	-42.2699295541205	-72.858920214237	-11.680938894004	0.0409860793954184	-10.7377982882491	-18.8473149426695	-2.62828163382877	0.25	0.21	0.29	-30.625570994716	-17.4481725807642	-4.27077416681245	-73.7490487502665	-42.0167229040027	-10.2843970577389	-76.4696135026487	-43.5400395183542	-10.6560312708282	-42.2699295541205	0.255878914357727	0.665393311543815	21.533732989811	0.571591595931235	0.574679803360953	0.486194632264018	-0.0223333338998973	-0.0149714807586539	-0.109849522447604	-0.0519873770573197	-0.0407607061176823	-0.139935839952224	0.000609112683769843	0.0014967959713692	0.00242524260392276
1	12.1639532432449	0.04	-42.2143334340078	-74.4654659906872	-9.96320087732845	0.0412908986551602	-11.1348150102142	-19.5117419057666	-2.75788811466168	0.26	0.22	0.3	-30.654917608699	-17.493919219244	-4.33292082978904	-71.3666516541166	-40.7269872625839	-10.0873228710512	-73.9818204969556	-42.19635850145	-10.4603193643398	-42.2143334340078	0.263295904895574	0.245965949724818	20.6808214631475	0.571591595931235	0.574679803360953	0.486194632264018	-0.0223333338998973	-0.0149714807586539	-0.109849522447604	-0.0519873770573197	-0.0407607061176823	-0.139935839952224	0.000609112683769843	0.0014967959713692	0.00242524260392276
1	12.1639532432449	0.04	-42.1816241975775	-73.6909383089167	-10.6723100862384	0.0506647110205076	-11.8830516945648	-19.9140674048904	-3.85203598423917	0.25	0.22	0.28	-32.104210748997	-19.1571108095099	-6.21001087002273	-76.6898207058652	-45.7620779003141	-14.8343350947631	-79.5997626530929	-47.4724807257648	-15.4068886256222	-42.1816241975775	0.254783340545841	-1.19513295677986	19.7240337952538	0.571591595931235	0.574679803360953	0.486194632264018	-0.0223333338998973	-0.0149714807586539	-0.109849522447604	-0.0519873770573197	-0.0407607061176823	-0.139935839952224	0.000609112683769843	0.0014967959713692	0.00242524260392276
1	12.1639532432449	0.04	-42.0711899928117	-72.8505963960371	-11.2917835895863	0.0428299238288998	-10.7371603393708	-18.6620971032823	-2.81222357545933	0.26	0.21	0.3	-29.7356736174544	-17.1082967612279	-4.48091990500153	-70.199539299101	-40.3890144303151	-10.5784895615292	-72.6357880998185	-41.7656695988398	-10.9462401193277	-42.0711899928117	0.25845804517043	-0.612651280726475	20.1823152794389	0.571591595931235	0.574679803360953	0.486194632264018	-0.0223333338998973	-0.0149714807586539	-0.109849522447604	-0.0519873770573197	-0.0407607061176823	-0.139935839952224	0.000609112683769843	0.0014967959713692	0.00242524260392276
1	12.1639532432449	0.04	-42.0297195148304	-72.8744895653684	-11.1849494642925	0.0408470138469759	-10.6840325261428	-18.7672534430903	-2.60081160919535	0.25	0.21	0.29	-30.0868808689895	-17.1281969836039	-4.16951309821819	-71.4664069215661	-40.6851976711431	-9.90398842072021	-74.0020630312615	-42.1347540735655	-10.2695301738064	-42.0297195148304	0.260213850660067	-0.437559853487009	20.17626143501	0.571591595931235	0.574679803360953	0.486194632264018	-0.0223333338998973	-0.0149714807586539	-0.109849522447604	-0.0519873770573197	-0.0407607061176823	-0.139935839952224	0.000609112683769843	0.0014967959713692	0.00242524260392276
1	12.1639532432449	0.04	-42.0057779034968	-74.8585129489246	-9.15304285806895	0.0414728609429377	-11.3133906554027	-19.8051651833384	-2.82161612746707	0.25	0.21	0.3	-31.8466704001321	-18.191912058055	-4.53715371597796	-75.8769038374626	-43.3434938254296	-10.8100838133966	-78.5934703712013	-44.8589787424605	-11.181035954179	-42.0057779034968	0.256735568750708	1.11680512795153	21.9527428426695	0.571591595931235	0.574679803360953	0.486194632264018	-0.0223333338998973	-0.0149714807586539	-0.109849522447604	-0.0519873770573197	-0.0407607061176823	-0.139935839952224	0.000609112683769843	0.0014967959713692	0.00242524260392276
1	12.1639532432449	0.04	-41.952161379394	-73.4270525541597	-10.4772702046282	0.0431476059779172	-11.0400416395044	-19.1571303959941	-2.92295288301474	0.25	0.21	0.29	-30.686378425507	-17.6842193261903	-4.68206022687369	-72.8294052069063	-41.9707779528774	-11.1121506988484	-75.3321771575653	-43.4937596664816	-11.5021579313439	-41.952161379394	0.256943203908622	0.853635350605419	21.6390704569301	0.571591595931235	0.574679803360953	0.486194632264018	-0.0223333338998973	-0.0149714807586539	-0.109849522447604	-0.0519873770573197	-0.0407607061176823	-0.139935839952224	0.000609112683769843	0.0014967959713692	0.00242524260392276
1	12.1639532432449	0.04	-41.8916965119912	-72.4590932717337	-11.3242997522488	0.0410001206806293	-10.2214039430877	-17.9395451857916	-2.50326270038383	0.25	0.21	0.31	-28.7846988364577	-16.4006406595296	-4.01658248260138	-68.4326149342907	-38.9908101281831	-9.54900532207557	-70.7420313768105	-40.387906494328	-9.88768896501306	-41.8916965119912	0.260314403638369	0.166584052078025	20.8025938647206	0.571591595931235	0.574679803360953	0.486194632264018	-0.0223333338998973	-0.0149714807586539	-0.109849522447604	-0.0519873770573197	-0.0407607061176823	-0.139935839952224	0.000609112683769843	0.0014967959713692	0.00242524260392276
1	12.1639532432449	0.04	-41.6866390942539	-71.9298911932613	-11.4433869952466	0.0357889223808048	-9.50405487619444	-17.2061015171989	-1.80200823518992	0.25	0.21	0.29	-27.5539828293049	-15.2198663134509	-2.88574979759694	-65.37798881162	-36.1125379121915	-6.84708701276296	-67.6978673731597	-37.453885786176	-7.09061618958367	-41.6866390942539	0.254631049833023	0.531224966658123	21.4817688530499	0.571591595931235	0.574679803360953	0.486194632264018	-0.0223333338998973	-0.0149714807586539	-0.109849522447604	-0.0519873770573197	-0.0407607061176823	-0.139935839952224	0.000609112683769843	0.0014967959713692	0.00242524260392276
1	12.1639532432449	0.04	-41.5077316725465	-72.3229604882737	-10.6925028568194	0.032222230509893	-9.4388279165719	-17.5151485209461	-1.36250731219776	0.25	0.2	0.29	-28.2849794369352	-15.242637149764	-2.2002948625928	-67.6834664753659	-36.4742892185042	-5.26511196164248	-70.1777855931446	-37.8121745276714	-5.4510131755421	-41.5077316725465	0.253148358881328	-1.24846659822175	19.8374714483837	0.571591595931235	0.574679803360953	0.486194632264018	-0.0223333338998973	-0.0149714807586539	-0.109849522447604	-0.0519873770573197	-0.0407607061176823	-0.139935839952224	0.000609112683769843	0.0014967959713692	0.00242524260392276
1	12.1639532432449	0.04	-41.447041673532	-73.703408894082	-9.19067445298209	0.0392081417474382	-11.1886794294428	-19.8361843887861	-2.54117447009947	0.26	0.22	0.3	-31.5652007486778	-17.8044781889919	-4.04375562930596	-74.4215420128877	-41.9777695098329	-9.53399700677812	-77.2268304018137	-43.5205859630347	-9.88032056867502	-41.447041673532	0.26560787822992	-1.81271807884731	18.5051094932212	0.571591595931235	0.574679803360953	0.486194632264018	-0.0223333338998973	-0.0149714807586539	-0.109849522447604	-0.0519873770573197	-0.0407607061176823	-0.139935839952224	0.000609112683769843	0.0014967959713692	0.00242524260392276
1	12.1639532432449	0.04	-41.4438326191264	-75.3214918494457	-7.56617338880707	0.037744799594946	-11.0974812254109	-19.8458373138841	-2.34912513693771	0.25	0.21	0.3	-31.8397057565422	-17.8042645048107	-3.76882325307922	-75.6866772564357	-42.3228038496222	-8.95893044280871	-78.4381793991021	-43.8108795735042	-9.2796275705755	-41.4438326191264	0.259413621415757	1.79018537334914	22.4483628050649	0.571591595931235	0.574679803360953	0.486194632264018	-0.0223333338998973	-0.0149714807586539	-0.109849522447604	-0.0519873770573197	-0.0407607061176823	-0.139935839952224	0.000609112683769843	0.0014967959713692	0.00242524260392276
1	12.1639532432449	0.04	-41.4418685529733	-71.4493793852007	-11.4343577207459	0.0582868799262428	-12.3662709734672	-20.1269214933787	-4.6056204535556	0.25	0.21	0.3	-32.6916656301531	-20.0862310656626	-7.48079650117214	-78.6919333749055	-48.3494592980969	-18.0069852212883	-81.4792755895939	-50.0390071790925	-18.6406711271448	-41.4418685529733	0.257041079357144	-0.265195719389	20.5423105780302	0.571591595931235	0.574679803360953	0.486194632264018	-0.0223333338998973	-0.0149714807586539	-0.109849522447604	-0.0519873770573197	-0.0407607061176823	-0.139935839952224	0.000609112683769843	0.0014967959713692	0.00242524260392276
1	12.1639532432449	0.04	-41.4374814671925	-72.4923818176753	-10.3825811167098	0.0382629908101373	-10.7969635990833	-19.2483081236226	-2.345619074544	0.25	0.22	0.31	-30.684625780889	-17.2119432772983	-3.73926077370753	-72.4750069585284	-40.653443770167	-8.83188058180562	-75.1811574957077	-42.1495583972742	-9.14890908838653	-41.4374814671925	0.266634806195389	-1.63674791615345	18.6013562498878	0.571591595931235	0.574679803360953	0.486194632264018	-0.0223333338998973	-0.0149714807586539	-0.109849522447604	-0.0519873770573197	-0.0407607061176823	-0.139935839952224	0.000609112683769843	0.0014967959713692	0.00242524260392276
1	12.1639532432449	0.04	-41.3873286595677	-72.6772656700235	-10.0973916491118	0.0493693919221146	-13.1823763552556	-22.2137991925968	-4.15095351791439	0.25	0.22	0.3	-35.5339383566218	-21.0869714243907	-6.64000449215953	-84.2183334925674	-49.9778429833582	-15.7373524741489	-87.24390614527	-51.7816060518478	-16.3063904126194	-41.3873286595677	0.267254234250061	-0.0420888671841762	20.1765325181588	0.571591595931235	0.574679803360953	0.486194632264018	-0.0223333338998973	-0.0149714807586539	-0.109849522447604	-0.0519873770573197	-0.0407607061176823	-0.139935839952224	0.000609112683769843	0.0014967959713692	0.00242524260392276
1	12.1639532432449	0.04	-41.3251989748365	-71.796477671696	-10.8539202779771	0.0377017560445343	-10.2533526256357	-18.3410596805858	-2.16564557068567	0.25	0.21	0.29	-29.4538402491598	-16.4658212509634	-3.47780225276704	-70.0831782814748	-39.1791724447573	-8.27516660803985	-72.69369224858	-40.6303709511782	-8.57399047444327	-41.3251989748365	0.255755695090468	1.1410343459684	22.0399097736614	0.571591595931235	0.574679803360953	0.486194632264018	-0.0223333338998973	-0.0149714807586539	-0.109849522447604	-0.0519873770573197	-0.0407607061176823	-0.139935839952224	0.000609112683769843	0.0014967959713692	0.00242524260392276
1	12.1639532432449	0.04	-41.3061408011715	-73.2556909485323	-9.35659065381081	0.0474421206527605	-11.7535861242342	-19.9763817379739	-3.5307905104945	0.25	0.2	0.28	-32.3491223064684	-19.0333865291376	-5.71765075180672	-77.6272097611829	-45.6738416135512	-13.7204734659195	-80.5244055728945	-47.3212004297579	-14.229779654961	-41.3061408011715	0.250667440837977	0.596974243571395	21.7762003347132	0.571591595931235	0.574679803360953	0.486194632264018	-0.0223333338998973	-0.0149714807586539	-0.109849522447604	-0.0519873770573197	-0.0407607061176823	-0.139935839952224	0.000609112683769843	0.0014967959713692	0.00242524260392276
1	12.1639532432449	0.04	-41.1654771799137	-72.010183695416	-10.3207706644114	0.0347752443647505	-9.59633687428825	-17.4898453118913	-1.70282843668517	0.25	0.21	0.29	-28.4147471654704	-15.5906173631043	-2.76648756073818	-68.412798420063	-37.5367676754315	-6.66073693079998	-70.9022465862558	-38.8934717692538	-6.89973667528629	-41.1654771799137	0.254439766764875	-0.163525582058805	20.7879839957364	0.571591595931235	0.574679803360953	0.486194632264018	-0.0223333338998973	-0.0149714807586539	-0.109849522447604	-0.0519873770573197	-0.0407607061176823	-0.139935839952224	0.000609112683769843	0.0014967959713692	0.00242524260392276
1	12.1639532432449	0.04	-41.141371627153	-70.7361218581168	-11.5466213961892	0.0506164795930676	-11.5358032985903	-19.3360471509399	-3.73555944624068	0.25	0.22	0.29	-30.8418104551747	-18.4000926355833	-5.95837481599192	-72.8872178123673	-43.4842034207651	-14.0811890291629	-75.6347044234669	-45.0732684420079	-14.6113547575967	-41.141371627153	0.259097906949268	-0.968803220123121	19.7573785248173	0.571591595931235	0.574679803360953	0.486194632264018	-0.0223333338998973	-0.0149714807586539	-0.109849522447604	-0.0519873770573197	-0.0407607061176823	-0.139935839952224	0.000609112683769843	0.0014967959713692	0.00242524260392276
1	12.1639532432449	0.04	-41.1147328294745	-74.7027681492262	-7.52669750972278	0.0297548590071295	-9.50058531158683	-17.9708623194608	-1.03030830371287	0.25	0.21	0.29	-28.8383605854845	-15.2458630041365	-1.65336542278858	-68.5683698320226	-36.24977119546	-3.93117255889743	-71.0512927561443	-37.5903552227703	-4.07495054967857	-41.1147328294745	0.253121521358115	-0.305444611688738	20.7032128588553	0.571591595931235	0.574679803360953	0.486194632264018	-0.0223333338998973	-0.0149714807586539	-0.109849522447604	-0.0519873770573197	-0.0407607061176823	-0.139935839952224	0.000609112683769843	0.0014967959713692	0.00242524260392276
1	12.1639532432449	0.04	-40.8512999421726	-71.5900282724614	-10.1125716118838	0.0506741278749054	-11.6211553822934	-19.474402914552	-3.76790785003477	0.24	0.21	0.3	-32.0002807758033	-19.0958478575352	-6.1914149392672	-77.9520740656393	-46.5171214267072	-15.0821687877752	-80.6584709695217	-48.107396993643	-15.6012438796622	-40.8512999421726	0.252572014171624	1.65420856064463	22.7724754383434	0.571591595931235	0.574679803360953	0.486194632264018	-0.0223333338998973	-0.0149714807586539	-0.109849522447604	-0.0519873770573197	-0.0407607061176823	-0.139935839952224	0.000609112683769843	0.0014967959713692	0.00242524260392276
1	12.1639532432449	0.04	-40.8196207152569	-70.548201996766	-11.0910394337478	0.0417031593083072	-11.3066825969784	-19.7689396194247	-2.844425574532	0.26	0.23	0.31	-31.1766254247534	-17.8312147696686	-4.48580411458375	-72.852091441459	-41.6671551591592	-10.4822188768595	-75.5868936013143	-43.2253647458655	-10.8798829948367	-40.8196207152569	0.271386783376224	0.455472233436689	20.4407927551961	0.571591595931235	0.574679803360953	0.486194632264018	-0.0223333338998973	-0.0149714807586539	-0.109849522447604	-0.0519873770573197	-0.0407607061176823	-0.139935839952224	0.000609112683769843	0.0014967959713692	0.00242524260392276
1	12.1639532432449	0.04	-40.8060159481176	-71.1724638637399	-10.4395680324952	0.047756794304941	-11.2625911975789	-19.1145884698534	-3.41059392530447	0.25	0.21	0.29	-30.8162359525944	-18.1573706559044	-5.49850535921445	-73.6153029325627	-43.3751981698692	-13.1350934071756	-76.2876314372669	-44.9322613988986	-13.6169372495354	-40.8060159481176	0.254375748692463	0.41724948403203	21.4226278113419	0.571591595931235	0.574679803360953	0.486194632264018	-0.0223333338998973	-0.0149714807586539	-0.109849522447604	-0.0519873770573197	-0.0407607061176823	-0.139935839952224	0.000609112683769843	0.0014967959713692	0.00242524260392276
1	12.1639532432449	0.04	-40.5389340429372	-69.9265585743186	-11.1513095115559	0.0458631930596344	-11.3976241245656	-19.5142022458495	-3.28104600328175	0.24	0.21	0.28	-32.0701978791323	-18.7311813427851	-5.39216480643792	-78.1338097936137	-45.6354702195076	-13.1371306454015	-81.0477496934018	-47.3492711575122	-13.6321679183298	-40.5389340429372	0.253676051771351	-0.892019588824638	20.1264484803471	0.571591595931235	0.574679803360953	0.486194632264018	-0.0223333338998973	-0.0149714807586539	-0.109849522447604	-0.0519873770573197	-0.0407607061176823	-0.139935839952224	0.000609112683769843	0.0014967959713692	0.00242524260392276
1	12.1639532432449	0.04	-40.5236161529778	-73.5212915152129	-7.52594079074279	0.0350244447833816	-10.9540295614379	-19.9310434354257	-1.97701568745003	0.25	0.22	0.29	-31.9423670416871	-17.5554096789046	-3.16845231612197	-75.849291031918	-41.686496688927	-7.523702345936	-78.6222671558077	-43.2582414930684	-7.81148976036922	-40.5236161529778	0.262325721637216	1.15729260993503	21.6596003261118	0.571591595931235	0.574679803360953	0.486194632264018	-0.0223333338998973	-0.0149714807586539	-0.109849522447604	-0.0519873770573197	-0.0407607061176823	-0.139935839952224	0.000609112683769843	0.0014967959713692	0.00242524260392276
1	12.1639532432449	0.04	-40.3856860190807	-69.5275389113879	-11.2438331267736	0.0576721228560895	-12.0780371798691	-19.7005800302925	-4.45549432944572	0.25	0.22	0.31	-31.7445029643123	-19.461928860464	-7.17935475661559	-75.7929615258326	-46.4671703002545	-17.1413790746765	-78.3544311391739	-48.0875428566631	-17.7654121960566	-40.3856860190807	0.261240704107366	0.47270522419094	21.076656536969	0.571591595931235	0.574679803360953	0.486194632264018	-0.0223333338998973	-0.0149714807586539	-0.109849522447604	-0.0519873770573197	-0.0407607061176823	-0.139935839952224	0.000609112683769843	0.0014967959713692	0.00242524260392276
1	12.1639532432449	0.04	-40.3080108928494	-73.258642943018	-7.35737884268073	0.0374582388378766	-10.9804597812934	-19.6709064832775	-2.29001307930933	0.25	0.22	0.29	-31.6555901000829	-17.6704075250708	-3.68522495005866	-75.4814559270478	-42.1343618172865	-8.78726770752511	-78.383670795496	-43.7759209236346	-9.12345619851558	-40.3080108928494	0.261247411375831	0.766646272333892	21.336586572699	0.571591595931235	0.574679803360953	0.486194632264018	-0.0223333338998973	-0.0149714807586539	-0.109849522447604	-0.0519873770573197	-0.0407607061176823	-0.139935839952224	0.000609112683769843	0.0014967959713692	0.00242524260392276
1	12.1639532432449	0.04	-40.2534004176456	-70.9054506594546	-9.60135017583658	0.0377907651983619	-10.0950986228645	-18.0482261275897	-2.14197111813933	0.25	0.21	0.3	-28.9063193265503	-16.1684667713386	-3.43061421612697	-68.595664943093	-38.3683137503981	-8.14096255770316	-70.9893463993029	-39.7145617677036	-8.42382022193356	-40.2534004176456	0.258893470011281	-0.550699701784283	20.1895460713443	0.571591595931235	0.574679803360953	0.486194632264018	-0.0223333338998973	-0.0149714807586539	-0.109849522447604	-0.0519873770573197	-0.0407607061176823	-0.139935839952224	0.000609112683769843	0.0014967959713692	0.00242524260392276
1	12.1639532432449	0.04	-40.2249968661078	-70.9532310077097	-9.49676272450581	0.0430522687216083	-10.8037797451934	-18.7563455355947	-2.85121395479208	0.26	0.21	0.3	-29.736900708179	-17.1286525376791	-4.5204043671793	-69.8536578183426	-40.2361713817484	-10.6186849451542	-72.421276702275	-41.702716726835	-10.9924164596604	-40.2249968661078	0.257809298609378	-1.47739690045695	19.271105672826	0.571591595931235	0.574679803360953	0.486194632264018	-0.0223333338998973	-0.0149714807586539	-0.109849522447604	-0.0519873770573197	-0.0407607061176823	-0.139935839952224	0.000609112683769843	0.0014967959713692	0.00242524260392276
1	12.1639532432449	0.04	-40.1643247970321	-71.3409248716241	-8.98772472244017	0.0429824951031102	-11.2512112663557	-19.5401488760084	-2.96227365670306	0.25	0.22	0.3	-31.3456589309523	-18.0488200552195	-4.75198117948665	-74.503610133866	-42.8991540976204	-11.2946980613748	-77.2521987513861	-44.5328611031097	-11.7171541651161	-40.1643247970321	0.260843107365005	-1.38351793020816	19.1503909443957	0.571591595931235	0.574679803360953	0.486194632264018	-0.0223333338998973	-0.0149714807586539	-0.109849522447604	-0.0519873770573197	-0.0407607061176823	-0.139935839952224	0.000609112683769843	0.0014967959713692	0.00242524260392276
1	12.1639532432449	0.04	-40.134585033267	-69.5391569478429	-10.7300131186911	0.051101713265798	-11.3099929325707	-18.919208643584	-3.7007772215575	0.26	0.21	0.3	-30.0711403329212	-17.9766707501807	-5.88220116744017	-70.8170346216333	-42.3347601987523	-13.8524857758713	-73.2475783456637	-43.8225607659797	-14.3487156687682	-40.134585033267	0.259595882296105	0.827635462523067	21.5428808788574	0.571591595931235	0.574679803360953	0.486194632264018	-0.0223333338998973	-0.0149714807586539	-0.109849522447604	-0.0519873770573197	-0.0407607061176823	-0.139935839952224	0.000609112683769843	0.0014967959713692	0.00242524260392276
1	12.1639532432449	0.04	-39.8812029799732	-68.7527804858026	-11.0096254741439	0.0501861323098096	-11.118394551575	-18.6702719807171	-3.56651712243303	0.26	0.22	0.31	-29.3675900871489	-17.4887893414237	-5.60998859569845	-68.4492645069913	-40.7624447217411	-13.0756249364909	-70.9083887456038	-42.2218928798271	-13.5365164569201	-39.8812029799732	0.266549269428914	1.3430745876181	21.6392520672854	0.571591595931235	0.574679803360953	0.486194632264018	-0.0223333338998973	-0.0149714807586539	-0.109849522447604	-0.0519873770573197	-0.0407607061176823	-0.139935839952224	0.000609112683769843	0.0014967959713692	0.00242524260392276
1	12.1639532432449	0.04	-39.8628869121058	-72.2238539976577	-7.5019198265538	0.0356928963647255	-10.3249478138962	-18.7039077587595	-1.94598786903281	0.25	0.22	0.29	-29.9409017414683	-16.5280032370174	-3.11510473256657	-71.0136323135839	-39.2010085362821	-7.3883847589802	-73.6767554643443	-40.6757481159109	-7.65422498023035	-39.8628869121058	0.258939307618783	0.273754097852435	20.9931496571154	0.571591595931235	0.574679803360953	0.486194632264018	-0.0223333338998973	-0.0149714807586539	-0.109849522447604	-0.0519873770573197	-0.0407607061176823	-0.139935839952224	0.000609112683769843	0.0014967959713692	0.00242524260392276
1	12.1639532432449	0.04	-39.7932416441458	-69.0296736207289	-10.5568096675627	0.0538728884337069	-11.4361462375942	-18.9187849222167	-3.95350755297178	0.25	0.21	0.3	-30.5287993637678	-18.4542408731668	-6.37968238256575	-72.9971447519681	-44.1257737081208	-15.2544026642735	-75.5374441305033	-45.6611456476328	-15.7952056028036	-39.7932416441458	0.256596071822488	2.04111831126145	22.8440047935766	0.571591595931235	0.574679803360953	0.486194632264018	-0.0223333338998973	-0.0149714807586539	-0.109849522447604	-0.0519873770573197	-0.0407607061176823	-0.139935839952224	0.000609112683769843	0.0014967959713692	0.00242524260392276
1	12.1639532432449	0.04	-39.5908592338291	-70.364801051464	-8.81691741619413	0.0405799533838736	-10.8850147025844	-19.1484970545609	-2.62153235060801	0.25	0.22	0.29	-30.7610145081587	-17.4861815125051	-4.21134851685151	-73.2187592166557	-41.6214007975345	-10.0240423784133	-75.9728306596917	-43.1382670638147	-10.3917348980515	-39.5908592338291	0.260649139499495	-0.686348343300025	19.9470980157483	0.571591595931235	0.574679803360953	0.486194632264018	-0.0223333338998973	-0.0149714807586539	-0.109849522447604	-0.0519873770573197	-0.0407607061176823	-0.139935839952224	0.000609112683769843	0.0014967959713692	0.00242524260392276
1	12.1639532432449	0.04	-39.5709050877329	-69.5336317724108	-9.60817840305492	0.0333772828513971	-9.56169304763211	-17.5955347179401	-1.52785137732413	0.26	0.22	0.3	-27.9719683017561	-15.200411873064	-2.42885544437197	-65.8846545588439	-35.8027677782725	-5.72088099770114	-68.2789736214777	-37.1203824600878	-5.93041915324587	-39.5709050877329	0.262860827153084	0.352036260157571	20.7752593243236	0.571591595931235	0.574679803360953	0.486194632264018	-0.0223333338998973	-0.0149714807586539	-0.109849522447604	-0.0519873770573197	-0.0407607061176823	-0.139935839952224	0.000609112683769843	0.0014967959713692	0.00242524260392276
1	12.1639532432449	0.04	-39.5483242319079	-70.5756367343583	-8.52101172945742	0.038620735701734	-10.6769033900148	-18.9939259333649	-2.35988084666481	0.25	0.21	0.29	-30.46236470343	-17.1235649812973	-3.78476525916448	-72.3872515233096	-40.6904656727891	-8.99367982226853	-75.0175423009165	-42.2928557136295	-9.327653704714	-39.5483242319079	0.259070969217536	0.997075118771979	21.7441994335707	0.571591595931235	0.574679803360953	0.486194632264018	-0.0223333338998973	-0.0149714807586539	-0.109849522447604	-0.0519873770573197	-0.0407607061176823	-0.139935839952224	0.000609112683769843	0.0014967959713692	0.00242524260392276
1	12.1639532432449	0.04	-39.4145449518109	-67.7689142114983	-11.0601756921236	0.0493348785026647	-10.8773555256358	-18.332319240535	-3.42239181073654	0.25	0.21	0.31	-29.249256434972	-17.3548451196618	-5.46043380435152	-69.1435612725697	-41.025856488869	-12.9081517051684	-71.4948761620004	-42.394567308982	-13.3450208650976	-39.4145449518109	0.262808348916267	0.0936530164690769	20.6353210102584	0.571591595931235	0.574679803360953	0.486194632264018	-0.0223333338998973	-0.0149714807586539	-0.109849522447604	-0.0519873770573197	-0.0407607061176823	-0.139935839952224	0.000609112683769843	0.0014967959713692	0.00242524260392276
1	12.1639532432449	0.04	-39.303175996401	-68.9331052970068	-9.67324669579524	0.0462055337922329	-10.8114842219713	-18.4807040014143	-3.14226444252829	0.26	0.21	0.3	-29.3731819001091	-17.1837443334312	-4.99430676675331	-69.1710602800937	-40.4660897538334	-11.761119227573	-71.5443633519511	-41.8664962169734	-12.1762978755013	-39.303175996401	0.261351355801433	-0.177399586975664	20.3988920123808	0.571591595931235	0.574679803360953	0.486194632264018	-0.0223333338998973	-0.0149714807586539	-0.109849522447604	-0.0519873770573197	-0.0407607061176823	-0.139935839952224	0.000609112683769843	0.0014967959713692	0.00242524260392276
1	12.1639532432449	0.04	-39.2833937173707	-67.9957446252801	-10.5710428094613	0.0432808625064351	-10.109024008284	-17.5296230640887	-2.68842495247919	0.25	0.21	0.31	-27.9592800682371	-16.1236229912532	-4.28796591426936	-66.0721917943484	-38.1026660235111	-10.1331402526738	-68.3233023488553	-39.3888823665276	-10.4805488718451	-39.2833937173707	0.26283971521706	0.116462928042696	20.6368587036842	0.571591595931235	0.574679803360953	0.486194632264018	-0.0223333338998973	-0.0149714807586539	-0.109849522447604	-0.0519873770573197	-0.0407607061176823	-0.139935839952224	0.000609112683769843	0.0014967959713692	0.00242524260392276
1	12.1639532432449	0.04	-39.1695877013378	-68.7449002057147	-9.59427519696089	0.0452030527550031	-10.7661240138898	-18.4914438330196	-3.04080419476006	0.25	0.22	0.3	-29.6276191349316	-17.2498494289227	-4.87207972291375	-70.3346487761533	-40.9503745643315	-11.5661003525098	-72.9232659248699	-42.4618207056771	-11.9894704806045	-39.1695877013378	0.260721012727175	-1.3828827281354	19.2232687087292	0.571591595931235	0.574679803360953	0.486194632264018	-0.0223333338998973	-0.0149714807586539	-0.109849522447604	-0.0519873770573197	-0.0407607061176823	-0.139935839952224	0.000609112683769843	0.0014967959713692	0.00242524260392276
1	12.1639532432449	0.04	-39.1518351328791	-67.889999934729	-10.4136703310292	0.0431149553287341	-10.196955655387	-17.6971394391852	-2.69677187158872	0.24	0.21	0.29	-28.840107991214	-16.6174484466016	-4.39478890198922	-69.6562168426227	-40.1353764944367	-10.6145361462507	-72.1575568832339	-41.5863418607729	-11.0135045267417	-39.1518351328791	0.256272215524404	0.673230629437308	21.5769371398112	0.571591595931235	0.574679803360953	0.486194632264018	-0.0223333338998973	-0.0149714807586539	-0.109849522447604	-0.0519873770573197	-0.0407607061176823	-0.139935839952224	0.000609112683769843	0.0014967959713692	0.00242524260392276
1	12.1639532432449	0.04	-39.1208694588066	-69.3984372903638	-8.84330162724938	0.0385238063263167	-10.4704730741659	-18.6373580356748	-2.30358811265691	0.25	0.22	0.29	-29.8355760859791	-16.7616351771803	-3.68769426838151	-70.7666975144223	-39.7567509007492	-8.74680428707598	-73.4700631661622	-41.2827115815107	-9.06972497540378	-39.1208694588066	0.259595965267711	1.05978817334552	21.743962824863	0.571591595931235	0.574679803360953	0.486194632264018	-0.0223333338998973	-0.0149714807586539	-0.109849522447604	-0.0519873770573197	-0.0407607061176823	-0.139935839952224	0.000609112683769843	0.0014967959713692	0.00242524260392276
1	12.1639532432449	0.04	-39.0467044311132	-70.7091073892426	-7.38430147298378	0.0350527547152107	-10.1915606759942	-18.5402223988799	-1.84289895310851	0.25	0.21	0.28	-30.0489510320753	-16.5179090684411	-2.98686710480701	-72.1700108281421	-39.6718566000916	-7.17370237204104	-74.8346423512166	-41.16593996774	-7.44010902240315	-39.0467044311132	0.252338539292479	-0.311827522712827	20.7626239626744	0.571591595931235	0.574679803360953	0.486194632264018	-0.0223333338998973	-0.0149714807586539	-0.109849522447604	-0.0519873770573197	-0.0407607061176823	-0.139935839952224	0.000609112683769843	0.0014967959713692	0.00242524260392276
1	12.1639532432449	0.04	-38.9864611723969	-67.0581410971079	-10.9147812476859	0.0513989141763066	-11.0568255803537	-18.4730140267012	-3.64063713400617	0.25	0.21	0.31	-29.5961159037547	-17.7144396107073	-5.83276331765993	-70.2551448581114	-42.0504678714487	-13.845790884786	-72.6866893850763	-43.4694076480644	-14.3097794077762	-38.9864611723969	0.261911758803016	0.311154239414011	20.9073132694621	0.571591595931235	0.574679803360953	0.486194632264018	-0.0223333338998973	-0.0149714807586539	-0.109849522447604	-0.0519873770573197	-0.0407607061176823	-0.139935839952224	0.000609112683769843	0.0014967959713692	0.00242524260392276
1	12.1639532432449	0.04	-38.9691946468264	-68.5670214588622	-9.37136783479069	0.042782021190223	-10.4503537630707	-18.1681130350326	-2.73259449110888	0.25	0.22	0.3	-29.2892302910438	-16.8472541644392	-4.40527803783459	-69.9648231057772	-40.2439786133093	-10.5231341208413	-72.6081442217057	-41.7597813951392	-10.9120152579535	-38.9691946468264	0.258678742857735	0.768189229796279	21.4885445625899	0.571591595931235	0.574679803360953	0.486194632264018	-0.0223333338998973	-0.0149714807586539	-0.109849522447604	-0.0519873770573197	-0.0407607061176823	-0.139935839952224	0.000609112683769843	0.0014967959713692	0.00242524260392276
1	12.1639532432449	0.04	-38.9088088354375	-67.8772822424691	-9.94033542840584	0.0471641107477966	-10.8046299599496	-18.3868884721274	-3.22237144777178	0.26	0.22	0.3	-29.0814827093609	-17.089061035946	-5.09663936253106	-68.1520028322476	-40.0479489908318	-11.943895149416	-70.6842444520765	-41.5419691449045	-12.3688603688152	-38.9088088354375	0.266888018590319	0.5792812801238	20.8560138699531	0.571591595931235	0.574679803360953	0.486194632264018	-0.0223333338998973	-0.0149714807586539	-0.109849522447604	-0.0519873770573197	-0.0407607061176823	-0.139935839952224	0.000609112683769843	0.0014967959713692	0.00242524260392276
1	12.1639532432449	0.04	-38.8194705658527	-68.2045338131668	-9.43440731853854	0.0368020178026671	-9.57845731532354	-17.2291894402545	-1.9277251903926	0.25	0.22	0.3	-27.7890726576594	-15.4491566307767	-3.10924060389396	-66.4140376280031	-36.9224580624684	-7.43087849693368	-68.8898154978531	-38.2707651350309	-7.70559348112584	-38.8194705658527	0.258817812199975	1.13611096040483	21.8991999175248	0.571591595931235	0.574679803360953	0.486194632264018	-0.0223333338998973	-0.0149714807586539	-0.109849522447604	-0.0519873770573197	-0.0407607061176823	-0.139935839952224	0.000609112683769843	0.0014967959713692	0.00242524260392276
1	12.1639532432449	0.04	-38.7583667395294	-68.194912037963	-9.32182144109586	0.0540131696440013	-11.5718891863414	-19.1329449500319	-4.01083342265078	0.24	0.2	0.29	-31.5597275660725	-19.0877918218807	-6.61585607768892	-77.1852803678831	-46.6828035917357	-16.1803268155883	-79.8234531033062	-48.2797752862003	-16.7525108743448	-38.7583667395294	0.249821203501058	0.845717965452898	22.1368981737449	0.571591595931235	0.574679803360953	0.486194632264018	-0.0223333338998973	-0.0149714807586539	-0.109849522447604	-0.0519873770573197	-0.0407607061176823	-0.139935839952224	0.000609112683769843	0.0014967959713692	0.00242524260392276
1	12.1639532432449	0.04	-38.477753388076	-68.6115030966475	-8.34400367950441	0.0454913411186607	-11.3809228281724	-19.52025000326	-3.24159565308484	0.25	0.21	0.29	-31.2479425646848	-18.2185383285793	-5.18913409247373	-74.114268386137	-43.2109613774524	-12.3076543687679	-76.8584654818543	-44.8464817119007	-12.7771971909571	-38.477753388076	0.260956178062987	1.50178013519441	22.1070450560455	0.571591595931235	0.574679803360953	0.486194632264018	-0.0223333338998973	-0.0149714807586539	-0.109849522447604	-0.0519873770573197	-0.0407607061176823	-0.139935839952224	0.000609112683769843	0.0014967959713692	0.00242524260392276
1	12.1639532432449	0.04	-38.4770870923731	-67.0689347450033	-9.88523943974279	0.0519805566553427	-11.6090304154672	-19.3495403051936	-3.86852052574079	0.26	0.21	0.3	-30.7627819214166	-18.4565661693913	-6.150350417366	-72.4638077362901	-43.475686489842	-14.4875652433939	-74.9823263449959	-45.0901822121941	-14.9990018676374	-38.4770870923731	0.264927475887046	1.47328726250712	21.8848358752128	0.571591595931235	0.574679803360953	0.486194632264018	-0.0223333338998973	-0.0149714807586539	-0.109849522447604	-0.0519873770573197	-0.0407607061176823	-0.139935839952224	0.000609112683769843	0.0014967959713692	0.00242524260392276
1	12.1639532432449	0.04	-38.4040955140456	-66.3398987677969	-10.4682922602944	0.0404244043064161	-9.64328780041199	-16.9787650172899	-2.30781058353403	0.24	0.21	0.29	-27.7158032176873	-15.7415139897144	-3.76722476174151	-67.0561113305898	-38.0853012382734	-9.11449114595688	-69.4497765085298	-39.4776513648803	-9.44763992286314	-38.4040955140456	0.255786576099502	-0.464595354158427	20.4996990202298	0.571591595931235	0.574679803360953	0.486194632264018	-0.0223333338998973	-0.0149714807586539	-0.109849522447604	-0.0519873770573197	-0.0407607061176823	-0.139935839952224	0.000609112683769843	0.0014967959713692	0.00242524260392276
1	12.1639532432449	0.04	-38.3731378686258	-67.8192353534492	-8.92704038380242	0.0400608444230294	-10.1621827923479	-17.9288423317895	-2.39552325290634	0.25	0.21	0.29	-28.8576188417396	-16.3566833928642	-3.85574794398873	-68.822987482222	-39.0093105938985	-9.19563370557508	-71.33667600299	-40.4123451403292	-9.54128209451881	-38.3731378686258	0.25576161430304	-0.239048463579829	20.6402731954113	0.571591595931235	0.574679803360953	0.486194632264018	-0.0223333338998973	-0.0149714807586539	-0.109849522447604	-0.0519873770573197	-0.0407607061176823	-0.139935839952224	0.000609112683769843	0.0014967959713692	0.00242524260392276
1	12.1639532432449	0.04	-38.3521323933797	-66.5834445027813	-10.1208202839781	0.0524181971908484	-11.471912393791	-19.0872401420624	-3.85658464551973	0.25	0.22	0.3	-30.5433434521505	-18.3573192189472	-6.1712949857439	-72.4158323577037	-43.5237403913793	-14.6316484250549	-75.0489670156596	-45.0709549313944	-15.1619031320638	-38.3521323933797	0.263353143533213	-1.74075656333625	18.8007785020415	0.571591595931235	0.574679803360953	0.486194632264018	-0.0223333338998973	-0.0149714807586539	-0.109849522447604	-0.0519873770573197	-0.0407607061176823	-0.139935839952224	0.000609112683769843	0.0014967959713692	0.00242524260392276
1	12.1639532432449	0.04	-38.2072360995275	-67.3593401110152	-9.05513208803984	0.0431016004086626	-10.6682445517792	-18.5163465750579	-2.8201425285006	0.25	0.22	0.3	-29.5764776340666	-17.0405698068689	-4.5046619796712	-69.9967896107949	-40.3288449144329	-10.660900218071	-72.5553287515684	-41.7474036291542	-11.0499280454179	-38.2072360995275	0.264783153717384	-0.980760323398624	19.3725679742615	0.571591595931235	0.574679803360953	0.486194632264018	-0.0223333338998973	-0.0149714807586539	-0.109849522447604	-0.0519873770573197	-0.0407607061176823	-0.139935839952224	0.000609112683769843	0.0014967959713692	0.00242524260392276
1	12.1639532432449	0.04	-38.2012143038114	-67.7058550927354	-8.69657351488742	0.0479348334103701	-11.4956375400016	-19.4944635509779	-3.49681152902535	0.25	0.21	0.31	-31.5455952994038	-18.602036860221	-5.65847842103816	-75.6425203799825	-44.6054334671264	-13.5683465542703	-78.1763598439403	-46.1471524585339	-14.0221058723456	-38.2012143038114	0.263358729123752	0.784909450505197	21.3140374369238	0.571591595931235	0.574679803360953	0.486194632264018	-0.0223333338998973	-0.0149714807586539	-0.109849522447604	-0.0519873770573197	-0.0407607061176823	-0.139935839952224	0.000609112683769843	0.0014967959713692	0.00242524260392276
1	12.1639532432449	0.04	-38.1745896473413	-68.1592509218611	-8.18992837282152	0.031948158341055	-9.3114715465258	-17.3140543348559	-1.30888875819573	0.24	0.22	0.29	-28.2123709893155	-15.1725693269997	-2.13276766468399	-68.1315336379371	-36.6410330371704	-5.15053243640363	-70.6268871078579	-38.0068802583651	-5.34800997125201	-38.1745896473413	0.256882284697135	1.83040942465916	22.6459521250315	0.571591595931235	0.574679803360953	0.486194632264018	-0.0223333338998973	-0.0149714807586539	-0.109849522447604	-0.0519873770573197	-0.0407607061176823	-0.139935839952224	0.000609112683769843	0.0014967959713692	0.00242524260392276
1	12.1639532432449	0.04	-38.1721117325947	-68.3198639867395	-8.02435947844983	0.0408956177734397	-10.4567873593747	-18.3631783835069	-2.55039633524249	0.25	0.21	0.29	-29.5014290242607	-16.7993886277037	-4.09734823114657	-70.2254098624257	-39.9893832549091	-9.75335664739255	-72.8629352943092	-41.4789754935555	-10.1159349726507	-38.1721117325947	0.255155326465059	0.939125753427246	21.8452313873117	0.571591595931235	0.574679803360953	0.486194632264018	-0.0223333338998973	-0.0149714807586539	-0.109849522447604	-0.0519873770573197	-0.0407607061176823	-0.139935839952224	0.000609112683769843	0.0014967959713692	0.00242524260392276
1	12.1639532432449	0.04	-38.1427555804356	-68.0800427139006	-8.20546844697068	0.0498772664221243	-11.4115176929974	-19.1877173462608	-3.63531803973396	0.24	0.21	0.3	-31.5084997127505	-18.7390607993256	-5.96962188590068	-76.701864577769	-45.6169261262164	-14.5319876746639	-79.4750863405513	-47.2767541651231	-15.0560581847473	-38.1427555804356	0.257218234983577	-0.15841677697042	20.7867561366702	0.571591595931235	0.574679803360953	0.486194632264018	-0.0223333338998973	-0.0149714807586539	-0.109849522447604	-0.0519873770573197	-0.0407607061176823	-0.139935839952224	0.000609112683769843	0.0014967959713692	0.00242524260392276
1	12.1639532432449	0.04	-38.1408886585847	-67.7955608465732	-8.48621647059613	0.0461319265290966	-11.9136575796275	-20.371779395847	-3.45553576340806	0.25	0.21	0.3	-32.8485529961022	-19.2102223756453	-5.57189175518835	-78.4835085652255	-45.8980842333525	-13.3126599014795	-81.2623770866439	-47.5730708200781	-13.7798838567952	-38.1408886585847	0.261901782077827	-1.14730916620074	19.4063557756308	0.571591595931235	0.574679803360953	0.486194632264018	-0.0223333338998973	-0.0149714807586539	-0.109849522447604	-0.0519873770573197	-0.0407607061176823	-0.139935839952224	0.000609112683769843	0.0014967959713692	0.00242524260392276
1	12.1639532432449	0.04	-38.0870374602155	-67.2862649111053	-8.88781000932564	0.0364652674313679	-9.53151640966644	-17.1811643327728	-1.88186848656007	0.26	0.21	0.3	-27.2648472696672	-15.1255953394366	-2.98634340920592	-64.1057936365639	-35.5636796300282	-7.02156562349247	-66.2538922001279	-36.7568546312349	-7.25763406392395	-38.0870374602155	0.260258291061954	0.617238145341314	21.262218958209	0.571591595931235	0.574679803360953	0.486194632264018	-0.0223333338998973	-0.0149714807586539	-0.109849522447604	-0.0519873770573197	-0.0407607061176823	-0.139935839952224	0.000609112683769843	0.0014967959713692	0.00242524260392276
1	12.1639532432449	0.04	-38.0475353332277	-66.8080205243813	-9.28705014207419	0.042686215286242	-10.6723090769065	-18.5632208348362	-2.78139731897685	0.25	0.21	0.29	-29.9607793878679	-17.2249579239118	-4.4891364599557	-71.6529049297777	-41.1944648222753	-10.7360247147728	-74.2554703112552	-42.72947262016	-11.1233843632832	-38.0475353332277	0.25832525437469	-0.574441710018382	20.1754802062115	0.571591595931235	0.574679803360953	0.486194632264018	-0.0223333338998973	-0.0149714807586539	-0.109849522447604	-0.0519873770573197	-0.0407607061176823	-0.139935839952224	0.000609112683769843	0.0014967959713692	0.00242524260392276
1	12.1639532432449	0.04	-37.958604884822	-66.5632982976887	-9.35391147195536	0.0432049122409458	-10.5883152045552	-18.3678786631956	-2.80875174591479	0.26	0.22	0.3	-29.1733856475329	-16.8172388594374	-4.46109207134199	-68.6525548967306	-39.5753317067125	-10.4981085166944	-71.1425499478357	-41.0098327087719	-10.8729045504963	-37.958604884822	0.267157056784905	-0.64985548911154	19.5887709897195	0.571591595931235	0.574679803360953	0.486194632264018	-0.0223333338998973	-0.0149714807586539	-0.109849522447604	-0.0519873770573197	-0.0407607061176823	-0.139935839952224	0.000609112683769843	0.0014967959713692	0.00242524260392276
1	12.1639532432449	0.04	-37.9045546542984	-68.7404959549944	-7.06861335360239	0.0416250216290617	-10.2458160801232	-17.9215960043421	-2.57003615590436	0.26	0.22	0.3	-28.3869666384357	-16.2288916221267	-4.07081660581763	-66.620817498739	-38.0872687362307	-9.55371997372234	-68.9464658765118	-39.3987117111496	-9.89279691094748	-37.9045546542984	0.260718564004974	2.05566478659532	22.6739405812019	0.571591595931235	0.574679803360953	0.486194632264018	-0.0223333338998973	-0.0149714807586539	-0.109849522447604	-0.0519873770573197	-0.0407607061176823	-0.139935839952224	0.000609112683769843	0.0014967959713692	0.00242524260392276
1	12.1639532432449	0.04	-37.7792109400575	-65.3569091325397	-10.2015127475752	0.0454322234650648	-10.1859084876369	-17.4755575417572	-2.89625943351668	0.24	0.21	0.29	-28.4937482201783	-16.6080373199538	-4.72232641972936	-68.8562611933122	-40.1339741888076	-11.411687184303	-71.3616256045437	-41.5600238930629	-11.8306879063152	-37.7792109400575	0.257628675970042	0.174829856671373	20.9784581319961	0.571591595931235	0.574679803360953	0.486194632264018	-0.0223333338998973	-0.0149714807586539	-0.109849522447604	-0.0519873770573197	-0.0407607061176823	-0.139935839952224	0.000609112683769843	0.0014967959713692	0.00242524260392276
1	12.1639532432449	0.04	-37.7238493577868	-66.409278539871	-9.03842017570251	0.040282868389899	-10.0290226684012	-17.6718756301712	-2.3861697066312	0.25	0.22	0.3	-28.2611721150321	-16.0385881900018	-3.81600426497153	-66.9637861505211	-38.0028324847961	-9.04187881907105	-69.4956479347615	-39.4208086120071	-9.37274040264839	-37.7238493577868	0.263140984704337	0.00736651922044453	20.5019285960743	0.571591595931235	0.574679803360953	0.486194632264018	-0.0223333338998973	-0.0149714807586539	-0.109849522447604	-0.0519873770573197	-0.0407607061176823	-0.139935839952224	0.000609112683769843	0.0014967959713692	0.00242524260392276
1	12.1639532432449	0.04	-37.7093970861355	-67.8898876274297	-7.52890654484129	0.0428106818029383	-10.1654501678596	-17.670177656255	-2.66072267946411	0.25	0.21	0.29	-28.6509538048993	-16.4825645124316	-4.31417521996383	-68.8420984636171	-39.6040682214113	-10.3660379792054	-71.2757387929294	-40.9814252067982	-10.7371053413937	-37.7093970861355	0.252844105006382	1.42312521905886	22.5339050431595	0.571591595931235	0.574679803360953	0.486194632264018	-0.0223333338998973	-0.0149714807586539	-0.109849522447604	-0.0519873770573197	-0.0407607061176823	-0.139935839952224	0.000609112683769843	0.0014967959713692	0.00242524260392276
1	12.1639532432449	0.04	-37.442526531885	-65.9894436700362	-8.89560939373376	0.0486554348813437	-10.9933026592179	-18.5828677111275	-3.40373760730833	0.25	0.21	0.29	-29.9494566490071	-17.717579791224	-5.48570293344088	-71.5215872463368	-42.310932170917	-13.1002770954973	-74.0138553268185	-43.8647656826793	-13.5652608240461	-37.442526531885	0.257367698063025	3.05590001002688	23.9045251449933	0.571591595931235	0.574679803360953	0.486194632264018	-0.0223333338998973	-0.0149714807586539	-0.109849522447604	-0.0519873770573197	-0.0407607061176823	-0.139935839952224	0.000609112683769843	0.0014967959713692	0.00242524260392276
1	12.1639532432449	0.04	-37.4166614192615	-66.5988455547504	-8.23447728377264	0.0448139191197359	-10.7783471106891	-18.5475266338178	-3.00916758756038	0.25	0.22	0.29	-29.9494906964678	-17.4042616510554	-4.85903260564297	-71.6600244346776	-41.6431059820741	-11.6261875294706	-74.3365034108065	-43.115002947697	-12.0613437925519	-37.4166614192615	0.258717169432686	0.66071990157436	21.3975203073616	0.571591595931235	0.574679803360953	0.486194632264018	-0.0223333338998973	-0.0149714807586539	-0.109849522447604	-0.0519873770573197	-0.0407607061176823	-0.139935839952224	0.000609112683769843	0.0014967959713692	0.00242524260392276
1	12.1639532432449	0.04	-37.3540815026394	-65.6240146717515	-9.08414833352733	0.03803629500167	-9.50913732795736	-16.9754611293516	-2.04281352656311	0.24	0.21	0.3	-27.835162417031	-15.5924118910609	-3.34966136509093	-67.6577192337124	-37.8997977484884	-8.14187626326447	-69.9629209505789	-39.2441789118891	-8.41751657829041	-37.3540815026394	0.256281273435993	0.0316821617466388	20.9521210499686	0.571591595931235	0.574679803360953	0.486194632264018	-0.0223333338998973	-0.0149714807586539	-0.109849522447604	-0.0519873770573197	-0.0407607061176823	-0.139935839952224	0.000609112683769843	0.0014967959713692	0.00242524260392276
1	12.1639532432449	0.04	-37.0880282602334	-66.8888014802919	-7.28725504017497	0.0429764165023151	-10.483745274513	-18.2078497941647	-2.75964075486136	0.25	0.21	0.29	-29.3340559466032	-16.8900102916634	-4.4459646367235	-70.0253678328791	-40.3193198215672	-10.6132718102553	-72.6863088508605	-41.8332025234558	-11.0024216278739	-37.0880282602334	0.256201200521452	0.617588923198845	21.4531378509711	0.571591595931235	0.574679803360953	0.486194632264018	-0.0223333338998973	-0.0149714807586539	-0.109849522447604	-0.0519873770573197	-0.0407607061176823	-0.139935839952224	0.000609112683769843	0.0014967959713692	0.00242524260392276
1	12.1639532432449	0.04	-37.0832847586782	-64.4209711753925	-9.74559834196386	0.0464759224181443	-10.2588199115449	-17.5137743692985	-3.00386545379131	0.26	0.22	0.3	-27.6657932695537	-16.205438352564	-4.74508343557432	-64.753841848112	-37.9300308484589	-11.1062198488058	-67.1645369738474	-39.3449028803464	-11.5067877659482	-37.0832847586782	0.261686355763045	0.52774653012834	21.0945867004575	0.571591595931235	0.574679803360953	0.486194632264018	-0.0223333338998973	-0.0149714807586539	-0.109849522447604	-0.0519873770573197	-0.0407607061176823	-0.139935839952224	0.000609112683769843	0.0014967959713692	0.00242524260392276
1	12.1639532432449	0.04	-36.8635379272121	-65.8388873641188	-7.88818849030535	0.0407238208735178	-9.68569456868837	-17.0251494008491	-2.34623973652762	0.26	0.2	0.3	-27.0674662798025	-15.3988200022118	-3.73017372462099	-63.7594939735601	-36.2731022173133	-8.78671046106643	-65.8313269795138	-37.473687025168	-9.08295287078157	-36.8635379272121	0.258073540724016	-1.71692028473869	19.079945087475	0.571591595931235	0.574679803360953	0.486194632264018	-0.0223333338998973	-0.0149714807586539	-0.109849522447604	-0.0519873770573197	-0.0407607061176823	-0.139935839952224	0.000609112683769843	0.0014967959713692	0.00242524260392276
1	12.1639532432449	0.04	-36.8381665493109	-65.3300666726805	-8.34626642594122	0.0458529124041882	-10.5879236219986	-18.1287764169154	-3.04707082708181	0.26	0.21	0.3	-28.8601483216233	-16.8554699512859	-4.85079158094858	-68.0719272465156	-39.7567022678846	-11.4414772892536	-70.5977514490852	-41.1476007740908	-11.8451355486335	-36.8381665493109	0.261859091931264	1.48339193132044	22.063198486323	0.571591595931235	0.574679803360953	0.486194632264018	-0.0223333338998973	-0.0149714807586539	-0.109849522447604	-0.0519873770573197	-0.0407607061176823	-0.139935839952224	0.000609112683769843	0.0014967959713692	0.00242524260392276
1	12.1639532432449	0.04	-36.7782192084493	-63.6001341555424	-9.95630426135611	0.0494989796971716	-10.5544428861324	-17.7754695027813	-3.33341626948359	0.25	0.2	0.3	-28.4117970709417	-16.8699166810035	-5.3280362910653	-67.2849213360187	-39.951398146069	-12.6178749561194	-69.5247426227005	-41.2966297406229	-13.0635376719729	-36.7782192084493	0.257731706524117	-0.599290745649254	20.2936772545072	0.571591595931235	0.574679803360953	0.486194632264018	-0.0223333338998973	-0.0149714807586539	-0.109849522447604	-0.0519873770573197	-0.0407607061176823	-0.139935839952224	0.000609112683769843	0.0014967959713692	0.00242524260392276
1	12.1639532432449	0.04	-36.7290163427939	-66.1250322602051	-7.33300042538261	0.0347945342447698	-9.04874944314054	-16.4896996269149	-1.60779925936622	0.24	0.2	0.28	-27.1177509885597	-14.8809098836728	-2.64406877878594	-66.1137886796212	-36.28004888107	-6.44630908251889	-68.5884504120636	-37.7566701089016	-6.68181442509978	-36.7290163427939	0.246505566560164	1.68465029100013	23.1397384586034	0.571591595931235	0.574679803360953	0.486194632264018	-0.0223333338998973	-0.0149714807586539	-0.109849522447604	-0.0519873770573197	-0.0407607061176823	-0.139935839952224	0.000609112683769843	0.0014967959713692	0.00242524260392276
1	12.1639532432449	0.04	-36.6965588234756	-64.4571301446805	-8.93598750227073	0.0346305698923673	-8.99964592627443	-16.418346393499	-1.58094545904983	0.25	0.21	0.3	-26.5279858914954	-14.5412013145973	-2.55441673769922	-63.5137265431662	-34.814775900516	-6.11582525786581	-65.6707365020596	-36.0095420145247	-6.32952442725106	-36.6965588234756	0.261203629208753	-0.0728678288474282	20.5382019262845	0.571591595931235	0.574679803360953	0.486194632264018	-0.0223333338998973	-0.0149714807586539	-0.109849522447604	-0.0519873770573197	-0.0407607061176823	-0.139935839952224	0.000609112683769843	0.0014967959713692	0.00242524260392276
1	12.1639532432449	0.04	-36.5948430659031	-66.1629874782987	-7.02669865350753	0.0405382476900142	-10.1449581440022	-17.8507463558723	-2.43916993213202	0.26	0.22	0.3	-28.3044785994445	-16.0860361216609	-3.86759364387739	-66.4966247155866	-37.7914436185534	-9.0862625215202	-69.0557826969197	-39.1852562435399	-9.43146755528472	-36.5948430659031	0.264084541141548	-0.303244523941024	20.0839018079817	0.571591595931235	0.574679803360953	0.486194632264018	-0.0223333338998973	-0.0149714807586539	-0.109849522447604	-0.0519873770573197	-0.0407607061176823	-0.139935839952224	0.000609112683769843	0.0014967959713692	0.00242524260392276
1	12.1639532432449	0.04	-36.5001906701838	-64.2309563205666	-8.76942501980094	0.038432718092654	-9.78457251994984	-17.4258611904917	-2.14328384940793	0.25	0.2	0.29	-28.2084582536674	-15.8389707367569	-3.46948321984636	-67.665485220173	-37.993981473675	-8.32247772717711	-70.0180666659864	-39.3442039517371	-8.61814313901538	-36.5001906701838	0.255929892153642	1.07511163740371	21.9794398272227	0.571591595931235	0.574679803360953	0.486194632264018	-0.0223333338998973	-0.0149714807586539	-0.109849522447604	-0.0519873770573197	-0.0407607061176823	-0.139935839952224	0.000609112683769843	0.0014967959713692	0.00242524260392276
1	12.1639532432449	0.04	-36.4299849643411	-64.4827266801735	-8.37724324850871	0.038782360079503	-9.53718398137756	-16.950275660681	-2.12409230207415	0.26	0.21	0.31	-27.002172372831	-15.1929497178581	-3.38372706288515	-63.732333465666	-35.8594162120042	-7.98649895834233	-65.9059343120082	-37.0480405912477	-8.26517255211733	-36.4299849643411	0.264708085280532	1.00937773036278	21.4448598683135	0.571591595931235	0.574679803360953	0.486194632264018	-0.0223333338998973	-0.0149714807586539	-0.109849522447604	-0.0519873770573197	-0.0407607061176823	-0.139935839952224	0.000609112683769843	0.0014967959713692	0.00242524260392276
1	12.1639532432449	0.04	-36.3307828814651	-63.1724412542135	-9.48912450871667	0.0319907516248341	-8.41754776510119	-15.6468866323587	-1.18820889784368	0.25	0.21	0.3	-24.9444124192939	-13.4193330561722	-1.89425369305047	-58.9193291477223	-31.6968019927366	-4.47427483775096	-61.0832562474983	-32.8430724662329	-4.63315989800625	-36.3307828814651	0.262100945782434	0.300329021268825	20.8284097396081	0.571591595931235	0.574679803360953	0.486194632264018	-0.0223333338998973	-0.0149714807586539	-0.109849522447604	-0.0519873770573197	-0.0407607061176823	-0.139935839952224	0.000609112683769843	0.0014967959713692	0.00242524260392276
1	12.1639532432449	0.04	-36.2395732157675	-65.2036659030972	-7.27548052843771	0.0386821789298583	-9.17830596782836	-16.3220522995526	-2.03455963610411	0.25	0.21	0.29	-26.0123916360004	-14.6274307304318	-3.24246982486322	-61.4221396869743	-34.5392344601908	-7.65632923340724	-63.5493142164633	-35.7891097713669	-7.92091743968304	-36.2395732157675	0.255040380086867	-0.471982451499233	20.4286878381575	0.571591595931235	0.574679803360953	0.486194632264018	-0.0223333338998973	-0.0149714807586539	-0.109849522447604	-0.0519873770573197	-0.0407607061176823	-0.139935839952224	0.000609112683769843	0.0014967959713692	0.00242524260392276
1	12.1639532432449	0.04	-36.1650761108041	-62.5539386680646	-9.7762135535436	0.0470804320625662	-9.46855901137811	-16.1194105634658	-2.81770745929045	0.25	0.21	0.3	-26.1067248072514	-15.3351180837546	-4.56351136025778	-62.6559814892389	-36.8041905633501	-10.9523996374613	-64.9118376851038	-38.0621749052625	-11.3392012750812	-36.1650761108041	0.254483391494069	-0.378032720127602	20.6968140511723	0.571591595931235	0.574679803360953	0.486194632264018	-0.0223333338998973	-0.0149714807586539	-0.109849522447604	-0.0519873770573197	-0.0407607061176823	-0.139935839952224	0.000609112683769843	0.0014967959713692	0.00242524260392276
1	12.1639532432449	0.04	-36.1277943719932	-65.0444305157726	-7.21115822821376	0.0392345926525401	-9.93638333616883	-17.6133190569515	-2.2594476153862	0.26	0.21	0.3	-28.0485701975631	-15.8233291870354	-3.59808817650779	-66.1788974778526	-37.3341839762696	-8.48947047468647	-68.5077155632603	-38.6289247404575	-8.78395839886536	-36.1277943719932	0.261600428328172	-0.0957677531988048	20.4883946933555	0.571591595931235	0.574679803360953	0.486194632264018	-0.0223333338998973	-0.0149714807586539	-0.109849522447604	-0.0519873770573197	-0.0407607061176823	-0.139935839952224	0.000609112683769843	0.0014967959713692	0.00242524260392276
1	12.1639532432449	0.04	-36.0276257087117	-62.3764209018063	-9.67883051561711	0.0443611143670089	-10.0543937906201	-17.3403580299455	-2.76842955129466	0.26	0.22	0.29	-27.5523881907445	-15.975596366775	-4.39880454280555	-64.8637164207181	-37.6096817891978	-10.3556471576774	-67.2526492299722	-39.0067627400724	-10.724528467571	-36.0276257087117	0.263031347974165	1.1636094745522	21.6424794288244	0.571591595931235	0.574679803360953	0.486194632264018	-0.0223333338998973	-0.0149714807586539	-0.109849522447604	-0.0519873770573197	-0.0407607061176823	-0.139935839952224	0.000609112683769843	0.0014967959713692	0.00242524260392276
1	12.1639532432449	0.04	-36.0159667280413	-63.7627832857785	-8.26915017030417	0.0388076725721236	-9.5772241028405	-17.0189121465965	-2.1355360590845	0.26	0.21	0.31	-26.993724754605	-15.1904510181602	-3.38717728171535	-63.4364296888643	-35.6982219651352	-7.96001424140616	-65.5415848622207	-36.9456933985994	-8.2287611022015	-36.0159667280413	0.263181466539365	0.471986284306321	20.9656275587103	0.571591595931235	0.574679803360953	0.486194632264018	-0.0223333338998973	-0.0149714807586539	-0.109849522447604	-0.0519873770573197	-0.0407607061176823	-0.139935839952224	0.000609112683769843	0.0014967959713692	0.00242524260392276
1	12.1639532432449	0.04	-35.987043863653	-63.4692711730963	-8.50481655420979	0.0388610763701733	-9.1730252618378	-16.2955459771905	-2.0505045464851	0.26	0.21	0.3	-25.8677717551364	-14.5613853079522	-3.2549988607679	-60.8404176777537	-34.2480509140337	-7.65568415031375	-63.1006381897644	-35.4783992196713	-7.92672595813811	-35.987043863653	0.261035507026396	0.377722776352327	21.0103089611996	0.571591595931235	0.574679803360953	0.486194632264018	-0.0223333338998973	-0.0149714807586539	-0.109849522447604	-0.0519873770573197	-0.0407607061176823	-0.139935839952224	0.000609112683769843	0.0014967959713692	0.00242524260392276
1	12.1639532432449	0.04	-35.7319496094379	-63.1236122254556	-8.34028699342016	0.0390200112018335	-9.78651806326017	-17.3692751003474	-2.20376102617296	0.25	0.21	0.31	-27.9962146678816	-15.7741448026609	-3.55207493744026	-66.8635575310829	-37.6735016154296	-8.48344569977632	-69.137814315834	-38.9707877519778	-8.77484154618084	-35.7319496094379	0.265140883856627	-1.60534037784371	18.7902562509673	0.571591595931235	0.574679803360953	0.486194632264018	-0.0223333338998973	-0.0149714807586539	-0.109849522447604	-0.0519873770573197	-0.0407607061176823	-0.139935839952224	0.000609112683769843	0.0014967959713692	0.00242524260392276
1	12.1639532432449	0.04	-35.7277589143514	-63.3915012603227	-8.06401656837999	0.0503109674246309	-10.7891464953896	-18.1078125090532	-3.470480481726	0.25	0.21	0.3	-28.9564310112768	-17.2530600263346	-5.54968904139245	-68.6066581673996	-40.8777860471615	-13.1489139269235	-70.9019592362241	-42.3076611682131	-13.5957759794956	-35.7277589143514	0.261937068825301	-0.51541349388666	20.0734295047304	0.571591595931235	0.574679803360953	0.486194632264018	-0.0223333338998973	-0.0149714807586539	-0.109849522447604	-0.0519873770573197	-0.0407607061176823	-0.139935839952224	0.000609112683769843	0.0014967959713692	0.00242524260392276
1	12.1639532432449	0.04	-35.6518805613405	-63.4748439564715	-7.82891716620951	0.0500010341586533	-11.3803623563674	-19.1252233046345	-3.6355014081003	0.25	0.21	0.3	-30.7174234631147	-18.2782393750936	-5.83905528707244	-73.1001007129775	-43.4978259416738	-13.8955511703701	-75.7079348647215	-45.0423621379322	-14.3973115276867	-35.6518805613405	0.262774518824701	-1.65937334222175	18.8565763011621	0.571591595931235	0.574679803360953	0.486194632264018	-0.0223333338998973	-0.0149714807586539	-0.109849522447604	-0.0519873770573197	-0.0407607061176823	-0.139935839952224	0.000609112683769843	0.0014967959713692	0.00242524260392276
1	12.1639532432449	0.04	-35.4930129238214	-62.4332864883945	-8.55273935924831	0.0524154354089897	-11.0269624172331	-18.3471253197419	-3.70679951472435	0.24	0.21	0.29	-30.0850915167176	-18.081697687915	-6.07830385911244	-73.1284628865486	-43.9515617747654	-14.7746606629823	-75.6875132267072	-45.4809103552963	-15.304064511221	-35.4930129238214	0.255779952209314	-1.18529378315732	19.8015582225152	0.571591595931235	0.574679803360953	0.486194632264018	-0.0223333338998973	-0.0149714807586539	-0.109849522447604	-0.0519873770573197	-0.0407607061176823	-0.139935839952224	0.000609112683769843	0.0014967959713692	0.00242524260392276
1	12.1639532432449	0.04	-35.4781979475057	-62.8467819243212	-8.10961397069007	0.0459356980709978	-10.0772761010032	-17.247657916786	-2.90689428522045	0.24	0.21	0.29	-28.1089285067685	-16.4231824884692	-4.73743647016982	-67.8934991146891	-39.6680835938932	-11.4426680730972	-70.3058066829808	-41.0933068361672	-11.8557738973812	-35.4781979475057	0.254563109684853	0.0505611084116603	21.1178679766732	0.571591595931235	0.574679803360953	0.486194632264018	-0.0223333338998973	-0.0149714807586539	-0.109849522447604	-0.0519873770573197	-0.0407607061176823	-0.139935839952224	0.000609112683769843	0.0014967959713692	0.00242524260392276
1	12.1639532432449	0.04	-35.3626421884171	-63.838068600424	-6.88721577641026	0.0430277414888104	-9.86308023539327	-17.1253675449277	-2.60079292585881	0.24	0.2	0.29	-28.0571720204473	-16.1590773505977	-4.26098268074812	-68.1375946019936	-39.2427526500132	-10.3479106980327	-70.4919583743091	-40.6321593748232	-10.7045566811802	-35.3626421884171	0.252014499312188	2.3048449457194	23.4609988841839	0.571591595931235	0.574679803360953	0.486194632264018	-0.0223333338998973	-0.0149714807586539	-0.109849522447604	-0.0519873770573197	-0.0407607061176823	-0.139935839952224	0.000609112683769843	0.0014967959713692	0.00242524260392276
1	12.1639532432449	0.04	-35.3191715022679	-62.0722522061135	-8.56609079842224	0.0411873317285976	-9.34428671662743	-16.3833791828742	-2.3051942503807	0.25	0.21	0.3	-26.5312040262564	-15.1321149679445	-3.73302590963253	-63.6672932717375	-36.3127433090608	-8.9581933463841	-65.7844671663427	-37.5061627439765	-9.2662401757432	-35.3191715022679	0.258855930170162	-0.601384550283509	20.1828347375621	0.571591595931235	0.574679803360953	0.486194632264018	-0.0223333338998973	-0.0149714807586539	-0.109849522447604	-0.0519873770573197	-0.0407607061176823	-0.139935839952224	0.000609112683769843	0.0014967959713692	0.00242524260392276
1	12.1639532432449	0.04	-35.0757174089199	-63.2615769390811	-6.88985787875876	0.0350844917294868	-8.67177480865278	-15.7721369811049	-1.57141263620068	0.25	0.21	0.3	-25.4187619564159	-13.975644509356	-2.53252706229608	-60.7001920838232	-33.3739427462168	-6.04769340861038	-62.6992440369883	-34.5620660528161	-6.26410947273304	-35.0757174089199	0.255461802898871	0.567696720558489	21.521236874137	0.571591595931235	0.574679803360953	0.486194632264018	-0.0223333338998973	-0.0149714807586539	-0.109849522447604	-0.0519873770573197	-0.0407607061176823	-0.139935839952224	0.000609112683769843	0.0014967959713692	0.00242524260392276
1	12.1639532432449	0.04	-35.0536404362902	-63.0153729396886	-7.09190793289184	0.046033562353508	-10.4223059046935	-17.8299231332914	-3.01468867609558	0.25	0.21	0.3	-28.617220678509	-16.7279144068011	-4.83860813509315	-68.0546304686753	-39.7806637568198	-11.5066970449643	-70.4897535046109	-41.131555354735	-11.9220512751166	-35.0536404362902	0.261807380871004	-0.70067229079601	19.9006298030782	0.571591595931235	0.574679803360953	0.486194632264018	-0.0223333338998973	-0.0149714807586539	-0.109849522447604	-0.0519873770573197	-0.0407607061176823	-0.139935839952224	0.000609112683769843	0.0014967959713692	0.00242524260392276
1	12.1639532432449	0.04	-35.0395546027573	-61.9479260597621	-8.13118314575251	0.0409682164063092	-9.79471168033999	-17.193661635395	-2.39576172528498	0.25	0.21	0.3	-27.8395216478619	-15.8593377979505	-3.87915394803905	-66.7974619805088	-38.0525041699487	-9.30754635938867	-69.1139329885362	-39.3927037737963	-9.62733417853457	-35.0395546027573	0.262194312308374	-2.10625035283072	18.4468205063513	0.571591595931235	0.574679803360953	0.486194632264018	-0.0223333338998973	-0.0149714807586539	-0.109849522447604	-0.0519873770573197	-0.0407607061176823	-0.139935839952224	0.000609112683769843	0.0014967959713692	0.00242524260392276
1	12.1639532432449	0.04	-34.7738180390113	-63.1321363849958	-6.41549969302666	0.0366274919401163	-9.04962309245231	-16.2958092454706	-1.80343693943401	0.25	0.21	0.3	-26.2388320880491	-14.5713254988541	-2.90381890965905	-62.6007870467185	-34.7643691411726	-6.92795123562667	-64.8225514022679	-36.0070361519973	-7.17535018862589	-34.7738180390113	0.25551577380439	-0.573638612651586	20.3622009084241	0.571591595931235	0.574679803360953	0.486194632264018	-0.0223333338998973	-0.0149714807586539	-0.109849522447604	-0.0519873770573197	-0.0407607061176823	-0.139935839952224	0.000609112683769843	0.0014967959713692	0.00242524260392276
1	12.1639532432449	0.04	-34.7629688134929	-60.3363372658484	-9.18960036113751	0.0542641159841026	-10.5728303207723	-17.4641959371415	-3.68146470440313	0.26	0.21	0.3	-27.7951987141728	-16.8272230107147	-5.85924730725664	-65.5436382480916	-39.6801414904751	-13.8166447328586	-67.8725851665828	-41.0500287034432	-14.3212702751966	-34.7629688134929	0.264022926101174	-0.562867496039522	19.9260398607201	0.571591595931235	0.574679803360953	0.486194632264018	-0.0223333338998973	-0.0149714807586539	-0.109849522447604	-0.0519873770573197	-0.0407607061176823	-0.139935839952224	0.000609112683769843	0.0014967959713692	0.00242524260392276
1	12.1639532432449	0.04	-34.025641427851	-61.2347432143477	-6.81653964135437	0.0429101005439642	-9.65190564566214	-16.7688755557162	-2.53493573560811	0.25	0.21	0.29	-26.8517206660789	-15.4554354841237	-4.05915030216844	-63.7067391202448	-36.6686145972269	-9.63049007420907	-65.9847274635182	-37.9882022944325	-9.96701616394917	-34.025641427851	0.257103197346281	-0.931716355849213	19.9247639013833	0.571591595931235	0.574679803360953	0.486194632264018	-0.0223333338998973	-0.0149714807586539	-0.109849522447604	-0.0519873770573197	-0.0407607061176823	-0.139935839952224	0.000609112683769843	0.0014967959713692	0.00242524260392276
1	12.1639532432449	0.04	-33.9789777115781	-60.27518446293	-7.68277096022617	0.0364262855478858	-8.63370218066321	-15.566643964212	-1.70076039711441	0.25	0.21	0.31	-24.8563013182881	-13.7860095848726	-2.71571785145708	-58.805528412188	-32.615213661634	-6.42489891108001	-60.8548774739525	-33.7423085651021	-6.6497254339341	-33.9789777115781	0.262526893628297	-0.725551145895121	19.7794618645347	0.571591595931235	0.574679803360953	0.486194632264018	-0.0223333338998973	-0.0149714807586539	-0.109849522447604	-0.0519873770573197	-0.0407607061176823	-0.139935839952224	0.000609112683769843	0.0014967959713692	0.00242524260392276
1	12.1639532432449	0.04	-33.9100869010478	-59.7097206718291	-8.11045313026655	0.0387722217364555	-8.86289124752605	-15.7528035551103	-1.97297893994183	0.26	0.21	0.33	-24.9955705389692	-14.0630855061279	-3.13060047328646	-58.7641170504568	-33.0620499933889	-7.35998293632099	-60.5793029331716	-34.1072710607357	-7.58222451879049	-33.9100869010478	0.26891164679019	-1.0729190845642	19.2203518024667	0.571591595931235	0.574679803360953	0.486194632264018	-0.0223333338998973	-0.0149714807586539	-0.109849522447604	-0.0519873770573197	-0.0407607061176823	-0.139935839952224	0.000609112683769843	0.0014967959713692	0.00242524260392276
1	12.1639532432449	0.04	-33.2338031682989	-60.2234223704736	-6.24418396612419	0.0242760901882765	-7.69839356240058	-15.3184760691596	-0.0783110556415965	0.26	0.22	0.3	-24.1279387528277	-12.1256427552036	-0.12334675757948	-56.3117644317136	-28.2998206108309	-0.287876789948227	-58.3263568735721	-29.3213318215689	-0.298284276077538	-33.2338031682989	0.26708865662361	0.28634553203318	20.5041108008277	0.571591595931235	0.574679803360953	0.486194632264018	-0.0223333338998973	-0.0149714807586539	-0.109849522447604	-0.0519873770573197	-0.0407607061176823	-0.139935839952224	0.000609112683769843	0.0014967959713692	0.00242524260392276
1	12.1639532432449	0.04	-32.8245571516585	-58.7456556882585	-6.90345861505858	0.0401867885963538	-8.76971343649861	-15.4611994499279	-2.07822742306937	0.24	0.2	0.29	-25.2662381234925	-14.3312081755985	-3.39617822770457	-61.1986189332855	-34.7123360314	-8.22605312951446	-63.2975235698534	-35.9001151445577	-8.51318369003415	-32.8245571516585	0.253041288307212	0.930793720500267	22.0330681702447	0.571591595931235	0.574679803360953	0.486194632264018	-0.0223333338998973	-0.0149714807586539	-0.109849522447604	-0.0519873770573197	-0.0407607061176823	-0.139935839952224	0.000609112683769843	0.0014967959713692	0.00242524260392276
1	12.1639532432449	0.04	-32.8224534980052	-59.5144103206464	-6.13049667536401	0.0398155746949374	-9.25835888655021	-16.3569197010502	-2.15979807205023	0.25	0.21	0.29	-26.5048606229055	-15.0023058356823	-3.49975104845907	-63.6444865336086	-36.0241114004202	-8.40373626723184	-65.8500684236385	-37.3302275676218	-8.70366070350407	-32.8224534980052	0.257357895193096	0.00434229886527559	20.8610980610126	0.571591595931235	0.574679803360953	0.486194632264018	-0.0223333338998973	-0.0149714807586539	-0.109849522447604	-0.0519873770573197	-0.0407607061176823	-0.139935839952224	0.000609112683769843	0.0014967959713692	0.00242524260392276
1	12.1639532432449	0.04	-32.7907601754166	-58.5539296582462	-7.02759069258692	0.0454184180137727	-9.95369891683026	-17.0782988955543	-2.82909893810624	0.25	0.22	0.29	-27.2462019669297	-15.8798304599625	-4.51345895299528	-64.4031011463584	-37.535885865535	-10.6686705847115	-66.7454745671431	-38.9351792414604	-11.0712625660798	-32.7907601754166	0.262657026261833	-0.439953824737201	20.1048081706032	0.571591595931235	0.574679803360953	0.486194632264018	-0.0223333338998973	-0.0149714807586539	-0.109849522447604	-0.0519873770573197	-0.0407607061176823	-0.139935839952224	0.000609112683769843	0.0014967959713692	0.00242524260392276
1	12.1639532432449	0.04	-32.71052599824	-58.9531444226074	-6.46790757387258	0.041662439757671	-8.84696008755263	-15.4716634296714	-2.22225674543386	0.25	0.21	0.29	-24.9005530868625	-14.238559436019	-3.57656578517553	-59.3807025725993	-33.9548948966361	-8.52908722067278	-61.4799221227795	-35.1656666457843	-8.82932963672244	-32.71052599824	0.252451326586545	-0.954790488297493	20.1716006098047	0.571591595931235	0.574679803360953	0.486194632264018	-0.0223333338998973	-0.0149714807586539	-0.109849522447604	-0.0519873770573197	-0.0407607061176823	-0.139935839952224	0.000609112683769843	0.0014967959713692	0.00242524260392276
1	12.1639532432449	0.04	-31.0426027369061	-55.6878703399352	-6.39733513387695	0.0425504053555691	-9.13578419771311	-15.9018684712678	-2.36969992415839	0.25	0.21	0.29	-25.5675428179524	-14.6888118256445	-3.81008083333666	-60.9101058063413	-34.9934715604046	-9.076837314468	-63.1344383054392	-36.2438535775927	-9.41162982325812	-31.0426027369061	0.260769939801737	-0.0199622392639072	20.6627111280083	0.571591595931235	0.574679803360953	0.486194632264018	-0.0223333338998973	-0.0149714807586539	-0.109849522447604	-0.0519873770573197	-0.0407607061176823	-0.139935839952224	0.000609112683769843	0.0014967959713692	0.00242524260392276
1	12.1639532432449	0.04	-28.0236442975805	-50.8695707843788	-5.17771781078224	0.0299227631827293	-6.81956389784508	-12.8819609075105	-0.757166888179695	0.25	0.21	0.3	-20.5807875126171	-10.8952353230971	-1.20968313357717	-48.7172512697437	-25.7903598952621	-2.86346852078042	-50.4372942091319	-26.7042843415292	-2.96511542222707	-28.0236442975805	0.261768839073309	0.672898871215293	21.3086554683951	0.571591595931235	0.574679803360953	0.486194632264018	-0.0223333338998973	-0.0149714807586539	-0.109849522447604	-0.0519873770573197	-0.0407607061176823	-0.139935839952224	0.000609112683769843	0.0014967959713692	0.00242524260392276
1	12.1639532432449	0.05	-59.5338970886894	-98.1379970732748	-20.929797104104	0.0605466825793033	-15.9118269730324	-25.6976630132634	-6.12599093280131	0.25	0.21	0.29	-41.763760643635	-25.8598508651028	-9.9559410865705	-100.587673085643	-62.2832375431415	-23.9788020006406	-104.227372346809	-64.4873618622567	-24.8628600527707	-59.5338970886894	0.251551109671751	-0.619447569489	20.4346489910331	0.571591595931235	0.574679803360953	0.486194632264018	-0.0223333338998973	-0.0149714807586539	-0.109849522447604	-0.0519873770573197	-0.0407607061176823	-0.139935839952224	0.000609112683769843	0.0014967959713692	0.00242524260392276
1	12.1639532432449	0.05	-54.8685902756239	-90.4979033027352	-19.2392772485127	0.0531205039800232	-12.9543286529642	-21.4935178354974	-4.41513947043109	0.24	0.21	0.28	-35.6512964061829	-21.4873439557294	-7.32339150527584	-87.7005666230411	-52.8578882145455	-18.0152098060499	-91.0538355809634	-54.7693550745218	-18.6962302045706	-54.8685902756239	0.242803396924417	0.67329196914196	22.3452521150866	0.571591595931235	0.574679803360953	0.486194632264018	-0.0223333338998973	-0.0149714807586539	-0.109849522447604	-0.0519873770573197	-0.0407607061176823	-0.139935839952224	0.000609112683769843	0.0014967959713692	0.00242524260392276
1	12.1639532432449	0.05	-54.3518728021571	-90.5258527864303	-18.1778928178838	0.0643038616150318	-15.3046270001668	-24.4196360161138	-6.18961798421991	0.24	0.21	0.28	-40.0082282568339	-25.0745346902113	-10.1408411235887	-97.1624745686362	-60.8950694721626	-24.6276643756891	-100.649486722771	-63.2451783179871	-25.5407396093413	-54.3518728021571	0.24983209075257	-1.58030051340069	19.6184033800285	0.571591595931235	0.574679803360953	0.486194632264018	-0.0223333338998973	-0.0149714807586539	-0.109849522447604	-0.0519873770573197	-0.0407607061176823	-0.139935839952224	0.000609112683769843	0.0014967959713692	0.00242524260392276
1	12.1639532432449	0.05	-53.8873193694686	-89.909966542299	-17.8646721966382	0.0438893061311959	-11.6081543211156	-20.0672388549286	-3.14906978730273	0.24	0.21	0.28	-32.9305488361902	-19.0491026460098	-5.16765645582947	-80.1075762872866	-46.3392654343665	-12.5709545814464	-83.137052373419	-47.9906921390422	-13.0372305417418	-53.8873193694686	0.244227117330831	1.0233794759963	22.598837695255	0.571591595931235	0.574679803360953	0.486194632264018	-0.0223333338998973	-0.0149714807586539	-0.109849522447604	-0.0519873770573197	-0.0407607061176823	-0.139935839952224	0.000609112683769843	0.0014967959713692	0.00242524260392276
1	12.1639532432449	0.05	-53.0297801255384	-88.1225426199166	-17.9370176311603	0.0558212428698363	-13.8383997426787	-22.7242439541991	-4.9525555311584	0.23	0.2	0.29	-37.9826277979006	-23.1303091008933	-8.27799040388596	-94.1928738650594	-57.3607044565963	-20.5285350481332	-97.4470812903919	-59.3073865117855	-21.2104909176198	-53.0297801255384	0.244368224665829	-0.547569540182742	21.0300715313048	0.571591595931235	0.574679803360953	0.486194632264018	-0.0223333338998973	-0.0149714807586539	-0.109849522447604	-0.0519873770573197	-0.0407607061176823	-0.139935839952224	0.000609112683769843	0.0014967959713692	0.00242524260392276
1	12.1639532432449	0.05	-52.7133150179784	-87.523776865775	-17.9028531701818	0.0512573564997681	-13.0851800139619	-21.8746213457482	-4.29573868217573	0.25	0.21	0.29	-35.4796737925773	-21.2235865057733	-6.96749921896936	-85.2782919536943	-51.0126225208552	-16.7469530880161	-88.3664369361574	-52.7845699974391	-17.3383460118865	-52.7133150179784	0.250291299926076	-0.344147453828773	20.8155792788594	0.571591595931235	0.574679803360953	0.486194632264018	-0.0223333338998973	-0.0149714807586539	-0.109849522447604	-0.0519873770573197	-0.0407607061176823	-0.139935839952224	0.000609112683769843	0.0014967959713692	0.00242524260392276
1	12.1639532432449	0.05	-51.5925559271184	-85.3765932234984	-17.8085186307383	0.0548985764517518	-13.801049084167	-22.7414342463263	-4.86066392200764	0.26	0.23	0.3	-35.9760815208422	-21.8327332193369	-7.68938491783172	-84.3262658893538	-51.1749136847641	-18.0235614801744	-87.575314736001	-53.143836150873	-18.7087540597231	-51.5925559271184	0.265744422643562	-0.612795362054328	19.6877208803881	0.571591595931235	0.574679803360953	0.486194632264018	-0.0223333338998973	-0.0149714807586539	-0.109849522447604	-0.0519873770573197	-0.0407607061176823	-0.139935839952224	0.000609112683769843	0.0014967959713692	0.00242524260392276
1	12.1639532432449	0.05	-51.5581014999954	-85.8367640469518	-17.2794389530389	0.0487449613140548	-12.7403919182647	-21.5276194012086	-3.95316443532077	0.24	0.21	0.28	-35.3631829119605	-20.9285012605882	-6.49381960921591	-86.1164226779768	-50.9650860631048	-15.8137494482328	-89.2583639198115	-52.9202151170676	-16.3942201977716	-51.5581014999954	0.248304004045099	-0.0764311349839121	21.1776944838507	0.571591595931235	0.574679803360953	0.486194632264018	-0.0223333338998973	-0.0149714807586539	-0.109849522447604	-0.0519873770573197	-0.0407607061176823	-0.139935839952224	0.000609112683769843	0.0014967959713692	0.00242524260392276
1	12.1639532432449	0.05	-50.6997294853854	-83.6157812516711	-17.7836777190998	0.0516269741799521	-12.2949101253731	-20.5223000483663	-4.06752020237997	0.25	0.21	0.29	-33.1514109955673	-19.8610105962394	-6.57061019691143	-79.3532714609449	-47.5405455756564	-15.727819690368	-82.2409194796552	-49.1861331871699	-16.2880529415482	-50.6997294853854	0.252051020078822	0.369530246557059	21.5026502970154	0.571591595931235	0.574679803360953	0.486194632264018	-0.0223333338998973	-0.0149714807586539	-0.109849522447604	-0.0519873770573197	-0.0407607061176823	-0.139935839952224	0.000609112683769843	0.0014967959713692	0.00242524260392276
1	12.1639532432449	0.05	-50.6413094906788	-84.3828308503731	-16.8997881309845	0.0583420931246811	-13.904273156932	-22.6257358685539	-5.18281044531013	0.25	0.22	0.28	-36.3343058895755	-22.3286489770408	-8.3229920645061	-86.454051741161	-53.1289129297815	-19.8037741184022	-89.7661392289331	-55.1559040592739	-20.5498065307991	-50.6413094906788	0.255600109066768	-0.601999378302781	20.214282091173	0.571591595931235	0.574679803360953	0.486194632264018	-0.0223333338998973	-0.0149714807586539	-0.109849522447604	-0.0519873770573197	-0.0407607061176823	-0.139935839952224	0.000609112683769843	0.0014967959713692	0.00242524260392276
1	12.1639532432449	0.05	-50.6062461179946	-86.4815756024931	-14.7309166334961	0.0490667829832997	-13.0646154586657	-22.0443460959427	-4.08488482138862	0.24	0.21	0.28	-35.915508271029	-21.2853809553408	-6.65525363965258	-86.7227590931753	-51.3963759294891	-16.0699927658029	-89.9976958081125	-53.2730097551934	-16.6822657886761	-50.6062461179946	0.249682885326534	-1.0370676850437	20.1980708065463	0.571591595931235	0.574679803360953	0.486194632264018	-0.0223333338998973	-0.0149714807586539	-0.109849522447604	-0.0519873770573197	-0.0407607061176823	-0.139935839952224	0.000609112683769843	0.0014967959713692	0.00242524260392276
1	12.1639532432449	0.05	-50.5821213318036	-83.3860279414677	-17.7782147221395	0.0571847986982737	-13.8369330352865	-22.6089263182696	-5.06493975230346	0.25	0.22	0.29	-36.0387853006103	-22.0561671906841	-8.073549080758	-85.1137064732508	-52.0906052891035	-19.0675041049562	-88.1929203257861	-54.1162927566313	-19.8211003075058	-50.5821213318036	0.263211745700318	-0.146289181186619	20.2783355974826	0.571591595931235	0.574679803360953	0.486194632264018	-0.0223333338998973	-0.0149714807586539	-0.109849522447604	-0.0519873770573197	-0.0407607061176823	-0.139935839952224	0.000609112683769843	0.0014967959713692	0.00242524260392276
1	12.1639532432449	0.05	-50.5712504566354	-83.8068478183688	-17.335653094902	0.0682131199602333	-14.5251577059426	-22.9068296085688	-6.14348580331647	0.24	0.21	0.29	-37.3817014468161	-23.7036341610694	-10.0255668753228	-90.4146911242237	-57.3317071788135	-24.2487232334033	-93.8694798548661	-59.4764168545078	-25.1606775150183	-50.5712504566354	0.249665615466592	1.09933552284922	22.2920373299133	0.571591595931235	0.574679803360953	0.486194632264018	-0.0223333338998973	-0.0149714807586539	-0.109849522447604	-0.0519873770573197	-0.0407607061176823	-0.139935839952224	0.000609112683769843	0.0014967959713692	0.00242524260392276
1	12.1639532432449	0.05	-50.5510216403528	-85.1666364540719	-15.9354068266337	0.0506507720210185	-12.8903608567815	-21.6034168099026	-4.17730490366037	0.25	0.21	0.3	-34.8690212638507	-20.8057026705049	-6.74238407715921	-83.3946627373201	-49.7600590532925	-16.1254553692648	-86.3981804607388	-51.5298995591795	-16.7056650003997	-50.5510216403528	0.253781044216147	-0.250691201792546	20.7134156035472	0.571591595931235	0.574679803360953	0.486194632264018	-0.0223333338998973	-0.0149714807586539	-0.109849522447604	-0.0519873770573197	-0.0407607061176823	-0.139935839952224	0.000609112683769843	0.0014967959713692	0.00242524260392276
1	12.1639532432449	0.05	-50.1451799592489	-84.0224704700249	-16.267889448473	0.0513094214091747	-13.2184293000765	-22.0926259674085	-4.34423263274458	0.25	0.22	0.29	-35.7820456455087	-21.4090638783738	-7.03608211123891	-85.8796341935213	-51.3833835134926	-16.887132833464	-89.0817172335225	-53.3369336809016	-17.5213248615354	-50.1451799592489	0.255256446356231	-0.143565431821423	20.7444208756195	0.571591595931235	0.574679803360953	0.486194632264018	-0.0223333338998973	-0.0149714807586539	-0.109849522447604	-0.0519873770573197	-0.0407607061176823	-0.139935839952224	0.000609112683769843	0.0014967959713692	0.00242524260392276
1	12.1639532432449	0.05	-49.8715286076777	-84.4801617430019	-15.2628954723535	0.0523788208087823	-13.1226776056314	-21.8372772814767	-4.40807792978607	0.24	0.22	0.28	-35.8267403244983	-21.529367277754	-7.23199423100966	-87.1316137118242	-52.3600108777554	-17.5884080436865	-90.4551262165784	-54.31507498635	-18.2659930571424	-49.8715286076777	0.249688092150099	0.0769882842733207	21.2477910795621	0.571591595931235	0.574679803360953	0.486194632264018	-0.0223333338998973	-0.0149714807586539	-0.109849522447604	-0.0519873770573197	-0.0407607061176823	-0.139935839952224	0.000609112683769843	0.0014967959713692	0.00242524260392276
1	12.1639532432449	0.05	-49.7744817153473	-85.5023105101283	-14.0466529205663	0.0441501043893552	-12.5245995719659	-21.6232775038715	-3.42592164006028	0.25	0.22	0.29	-34.6739172020031	-20.0837698387228	-5.4936224754426	-82.3822006338583	-47.7172840524149	-13.0523674709715	-85.5853976771319	-49.7056226095975	-13.560457471576	-49.7744817153473	0.25567722175754	-0.6775689047659	20.1512732647891	0.571591595931235	0.574679803360953	0.486194632264018	-0.0223333338998973	-0.0149714807586539	-0.109849522447604	-0.0519873770573197	-0.0407607061176823	-0.139935839952224	0.000609112683769843	0.0014967959713692	0.00242524260392276
1	12.1639532432449	0.05	-49.6526878971169	-81.8710816647496	-17.4342941294842	0.0615714055200516	-13.6724598538048	-22.006262292725	-5.33865741488462	0.25	0.21	0.3	-35.2453687224715	-21.897898083758	-8.55042744504458	-83.6379575593202	-51.9641455587883	-20.2903335582564	-86.6367794189705	-53.7650245143199	-21.0113716772765	-49.6526878971169	0.259769884695369	-0.422715792019138	20.2206294811831	0.571591595931235	0.574679803360953	0.486194632264018	-0.0223333338998973	-0.0149714807586539	-0.109849522447604	-0.0519873770573197	-0.0407607061176823	-0.139935839952224	0.000609112683769843	0.0014967959713692	0.00242524260392276
1	12.1639532432449	0.05	-49.5255199621443	-82.626835983569	-16.4242039407196	0.0433636238774443	-11.235188883441	-19.4742267837298	-2.99615098315216	0.25	0.21	0.29	-31.2172928918368	-18.0100697175054	-4.80284654317412	-74.1443900611263	-42.775830652247	-11.4072712433676	-76.8592691767245	-44.3564147953392	-11.8086703941163	-49.5255199621443	0.253746366075789	-1.05766600115512	19.8859399141552	0.571591595931235	0.574679803360953	0.486194632264018	-0.0223333338998973	-0.0149714807586539	-0.109849522447604	-0.0519873770573197	-0.0407607061176823	-0.139935839952224	0.000609112683769843	0.0014967959713692	0.00242524260392276
1	12.1639532432449	0.05	-49.4849887325915	-84.2621726774344	-14.7078047877487	0.0465977314044937	-12.6874535290275	-21.6476107410604	-3.72729631699464	0.24	0.21	0.28	-35.4328655770587	-20.7668569426239	-6.10084830818922	-85.9662720524914	-50.3839936321903	-14.8017152118892	-88.9946099713505	-52.1828475741763	-15.3470938208951	-49.4849887325915	0.249365412672718	-0.693750034879935	20.5655805092981	0.571591595931235	0.574679803360953	0.486194632264018	-0.0223333338998973	-0.0149714807586539	-0.109849522447604	-0.0519873770573197	-0.0407607061176823	-0.139935839952224	0.000609112683769843	0.0014967959713692	0.00242524260392276
1	12.1639532432449	0.05	-49.2718213839913	-81.87692316989	-16.6667195980926	0.0613723651840966	-13.5830170455307	-21.8765952685842	-5.28943882247717	0.25	0.21	0.29	-35.2859999118869	-21.9088177290566	-8.53163554622638	-84.3338527194684	-52.3622686684164	-20.3906846173645	-87.5464751941152	-54.2269889302973	-21.1200857590294	-49.2718213839913	0.255262904199693	0.376006006376504	21.2743844977852	0.571591595931235	0.574679803360953	0.486194632264018	-0.0223333338998973	-0.0149714807586539	-0.109849522447604	-0.0519873770573197	-0.0407607061176823	-0.139935839952224	0.000609112683769843	0.0014967959713692	0.00242524260392276
1	12.1639532432449	0.05	-49.2558791853465	-82.7068299777473	-15.8049283929457	0.0462828493515784	-11.5448592065069	-19.7271301193818	-3.36258829363194	0.24	0.2	0.28	-32.2485122452806	-18.8727164690464	-5.49692069281211	-78.1382393668719	-45.7286471309156	-13.3190548949594	-80.7846982031525	-47.2598643644763	-13.7865676045184	-49.2558791853465	0.244040067180696	-0.787519511961027	20.7787078794047	0.571591595931235	0.574679803360953	0.486194632264018	-0.0223333338998973	-0.0149714807586539	-0.109849522447604	-0.0519873770573197	-0.0407607061176823	-0.139935839952224	0.000609112683769843	0.0014967959713692	0.00242524260392276
1	12.1639532432449	0.05	-49.0988162628505	-81.4495357583045	-16.7480967673965	0.055387822446812	-12.8063260561682	-21.0634659184118	-4.54918619392458	0.25	0.21	0.29	-33.6690598758754	-20.4703708518461	-7.27168182781673	-79.7395262295165	-48.4806430439801	-17.2217598584438	-82.6668840868369	-50.2885297554322	-17.8356249718443	-49.0988162628505	0.258216393973674	0.500439813888032	21.21485306783	0.571591595931235	0.574679803360953	0.486194632264018	-0.0223333338998973	-0.0149714807586539	-0.109849522447604	-0.0519873770573197	-0.0407607061176823	-0.139935839952224	0.000609112683769843	0.0014967959713692	0.00242524260392276
1	12.1639532432449	0.05	-49.0472299060087	-83.8726610760028	-14.2217987360147	0.0496818475082376	-13.1959805668743	-22.206768579366	-4.18519255438266	0.25	0.21	0.29	-35.7181425949888	-21.2248762751674	-6.73160995534601	-85.1243197395398	-50.5836256651544	-16.0429315907691	-88.2172868132899	-52.3836947211014	-16.6231731707438	-49.0472299060087	0.255776721530071	-1.71887642056802	19.1035510870601	0.571591595931235	0.574679803360953	0.486194632264018	-0.0223333338998973	-0.0149714807586539	-0.109849522447604	-0.0519873770573197	-0.0407607061176823	-0.139935839952224	0.000609112683769843	0.0014967959713692	0.00242524260392276
1	12.1639532432449	0.05	-48.5771041132405	-81.2015410845662	-15.9526671419147	0.0503250390779194	-12.1914688368774	-20.4601629804094	-3.92277469334534	0.25	0.22	0.29	-32.6815420779597	-19.4737452563816	-6.26594843480353	-77.3457613806859	-46.0875331462446	-14.8293049118033	-80.241173599426	-47.7497164523303	-15.3726726607356	-48.5771041132405	0.256761221880783	0.561668955220007	21.3526633010654	0.571591595931235	0.574679803360953	0.486194632264018	-0.0223333338998973	-0.0149714807586539	-0.109849522447604	-0.0519873770573197	-0.0407607061176823	-0.139935839952224	0.000609112683769843	0.0014967959713692	0.00242524260392276
1	12.1639532432449	0.05	-48.4623455391675	-82.9455370991504	-13.9791539791845	0.0443268260956349	-12.4916909381679	-21.5475169920857	-3.4358648842501	0.25	0.21	0.28	-34.9019139433478	-20.2336038203831	-5.56529369741829	-83.7739735955079	-48.5660870902986	-13.3582005850893	-87.0327109601164	-50.452723565533	-13.866478758435	-48.4623455391675	0.25294471897344	0.195554150324112	21.1550332482077	0.571591595931235	0.574679803360953	0.486194632264018	-0.0223333338998973	-0.0149714807586539	-0.109849522447604	-0.0519873770573197	-0.0407607061176823	-0.139935839952224	0.000609112683769843	0.0014967959713692	0.00242524260392276
1	12.1639532432449	0.05	-48.3952346177522	-81.5591208799087	-15.2313483555957	0.0571644758151299	-12.7701457553293	-20.8673700929791	-4.67292141767952	0.25	0.21	0.29	-33.8387669512606	-20.7082149893727	-7.57766302748489	-81.3165979831612	-49.7630896440499	-18.2095813049387	-84.2183250935862	-51.4850824007042	-18.8698200185041	-48.3952346177522	0.250001670727538	1.74191755375834	22.9884975208346	0.571591595931235	0.574679803360953	0.486194632264018	-0.0223333338998973	-0.0149714807586539	-0.109849522447604	-0.0519873770573197	-0.0407607061176823	-0.139935839952224	0.000609112683769843	0.0014967959713692	0.00242524260392276
1	12.1639532432449	0.05	-48.0810856437787	-80.7566854823297	-15.4054858052277	0.0543409801803094	-12.8978956637584	-21.2984485775809	-4.49734274993586	0.25	0.21	0.28	-34.3699097613685	-20.8136995734772	-7.2574893855859	-82.184267128473	-49.7690758443913	-17.3538845603096	-85.3596044601393	-51.7298326259416	-18.0018140897796	-48.0810856437787	0.253306995352386	-2.46908093787987	18.4969024358395	0.571591595931235	0.574679803360953	0.486194632264018	-0.0223333338998973	-0.0149714807586539	-0.109849522447604	-0.0519873770573197	-0.0407607061176823	-0.139935839952224	0.000609112683769843	0.0014967959713692	0.00242524260392276
1	12.1639532432449	0.05	-47.8671746935718	-81.2840964955384	-14.4502528916051	0.0576252672974214	-13.2534046098633	-21.6213388439652	-4.88547037576141	0.25	0.22	0.29	-34.6261385334991	-21.2250604540954	-7.82398237469168	-82.1619855813299	-50.3634879559299	-18.5649903305298	-85.2128168681714	-52.2380771951608	-19.251390057371	-47.8671746935718	0.25570149789019	0.76340382670749	21.6680592800499	0.571591595931235	0.574679803360953	0.486194632264018	-0.0223333338998973	-0.0149714807586539	-0.109849522447604	-0.0519873770573197	-0.0407607061176823	-0.139935839952224	0.000609112683769843	0.0014967959713692	0.00242524260392276
1	12.1639532432449	0.05	-47.7519833126756	-79.6976819823306	-15.8062846430206	0.0544411378981255	-12.2090933939468	-20.1532823428757	-4.26490444501779	0.25	0.22	0.29	-32.6636685819618	-19.7880312259442	-6.91239386992672	-78.4507873435035	-47.5264015662482	-16.6020157889928	-81.3373112076675	-49.3040039412118	-17.2096136737289	-47.7519833126756	0.25371073220471	-0.247054135263305	20.7334392458159	0.571591595931235	0.574679803360953	0.486194632264018	-0.0223333338998973	-0.0149714807586539	-0.109849522447604	-0.0519873770573197	-0.0407607061176823	-0.139935839952224	0.000609112683769843	0.0014967959713692	0.00242524260392276
1	12.1639532432449	0.05	-47.7233835943864	-80.7308435134293	-14.7159236753436	0.0575087041460916	-13.3953877012511	-21.8620576958436	-4.9287177066586	0.25	0.21	0.28	-35.3337806932322	-21.6498235400235	-7.96586638681476	-84.6213030399234	-51.849426882646	-19.0775507253687	-87.8867917358165	-53.8510447216648	-19.7862083371791	-47.7233835943864	0.254177559886991	-0.252745594640201	20.6966012839469	0.571591595931235	0.574679803360953	0.486194632264018	-0.0223333338998973	-0.0149714807586539	-0.109849522447604	-0.0519873770573197	-0.0407607061176823	-0.139935839952224	0.000609112683769843	0.0014967959713692	0.00242524260392276
1	12.1639532432449	0.05	-47.4965167920596	-78.3188511778707	-16.6741824062486	0.0654780823418955	-13.1374854919362	-20.886464436787	-5.38850654708537	0.25	0.21	0.3	-33.4409164143772	-21.034175293792	-8.62743417320686	-79.329766629541	-49.8980409694749	-20.4663153094088	-82.0682586546754	-51.6202167931643	-21.1757817479931	-47.4965167920596	0.258167873135269	0.0224600482582966	20.7851930452164	0.571591595931235	0.574679803360953	0.486194632264018	-0.0223333338998973	-0.0149714807586539	-0.109849522447604	-0.0519873770573197	-0.0407607061176823	-0.139935839952224	0.000609112683769843	0.0014967959713692	0.00242524260392276
1	12.1639532432449	0.05	-47.4627914418529	-78.2419404860846	-16.6836423976212	0.0509971344761269	-11.393976112568	-19.0679733964039	-3.71997882873205	0.25	0.21	0.3	-30.7491988855339	-18.3740364169193	-5.99887394830483	-73.474823892442	-43.9045288611273	-14.3342338298126	-76.175393036705	-45.487705684233	-14.8439291569702	-47.4627914418529	0.253416383298853	0.869222023446023	21.9237093202797	0.571591595931235	0.574679803360953	0.486194632264018	-0.0223333338998973	-0.0149714807586539	-0.109849522447604	-0.0519873770573197	-0.0407607061176823	-0.139935839952224	0.000609112683769843	0.0014967959713692	0.00242524260392276
1	12.1639532432449	0.05	-47.1460032726267	-79.318970487115	-14.9730360581385	0.0577957555250765	-13.1448804297022	-21.4312949941257	-4.85846586527884	0.25	0.2	0.29	-34.5984953297112	-21.2209800798937	-7.84346483007613	-82.7653589327831	-50.7641160830938	-18.7628732334046	-85.6895265732407	-52.5612132425362	-19.4400135450343	-47.1460032726267	0.25205080006839	-0.0309319918651917	21.096358118331	0.571591595931235	0.574679803360953	0.486194632264018	-0.0223333338998973	-0.0149714807586539	-0.109849522447604	-0.0519873770573197	-0.0407607061176823	-0.139935839952224	0.000609112683769843	0.0014967959713692	0.00242524260392276
1	12.1639532432449	0.05	-46.9704744762526	-80.4550644728617	-13.4858844796436	0.0525754941453263	-13.5453473689938	-22.5228643201916	-4.56783041779602	0.25	0.22	0.3	-36.0565113932798	-21.6845408644678	-7.31257033565575	-85.5240510726656	-51.4345317591012	-17.3450124455369	-88.6438710108776	-53.333897953002	-18.0095433189576	-46.9704744762526	0.265193731000755	-0.766796589733129	19.546900451272	0.571591595931235	0.574679803360953	0.486194632264018	-0.0223333338998973	-0.0149714807586539	-0.109849522447604	-0.0519873770573197	-0.0407607061176823	-0.139935839952224	0.000609112683769843	0.0014967959713692	0.00242524260392276
1	12.1639532432449	0.05	-46.9409282297405	-78.5644670202191	-15.317389439262	0.0475815377642224	-11.6758703140846	-19.8317233227991	-3.52001730537005	0.25	0.21	0.29	-31.9240879313181	-18.7952153483802	-5.66634276544225	-76.1450928197322	-44.830205340503	-13.5153178612738	-78.8980666231072	-46.4004829314149	-13.998838833758	-46.9409282297405	0.255521558138697	0.75002361443175	21.6399480765517	0.571591595931235	0.574679803360953	0.486194632264018	-0.0223333338998973	-0.0149714807586539	-0.109849522447604	-0.0519873770573197	-0.0407607061176823	-0.139935839952224	0.000609112683769843	0.0014967959713692	0.00242524260392276
1	12.1639532432449	0.05	-46.9137225911097	-77.5962385335611	-16.2312066486582	0.0505981147288743	-11.7061855778795	-19.6231509136255	-3.78922024213353	0.25	0.21	0.3	-31.3215987055753	-18.6848915679869	-6.04818443039849	-74.0728212112237	-44.1881222435888	-14.3034232759539	-76.667827675553	-45.9006117129761	-14.8177919392955	-46.9137225911097	0.259668461299763	0.212861448847053	20.8508908103859	0.571591595931235	0.574679803360953	0.486194632264018	-0.0223333338998973	-0.0149714807586539	-0.109849522447604	-0.0519873770573197	-0.0407607061176823	-0.139935839952224	0.000609112683769843	0.0014967959713692	0.00242524260392276
1	12.1639532432449	0.05	-46.7833441852377	-77.8952967015424	-15.6713916689329	0.0570849133261761	-12.1987355246014	-19.9393581754927	-4.45811287371018	0.25	0.2	0.28	-32.3729876857873	-19.8055279134049	-7.23806814102248	-77.8903407842661	-47.652670601814	-17.4150004193618	-80.6697502174263	-49.4162144127094	-18.0812407993421	-46.7833441852377	0.24617599711493	0.428842843808298	21.8313266753933	0.571591595931235	0.574679803360953	0.486194632264018	-0.0223333338998973	-0.0149714807586539	-0.109849522447604	-0.0519873770573197	-0.0407607061176823	-0.139935839952224	0.000609112683769843	0.0014967959713692	0.00242524260392276
1	12.1639532432449	0.05	-46.6832410571065	-77.9214065834278	-15.4450755307852	0.0475457985997174	-11.577078583277	-19.6671139556399	-3.48704321091417	0.24	0.21	0.3	-32.3229035291018	-19.0269296776401	-5.73095582617834	-78.7530397492649	-46.3581047989872	-13.9631698487096	-81.4790286656695	-47.93956804439	-14.4427830014167	-46.6832410571065	0.254060889166836	-0.132450553552788	20.9399471002612	0.571591595931235	0.574679803360953	0.486194632264018	-0.0223333338998973	-0.0149714807586539	-0.109849522447604	-0.0519873770573197	-0.0407607061176823	-0.139935839952224	0.000609112683769843	0.0014967959713692	0.00242524260392276
1	12.1639532432449	0.05	-46.4987368035617	-79.4565726976234	-13.5409009095	0.0400384390376307	-10.9470900866638	-19.3160696331287	-2.57811054019887	0.26	0.22	0.3	-30.6671974861569	-17.3801699808892	-4.09314247562148	-72.1393431977057	-40.8838808192952	-9.62841844088464	0.853581241613013	-42.3799639881287	-9.97335932800732	-46.4987368035617	0.259883087059774	-1.17856700516783	19.4224766243779	0.571591595931235	0.574679803360953	0.486194632264018	-0.0223333338998973	-0.0149714807586539	-0.109849522447604	-0.0519873770573197	-0.0407607061176823	-0.139935839952224	0.000609112683769843	0.0014967959713692	0.00242524260392276
1	12.1639532432449	0.05	-46.4735266440694	-77.5549152669171	-15.3921380212217	0.0621895333797871	-13.2939077461052	-21.353944288241	-5.23387120396936	0.25	0.22	0.3	-34.4246420821706	-21.4310766130955	-8.43751114402041	-82.2307618641153	-51.1927982651649	-20.1548346662146	-85.1301822016246	-53.0031641702982	-20.8792496052055	-46.4735266440694	0.26047010714643	-0.269388443544136	20.3094385884095	0.571591595931235	0.574679803360953	0.486194632264018	-0.0223333338998973	-0.0149714807586539	-0.109849522447604	-0.0519873770573197	-0.0407607061176823	-0.139935839952224	0.000609112683769843	0.0014967959713692	0.00242524260392276
1	12.1639532432449	0.05	-46.4387798829673	-77.1132780549301	-15.7642817110045	0.0536884943635161	-12.0766951727831	-19.9927722427718	-4.16061810279434	0.25	0.21	0.31	-32.1297321518484	-19.4080628973966	-6.68639364294486	-76.506544413426	-46.2140119631473	-15.9214795128687	-79.131161565751	-47.7502518782221	-16.4183618421757	-46.4387798829673	0.258117716143478	0.998271821506129	21.7748277375477	0.571591595931235	0.574679803360953	0.486194632264018	-0.0223333338998973	-0.0149714807586539	-0.109849522447604	-0.0519873770573197	-0.0407607061176823	-0.139935839952224	0.000609112683769843	0.0014967959713692	0.00242524260392276
1	12.1639532432449	0.05	-46.418273200586	-78.3908627483618	-14.4456836528103	0.0501961681302369	-12.2503487958119	-20.5702006239984	-3.93049696762545	0.25	0.21	0.29	-33.3647368898534	-19.8699892068311	-6.37524152380867	-80.1967735392615	-47.7602754641354	-15.3237773890093	-83.0880362072618	-49.4837685931362	-15.8650914056797	-46.418273200586	0.253552171389999	-1.09425955120348	19.904039025304	0.571591595931235	0.574679803360953	0.486194632264018	-0.0223333338998973	-0.0149714807586539	-0.109849522447604	-0.0519873770573197	-0.0407607061176823	-0.139935839952224	0.000609112683769843	0.0014967959713692	0.00242524260392276
1	12.1639532432449	0.05	-46.2949375906567	-77.5241547344475	-15.0657204468658	0.0609909137852305	-13.1529744294488	-21.2106868730741	-5.09526198582351	0.26	0.22	0.31	-33.6873066856288	-20.88986019569	-8.09241370575121	-79.2720250997561	-49.1574330122861	-19.042840924816	-82.1539090794697	-50.9221350318071	-19.7331210767258	-46.2949375906567	0.262134443825317	0.237824631802245	20.7610649506708	0.571591595931235	0.574679803360953	0.486194632264018	-0.0223333338998973	-0.0149714807586539	-0.109849522447604	-0.0519873770573197	-0.0407607061176823	-0.139935839952224	0.000609112683769843	0.0014967959713692	0.00242524260392276
1	12.1639532432449	0.05	-46.2415981679681	-77.2746364662603	-15.2085598696759	0.0568954690782098	-12.4160321358008	-20.3084371533759	-4.52362711822568	0.26	0.21	0.29	-32.2187787427588	-19.6976945702516	-7.17661039774445	-75.7331443967925	-46.3012071029557	-16.8692698091189	-78.403444407764	-47.9760987411938	-17.4838552418653	-46.2415981679681	0.256864515302264	0.321436043609807	21.143297933351	0.571591595931235	0.574679803360953	0.486194632264018	-0.0223333338998973	-0.0149714807586539	-0.109849522447604	-0.0519873770573197	-0.0407607061176823	-0.139935839952224	0.000609112683769843	0.0014967959713692	0.00242524260392276
1	12.1639532432449	0.05	-46.1705868121502	-77.7759172806021	-14.5652563436984	0.0445285377578843	-11.2312755488031	-19.3540461272714	-3.10850497033481	0.25	0.22	0.29	-31.016142852511	-17.998864141733	-4.98158543095494	-73.6463171233767	-42.7374242743831	-11.8285314253896	-76.3989801646638	-44.3676819057175	-12.2748233957209	-46.1705868121502	0.255272216670068	0.0357255165122389	20.9377784112832	0.571591595931235	0.574679803360953	0.486194632264018	-0.0223333338998973	-0.0149714807586539	-0.109849522447604	-0.0519873770573197	-0.0407607061176823	-0.139935839952224	0.000609112683769843	0.0014967959713692	0.00242524260392276
1	12.1639532432449	0.05	-46.0330343715598	-77.5032331367109	-14.5628356064087	0.0424876673125901	-11.1462655616449	-19.407702493661	-2.88482862962869	0.25	0.22	0.31	-30.9630491470683	-17.7827524151408	-4.60245568321327	-73.1901733691327	-42.0347080826098	-10.879242796087	-75.7060928681412	-43.5025631547719	-11.2671662526505	-46.0330343715598	0.261483648646309	0.625533416176558	21.1750156410036	0.571591595931235	0.574679803360953	0.486194632264018	-0.0223333338998973	-0.0149714807586539	-0.109849522447604	-0.0519873770573197	-0.0407607061176823	-0.139935839952224	0.000609112683769843	0.0014967959713692	0.00242524260392276
1	12.1639532432449	0.05	-46.013857482295	-76.9811800514445	-15.0465349131454	0.0563167182207433	-12.6326093794074	-20.7063164794776	-4.55890227933717	0.26	0.22	0.3	-32.8794057965509	-20.0592263943476	-7.23904699214418	-77.3548507910052	-47.1930202850722	-17.0311897791392	-80.0719416405292	-48.909198617544	-17.6387628181063	-46.013857482295	0.26375622402936	-0.483156837136547	19.9779676709432	0.571591595931235	0.574679803360953	0.486194632264018	-0.0223333338998973	-0.0149714807586539	-0.109849522447604	-0.0519873770573197	-0.0407607061176823	-0.139935839952224	0.000609112683769843	0.0014967959713692	0.00242524260392276
1	12.1639532432449	0.05	-45.9841314291015	-76.3638561818702	-15.6044066763328	0.0492449573767497	-11.4458828544862	-19.2980257435337	-3.59373996543872	0.25	0.22	0.3	-30.869807851452	-18.3092410127296	-5.74867417400715	-73.1640552912145	-43.3944496266927	-13.624843962171	-75.7555902404653	-44.9525151994535	-14.1148198794875	-45.9841314291015	0.258591950028829	0.443894912836366	21.1505908151446	0.571591595931235	0.574679803360953	0.486194632264018	-0.0223333338998973	-0.0149714807586539	-0.109849522447604	-0.0519873770573197	-0.0407607061176823	-0.139935839952224	0.000609112683769843	0.0014967959713692	0.00242524260392276
1	12.1639532432449	0.05	-45.9723542327261	-77.9423403792561	-14.002368086196	0.0542357875645104	-12.9467548154913	-21.3877732294018	-4.50573640158084	0.25	0.22	0.3	-34.095780758642	-20.6393488929483	-7.1829170272547	-80.5331853486439	-48.7495072084497	-16.9658290682555	-83.4090811531274	-50.5499596871742	-17.5918384870252	-45.9723542327261	0.263333607810348	-0.679329569560323	19.7611634277509	0.571591595931235	0.574679803360953	0.486194632264018	-0.0223333338998973	-0.0149714807586539	-0.109849522447604	-0.0519873770573197	-0.0407607061176823	-0.139935839952224	0.000609112683769843	0.0014967959713692	0.00242524260392276
1	12.1639532432449	0.05	-45.9529449884522	-77.2248981950622	-14.6809917818422	0.0576132362658519	-13.1791223994064	-21.5010782258664	-4.8571665729464	0.26	0.22	0.3	-33.6659396410898	-20.6355948552935	-7.60525006949708	-78.1159803907824	-47.8813227925116	-17.6466651942408	-81.0153975969813	-49.622297013557	-18.288811613324	-45.9529449884522	0.269143686111611	2.09575173773168	22.2966907260339	0.571591595931235	0.574679803360953	0.486194632264018	-0.0223333338998973	-0.0149714807586539	-0.109849522447604	-0.0519873770573197	-0.0407607061176823	-0.139935839952224	0.000609112683769843	0.0014967959713692	0.00242524260392276
1	12.1639532432449	0.05	-45.9488520609584	-76.4314813303627	-15.4662227915541	0.0397516248677409	-10.606246120911	-18.7450673676661	-2.4674248741558	0.25	0.21	0.3	-30.3376493585242	-17.1655065044702	-3.99336365041612	-72.7575251106948	-41.167321692505	-9.57711827431512	-75.313364504666	-42.5926483767355	-9.90097432298151	-45.9488520609584	0.258024117924772	0.517677952124295	21.2904861276478	0.571591595931235	0.574679803360953	0.486194632264018	-0.0223333338998973	-0.0149714807586539	-0.109849522447604	-0.0519873770573197	-0.0407607061176823	-0.139935839952224	0.000609112683769843	0.0014967959713692	0.00242524260392276
1	12.1639532432449	0.05	-45.9058520167782	-77.6996297906125	-14.1120742429438	0.0459346432054778	-11.818281601419	-20.2275591189985	-3.40900408383953	0.25	0.21	0.28	-32.754297145416	-19.1372327745418	-5.52016840366773	-78.5956464483201	-45.9207893996162	-13.2459323509122	-81.629408987714	-47.6324507661548	-13.7305335158191	-45.9058520167782	0.254696235300582	0.946140778514508	21.9279375022305	0.571591595931235	0.574679803360953	0.486194632264018	-0.0223333338998973	-0.0149714807586539	-0.109849522447604	-0.0519873770573197	-0.0407607061176823	-0.139935839952224	0.000609112683769843	0.0014967959713692	0.00242524260392276
1	12.1639532432449	0.05	-45.8645985389142	-76.7658396902853	-14.9633573875431	0.0630150044069445	-12.7999749061408	-20.5061507092908	-5.09379910299072	0.25	0.21	0.29	-33.328978091846	-20.8040060404734	-8.27903398910081	-80.2786017326364	-50.1100427011029	-19.9414836695694	-83.1102255182935	-51.8403714583093	-20.6543631869691	-45.8645985389142	0.251686145960477	-0.271878680273794	20.8340757506737	0.571591595931235	0.574679803360953	0.486194632264018	-0.0223333338998973	-0.0149714807586539	-0.109849522447604	-0.0519873770573197	-0.0407607061176823	-0.139935839952224	0.000609112683769843	0.0014967959713692	0.00242524260392276
1	12.1639532432449	0.05	-45.5031029557618	-78.058042148968	-12.9481637625557	0.0464658806887232	-11.8974593282678	-20.3121997363112	-3.48271892022437	0.24	0.21	0.28	-33.1219473611237	-19.4005093843943	-5.6790714076648	-80.0481306203265	-46.8865701756907	-13.725009731055	-83.0258664812609	-48.5598866129885	-14.2237152163206	-45.5031029557618	0.252040299496912	-0.522437573046306	20.5580976903992	0.571591595931235	0.574679803360953	0.486194632264018	-0.0223333338998973	-0.0149714807586539	-0.109849522447604	-0.0519873770573197	-0.0407607061176823	-0.139935839952224	0.000609112683769843	0.0014967959713692	0.00242524260392276
1	12.1639532432449	0.05	-45.4999666508793	-76.9137590589537	-14.0861742428048	0.0502569983922479	-12.0439136399869	-20.218351033057	-3.86947624691683	0.25	0.21	0.29	-32.3647850197341	-19.279449403025	-6.1941137863158	-76.7615999790621	-45.7262849726702	-14.6909699662783	-79.5317866617492	-47.3653383896797	-15.2169322621204	-45.4999666508793	0.255266934495146	0.847698442562977	21.763472085211	0.571591595931235	0.574679803360953	0.486194632264018	-0.0223333338998973	-0.0149714807586539	-0.109849522447604	-0.0519873770573197	-0.0407607061176823	-0.139935839952224	0.000609112683769843	0.0014967959713692	0.00242524260392276
1	12.1639532432449	0.05	-45.4436860816339	-76.7555502049433	-14.1318219583245	0.0469490027452675	-11.2344083776686	-19.1372003938046	-3.33161636153264	0.25	0.21	0.3	-30.6459229711765	-17.9905527811807	-5.33518259118477	-72.7130284723875	-42.685859970422	-12.6586914684564	-75.2815227245543	-44.1742421405718	-13.1063070608911	-45.4436860816339	0.257770648147971	2.24665782776059	22.9862924164485	0.571591595931235	0.574679803360953	0.486194632264018	-0.0223333338998973	-0.0149714807586539	-0.109849522447604	-0.0519873770573197	-0.0407607061176823	-0.139935839952224	0.000609112683769843	0.0014967959713692	0.00242524260392276
1	12.1639532432449	0.05	-45.3392288713708	-74.9337563818624	-15.7447013608791	0.0581208062905134	-12.9352751648738	-21.0653196069161	-4.80523072283148	0.25	0.21	0.3	-33.7279459491309	-20.7108303951278	-7.69371484112459	-80.0122620274621	-49.1319688095026	-18.251675591543	-82.7037580680307	-50.8026642276549	-18.8956101757419	-45.3392288713708	0.265373352120556	-0.126245744966517	20.2573225223557	0.571591595931235	0.574679803360953	0.486194632264018	-0.0223333338998973	-0.0149714807586539	-0.109849522447604	-0.0519873770573197	-0.0407607061176823	-0.139935839952224	0.000609112683769843	0.0014967959713692	0.00242524260392276
1	12.1639532432449	0.05	-45.0992741734998	-77.1935119415546	-13.005036405445	0.0455724174252834	-11.6409564995869	-19.9584905110511	-3.32342248812272	0.25	0.21	0.29	-32.3343554558916	-18.8592832256427	-5.38421099539377	-77.6265428065414	-45.2763302677583	-12.9261177289752	-80.3551788361179	-46.9138957077353	-13.3855352254375	-45.0992741734998	0.251933397896207	0.478982938707736	21.5793637325708	0.571591595931235	0.574679803360953	0.486194632264018	-0.0223333338998973	-0.0149714807586539	-0.109849522447604	-0.0519873770573197	-0.0407607061176823	-0.139935839952224	0.000609112683769843	0.0014967959713692	0.00242524260392276
1	12.1639532432449	0.05	-44.9984708280614	-76.0456211589357	-13.951320497187	0.048403308503551	-12.1548198346948	-20.569215411363	-3.74042425802668	0.25	0.22	0.29	-33.0730301448392	-19.5436099412853	-6.01418973773133	-78.7934175713939	-46.5608325639441	-14.3282475564944	-81.7752985285382	-48.2829650288903	-14.8849624986772	-44.9984708280614	0.26107719253555	0.707884329882642	21.2706771044945	0.571591595931235	0.574679803360953	0.486194632264018	-0.0223333338998973	-0.0149714807586539	-0.109849522447604	-0.0519873770573197	-0.0407607061176823	-0.139935839952224	0.000609112683769843	0.0014967959713692	0.00242524260392276
1	12.1639532432449	0.05	-44.9919665313842	-76.131884670118	-13.8520483926504	0.0453746726574295	-11.3725941770742	-19.5169122639459	-3.22827609020249	0.24	0.21	0.28	-31.8664833909544	-18.5687458423061	-5.27100829365792	-77.1169160265604	-44.9363802171577	-12.7558444077549	-80.0770513795876	-46.7144114887994	-13.2422069401659	-44.9919665313842	0.24984869508929	0.807868485314346	22.0289386151505	0.571591595931235	0.574679803360953	0.486194632264018	-0.0223333338998973	-0.0149714807586539	-0.109849522447604	-0.0519873770573197	-0.0407607061176823	-0.139935839952224	0.000609112683769843	0.0014967959713692	0.00242524260392276
1	12.1639532432449	0.05	-44.8320671407181	-74.508043318249	-15.1560909631872	0.0580882178925744	-12.1911590378953	-19.855795249417	-4.52652282637364	0.24	0.21	0.29	-32.2996225264802	-19.8314814459958	-7.36334036551153	-77.8675599108049	-47.8095082488996	-17.7514565869944	-80.7515963964602	-49.6137795236823	-18.4008145294935	-44.8320671407181	0.253903615015465	0.916299313698298	21.9318586195491	0.571591595931235	0.574679803360953	0.486194632264018	-0.0223333338998973	-0.0149714807586539	-0.109849522447604	-0.0519873770573197	-0.0407607061176823	-0.139935839952224	0.000609112683769843	0.0014967959713692	0.00242524260392276
1	12.1639532432449	0.05	-44.8181442904573	-74.9951894713254	-14.6410991095892	0.0572050967903973	-11.2221023633461	-18.3350717249034	-4.10913300178867	0.24	0.21	0.29	-29.8094250659144	-18.2450564961696	-6.68068792642481	-71.8236897464078	-43.9601660981035	-16.0966424497992	-74.3744231870747	-45.4401309356809	-16.6623427752534	-44.8181442904573	0.247711826549201	0.996700996495381	22.4370842196164	0.571591595931235	0.574679803360953	0.486194632264018	-0.0223333338998973	-0.0149714807586539	-0.109849522447604	-0.0519873770573197	-0.0407607061176823	-0.139935839952224	0.000609112683769843	0.0014967959713692	0.00242524260392276
1	12.1639532432449	0.05	-44.7571726637892	-73.8932678942119	-15.6210774333665	0.0551220483922302	-11.6107810712336	-19.1161506268468	-4.10541151562031	0.25	0.2	0.3	-30.6467712307105	-18.6142575587486	-6.58174388678658	-72.7976565130016	-44.2158920365623	-15.634127560123	-75.199841542166	-45.6588696463727	-16.1481622769147	-44.7571726637892	0.255628207106489	0.193947749933022	21.1259919695682	0.571591595931235	0.574679803360953	0.486194632264018	-0.0223333338998973	-0.0149714807586539	-0.109849522447604	-0.0519873770573197	-0.0407607061176823	-0.139935839952224	0.000609112683769843	0.0014967959713692	0.00242524260392276
1	12.1639532432449	0.05	-44.7502652954073	-76.248846840447	-13.2516837503677	0.0514107043248234	-11.9755603690862	-20.0070044299894	-3.94411630818303	0.24	0.21	0.29	-32.6265466153154	-19.5292193788314	-6.43189214234746	-78.8564841642975	-47.2009985256916	-15.5455128870858	-81.6983543460466	-48.8274504356257	-16.0984117388622	-44.7502652954073	0.253610910126788	-0.534967300651767	20.4352740049311	0.571591595931235	0.574679803360953	0.486194632264018	-0.0223333338998973	-0.0149714807586539	-0.109849522447604	-0.0519873770573197	-0.0407607061176823	-0.139935839952224	0.000609112683769843	0.0014967959713692	0.00242524260392276
1	12.1639532432449	0.05	-44.6704943767996	-75.780056120861	-13.5609326327382	0.0517104110978974	-12.0692438164332	-20.1387511081578	-3.99973652470853	0.24	0.21	0.29	-32.7568469409318	-19.631325212989	-6.50580348504622	-78.9622662949056	-47.3224401599209	-15.6826140249362	-81.9252528449241	-49.0993852743367	-16.2665189860893	-44.6704943767996	0.25591943960081	-0.905819203489868	19.9932485297264	0.571591595931235	0.574679803360953	0.486194632264018	-0.0223333338998973	-0.0149714807586539	-0.109849522447604	-0.0519873770573197	-0.0407607061176823	-0.139935839952224	0.000609112683769843	0.0014967959713692	0.00242524260392276
1	12.1639532432449	0.05	-44.6390207285705	-75.5480512759319	-13.7299901812092	0.0535968368649751	-12.102582832488	-20.0427937170081	-4.16237194796784	0.24	0.21	0.3	-32.7206827142618	-19.7579628107865	-6.79524290731114	-79.1730217980392	-47.8076094549648	-16.4421971118904	-81.8423819846845	-49.4435690874848	-17.0347592658193	-44.6390207285705	0.256229759189168	-0.918811304655087	20.0647700515077	0.571591595931235	0.574679803360953	0.486194632264018	-0.0223333338998973	-0.0149714807586539	-0.109849522447604	-0.0519873770573197	-0.0407607061176823	-0.139935839952224	0.000609112683769843	0.0014967959713692	0.00242524260392276
1	12.1639532432449	0.05	-44.6203272505057	-73.6396243745727	-15.6010301264386	0.0570243621090641	-12.0982627441436	-19.7794524649189	-4.41707302336818	0.25	0.21	0.3	-31.8023823162741	-19.4521854350818	-7.10198855388949	-75.7643005861603	-46.3418497930293	-16.9193989998984	-78.4034855479795	-48.0048007289746	-17.5148663010855	-44.6203272505057	0.259951865419747	-0.37347621681755	20.2629116679282	0.571591595931235	0.574679803360953	0.486194632264018	-0.0223333338998973	-0.0149714807586539	-0.109849522447604	-0.0519873770573197	-0.0407607061176823	-0.139935839952224	0.000609112683769843	0.0014967959713692	0.00242524260392276
1	12.1639532432449	0.05	-44.5257917368728	-73.666828310918	-15.3847551628276	0.0577283426647518	-11.9698062581643	-19.5201391840642	-4.41947333226437	0.25	0.21	0.28	-31.6296154525034	-19.3953724108579	-7.16112936921239	-75.947925040567	-46.5714890592237	-17.1950530778805	-78.7428013235262	-48.2896075199876	-17.8203207762146	-44.5257917368728	0.253384672823711	-0.166242005263535	20.9164147454522	0.571591595931235	0.574679803360953	0.486194632264018	-0.0223333338998973	-0.0149714807586539	-0.109849522447604	-0.0519873770573197	-0.0407607061176823	-0.139935839952224	0.000609112683769843	0.0014967959713692	0.00242524260392276
1	12.1639532432449	0.05	-44.3693304970541	-75.5066467905225	-13.2320142035857	0.0447083004186258	-10.9078020941124	-18.7800114095681	-3.03559277865677	0.25	0.21	0.3	-30.3610210603869	-17.6342815709448	-4.90754208150271	-72.7326630408708	-42.2445693416024	-11.756475642334	-75.2865635303843	-43.6781570065094	-12.169132623932	-44.3693304970541	0.257100892641672	0.169178153926022	21.0708466420529	0.571591595931235	0.574679803360953	0.486194632264018	-0.0223333338998973	-0.0149714807586539	-0.109849522447604	-0.0519873770573197	-0.0407607061176823	-0.139935839952224	0.000609112683769843	0.0014967959713692	0.00242524260392276
1	12.1639532432449	0.05	-44.3289019277708	-74.8594863508775	-13.7983175046641	0.0511599219726171	-11.8618154619919	-19.8375042309735	-3.88612669301027	0.25	0.21	0.31	-31.8971093742101	-19.0728440817217	-6.24857878923327	-75.9933166363085	-45.4401263278457	-14.8869360193829	-78.6977158655115	-46.9859104431364	-15.3931264264489	-44.3289019277708	0.26047970537438	1.95675565468897	22.562283318858	0.571591595931235	0.574679803360953	0.486194632264018	-0.0223333338998973	-0.0149714807586539	-0.109849522447604	-0.0519873770573197	-0.0407607061176823	-0.139935839952224	0.000609112683769843	0.0014967959713692	0.00242524260392276
1	12.1639532432449	0.05	-44.2266005665931	-73.5221848561232	-14.931016277063	0.0497621084372171	-11.4431845432801	-19.2504536441011	-3.6359154424591	0.25	0.21	0.3	-30.9963435409816	-18.4253777009068	-5.85441186083201	-73.9514509688726	-43.9594887645389	-13.9675265602052	4.54561807274593	-45.5222699807072	-14.4490927726077	-44.2266005665931	0.261980908651653	-2.07836084443805	18.4878176290137	0.571591595931235	0.574679803360953	0.486194632264018	-0.0223333338998973	-0.0149714807586539	-0.109849522447604	-0.0519873770573197	-0.0407607061176823	-0.139935839952224	0.000609112683769843	0.0014967959713692	0.00242524260392276
1	12.1639532432449	0.05	-44.2257289861179	-75.1149464141558	-13.3365115580799	0.0545567542241628	-12.1165293505396	-19.9916491587887	-4.24140954229056	0.25	0.21	0.29	-32.4549817249356	-19.6703001097102	-6.88561849448482	-78.0804780622517	-47.3229795416618	-16.5654810210719	-80.831872468649	-49.0281315958983	-17.1496909659502	-44.2257289861179	0.25496463511487	-0.553048005221001	20.4024123653603	0.571591595931235	0.574679803360953	0.486194632264018	-0.0223333338998973	-0.0149714807586539	-0.109849522447604	-0.0519873770573197	-0.0407607061176823	-0.139935839952224	0.000609112683769843	0.0014967959713692	0.00242524260392276
1	12.1639532432449	0.05	-44.1934050704572	-75.4690541478172	-12.9177559930971	0.0526391987681628	-11.6569656766937	-19.3779745166843	-3.93595683670299	0.26	0.21	0.29	-30.6986056446279	-18.4669761028776	-6.2353465611274	-72.0571535443343	-43.3465202930958	-14.6358870418572	-74.6172618375133	-44.9188018022122	-15.1708132888871	-44.1934050704572	0.255457311436757	1.46266985126085	22.3763744919833	0.571591595931235	0.574679803360953	0.486194632264018	-0.0223333338998973	-0.0149714807586539	-0.109849522447604	-0.0519873770573197	-0.0407607061176823	-0.139935839952224	0.000609112683769843	0.0014967959713692	0.00242524260392276
1	12.1639532432449	0.05	-44.1765234663691	-73.6583889881472	-14.694657944591	0.0555720081140883	-12.0105228985803	-19.7409547723667	-4.28009102479398	0.25	0.21	0.3	-31.8476957586853	-19.3763413972329	-6.90498703578036	-76.1317761545037	-46.319058594532	-16.5063410345603	-78.8242917360303	-47.941941957575	-17.1027769426408	-44.1765234663691	0.259879396301084	0.208639030249291	20.8823777159821	0.571591595931235	0.574679803360953	0.486194632264018	-0.0223333338998973	-0.0149714807586539	-0.109849522447604	-0.0519873770573197	-0.0407607061176823	-0.139935839952224	0.000609112683769843	0.0014967959713692	0.00242524260392276
1	12.1639532432449	0.05	-44.1664663889936	-73.4951167645067	-14.8378160134805	0.049274254163893	-10.17208917971	-17.1481975467483	-3.19598081267178	0.25	0.22	0.28	-27.4594548856045	-16.288593781424	-5.11773267724338	-65.1494046866374	-38.6457849386719	-12.1421651907063	-67.7317198379364	-40.1109665272669	-12.6084253768178	-44.1664663889936	0.253641120020468	0.137381100659782	21.1257566572673	0.571591595931235	0.574679803360953	0.486194632264018	-0.0223333338998973	-0.0149714807586539	-0.109849522447604	-0.0519873770573197	-0.0407607061176823	-0.139935839952224	0.000609112683769843	0.0014967959713692	0.00242524260392276
1	12.1639532432449	0.05	-44.0831984206561	-73.764195663178	-14.4022011781341	0.0502117410088111	-12.0985649742933	-20.3139908395641	-3.8831391090225	0.25	0.22	0.3	-32.4288712547503	-19.3139205888806	-6.1989699230109	-76.7022884368714	-45.6821915328966	-14.6620946289218	-79.5260681377101	-47.3717540033271	-15.1918157045035	-44.0831984206561	0.262441107831777	-0.20253924010154	20.2822253910558	0.571591595931235	0.574679803360953	0.486194632264018	-0.0223333338998973	-0.0149714807586539	-0.109849522447604	-0.0519873770573197	-0.0407607061176823	-0.139935839952224	0.000609112683769843	0.0014967959713692	0.00242524260392276
1	12.1639532432449	0.05	-44.0338559865727	-73.8741068155164	-14.193605157629	0.0605157054600486	-12.1844455054189	-19.6799685449747	-4.68892246586311	0.26	0.22	0.3	-31.1846948607471	-19.3073588641947	-7.43002286764227	-73.2160081573719	-45.3301772042518	-17.4443462511316	-75.8812403853449	-47.0172713474535	-18.0756546417986	-44.0338559865727	0.258452093362822	0.169778587246037	20.9188521614128	0.571591595931235	0.574679803360953	0.486194632264018	-0.0223333338998973	-0.0149714807586539	-0.109849522447604	-0.0519873770573197	-0.0407607061176823	-0.139935839952224	0.000609112683769843	0.0014967959713692	0.00242524260392276
1	12.1639532432449	0.05	-43.9465778930821	-73.5319360812412	-14.3612197049229	0.054141913947232	-11.5354068111655	-19.0631460199029	-4.00766760242816	0.25	0.21	0.3	-30.8130005556851	-18.6454269463917	-6.47785333709829	-73.8014029806577	-44.6583793529053	-15.5153557251529	-76.3772171163035	-46.2676863133852	-16.0879419600051	-43.9465778930821	0.255505438770925	-0.199664129131079	20.6931602353182	0.571591595931235	0.574679803360953	0.486194632264018	-0.0223333338998973	-0.0149714807586539	-0.109849522447604	-0.0519873770573197	-0.0407607061176823	-0.139935839952224	0.000609112683769843	0.0014967959713692	0.00242524260392276
1	12.1639532432449	0.05	-43.9085681985224	-73.2386761389153	-14.5784602581295	0.0525269722365782	-11.5281679029123	-19.1724727600255	-3.88386304579902	0.25	0.21	0.3	-30.7920160170448	-18.514853830111	-6.2376916431771	-73.274500900117	-44.0590402683937	-14.8435796366703	-75.9288603831292	-45.6421774377571	-15.3786128271387	-43.9085681985224	0.259613333600619	-0.5301605293711	20.1642539091676	0.571591595931235	0.574679803360953	0.486194632264018	-0.0223333338998973	-0.0149714807586539	-0.109849522447604	-0.0519873770573197	-0.0407607061176823	-0.139935839952224	0.000609112683769843	0.0014967959713692	0.00242524260392276
1	12.1639532432449	0.05	-43.7086784730621	-72.4796609304596	-14.9376960156646	0.0578718389762038	-12.2353526998658	-19.9430261326473	-4.52767926708427	0.25	0.22	0.29	-32.139319659799	-19.7179660175861	-7.29661237537323	-76.7456684598146	-47.0846458078702	-17.4236231559258	-79.5653955109868	-48.741530767052	-18.0644554731148	-43.7086784730621	0.259435435621592	-1.13028072403076	19.5870603699603	0.571591595931235	0.574679803360953	0.486194632264018	-0.0223333338998973	-0.0149714807586539	-0.109849522447604	-0.0519873770573197	-0.0407607061176823	-0.139935839952224	0.000609112683769843	0.0014967959713692	0.00242524260392276
1	12.1639532432449	0.05	-43.4542436985106	-73.9868678245978	-12.9216195724234	0.0467059014526209	-10.8819083245726	-18.5576101810053	-3.20620646813999	0.24	0.21	0.28	-30.381851946522	-17.8154689309721	-5.2490859154222	-73.7284422393843	-43.2332688065478	-12.7380953737112	-76.5009649385175	-44.7866305197336	-13.2285782094921	-43.4542436985106	0.249130650723535	0.934852050975971	22.1536777500831	0.571591595931235	0.574679803360953	0.486194632264018	-0.0223333338998973	-0.0149714807586539	-0.109849522447604	-0.0519873770573197	-0.0407607061176823	-0.139935839952224	0.000609112683769843	0.0014967959713692	0.00242524260392276
1	12.1639532432449	0.05	-43.416234435237	-72.2126813689389	-14.6197875015351	0.0463616345407581	-10.7942280297326	-18.4376799425747	-3.15077611689058	0.25	0.21	0.29	-29.6531412044099	-17.3602518839235	-5.06736256343713	-70.6636387992366	-41.369599265487	-12.0755597317374	-73.0937841018242	-42.8880867109153	-12.5035605929826	-43.416234435237	0.257214143651785	1.37141960281727	22.2314725160517	0.571591595931235	0.574679803360953	0.486194632264018	-0.0223333338998973	-0.0149714807586539	-0.109849522447604	-0.0519873770573197	-0.0407607061176823	-0.139935839952224	0.000609112683769843	0.0014967959713692	0.00242524260392276
1	12.1639532432449	0.05	-43.223208269869	-73.8287334376701	-12.617683102068	0.0450319003149376	-10.9040776884733	-18.7439446620667	-3.06421071487995	0.24	0.2	0.28	-30.5772100368715	-17.7879459073291	-4.99868177778677	-73.9292184753338	-43.007486216846	-12.0857539583582	-76.4935961821586	-44.521662931978	-12.5086096735671	-43.223208269869	0.249536297566857	-2.11959945955808	19.1232994120273	0.571591595931235	0.574679803360953	0.486194632264018	-0.0223333338998973	-0.0149714807586539	-0.109849522447604	-0.0519873770573197	-0.0407607061176823	-0.139935839952224	0.000609112683769843	0.0014967959713692	0.00242524260392276
1	12.1639532432449	0.05	-43.2178943721122	-72.3939185237227	-14.0418702205018	0.0480194400472942	-10.8229404494936	-18.3467228158906	-3.29915808309654	0.24	0.21	0.29	-30.1312324075587	-17.774756684851	-5.41828096214316	-73.3586006085732	-43.2750728188417	-13.1915450291102	-75.8486776523944	-44.8240588705071	-13.6486314106158	-43.2178943721122	0.25099818722247	0.494362028497284	21.6806002176993	0.571591595931235	0.574679803360953	0.486194632264018	-0.0223333338998973	-0.0149714807586539	-0.109849522447604	-0.0519873770573197	-0.0407607061176823	-0.139935839952224	0.000609112683769843	0.0014967959713692	0.00242524260392276
1	12.1639532432449	0.05	-43.1403294086861	-73.4947980255155	-12.7858607918566	0.0510698279010167	-12.2556672850509	-20.5038325565618	-4.00750201353999	0.25	0.21	0.29	-33.1766353566883	-19.830526973305	-6.48441858992165	-79.5479342021628	-47.5478431705602	-15.5477521389577	-82.5268644613596	-49.2803929873397	-16.125275603583	-43.1403294086861	0.251643467325413	1.35076110471166	22.4805156678718	0.571591595931235	0.574679803360953	0.486194632264018	-0.0223333338998973	-0.0149714807586539	-0.109849522447604	-0.0519873770573197	-0.0407607061176823	-0.139935839952224	0.000609112683769843	0.0014967959713692	0.00242524260392276
1	12.1639532432449	0.05	-42.9321573736205	-73.6643548997222	-12.1999598475189	0.0443827106020628	-10.8904502535482	-18.7802573526094	-3.00064315448696	0.25	0.21	0.28	-30.5201458027383	-17.6982734237972	-4.87640104485609	-73.5038981197008	-42.6240456073011	-11.7441930949015	-76.2026169659381	-44.1940506648306	-12.1944489801644	-42.9321573736205	0.249733393637217	-1.49320518079699	19.7437358261071	0.571591595931235	0.574679803360953	0.486194632264018	-0.0223333338998973	-0.0149714807586539	-0.109849522447604	-0.0519873770573197	-0.0407607061176823	-0.139935839952224	0.000609112683769843	0.0014967959713692	0.00242524260392276
1	12.1639532432449	0.05	-42.9278095246004	-72.4306161343896	-13.4250029148113	0.0490457485315002	-10.8877925565765	-18.3730101194269	-3.40257499372611	0.25	0.21	0.29	-29.5656070983791	-17.520493093074	-5.47537908776886	-70.4947663414937	-41.7749942585051	-13.0552221755165	-72.9759019467441	-43.2623046317171	-13.522613486003	-42.9278095246004	0.254862218607714	0.149173262791332	21.2195764064928	0.571591595931235	0.574679803360953	0.486194632264018	-0.0223333338998973	-0.0149714807586539	-0.109849522447604	-0.0519873770573197	-0.0407607061176823	-0.139935839952224	0.000609112683769843	0.0014967959713692	0.00242524260392276
1	12.1639532432449	0.05	-42.7028403736603	-71.4199184529245	-13.9857622943961	0.0637085431492486	-12.4170074672945	-19.849065586079	-4.98494934850999	0.25	0.22	0.3	-31.7454486752452	-19.8590443234563	-7.97263997166738	-75.2255414716841	-47.0589462327275	-18.8923509937709	-77.8835036002807	-48.8089564487407	-19.5889509173181	-42.7028403736603	0.261379072084579	0.0387587727137593	20.6300569010549	0.571591595931235	0.574679803360953	0.486194632264018	-0.0223333338998973	-0.0149714807586539	-0.109849522447604	-0.0519873770573197	-0.0407607061176823	-0.139935839952224	0.000609112683769843	0.0014967959713692	0.00242524260392276
1	12.1639532432449	0.05	-42.5731392312802	-71.2491727993696	-13.8971056631908	0.0533168995303623	-11.1113435562536	-18.4214197966311	-3.80126731587618	0.26	0.22	0.31	-29.1504283798684	-17.5828154461752	-6.0152025124821	-68.3468833808731	-41.2251450011994	-14.1034066215258	-70.7633961582845	-42.6423658743027	-14.606374181791	-42.5731392312802	0.265178321485793	-1.95359462953236	18.4190652046444	0.571591595931235	0.574679803360953	0.486194632264018	-0.0223333338998973	-0.0149714807586539	-0.109849522447604	-0.0519873770573197	-0.0407607061176823	-0.139935839952224	0.000609112683769843	0.0014967959713692	0.00242524260392276
1	12.1639532432449	0.05	-42.5409129644612	-71.7264858412185	-13.3553400877038	0.0519577164566846	-11.626154180826	-19.379878677059	-3.87242968459297	0.24	0.21	0.28	-31.875116314944	-19.1221535998563	-6.36919088476846	-77.7234801716866	-46.6269773409918	-15.5304745102969	-80.5693698065376	-48.3053275367047	-16.1752223167709	-42.5409129644612	0.249331186901013	0.879098966981849	22.1682621735391	0.571591595931235	0.574679803360953	0.486194632264018	-0.0223333338998973	-0.0149714807586539	-0.109849522447604	-0.0519873770573197	-0.0407607061176823	-0.139935839952224	0.000609112683769843	0.0014967959713692	0.00242524260392276
1	12.1639532432449	0.05	-42.4550354325415	-72.0863663339168	-12.8237045311662	0.0474190864622144	-11.1581642072747	-18.9663934643768	-3.34993495017266	0.25	0.21	0.3	-30.6166162301756	-18.0121345689185	-5.40765290766148	-73.2338146316378	-43.0843602775475	-12.9349059234573	-75.7425536168233	-44.6204350853571	-13.3829367212208	-42.4550354325415	0.258654415027825	0.365310552496169	21.0920860706579	0.571591595931235	0.574679803360953	0.486194632264018	-0.0223333338998973	-0.0149714807586539	-0.109849522447604	-0.0519873770573197	-0.0407607061176823	-0.139935839952224	0.000609112683769843	0.0014967959713692	0.00242524260392276
1	12.1639532432449	0.05	-42.3490530301017	-70.5593946872598	-14.1387113729435	0.0566717050033507	-11.7767942174307	-19.2785140274555	-4.27507440740591	0.25	0.22	0.29	-30.9652790165702	-18.9159661550743	-6.8666532935783	-73.6939060668005	-45.017887042092	-16.3418680173835	-76.3152524963552	-46.6856620739534	-16.9558643642277	-42.3490530301017	0.258401962131297	0.8800894670306	21.5924518486298	0.571591595931235	0.574679803360953	0.486194632264018	-0.0223333338998973	-0.0149714807586539	-0.109849522447604	-0.0519873770573197	-0.0407607061176823	-0.139935839952224	0.000609112683769843	0.0014967959713692	0.00242524260392276
1	12.1639532432449	0.05	-42.2466591734801	-70.1493816176721	-14.3439367292882	0.0590097610162166	-12.0854193484324	-19.6203249769845	-4.55051371988022	0.25	0.22	0.3	-31.4746348001485	-19.3872507639279	-7.29986672770735	-74.8110275829037	-46.0809207435201	-17.3508139041365	-77.4359286274256	-47.7328784092964	-17.9444878272735	-42.2466591734801	0.26476074171771	1.3076211738784	21.6788159304565	0.571591595931235	0.574679803360953	0.486194632264018	-0.0223333338998973	-0.0149714807586539	-0.109849522447604	-0.0519873770573197	-0.0407607061176823	-0.139935839952224	0.000609112683769843	0.0014967959713692	0.00242524260392276
1	12.1639532432449	0.05	-42.2410293258285	-71.5935903559078	-12.8884682957491	0.0488757918529381	-11.2102691316951	-18.9312631340039	-3.48927512938636	0.25	0.21	0.3	-30.6764767302023	-18.1652728464833	-5.65406896276427	-73.6618567184372	-43.6193418637142	-13.5768270089913	-76.2740332684394	-45.1098245717695	-14.0425366452261	-42.2410293258285	0.260150712469613	1.24307027688137	21.9169970686447	0.571591595931235	0.574679803360953	0.486194632264018	-0.0223333338998973	-0.0149714807586539	-0.109849522447604	-0.0519873770573197	-0.0407607061176823	-0.139935839952224	0.000609112683769843	0.0014967959713692	0.00242524260392276
1	12.1639532432449	0.05	-42.2180707231114	-71.2661236290681	-13.1700178171548	0.0524464359239798	-11.4011027250379	-18.9672748125582	-3.8349306375175	0.25	0.21	0.29	-30.6995483448848	-18.453294305651	-6.20704026641715	-73.631000321001	-44.2591045209728	-14.8872087209445	-76.2169104933887	-45.7682905189952	-15.4170811139319	-42.2180707231114	0.257433966971338	-0.197317562100647	20.6092566710563	0.571591595931235	0.574679803360953	0.486194632264018	-0.0223333338998973	-0.0149714807586539	-0.109849522447604	-0.0519873770573197	-0.0407607061176823	-0.139935839952224	0.000609112683769843	0.0014967959713692	0.00242524260392276
1	12.1639532432449	0.05	-42.13969959619	-70.8595272315053	-13.4198719608747	0.0443518954627969	-10.5031762369448	-18.1151805058467	-2.89117196804283	0.25	0.22	0.3	-29.1615927635863	-16.907882758723	-4.65417275385967	-69.5577173040733	-40.3295436801455	-11.1013700562177	-71.9094776395352	-41.8029368900078	-11.5113694257427	-42.13969959619	0.260779557954161	-0.242537984919951	20.391796943358	0.571591595931235	0.574679803360953	0.486194632264018	-0.0223333338998973	-0.0149714807586539	-0.109849522447604	-0.0519873770573197	-0.0407607061176823	-0.139935839952224	0.000609112683769843	0.0014967959713692	0.00242524260392276
1	12.1639532432449	0.05	-42.1105591925196	-72.2380122418202	-11.983106143219	0.0430939299927349	-10.7088832164743	-18.5876137638918	-2.83015266905679	0.26	0.22	0.3	-29.6104979576366	-17.0594982571657	-4.50849855669477	-69.8886991404094	-40.2649811187624	-10.6412630971154	-72.4568612568292	-41.7590029252479	-11.0284058493593	-42.1105591925196	0.262852226422221	-0.207841280524784	20.257405701888	0.571591595931235	0.574679803360953	0.486194632264018	-0.0223333338998973	-0.0149714807586539	-0.109849522447604	-0.0519873770573197	-0.0407607061176823	-0.139935839952224	0.000609112683769843	0.0014967959713692	0.00242524260392276
1	12.1639532432449	0.05	-42.1081633692114	-71.2617146556896	-12.9546120827331	0.0483674296603768	-10.9195017029109	-18.4816715314358	-3.35733187438597	0.25	0.22	0.3	-29.7258725174541	-17.5628981947194	-5.39992387198482	-70.8417286639807	-41.8553254486604	-12.8689222333402	-73.4966978160439	-43.4004823868927	-13.3595073258631	-42.1081633692114	0.260611880523315	0.125371669595237	20.7168284009146	0.571591595931235	0.574679803360953	0.486194632264018	-0.0223333338998973	-0.0149714807586539	-0.109849522447604	-0.0519873770573197	-0.0407607061176823	-0.139935839952224	0.000609112683769843	0.0014967959713692	0.00242524260392276
1	12.1639532432449	0.05	-41.9073101446161	-70.7944949249524	-13.0201253642799	0.0571043013875039	-11.3998201998876	-18.6321942464039	-4.16744615337128	0.25	0.21	0.3	-30.2417345681836	-18.5029380893534	-6.76414161052323	-72.7404101494521	-44.5050961794195	-16.2697822093869	-75.2452462459809	-46.0294703855038	-16.8571114142173	-41.9073101446161	0.253671030320073	1.38993504084658	22.407188753811	0.571591595931235	0.574679803360953	0.486194632264018	-0.0223333338998973	-0.0149714807586539	-0.109849522447604	-0.0519873770573197	-0.0407607061176823	-0.139935839952224	0.000609112683769843	0.0014967959713692	0.00242524260392276
1	12.1639532432449	0.05	-41.8696629997901	-69.5273854073279	-14.2119405922524	0.0544633088083942	-10.9687220781755	-18.1042921611224	-3.83315199522864	0.25	0.21	0.29	-29.3839521825937	-17.8026515580319	-6.22135093346999	-70.6748529016385	-42.8192835430882	-14.963714184538	-73.1701649431851	-44.3870491561052	-15.5031402273541	-41.8696629997901	0.255083782855523	-0.0187080494801122	20.9082637789162	0.571591595931235	0.574679803360953	0.486194632264018	-0.0223333338998973	-0.0149714807586539	-0.109849522447604	-0.0519873770573197	-0.0407607061176823	-0.139935839952224	0.000609112683769843	0.0014967959713692	0.00242524260392276
1	12.1639532432449	0.05	-41.8386173645792	-70.5900268658336	-13.0872078633249	0.0543125214142292	-12.1171900844195	-20.0114463269507	-4.22293384188827	0.25	0.22	0.31	-32.0121452975117	-19.3837688312213	-6.75539236493085	-75.8741689586208	-45.9427925772051	-16.0114161957893	-78.4745291454638	-47.5608717655719	-16.5851766595214	-41.8386173645792	0.263663692858183	-1.05533921682013	19.395011168866	0.571591595931235	0.574679803360953	0.486194632264018	-0.0223333338998973	-0.0149714807586539	-0.109849522447604	-0.0519873770573197	-0.0407607061176823	-0.139935839952224	0.000609112683769843	0.0014967959713692	0.00242524260392276
1	12.1639532432449	0.05	-41.65719042887	-70.1145829071874	-13.1997979505527	0.044353905401436	-10.247077479087	-17.6733023058292	-2.8208526523447	0.26	0.22	0.31	-27.9390720123047	-16.1992269837113	-4.45938195511794	-65.4428182014504	-37.9441044438469	-10.4453906862434	-67.7204019054954	-39.2984318958839	-10.806834639277	-41.65719042887	0.266238684247558	0.232914305255451	20.5057861586613	0.571591595931235	0.574679803360953	0.486194632264018	-0.0223333338998973	-0.0149714807586539	-0.109849522447604	-0.0519873770573197	-0.0407607061176823	-0.139935839952224	0.000609112683769843	0.0014967959713692	0.00242524260392276
1	12.1639532432449	0.05	-41.6461111608763	-71.2803054341215	-12.0119168876312	0.0493849731245062	-11.2066744376512	-18.8832431880487	-3.53010568725371	0.24	0.2	0.3	-31.1415940241219	-18.4816613450553	-5.8217286659887	-76.1467326028687	-45.1909469826307	-14.2351613623926	-78.5923535546234	-46.6862369468031	-14.6950074016289	-41.6461111608763	0.2517523344069	0.805978263844278	22.0234819313743	0.571591595931235	0.574679803360953	0.486194632264018	-0.0223333338998973	-0.0149714807586539	-0.109849522447604	-0.0519873770573197	-0.0407607061176823	-0.139935839952224	0.000609112683769843	0.0014967959713692	0.00242524260392276
1	12.1639532432449	0.05	-41.6157968274638	-71.3086734024947	-11.922920252433	0.039293655163536	-10.0783907442417	-17.8589491726647	-2.29783231581864	0.24	0.2	0.29	-29.1281386897463	-16.4379639882208	-3.74778928669516	-70.4123301481642	-39.7359872400523	-9.05964433194033	-72.7967268301122	-41.1246188872323	-9.36857231053888	-41.6157968274638	0.253233471085808	-1.02811043328024	20.0356323404913	0.571591595931235	0.574679803360953	0.486194632264018	-0.0223333338998973	-0.0149714807586539	-0.109849522447604	-0.0519873770573197	-0.0407607061176823	-0.139935839952224	0.000609112683769843	0.0014967959713692	0.00242524260392276
1	12.1639532432449	0.05	-41.603869727879	-71.5171097739946	-11.6906296817634	0.0443394883856396	-10.4114472941696	-17.9580771289286	-2.86481745941069	0.25	0.22	0.3	-28.6727791011508	-16.62344616552	-4.5741132298892	-67.8296868400983	-39.3252130751845	-10.8207393102708	-70.2532667057168	-40.6986179750367	-11.2190252480275	-41.603869727879	0.258423466017036	-0.932943267020113	19.7810584959913	0.571591595931235	0.574679803360953	0.486194632264018	-0.0223333338998973	-0.0149714807586539	-0.109849522447604	-0.0519873770573197	-0.0407607061176823	-0.139935839952224	0.000609112683769843	0.0014967959713692	0.00242524260392276
1	12.1639532432449	0.05	-41.5693104998807	-70.8264960869441	-12.3121249128173	0.0521247821798347	-11.9097023640955	-19.8390932540643	-3.98031147412665	0.26	0.21	0.3	-31.6050942524364	-18.9730075319138	-6.34092081139117	-74.5987464533702	-44.7827355623852	-14.9667246714002	-77.3753807934447	-46.371343356472	-15.5104320289526	-41.5693104998807	0.262380552997725	0.30771869426984	20.820677546991	0.571591595931235	0.574679803360953	0.486194632264018	-0.0223333338998973	-0.0149714807586539	-0.109849522447604	-0.0519873770573197	-0.0407607061176823	-0.139935839952224	0.000609112683769843	0.0014967959713692	0.00242524260392276
1	12.1639532432449	0.05	-41.3810024727266	-71.1012641538092	-11.6607407916439	0.0433055697556936	-10.4911460700915	-18.1899478799318	-2.79234426025115	0.26	0.21	0.3	-28.8052987151681	-16.6136043054226	-4.42190989567701	-67.5869302500546	-38.9811099164659	-10.3752895828771	-70.0146477858955	-40.3472190649793	-10.7418483315745	-41.3810024727266	0.260054836912364	-1.70448848804176	18.9691819450264	0.571591595931235	0.574679803360953	0.486194632264018	-0.0223333338998973	-0.0149714807586539	-0.109849522447604	-0.0519873770573197	-0.0407607061176823	-0.139935839952224	0.000609112683769843	0.0014967959713692	0.00242524260392276
1	12.1639532432449	0.05	-41.3344683141722	-70.6554217203101	-12.0135149080342	0.049077776680617	-10.9042620882248	-18.3982295212846	-3.4102946551649	0.25	0.21	0.3	-29.7260913416527	-17.6180588720723	-5.51002640249177	-71.1685013602637	-42.1801451254159	-13.191788890568	-73.8028776996077	-43.7190020875866	-13.6696084878053	-41.3344683141722	0.255669520414786	-0.845690465426002	20.0046905094771	0.571591595931235	0.574679803360953	0.486194632264018	-0.0223333338998973	-0.0149714807586539	-0.109849522447604	-0.0519873770573197	-0.0407607061176823	-0.139935839952224	0.000609112683769843	0.0014967959713692	0.00242524260392276
1	12.1639532432449	0.05	-41.2428435557564	-67.9520946799321	-14.5335924315807	0.0540260199283944	-11.9425728156478	-19.744851664383	-4.14029396691256	0.25	0.21	0.31	-31.7277346121886	-19.1903584449365	-6.65298227768438	-75.5407271380443	-45.6904234950739	-15.8401198521035	-78.0901442196302	-47.2829412577247	-16.375819456785	-41.2428435557564	0.268473302764936	0.140288968332492	20.4788500716718	0.571591595931235	0.574679803360953	0.486194632264018	-0.0223333338998973	-0.0149714807586539	-0.109849522447604	-0.0519873770573197	-0.0407607061176823	-0.139935839952224	0.000609112683769843	0.0014967959713692	0.00242524260392276
1	12.1639532432449	0.05	-41.2375760183435	-70.2214936179883	-12.2536584186987	0.0577193533308436	-11.5975807031265	-18.9137251616911	-4.28143624456189	0.25	0.21	0.3	-30.600941583106	-18.7639868173912	-6.92703205167634	-73.3653610175542	-44.9864153116952	-16.6074696058362	-75.9895903227938	-46.5709596332855	-17.1908115329469	-41.2375760183435	0.255445686421208	-1.7098590362711	19.2110033741903	0.571591595931235	0.574679803360953	0.486194632264018	-0.0223333338998973	-0.0149714807586539	-0.109849522447604	-0.0519873770573197	-0.0407607061176823	-0.139935839952224	0.000609112683769843	0.0014967959713692	0.00242524260392276
1	12.1639532432449	0.05	-41.0780012042082	-68.3289194552107	-13.8270829532058	0.0509967566939111	-10.6918264738955	-17.8929445689516	-3.4907083788393	0.24	0.2	0.29	-29.2816114500539	-17.4970590946368	-5.71250673921965	-71.0282257070671	-42.4425091734992	-13.8567926399313	-73.4437337934257	-43.8880985924978	-14.3304474971966	-41.0780012042082	0.254927967816465	0.643664902930732	21.6441303776097	0.571591595931235	0.574679803360953	0.486194632264018	-0.0223333338998973	-0.0149714807586539	-0.109849522447604	-0.0519873770573197	-0.0407607061176823	-0.139935839952224	0.000609112683769843	0.0014967959713692	0.00242524260392276
1	12.1639532432449	0.05	-41.075001862211	-69.685625153015	-12.4643785714069	0.0434073989582035	-10.6061317063743	-18.3797659817847	-2.83249743096391	0.25	0.22	0.3	-29.5019860852571	-17.0242619155195	-4.54653774578198	-70.164116406597	-40.4885383419602	-10.8129602773234	-72.6986872103262	-42.0219000552844	-11.1948980937557	-41.075001862211	0.262454557635366	-0.374533945643605	20.1461489356721	0.571591595931235	0.574679803360953	0.486194632264018	-0.0223333338998973	-0.0149714807586539	-0.109849522447604	-0.0519873770573197	-0.0407607061176823	-0.139935839952224	0.000609112683769843	0.0014967959713692	0.00242524260392276
1	12.1639532432449	0.05	-40.9451327157825	-69.8397064217244	-12.0505590098405	0.045580293030158	-10.5001536979533	-18.0018980562954	-2.9984093396111	0.26	0.21	0.3	-28.4348410490853	-16.5854845116098	-4.73612797413429	-66.549174038539	-38.8168266307969	-11.0844792230549	-68.8436618609427	-40.1604130187326	-11.4625394235818	-40.9451327157825	0.261633118945205	0.261307620313304	20.8394194724315	0.571591595931235	0.574679803360953	0.486194632264018	-0.0223333338998973	-0.0149714807586539	-0.109849522447604	-0.0519873770573197	-0.0407607061176823	-0.139935839952224	0.000609112683769843	0.0014967959713692	0.00242524260392276
1	12.1639532432449	0.05	-40.9055052236586	-67.6088435698958	-14.2021668774213	0.065743607672261	-12.1752981644659	-19.3412080103099	-5.00938831862191	0.25	0.21	0.29	-30.9800366556994	-19.50194544354	-8.02385423138069	-73.5234879460943	-46.2830650163133	-19.0426420865323	-76.2490877112403	-47.9981849587206	-19.7646141872621	-40.9055052236586	0.257324728708599	-0.476855305033169	20.3417678444273	0.571591595931235	0.574679803360953	0.486194632264018	-0.0223333338998973	-0.0149714807586539	-0.109849522447604	-0.0519873770573197	-0.0407607061176823	-0.139935839952224	0.000609112683769843	0.0014967959713692	0.00242524260392276
1	12.1639532432449	0.05	-40.8981028921065	-70.0896129416748	-11.7065928425382	0.0542637977406498	-11.3346945662972	-18.7226658313836	-3.94672330121082	0.25	0.2	0.29	-30.2671336762827	-18.3237108811123	-6.38028808594187	-72.5048749826493	-43.8944229362001	-15.2839708897508	-74.8925154605402	-45.3602422478817	-15.7963280989098	-40.8981028921065	0.253212213036023	-1.04928549195822	20.0457978359792	0.571591595931235	0.574679803360953	0.486194632264018	-0.0223333338998973	-0.0149714807586539	-0.109849522447604	-0.0519873770573197	-0.0407607061176823	-0.139935839952224	0.000609112683769843	0.0014967959713692	0.00242524260392276
1	12.1639532432449	0.05	-40.8855224650457	-67.4490111751964	-14.3220337548949	0.0563962754050011	-10.7910085362477	-17.6825616796159	-3.89945539287946	0.25	0.21	0.29	-28.728916421423	-17.5321872451376	-6.3354580688523	-69.1718543825455	-42.2130053684814	-15.2541563544173	-71.6114078531407	-43.6768396763645	-15.8016895626086	-40.8855224650457	0.255457147108365	-1.75082583410487	19.2368702639479	0.571591595931235	0.574679803360953	0.486194632264018	-0.0223333338998973	-0.0149714807586539	-0.109849522447604	-0.0519873770573197	-0.0407607061176823	-0.139935839952224	0.000609112683769843	0.0014967959713692	0.00242524260392276
1	12.1639532432449	0.05	-40.7875603040688	-69.7252467051156	-11.8498739030219	0.0540854302042774	-11.6474281071313	-19.2524647900342	-4.04239142422835	0.26	0.21	0.3	-30.4932253894883	-18.447905468315	-6.40258554714179	-71.5598198629083	-43.2925272842952	-15.0252347056821	-74.1265603695701	-44.8545915965415	-15.5547712785284	-40.7875603040688	0.259499176679158	-1.39727308475886	19.2864216366437	0.571591595931235	0.574679803360953	0.486194632264018	-0.0223333338998973	-0.0149714807586539	-0.109849522447604	-0.0519873770573197	-0.0407607061176823	-0.139935839952224	0.000609112683769843	0.0014967959713692	0.00242524260392276
1	12.1639532432449	0.05	-40.7769463326161	-68.443000170286	-13.1108924949461	0.0597328400251754	-11.6526850204997	-18.8709117753702	-4.43445826562919	0.25	0.21	0.28	-30.4740341603639	-18.8175497613285	-7.16106536229305	-72.9208328007164	-45.0282162395728	-17.1355996784293	-75.7028223022853	-46.6837492130637	-17.764051974553	-40.7769463326161	0.254296325812202	1.12185323897764	22.0566888927685	0.571591595931235	0.574679803360953	0.486194632264018	-0.0223333338998973	-0.0149714807586539	-0.109849522447604	-0.0519873770573197	-0.0407607061176823	-0.139935839952224	0.000609112683769843	0.0014967959713692	0.00242524260392276
1	12.1639532432449	0.05	-40.632897766183	-68.0309627917921	-13.2348327405738	0.0347046459822583	-8.97885731846332	-16.3722339507808	-1.58548068614583	0.25	0.21	0.29	-26.2320597399017	-14.3861810356522	-2.54030233140263	-62.2735284252691	-34.1520361930264	-6.0305439607836	-64.5501833099799	-35.3784764670682	-6.24383420201216	-40.632897766183	0.257932958947916	0.428929203384056	21.2481593122633	0.571591595931235	0.574679803360953	0.486194632264018	-0.0223333338998973	-0.0149714807586539	-0.109849522447604	-0.0519873770573197	-0.0407607061176823	-0.139935839952224	0.000609112683769843	0.0014967959713692	0.00242524260392276
1	12.1639532432449	0.05	-40.6196165875566	-69.2794368806325	-11.9597962944806	0.0404459371670076	-9.67647119927297	-17.035148237065	-2.31779416148096	0.25	0.21	0.3	-27.4389952479931	-15.5861659411036	-3.73333663421409	-65.4876107385715	-37.1989119438485	-8.91021314912552	-67.8355915109579	-38.4944101034372	-9.23190384441761	-40.6196165875566	0.257403132773112	0.835397409000805	21.7153601719953	0.571591595931235	0.574679803360953	0.486194632264018	-0.0223333338998973	-0.0149714807586539	-0.109849522447604	-0.0519873770573197	-0.0407607061176823	-0.139935839952224	0.000609112683769843	0.0014967959713692	0.00242524260392276
1	12.1639532432449	0.05	-40.5015586166649	-69.2819356158365	-11.7211816174932	0.0662230695013816	-12.8140252626199	-20.326585271664	-5.30146525357576	0.26	0.21	0.29	-32.3843107966393	-20.4153019857771	-8.44629317491491	-76.4441133185705	-48.1909177636579	-19.9377222087453	-79.2314234354101	-49.9240209535688	-20.6343190107629	-40.5015586166649	0.260178640582479	0.0822205144971843	20.7570040519395	0.571591595931235	0.574679803360953	0.486194632264018	-0.0223333338998973	-0.0149714807586539	-0.109849522447604	-0.0519873770573197	-0.0407607061176823	-0.139935839952224	0.000609112683769843	0.0014967959713692	0.00242524260392276
1	12.1639532432449	0.05	-40.452298750651	-67.5587409775693	-13.3458565237328	0.050441963009394	-10.3754465503863	-17.4038555522444	-3.34703754852825	0.26	0.21	0.3	-27.6657314618893	-16.49314528028	-5.3205590986706	-65.1597789113166	-38.8455191035052	-12.5312592956938	-67.3590048911991	-40.1667241282437	-12.9558243186464	-40.452298750651	0.26004752385294	0.565728504122505	21.3018076482121	0.571591595931235	0.574679803360953	0.486194632264018	-0.0223333338998973	-0.0149714807586539	-0.109849522447604	-0.0519873770573197	-0.0407607061176823	-0.139935839952224	0.000609112683769843	0.0014967959713692	0.00242524260392276
1	12.1639532432449	0.05	-40.393653326196	-67.322559653194	-13.4647469991981	0.0652161940377653	-12.0519828194608	-19.1759486941613	-4.92801694476023	0.25	0.21	0.3	-30.9505532021684	-19.4522597757532	-7.95396634933789	-74.0220437535143	-46.5224648755114	-19.0228859975085	-76.5624053254601	-48.1529159445642	-19.6915249757565	-40.393653326196	0.259633435505763	0.503855209892443	21.2836017389707	0.571591595931235	0.574679803360953	0.486194632264018	-0.0223333338998973	-0.0149714807586539	-0.109849522447604	-0.0519873770573197	-0.0407607061176823	-0.139935839952224	0.000609112683769843	0.0014967959713692	0.00242524260392276
1	12.1639532432449	0.05	-40.2440540616586	-67.760780125113	-12.7273279982043	0.0457340808436707	-10.3584641491759	-17.7459312203032	-2.97099707804856	0.25	0.21	0.28	-28.6236107475077	-16.7078662746535	-4.79212180179923	-68.4111512184536	-39.9322215612698	-11.4532919040859	-70.8717303752027	-41.397425101702	-11.8695354359364	-40.2440540616586	0.254724032561116	-0.234032106725386	20.7514352909935	0.571591595931235	0.574679803360953	0.486194632264018	-0.0223333338998973	-0.0149714807586539	-0.109849522447604	-0.0519873770573197	-0.0407607061176823	-0.139935839952224	0.000609112683769843	0.0014967959713692	0.00242524260392276
1	12.1639532432449	0.05	-40.2032184922509	-66.7429477533179	-13.6634892311838	0.0579711824332793	-11.0879604579313	-18.0664775238209	-4.10944339204172	0.25	0.2	0.3	-29.3432180203369	-18.0088476399988	-6.67447725966067	-70.6276710778849	-43.3464034765392	-16.0651358751934	-72.9565111577804	-44.7457281255901	-16.5717011633531	-40.2032184922509	0.257797639788156	1.903195065398	22.7823597483104	0.571591595931235	0.574679803360953	0.486194632264018	-0.0223333338998973	-0.0149714807586539	-0.109849522447604	-0.0519873770573197	-0.0407607061176823	-0.139935839952224	0.000609112683769843	0.0014967959713692	0.00242524260392276
1	12.1639532432449	0.05	-39.954418157796	-67.8560695805519	-12.05276673504	0.0587544664985556	-12.3321972843469	-20.0386930811754	-4.62570148751835	0.25	0.22	0.3	-32.0459502389759	-19.7216943695129	-7.39743850004987	-75.9310151245677	-46.729407687598	-17.5278002506284	-78.708344706439	-48.4832599716701	-18.192933676415	-39.954418157796	0.262128289131453	1.04777116795748	21.5803518340745	0.571591595931235	0.574679803360953	0.486194632264018	-0.0223333338998973	-0.0149714807586539	-0.109849522447604	-0.0519873770573197	-0.0407607061176823	-0.139935839952224	0.000609112683769843	0.0014967959713692	0.00242524260392276
1	12.1639532432449	0.05	-39.8566736466401	-65.8678925825525	-13.8454547107276	0.0555463999875692	-11.1244652000212	-18.2863438469838	-3.96258655305854	0.25	0.21	0.28	-29.6862219296133	-18.059561033058	-6.43290013650269	-71.4185816201193	-43.4473688407065	-15.4761560612937	-74.0980411573414	-45.0485377222956	-16.0505760923964	-39.8566736466401	0.254464819987292	0.625812376178232	21.7032006906707	0.571591595931235	0.574679803360953	0.486194632264018	-0.0223333338998973	-0.0149714807586539	-0.109849522447604	-0.0519873770573197	-0.0407607061176823	-0.139935839952224	0.000609112683769843	0.0014967959713692	0.00242524260392276
1	12.1639532432449	0.05	-39.8485307242535	-67.4408991113031	-12.2561623372039	0.0450999526842861	-10.4568919405715	-17.9692969909001	-2.9444868902429	0.25	0.21	0.29	-29.0235992070593	-16.8897336823121	-4.75586815756498	-69.4636150462954	-40.4230347302074	-11.3824544141195	-71.925272638343	-41.8667187612331	-11.7866105494882	-39.8485307242535	0.258213376743931	-0.968598693177868	19.8432202041392	0.571591595931235	0.574679803360953	0.486194632264018	-0.0223333338998973	-0.0149714807586539	-0.109849522447604	-0.0519873770573197	-0.0407607061176823	-0.139935839952224	0.000609112683769843	0.0014967959713692	0.00242524260392276
1	12.1639532432449	0.05	-39.798823100448	-67.1824646813504	-12.4151815195456	0.0502766881710298	-10.7642103023529	-18.0685818094544	-3.45983879525146	0.25	0.22	0.3	-28.9112009146492	-17.2236122359102	-5.5360235571711	-68.541176971913	-40.8328473743529	-13.1245177767929	-71.0725817882478	-42.259923871079	-13.5937939102252	-39.798823100448	0.26419045843374	-0.5170163557378	19.9222416329252	0.571591595931235	0.574679803360953	0.486194632264018	-0.0223333338998973	-0.0149714807586539	-0.109849522447604	-0.0519873770573197	-0.0407607061176823	-0.139935839952224	0.000609112683769843	0.0014967959713692	0.00242524260392276
1	12.1639532432449	0.05	-39.7376338028207	-68.0722302441465	-11.403037361495	0.0555155366246969	-11.5275632825417	-18.9511385230583	-4.10398804202503	0.24	0.21	0.29	-30.9233682134042	-18.8100088844598	-6.69664955551532	-74.7864503380185	-45.4909628727173	-16.1954754074161	-77.3085940355247	-47.1299361790575	-16.7957057849913	-39.7376338028207	0.254866297668661	0.358740467184169	21.4126012276903	0.571591595931235	0.574679803360953	0.486194632264018	-0.0223333338998973	-0.0149714807586539	-0.109849522447604	-0.0519873770573197	-0.0407607061176823	-0.139935839952224	0.000609112683769843	0.0014967959713692	0.00242524260392276
1	12.1639532432449	0.05	-39.7226019660263	-66.2614406380274	-13.1837632940253	0.0553381239770278	-10.7205734131892	-17.6361668758424	-3.80497995053593	0.25	0.21	0.3	-28.4531722791255	-17.2959535030434	-6.13873472696124	-68.0198258533468	-41.3475071849089	-14.6751885164711	-70.4465162774562	-42.8118570868232	-15.2042721685523	-39.7226019660263	0.258644707696353	0.0146065447214845	20.827448807631	0.571591595931235	0.574679803360953	0.486194632264018	-0.0223333338998973	-0.0149714807586539	-0.109849522447604	-0.0519873770573197	-0.0407607061176823	-0.139935839952224	0.000609112683769843	0.0014967959713692	0.00242524260392276
1	12.1639532432449	0.05	-39.5864352083231	-67.4600101151832	-11.712860301463	0.0378605607732309	-8.5494636391304	-15.2784526435597	-1.82047463470107	0.25	0.2	0.28	-24.8234473925057	-13.8906187577545	-2.95779012300319	-59.76970694113	-33.4457256985426	-7.12174445595507	-61.8306927649652	-34.6251987980934	-7.36898377229255	-39.5864352083231	0.24665157825536	1.0780129122498	22.5792787251663	0.571591595931235	0.574679803360953	0.486194632264018	-0.0223333338998973	-0.0149714807586539	-0.109849522447604	-0.0519873770573197	-0.0407607061176823	-0.139935839952224	0.000609112683769843	0.0014967959713692	0.00242524260392276
1	12.1639532432449	0.05	-39.343389179924	-65.1538363238768	-13.5329420359712	0.0528474073898146	-10.3298313701057	-17.1575690372844	-3.502093702927	0.24	0.21	0.3	-28.2190407622677	-16.9894658075933	-5.75989085291885	-68.8062565538739	-41.4252756824251	-14.0442948109763	-71.2041690004401	-42.8932014042928	-14.5323460190613	-39.343389179924	0.257014352844829	1.49273467762262	22.4051333163373	0.571591595931235	0.574679803360953	0.486194632264018	-0.0223333338998973	-0.0149714807586539	-0.109849522447604	-0.0519873770573197	-0.0407607061176823	-0.139935839952224	0.000609112683769843	0.0014967959713692	0.00242524260392276
1	12.1639532432449	0.05	-39.3250957387905	-67.5365274087696	-11.1136640688114	0.0352305923759789	-9.13902097808049	-16.6058623451524	-1.67217961100857	0.25	0.21	0.31	-26.8140996618783	-14.7571149407837	-2.70013021968918	-64.1577391306439	-35.3091523724652	-6.46056561428665	-66.2483049776277	-36.4790722522448	-6.67926432265999	-39.3250957387905	0.258453935678369	0.59637892947712	21.4050362634988	0.571591595931235	0.574679803360953	0.486194632264018	-0.0223333338998973	-0.0149714807586539	-0.109849522447604	-0.0519873770573197	-0.0407607061176823	-0.139935839952224	0.000609112683769843	0.0014967959713692	0.00242524260392276
1	12.1639532432449	0.05	-39.2631240419314	-65.6220569049692	-12.9041911788936	0.058839960095412	-11.3680751042631	-18.4665973984122	-4.26955281011394	0.25	0.21	0.29	-29.8119688899998	-18.3523089844701	-6.89264907894035	-71.3143540979269	-43.9012621495149	-16.4881702011029	-73.9665763241205	-45.5232624998728	-17.1034029579155	-39.2631240419314	0.258911092942602	-0.0548408976990389	20.6672238424027	0.571591595931235	0.574679803360953	0.486194632264018	-0.0223333338998973	-0.0149714807586539	-0.109849522447604	-0.0519873770573197	-0.0407607061176823	-0.139935839952224	0.000609112683769843	0.0014967959713692	0.00242524260392276
1	12.1639532432449	0.05	-39.2511282788064	-66.6560696352842	-11.8461869223286	0.0461266918648601	-10.1139149171422	-17.2947334389761	-2.93309639530834	0.25	0.22	0.31	-27.674266407209	-16.1838386711446	-4.69341093508018	-65.6117800507153	-38.3695975041562	-11.127414957597	-67.9473353982166	-39.6739856747547	-11.5183288786369	-39.2511282788064	0.265633280364295	-0.432229320663625	19.9814668615406	0.571591595931235	0.574679803360953	0.486194632264018	-0.0223333338998973	-0.0149714807586539	-0.109849522447604	-0.0519873770573197	-0.0407607061176823	-0.139935839952224	0.000609112683769843	0.0014967959713692	0.00242524260392276
1	12.1639532432449	0.05	-39.1685083193873	-67.2482011194964	-11.0888155192782	0.0396371270275606	-9.52868444115083	-16.8516164716266	-2.20575241067509	0.24	0.21	0.28	-27.4241260796148	-15.5068710427256	-3.58961600583645	-66.1420280271314	-37.3997660360624	-8.65750404499338	-68.5370420084237	-38.8624094070367	-8.9706910068389	-39.1685083193873	0.252335687438529	-1.36730138368998	19.7609888768569	0.571591595931235	0.574679803360953	0.486194632264018	-0.0223333338998973	-0.0149714807586539	-0.109849522447604	-0.0519873770573197	-0.0407607061176823	-0.139935839952224	0.000609112683769843	0.0014967959713692	0.00242524260392276
1	12.1639532432449	0.05	-38.3781551202578	-65.673249296858	-11.0830609436576	0.0376531362234989	-9.21572469704413	-16.489840219851	-1.94160917423725	0.25	0.22	0.3	-26.3942813115413	-14.7510483364586	-3.10781536137591	-62.5961114559897	-34.9832698554252	-7.37042825486062	-64.8814822806137	-36.2628728152705	-7.63611742322664	-38.3781551202578	0.260662210251434	-0.110621676704679	20.5385425136967	0.571591595931235	0.574679803360953	0.486194632264018	-0.0223333338998973	-0.0149714807586539	-0.109849522447604	-0.0519873770573197	-0.0407607061176823	-0.139935839952224	0.000609112683769843	0.0014967959713692	0.00242524260392276
1	12.1639532432449	0.05	-38.3241582945621	-63.7786591391311	-12.8696574499931	0.0567084130260442	-10.656000957096	-17.4414555091666	-3.8705464050253	0.25	0.21	0.3	-28.3421713981152	-17.3158831489589	-6.28959489980247	-68.2529464580723	-41.6997000278785	-15.1464535976848	-70.5309923541872	-43.075624013752	-15.6640703829239	-38.3241582945621	0.261913674642603	-0.598829827270653	20.0479473400038	0.571591595931235	0.574679803360953	0.486194632264018	-0.0223333338998973	-0.0149714807586539	-0.109849522447604	-0.0519873770573197	-0.0407607061176823	-0.139935839952224	0.000609112683769843	0.0014967959713692	0.00242524260392276
1	12.1639532432449	0.05	-37.951833354008	-62.5614728097039	-13.3421938983121	0.0683496181541496	-11.6411472810213	-18.3514124458858	-4.93088211615684	0.25	0.21	0.3	-29.5968520213457	-18.7746482430742	-7.95244446480261	-70.729028321586	-44.8666846850637	-19.0043410485413	-73.1181179143842	-46.4233690599595	-19.64506433767	-37.951833354008	0.257945236000489	-0.246481898672246	20.6107556130375	0.571591595931235	0.574679803360953	0.486194632264018	-0.0223333338998973	-0.0149714807586539	-0.109849522447604	-0.0519873770573197	-0.0407607061176823	-0.139935839952224	0.000609112683769843	0.0014967959713692	0.00242524260392276
1	12.1639532432449	0.05	-37.7842174994048	-64.2835511768749	-11.2848838219346	0.0486628001947116	-10.0807046784677	-17.0396759745293	-3.12173338240602	0.24	0.21	0.3	-27.8366740960215	-16.4682292792539	-5.09978446248638	-67.4019923931701	-39.8751467499452	-12.3483011067203	-69.7273395584033	-41.3120541235443	-12.7956423242948	-37.7842174994048	0.256036072432051	1.11486890588104	22.084103018042	0.571591595931235	0.574679803360953	0.486194632264018	-0.0223333338998973	-0.0149714807586539	-0.109849522447604	-0.0519873770573197	-0.0407607061176823	-0.139935839952224	0.000609112683769843	0.0014967959713692	0.00242524260392276
1	12.1639532432449	0.05	-37.7121486009896	-63.1392368238546	-12.2850603781247	0.06045249774102	-11.2762380675086	-18.2169168289344	-4.33555930608278	0.25	0.21	0.29	-29.1350919272292	-18.0345684055803	-6.93404488393136	-69.0399328784167	-42.7355916817555	-16.4312504850942	-71.5196949159942	-44.4104008239722	-17.0364852389548	-37.7121486009896	0.262878985518105	-0.834328506167889	19.7512048468496	0.571591595931235	0.574679803360953	0.486194632264018	-0.0223333338998973	-0.0149714807586539	-0.109849522447604	-0.0519873770573197	-0.0407607061176823	-0.139935839952224	0.000609112683769843	0.0014967959713692	0.00242524260392276
1	12.1639532432449	0.05	-37.6992155855806	-63.8765311757094	-11.5218999954518	0.0501679751858708	-9.99054561508645	-16.7776540261046	-3.20343720406834	0.25	0.21	0.31	-26.7455980535629	-15.9261310872869	-5.10666412101084	-63.1702441452467	-37.6158195101228	-12.061394874999	-65.3194581665033	-38.8418492365327	-12.4638441145066	-37.6992155855806	0.259270174377107	-2.09425206427994	18.6997403019976	0.571591595931235	0.574679803360953	0.486194632264018	-0.0223333338998973	-0.0149714807586539	-0.109849522447604	-0.0519873770573197	-0.0407607061176823	-0.139935839952224	0.000609112683769843	0.0014967959713692	0.00242524260392276
1	12.1639532432449	0.05	-37.3801553269831	-62.6652394578978	-12.0950711960684	0.0461402430647955	-9.33460333228827	-15.9610949563517	-2.7081117082248	0.25	0.22	0.31	-25.4948423324779	-14.9102703068755	-4.32569828127318	-60.3368309298018	-35.2870767699373	-10.2373226100727	-62.3962675482876	-36.4815551323583	-10.5955038971226	-37.3801553269831	0.262929797344877	-0.355549740419541	20.1753033047148	0.571591595931235	0.574679803360953	0.486194632264018	-0.0223333338998973	-0.0149714807586539	-0.109849522447604	-0.0519873770573197	-0.0407607061176823	-0.139935839952224	0.000609112683769843	0.0014967959713692	0.00242524260392276
1	12.1639532432449	0.05	-37.2290233356195	-61.8146057203187	-12.6434409509203	0.0578094633638016	-10.7453351621856	-17.5182455236648	-3.9724248007063	0.26	0.22	0.31	-27.6963576690459	-16.9883819429086	-6.28040621677125	-64.8798889450547	-39.7960030334216	-14.7121171217886	-67.2045550191023	-41.225168102274	-15.2323242035404	-37.2290233356195	0.270201851166703	0.424187321272742	20.5331010916192	0.571591595931235	0.574679803360953	0.486194632264018	-0.0223333338998973	-0.0149714807586539	-0.109849522447604	-0.0519873770573197	-0.0407607061176823	-0.139935839952224	0.000609112683769843	0.0014967959713692	0.00242524260392276
1	12.1639532432449	0.05	-37.0454631075523	-61.9946838631582	-12.0962423519464	0.044369840240074	-9.97512405625733	-17.202901283895	-2.74734682861966	0.26	0.22	0.32	-27.0340304431101	-15.6757167271034	-4.3174030110966	-62.9519538346468	-36.5027700107925	-10.0535861869382	-65.1386180628637	-37.7597104221144	-10.4097440516306	-37.0454631075523	0.275821387640865	1.45053447794441	21.3088724820113	0.571591595931235	0.574679803360953	0.486194632264018	-0.0223333338998973	-0.0149714807586539	-0.109849522447604	-0.0519873770573197	-0.0407607061176823	-0.139935839952224	0.000609112683769843	0.0014967959713692	0.00242524260392276
1	12.1639532432449	0.05	-36.8070848856217	-62.750900664039	-10.8632691072044	0.0477883251116469	-10.0249249057347	-17.0116303791871	-3.03821943228221	0.25	0.21	0.28	-27.6015611193502	-16.2655531148304	-4.92954511031068	-66.3657995384687	-39.1092530141123	-11.852706489756	-68.8885323079839	-40.5737241496752	-12.3013330564571	-36.8070848856217	0.254263924407125	0.208476629817959	21.2185519498804	0.571591595931235	0.574679803360953	0.486194632264018	-0.0223333338998973	-0.0149714807586539	-0.109849522447604	-0.0519873770573197	-0.0407607061176823	-0.139935839952224	0.000609112683769843	0.0014967959713692	0.00242524260392276
1	12.1639532432449	0.05	-36.1009039666306	-61.7001640619544	-10.5016438713069	0.0548405203732519	-10.6001607694057	-17.4708400655819	-3.72948147322951	0.24	0.21	0.3	-28.6035744492669	-17.354774389997	-6.1059743307271	-69.4154134516631	-42.1167236206331	-14.8180337896031	-71.7780454450286	-43.6010894663551	-15.3530053256668	-36.1009039666306	0.258258046753519	0.457193783970757	21.2750490936963	0.571591595931235	0.574679803360953	0.486194632264018	-0.0223333338998973	-0.0149714807586539	-0.109849522447604	-0.0519873770573197	-0.0407607061176823	-0.139935839952224	0.000609112683769843	0.0014967959713692	0.00242524260392276
1	12.1639532432449	0.05	-36.0874942326857	-61.5136679284177	-10.6613205369536	0.0480390279956767	-9.88907465458579	-16.7621892217233	-3.01596008744827	0.25	0.21	0.3	-27.2198712112704	-16.0587220998326	-4.89757298839476	-65.504704276138	-38.6453644118149	-11.7860245474919	-2.98147430419926	-39.9608490860144	-12.2011724927995	-36.0874942326857	0.258960765033976	0.318779206518389	21.0577857489242	0.571591595931235	0.574679803360953	0.486194632264018	-0.0223333338998973	-0.0149714807586539	-0.109849522447604	-0.0519873770573197	-0.0407607061176823	-0.139935839952224	0.000609112683769843	0.0014967959713692	0.00242524260392276
1	12.1639532432449	0.05	-35.5843582997711	-60.7240849770949	-10.4446316224473	0.0487473043910053	-9.61888318441317	-16.2529945804971	-2.98477178832927	0.25	0.2	0.29	-26.1537584348709	-15.4783751371121	-4.80299183935333	-62.3588856813727	-36.9053735856814	-11.4518614899901	-64.5176707286589	-38.1509648567446	-11.8543572465468	-35.5843582997711	0.253843166570366	0.366784593064379	21.4767796181522	0.571591595931235	0.574679803360953	0.486194632264018	-0.0223333338998973	-0.0149714807586539	-0.109849522447604	-0.0519873770573197	-0.0407607061176823	-0.139935839952224	0.000609112683769843	0.0014967959713692	0.00242524260392276
1	12.1639532432449	0.05	-34.8644448933856	-58.6991099486349	-11.0297798381362	0.0433792488939996	-9.6257096962887	-16.6831482532056	-2.56827113937177	0.25	0.22	0.3	-26.6456288733598	-15.373782233262	-4.10193559316431	-63.0542470912305	-36.3805361198309	-9.70682514843128	-65.2904207805437	-37.6709458533077	-10.0550657802845	-34.8644448933856	0.267482754754431	-0.468624936056794	19.8033890009536	0.571591595931235	0.574679803360953	0.486194632264018	-0.0223333338998973	-0.0149714807586539	-0.109849522447604	-0.0519873770573197	-0.0407607061176823	-0.139935839952224	0.000609112683769843	0.0014967959713692	0.00242524260392276
1	12.1639532432449	0.05	-33.8772966447982	-57.9365731683227	-9.81802012127364	0.052930999050108	-9.72467295308794	-16.1470563997787	-3.30228950639713	0.24	0.21	0.3	-26.3223801234705	-15.852829872516	-5.38327962156148	-63.5960122153463	-38.3011246510108	-13.0062370866754	-65.8508262738046	-39.6059729638236	-13.4665174691837	-33.8772966447982	0.258240933512573	-0.985976149620925	19.8459194441273	0.571591595931235	0.574679803360953	0.486194632264018	-0.0223333338998973	-0.0149714807586539	-0.109849522447604	-0.0519873770573197	-0.0407607061176823	-0.139935839952224	0.000609112683769843	0.0014967959713692	0.00242524260392276
1	12.1639532432449	0.05	-33.19638606685	-56.1116318399334	-10.2811402937667	0.051572848050044	-9.13434910577996	-15.2501663482711	-3.01853186328882	0.24	0.2	0.3	-24.9391197301407	-14.937714173313	-4.93630861648528	-60.4506256223786	-36.2079406537236	-11.9652556850686	-62.5241475541175	-37.460134085899	-12.3731692611071	-33.19638606685	0.25418375424372	-0.0798939174868611	21.0419695078343	0.571591595931235	0.574679803360953	0.486194632264018	-0.0223333338998973	-0.0149714807586539	-0.109849522447604	-0.0519873770573197	-0.0407607061176823	-0.139935839952224	0.000609112683769843	0.0014967959713692	0.00242524260392276
1	12.1639532432449	0.06	-57.8714231549685	-92.2305538191173	-23.5122924908196	0.0652523419102219	-14.4863564911686	-23.0467508330336	-5.92596214930351	0.24	0.21	0.28	-37.5003298311518	-23.5713550428905	-9.64238025462921	-90.4299504835538	-56.8410059046509	-23.2520613257479	-93.8226966839552	-58.9572668047459	-24.0889759344004	-57.8714231549685	0.251156223905682	0.252128959372004	21.3289690531502	0.571591595931235	0.574679803360953	0.486194632264018	-0.0223333338998973	-0.0149714807586539	-0.109849522447604	-0.0519873770573197	-0.0407607061176823	-0.139935839952224	0.000609112683769843	0.0014967959713692	0.00242524260392276
1	12.1639532432449	0.06	-56.9034924969681	-92.036692197334	-21.7702927966021	0.0563169560370671	-13.7882008107304	-22.600445562862	-4.97595605859873	0.25	0.21	0.28	-36.7363554838404	-22.4123124058189	-8.08826932779741	-88.4944558984236	-53.9891713714192	-19.4838868444147	-91.837277925492	-55.9739165664584	-20.201297185656	-56.9034924969681	0.251606825225651	-0.771985220255272	20.2899513335915	0.571591595931235	0.574679803360953	0.486194632264018	-0.0223333338998973	-0.0149714807586539	-0.109849522447604	-0.0519873770573197	-0.0407607061176823	-0.139935839952224	0.000609112683769843	0.0014967959713692	0.00242524260392276
1	12.1639532432449	0.06	-56.2662433517695	-90.0357867581604	-22.4966999453786	0.0641751584741384	-14.6987669336764	-23.4623190763986	-5.93521479095425	0.24	0.21	0.29	-38.2913121409065	-23.9888934640741	-9.68647478724166	-92.6224852165123	-58.0265027758876	-23.4305203352629	-95.8818461995734	-60.1198139578472	-24.2357987421662	-56.2662433517695	0.253416829792578	0.343352068546203	21.3784409137615	0.571591595931235	0.574679803360953	0.486194632264018	-0.0223333338998973	-0.0149714807586539	-0.109849522447604	-0.0519873770573197	-0.0407607061176823	-0.139935839952224	0.000609112683769843	0.0014967959713692	0.00242524260392276
1	12.1639532432449	0.06	-55.8600709236834	-90.146881408598	-21.5732604387688	0.0712115843572406	-15.6604187807011	-24.4906465062508	-6.83019105515146	0.25	0.21	0.29	-39.468188639727	-25.237731574627	-11.0072745095271	-94.2466086496216	-60.2655123758051	-26.2844161019885	-97.6480389834614	-62.3881906882663	-27.2852742702983	-55.8600709236834	0.256064182787083	-0.341453169508693	20.5067218066102	0.571591595931235	0.574679803360953	0.486194632264018	-0.0223333338998973	-0.0149714807586539	-0.109849522447604	-0.0519873770573197	-0.0407607061176823	-0.139935839952224	0.000609112683769843	0.0014967959713692	0.00242524260392276
1	12.1639532432449	0.06	-55.8511924282023	-91.205995000299	-20.4963898561057	0.0642656333945618	-14.9039391680046	-23.7831307103524	-6.02474762565692	0.24	0.2	0.28	-39.3048167899933	-24.6307605832835	-9.9567043765738	-96.3180854168091	-60.358701438997	-24.3993174611848	-99.6901370906328	-62.4706987093206	-25.2946367731141	-55.8511924282023	0.246958754673865	0.0975127255174682	21.4977387888391	0.571591595931235	0.574679803360953	0.486194632264018	-0.0223333338998973	-0.0149714807586539	-0.109849522447604	-0.0519873770573197	-0.0407607061176823	-0.139935839952224	0.000609112683769843	0.0014967959713692	0.00242524260392276
1	12.1639532432449	0.06	-55.5414634789342	-90.7992753092231	-20.2836516486452	0.0671846002872398	-14.887868316395	-23.5491261089591	-6.22661052383099	0.25	0.21	0.28	-37.8822042830207	-23.9493077701013	-10.0164112571818	-90.2937331811296	-57.0841229171959	-23.8745126532621	-93.7008017933406	-59.198721313765	-24.7695222242721	-55.5414634789342	0.250068606856788	-1.52851272486611	19.6437501807224	0.571591595931235	0.574679803360953	0.486194632264018	-0.0223333338998973	-0.0149714807586539	-0.109849522447604	-0.0519873770573197	-0.0407607061176823	-0.139935839952224	0.000609112683769843	0.0014967959713692	0.00242524260392276
1	12.1639532432449	0.06	-55.1580787596376	-88.3822829324833	-21.933874586792	0.0563338516679062	-13.1597664038523	-21.5690327274257	-4.75050008027887	0.26	0.22	0.3	-34.1602048882566	-20.8419321495853	-7.52365941091387	-80.1602959555191	-48.9076530676765	-17.6550101798339	-83.2334247847716	-50.7511078779607	-18.2874530851052	-55.1580787596376	0.25991038848374	0.992094084344371	21.5971483148201	0.571591595931235	0.574679803360953	0.486194632264018	-0.0223333338998973	-0.0149714807586539	-0.109849522447604	-0.0519873770573197	-0.0407607061176823	-0.139935839952224	0.000609112683769843	0.0014967959713692	0.00242524260392276
1	12.1639532432449	0.06	-55.1392630437377	-90.2210207301305	-20.057505357345	0.0551506018986378	-13.7423066390406	-22.6230897468255	-4.86152353125577	0.25	0.22	0.3	-36.6949466023254	-22.2902005851406	-7.88545456795578	-88.2024657045718	-53.5782399131301	-18.9540141216884	-91.298638247565	-55.4856377963444	-19.6256290786152	-55.1392630437377	0.255266952867664	0.951346896482425	21.8642107490938	0.571591595931235	0.574679803360953	0.486194632264018	-0.0223333338998973	-0.0149714807586539	-0.109849522447604	-0.0519873770573197	-0.0407607061176823	-0.139935839952224	0.000609112683769843	0.0014967959713692	0.00242524260392276
1	12.1639532432449	0.06	-54.8081626220469	-87.6478575960598	-21.968467648034	0.0647174921188841	-14.4033531791129	-22.9522413842335	-5.85446497399228	0.25	0.21	0.3	-36.6574748597875	-23.003877844482	-9.35028082917646	-86.7441837490155	-54.435080820873	-22.1259778927304	-89.6978883424615	-56.3646423102682	-22.8971594926788	-54.8081626220469	0.259770949578662	-0.218193201734194	20.395045746318	0.571591595931235	0.574679803360953	0.486194632264018	-0.0223333338998973	-0.0149714807586539	-0.109849522447604	-0.0519873770573197	-0.0407607061176823	-0.139935839952224	0.000609112683769843	0.0014967959713692	0.00242524260392276
1	12.1639532432449	0.06	-54.7572264089513	-88.9622467696485	-20.5522060482542	0.0671420245460371	-14.6366996115895	-23.1547296970424	-6.11866952613657	0.24	0.21	0.29	-37.7265558420695	-23.8479253467926	-9.9692948515156	-91.1006508664152	-57.5870622805123	-24.0734736946094	-94.436443765857	-59.7349459923638	-24.9448654210244	-54.7572264089513	0.250931496757917	0.995644897857417	22.1105020232895	0.571591595931235	0.574679803360953	0.486194632264018	-0.0223333338998973	-0.0149714807586539	-0.109849522447604	-0.0519873770573197	-0.0407607061176823	-0.139935839952224	0.000609112683769843	0.0014967959713692	0.00242524260392276
1	12.1639532432449	0.06	-54.7333552349532	-89.2227069660934	-20.244003503813	0.0583420139363923	-13.9273146321666	-22.6632364173482	-5.19139284698501	0.25	0.21	0.3	-36.6312841596478	-22.5111458256327	-8.39100749161765	-87.7351071773899	-53.9161494609401	-20.0971917444904	-90.8466160346937	-55.8235446813577	-20.8136573058668	-54.7333552349532	0.25551046384196	0.561470912784287	21.441205843335	0.571591595931235	0.574679803360953	0.486194632264018	-0.0223333338998973	-0.0149714807586539	-0.109849522447604	-0.0519873770573197	-0.0407607061176823	-0.139935839952224	0.000609112683769843	0.0014967959713692	0.00242524260392276
1	12.1639532432449	0.06	-54.3546285368078	-87.3424413852372	-21.3668156883784	0.0740291872092882	-15.8317888927458	-24.5738252828193	-7.08975250267234	0.25	0.22	0.3	-39.36122517549	-25.3586326250097	-11.3560400745294	-93.413636197179	-60.1821226836616	-26.9506091701443	-96.894291550389	-62.4223896214461	-27.9750733894771	-54.3546285368078	0.263178724324293	0.467291509911162	20.944367213458	0.571591595931235	0.574679803360953	0.486194632264018	-0.0223333338998973	-0.0149714807586539	-0.109849522447604	-0.0519873770573197	-0.0407607061176823	-0.139935839952224	0.000609112683769843	0.0014967959713692	0.00242524260392276
1	12.1639532432449	0.06	-54.1468576803267	-86.6776487072114	-21.6160666534419	0.0640391126539449	-13.7112562368932	-21.8953181471216	-5.5271943266648	0.24	0.2	0.27	-36.1474090107772	-22.6361811194648	-9.12495322815233	-88.4848190777425	-55.4108425964826	-22.3368661152226	-91.8013506557388	-57.3976407252467	-23.141382232476	-54.1468576803267	0.24485172265613	1.06935877685508	22.5819534790817	0.571591595931235	0.574679803360953	0.486194632264018	-0.0223333338998973	-0.0149714807586539	-0.109849522447604	-0.0519873770573197	-0.0407607061176823	-0.139935839952224	0.000609112683769843	0.0014967959713692	0.00242524260392276
1	12.1639532432449	0.06	-54.1351914000152	-87.5032274156955	-20.767155384335	0.0564269573563118	-13.3492378944559	-21.8721180194097	-4.82635776950216	0.25	0.21	0.3	-35.4607245294415	-21.6427895658392	-7.82485460223687	-85.1962263717575	-51.9979223108273	-18.799618249897	-88.2119988005564	-53.8998071794788	-19.4484668460272	-54.1351914000152	0.254745318215247	0.979677507594299	21.8974912046038	0.571591595931235	0.574679803360953	0.486194632264018	-0.0223333338998973	-0.0149714807586539	-0.109849522447604	-0.0519873770573197	-0.0407607061176823	-0.139935839952224	0.000609112683769843	0.0014967959713692	0.00242524260392276
1	12.1639532432449	0.06	-54.0963757616132	-88.7382018592942	-19.4545496639323	0.0597418955358359	-14.5593011739273	-23.5772971081769	-5.54130523967777	0.25	0.21	0.29	-37.8699173801863	-23.3851883038221	-8.90045922745794	-90.1259437911326	-55.6539943157636	-21.1820448403945	-93.2828821541313	-57.7095437106641	-21.9307003972584	-54.0963757616132	0.257132939564131	0.266525032237231	21.0619587186579	0.571591595931235	0.574679803360953	0.486194632264018	-0.0223333338998973	-0.0149714807586539	-0.109849522447604	-0.0519873770573197	-0.0407607061176823	-0.139935839952224	0.000609112683769843	0.0014967959713692	0.00242524260392276
1	12.1639532432449	0.06	-54.0810644889473	-86.7472563046734	-21.4148726732213	0.0505358985896247	-12.7318686219547	-21.3480907850736	-4.11564645883587	0.25	0.22	0.29	-34.2506856997042	-20.426896012893	-6.60310632608179	-81.4198616913787	-48.5582993209472	-15.6967369505157	-84.5172281461032	-50.3292466558613	-16.266551815516	-54.0810644889473	0.260472830018198	-0.518427437077911	20.0604743821703	0.571591595931235	0.574679803360953	0.486194632264018	-0.0223333338998973	-0.0149714807586539	-0.109849522447604	-0.0519873770573197	-0.0407607061176823	-0.139935839952224	0.000609112683769843	0.0014967959713692	0.00242524260392276
1	12.1639532432449	0.06	-53.9812688393516	-88.3252951595435	-19.6372425191598	0.0490397769560056	-12.7025382651718	-21.4359293011782	-3.96914722916546	0.24	0.2	0.28	-35.2199831074354	-20.8707155558828	-6.5214480043302	-85.786437608824	-50.835468388066	-15.8844991673081	-88.9085204737253	-52.738574974716	-16.4515293610808	-53.9812688393516	0.247315084442478	1.70238477142813	23.0611290806538	0.571591595931235	0.574679803360953	0.486194632264018	-0.0223333338998973	-0.0149714807586539	-0.109849522447604	-0.0519873770573197	-0.0407607061176823	-0.139935839952224	0.000609112683769843	0.0014967959713692	0.00242524260392276
1	12.1639532432449	0.06	-53.7196968606482	-85.8533499275727	-21.5860437937237	0.0702218153482024	-14.3473744290208	-22.4983866402514	-6.1963622177902	0.24	0.2	0.28	-37.1207247126665	-23.6721390313559	-10.2235533500453	-90.8105080926216	-57.9104796502825	-25.0104512079433	-94.0776097630598	-60.0632394845802	-25.8809616784569	-53.7196968606482	0.2441784454445	2.24283316875209	23.7956689452295	0.571591595931235	0.574679803360953	0.486194632264018	-0.0223333338998973	-0.0149714807586539	-0.109849522447604	-0.0519873770573197	-0.0407607061176823	-0.139935839952224	0.000609112683769843	0.0014967959713692	0.00242524260392276
1	12.1639532432449	0.06	-53.4319026893035	-85.3617708523803	-21.5020345262267	0.0718429487416586	-15.1309857258023	-23.6222301541953	-6.63974129740928	0.25	0.21	0.29	-38.3363977507217	-24.5560001472524	-10.775602543783	-92.1991495841423	-59.0572527311103	-25.9153558780784	-95.5782990590567	-61.2052650436751	-26.8615538328163	-53.4319026893035	0.255777053220984	0.964884372865283	21.8833290598239	0.571591595931235	0.574679803360953	0.486194632264018	-0.0223333338998973	-0.0149714807586539	-0.109849522447604	-0.0519873770573197	-0.0407607061176823	-0.139935839952224	0.000609112683769843	0.0014967959713692	0.00242524260392276
1	12.1639532432449	0.06	-53.4262329794908	-86.5736524368836	-20.278813522098	0.0645362462846604	-14.5854218091535	-23.2553617018635	-5.91548191644351	0.24	0.21	0.29	-38.0772005494952	-23.8814617655083	-9.68572298152138	-92.4138718266625	-57.9606251190198	-23.507378411377	-95.6010995451774	-59.9626151006905	-24.36017694603	-53.4262329794908	0.252824285446612	-0.193524058747442	20.8350243102344	0.571591595931235	0.574679803360953	0.486194632264018	-0.0223333338998973	-0.0149714807586539	-0.109849522447604	-0.0519873770573197	-0.0407607061176823	-0.139935839952224	0.000609112683769843	0.0014967959713692	0.00242524260392276
1	12.1639532432449	0.06	-53.3761697583415	-85.0396742251494	-21.7126652915336	0.0701280668234818	-14.0501415506894	-22.0380264311643	-6.06225667021457	0.25	0.21	0.3	-35.5690261721061	-22.6767062876177	-9.78438640312925	-85.0652460778511	-54.2325671570988	-23.3998882363466	-87.9496789786103	-56.1809462848141	-24.2072431495505	-53.3761697583415	0.2542341436443	0.321994833716269	21.3084830651832	0.571591595931235	0.574679803360953	0.486194632264018	-0.0223333338998973	-0.0149714807586539	-0.109849522447604	-0.0519873770573197	-0.0407607061176823	-0.139935839952224	0.000609112683769843	0.0014967959713692	0.00242524260392276
1	12.1639532432449	0.06	-53.2899012391987	-86.2170865201884	-20.362715958209	0.0615616995401513	-13.5208555361415	-21.7629425622295	-5.27876851005351	0.24	0.21	0.29	-35.4960351032668	-22.052935229909	-8.60983535655131	-85.8067347283013	-53.3099079305075	-20.8130811327138	-88.762766583391	-55.2584660745931	-21.5617889799302	-53.2899012391987	0.251091487348308	2.44174986189224	23.5944962411448	0.571591595931235	0.574679803360953	0.486194632264018	-0.0223333338998973	-0.0149714807586539	-0.109849522447604	-0.0519873770573197	-0.0407607061176823	-0.139935839952224	0.000609112683769843	0.0014967959713692	0.00242524260392276
1	12.1639532432449	0.06	-53.2658263050554	-85.3208035832427	-21.2108490268682	0.080177324656281	-15.805922734145	-24.1644851836392	-7.44736028465069	0.25	0.21	0.28	-39.03243845023	-25.531009726924	-12.029581003618	-93.4243752664902	-61.1086247327831	-28.792874199076	-96.8682302401467	-63.436056335123	-29.901689097046	-53.2658263050554	0.255019111015019	1.12271711013962	22.0177421727076	0.571591595931235	0.574679803360953	0.486194632264018	-0.0223333338998973	-0.0149714807586539	-0.109849522447604	-0.0519873770573197	-0.0407607061176823	-0.139935839952224	0.000609112683769843	0.0014967959713692	0.00242524260392276
1	12.1639532432449	0.06	-52.8426886298992	-84.4976791932529	-21.1876980665456	0.0613954065406832	-14.094097369641	-22.6980126809826	-5.4901820582994	0.24	0.21	0.28	-36.9130562147386	-22.9207823527851	-8.92850849083154	-88.964805633892	-55.2417804456429	-21.5187552573939	-92.2747720917955	-57.2950551287203	-22.3248388058572	-52.8426886298992	0.255667967640639	-0.0345926149368818	20.8344410091739	0.571591595931235	0.574679803360953	0.486194632264018	-0.0223333338998973	-0.0149714807586539	-0.109849522447604	-0.0519873770573197	-0.0407607061176823	-0.139935839952224	0.000609112683769843	0.0014967959713692	0.00242524260392276
1	12.1639532432449	0.06	-52.548152383166	-86.0674528610029	-19.0288519053291	0.0487486210087133	-12.5036252805734	-21.1272111780453	-3.88003938310142	0.25	0.21	0.29	-34.0016868417546	-20.1230700821743	-6.24445332259396	-81.0817185883012	-47.9862400100654	-14.8907614318296	-83.9415529113076	-49.7741346962061	-15.4276578266315	-52.548152383166	0.254026425507881	-0.0991598282220636	20.8121420412402	0.571591595931235	0.574679803360953	0.486194632264018	-0.0223333338998973	-0.0149714807586539	-0.109849522447604	-0.0519873770573197	-0.0407607061176823	-0.139935839952224	0.000609112683769843	0.0014967959713692	0.00242524260392276
1	12.1639532432449	0.06	-52.535192513451	-84.8655484813211	-20.204836545581	0.0705290880429983	-14.4230853646276	-22.5978903813834	-6.24828034787181	0.25	0.21	0.28	-36.7310802641677	-23.4435824426124	-10.1560846210571	-88.478981801314	-56.4716389874603	-24.4642961736066	-91.8182524096133	-58.5345010834826	-25.362886372008	-52.535192513451	0.249726737028228	-2.89883204481524	18.2915020550365	0.571591595931235	0.574679803360953	0.486194632264018	-0.0223333338998973	-0.0149714807586539	-0.109849522447604	-0.0519873770573197	-0.0407607061176823	-0.139935839952224	0.000609112683769843	0.0014967959713692	0.00242524260392276
1	12.1639532432449	0.06	-52.4756680557079	-84.6798215974569	-20.2715145139589	0.074952929703027	-15.0968681239399	-23.3774323969687	-6.81630385091117	0.26	0.22	0.3	-36.734633472015	-23.7227898980126	-10.7109463240101	-85.5351112450591	-55.2375587064314	-24.9400061678037	-88.592337239402	-57.2501626598796	-25.823428240833	-52.4756680557079	0.265208478741983	0.705837386626652	21.1066702130533	0.571591595931235	0.574679803360953	0.486194632264018	-0.0223333338998973	-0.0149714807586539	-0.109849522447604	-0.0519873770573197	-0.0407607061176823	-0.139935839952224	0.000609112683769843	0.0014967959713692	0.00242524260392276
1	12.1639532432449	0.06	-52.3770887603558	-83.9501861767085	-20.803991344003	0.0577129007520631	-12.2616486083352	-19.9971683461098	-4.52612887056065	0.25	0.21	0.29	-32.0821052785624	-19.6717602578905	-7.26141523721863	-76.2619577072433	-46.7614869968253	-17.2610162864073	-78.9845692301066	-48.4230844081699	-17.870617120882	-52.3770887603558	0.252121978623845	-1.42230291368245	19.6952389933942	0.571591595931235	0.574679803360953	0.486194632264018	-0.0223333338998973	-0.0149714807586539	-0.109849522447604	-0.0519873770573197	-0.0407607061176823	-0.139935839952224	0.000609112683769843	0.0014967959713692	0.00242524260392276
1	12.1639532432449	0.06	-52.1816007772573	-85.521593128453	-18.8416084260617	0.0591751760352926	-13.6643024477811	-22.1709322329356	-5.15767266262664	0.25	0.21	0.3	-35.9309046984321	-22.1447949893791	-8.3586852803261	-86.2908641605168	-53.1824487117462	-20.0740332629756	-89.2631730429593	-55.1214557303908	-20.7800228131179	-52.1816007772573	0.256181553739754	-0.10681573898307	20.7526084484716	0.571591595931235	0.574679803360953	0.486194632264018	-0.0223333338998973	-0.0149714807586539	-0.109849522447604	-0.0519873770573197	-0.0407607061176823	-0.139935839952224	0.000609112683769843	0.0014967959713692	0.00242524260392276
1	12.1639532432449	0.06	-51.8454991482383	-83.6781693715133	-20.0128289249633	0.0561195023666103	-12.4692230377439	-20.453332004599	-4.48511407088881	0.25	0.21	0.3	-33.0719800174513	-20.162088751343	-7.25219748523475	-79.2410513563786	-48.3087226514405	-17.3763939465024	-82.0467724631813	-50.0558888110343	-17.9935250401288	-51.8454991482383	0.252898379763036	-1.40383601239382	19.6664762467543	0.571591595931235	0.574679803360953	0.486194632264018	-0.0223333338998973	-0.0149714807586539	-0.109849522447604	-0.0519873770573197	-0.0407607061176823	-0.139935839952224	0.000609112683769843	0.0014967959713692	0.00242524260392276
1	12.1639532432449	0.06	-51.6613304659986	-83.0492546739898	-20.2734062580073	0.0527617902733373	-12.2762306603407	-20.3974332406063	-4.1550280800751	0.25	0.2	0.29	-33.025574006512	-19.876499136518	-6.7274242665239	-79.2373012586623	-47.6891075303419	-16.1409138020214	-82.0514889345488	-49.3656339477686	-16.7157155846282	-51.6613304659986	0.252158848759677	-0.754425115930077	20.3562829959276	0.571591595931235	0.574679803360953	0.486194632264018	-0.0223333338998973	-0.0149714807586539	-0.109849522447604	-0.0519873770573197	-0.0407607061176823	-0.139935839952224	0.000609112683769843	0.0014967959713692	0.00242524260392276
1	12.1639532432449	0.06	-51.655954021989	-82.6611677578729	-20.6507402861051	0.0649030967137675	-13.1989297644057	-21.020965206028	-5.37689432278337	0.24	0.21	0.28	-34.2027148950251	-21.4756661850129	-8.74861747500074	-82.4745386603089	-51.785235951821	-21.095933243333	-85.5081348709463	-53.5814125851123	-21.8538704468648	-51.655954021989	0.248112631172651	0.479828164688788	21.8416732515504	0.571591595931235	0.574679803360953	0.486194632264018	-0.0223333338998973	-0.0149714807586539	-0.109849522447604	-0.0519873770573197	-0.0407607061176823	-0.139935839952224	0.000609112683769843	0.0014967959713692	0.00242524260392276
1	12.1639532432449	0.06	-51.6432757421001	-83.5690310592032	-19.717520424997	0.0655590688121744	-14.1282336476796	-22.4560831591141	-5.80038413624517	0.25	0.21	0.29	-35.7962757095344	-22.5212092134509	-9.24614271736749	-84.5436196702707	-53.1905766316761	-21.8375335930814	-87.6976296330725	-55.1667896222218	-22.6001768675228	-51.6432757421001	0.258847698287331	0.665706461294829	21.3798831875891	0.571591595931235	0.574679803360953	0.486194632264018	-0.0223333338998973	-0.0149714807586539	-0.109849522447604	-0.0519873770573197	-0.0407607061176823	-0.139935839952224	0.000609112683769843	0.0014967959713692	0.00242524260392276
1	12.1639532432449	0.06	-51.6196389371621	-83.2565165218894	-19.9827613524348	0.0642151561348397	-13.6096553405422	-21.7211674452457	-5.49814323583871	0.25	0.21	0.3	-34.7106438176419	-21.7483659751367	-8.7860881326315	-82.1832406035545	-51.492885094813	-20.8025295860716	-85.1408312995537	-53.263860191372	-21.5545579649087	-51.6196389371621	0.257237419892289	-0.184335442580819	20.6301592546412	0.571591595931235	0.574679803360953	0.486194632264018	-0.0223333338998973	-0.0149714807586539	-0.109849522447604	-0.0519873770573197	-0.0407607061176823	-0.139935839952224	0.000609112683769843	0.0014967959713692	0.00242524260392276
1	12.1639532432449	0.06	-51.6072790944204	-83.3013787187647	-19.9131794700761	0.0671390092314568	-14.1135823483263	-22.3273748115145	-5.89978988513805	0.25	0.21	0.3	-35.8176977191128	-22.6410865833388	-9.46447544756472	-85.1349982517181	-53.8155434167109	-22.4960885817038	-88.0433750335945	-55.6674860245807	-23.2801118742945	-51.6072790944204	0.258937846292031	-1.52226704453715	19.215517569632	0.571591595931235	0.574679803360953	0.486194632264018	-0.0223333338998973	-0.0149714807586539	-0.109849522447604	-0.0519873770573197	-0.0407607061176823	-0.139935839952224	0.000609112683769843	0.0014967959713692	0.00242524260392276
1	12.1639532432449	0.06	-51.4847319144284	-83.1237472875998	-19.845716541257	0.0557516397669975	-12.5292659939758	-20.5798129573161	-4.47871903063555	0.24	0.21	0.28	-33.6833620668998	-20.5068823406168	-7.33040261433386	-81.7173426232311	-49.7506135828771	-17.7838845425231	-84.550347457616	-51.5591599676426	-18.4475098818165	-51.4847319144284	0.24920646881965	0.729580927982101	21.9757334836465	0.571591595931235	0.574679803360953	0.486194632264018	-0.0223333338998973	-0.0149714807586539	-0.109849522447604	-0.0519873770573197	-0.0407607061176823	-0.139935839952224	0.000609112683769843	0.0014967959713692	0.00242524260392276
1	12.1639532432449	0.06	-51.4575937259174	-82.107835804794	-20.8073516470409	0.0687812863711168	-13.069487729685	-20.5776686220378	-5.56130683733225	0.24	0.2	0.29	-34.1150350610895	-21.6674707090569	-9.21990635702432	-83.8772443101266	-53.2729258812621	-22.6686074523976	-86.8604342936404	-55.0807624917559	-23.4643027745245	-51.4575937259174	0.244923616927238	-0.149138728614972	21.430760418639	0.571591595931235	0.574679803360953	0.486194632264018	-0.0223333338998973	-0.0149714807586539	-0.109849522447604	-0.0519873770573197	-0.0407607061176823	-0.139935839952224	0.000609112683769843	0.0014967959713692	0.00242524260392276
1	12.1639532432449	0.06	-51.2496002849458	-83.7480630770097	-18.7511374928819	0.0623536356665214	-14.2865747221311	-22.9362982247167	-5.63685121954549	0.25	0.22	0.29	-36.7350183509499	-22.8815295061061	-9.02804066126221	-87.1731600385562	-54.298468412529	-21.4237767865019	-90.3311554381799	-56.2776122108572	-22.2197754421499	-51.2496002849458	0.259833394355982	1.72489497038578	22.2767093722762	0.571591595931235	0.574679803360953	0.486194632264018	-0.0223333338998973	-0.0149714807586539	-0.109849522447604	-0.0519873770573197	-0.0407607061176823	-0.139935839952224	0.000609112683769843	0.0014967959713692	0.00242524260392276
1	12.1639532432449	0.06	-51.1808600114041	-81.6357118219562	-20.726008200852	0.0704170734476502	-13.8832799076368	-21.7588613094186	-6.00769850585506	0.26	0.21	0.3	-34.5188682686641	-22.0248248956513	-9.53078152263854	-81.1374475818125	-51.7698918041228	-22.4023360264331	-83.7905659801996	-53.5468375542667	-23.1480341567992	-51.1808600114041	0.261086833087536	0.428641289150786	21.0062578611183	0.571591595931235	0.574679803360953	0.486194632264018	-0.0223333338998973	-0.0149714807586539	-0.109849522447604	-0.0519873770573197	-0.0407607061176823	-0.139935839952224	0.000609112683769843	0.0014967959713692	0.00242524260392276
1	12.1639532432449	0.06	-51.1687339647103	-82.0543644664664	-20.2831034629542	0.0624778111811644	-13.4138741138076	-21.5266141977809	-5.30113402983437	0.24	0.21	0.29	-35.0540398306847	-21.8432157119105	-8.63239159313627	-84.5981462817557	-52.7156232772516	-20.8331002727476	-87.6581712748371	-54.6467204905339	-21.5936222332289	-51.1687339647103	0.252171159731495	-0.835931216282834	20.2505288039463	0.571591595931235	0.574679803360953	0.486194632264018	-0.0223333338998973	-0.0149714807586539	-0.109849522447604	-0.0519873770573197	-0.0407607061176823	-0.139935839952224	0.000609112683769843	0.0014967959713692	0.00242524260392276
1	12.1639532432449	0.06	-50.8014903000642	-81.8258041675996	-19.7771764325289	0.0573909686003802	-13.1505350614071	-21.471484940654	-4.82958518216015	0.24	0.21	0.3	-35.4663563166039	-21.7219052865213	-7.9774542564388	-86.8653604569837	-53.2020012341323	-19.5386420112809	-89.8517004855134	-55.0930758691771	-20.212614208692	-50.8014903000642	0.255651291405235	-0.497819391748909	20.449185993518	0.571591595931235	0.574679803360953	0.486194632264018	-0.0223333338998973	-0.0149714807586539	-0.109849522447604	-0.0519873770573197	-0.0407607061176823	-0.139935839952224	0.000609112683769843	0.0014967959713692	0.00242524260392276
1	12.1639532432449	0.06	-50.7720415711724	-81.7199414750643	-19.8241416672804	0.0757976865783661	-14.7993891750464	-22.8677405365897	-6.73103781350314	0.25	0.22	0.3	-36.5427885236688	-23.6495139534169	-10.7562393831649	-86.5209336387535	-55.9940308339372	-25.4671280291209	-89.7119231295641	-57.9556428724742	-26.3902123144095	-50.7720415711724	0.260278832604842	-0.0243496723180486	20.5976962342297	0.571591595931235	0.574679803360953	0.486194632264018	-0.0223333338998973	-0.0149714807586539	-0.109849522447604	-0.0519873770573197	-0.0407607061176823	-0.139935839952224	0.000609112683769843	0.0014967959713692	0.00242524260392276
1	12.1639532432449	0.06	-50.7706241608992	-81.1837443172755	-20.3575040045229	0.0672046547065982	-13.4056248954825	-21.2033161013344	-5.6079336896307	0.25	0.21	0.29	-34.0256188541916	-21.5124219728652	-8.9992250915387	-80.9021174515382	-51.1497085938053	-21.3972997360724	-83.7286448136874	-52.9571708114508	-22.1756456994496	-50.7706241608992	0.256602320559806	0.603016073702997	21.4634156208545	0.571591595931235	0.574679803360953	0.486194632264018	-0.0223333338998973	-0.0149714807586539	-0.109849522447604	-0.0519873770573197	-0.0407607061176823	-0.139935839952224	0.000609112683769843	0.0014967959713692	0.00242524260392276
1	12.1639532432449	0.06	-50.7240655797384	-81.5171992795571	-19.9309318799198	0.0612196688235815	-13.2676215820332	-21.3793806073336	-5.15586255673273	0.25	0.22	0.29	-34.1229185346133	-21.1760096658974	-8.22910079718141	-80.6932045228512	-50.0766098660293	-19.4600152092073	-83.6209195097744	-51.8460962911312	-20.1828125103187	-50.7240655797384	0.259459706650926	-0.651234229111311	19.9567086957616	0.571591595931235	0.574679803360953	0.486194632264018	-0.0223333338998973	-0.0149714807586539	-0.109849522447604	-0.0519873770573197	-0.0407607061176823	-0.139935839952224	0.000609112683769843	0.0014967959713692	0.00242524260392276
1	12.1639532432449	0.06	-50.6015326282994	-81.056907229183	-20.1461580274158	0.0731535991022772	-14.3655024520274	-22.3489838388189	-6.38202106523585	0.25	0.21	0.3	-36.0473850385798	-23.1705746397935	-10.2937642410073	-86.1522191269267	-55.3770106077839	-24.6018020886411	-89.2202452348687	-57.3279265334803	-25.4602841355013	-50.6015326282994	0.261741386772686	-0.241777087622479	20.3775191949327	0.571591595931235	0.574679803360953	0.486194632264018	-0.0223333338998973	-0.0149714807586539	-0.109849522447604	-0.0519873770573197	-0.0407607061176823	-0.139935839952224	0.000609112683769843	0.0014967959713692	0.00242524260392276
1	12.1639532432449	0.06	-50.4327589959146	-82.199873967204	-18.6656440246251	0.0638923313812152	-13.5874815601646	-21.7076112017205	-5.46735191860862	0.25	0.21	0.28	-35.2115817341037	-22.040044529563	-8.86850732502236	-84.6407621436801	-52.9793344914145	-21.317906839149	-87.6742356832527	-54.8956735916041	-22.0763925372908	-50.4327589959146	0.249669872173069	0.0314755284593916	21.2231622071257	0.571591595931235	0.574679803360953	0.486194632264018	-0.0223333338998973	-0.0149714807586539	-0.109849522447604	-0.0519873770573197	-0.0407607061176823	-0.139935839952224	0.000609112683769843	0.0014967959713692	0.00242524260392276
1	12.1639532432449	0.06	-50.3932181774677	-80.4735091416808	-20.3129272132545	0.0716044087856236	-13.3537316076266	-20.861048664762	-5.84641455049114	0.24	0.21	0.29	-33.9816557813511	-21.7525934663789	-9.52353115140672	-82.0384006305959	-52.515038967837	-22.9916773050781	-85.0532574382371	-54.3316174875622	-23.8333470477689	-50.3932181774677	0.251096545958693	-1.7299729287164	19.5241777527743	0.571591595931235	0.574679803360953	0.486194632264018	-0.0223333338998973	-0.0149714807586539	-0.109849522447604	-0.0519873770573197	-0.0407607061176823	-0.139935839952224	0.000609112683769843	0.0014967959713692	0.00242524260392276
1	12.1639532432449	0.06	-50.3329769427894	-81.4311361121627	-19.234817773416	0.0578775146322084	-12.1216473940534	-19.7572946320606	-4.48600015604613	0.23	0.2	0.28	-32.8213432168109	-20.1368029825191	-7.45226274822732	-80.8681170260293	-49.6148292701921	-18.361541514355	-83.6420433327744	-51.336171032921	-19.0179493909726	-50.3329769427894	0.24320454515622	0.816253451491346	22.5007653576802	0.571591595931235	0.574679803360953	0.486194632264018	-0.0223333338998973	-0.0149714807586539	-0.109849522447604	-0.0519873770573197	-0.0407607061176823	-0.139935839952224	0.000609112683769843	0.0014967959713692	0.00242524260392276
1	12.1639532432449	0.06	-50.3119666576099	-81.1029906279154	-19.5209426873044	0.0656160726632095	-13.5073855004667	-21.4655757930545	-5.54919520787903	0.25	0.2	0.29	-34.4388179493738	-21.6709020390267	-8.90298612867954	-81.8662231165394	-51.5149766194541	-21.1637301223687	-84.8337696976561	-53.3894922511801	-21.9328581337771	-50.3119666576099	0.255273553181996	-1.59250298536245	19.3958619529785	0.571591595931235	0.574679803360953	0.486194632264018	-0.0223333338998973	-0.0149714807586539	-0.109849522447604	-0.0519873770573197	-0.0407607061176823	-0.139935839952224	0.000609112683769843	0.0014967959713692	0.00242524260392276
1	12.1639532432449	0.06	-50.1623234340297	-81.8556425803607	-18.4690042876988	0.057925061676822	-13.0931716968573	-21.3372061367955	-4.84913725691911	0.25	0.21	0.29	-34.2461959079025	-21.0145283366382	-7.78286076537392	-81.4402952447996	-49.974291940878	-18.5082886369565	-84.2388166574006	-51.7231757281086	-19.1499152763398	-50.1623234340297	0.256981664181295	2.22887906207783	23.0344883398932	0.571591595931235	0.574679803360953	0.486194632264018	-0.0223333338998973	-0.0149714807586539	-0.109849522447604	-0.0519873770573197	-0.0407607061176823	-0.139935839952224	0.000609112683769843	0.0014967959713692	0.00242524260392276
1	12.1639532432449	0.06	-50.1563042192198	-79.8636458892642	-20.4489625491753	0.0573268333118833	-12.6679262892529	-20.6882627096027	-4.64758986890314	0.26	0.22	0.31	-32.5772825639272	-19.9478622258813	-7.31844188783554	-76.0118894915705	-46.5439281539626	-17.0759668163548	-78.7766007641997	-48.2066089113778	-17.6657071926321	-50.1563042192198	0.266781359476577	-1.931707068612	18.3501787838302	0.571591595931235	0.574679803360953	0.486194632264018	-0.0223333338998973	-0.0149714807586539	-0.109849522447604	-0.0519873770573197	-0.0407607061176823	-0.139935839952224	0.000609112683769843	0.0014967959713692	0.00242524260392276
1	12.1639532432449	0.06	-50.0712787604505	-80.5500961047293	-19.5924614161717	0.0679276457056091	-13.2420187206529	-20.9004741836307	-5.58356325767506	0.25	0.21	0.29	-33.708407726639	-21.3568056991334	-9.00520367162773	-80.5557545335086	-51.0381152225004	-21.5204759114922	-83.3238135016606	-52.8010954715046	-22.2715277714924	-50.0712787604505	0.254805073798222	0.0398297119542741	21.0054604213605	0.571591595931235	0.574679803360953	0.486194632264018	-0.0223333338998973	-0.0149714807586539	-0.109849522447604	-0.0519873770573197	-0.0407607061176823	-0.139935839952224	0.000609112683769843	0.0014967959713692	0.00242524260392276
1	12.1639532432449	0.06	-50.0693588009988	-81.4874403032319	-18.6512772987657	0.0528077942176075	-12.1485876212092	-20.1816528979555	-4.1155223444629	0.26	0.22	0.3	-31.9937307548141	-19.259009327408	-6.5242879000018	-75.1483159398957	-45.2364286214942	-15.3245413030926	-77.8247483774712	-46.9439848511224	-15.9138680335191	-50.0693588009988	0.260688589459724	-1.68262397837621	18.8971033535718	0.571591595931235	0.574679803360953	0.486194632264018	-0.0223333338998973	-0.0149714807586539	-0.109849522447604	-0.0519873770573197	-0.0407607061176823	-0.139935839952224	0.000609112683769843	0.0014967959713692	0.00242524260392276
1	12.1639532432449	0.06	-50.0533103074317	-81.3891141585769	-18.7175064562865	0.0550975716385438	-12.6272645508618	-20.7916216943275	-4.46290740739612	0.25	0.21	0.3	-33.2522238082434	-20.1948954778121	-7.13756714738087	-78.794415238695	-47.8537913481231	-16.9131674575513	-81.5877890452314	-49.5651816177688	-17.4969479804624	-50.0533103074317	0.261503700340293	-0.313941552647682	20.2698934209473	0.571591595931235	0.574679803360953	0.486194632264018	-0.0223333338998973	-0.0149714807586539	-0.109849522447604	-0.0519873770573197	-0.0407607061176823	-0.139935839952224	0.000609112683769843	0.0014967959713692	0.00242524260392276
1	12.1639532432449	0.06	-50.0151394169226	-80.7742854143431	-19.2559934195021	0.0638728120130033	-13.4093071664348	-21.4242644463394	-5.39434988653027	0.26	0.22	0.3	-34.1260500772529	-21.3592718204712	-8.59249356368958	-80.5388312379488	-50.4087283649936	-20.2786254920383	-83.4427163333714	-52.2896176719341	-21.0498857278134	-50.0151394169226	0.261004052968925	-0.638480927754855	19.9307667368498	0.571591595931235	0.574679803360953	0.486194632264018	-0.0223333338998973	-0.0149714807586539	-0.109849522447604	-0.0519873770573197	-0.0407607061176823	-0.139935839952224	0.000609112683769843	0.0014967959713692	0.00242524260392276
1	12.1639532432449	0.06	-49.8970953891027	-80.6865247543562	-19.1076660238493	0.068155809966961	-14.229698855446	-22.4445818084476	-6.01481590244433	0.25	0.22	0.31	-35.9648758625364	-22.8014652830276	-9.63805470351878	-85.3871501733158	-54.1348216447372	-22.8824931161587	-88.4793621237216	-56.0704400614191	-23.7122259755452	-49.8970953891027	0.265439491195818	1.37726744675295	21.715724567118	0.571591595931235	0.574679803360953	0.486194632264018	-0.0223333338998973	-0.0149714807586539	-0.109849522447604	-0.0519873770573197	-0.0407607061176823	-0.139935839952224	0.000609112683769843	0.0014967959713692	0.00242524260392276
1	12.1639532432449	0.06	-49.8734003883727	-79.6976868582244	-20.0491139185211	0.0664847123108511	-13.6163728391639	-21.5824904962008	-5.65025518212693	0.25	0.21	0.29	-35.0131300768156	-22.0897506465246	-9.16637121623366	-84.1747895367406	-53.1057950977515	-22.0368006587624	-87.1331602531956	-54.9627980379818	-22.8107437000847	-49.8734003883727	0.255877373130302	0.494880318775352	21.3754905478299	0.571591595931235	0.574679803360953	0.486194632264018	-0.0223333338998973	-0.0149714807586539	-0.109849522447604	-0.0519873770573197	-0.0407607061176823	-0.139935839952224	0.000609112683769843	0.0014967959713692	0.00242524260392276
1	12.1639532432449	0.06	-49.8464430876006	-81.4223143645578	-18.2705718106434	0.0578663828722427	-12.0782184258587	-19.6872856840694	-4.469151167648	0.23	0.2	0.27	-32.871792796481	-20.1669595198051	-7.4621262431292	-81.4276647655178	-49.9561563096204	-18.4846478537229	-84.4651937839839	-51.777607405223	-19.1719536403047	-49.8464430876006	0.23871078016579	0.920787807324835	22.8430343219952	0.571591595931235	0.574679803360953	0.486194632264018	-0.0223333338998973	-0.0149714807586539	-0.109849522447604	-0.0519873770573197	-0.0407607061176823	-0.139935839952224	0.000609112683769843	0.0014967959713692	0.00242524260392276
1	12.1639532432449	0.06	-49.8090118121397	-79.3788073348353	-20.2392162894442	0.0680388270530281	-14.0440831706841	-22.1592855509547	-5.92888079041343	0.25	0.22	0.3	-35.5131455007558	-22.5074751583646	-9.50180481597329	-84.327625698002	-53.4450529176935	-22.562480137385	-87.3550631572954	-55.4344915501313	-23.337235549296	-49.8090118121397	0.263210132439427	-1.79895586966127	18.6755497886649	0.571591595931235	0.574679803360953	0.486194632264018	-0.0223333338998973	-0.0149714807586539	-0.109849522447604	-0.0519873770573197	-0.0407607061176823	-0.139935839952224	0.000609112683769843	0.0014967959713692	0.00242524260392276
1	12.1639532432449	0.06	-49.8059023090547	-79.3669005083225	-20.244904109787	0.0737016818276067	-13.7385547316178	-21.3429248809105	-6.1341845823251	0.25	0.21	0.29	-34.6044886157128	-22.2750941335054	-9.94569965129795	-83.1433223760086	-53.5198006554858	-23.8962789349629	-86.2047377254157	-55.4179410738911	-24.738770347287	-49.8059023090547	0.254835134168476	0.352725975647978	21.3315948721349	0.571591595931235	0.574679803360953	0.486194632264018	-0.0223333338998973	-0.0149714807586539	-0.109849522447604	-0.0519873770573197	-0.0407607061176823	-0.139935839952224	0.000609112683769843	0.0014967959713692	0.00242524260392276
1	12.1639532432449	0.06	-49.750813217533	-80.6775528902422	-18.8240735448238	0.0605492560498083	-13.061670569525	-21.0944675218147	-5.02887361723526	0.25	0.22	0.29	-33.7693741274414	-20.9099584872448	-8.05054284704823	-80.0980421883624	-49.5966176556184	-19.0951931228743	-83.1578008574889	-51.4559505912641	-19.8146826841434	-49.750813217533	0.25957573111596	0.153092399447041	20.8005768400232	0.571591595931235	0.574679803360953	0.486194632264018	-0.0223333338998973	-0.0149714807586539	-0.109849522447604	-0.0519873770573197	-0.0407607061176823	-0.139935839952224	0.000609112683769843	0.0014967959713692	0.00242524260392276
1	12.1639532432449	0.06	-49.7154964546319	-81.4280469386064	-18.0029459706574	0.0547062063602156	-12.2913528086293	-20.2685485709592	-4.31415704629947	0.25	0.2	0.28	-32.9297403041043	-19.9694149069073	-7.00908950971028	-79.2847890057878	-48.0802712940266	-16.8757535822655	-82.1196440195716	-49.8041316171252	-17.4874302949059	-49.7154964546319	0.247574537709417	1.07117412794217	22.4060140010307	0.571591595931235	0.574679803360953	0.486194632264018	-0.0223333338998973	-0.0149714807586539	-0.109849522447604	-0.0519873770573197	-0.0407607061176823	-0.139935839952224	0.000609112683769843	0.0014967959713692	0.00242524260392276
1	12.1639532432449	0.06	-49.6405571468881	-79.3131928792876	-19.9679214144885	0.0557505395507586	-12.1461143121769	-19.9505527810011	-4.3416758433528	0.26	0.22	0.31	-31.4210159408983	-19.1294574948481	-6.83789904879799	-73.3263912729255	-44.6419074336885	-15.9574235944515	-75.9339289336469	-46.2797248840893	-16.5161209665851	-49.6405571468881	0.266042824039387	0.605274796769368	20.8965288200843	0.571591595931235	0.574679803360953	0.486194632264018	-0.0223333338998973	-0.0149714807586539	-0.109849522447604	-0.0519873770573197	-0.0407607061176823	-0.139935839952224	0.000609112683769843	0.0014967959713692	0.00242524260392276
1	12.1639532432449	0.06	-49.5800353864167	-79.4024632809267	-19.7576074919068	0.0676745942110964	-13.1018619342833	-20.6944425073732	-5.50928136119347	0.25	0.21	0.29	-33.5303217013839	-21.2283875435212	-8.92645338565844	-80.5067268936559	-50.9696272400634	-21.4325275864709	-83.3809017123653	-52.7192392854006	-22.1941648222021	-49.5800353864167	0.255410623522439	0.192390258814756	21.1649527608137	0.571591595931235	0.574679803360953	0.486194632264018	-0.0223333338998973	-0.0149714807586539	-0.109849522447604	-0.0519873770573197	-0.0407607061176823	-0.139935839952224	0.000609112683769843	0.0014967959713692	0.00242524260392276
1	12.1639532432449	0.06	-49.5688712344687	-79.6732691461321	-19.4644733228054	0.0743450600236278	-14.1910602035854	-22.0091167524973	-6.37300365467344	0.25	0.21	0.3	-35.4473484224465	-22.8557765937303	-10.2642047650141	-84.5927269404508	-54.543782665026	-24.4948383896011	-87.7128799703121	-56.5635597100875	-25.3526413860062	-49.5688712344687	0.258252195192828	-1.75507140459986	19.0050042438509	0.571591595931235	0.574679803360953	0.486194632264018	-0.0223333338998973	-0.0149714807586539	-0.109849522447604	-0.0519873770573197	-0.0407607061176823	-0.139935839952224	0.000609112683769843	0.0014967959713692	0.00242524260392276
1	12.1639532432449	0.06	-49.531539848146	-78.9849579996781	-20.0781216966139	0.0670936821609082	-13.2202889186134	-20.9169898487569	-5.52358798846984	0.25	0.21	0.3	-33.3515002732796	-21.0793461521029	-8.80719203092618	-78.7899408533059	-49.79807273861	-20.8062046239141	-81.5478408971498	-51.6045481605818	-21.5795013368234	-49.531539848146	0.260985757541371	0.243769969972044	20.8414674175856	0.571591595931235	0.574679803360953	0.486194632264018	-0.0223333338998973	-0.0149714807586539	-0.109849522447604	-0.0519873770573197	-0.0407607061176823	-0.139935839952224	0.000609112683769843	0.0014967959713692	0.00242524260392276
1	12.1639532432449	0.06	-49.5039119575521	-81.1216800671961	-17.8861438479081	0.066769799480955	-14.4232575398198	-22.8421153806308	-6.00439969900879	0.26	0.22	0.29	-36.2232151565066	-22.872520885943	-9.52182661537947	-85.1104774669952	-53.7415346778447	-22.3725918886943	-88.1804136071741	-55.6858986006568	-23.1984970603269	-49.5039119575521	0.259735309027158	-0.539419056459142	20.1459524085817	0.571591595931235	0.574679803360953	0.486194632264018	-0.0223333338998973	-0.0149714807586539	-0.109849522447604	-0.0519873770573197	-0.0407607061176823	-0.139935839952224	0.000609112683769843	0.0014967959713692	0.00242524260392276
1	12.1639532432449	0.06	-49.4984895032195	-80.6736152398492	-18.3233637665899	0.0686293439562916	-13.4074752704201	-21.1189744702787	-5.69597607056161	0.25	0.22	0.29	-33.6853556065479	-21.3852984625602	-9.08524131857257	-79.606546827818	-50.5385718165239	-21.4705968052297	-82.4705483876295	-52.4130458746977	-22.3610972771061	-49.4984895032195	0.257655350423642	-1.08955555747398	19.7166106899946	0.571591595931235	0.574679803360953	0.486194632264018	-0.0223333338998973	-0.0149714807586539	-0.109849522447604	-0.0519873770573197	-0.0407607061176823	-0.139935839952224	0.000609112683769843	0.0014967959713692	0.00242524260392276
1	12.1639532432449	0.06	-49.4839221263197	-79.413749956212	-19.5540942964273	0.0654549435450612	-12.9167110760228	-20.5369098964579	-5.29651225558781	0.25	0.21	0.29	-32.9712456204006	-20.737299605563	-8.50335359072534	-78.4312102460876	-49.3293921626567	-20.2275740792258	-81.2649451831007	-51.0992289882013	-20.9248507129944	-49.4839221263197	0.254099406468494	2.13147241795129	23.1214663433978	0.571591595931235	0.574679803360953	0.486194632264018	-0.0223333338998973	-0.0149714807586539	-0.109849522447604	-0.0519873770573197	-0.0407607061176823	-0.139935839952224	0.000609112683769843	0.0014967959713692	0.00242524260392276
1	12.1639532432449	0.06	-49.4767540256033	-78.7991519723412	-20.1543560788654	0.0730466544846847	-13.2567698880804	-20.629900925862	-5.88363885029877	0.25	0.2	0.29	-33.4117020445055	-21.4703525317394	-9.52900301897329	-80.1875482185529	-51.5285012004142	-22.8694541822755	-83.4295763304673	-53.343391045474	-23.6754468924998	-49.4767540256033	0.250989541480508	-1.17464258978304	20.0091333810302	0.571591595931235	0.574679803360953	0.486194632264018	-0.0223333338998973	-0.0149714807586539	-0.109849522447604	-0.0519873770573197	-0.0407607061176823	-0.139935839952224	0.000609112683769843	0.0014967959713692	0.00242524260392276
1	12.1639532432449	0.06	-49.4389619693447	-80.3575872590029	-18.5203366796865	0.0781777222818287	-15.1641357768823	-23.2940360661999	-7.03423548756479	0.24	0.21	0.3	-37.9402923507877	-24.6986714962966	-11.4570506418054	-91.5839708829167	-59.6200574905845	-27.6561440982524	-94.8012385831012	-61.7242514310191	-28.6160947225228	-49.4389619693447	0.25473538094845	0.0761531763183533	21.0338749274264	0.571591595931235	0.574679803360953	0.486194632264018	-0.0223333338998973	-0.0149714807586539	-0.109849522447604	-0.0519873770573197	-0.0407607061176823	-0.139935839952224	0.000609112683769843	0.0014967959713692	0.00242524260392276
1	12.1639532432449	0.06	-49.3619701023449	-79.7007557983305	-19.0231844063593	0.0669649894059212	-12.955829903448	-20.5063308607723	-5.40532894612367	0.24	0.2	0.28	-33.6622872561552	-21.2677182872356	-8.87314931831606	-81.9158048107264	-51.7541261153653	-21.5924474200042	-84.7723553607392	-53.570112828597	-22.3372908372624	-49.3619701023449	0.247483067359935	0.0230813882614104	21.4323090855836	0.571591595931235	0.574679803360953	0.486194632264018	-0.0223333338998973	-0.0149714807586539	-0.109849522447604	-0.0519873770573197	-0.0407607061176823	-0.139935839952224	0.000609112683769843	0.0014967959713692	0.00242524260392276
1	12.1639532432449	0.06	-49.2748381515947	-81.0916197491472	-17.4580565540422	0.0662098566087517	-14.1989707958206	-22.5243811063936	-5.87356048524752	0.25	0.21	0.3	-36.1289279744132	-22.7750361161925	-9.42114425797175	-85.8632440527617	-54.1266678529743	-22.3900916531869	-88.8815943668965	-56.0942120632438	-23.2142879505469	-49.2748381515947	0.259990741498012	-0.405750871173334	20.2103410740696	0.571591595931235	0.574679803360953	0.486194632264018	-0.0223333338998973	-0.0149714807586539	-0.109849522447604	-0.0519873770573197	-0.0407607061176823	-0.139935839952224	0.000609112683769843	0.0014967959713692	0.00242524260392276
1	12.1639532432449	0.06	-49.2525303599266	-78.6109377142485	-19.8941230056047	0.0779139881995118	-14.7340254508091	-22.6478219165876	-6.82022898503061	0.26	0.22	0.31	-36.0109169574039	-23.4276730412099	-10.8444291250159	-84.8364258189866	-55.1921532135116	-25.5478806080365	-87.9854833887548	-57.1848506215711	-26.4466048749675	-49.2525303599266	0.266598442972509	0.667354761283277	20.9252737874005	0.571591595931235	0.574679803360953	0.486194632264018	-0.0223333338998973	-0.0149714807586539	-0.109849522447604	-0.0519873770573197	-0.0407607061176823	-0.139935839952224	0.000609112683769843	0.0014967959713692	0.00242524260392276
1	12.1639532432449	0.06	-49.1984705193062	-80.6234063440683	-17.7735346945441	0.0632615426389072	-13.2552201823806	-21.2188615499289	-5.29157881483225	0.24	0.21	0.28	-34.5201343245015	-21.5643982651913	-8.60866220588105	-83.2286459956403	-51.9921403680263	-20.7556347404123	-86.3245574749787	-53.8752599412668	-21.5027816319421	-49.1984705193062	0.251146170352289	0.652825691226399	21.7697797541094	0.571591595931235	0.574679803360953	0.486194632264018	-0.0223333338998973	-0.0149714807586539	-0.109849522447604	-0.0519873770573197	-0.0407607061176823	-0.139935839952224	0.000609112683769843	0.0014967959713692	0.00242524260392276
1	12.1639532432449	0.06	-48.9234953699255	-79.6871769415347	-18.1598137983164	0.0630779840742533	-13.2527892841685	-21.2273280561299	-5.27825051220705	0.26	0.22	0.3	-33.8217692706178	-21.1158361606337	-8.40990305064964	-79.8429291020043	-49.8480784968178	-19.8532278916313	-82.7184777723038	-51.6578558793067	-20.5878551668249	-48.9234953699255	0.258279087279377	-0.664934511969353	20.0851221063928	0.571591595931235	0.574679803360953	0.486194632264018	-0.0223333338998973	-0.0149714807586539	-0.109849522447604	-0.0519873770573197	-0.0407607061176823	-0.139935839952224	0.000609112683769843	0.0014967959713692	0.00242524260392276
1	12.1639532432449	0.06	-48.8460217008374	-79.1242090995934	-18.5678343020815	0.0728772085598646	-14.2234542259212	-22.1441494937874	-6.30275895805506	0.26	0.21	0.3	-35.2526352460476	-22.6431926819284	-10.0337501178092	-83.150255660587	-53.4084118061889	-23.6665679517908	-86.1453124946107	-55.2651992858318	-24.5195769652792	-48.8460217008374	0.263898753550364	1.08591290501505	21.5389343142305	0.571591595931235	0.574679803360953	0.486194632264018	-0.0223333338998973	-0.0149714807586539	-0.109849522447604	-0.0519873770573197	-0.0407607061176823	-0.139935839952224	0.000609112683769843	0.0014967959713692	0.00242524260392276
1	12.1639532432449	0.06	-48.8141347888873	-78.7064671837238	-18.9218023940508	0.0633777187835449	-12.525349122693	-20.0431227175282	-5.00757552785783	0.25	0.2	0.3	-32.3204827190284	-20.1977174702307	-8.07495222143298	-77.2263544109538	-48.2602967662371	-19.2942391215204	-79.9069286255123	-49.9332318078647	-19.9563101687448	-48.8141347888873	0.253266904687225	0.587548238345806	21.6660085726093	0.571591595931235	0.574679803360953	0.486194632264018	-0.0223333338998973	-0.0149714807586539	-0.109849522447604	-0.0519873770573197	-0.0407607061176823	-0.139935839952224	0.000609112683769843	0.0014967959713692	0.00242524260392276
1	12.1639532432449	0.06	-48.8007969631687	-79.6504668282351	-17.9511270981023	0.0571241534528066	-12.6368218426259	-20.6525077480075	-4.62113593724437	0.25	0.21	0.29	-33.1022299391096	-20.2545370004533	-7.40684406179698	-78.6121004037057	-48.1010402996746	-17.5899801956435	-81.4597152478802	-49.8288854990382	-18.2520079397354	-48.8007969631687	0.256499513310138	-0.526538343817153	20.3114961360531	0.571591595931235	0.574679803360953	0.486194632264018	-0.0223333338998973	-0.0149714807586539	-0.109849522447604	-0.0519873770573197	-0.0407607061176823	-0.139935839952224	0.000609112683769843	0.0014967959713692	0.00242524260392276
1	12.1639532432449	0.06	-48.7874264653124	-78.8663232706372	-18.7085296599876	0.0697841083509746	-13.5507230485177	-21.2750658842657	-5.82638021276974	0.25	0.21	0.29	-34.0385057041891	-21.6801379742837	-9.32177024437834	-80.6887926875443	-51.3930950332242	-22.0973973789042	-83.6511360933623	-53.2594537691502	-22.9044765777673	-48.7874264653124	0.25738766797811	-0.0423259511302711	20.7159437851765	0.571591595931235	0.574679803360953	0.486194632264018	-0.0223333338998973	-0.0149714807586539	-0.109849522447604	-0.0519873770573197	-0.0407607061176823	-0.139935839952224	0.000609112683769843	0.0014967959713692	0.00242524260392276
1	12.1639532432449	0.06	-48.6356323990184	-79.1906187468064	-18.0806460512303	0.0550174620471362	-12.0829784842943	-19.901435973021	-4.26452099556754	0.25	0.21	0.29	-31.8912435454296	-19.3624826931682	-6.83372184090684	-75.7191153848693	-45.9721822729503	-16.2252491610313	-78.3676864255948	-47.5803351691898	-16.7956700040877	-48.6356323990184	0.255960371278912	-0.843165707674792	20.03036125169	0.571591595931235	0.574679803360953	0.486194632264018	-0.0223333338998973	-0.0149714807586539	-0.109849522447604	-0.0519873770573197	-0.0407607061176823	-0.139935839952224	0.000609112683769843	0.0014967959713692	0.00242524260392276
1	12.1639532432449	0.06	-48.6245403590797	-79.7921626981539	-17.4569180200054	0.0607041881268801	-13.0740874753541	-21.1035913743512	-5.044583576357	0.25	0.22	0.29	-33.8473019749843	-20.9690653583968	-8.09082874180938	-80.4343370954151	-49.8306444885808	-19.2269518817466	-83.4877267311014	-51.6003868800565	-19.9466940145851	-48.6245403590797	0.257456020893578	-1.01579228639584	19.7247215526905	0.571591595931235	0.574679803360953	0.486194632264018	-0.0223333338998973	-0.0149714807586539	-0.109849522447604	-0.0519873770573197	-0.0407607061176823	-0.139935839952224	0.000609112683769843	0.0014967959713692	0.00242524260392276
1	12.1639532432449	0.06	-48.568537403364	-79.8875688798844	-17.2495059268437	0.058096726744837	-13.1614016926355	-21.4353904544599	-4.88741293081106	0.26	0.22	0.31	-34.1367656151979	-20.9600886768772	-7.78341173855647	-80.5475988596503	-49.4564960792937	-18.365393298937	-83.3370192648084	-51.2700262443805	-19.0261163633845	-48.568537403364	0.266026777533849	0.137683582842388	20.4288836291734	0.571591595931235	0.574679803360953	0.486194632264018	-0.0223333338998973	-0.0149714807586539	-0.109849522447604	-0.0519873770573197	-0.0407607061176823	-0.139935839952224	0.000609112683769843	0.0014967959713692	0.00242524260392276
1	12.1639532432449	0.06	-48.5529209622024	-78.9953201943577	-18.1105217300471	0.0631621696631547	-12.7979442064449	-20.493311689824	-5.10257672306578	0.25	0.21	0.3	-32.7669026243105	-20.4627245196376	-8.15854641496481	-77.6248191306444	-48.4762111319791	-19.3276031333138	-80.3015530505133	-50.1963489274949	-20.0235331771086	-48.5529209622024	0.257618544063551	-0.600868162902507	20.1887027670375	0.571591595931235	0.574679803360953	0.486194632264018	-0.0223333338998973	-0.0149714807586539	-0.109849522447604	-0.0519873770573197	-0.0407607061176823	-0.139935839952224	0.000609112683769843	0.0014967959713692	0.00242524260392276
1	12.1639532432449	0.06	-48.5122503921549	-77.5130762896486	-19.5114244946613	0.0715221464893751	-14.0495579332297	-21.9529518014582	-6.1461640650013	0.26	0.21	0.31	-34.5580689908553	-22.1166427521296	-9.67521651340401	-80.6090436820167	-51.588571750862	-22.5680998197073	-83.4541202216114	-53.4351195845205	-23.3323651256323	-48.5122503921549	0.267233707954866	0.0794011395265307	20.3793832847367	0.571591595931235	0.574679803360953	0.486194632264018	-0.0223333338998973	-0.0149714807586539	-0.109849522447604	-0.0519873770573197	-0.0407607061176823	-0.139935839952224	0.000609112683769843	0.0014967959713692	0.00242524260392276
1	12.1639532432449	0.06	-48.4145526539375	-77.8270073261634	-19.0020979817116	0.0563936261344776	-12.2512429754543	-20.0755527647842	-4.42693318612442	0.25	0.22	0.32	-31.9989162460678	-19.5275568486198	-7.0561974511717	-75.5687388343286	-46.1163381977722	-16.6639375612158	-78.2079494591307	-47.6346597221841	-17.2331800098595	-48.4145526539375	0.267985549544548	-0.417841120480634	19.8243677092744	0.571591595931235	0.574679803360953	0.486194632264018	-0.0223333338998973	-0.0149714807586539	-0.109849522447604	-0.0519873770573197	-0.0407607061176823	-0.139935839952224	0.000609112683769843	0.0014967959713692	0.00242524260392276
1	12.1639532432449	0.06	-48.1645933603689	-77.2377986778574	-19.0913880428805	0.0653098192416388	-12.937310997082	-20.5787311423875	-5.29589085177654	0.25	0.21	0.3	-32.8640607428717	-20.6607769699545	-8.45749319703734	-77.7614130099837	-48.8865701544893	-20.0117272989948	-73.6807028709322	-50.6282212097565	-20.7459415417709	-48.1645933603689	0.263016036393277	-1.05067631702715	19.4841784506353	0.571591595931235	0.574679803360953	0.486194632264018	-0.0223333338998973	-0.0149714807586539	-0.109849522447604	-0.0519873770573197	-0.0407607061176823	-0.139935839952224	0.000609112683769843	0.0014967959713692	0.00242524260392276
1	12.1639532432449	0.06	-48.0177032268659	-79.0211657877407	-17.0142406659911	0.0614176701815031	-13.2779708248877	-21.3821062457289	-5.17383540404646	0.25	0.21	0.29	-34.6099074579906	-21.4922391741018	-8.37457089021302	-83.0142187343107	-51.5505985115568	-20.0869782888029	-85.9261916811352	-53.4350888286657	-20.8235109742188	-48.0177032268659	0.256465504987501	-0.175280624240035	20.692055869719	0.571591595931235	0.574679803360953	0.486194632264018	-0.0223333338998973	-0.0149714807586539	-0.109849522447604	-0.0519873770573197	-0.0407607061176823	-0.139935839952224	0.000609112683769843	0.0014967959713692	0.00242524260392276
1	12.1639532432449	0.06	-47.9350928614006	-77.4816678751368	-18.3885178476643	0.071855995152397	-13.7192441712362	-21.4174908773539	-6.02099746511861	0.25	0.21	0.31	-34.3530061322438	-22.0052517749669	-9.65749741769	-81.6414793614093	-52.2964803054699	-22.9514812495305	-84.3086834611342	-54.043665352627	-23.7177104221713	-47.9350928614006	0.260947150953169	0.850225857846259	21.4509110588358	0.571591595931235	0.574679803360953	0.486194632264018	-0.0223333338998973	-0.0149714807586539	-0.109849522447604	-0.0519873770573197	-0.0407607061176823	-0.139935839952224	0.000609112683769843	0.0014967959713692	0.00242524260392276
1	12.1639532432449	0.06	-47.5588982767722	-77.2707414086182	-17.8470551449263	0.0648084710269415	-12.9015908547153	-20.5533822373359	-5.24979947209469	0.26	0.21	0.3	-32.7071547288357	-20.5306515229778	-8.35414831711987	-77.1155403359267	-48.4062982172894	-19.6970560986521	-79.7114892811997	-50.026189837258	-20.3621399097265	-47.5588982767722	0.260075428788815	0.464299919190889	21.20095721004	0.571591595931235	0.574679803360953	0.486194632264018	-0.0223333338998973	-0.0149714807586539	-0.109849522447604	-0.0519873770573197	-0.0407607061176823	-0.139935839952224	0.000609112683769843	0.0014967959713692	0.00242524260392276
1	12.1639532432449	0.06	-47.5301407628892	-75.6802186405986	-19.3800628851797	0.070807901453072	-12.6120488948991	-19.7452258804639	-5.47887190933423	0.23	0.2	0.28	-32.9263440703069	-21.0313451899201	-9.13634630953333	-81.4525494294734	-52.0269325981783	-22.6013157668832	-84.3131099535828	-53.9039862588737	-23.438290359717	-47.5301407628892	0.244233071102692	-0.558494407312149	21.0740312716743	0.571591595931235	0.574679803360953	0.486194632264018	-0.0223333338998973	-0.0149714807586539	-0.109849522447604	-0.0519873770573197	-0.0407607061176823	-0.139935839952224	0.000609112683769843	0.0014967959713692	0.00242524260392276
1	12.1639532432449	0.06	-47.5127230452473	-77.1047304581013	-17.9207156323933	0.0827540097996113	-14.8896628495722	-22.6292663662674	-7.15005933287693	0.25	0.21	0.29	-36.1772459894507	-23.8039973055392	-11.4307486216277	-85.6923932988944	-56.3841012051304	-27.0758091113664	-88.9118126845116	-58.4205709210484	-28.0615368121383	-47.5127230452473	0.255747582968464	0.812654271338631	21.7495525088329	0.571591595931235	0.574679803360953	0.486194632264018	-0.0223333338998973	-0.0149714807586539	-0.109849522447604	-0.0519873770573197	-0.0407607061176823	-0.139935839952224	0.000609112683769843	0.0014967959713692	0.00242524260392276
1	12.1639532432449	0.06	-47.509490149034	-77.8907668351281	-17.1282134629398	0.0656529383238	-13.2414226914381	-21.0405702818538	-5.44227510102239	0.25	0.21	0.29	-34.0639743057756	-21.4374171560392	-8.81086000630279	-81.7216016965188	-51.429702550325	-21.1378034041313	-84.6564046838645	-53.1608929908146	-21.908319488734	-47.509490149034	0.254935638442265	0.842547520953096	21.7103983049889	0.571591595931235	0.574679803360953	0.486194632264018	-0.0223333338998973	-0.0149714807586539	-0.109849522447604	-0.0519873770573197	-0.0407607061176823	-0.139935839952224	0.000609112683769843	0.0014967959713692	0.00242524260392276
1	12.1639532432449	0.06	-47.4850966164416	-76.8811486878969	-18.0890445449863	0.0547943496478692	-12.4680664074968	-20.5530628756551	-4.38306993933853	0.25	0.21	0.3	-32.9187816899902	-19.9694594741323	-7.02013725827445	-78.1189886342371	-47.3891771689096	-16.659365703582	-80.7815156988666	-49.0742100081283	-17.2238656703296	-47.4850966164416	0.261954285226525	-0.316575527126071	20.254369496319	0.571591595931235	0.574679803360953	0.486194632264018	-0.0223333338998973	-0.0149714807586539	-0.109849522447604	-0.0519873770573197	-0.0407607061176823	-0.139935839952224	0.000609112683769843	0.0014967959713692	0.00242524260392276
1	12.1639532432449	0.06	-47.4526339276966	-76.4447030631435	-18.4605647922496	0.0517341948429311	-11.5034848091942	-19.1928605406842	-3.81410907770423	0.24	0.22	0.29	-31.2322038365319	-18.7194181726907	-6.20663250884947	-75.3213889248675	-45.144831405821	-14.9682738867745	-78.177323225867	-46.7883571163072	-15.5194273964543	-47.4526339276966	0.258005525282976	-0.0359711208070054	20.7374332877505	0.571591595931235	0.574679803360953	0.486194632264018	-0.0223333338998973	-0.0149714807586539	-0.109849522447604	-0.0519873770573197	-0.0407607061176823	-0.139935839952224	0.000609112683769843	0.0014967959713692	0.00242524260392276
1	12.1639532432449	0.06	-47.4415701717794	-76.1681311429519	-18.7150092006069	0.0728047288241278	-13.3569137258132	-20.7990461248062	-5.91478132682017	0.26	0.21	0.31	-33.1323180144555	-21.2772023582121	-9.42208670196865	-78.1986769661711	-50.2183117169088	-22.2379464676466	-80.863522554164	-51.9380627634368	-22.9877658454479	-47.4415701717794	0.261082285858391	1.05658656771971	21.6413023202163	0.571591595931235	0.574679803360953	0.486194632264018	-0.0223333338998973	-0.0149714807586539	-0.109849522447604	-0.0519873770573197	-0.0407607061176823	-0.139935839952224	0.000609112683769843	0.0014967959713692	0.00242524260392276
1	12.1639532432449	0.06	-47.3958729922991	-76.0496471219988	-18.7420988625994	0.0673861388957897	-12.9064687464697	-20.4029686922024	-5.40996880073699	0.25	0.22	0.31	-32.7301989010617	-20.7044031461821	-8.67860739130245	-77.7954772137999	-49.2117059249489	-20.6279346360979	-80.4426351799708	-50.9530879809644	-21.3493678743283	-47.3958729922991	0.263478691171706	-0.884943696641242	19.5994140723352	0.571591595931235	0.574679803360953	0.486194632264018	-0.0223333338998973	-0.0149714807586539	-0.109849522447604	-0.0519873770573197	-0.0407607061176823	-0.139935839952224	0.000609112683769843	0.0014967959713692	0.00242524260392276
1	12.1639532432449	0.06	-47.391376705084	-75.6799679724533	-19.1027854377148	0.0782049145912133	-13.2573306926721	-20.3636009851446	-6.15106040019956	0.24	0.2	0.29	-33.2385483863555	-21.6393175265886	-10.0400866668218	-80.4114812613149	-52.350348022756	-24.289214784197	-83.0973661942192	-54.1869383870427	-25.1322026607296	-47.391376705084	0.251943061413002	-0.641181033607055	20.4715630123484	0.571591595931235	0.574679803360953	0.486194632264018	-0.0223333338998973	-0.0149714807586539	-0.109849522447604	-0.0519873770573197	-0.0407607061176823	-0.139935839952224	0.000609112683769843	0.0014967959713692	0.00242524260392276
1	12.1639532432449	0.06	-47.3577475190067	-76.4425103015693	-18.2729847364442	0.0595065182266422	-12.3624734159069	-20.0358490230244	-4.68909780878943	0.24	0.21	0.3	-32.6510134166653	-20.1462530937466	-7.64149277082785	-78.8596127813217	-48.6577766421321	-18.4559405029426	-81.4564459883879	-50.3458803288777	-19.1012111079523	-47.3577475190067	0.258092414249511	-1.59036540266706	19.2101758986357	0.571591595931235	0.574679803360953	0.486194632264018	-0.0223333338998973	-0.0149714807586539	-0.109849522447604	-0.0519873770573197	-0.0407607061176823	-0.139935839952224	0.000609112683769843	0.0014967959713692	0.00242524260392276
1	12.1639532432449	0.06	-47.2614594102572	-76.7765547609379	-17.7463640595765	0.0670305654986288	-12.8354229938799	-20.3118296129058	-5.35901637485395	0.24	0.21	0.29	-33.383808241432	-21.0958494675976	-8.80789069376326	-81.3412001718811	-51.4010175810345	-21.4608349901879	-84.2086159281132	-53.2056219874122	-22.2180722316186	-47.2614594102572	0.251882902734171	-1.99065077495571	19.1453471206702	0.571591595931235	0.574679803360953	0.486194632264018	-0.0223333338998973	-0.0149714807586539	-0.109849522447604	-0.0519873770573197	-0.0407607061176823	-0.139935839952224	0.000609112683769843	0.0014967959713692	0.00242524260392276
1	12.1639532432449	0.06	-47.2025065319957	-75.7625136853036	-18.6424993786877	0.0788191691983057	-13.5980189695081	-20.8560299985941	-6.34000794042211	0.25	0.22	0.29	-33.4376608730357	-21.8011743787369	-10.1646878844382	-79.4307507738739	-51.7884207041425	-24.1460906344112	-82.1997459980736	-53.8025517178332	-25.0835134474532	-47.2025065319957	0.255450890723769	1.07579631679147	22.0595583075176	0.571591595931235	0.574679803360953	0.486194632264018	-0.0223333338998973	-0.0149714807586539	-0.109849522447604	-0.0519873770573197	-0.0407607061176823	-0.139935839952224	0.000609112683769843	0.0014967959713692	0.00242524260392276
1	12.1639532432449	0.06	-47.1655848037259	-75.6675531589523	-18.6636164484996	0.0505707064909809	-11.6125841543038	-19.4684876346345	-3.75668067397311	0.25	0.21	0.3	-31.2497144601653	-18.6398628274058	-6.03001119464638	-74.321153817077	-44.3311606603882	-14.3411675036995	-77.0068253242883	-46.0027944642648	-14.8672486734236	-47.1655848037259	0.260777061912849	-1.79548536225007	18.8333661823466	0.571591595931235	0.574679803360953	0.486194632264018	-0.0223333338998973	-0.0149714807586539	-0.109849522447604	-0.0519873770573197	-0.0407607061176823	-0.139935839952224	0.000609112683769843	0.0014967959713692	0.00242524260392276
1	12.1639532432449	0.06	-47.0774563281174	-75.8170417654746	-18.3378708907603	0.070917649125243	-13.2636633671229	-20.7591337463582	-5.76819298788759	0.25	0.21	0.3	-33.6039796463379	-21.4706393470232	-9.33729904770849	-80.6073940995221	-51.5025989668105	-22.3978038340989	-83.4321374087024	-53.2864706515095	-23.222537853966	-47.0774563281174	0.258740638240736	-0.772152723227093	20.0348796613752	0.571591595931235	0.574679803360953	0.486194632264018	-0.0223333338998973	-0.0149714807586539	-0.109849522447604	-0.0519873770573197	-0.0407607061176823	-0.139935839952224	0.000609112683769843	0.0014967959713692	0.00242524260392276
1	12.1639532432449	0.06	-47.0490490543563	-74.9250919760092	-19.1730061327033	0.0824307025493874	-15.0332592686712	-22.8641929325615	-7.20232560478096	0.25	0.22	0.29	-36.5183894908729	-24.0109248076182	-11.5034601243636	-86.4187104094295	-56.8205002066358	-27.222290003842	5.34222550339042	-59.0211396874046	-28.2557729798866	-47.0490490543563	0.262526832775715	0.717564525402667	21.260305649564	0.571591595931235	0.574679803360953	0.486194632264018	-0.0223333338998973	-0.0149714807586539	-0.109849522447604	-0.0519873770573197	-0.0407607061176823	-0.139935839952224	0.000609112683769843	0.0014967959713692	0.00242524260392276
1	12.1639532432449	0.06	-47.0430258474137	-76.9633307728418	-17.1227209219856	0.0616263921297834	-12.5113130142373	-20.1337329606107	-4.8888930678639	0.25	0.21	0.31	-32.0941455513513	-19.9436389517539	-7.79313235215657	-75.7995256340535	-47.1026209294464	-18.4057162248394	-78.3628506769932	-48.7103071975361	-19.0214468813557	-47.0430258474137	0.259043829255427	0.583997145922397	21.3317019279435	0.571591595931235	0.574679803360953	0.486194632264018	-0.0223333338998973	-0.0149714807586539	-0.109849522447604	-0.0519873770573197	-0.0407607061176823	-0.139935839952224	0.000609112683769843	0.0014967959713692	0.00242524260392276
1	12.1639532432449	0.06	-47.0155803226344	-77.3148118572455	-16.7163487880233	0.0664693664193111	-13.0692279137901	-20.7161895349236	-5.42226629265657	0.24	0.21	0.29	-33.7747753027241	-21.307501334848	-8.84022736697197	-81.6111288873935	-51.4860342406583	-21.360939593923	-84.4554202047365	-53.2856261785792	-22.1136510125721	-47.0155803226344	0.254517745215322	-1.04943185692832	19.9010734180424	0.571591595931235	0.574679803360953	0.486194632264018	-0.0223333338998973	-0.0149714807586539	-0.109849522447604	-0.0519873770573197	-0.0407607061176823	-0.139935839952224	0.000609112683769843	0.0014967959713692	0.00242524260392276
1	12.1639532432449	0.06	-46.9293089263434	-76.0476206133951	-17.8109972392918	0.0641631470548995	-12.9595178227838	-20.6868849869545	-5.23215065861311	0.25	0.21	0.3	-33.1291846653801	-20.7541280089312	-8.37907135248217	-78.6089048793798	-49.2453795946693	-19.8818543099587	-81.3195851241446	-50.9838145744891	-20.5614448061481	-46.9293089263434	0.260457160560454	-0.444669970749263	20.2224304928561	0.571591595931235	0.574679803360953	0.486194632264018	-0.0223333338998973	-0.0149714807586539	-0.109849522447604	-0.0519873770573197	-0.0407607061176823	-0.139935839952224	0.000609112683769843	0.0014967959713692	0.00242524260392276
1	12.1639532432449	0.06	-46.9179822878021	-77.131344888479	-16.7046196871252	0.0518809727854432	-12.0080917454544	-20.0227836975222	-3.99339979338648	0.25	0.21	0.3	-32.2319655502096	-19.3301993024644	-6.42843305471931	-76.8802089160834	-46.1067060414916	-15.3332031668998	-79.5763635345476	-47.6930402294117	-15.9016072873018	-46.9179822878021	0.258581451307728	-0.149306041305677	20.5863977386225	0.571591595931235	0.574679803360953	0.486194632264018	-0.0223333338998973	-0.0149714807586539	-0.109849522447604	-0.0519873770573197	-0.0407607061176823	-0.139935839952224	0.000609112683769843	0.0014967959713692	0.00242524260392276
1	12.1639532432449	0.06	-46.9148310778707	-75.2017128129459	-18.6279493427956	0.0796571886552986	-14.1309963928713	-21.6302937089205	-6.63169907682211	0.26	0.22	0.3	-34.2622193092309	-22.3833898876203	-10.5045604660096	-80.4113129361529	-52.5324338327504	-24.6535547293478	-83.2487894716614	-54.4071385884383	-25.5704119143738	-46.9148310778707	0.265644983594539	-0.62748243833871	19.7724122102957	0.571591595931235	0.574679803360953	0.486194632264018	-0.0223333338998973	-0.0149714807586539	-0.109849522447604	-0.0519873770573197	-0.0407607061176823	-0.139935839952224	0.000609112683769843	0.0014967959713692	0.00242524260392276
1	12.1639532432449	0.06	-46.9037183839509	-76.6462609231897	-17.161175844712	0.0661910277632246	-12.5670468287561	-19.9367187374207	-5.19737492009153	0.25	0.21	0.29	-31.9133615324371	-20.1164852713896	-8.31960901034214	-75.6895070766722	-47.7106384659297	-19.7317698551873	-78.4205246633798	-49.4568324685036	-20.4552746368325	-46.9037183839509	0.253718326123471	0.583264868676805	21.6122956361486	0.571591595931235	0.574679803360953	0.486194632264018	-0.0223333338998973	-0.0149714807586539	-0.109849522447604	-0.0519873770573197	-0.0407607061176823	-0.139935839952224	0.000609112683769843	0.0014967959713692	0.00242524260392276
1	12.1639532432449	0.06	-46.8891455114656	-75.5024541928895	-18.2758368300417	0.0606233491465689	-12.1152250700294	-19.5611193576359	-4.66933078242288	0.24	0.21	0.29	-31.9414883160623	-19.7830355689613	-7.62458282186034	-77.3054661215158	-47.8793214274874	-18.4531767334591	-80.062375666681	-49.6070730557128	-19.1336103960266	-46.8891455114656	0.254512227779292	-0.701910109385666	20.3243669240132	0.571591595931235	0.574679803360953	0.486194632264018	-0.0223333338998973	-0.0149714807586539	-0.109849522447604	-0.0519873770573197	-0.0407607061176823	-0.139935839952224	0.000609112683769843	0.0014967959713692	0.00242524260392276
1	12.1639532432449	0.06	-46.6923965809251	-76.5379842886359	-16.8468088732143	0.0690954129115104	-13.1578634624785	-20.6983403637703	-5.6173865611866	0.26	0.21	0.3	-32.9121168733348	-20.9221189945487	-8.93212111576258	-77.5383437670499	-49.2908572601962	-21.0433707533425	-80.3158953841242	-51.0109517603365	-21.7823345064659	-46.6923965809251	0.256212348746541	1.11791039334731	22.0461782695753	0.571591595931235	0.574679803360953	0.486194632264018	-0.0223333338998973	-0.0149714807586539	-0.109849522447604	-0.0519873770573197	-0.0407607061176823	-0.139935839952224	0.000609112683769843	0.0014967959713692	0.00242524260392276
1	12.1639532432449	0.06	-46.6706913376851	-75.3015166537087	-18.0398660216615	0.0560159397871493	-12.3787735210658	-20.3127260203908	-4.44482102174091	0.25	0.21	0.29	-32.6396360000853	-19.890912792773	-7.14218958546066	-77.7104154641557	-47.357485760063	-17.0045560559702	-80.584832426371	-48.9906510837752	-17.6030420353834	-46.6706913376851	0.260551023620242	-0.280374885143266	20.4087098606921	0.571591595931235	0.574679803360953	0.486194632264018	-0.0223333338998973	-0.0149714807586539	-0.109849522447604	-0.0519873770573197	-0.0407607061176823	-0.139935839952224	0.000609112683769843	0.0014967959713692	0.00242524260392276
1	12.1639532432449	0.06	-46.5309922381912	-75.3704571214511	-17.6915273549313	0.06370583857367	-12.501099366041	-19.9836593657111	-5.01853936637088	0.25	0.21	0.3	-32.2132767772109	-20.151533136552	-8.08978949589303	-76.9427864590285	-48.1327969728512	-19.3228074866739	-79.6390773339607	-49.8145531034515	-19.9938932828064	-46.5309922381912	0.255477161090336	-0.627893178623063	20.3157108251692	0.571591595931235	0.574679803360953	0.486194632264018	-0.0223333338998973	-0.0149714807586539	-0.109849522447604	-0.0519873770573197	-0.0407607061176823	-0.139935839952224	0.000609112683769843	0.0014967959713692	0.00242524260392276
1	12.1639532432449	0.06	-46.5105028594094	-76.52073937476	-16.5002663440587	0.054233005401815	-11.774309802615	-19.4511263265944	-4.09749327863567	0.25	0.22	0.29	-31.0823238232406	-18.8149983674551	-6.54767291166959	-73.5907551396586	-44.5465385949417	-15.5023220502249	-76.293476040523	-46.1947511914825	-16.0759273289622	-46.5105028594094	0.256371617055139	-0.702928014415394	20.1118660939559	0.571591595931235	0.574679803360953	0.486194632264018	-0.0223333338998973	-0.0149714807586539	-0.109849522447604	-0.0519873770573197	-0.0407607061176823	-0.139935839952224	0.000609112683769843	0.0014967959713692	0.00242524260392276
1	12.1639532432449	0.06	-46.4848824146861	-75.8889005841305	-17.0808642452417	0.064716489303456	-13.3736752452073	-21.3114797433983	-5.43587074701625	0.25	0.21	0.3	-34.3832824637046	-21.5766741244825	-8.77006578526045	-82.1976685422227	-51.5818206071497	-20.9659726720767	-84.9540192247623	-53.3494012111798	-21.6708597069299	-46.4848824146861	0.261413802601569	1.40460786646748	22.0353198500681	0.571591595931235	0.574679803360953	0.486194632264018	-0.0223333338998973	-0.0149714807586539	-0.109849522447604	-0.0519873770573197	-0.0407607061176823	-0.139935839952224	0.000609112683769843	0.0014967959713692	0.00242524260392276
1	12.1639532432449	0.06	-46.4596271537532	-76.297273506636	-16.6219808008704	0.0581083393978913	-12.0654675169253	-19.6496864266995	-4.48124860715118	0.26	0.22	0.3	-30.8507987059476	-18.9432697079602	-7.03574070997279	-71.7750138680162	-44.0719042302231	-16.36879459243	-74.3859814238677	-45.6029163576539	-16.962790634787	-46.4596271537532	0.262653990885126	-1.34995963727681	19.1308459747806	0.571591595931235	0.574679803360953	0.486194632264018	-0.0223333338998973	-0.0149714807586539	-0.109849522447604	-0.0519873770573197	-0.0407607061176823	-0.139935839952224	0.000609112683769843	0.0014967959713692	0.00242524260392276
1	12.1639532432449	0.06	-46.4297122011885	-75.1569330286835	-17.7024913736935	0.0578995778491735	-11.7852187714936	-19.2074419833662	-4.36299555962096	0.25	0.21	0.3	-30.9507454233322	-18.9906238566624	-7.03050228999266	-73.8998714198601	-45.3431619172676	-16.7864524146751	-76.4578019183512	-46.9148292569537	-17.3742796684681	-46.4297122011885	0.256326769149363	-0.0375466462453934	20.8978303378484	0.571591595931235	0.574679803360953	0.486194632264018	-0.0223333338998973	-0.0149714807586539	-0.109849522447604	-0.0519873770573197	-0.0407607061176823	-0.139935839952224	0.000609112683769843	0.0014967959713692	0.00242524260392276
1	12.1639532432449	0.06	-46.3940713881301	-76.2530928947823	-16.535049881478	0.0605278415719069	-12.6108310956218	-20.3678264970231	-4.85383569422059	0.24	0.21	0.28	-33.3160406022182	-20.6277759127053	-7.93951122319234	-80.7752702341325	-50.0123707247181	-19.2494712153037	-83.849042427056	-51.9229437662358	-19.9749883311803	-46.3940713881301	0.250976155364415	0.156436502631246	21.3547701051448	0.571591595931235	0.574679803360953	0.486194632264018	-0.0223333338998973	-0.0149714807586539	-0.109849522447604	-0.0519873770573197	-0.0407607061176823	-0.139935839952224	0.000609112683769843	0.0014967959713692	0.00242524260392276
1	12.1639532432449	0.06	-46.3653543507733	-75.6710854163996	-17.0596232851469	0.0661467266169925	-13.7288651594944	-21.7827468412419	-5.67498347774697	0.25	0.22	0.29	-35.1464179664143	-22.1514961642287	-9.15657436204308	-84.0288543645392	-52.960300162575	-21.8917459606109	-87.3179676814051	-54.9552954108049	-22.7174569164087	-46.3653543507733	0.26044561834829	-1.6780880778051	18.9751844430732	0.571591595931235	0.574679803360953	0.486194632264018	-0.0223333338998973	-0.0149714807586539	-0.109849522447604	-0.0519873770573197	-0.0407607061176823	-0.139935839952224	0.000609112683769843	0.0014967959713692	0.00242524260392276
1	12.1639532432449	0.06	-46.3466229031928	-74.2770089108304	-18.4162368955552	0.070229929928286	-14.2851153171102	-22.4002526815097	-6.16997795271081	0.25	0.21	0.29	-36.0758455861276	-23.0063304056159	-9.93681522510423	-86.0890729673077	-54.9008242168734	-23.712575466439	-89.2982244719317	-56.9150746916881	-24.6036017470582	-46.3466229031928	0.258826641570278	1.7181039267465	22.5087255620394	0.571591595931235	0.574679803360953	0.486194632264018	-0.0223333338998973	-0.0149714807586539	-0.109849522447604	-0.0519873770573197	-0.0407607061176823	-0.139935839952224	0.000609112683769843	0.0014967959713692	0.00242524260392276
1	12.1639532432449	0.06	-46.3386526278259	-76.1777603709548	-16.499544884697	0.0594446390983323	-12.6700728367382	-20.5387260816315	-4.80141959184489	0.24	0.22	0.29	-33.4149313524538	-20.613236302364	-7.81154125227418	-80.5671521256052	-49.7008276765965	-18.8345032275877	-83.4854234043652	-51.4964898310194	-19.5170158548265	-46.3386526278259	0.257921669774306	0.99972367786753	21.7469600490658	0.571591595931235	0.574679803360953	0.486194632264018	-0.0223333338998973	-0.0149714807586539	-0.109849522447604	-0.0519873770573197	-0.0407607061176823	-0.139935839952224	0.000609112683769843	0.0014967959713692	0.00242524260392276
1	12.1639532432449	0.06	-46.3342568539676	-75.5026716446544	-17.1658420632809	0.0643756134752361	-12.8653109699247	-20.5229664905058	-5.20765544934355	0.25	0.21	0.29	-32.7473537403925	-20.5284596409187	-8.30956554144493	-77.4197630927426	-48.5324247772274	-19.6450864617122	-80.3147691964764	-50.2880784291912	-20.3430447203169	-46.3342568539676	0.257665561308575	-1.46171648471062	19.3748807021781	0.571591595931235	0.574679803360953	0.486194632264018	-0.0223333338998973	-0.0149714807586539	-0.109849522447604	-0.0519873770573197	-0.0407607061176823	-0.139935839952224	0.000609112683769843	0.0014967959713692	0.00242524260392276
1	12.1639532432449	0.06	-46.2725022493532	-74.5114088628007	-18.0335956359057	0.0674503911291302	-12.7618544018641	-20.1705710126054	-5.35313779112284	0.26	0.22	0.31	-31.9004320289328	-20.183299156746	-8.46616628455913	-74.7530607766243	-47.2960174071816	-19.838974037739	-77.3813262192148	-48.9687374954962	-20.5437120127492	-46.2725022493532	0.264541151463688	-1.51121968301999	18.9073679239477	0.571591595931235	0.574679803360953	0.486194632264018	-0.0223333338998973	-0.0149714807586539	-0.109849522447604	-0.0519873770573197	-0.0407607061176823	-0.139935839952224	0.000609112683769843	0.0014967959713692	0.00242524260392276
1	12.1639532432449	0.06	-46.267615906094	-75.325895945378	-17.20933586681	0.0583924246176487	-12.1022301526098	-19.6898853444259	-4.5145749607937	0.25	0.21	0.29	-31.7134989735095	-19.4924478638785	-7.27139675424743	-75.6856450706981	-46.5195748919701	-17.3535047132421	-78.3373443572024	-48.1397039149343	-17.9564261236335	-46.267615906094	0.257506418323753	-0.66882839931674	20.1392974188097	0.571591595931235	0.574679803360953	0.486194632264018	-0.0223333338998973	-0.0149714807586539	-0.109849522447604	-0.0519873770573197	-0.0407607061176823	-0.139935839952224	0.000609112683769843	0.0014967959713692	0.00242524260392276
1	12.1639532432449	0.06	-46.2604685029461	-74.4145812760811	-18.1063557298111	0.0611090593632332	-11.6918863036717	-18.8471364281231	-4.53663617922041	0.25	0.21	0.29	-30.0976964073775	-18.6712101193471	-7.24472383131674	-71.2133458580593	-44.177445536717	-17.1415452153747	-73.7756339888653	-45.6736901706156	-17.7340760671192	-46.2604685029461	0.256864869429305	-0.97121045550363	19.8558269861454	0.571591595931235	0.574679803360953	0.486194632264018	-0.0223333338998973	-0.0149714807586539	-0.109849522447604	-0.0519873770573197	-0.0407607061176823	-0.139935839952224	0.000609112683769843	0.0014967959713692	0.00242524260392276
1	12.1639532432449	0.06	-46.2502446053677	-74.1271915196705	-18.3732976910649	0.0557167246060178	-10.9754170168099	-18.0298945063173	-3.92093952730246	0.24	0.21	0.29	-29.3298389003088	-17.8540818890511	-6.37832487779338	-70.7090957848879	-43.0430590067392	-15.3770222285905	-73.3322850759902	-44.6493318566192	-15.9345728335688	-46.2502446053677	0.250869426900767	-0.756543899934685	20.4744414795298	0.571591595931235	0.574679803360953	0.486194632264018	-0.0223333338998973	-0.0149714807586539	-0.109849522447604	-0.0519873770573197	-0.0407607061176823	-0.139935839952224	0.000609112683769843	0.0014967959713692	0.00242524260392276
1	12.1639532432449	0.06	-46.1400953359384	-74.8484343137566	-17.4317563581201	0.0640152521639439	-12.6995331825388	-20.2812205869547	-5.11784577812294	0.24	0.21	0.29	-33.1543976362904	-20.7603566621617	-8.36631568803304	-80.3334461181184	-50.3025574950331	-20.2716688719479	-83.1935000975111	-52.15311951434	-20.9929682381934	-46.1400953359384	0.254725296859599	0.801998149223167	21.7731974199057	0.571591595931235	0.574679803360953	0.486194632264018	-0.0223333338998973	-0.0149714807586539	-0.109849522447604	-0.0519873770573197	-0.0407607061176823	-0.139935839952224	0.000609112683769843	0.0014967959713692	0.00242524260392276
1	12.1639532432449	0.06	-46.0889328084354	-75.2412010539886	-16.9366645628823	0.0509350383181411	-10.9607098892654	-18.3476366962949	-3.57378308223595	0.25	0.21	0.29	-29.6317845727705	-17.7017563394927	-5.77172810621503	-70.9121631393437	-42.3622758972312	-13.8123886551187	-73.4211076601336	-43.8980204369117	-14.2956211870034	-46.0889328084354	0.253491957685202	-0.829725413153706	20.2176677935294	0.571591595931235	0.574679803360953	0.486194632264018	-0.0223333338998973	-0.0149714807586539	-0.109849522447604	-0.0519873770573197	-0.0407607061176823	-0.139935839952224	0.000609112683769843	0.0014967959713692	0.00242524260392276
1	12.1639532432449	0.06	-46.0383676637648	-74.9102462948806	-17.1664890326489	0.0635484107024524	-13.0092981733552	-20.806336124091	-5.21226022261941	0.26	0.22	0.31	-32.7182407208616	-20.4572946772913	-8.19634863372103	-76.2375626903369	-47.6680362718971	-19.0985098534573	-79.0814462690954	-49.3362997636311	-19.767532997832	-46.0383676637648	0.269637422672367	-1.43942282234302	18.6633918348955	0.571591595931235	0.574679803360953	0.486194632264018	-0.0223333338998973	-0.0149714807586539	-0.109849522447604	-0.0519873770573197	-0.0407607061176823	-0.139935839952224	0.000609112683769843	0.0014967959713692	0.00242524260392276
1	12.1639532432449	0.06	-46.0049941051293	-73.5897603202469	-18.4202278900117	0.0632686647531377	-12.0301857512846	-19.2574009126419	-4.8029705899274	0.25	0.22	0.3	-30.8682499719305	-19.2835358553309	-7.69882173873121	-73.3118608020178	-45.798252174395	-18.2846435467722	-75.9195248689123	-47.4088974190963	-18.9465178295772	-46.0049941051293	0.263867805198792	0.0703213046827975	20.502666749738	0.571591595931235	0.574679803360953	0.486194632264018	-0.0223333338998973	-0.0149714807586539	-0.109849522447604	-0.0519873770573197	-0.0407607061176823	-0.139935839952224	0.000609112683769843	0.0014967959713692	0.00242524260392276
1	12.1639532432449	0.06	-45.9441806674885	-74.4978811113267	-17.3904802236503	0.0846754728050877	-14.4354971284997	-21.8456290722301	-7.02536518476936	0.25	0.21	0.3	-35.2144339655429	-23.2695455329108	-11.3246571002787	-84.1104463764916	-55.5798188795635	-27.0491913826354	-87.0235026983269	-57.4851919350723	-27.9932623788758	-45.9441806674885	0.256977782343816	-0.561523105268416	20.3665839680757	0.571591595931235	0.574679803360953	0.486194632264018	-0.0223333338998973	-0.0149714807586539	-0.109849522447604	-0.0519873770573197	-0.0407607061176823	-0.139935839952224	0.000609112683769843	0.0014967959713692	0.00242524260392276
1	12.1639532432449	0.06	-45.8278102910701	-74.391919851831	-17.2637007303092	0.0533592263703604	-11.3342259766465	-18.787810311826	-3.88064164146691	0.24	0.21	0.28	-30.6686690042291	-18.5016571451173	-6.33464528600562	-74.1998689717716	-44.7629643053321	-15.3260596388925	-76.8538739038235	-46.4343986448201	-15.8873972636124	-45.8278102910701	0.251076954060655	0.143470612018046	21.3500094198307	0.571591595931235	0.574679803360953	0.486194632264018	-0.0223333338998973	-0.0149714807586539	-0.109849522447604	-0.0519873770573197	-0.0407607061176823	-0.139935839952224	0.000609112683769843	0.0014967959713692	0.00242524260392276
1	12.1639532432449	0.06	-45.7085260968946	-74.4383217565098	-16.9787304372795	0.0663289095778442	-12.4131169941623	-19.6844132112651	-5.14182077705941	0.24	0.2	0.29	-32.081654624578	-20.230896798757	-8.38013897293598	-77.4927956409265	-48.8674530539234	-20.2421104669203	-80.1141325549674	-50.5394119488568	-20.9611770331753	-45.7085260968946	0.252269568465942	-0.954157798862863	20.2071338145564	0.571591595931235	0.574679803360953	0.486194632264018	-0.0223333338998973	-0.0149714807586539	-0.109849522447604	-0.0519873770573197	-0.0407607061176823	-0.139935839952224	0.000609112683769843	0.0014967959713692	0.00242524260392276
1	12.1639532432449	0.06	-45.7065874168927	-74.1341468181037	-17.2790280156816	0.075895531623521	-13.5389637341933	-20.9150046625263	-6.1629228058602	0.24	0.21	0.29	-34.0506362782622	-22.0420859156486	-10.0335355530351	-82.1581141193907	-53.1836232159742	-24.2091323125576	-85.3077020811564	-55.0186637032751	-25.0690759607654	-45.7065874168927	0.254433334863118	1.3124604563077	22.3185499025335	0.571591595931235	0.574679803360953	0.486194632264018	-0.0223333338998973	-0.0149714807586539	-0.109849522447604	-0.0519873770573197	-0.0407607061176823	-0.139935839952224	0.000609112683769843	0.0014967959713692	0.00242524260392276
1	12.1639532432449	0.06	-45.7043374358512	-73.9236706422307	-17.4850042294717	0.0695259074259292	-12.8308856091187	-20.1594836895998	-5.50228752863762	0.26	0.21	0.3	-31.9285913781611	-20.3215573345675	-8.71452329097377	-74.9254021876637	-47.6876927747454	-20.4499833618271	-77.5966132991322	-49.1427284254575	-21.1827521601113	-45.7043374358512	0.261203111108318	0.470493029318205	21.0797833332269	0.571591595931235	0.574679803360953	0.486194632264018	-0.0223333338998973	-0.0149714807586539	-0.109849522447604	-0.0519873770573197	-0.0407607061176823	-0.139935839952224	0.000609112683769843	0.0014967959713692	0.00242524260392276
1	12.1639532432449	0.06	-45.6403365177449	-73.3943703159323	-17.8863027195576	0.0564256640814287	-11.9027007004793	-19.5021250356064	-4.30327636535232	0.25	0.22	0.3	-31.198529348697	-19.041348389197	-6.88416742969693	-73.9484793225034	-45.1328568053136	-16.3172342881238	-76.5946487682327	-46.7767647362987	-16.9279341436507	-45.6403365177449	0.267335263760157	-1.9474163621772	18.3210134579953	0.571591595931235	0.574679803360953	0.486194632264018	-0.0223333338998973	-0.0149714807586539	-0.109849522447604	-0.0519873770573197	-0.0407607061176823	-0.139935839952224	0.000609112683769843	0.0014967959713692	0.00242524260392276
1	12.1639532432449	0.06	-45.6388513762556	-75.1418312494744	-16.1358715030369	0.0502471435689328	-11.6312285109945	-19.5263835859673	-3.73607343602175	0.25	0.22	0.3	-31.3841989183475	-18.6945415492166	-6.00488418008572	-74.7408841425522	-44.5207018877032	-14.3005196328542	-77.3329061969941	-46.0697869524771	-14.8175882982405	-45.6388513762556	0.261648098345132	-0.31777675247743	20.2326756030368	0.571591595931235	0.574679803360953	0.486194632264018	-0.0223333338998973	-0.0149714807586539	-0.109849522447604	-0.0519873770573197	-0.0407607061176823	-0.139935839952224	0.000609112683769843	0.0014967959713692	0.00242524260392276
1	12.1639532432449	0.06	-45.4796671241419	-74.7239524127785	-16.2353818355053	0.059053672839456	-12.2636954110636	-19.9067293125566	-4.62066150957073	0.25	0.21	0.29	-32.1391395733041	-19.799566885759	-7.45999419821394	-76.8867617698699	-47.3666875499198	-17.8466133299698	-79.5902426262779	-48.9888235630467	-18.4542752281106	-45.4796671241419	0.256911737033732	-0.0145353641288374	20.8764588223193	0.571591595931235	0.574679803360953	0.486194632264018	-0.0223333338998973	-0.0149714807586539	-0.109849522447604	-0.0519873770573197	-0.0407607061176823	-0.139935839952224	0.000609112683769843	0.0014967959713692	0.00242524260392276
1	12.1639532432449	0.06	-45.4688036524219	-72.9506386910506	-17.9869686137933	0.06725754197592	-12.355314932829	-19.5390392721045	-5.17159059355347	0.25	0.21	0.31	-31.3218310210275	-19.8060447675207	-8.29025851401392	-74.3942180043841	-47.042435394353	-19.6906527843219	-77.0512733637859	-48.6338627902272	-20.3462204879612	-45.4688036524219	0.261739803899003	-1.28243957549745	19.3190870889736	0.571591595931235	0.574679803360953	0.486194632264018	-0.0223333338998973	-0.0149714807586539	-0.109849522447604	-0.0519873770573197	-0.0407607061176823	-0.139935839952224	0.000609112683769843	0.0014967959713692	0.00242524260392276
1	12.1639532432449	0.06	-45.4154655178572	-74.2161774456638	-16.6147535900505	0.0631316177402668	-12.6514570220222	-20.2607067627401	-5.0422072813043	0.25	0.21	0.29	-32.4917875468144	-20.2889493703725	-8.08611119393067	-77.2043897041742	-48.2089805499813	-19.2135713957885	-79.9933148021803	-49.9782073368944	-19.9309436285635	-45.4154655178572	0.258248359282087	2.01170266446125	22.811441773521	0.571591595931235	0.574679803360953	0.486194632264018	-0.0223333338998973	-0.0149714807586539	-0.109849522447604	-0.0519873770573197	-0.0407607061176823	-0.139935839952224	0.000609112683769843	0.0014967959713692	0.00242524260392276
1	12.1639532432449	0.06	-45.3670637335915	-72.7961529410891	-17.9379745260939	0.0555026577568057	-11.2208871726486	-18.4478552634627	-3.99391908183451	0.25	0.21	0.3	-29.7805102863042	-18.113961818009	-6.4474133497139	-71.236181528502	-43.3293271291418	-15.4224727297816	-73.6760383103289	-44.8305933786578	-15.9755014874203	-45.3670637335915	0.26086015561732	0.110656569815952	20.7892677275002	0.571591595931235	0.574679803360953	0.486194632264018	-0.0223333338998973	-0.0149714807586539	-0.109849522447604	-0.0519873770573197	-0.0407607061176823	-0.139935839952224	0.000609112683769843	0.0014967959713692	0.00242524260392276
1	12.1639532432449	0.06	-45.3102793766048	-72.9903318962685	-17.6302268569411	0.0610169004693685	-12.3602956452745	-19.9306836122032	-4.78990767834581	0.24	0.21	0.3	-32.4227439665885	-20.1074237520232	-7.79210353745789	-78.1675908403444	-48.4767382526677	-18.785885664991	-80.774916583893	-50.1128300547345	-19.4040294954987	-45.3102793766048	0.26087469798551	-0.896099035519112	19.7845368037538	0.571591595931235	0.574679803360953	0.486194632264018	-0.0223333338998973	-0.0149714807586539	-0.109849522447604	-0.0519873770573197	-0.0407607061176823	-0.139935839952224	0.000609112683769843	0.0014967959713692	0.00242524260392276
1	12.1639532432449	0.06	-45.3075878885955	-73.3011200946742	-17.3140556825168	0.0638783200508178	-12.0847200948682	-19.3076178298395	-4.86182235989686	0.25	0.21	0.3	-31.039056692722	-19.4274775607265	-7.81589842873103	-73.9345135672435	-46.2759264081518	-18.61733924906	-76.5457686939775	-47.8781360118287	-19.2486771536426	-45.3075878885955	0.255989956964782	-1.08153163399948	19.8621255495221	0.571591595931235	0.574679803360953	0.486194632264018	-0.0223333338998973	-0.0149714807586539	-0.109849522447604	-0.0519873770573197	-0.0407607061176823	-0.139935839952224	0.000609112683769843	0.0014967959713692	0.00242524260392276
1	12.1639532432449	0.06	-45.2921910619013	-74.5237761185947	-16.0606060052078	0.0569559480900254	-11.6210099277739	-19.003889443753	-4.23813041179473	0.25	0.21	0.28	-30.6273126106944	-18.7288136443518	-6.8303146780091	-73.1386835872255	-44.7248112333581	-16.3109388794906	-75.9424579727046	-46.4273730454114	-16.9371257822452	-45.2921910619013	0.252454424226233	0.764172186415873	21.795013223978	0.571591595931235	0.574679803360953	0.486194632264018	-0.0223333338998973	-0.0149714807586539	-0.109849522447604	-0.0519873770573197	-0.0407607061176823	-0.139935839952224	0.000609112683769843	0.0014967959713692	0.00242524260392276
1	12.1639532432449	0.06	-45.2787464095718	-74.3475532012408	-16.2099396179028	0.0628617750722124	-12.6160976114297	-20.2214441619334	-5.0107510609259	0.25	0.21	0.3	-32.5303619031185	-20.2955940148656	-8.06082612661278	-77.5403443304145	-48.3771853811475	-19.2140264318805	-80.056552493784	-49.9455697944339	-19.8692332648147	-45.2787464095718	0.260582182894675	-1.1619678052074	19.5233639156078	0.571591595931235	0.574679803360953	0.486194632264018	-0.0223333338998973	-0.0149714807586539	-0.109849522447604	-0.0519873770573197	-0.0407607061176823	-0.139935839952224	0.000609112683769843	0.0014967959713692	0.00242524260392276
1	12.1639532432449	0.06	-45.136769086764	-72.9533249883	-17.320213185228	0.063755068129254	-12.291940046004	-19.6462728270144	-4.93760726499356	0.26	0.21	0.3	-30.9731112270117	-19.3787203095916	-7.78432939217138	-72.3533173954762	-45.2687717098065	-18.1842260241368	-74.9793852986139	-46.8614447425846	-18.8568751803339	-45.136769086764	0.261895487811981	0.802225375003338	21.3344640046753	0.571591595931235	0.574679803360953	0.486194632264018	-0.0223333338998973	-0.0149714807586539	-0.109849522447604	-0.0519873770573197	-0.0407607061176823	-0.139935839952224	0.000609112683769843	0.0014967959713692	0.00242524260392276
1	12.1639532432449	0.06	-45.131752853326	-72.1526158782547	-18.1108898283973	0.0669378680558431	-12.1386809157122	-19.2144931684326	-5.06286866299186	0.25	0.21	0.29	-31.1008473933421	-19.6478387125127	-8.19483003168325	-74.5963329744919	-47.1259416276055	-19.6555502807192	-77.2435543426998	-48.8088583181829	-20.3352310140708	-45.131752853326	0.25666216676029	0.241135829032082	21.1267706705259	0.571591595931235	0.574679803360953	0.486194632264018	-0.0223333338998973	-0.0149714807586539	-0.109849522447604	-0.0519873770573197	-0.0407607061176823	-0.139935839952224	0.000609112683769843	0.0014967959713692	0.00242524260392276
1	12.1639532432449	0.06	-45.0519628976617	-71.8060776221522	-18.2978481731713	0.0648161106134285	-11.9227710173657	-18.9935895169064	-4.85195251782505	0.26	0.21	0.29	-30.1868630755198	-18.9490804706311	-7.71129786574242	-71.0836867862179	-44.6210822797786	-18.1584777733394	-73.5452586578474	-46.1991542585506	-18.819238807926	-45.0519628976617	0.261665795342058	-0.462644530330495	20.1551908974209	0.571591595931235	0.574679803360953	0.486194632264018	-0.0223333338998973	-0.0149714807586539	-0.109849522447604	-0.0519873770573197	-0.0407607061176823	-0.139935839952224	0.000609112683769843	0.0014967959713692	0.00242524260392276
1	12.1639532432449	0.06	-44.9542629425016	-73.7975885613403	-16.1109373236628	0.0608644851404781	-11.7476727894909	-18.9524318017764	-4.5429137772054	0.25	0.22	0.3	-30.601768876908	-18.9685192541807	-7.33526963145334	-73.2169861089871	-45.3835795024711	-17.5501728959551	-75.8995468705901	-47.0128205008231	-18.1993361117989	-44.9542629425016	0.255812308531695	-1.56008203217952	19.3854979954801	0.571591595931235	0.574679803360953	0.486194632264018	-0.0223333338998973	-0.0149714807586539	-0.109849522447604	-0.0519873770573197	-0.0407607061176823	-0.139935839952224	0.000609112683769843	0.0014967959713692	0.00242524260392276
1	12.1639532432449	0.06	-44.8125145521356	-71.5712547352241	-18.0537743690472	0.0646253903128107	-11.8608703477973	-18.9060686071222	-4.81567208847232	0.25	0.21	0.29	-30.6493325766085	-19.2280990560209	-7.80686553543324	-73.6302105155133	-46.1924897636587	-18.7547690118041	-76.4329047516452	-47.9107458767651	-19.4563517576226	-44.8125145521356	0.255083847910421	1.18970563967425	22.2209404464259	0.571591595931235	0.574679803360953	0.486194632264018	-0.0223333338998973	-0.0149714807586539	-0.109849522447604	-0.0519873770573197	-0.0407607061176823	-0.139935839952224	0.000609112683769843	0.0014967959713692	0.00242524260392276
1	12.1639532432449	0.06	-44.7721361751464	-72.3534388369821	-17.1908335133107	0.0596010730841811	-12.0554265122297	-19.5319045941113	-4.57894843034803	0.25	0.21	0.3	-31.3684829090732	-19.3611656604382	-7.35384841180333	-74.6443746574513	-46.0717882835423	-17.4992019096332	-77.0965452662293	-47.6982275236978	-18.114975613792	-44.7721361751464	0.260798008482153	0.73516467486163	21.3810920150208	0.571591595931235	0.574679803360953	0.486194632264018	-0.0223333338998973	-0.0149714807586539	-0.109849522447604	-0.0519873770573197	-0.0407607061176823	-0.139935839952224	0.000609112683769843	0.0014967959713692	0.00242524260392276
[truncated: 1,371 more rows]
