# Supplementary material for: Re-expressing coefficients from regression models for inclusion in a meta-analysis
Source: BMC Med Res Methodol. 2024 Jan 8;24:6. doi: 10.1186/s12874-023-02132-y (PMC10773134; doi:10.1186/s12874-023-02132-y)
Supplement: Supplementary file 2 — Additional file 2. [file 12874_2023_2132_MOESM2_ESM.zip › Supp_Files_R1/simdata/simdata_scenario_10.csv]

ex_no	errsd	rsquare	beta	b_low_ci	b_hi_ci	lrsquare	lbeta	lb_low_ci	lb_hi_ci	x_median	x_25	x_75	rbl	rb	rbu	altl	alt	altu	dzl	dz	dzu	observed_beta	xlog	error	ylog	RelBias_rb	RelBias_rbl	RelBias_rbu	RelBias_alt	RelBias_altl	RelBias_altu	RelBias_dz	RelBias_dzl	RelBias_dzu	MC_SE_RelBias_rb	MC_SE_RelBias_alt	MC_SE_RelBias_dz
10	14.590010676409	0.05	-3.44967264501386	-3.75929639524065	-3.14004889478707	0.0557014596530257	-14.7486762784721	-16.0419533629046	-13.4553991940395	4	3.39	4.7	-3.58279415509077	-3.29395491748693	-3.00511567988308	-3.85189457773602	-3.54136088671088	-3.23082719568574	-3.9833075358024	-3.66846420680149	-3.3469030739818	-3.44967264501386	4.11900532972202	0.0538238349230719	-20.7401988363099	0.0492673257760304	0.0505183200444244	0.0477847462726301	-0.0220487346951394	-0.0207039036338058	-0.0236425221255887	-0.0609147440423475	-0.0585983320016097	-0.0609348731918227	0.000198695900081274	0.000215385957379554	0.000748045536573435
10	14.590010676409	0.05	-3.43311704786633	-3.73814520101223	-3.12808889472042	0.0565222814991618	-14.5627186278231	-15.8298323920735	-13.2956048635727	4	3.38	4.72	-3.53188495342917	-3.24917191343009	-2.96645887343101	-3.79672200544632	-3.49280983550178	-3.18889766555724	-3.93073341911836	-3.61959806373459	-3.30118833467866	-3.43311704786633	4.11983872388409	0.169006873175398	-20.6152488214336	0.0492673257760304	0.0505183200444244	0.0477847462726301	-0.0220487346951394	-0.0207039036338058	-0.0236425221255887	-0.0609147440423475	-0.0585983320016097	-0.0609348731918227	0.000198695900081274	0.000215385957379554	0.000748045536573435
10	14.590010676409	0.05	-3.43146431744867	-3.73634915801137	-3.12657947688596	0.0549034732270068	-14.3849046904432	-15.655953799808	-13.1138555810784	4	3.39	4.73	-3.49614979791658	-3.21231029866472	-2.92847079941286	-3.75868820775156	-3.45353418392574	-3.14838016009992	-3.8867379745614	-3.57439566511073	-3.2617389428719	-3.43146431744867	4.12059758861549	0.311300402835992	-20.4753791225103	0.0492673257760304	0.0505183200444244	0.0477847462726301	-0.0220487346951394	-0.0207039036338058	-0.0236425221255887	-0.0609147440423475	-0.0585983320016097	-0.0609348731918227	0.000198695900081274	0.000215385957379554	0.000748045536573435
10	14.590010676409	0.05	-3.42749019305547	-3.7302785656036	-3.12470182050734	0.0572120881932219	-14.591058942481	-15.8525003496732	-13.3296175352889	3.99	3.39	4.73	-3.54304263423678	-3.26110977899697	-2.97917692375716	-3.80947647170644	-3.50634250197694	-3.20320853224743	-3.9462850067754	-3.63152749954344	-3.31468648035955	-3.42749019305547	4.12297417959896	-0.294639185221546	-21.0884895926541	0.0492673257760304	0.0505183200444244	0.0477847462726301	-0.0220487346951394	-0.0207039036338058	-0.0236425221255887	-0.0609147440423475	-0.0585983320016097	-0.0609348731918227	0.000198695900081274	0.000215385957379554	0.000748045536573435
10	14.590010676409	0.05	-3.42300188615889	-3.72572202142309	-3.12028175089469	0.0566020991656088	-14.5043626779205	-15.7654553506988	-13.2432700051422	4.01	3.38	4.74	-3.51155619613599	-3.23066372011879	-2.9497712441016	-3.77412831005681	-3.47223245915601	-3.17033660825521	-3.90826212326121	-3.59844849841255	-3.28174089681487	-3.42300188615889	4.12226466515562	-0.00793986785598273	-20.7978423734808	0.0492673257760304	0.0505183200444244	0.0477847462726301	-0.0220487346951394	-0.0207039036338058	-0.0236425221255887	-0.0609147440423475	-0.0585983320016097	-0.0609348731918227	0.000198695900081274	0.000215385957379554	0.000748045536573435
10	14.590010676409	0.05	-3.42126000537946	-3.72344513028603	-3.1190748804729	0.0580788490926732	-14.7585727312255	-16.024357313369	-13.492788149082	3.98	3.4	4.73	-3.58882694761429	-3.30534089388773	-3.02185484016118	-3.85962477727134	-3.5547480548924	-3.24987133251345	-3.99776356119896	-3.69264802718537	-3.36373757234766	-3.42126000537946	4.12478464841087	-0.270467447749458	-21.0754682893083	0.0492673257760304	0.0505183200444244	0.0477847462726301	-0.0220487346951394	-0.0207039036338058	-0.0236425221255887	-0.0609147440423475	-0.0585983320016097	-0.0609348731918227	0.000198695900081274	0.000215385957379554	0.000748045536573435
10	14.590010676409	0.05	-3.42067869090019	-3.72291864476601	-3.11843873703436	0.0563067877692473	-14.5615799061221	-15.8311617563937	-13.2919980558506	3.99	3.38	4.7	-3.54012942223836	-3.2562283332819	-2.97232724432543	-3.80657562161386	-3.50130684884453	-3.1960380760752	-3.94437832783853	-3.62528493182396	-3.30902403901972	-3.42067869090019	4.11579685028986	-0.233982512848238	-21.0018055670993	0.0492673257760304	0.0505183200444244	0.0477847462726301	-0.0220487346951394	-0.0207039036338058	-0.0236425221255887	-0.0609147440423475	-0.0585983320016097	-0.0609348731918227	0.000198695900081274	0.000215385957379554	0.000748045536573435
10	14.590010676409	0.05	-3.41382658924529	-3.71792782055343	-3.10972535793714	0.0568690715714443	-14.6218125286523	-15.8899499073716	-13.353675149933	3.99	3.39	4.72	-3.55032232377903	-3.26697992990547	-2.9836375360319	-3.81716775222438	-3.51252908843653	-3.20789042464868	-3.95349585104788	-3.64047798754178	-3.31883868121853	-3.41382658924529	4.12117558625673	0.102680369337528	-20.684626585705	0.0492673257760304	0.0505183200444244	0.0477847462726301	-0.0220487346951394	-0.0207039036338058	-0.0236425221255887	-0.0609147440423475	-0.0585983320016097	-0.0609348731918227	0.000198695900081274	0.000215385957379554	0.000748045536573435
10	14.590010676409	0.05	-3.41279429405323	-3.71559375788315	-3.1099948302233	0.0566212209491263	-14.4147435145468	-15.6678198360253	-13.1616671930684	3.99	3.37	4.71	-3.50262429543071	-3.22249243193126	-2.94236056843181	-3.76612564719878	-3.4649195495025	-3.16371345180623	-3.90275332901371	-3.58719591224386	-3.27917079909818	-3.41279429405323	4.10499081869878	0.139235422272427	-20.5821786059921	0.0492673257760304	0.0505183200444244	0.0477847462726301	-0.0220487346951394	-0.0207039036338058	-0.0236425221255887	-0.0609147440423475	-0.0585983320016097	-0.0609348731918227	0.000198695900081274	0.000215385957379554	0.000748045536573435
10	14.590010676409	0.05	-3.41189079136585	-3.71419663396487	-3.10958494876682	0.0572024837595355	-14.5302111227324	-15.7865039034202	-13.2739183420446	4	3.37	4.74	-3.52257644578046	-3.24224918742555	-2.96192192907063	-3.7867601299816	-3.48540908717967	-3.18405804437775	-3.91769345064184	-3.60914586876205	-3.29847322492497	-3.41189079136585	4.1197064153078	-0.176506957350969	-20.9497439911224	0.0492673257760304	0.0505183200444244	0.0477847462726301	-0.0220487346951394	-0.0207039036338058	-0.0236425221255887	-0.0609147440423475	-0.0585983320016097	-0.0609348731918227	0.000198695900081274	0.000215385957379554	0.000748045536573435
10	14.590010676409	0.05	-3.41161991971705	-3.71752380787334	-3.10571603156076	0.0547744147526122	-14.4614871452003	-15.7408949185151	-13.1820793718855	3.99	3.37	4.7	-3.5205783083588	-3.23442842440401	-2.94827854044921	-3.78563209763289	-3.47793884653797	-3.17024559544305	-3.91963932281968	-3.6025980335842	-3.28113537198912	-3.41161991971705	4.11030711215693	-0.30972547079737	-21.055524110399	0.0492673257760304	0.0505183200444244	0.0477847462726301	-0.0220487346951394	-0.0207039036338058	-0.0236425221255887	-0.0609147440423475	-0.0585983320016097	-0.0609348731918227	0.000198695900081274	0.000215385957379554	0.000748045536573435
10	14.590010676409	0.05	-3.4074838976477	-3.7192032968862	-3.0957644984092	0.0528814950101243	-14.2835923305082	-15.5709668618519	-12.9962177991646	3.99	3.39	4.72	-3.48374509552777	-3.19571643619875	-2.90768777686973	-3.74617212669027	-3.43644655674213	-3.126720986794	-3.88381009831498	-3.56136242210207	-3.23811983429079	-3.4074838976477	4.10958678013447	0.207911578407416	-20.536185691536	0.0492673257760304	0.0505183200444244	0.0477847462726301	-0.0220487346951394	-0.0207039036338058	-0.0236425221255887	-0.0609147440423475	-0.0585983320016097	-0.0609348731918227	0.000198695900081274	0.000215385957379554	0.000748045536573435
10	14.590010676409	0.05	-3.40651681706647	-3.70731755194136	-3.10571608219158	0.0568152559209026	-14.5508826057365	-15.8135018515106	-13.2882633599624	4	3.39	4.74	-3.52847826068013	-3.24674910277038	-2.96501994486064	-3.79308933159663	-3.49023246687524	-3.18737560215386	-3.93055146788414	-3.61192867195086	-3.3006016819985	-3.40651681706647	4.13393051168467	-0.0333737439428214	-20.8609856914283	0.0492673257760304	0.0505183200444244	0.0477847462726301	-0.0220487346951394	-0.0207039036338058	-0.0236425221255887	-0.0609147440423475	-0.0585983320016097	-0.0609348731918227	0.000198695900081274	0.000215385957379554	0.000748045536573435
10	14.590010676409	0.05	-3.40388706600575	-3.705652336383	-3.10212179562851	0.0560957245511018	-14.5012058033337	-15.7680417548585	-13.234369851809	3.99	3.38	4.73	-3.52949217201637	-3.24592572517095	-2.96235927832552	-3.79557187264678	-3.49062805149134	-3.1856842303359	-3.92809737276337	-3.61633595673149	-3.29971596770353	-3.40388706600575	4.12293589576701	-0.197397139960841	-20.9882023951982	0.0492673257760304	0.0505183200444244	0.0477847462726301	-0.0220487346951394	-0.0207039036338058	-0.0236425221255887	-0.0609147440423475	-0.0585983320016097	-0.0609348731918227	0.000198695900081274	0.000215385957379554	0.000748045536573435
10	14.590010676409	0.05	-3.40372779174106	-3.70581768263465	-3.10163790084748	0.0561848592983734	-14.4927448372787	-15.7577771972418	-13.2277124773156	4.01	3.4	4.74	-3.50851015621216	-3.22684740471416	-2.94518465321615	-3.77068875000269	-3.46797833416198	-3.16526791832128	-3.90414110837669	-3.59053736281293	-3.28885556637547	-3.40372779174106	4.1360225666912	-0.262231189814675	-21.0972684396401	0.0492673257760304	0.0505183200444244	0.0477847462726301	-0.0220487346951394	-0.0207039036338058	-0.0236425221255887	-0.0609147440423475	-0.0585983320016097	-0.0609348731918227	0.000198695900081274	0.000215385957379554	0.000748045536573435
10	14.590010676409	0.05	-3.39923420639642	-3.69945008160124	-3.0990183311916	0.0574772049143846	-14.6448003299809	-15.9077869034394	-13.3818137565224	4	3.38	4.71	-3.55257707498692	-3.27052293545636	-2.98846879592581	-3.81937648388401	-3.51614000935682	-3.21290353482964	-3.95655410722034	-3.63916334064286	-3.32840149789118	-3.39923420639642	4.13012368996118	-0.0445634388230691	-20.8531649882526	0.0492673257760304	0.0505183200444244	0.0477847462726301	-0.0220487346951394	-0.0207039036338058	-0.0236425221255887	-0.0609147440423475	-0.0585983320016097	-0.0609348731918227	0.000198695900081274	0.000215385957379554	0.000748045536573435
10	14.590010676409	0.05	-3.39903930478615	-3.70152039270844	-3.09655821686387	0.0560300907139439	-14.4743763446003	-15.7396528412132	-13.2090998479874	4.01	3.4	4.74	-3.505601781112	-3.22379407004793	-2.94198635898386	-3.76770293801492	-3.46482548437711	-3.16194803073931	-3.90203046335262	-3.59045578787902	-3.27196660461629	-3.39903930478615	4.13703961951658	0.101330742850482	-20.7328264768465	0.0492673257760304	0.0505183200444244	0.0477847462726301	-0.0220487346951394	-0.0207039036338058	-0.0236425221255887	-0.0609147440423475	-0.0585983320016097	-0.0609348731918227	0.000198695900081274	0.000215385957379554	0.000748045536573435
10	14.590010676409	0.05	-3.39867068541121	-3.70286132729326	-3.09448004352915	0.0543194046139744	-14.2513836932484	-15.5177779697613	-12.9849894167355	4.01	3.39	4.71	-3.45711958449097	-3.17498663584643	-2.8928536872019	-3.71571195990771	-3.41247548053759	-3.10923900116748	-3.85437318210395	-3.535493989145	-3.22245270819151	-3.39867068541121	4.11787788348587	-0.0907969318411663	-20.8656538919072	0.0492673257760304	0.0505183200444244	0.0477847462726301	-0.0220487346951394	-0.0207039036338058	-0.0236425221255887	-0.0609147440423475	-0.0585983320016097	-0.0609348731918227	0.000198695900081274	0.000215385957379554	0.000748045536573435
10	14.590010676409	0.05	-3.39587581330475	-3.69602023497791	-3.09573139163158	0.0562748830214059	-14.374150217984	-15.6277670177554	-13.1205334182125	4	3.38	4.71	-3.48991264664501	-3.20996138306407	-2.93001011948314	-3.75198981728364	-3.45101543865524	-3.15004106002685	-3.88741699471232	-3.57135453542268	-3.26411955382959	-3.39587581330475	4.12319578587659	0.143861521064214	-20.6439478199451	0.0492673257760304	0.0505183200444244	0.0477847462726301	-0.0220487346951394	-0.0207039036338058	-0.0236425221255887	-0.0609147440423475	-0.0585983320016097	-0.0609348731918227	0.000198695900081274	0.000215385957379554	0.000748045536573435
10	14.590010676409	0.05	-3.3955904233082	-3.6956944147834	-3.09548643183299	0.0568805620667795	-14.4971057440568	-15.754292748072	-13.2399187400416	4.02	3.4	4.75	-3.50228670991317	-3.22280546588355	-2.94332422185393	-3.76332542676696	-3.46301338521305	-3.16270134365915	-3.89419539510567	-3.58438251805818	-3.27637032145286	-3.3955904233082	4.1367012075031	0.14499939244249	-20.6916764494029	0.0492673257760304	0.0505183200444244	0.0477847462726301	-0.0220487346951394	-0.0207039036338058	-0.0236425221255887	-0.0609147440423475	-0.0585983320016097	-0.0609348731918227	0.000198695900081274	0.000215385957379554	0.000748045536573435
10	14.590010676409	0.05	-3.39346138556218	-3.69774781867659	-3.08917495244776	0.055967292258588	-14.5848233204123	-15.8605120337873	-13.3091346070373	3.98	3.37	4.71	-3.55733150461703	-3.27120911206716	-2.98508671951729	-3.82640336837682	-3.51863905537988	-3.21087474238294	-3.96544160749616	-3.64199611090948	-3.32197747206004	-3.39346138556218	4.10926851027746	-0.269071787211589	-21.0026712397922	0.0492673257760304	0.0505183200444244	0.0477847462726301	-0.0220487346951394	-0.0207039036338058	-0.0236425221255887	-0.0609147440423475	-0.0585983320016097	-0.0609348731918227	0.000198695900081274	0.000215385957379554	0.000748045536573435
10	14.590010676409	0.05	-3.3910075758156	-3.69035855157803	-3.09165660005316	0.0571032995169356	-14.447583123611	-15.6978819574844	-13.1972842897375	3.98	3.38	4.74	-3.51618532730837	-3.23612955759859	-2.95607378788881	-3.78156140154685	-3.48036906086164	-3.17917672017643	-3.91986711885181	-3.6059330544315	-3.29431797342874	-3.3910075758156	4.12531853848593	-0.0204942691690202	-20.8090026491074	0.0492673257760304	0.0505183200444244	0.0477847462726301	-0.0220487346951394	-0.0207039036338058	-0.0236425221255887	-0.0609147440423475	-0.0585983320016097	-0.0609348731918227	0.000198695900081274	0.000215385957379554	0.000748045536573435
10	14.590010676409	0.05	-3.38972869781342	-3.6890873721569	-3.09037002346995	0.0557102370832075	-14.3098054005899	-15.5644942347805	-13.0551165663993	3.99	3.39	4.73	-3.48171076964543	-3.20104224546086	-2.92037372127628	-3.74391142910449	-3.44210632092443	-3.14030121274437	-3.87712220973941	-3.56466562934192	-3.25139968001718	-3.38972869781342	4.12599461197624	-0.0696558706477101	-20.8736177728821	0.0492673257760304	0.0505183200444244	0.0477847462726301	-0.0220487346951394	-0.0207039036338058	-0.0236425221255887	-0.0609147440423475	-0.0585983320016097	-0.0609348731918227	0.000198695900081274	0.000215385957379554	0.000748045536573435
10	14.590010676409	0.05	-3.38766640056759	-3.68809016873395	-3.08724263240123	0.0562453345399246	-14.3618615052651	-15.6147551489876	-13.1089678615426	3.98	3.39	4.73	-3.5007727252981	-3.21987841387321	-2.93898410244832	-3.76538665704518	-3.46326030515837	-3.16113395327156	-3.9023206465019	-3.58983384151388	-3.27180830176433	-3.38766640056759	4.11713762508824	-0.156930470011602	-20.9149567865648	0.0492673257760304	0.0505183200444244	0.0477847462726301	-0.0220487346951394	-0.0207039036338058	-0.0236425221255887	-0.0609147440423475	-0.0585983320016097	-0.0609348731918227	0.000198695900081274	0.000215385957379554	0.000748045536573435
10	14.590010676409	0.05	-3.38733540486249	-3.68706492999873	-3.08760587972624	0.057872684949656	-14.6014596654661	-15.8561351808469	-13.3467841500854	4	3.38	4.72	-3.53852111542923	-3.25852250583427	-2.97852389623931	-3.80395127239359	-3.50294951700122	-3.20194776160884	-3.94386760387784	-3.62758524263104	-3.3156364364317	-3.38733540486249	4.12419962520863	-0.127932470486347	-20.9195354714482	0.0492673257760304	0.0505183200444244	0.0477847462726301	-0.0220487346951394	-0.0207039036338058	-0.0236425221255887	-0.0609147440423475	-0.0585983320016097	-0.0609348731918227	0.000198695900081274	0.000215385957379554	0.000748045536573435
10	14.590010676409	0.05	-3.38715386825758	-3.69027577814118	-3.08403195837398	0.0552881795992347	-14.4250830839463	-15.6949816138028	-13.1551845540899	4	3.38	4.72	-3.49953546150201	-3.2163841302616	-2.93323279902119	-3.7616656301237	-3.45730505353629	-3.15294447694889	-3.89467751817638	-3.58310420769757	-3.26755868530011	-3.38715386825758	4.12383095655264	-0.0978736920940341	-20.88595934795	0.0492673257760304	0.0505183200444244	0.0477847462726301	-0.0220487346951394	-0.0207039036338058	-0.0236425221255887	-0.0609147440423475	-0.0585983320016097	-0.0609348731918227	0.000198695900081274	0.000215385957379554	0.000748045536573435
10	14.590010676409	0.05	-3.38666780420673	-3.68806593911667	-3.0852696692968	0.0571449865878833	-14.5104184298754	-15.7656691922143	-13.2551676675364	4.01	3.39	4.73	-3.51227521413995	-3.23263049456976	-2.95298577499956	-3.77498445216758	-3.47442302000579	-3.173861587844	-3.91081581585836	-3.59906596595502	-3.28507087344332	-3.38666780420673	4.12243665409218	-0.230675962435483	-21.0176800210741	0.0492673257760304	0.0505183200444244	0.0477847462726301	-0.0220487346951394	-0.0207039036338058	-0.0236425221255887	-0.0609147440423475	-0.0585983320016097	-0.0609348731918227	0.000198695900081274	0.000215385957379554	0.000748045536573435
10	14.590010676409	0.05	-3.38628921666819	-3.68675931603867	-3.08581911729771	0.0570239149684542	-14.5059512926867	-15.7622277086965	-13.2496748766769	4.02	3.4	4.75	-3.50415855376118	-3.22487114398595	-2.94558373421072	-3.76535014470877	-3.46524531991888	-3.16514049512898	-3.90189572656376	-3.59062524659049	-3.27801350848857	-3.38628921666819	4.13434820357	-0.0113581636143632	-20.8433388776475	0.0492673257760304	0.0505183200444244	0.0477847462726301	-0.0220487346951394	-0.0207039036338058	-0.0236425221255887	-0.0609147440423475	-0.0585983320016097	-0.0609348731918227	0.000198695900081274	0.000215385957379554	0.000748045536573435
10	14.590010676409	0.05	-3.38613310597336	-3.68576162798928	-3.08650458395744	0.0567411757750799	-14.4287012699054	-15.6815847495356	-13.1758177902753	3.99	3.39	4.72	-3.50803247371305	-3.22775748859387	-2.9474825034747	-3.77223146858157	-3.4708482497416	-3.16946503090163	-3.91017100236344	-3.59693785881098	-3.28468985286861	-3.38613310597336	4.11771965438876	0.00299635113153656	-20.763827217987	0.0492673257760304	0.0505183200444244	0.0477847462726301	-0.0220487346951394	-0.0207039036338058	-0.0236425221255887	-0.0609147440423475	-0.0585983320016097	-0.0609348731918227	0.000198695900081274	0.000215385957379554	0.000748045536573435
10	14.590010676409	0.05	-3.38563926056294	-3.68791871078003	-3.08335981034586	0.0542733446110507	-14.1372830002141	-15.3941017226172	-12.880464277811	3.98	3.37	4.69	-3.44798255560875	-3.16647934688033	-2.88497613815191	-3.70819135234305	-3.40544394935358	-3.10269654636411	-3.84181974104415	-3.52858051516317	-3.21781792278514	-3.38563926056294	4.09789279120582	-0.220799311480073	-20.9193725887916	0.0492673257760304	0.0505183200444244	0.0477847462726301	-0.0220487346951394	-0.0207039036338058	-0.0236425221255887	-0.0609147440423475	-0.0585983320016097	-0.0609348731918227	0.000198695900081274	0.000215385957379554	0.000748045536573435
10	14.590010676409	0.05	-3.38512325984559	-3.69314898590873	-3.07709753378244	0.0541514352733544	-14.2814378232793	-15.5525823150793	-13.0102933314793	3.95	3.35	4.68	-3.50688827884223	-3.22026309797524	-2.93363791710824	-3.77448827271013	-3.46599159479399	-3.15749491687785	-3.91132279786021	-3.58911811126486	-3.26954603575028	-3.38512325984559	4.08533680485802	-0.108961839885733	-20.7597440718769	0.0492673257760304	0.0505183200444244	0.0477847462726301	-0.0220487346951394	-0.0207039036338058	-0.0236425221255887	-0.0609147440423475	-0.0585983320016097	-0.0609348731918227	0.000198695900081274	0.000215385957379554	0.000748045536573435
10	14.590010676409	0.05	-3.38502608898742	-3.68395896243996	-3.08609321553487	0.0574673590953032	-14.3986127416809	-15.6404806343179	-13.156744849044	4	3.38	4.73	-3.49250687226941	-3.21519876065239	-2.93789064903537	-3.754748366808	-3.45661805031129	-3.15848773381458	-3.88965836619818	-3.58153260001361	-3.27163454865738	-3.38502608898742	4.12106305699345	-0.119250281934455	-20.9019584375073	0.0492673257760304	0.0505183200444244	0.0477847462726301	-0.0220487346951394	-0.0207039036338058	-0.0236425221255887	-0.0609147440423475	-0.0585983320016097	-0.0609348731918227	0.000198695900081274	0.000215385957379554	0.000748045536573435
10	14.590010676409	0.05	-3.38368292972861	-3.6832511003439	-3.08411475911331	0.056500774352932	-14.4009642449505	-15.6542563792838	-13.1476721106173	4	3.38	4.74	-3.49631479116896	-3.21639706650949	-2.93647934185003	-3.75893333834007	-3.45799016529616	-3.15704699225224	-3.89244838398412	-3.5824194553093	-3.26655910371865	-3.38368292972861	4.12306774853903	0.269747138504672	-20.5154005412238	0.0492673257760304	0.0505183200444244	0.0477847462726301	-0.0220487346951394	-0.0207039036338058	-0.0236425221255887	-0.0609147440423475	-0.0585983320016097	-0.0609348731918227	0.000198695900081274	0.000215385957379554	0.000748045536573435
10	14.590010676409	0.05	-3.38178957101349	-3.68247094260587	-3.08110819942112	0.0561180808548021	-14.4585668527248	-15.7214112549211	-13.1957224505285	4.01	3.39	4.73	-3.50033321484426	-3.2191640415104	-2.93799486817653	-3.76189085213506	-3.45971169485329	-3.15753253757152	-3.89777809772924	-3.57927163307651	-3.27310856320289	-3.38178957101349	4.12911762050828	-0.0941133492560617	-20.9021817605039	0.0492673257760304	0.0505183200444244	0.0477847462726301	-0.0220487346951394	-0.0207039036338058	-0.0236425221255887	-0.0609147440423475	-0.0585983320016097	-0.0609348731918227	0.000198695900081274	0.000215385957379554	0.000748045536573435
10	14.590010676409	0.05	-3.3802900223348	-3.68114966604366	-3.07943037862593	0.0556340139089989	-14.3222605761536	-15.5789521687478	-13.0655689835594	4	3.38	4.73	-3.47668073802319	-3.19623084599691	-2.91578095397062	-3.73747425602736	-3.43598719680723	-3.13450013758709	-3.86768682624833	-3.55704039616755	-3.24257311961044	-3.3802900223348	4.12279034196145	-0.133421147191012	-20.913640168746	0.0492673257760304	0.0505183200444244	0.0477847462726301	-0.0220487346951394	-0.0207039036338058	-0.0236425221255887	-0.0609147440423475	-0.0585983320016097	-0.0609348731918227	0.000198695900081274	0.000215385957379554	0.000748045536573435
10	14.590010676409	0.05	-3.37837097736154	-3.6782834971487	-3.07845845757438	0.056314025891339	-14.335973449047	-15.5858002055486	-13.0861466925454	4	3.37	4.72	-3.47866581315092	-3.19971128063641	-2.92075674812189	-3.7396650786879	-3.43978099098896	-3.13989690329002	-3.86917097093521	-3.56188793340784	-3.25356495106641	-3.37837097736154	4.10901950990293	0.00813645986594366	-20.7191230433694	0.0492673257760304	0.0505183200444244	0.0477847462726301	-0.0220487346951394	-0.0207039036338058	-0.0236425221255887	-0.0609147440423475	-0.0585983320016097	-0.0609348731918227	0.000198695900081274	0.000215385957379554	0.000748045536573435
10	14.590010676409	0.05	-3.37675205393182	-3.67640070940751	-3.07710339845613	0.056325257854312	-14.3845479907409	-15.6384770256285	-13.1306189558534	4.05	3.4	4.78	-3.45126659977889	-3.1745361106457	-2.89780562151251	-3.70539668697675	-3.40828946330261	-3.11118223962847	-3.83182340766354	-3.53040329301343	-3.22355173134025	-3.37675205393182	4.15047617107718	-0.0917666445358886	-20.9775031066282	0.0492673257760304	0.0505183200444244	0.0477847462726301	-0.0220487346951394	-0.0207039036338058	-0.0236425221255887	-0.0609147440423475	-0.0585983320016097	-0.0609348731918227	0.000198695900081274	0.000215385957379554	0.000748045536573435
10	14.590010676409	0.05	-3.37651375305643	-3.67527147644174	-3.07775602967111	0.0561528735640278	-14.2141475546213	-15.4552362603972	-12.9730588488454	4	3.37	4.71	-3.45134337728521	-3.1741930825156	-2.89704278774599	-3.71051911126402	-3.41255644773908	-3.11459378421413	-3.8440294326014	-3.53501117874944	-3.22914545657738	-3.37651375305643	4.1080247422968	-0.169576687917657	-20.9013928381656	0.0492673257760304	0.0505183200444244	0.0477847462726301	-0.0220487346951394	-0.0207039036338058	-0.0236425221255887	-0.0609147440423475	-0.0585983320016097	-0.0609348731918227	0.000198695900081274	0.000215385957379554	0.000748045536573435
10	14.590010676409	0.05	-3.37526614286151	-3.67768394522057	-3.07284834050244	0.0542298333916716	-14.1214954983917	-15.377443126124	-12.8655478706594	4.01	3.38	4.73	-3.42263236096745	-3.14308998457237	-2.86354760817729	-3.6782453356409	-3.37782585331049	-3.07740637098007	-3.81323304405645	-3.49699632346815	-3.19071634228785	-3.37526614286151	4.1232498999142	-0.216350521738671	-21.0036289190721	0.0492673257760304	0.0505183200444244	0.0477847462726301	-0.0220487346951394	-0.0207039036338058	-0.0236425221255887	-0.0609147440423475	-0.0585983320016097	-0.0609348731918227	0.000198695900081274	0.000215385957379554	0.000748045536573435
10	14.590010676409	0.05	-3.37464593084406	-3.67340515830936	-3.07588670337876	0.0582246705083999	-14.656168627116	-15.9114981885391	-13.4008390656928	4	3.39	4.74	-3.55041708395186	-3.27030873286795	-2.99020038178403	-3.81668247167451	-3.51556724817472	-3.21445202467494	-3.95098874094727	-3.64483052938159	-3.3301079506533	-3.37464593084406	4.13572033806598	-0.00750367303469424	-20.8328443430565	0.0492673257760304	0.0505183200444244	0.0477847462726301	-0.0220487346951394	-0.0207039036338058	-0.0236425221255887	-0.0609147440423475	-0.0585983320016097	-0.0609348731918227	0.000198695900081274	0.000215385957379554	0.000748045536573435
10	14.590010676409	0.05	-3.3728471390374	-3.67681842261647	-3.06887585545833	0.0539177821829459	-14.1586436246506	-15.4217422090436	-12.8955450402576	4	3.38	4.71	-3.44342013561189	-3.16139109895668	-2.87936206230146	-3.70194565642544	-3.3987424090395	-3.09553916165357	-3.83710744300529	-3.52338443148887	-3.20782589736567	-3.3728471390374	4.11513802404677	0.0846756305188459	-20.6803782705335	0.0492673257760304	0.0505183200444244	0.0477847462726301	-0.0220487346951394	-0.0207039036338058	-0.0236425221255887	-0.0609147440423475	-0.0585983320016097	-0.0609348731918227	0.000198695900081274	0.000215385957379554	0.000748045536573435
10	14.590010676409	0.05	-3.37237341599187	-3.67034160880259	-3.07440522318115	0.0568666193818058	-14.4429199574419	-15.6955707712686	-13.1902691436153	4.01	3.39	4.71	-3.49557738049881	-3.21659817583737	-2.93761897117594	-3.75690344879731	-3.45706802189976	-3.15723259500221	-3.88892515715319	-3.57831165785305	-3.27211959731937	-3.37237341599187	4.1281979986189	-0.167112959497517	-20.9724759106079	0.0492673257760304	0.0505183200444244	0.0477847462726301	-0.0220487346951394	-0.0207039036338058	-0.0236425221255887	-0.0609147440423475	-0.0585983320016097	-0.0609348731918227	0.000198695900081274	0.000215385957379554	0.000748045536573435
10	14.590010676409	0.05	-3.36950620140339	-3.66837945898124	-3.07063294382554	0.0549446567915222	-14.1705136137188	-15.4221225290038	-12.9189046984338	4	3.37	4.72	-3.43885167004521	-3.15976574004584	-2.88067981004646	-3.69645575785736	-3.39646352444137	-3.09647129102538	-3.82944908258973	-3.51627723919876	-3.20890804933663	-3.36950620140339	4.12211810782704	-0.00989487745811632	-20.7910881619111	0.0492673257760304	0.0505183200444244	0.0477847462726301	-0.0220487346951394	-0.0207039036338058	-0.0236425221255887	-0.0609147440423475	-0.0585983320016097	-0.0609348731918227	0.000198695900081274	0.000215385957379554	0.000748045536573435
10	14.590010676409	0.05	-3.36749550192653	-3.66952589537815	-3.06546510847491	0.0543513518175532	-14.2413316141701	-15.5064393024414	-12.9762239258987	3.99	3.39	4.73	-3.46744992757481	-3.18455470730461	-2.90165948703441	-3.7284177362139	-3.42423120756134	-3.12004467890878	-3.85962552016997	-3.5455187173767	-3.23231976361909	-3.36749550192653	4.12024303351943	0.0556438764162754	-20.7246924665179	0.0492673257760304	0.0505183200444244	0.0477847462726301	-0.0220487346951394	-0.0207039036338058	-0.0236425221255887	-0.0609147440423475	-0.0585983320016097	-0.0609348731918227	0.000198695900081274	0.000215385957379554	0.000748045536573435
10	14.590010676409	0.05	-3.36672738440691	-3.66538836716225	-3.06806640165157	0.057995540595769	-14.5381338491501	-15.785962662821	-13.2903050354792	4.01	3.37	4.74	-3.51729413609711	-3.23926351719069	-2.96123289828427	-3.7804406123816	-3.4816091235924	-3.1827776348032	-3.91574893454388	-3.607254531383	-3.29852000584794	-3.36672738440691	4.12403113460222	0.203094384642348	-20.5801917332155	0.0492673257760304	0.0505183200444244	0.0477847462726301	-0.0220487346951394	-0.0207039036338058	-0.0236425221255887	-0.0609147440423475	-0.0585983320016097	-0.0609348731918227	0.000198695900081274	0.000215385957379554	0.000748045536573435
10	14.590010676409	0.05	-3.36619577759017	-3.66838076340793	-3.06401079177241	0.0548512030381482	-14.2191928032124	-15.4762328833298	-12.962152723095	3.99	3.4	4.7	-3.45897982193428	-3.17802797110163	-2.89707612026898	-3.71909634091236	-3.4170168104744	-3.11493728003645	-3.85540956353488	-3.54079309070499	-3.22897305660112	-3.36619577759017	4.11541979164494	0.099696955381832	-20.665367343163	0.0492673257760304	0.0505183200444244	0.0477847462726301	-0.0220487346951394	-0.0207039036338058	-0.0236425221255887	-0.0609147440423475	-0.0585983320016097	-0.0609348731918227	0.000198695900081274	0.000215385957379554	0.000748045536573435
10	14.590010676409	0.05	-3.36521105601239	-3.66346386174116	-3.06695825028363	0.0574971171044781	-14.3486436163687	-15.5858618891502	-13.1114253435873	4	3.36	4.75	-3.48028321649571	-3.20401553104287	-2.92774784559003	-3.74160347179166	-3.44459197395299	-3.14758047611432	-3.87214194831037	-3.56651082763891	-3.25715939252055	-3.36521105601239	4.11929537604575	0.0305300059828917	-20.7254890647886	0.0492673257760304	0.0505183200444244	0.0477847462726301	-0.0220487346951394	-0.0207039036338058	-0.0236425221255887	-0.0609147440423475	-0.0585983320016097	-0.0609348731918227	0.000198695900081274	0.000215385957379554	0.000748045536573435
10	14.590010676409	0.05	-3.36503283085347	-3.66445903028371	-3.06560663142323	0.056083903125582	-14.3177952534105	-15.568747975356	-13.066842531465	4	3.37	4.76	-3.4748385909805	-3.19563445712278	-2.91643032326506	-3.7355480605751	-3.43539585683132	-3.13524365308753	-3.86514830276956	-3.55706859452736	-3.242485064792	-3.36503283085347	4.12839567225371	-0.0543937043751865	-20.8523309268623	0.0492673257760304	0.0505183200444244	0.0477847462726301	-0.0220487346951394	-0.0207039036338058	-0.0236425221255887	-0.0609147440423475	-0.0585983320016097	-0.0609348731918227	0.000198695900081274	0.000215385957379554	0.000748045536573435
10	14.590010676409	0.05	-3.36435306402415	-3.66434263632935	-3.06436349171895	0.054412003270677	-14.0877259214519	-15.3384504849929	-12.8370013579109	3.98	3.37	4.71	-3.43462263348814	-3.15455738841007	-2.874492143332	-3.69371139805445	-3.39251959379118	-3.0913277895279	-3.82567425888606	-3.51271668422943	-3.20054059776936	-3.36435306402415	4.1059390879213	-0.132399738520808	-20.854888929791	0.0492673257760304	0.0505183200444244	0.0477847462726301	-0.0220487346951394	-0.0207039036338058	-0.0236425221255887	-0.0609147440423475	-0.0585983320016097	-0.0609348731918227	0.000198695900081274	0.000215385957379554	0.000748045536573435
10	14.590010676409	0.05	-3.36339049462473	-3.66462193875344	-3.06215905049603	0.0550255450453097	-14.2626331839698	-15.5213984148729	-13.0038679530667	4.04	3.41	4.76	-3.43622487268699	-3.15755150320773	-2.87887813372846	-3.6905779401212	-3.39127686757667	-3.09197579503213	-3.8231319776074	-3.51439624296053	-3.20152343846869	-3.36339049462473	4.14996392705915	0.12222823040082	-20.7581940738262	0.0492673257760304	0.0505183200444244	0.0477847462726301	-0.0220487346951394	-0.0207039036338058	-0.0236425221255887	-0.0609147440423475	-0.0585983320016097	-0.0609348731918227	0.000198695900081274	0.000215385957379554	0.000748045536573435
10	14.590010676409	0.05	-3.36297009087287	-3.663461774775	-3.06247840697074	0.0575332949058621	-14.5462965128528	-15.8001390198026	-13.292454005903	4	3.39	4.72	-3.52625036091225	-3.2464197475792	-2.96658913424616	-3.79078813538332	-3.48996475066326	-3.18914136594321	-3.92433846239156	-3.61711918476642	-3.29971847375279	-3.36297009087287	4.11826614176808	-0.0815331393512518	-20.8536108694215	0.0492673257760304	0.0505183200444244	0.0477847462726301	-0.0220487346951394	-0.0207039036338058	-0.0236425221255887	-0.0609147440423475	-0.0585983320016097	-0.0609348731918227	0.000198695900081274	0.000215385957379554	0.000748045536573435
10	14.590010676409	0.05	-3.3616548322626	-3.66003560845893	-3.06327405606627	0.0559701658357747	-14.2903047931627	-15.5401989063271	-13.0404106799982	4	3.37	4.71	-3.47017156742988	-3.19106658042516	-2.91196159342043	-3.73074313510587	-3.43068044540638	-3.13061775570689	-3.86866788208994	-3.55518836426198	-3.24311613868178	-3.3616548322626	4.118853514645	0.146907318612056	-20.6162421118549	0.0492673257760304	0.0505183200444244	0.0477847462726301	-0.0220487346951394	-0.0207039036338058	-0.0236425221255887	-0.0609147440423475	-0.0585983320016097	-0.0609348731918227	0.000198695900081274	0.000215385957379554	0.000748045536573435
10	14.590010676409	0.05	-3.36136120620261	-3.6645531403223	-3.05816927208292	0.055029632272071	-14.3315001291119	-15.5962935840059	-13.0667066742179	4	3.39	4.72	-3.48305612307419	-3.20059500090024	-2.91813387872629	-3.74463981032558	-3.44096535732014	-3.13729090431469	-3.88017803350672	-3.5663465537456	-3.24639881791796	-3.36136120620261	4.11371163259818	-0.14753614902769	-20.9007838876563	0.0492673257760304	0.0505183200444244	0.0477847462726301	-0.0220487346951394	-0.0207039036338058	-0.0236425221255887	-0.0609147440423475	-0.0585983320016097	-0.0609348731918227	0.000198695900081274	0.000215385957379554	0.000748045536573435
10	14.590010676409	0.05	-3.36039264465833	-3.65851107903558	-3.06227421028108	0.0572098021056057	-14.4844409596421	-15.7366914553089	-13.2321904639752	4.01	3.39	4.76	-3.50351143621055	-3.2247187849707	-2.94592613373084	-3.76527878536048	-3.46565594286642	-3.16603310037237	-3.90162458064573	-3.58337827433013	-3.27611104133575	-3.36039264465833	4.14456720227715	-0.109923058315541	-20.9668950525289	0.0492673257760304	0.0505183200444244	0.0477847462726301	-0.0220487346951394	-0.0207039036338058	-0.0236425221255887	-0.0609147440423475	-0.0585983320016097	-0.0609348731918227	0.000198695900081274	0.000215385957379554	0.000748045536573435
10	14.590010676409	0.05	-3.35996374041824	-3.65893479888589	-3.06099268195059	0.0558588350644049	-14.2909471972298	-15.5422162748306	-13.039678119629	4.01	3.37	4.73	-3.46297227907388	-3.18417612460195	-2.90537997013002	-3.72205312932421	-3.42239895494158	-3.12274478055896	-3.85409176842932	-3.5426761239307	-3.23180173395046	-3.35996374041824	4.1261939619045	0.0902469243946608	-20.707850051034	0.0492673257760304	0.0505183200444244	0.0477847462726301	-0.0220487346951394	-0.0207039036338058	-0.0236425221255887	-0.0609147440423475	-0.0585983320016097	-0.0609348731918227	0.000198695900081274	0.000215385957379554	0.000748045536573435
10	14.590010676409	0.05	-3.3594415951335	-3.65737845791846	-3.06150473234853	0.0559560072902711	-14.2635382818159	-15.5112584566073	-13.0158181070245	4	3.38	4.75	-3.46156061187131	-3.18311389371639	-2.90466717556147	-3.72121828830175	-3.42188479797885	-3.12255130765596	-3.84941432008023	-3.54162120164169	-3.22861587788899	-3.3594415951335	4.12407703282007	0.154942643533922	-20.6247134472443	0.0492673257760304	0.0505183200444244	0.0477847462726301	-0.0220487346951394	-0.0207039036338058	-0.0236425221255887	-0.0609147440423475	-0.0585983320016097	-0.0609348731918227	0.000198695900081274	0.000215385957379554	0.000748045536573435
10	14.590010676409	0.05	-3.35897782890665	-3.66409001714812	-3.05386564066518	0.0540258681428838	-14.3398597915635	-15.6177714317077	-13.0619481514193	3.99	3.37	4.72	-3.49156245743271	-3.20586815551811	-2.9201738536035	-3.7542474317259	-3.44705914215703	-3.13987085258816	-3.88898794005459	-3.56788351738985	-3.25042321767965	-3.35897782890665	4.11550631867728	0.0319339025899798	-20.7331343402599	0.0492673257760304	0.0505183200444244	0.0477847462726301	-0.0220487346951394	-0.0207039036338058	-0.0236425221255887	-0.0609147440423475	-0.0585983320016097	-0.0609348731918227	0.000198695900081274	0.000215385957379554	0.000748045536573435
10	14.590010676409	0.05	-3.35780378159097	-3.65690124282852	-3.05870632035341	0.0564872735807311	-14.374204622397	-15.6253263468454	-13.1230828979487	4	3.38	4.74	-3.48674174763677	-3.20755792445281	-2.92837410126885	-3.74825412532886	-3.4481309752035	-3.14800782507813	-3.87780996522043	-3.57175070751571	-3.26239209025925	-3.35780378159097	4.13104929354291	-0.172347985315796	-20.980000563315	0.0492673257760304	0.0505183200444244	0.0477847462726301	-0.0220487346951394	-0.0207039036338058	-0.0236425221255887	-0.0609147440423475	-0.0585983320016097	-0.0609348731918227	0.000198695900081274	0.000215385957379554	0.000748045536573435
10	14.590010676409	0.05	-3.35769656194088	-3.66246426207111	-3.05292886181064	0.0533221675403324	-14.218405975914	-15.4943020014361	-12.9425099503918	3.98	3.37	4.71	-3.46959277384004	-3.18388518727612	-2.89817760071219	-3.73132842032202	-3.4240679124937	-3.11680740466537	-3.86603500373367	-3.54172137013548	-3.22593285545001	-3.35769656194088	4.11314641971189	0.154729991212614	-20.6018446786649	0.0492673257760304	0.0505183200444244	0.0477847462726301	-0.0220487346951394	-0.0207039036338058	-0.0236425221255887	-0.0609147440423475	-0.0585983320016097	-0.0609348731918227	0.000198695900081274	0.000215385957379554	0.000748045536573435
10	14.590010676409	0.05	-3.35739143398812	-3.65455159696954	-3.06023127100671	0.0551013639292504	-14.2289952371846	-15.4838770884614	-12.9741133859078	4.02	3.39	4.74	-3.43786496177541	-3.15924518695898	-2.88062541214255	-3.69356939646421	-3.3942262038275	-3.0948830111908	-3.82629033027156	-3.51524748889611	-3.20617917560029	-3.35739143398812	4.14303314302629	-0.0657185813841078	-20.9188641481359	0.0492673257760304	0.0505183200444244	0.0477847462726301	-0.0220487346951394	-0.0207039036338058	-0.0236425221255887	-0.0609147440423475	-0.0585983320016097	-0.0609348731918227	0.000198695900081274	0.000215385957379554	0.000748045536573435
10	14.590010676409	0.05	-3.35716268186974	-3.65845978487391	-3.05586557886557	0.0553782908567501	-14.1618675602395	-15.4075200018539	-12.9162151186252	4	3.38	4.73	-3.43576777373595	-3.15799610667603	-2.88022443961611	-3.69316225156976	-3.39458100193372	-3.09599975229769	-3.82626522670306	-3.51395377933134	-3.20719865702526	-3.35716268186974	4.11524472012592	-0.196852375871732	-20.9544252644258	0.0492673257760304	0.0505183200444244	0.0477847462726301	-0.0220487346951394	-0.0207039036338058	-0.0236425221255887	-0.0609147440423475	-0.0585983320016097	-0.0609348731918227	0.000198695900081274	0.000215385957379554	0.000748045536573435
10	14.590010676409	0.05	-3.35572168842723	-3.65464233573731	-3.05680104111716	0.054985198145711	-14.1863372048927	-15.4388548558273	-12.9338195539582	4.02	3.39	4.75	-3.42744187781314	-3.14938165316553	-2.87132142851792	-3.68231826835177	-3.38358052707892	-3.08484278580606	-3.80957548034172	-3.50552832754717	-3.19433059823435	-3.35572168842723	4.13956898027471	0.0790345671771196	-20.7611202930964	0.0492673257760304	0.0505183200444244	0.0477847462726301	-0.0220487346951394	-0.0207039036338058	-0.0236425221255887	-0.0609147440423475	-0.0585983320016097	-0.0609348731918227	0.000198695900081274	0.000215385957379554	0.000748045536573435
10	14.590010676409	0.05	-3.35552041248455	-3.65586921646037	-3.05517160850873	0.0542164573399403	-14.0481790976033	-15.2977690125685	-12.7985891826381	3.99	3.37	4.73	-3.41964155235971	-3.14030999799293	-2.86097844362615	-3.67686823749966	-3.37652526170622	-3.07618228591279	-3.80480274221066	-3.49866701848801	-3.18442645438066	-3.35552041248455	4.11391863107803	0.112672086325665	-20.6445458221581	0.0492673257760304	0.0505183200444244	0.0477847462726301	-0.0220487346951394	-0.0207039036338058	-0.0236425221255887	-0.0609147440423475	-0.0585983320016097	-0.0609348731918227	0.000198695900081274	0.000215385957379554	0.000748045536573435
10	14.590010676409	0.05	-3.35551989722413	-3.65355026716306	-3.0574895272852	0.0586881143583949	-14.5336540205645	-15.7732600459261	-13.2940479952029	4	3.37	4.73	-3.52105650502865	-3.24433990702902	-2.96762330902938	-3.78530481458195	-3.48782118454454	-3.19033755450713	-3.92176475149	-3.60865176755281	-3.30480227490189	-3.35551989722413	4.11900979451254	-0.00402255318460909	-20.7685374891615	0.0492673257760304	0.0505183200444244	0.0477847462726301	-0.0220487346951394	-0.0207039036338058	-0.0236425221255887	-0.0609147440423475	-0.0585983320016097	-0.0609348731918227	0.000198695900081274	0.000215385957379554	0.000748045536573435
10	14.590010676409	0.05	-3.35509798348586	-3.6514572661844	-3.05873870078733	0.0573243412668431	-14.3180320019087	-15.5545832119925	-13.081480791825	3.99	3.38	4.71	-3.47584755689598	-3.19952620234934	-2.92320484780269	-3.73715231968416	-3.44005787747437	-3.14296343526458	-3.87361595910408	-3.56230028046183	-3.25897106056455	-3.35509798348586	4.1166969776987	0.107476919968969	-20.6542580182927	0.0492673257760304	0.0505183200444244	0.0477847462726301	-0.0220487346951394	-0.0207039036338058	-0.0236425221255887	-0.0609147440423475	-0.0585983320016097	-0.0609348731918227	0.000198695900081274	0.000215385957379554	0.000748045536573435
10	14.590010676409	0.05	-3.3550215936048	-3.65286365246981	-3.05717953473979	0.0558268885713577	-14.2774286987256	-15.5278929200975	-13.0269644773538	4	3.39	4.72	-3.46310026967806	-3.18421613488017	-2.90533200008228	-3.72260333238013	-3.42282136573118	-3.12303939908224	-3.85671459511974	-3.54760122714146	-3.2364808959697	-3.3550215936048	4.12897295273445	0.214062823554264	-20.5927889787572	0.0492673257760304	0.0505183200444244	0.0477847462726301	-0.0220487346951394	-0.0207039036338058	-0.0236425221255887	-0.0609147440423475	-0.0585983320016097	-0.0609348731918227	0.000198695900081274	0.000215385957379554	0.000748045536573435
10	14.590010676409	0.05	-3.35462056384763	-3.65394466097051	-3.05529646672475	0.0556704467946034	-14.2470841168963	-15.4967462022555	-12.9974220315371	4.01	3.4	4.74	-3.4511035930293	-3.17280560346631	-2.89450761390332	-3.70908084536079	-3.40997949573006	-3.11087814609934	-3.83840636521935	-3.53311033551415	-3.224243727497	-3.35462056384763	4.13499793901072	0.137033552447567	-20.6992023898928	0.0492673257760304	0.0505183200444244	0.0477847462726301	-0.0220487346951394	-0.0207039036338058	-0.0236425221255887	-0.0609147440423475	-0.0585983320016097	-0.0609348731918227	0.000198695900081274	0.000215385957379554	0.000748045536573435
10	14.590010676409	0.05	-3.35390503753031	-3.65057990668725	-3.05723016837338	0.0570238417659083	-14.3544816826612	-15.5976410393167	-13.1113223260056	4	3.39	4.73	-3.48406985043118	-3.2063833706047	-2.92869689077821	-3.74581844399088	-3.4472701420238	-3.14872184005672	-3.88142249355951	-3.56977952305544	-3.26326355721328	-3.35390503753031	4.13039806592261	0.122733059814226	-20.683623169183	0.0492673257760304	0.0505183200444244	0.0477847462726301	-0.0220487346951394	-0.0207039036338058	-0.0236425221255887	-0.0609147440423475	-0.0585983320016097	-0.0609348731918227	0.000198695900081274	0.000215385957379554	0.000748045536573435
10	14.590010676409	0.05	-3.35296895947403	-3.6517000866416	-3.05423783230645	0.0560156458348905	-14.2493140192122	-15.4950868342135	-13.0035412042109	3.97	3.37	4.72	-3.47730944210733	-3.19774098155765	-2.91817252100797	-3.740571273359	-3.43983710808565	-3.13910294281229	-3.87764375069712	-3.56518074176985	-3.24898746101314	-3.35296895947403	4.10586071175994	0.0321622004586597	-20.6854934089288	0.0492673257760304	0.0505183200444244	0.0477847462726301	-0.0220487346951394	-0.0207039036338058	-0.0236425221255887	-0.0609147440423475	-0.0585983320016097	-0.0609348731918227	0.000198695900081274	0.000215385957379554	0.000748045536573435
10	14.590010676409	0.05	-3.3528758342038	-3.65230979472209	-3.05344187368552	0.0545565763321896	-14.0254355975137	-15.2688839308183	-12.7819872642092	3.98	3.37	4.72	-3.41955309434513	-3.1410757927247	-2.86259849110427	-3.67756855102186	-3.37807930831751	-3.07859006561316	-3.80974197307624	-3.49600751172772	-3.18710617122542	-3.3528758342038	4.11044102638918	0.224174169078713	-20.5127901002361	0.0492673257760304	0.0505183200444244	0.0477847462726301	-0.0220487346951394	-0.0207039036338058	-0.0236425221255887	-0.0609147440423475	-0.0585983320016097	-0.0609348731918227	0.000198695900081274	0.000215385957379554	0.000748045536573435
10	14.590010676409	0.05	-3.35231315531523	-3.64873537485771	-3.05589093577274	0.0545714249190947	-14.0126623889898	-15.2547995127908	-12.7705252651888	4.01	3.38	4.75	-3.39510508422	-3.11865529798851	-2.84220551175702	-3.64863372341864	-3.35154011722535	-3.05444651103206	-3.77940423388279	-3.46983530603091	-3.16035580033631	-3.35231315531523	4.13360179684604	0.0378373160879598	-20.7808867115608	0.0492673257760304	0.0505183200444244	0.0477847462726301	-0.0220487346951394	-0.0207039036338058	-0.0236425221255887	-0.0609147440423475	-0.0585983320016097	-0.0609348731918227	0.000198695900081274	0.000215385957379554	0.000748045536573435
10	14.590010676409	0.05	-3.35172657280127	-3.64825709799792	-3.05519604760463	0.0562287074192853	-14.284389657021	-15.5307200558494	-13.0380592581926	3.99	3.37	4.73	-3.47603152096236	-3.19708220397758	-2.91813288699279	-3.73803864311509	-3.43806342135099	-3.13808819958689	-3.87394292381175	-3.56126868490989	-3.24774843708151	-3.35172657280127	4.12348208787207	-0.0427136423441977	-20.8121292322325	0.0492673257760304	0.0505183200444244	0.0477847462726301	-0.0220487346951394	-0.0207039036338058	-0.0236425221255887	-0.0609147440423475	-0.0585983320016097	-0.0609348731918227	0.000198695900081274	0.000215385957379554	0.000748045536573435
10	14.590010676409	0.05	-3.34985042720803	-3.64954391893255	-3.05015693548351	0.0552216104419787	-14.3231773813669	-15.5849089802414	-13.0614457824923	3.99	3.39	4.71	-3.48360884142301	-3.20158092846473	-2.91955301550645	-3.74561980161227	-3.44237986180537	-3.13913992199846	-3.88053318435929	-3.56659986176692	-3.25254149953949	-3.34985042720803	4.12363699571501	0.0166046462736714	-20.7759771414898	0.0492673257760304	0.0505183200444244	0.0477847462726301	-0.0220487346951394	-0.0207039036338058	-0.0236425221255887	-0.0609147440423475	-0.0585983320016097	-0.0609348731918227	0.000198695900081274	0.000215385957379554	0.000748045536573435
10	14.590010676409	0.05	-3.34963179240588	-3.64899181623838	-3.05027176857338	0.0564476364241454	-14.3955738715773	-15.6490217305174	-13.1421260126373	3.98	3.37	4.72	-3.50509208344204	-3.22434289393773	-2.94359370443341	-3.7696123063447	-3.46767570252444	-3.16573909870418	-3.90688481491718	-3.59386723322608	-3.28050890120142	-3.34963179240588	4.12206342623401	-0.15243661941346	-20.9287024773522	0.0492673257760304	0.0505183200444244	0.0477847462726301	-0.0220487346951394	-0.0207039036338058	-0.0236425221255887	-0.0609147440423475	-0.0585983320016097	-0.0609348731918227	0.000198695900081274	0.000215385957379554	0.000748045536573435
10	14.590010676409	0.05	-3.34957782236479	-3.64972595292767	-3.04942969180192	0.0537832117931152	-14.0628425256692	-15.3190525055023	-12.8066325458361	4.01	3.4	4.74	-3.40887301375928	-3.12933481788652	-2.84979662201376	-3.66336377585105	-3.36295654548675	-3.06254931512246	-3.79486397608951	-3.48611337051015	-3.17405723933629	-3.34957782236479	4.13566642588857	-0.0594339616544445	-20.8978346403494	0.0492673257760304	0.0505183200444244	0.0477847462726301	-0.0220487346951394	-0.0207039036338058	-0.0236425221255887	-0.0609147440423475	-0.0585983320016097	-0.0609348731918227	0.000198695900081274	0.000215385957379554	0.000748045536573435
10	14.590010676409	0.05	-3.34948821335242	-3.64786191572982	-3.05111451097501	0.056575003290184	-14.3194658464162	-15.564798516048	-13.0741331767845	4	3.37	4.72	-3.47193483052049	-3.19414685486366	-2.91635887920682	-3.73217496723007	-3.43356529292678	-3.1349556186235	-3.86722569841521	-3.55326798870479	-3.24460564820334	-3.34948821335242	4.1175493011283	-0.11532996551725	-20.8772392227673	0.0492673257760304	0.0505183200444244	0.0477847462726301	-0.0220487346951394	-0.0207039036338058	-0.0236425221255887	-0.0609147440423475	-0.0585983320016097	-0.0609348731918227	0.000198695900081274	0.000215385957379554	0.000748045536573435
10	14.590010676409	0.05	-3.34804757175746	-3.64562700784895	-3.05046813566598	0.0553984026385823	-14.1246723734785	-15.3668144330934	-12.8825303138636	4	3.36	4.72	-3.43245887645665	-3.15500374371531	-2.87754861097398	-3.69032374417311	-3.39202468185338	-3.09372561953365	-3.82209514630096	-3.51006630613623	-3.20782209250066	-3.34804757175746	4.12006043259309	0.106975208453866	-20.6627945675631	0.0492673257760304	0.0505183200444244	0.0477847462726301	-0.0220487346951394	-0.0207039036338058	-0.0236425221255887	-0.0609147440423475	-0.0585983320016097	-0.0609348731918227	0.000198695900081274	0.000215385957379554	0.000748045536573435
10	14.590010676409	0.05	-3.34802909278981	-3.6438801142602	-3.05217807131941	0.0561232693434904	-14.2560362713161	-15.5011302082944	-13.0109423343378	3.99	3.37	4.73	-3.47045760101679	-3.19170078396521	-2.91294396691362	-3.73217554700934	-3.43239681585376	-3.13261808469817	-3.85931913639093	-3.55556140956243	-3.24202252983084	-3.34802909278981	4.12359986886334	0.324946136689395	-20.4555618562226	0.0492673257760304	0.0505183200444244	0.0477847462726301	-0.0220487346951394	-0.0207039036338058	-0.0236425221255887	-0.0609147440423475	-0.0585983320016097	-0.0609348731918227	0.000198695900081274	0.000215385957379554	0.000748045536573435
10	14.590010676409	0.05	-3.34740732510765	-3.64361010357688	-3.05120454663842	0.0578027081184222	-14.4145325406394	-15.6539413068872	-13.1751237743916	4.01	3.38	4.73	-3.48699806720688	-3.21091322137423	-2.93482837554157	-3.74776866650186	-3.45103717581411	-3.15430568512635	-3.88741207958239	-3.57667324901923	-4.63492413285008	-3.34740732510765	4.12721899725275	0.199458199584506	-20.5977264365107	0.0492673257760304	0.0505183200444244	0.0477847462726301	-0.0220487346951394	-0.0207039036338058	-0.0236425221255887	-0.0609147440423475	-0.0585983320016097	-0.0609348731918227	0.000198695900081274	0.000215385957379554	0.000748045536573435
10	14.590010676409	0.05	-3.3450272254518	-3.64505060355895	-3.04500384734465	0.0548499496710532	-14.0831062062047	-15.3281306742079	-12.8380817382015	4	3.35	4.74	-3.42230162781578	-3.14432583585	-2.86635004388422	-3.67921464885977	-3.38037114613741	-3.08152764341506	-3.80864476155702	-3.49715980032222	-3.19239644222765	-3.3450272254518	4.10390957570174	-0.275143682486649	-20.9869095088651	0.0492673257760304	0.0505183200444244	0.0477847462726301	-0.0220487346951394	-0.0207039036338058	-0.0236425221255887	-0.0609147440423475	-0.0585983320016097	-0.0609348731918227	0.000198695900081274	0.000215385957379554	0.000748045536573435
10	14.590010676409	0.05	-3.34407710309862	-3.64099347806819	-3.04716072812906	0.0554936007786177	-14.170356135475	-15.4153836026301	-12.92532866832	4.01	3.39	4.75	-3.43157409920973	-3.15442212432374	-2.87727014943775	-3.6879165420184	-3.39006100304854	-3.09220546407869	-3.81744666358196	-3.51291633405644	-3.19830507074393	-3.34407710309862	4.1381808838302	-0.33822766533976	-21.1760608312382	0.0492673257760304	0.0505183200444244	0.0477847462726301	-0.0220487346951394	-0.0207039036338058	-0.0236425221255887	-0.0609147440423475	-0.0585983320016097	-0.0609348731918227	0.000198695900081274	0.000215385957379554	0.000748045536573435
10	14.590010676409	0.05	-3.34378258030001	-3.64599190417513	-3.04157325642489	0.0545451985057479	-14.2000282374002	-15.4590942434825	-12.940962231318	4	3.37	4.75	-3.45019382840635	-3.16919277521899	-2.88819172203163	-3.70903300512211	-3.40695079392432	-3.10486858272652	-3.84195042411803	-3.53140026788364	-3.21554881488526	-3.34378258030001	4.12309201256724	0.0684383443354974	-20.7122881012781	0.0492673257760304	0.0505183200444244	0.0477847462726301	-0.0220487346951394	-0.0207039036338058	-0.0236425221255887	-0.0609147440423475	-0.0585983320016097	-0.0609348731918227	0.000198695900081274	0.000215385957379554	0.000748045536573435
10	14.590010676409	0.05	-3.34299418112787	-3.63979478951706	-3.04619357273869	0.0552863164734222	-14.1938554553262	-15.4434203663782	-12.9442905442741	4.02	3.39	4.75	-3.43454828704698	-3.15665058543736	-2.87875288382774	-3.69070804073115	-3.39208382697372	-3.09345961321629	-3.82293781989285	-3.50932977875338	-3.2055021390063	-3.34299418112787	4.14300395998119	0.237655946830675	-20.6101365892219	0.0492673257760304	0.0505183200444244	0.0477847462726301	-0.0220487346951394	-0.0207039036338058	-0.0236425221255887	-0.0609147440423475	-0.0585983320016097	-0.0609348731918227	0.000198695900081274	0.000215385957379554	0.000748045536573435
10	14.590010676409	0.05	-3.34297953978763	-3.64619283525482	-3.03976624432043	0.0543572880835993	-14.2587343060391	-15.5253147948829	-12.9921538171953	4.02	3.41	4.73	-3.45224308360488	-3.17060346532924	-2.88896384705361	-3.70965837411586	-3.40701839682665	-3.10437841953745	-3.84109329155117	-3.53107622675032	-3.21925153551669	-3.34297953978763	4.13406548257022	0.0652553675239445	-20.7679262040822	0.0492673257760304	0.0505183200444244	0.0477847462726301	-0.0220487346951394	-0.0207039036338058	-0.0236425221255887	-0.0609147440423475	-0.0585983320016097	-0.0609348731918227	0.000198695900081274	0.000215385957379554	0.000748045536573435
10	14.590010676409	0.05	-3.34282438767468	-3.64041231095047	-3.0452364643989	0.0571162355207879	-14.4449467152207	-15.6948672497066	-13.1950261807349	3.99	3.38	4.72	-3.50661335456751	-3.22735084354129	-2.94808833251508	-3.7701584696575	-3.4699075395594	-3.1696566094613	-3.90646432575133	-3.59443615300581	-3.28223412402765	-3.34282438767468	4.11869906977517	-0.214621198260946	-20.9938354849827	0.0492673257760304	0.0505183200444244	0.0477847462726301	-0.0220487346951394	-0.0207039036338058	-0.0236425221255887	-0.0609147440423475	-0.0585983320016097	-0.0609348731918227	0.000198695900081274	0.000215385957379554	0.000748045536573435
10	14.590010676409	0.05	-3.34274523768337	-3.64098091900885	-3.04450955635789	0.0562053753516907	-14.2268606911219	-15.4684445854094	-12.9852767968344	4.02	3.39	4.76	-3.43287560913219	-3.15733380893004	-2.88179200872789	-3.68801573507957	-3.3919949610922	-3.09597418710483	-3.82053816120891	-3.50124091767546	-3.20370597081416	-3.34274523768337	4.13282098501853	-0.200244272690101	-21.0128512663741	0.0492673257760304	0.0505183200444244	0.0477847462726301	-0.0220487346951394	-0.0207039036338058	-0.0236425221255887	-0.0609147440423475	-0.0585983320016097	-0.0609348731918227	0.000198695900081274	0.000215385957379554	0.000748045536573435
10	14.590010676409	0.05	-3.34252628376867	-3.64020036139018	-3.04485220614716	0.0559669401401628	-14.3344580472601	-15.5882522740608	-13.0806638204594	3.98	3.38	4.71	-3.49586971621557	-3.21468994116587	-2.93351016611617	-3.7602430153015	-3.45779916841831	-3.15535532153512	-3.89917921436311	-3.57785766924332	-3.27192508695884	-3.34252628376867	4.11956733172169	-0.123610520306629	-20.8936378235618	0.0492673257760304	0.0505183200444244	0.0477847462726301	-0.0220487346951394	-0.0207039036338058	-0.0236425221255887	-0.0609147440423475	-0.0585983320016097	-0.0609348731918227	0.000198695900081274	0.000215385957379554	0.000748045536573435
10	14.590010676409	0.05	-3.34063815926692	-3.63843678416426	-3.04283953436959	0.055970253448982	-14.2445690007366	-15.4904618235393	-12.9986761779338	3.99	3.38	4.74	-3.46780360675969	-3.1888892868531	-2.90997496694651	-3.72928825450523	-3.42934280914799	-3.12939736379076	-3.86693281425863	-3.55213227720216	-3.23715552591129	-3.34063815926692	4.11883391869918	0.0197651220116116	-20.748336314425	0.0492673257760304	0.0505183200444244	0.0477847462726301	-0.0220487346951394	-0.0207039036338058	-0.0236425221255887	-0.0609147440423475	-0.0585983320016097	-0.0609348731918227	0.000198695900081274	0.000215385957379554	0.000748045536573435
10	14.590010676409	0.05	-3.34024086541798	-3.6418250187679	-3.03865671206807	0.0544024382181135	-14.1415673666546	-15.39718875312	-12.8859459801892	3.99	3.38	4.74	-3.44207525546122	-3.16137834553311	-2.88068143560501	-3.70101553479288	-3.39920237060828	-3.09738920642368	-3.83443141227504	-3.52337450031188	-3.20776765585615	-3.34024086541798	4.12177261717494	-0.0354045678263727	-20.8182373445267	0.0492673257760304	0.0505183200444244	0.0477847462726301	-0.0220487346951394	-0.0207039036338058	-0.0236425221255887	-0.0609147440423475	-0.0585983320016097	-0.0609348731918227	0.000198695900081274	0.000215385957379554	0.000748045536573435
10	14.590010676409	0.05	-3.34008783555879	-3.63587722047646	-3.04429845064113	0.0551717585026653	-14.0507653927309	-15.2890919017835	-12.8124388836782	4	3.39	4.72	-3.40930629401095	-3.13317253875102	-2.85703878349108	-3.66471181031273	-3.36789171060366	-3.07107161089458	-3.79479361299653	-3.48899501328784	-3.18173908449185	-3.34008783555879	4.12735273681007	0.183871358311136	-20.61140133188	0.0492673257760304	0.0505183200444244	0.0477847462726301	-0.0220487346951394	-0.0207039036338058	-0.0236425221255887	-0.0609147440423475	-0.0585983320016097	-0.0609348731918227	0.000198695900081274	0.000215385957379554	0.000748045536573435
10	14.590010676409	0.05	-3.33826787598669	-3.63401957762876	-3.04251617434461	0.0572707772121517	-14.1970513627508	-15.4237623856972	-12.9703403398045	3.99	3.36	4.74	-3.4458998301573	-3.17183419040505	-2.8977685506528	-3.70486421778912	-3.41020214631583	-3.11554007484254	-3.83805433991713	-3.53288387756043	-3.2240055620962	-3.33826787598669	4.11573896592246	0.120971360106154	-20.6349970985812	0.0492673257760304	0.0505183200444244	0.0477847462726301	-0.0220487346951394	-0.0207039036338058	-0.0236425221255887	-0.0609147440423475	-0.0585983320016097	-0.0609348731918227	0.000198695900081274	0.000215385957379554	0.000748045536573435
10	14.590010676409	0.05	-3.33756331742407	-3.63796894349159	-3.03715769135655	0.0548444172557429	-14.2098944176558	-15.4661947010269	-12.9535941342846	3.99	3.39	4.73	-3.45822827858447	-3.17732057954592	-2.89641288050736	-3.71847431354737	-3.41642714395447	-3.11437997436157	-3.85353246064798	-3.54079811901312	-3.22354180759622	-3.33756331742407	4.12509173450886	0.0188638767214989	-20.7732548048727	0.0492673257760304	0.0505183200444244	0.0477847462726301	-0.0220487346951394	-0.0207039036338058	-0.0236425221255887	-0.0609147440423475	-0.0585983320016097	-0.0609348731918227	0.000198695900081274	0.000215385957379554	0.000748045536573435
10	14.590010676409	0.05	-3.33703899466074	-3.63497259447149	-3.03910539484998	0.0561064514396759	-14.290355843485	-15.5386453482582	-13.0420663387118	4.01	3.39	4.73	-3.46246860012248	-3.18431287179034	-2.9061571434582	-3.72154802780961	-3.42257927985857	-3.12361053190752	-3.85161222214586	-3.54616982570821	-3.23777513368823	-3.33703899466074	4.12975491527676	-0.004367582474374	-20.8155914784131	0.0492673257760304	0.0505183200444244	0.0477847462726301	-0.0220487346951394	-0.0207039036338058	-0.0236425221255887	-0.0609147440423475	-0.0585983320016097	-0.0609348731918227	0.000198695900081274	0.000215385957379554	0.000748045536573435
10	14.590010676409	0.05	-3.33631219461352	-3.63671557492007	-3.03590881430698	0.0539557531523366	-14.129862994279	-15.3899251365869	-12.869800851971	4	3.39	4.71	-3.43483109796387	-3.15360161871988	-2.87237213947589	-3.69252701702001	-3.39019848310564	-3.08786994919127	-3.82324017780623	-3.51286172780383	-3.19583198040146	-3.33631219461352	4.12627146694107	0.0612512903552378	-20.7340898606508	0.0492673257760304	0.0505183200444244	0.0477847462726301	-0.0220487346951394	-0.0207039036338058	-0.0236425221255887	-0.0609147440423475	-0.0585983320016097	-0.0609348731918227	0.000198695900081274	0.000215385957379554	0.000748045536573435
10	14.590010676409	0.05	-3.33588764725973	-3.63298701448716	-3.03878828003231	0.0543123444385554	-14.0573395790302	-15.306576723775	-12.8081024342854	4.01	3.39	4.74	-3.41055779091564	-3.13220714768573	-2.85385650445583	-3.66572826672562	-3.36655203705816	-3.0673758073907	-3.79387878893564	-3.48493605973379	-3.18042830635582	-3.33588764725973	4.13528757205689	-0.0410397986248708	-20.865172143111	0.0492673257760304	0.0505183200444244	0.0477847462726301	-0.0220487346951394	-0.0207039036338058	-0.0236425221255887	-0.0609147440423475	-0.0585983320016097	-0.0609348731918227	0.000198695900081274	0.000215385957379554	0.000748045536573435
10	14.590010676409	0.05	-3.33455578678952	-3.63524106944852	-3.03387050413053	0.0546595500645984	-14.1476931576174	-15.4007301551913	-12.8946561600435	3.99	3.38	4.73	-3.44424229436742	-3.16401122869964	-2.88378016303186	-3.70351711911692	-3.40219088817601	-3.1008646572351	-3.84091983517202	-3.52214153681286	-3.21243816566766	-3.33455578678952	4.11985274616958	-0.150318528530844	-20.9267104666182	0.0492673257760304	0.0505183200444244	0.0477847462726301	-0.0220487346951394	-0.0207039036338058	-0.0236425221255887	-0.0609147440423475	-0.0585983320016097	-0.0609348731918227	0.000198695900081274	0.000215385957379554	0.000748045536573435
10	14.590010676409	0.05	-3.33303988717049	-3.62748552910846	-3.03859424523253	0.0570886477456811	-14.4175948592477	-15.6654682946381	-13.1697214238573	3.99	3.39	4.72	-3.50105128126324	-3.22216597712437	-2.9432806729855	-3.76430377839026	-3.4644484150239	-3.16459305165754	-3.8970133056245	-3.58602505075318	-3.27607581399267	-3.33303988717049	4.14210902115685	-0.0294679902642574	-20.8779331553362	0.0492673257760304	0.0505183200444244	0.0477847462726301	-0.0220487346951394	-0.0207039036338058	-0.0236425221255887	-0.0609147440423475	-0.0585983320016097	-0.0609348731918227	0.000198695900081274	0.000215385957379554	0.000748045536573435
10	14.590010676409	0.05	-3.33278807060786	-3.63166188717451	-3.03391425404121	0.055710861261487	-14.1985301804363	-15.4434549781815	-12.9536053826912	3.99	3.39	4.72	-3.45551914962923	-3.17696351006967	-2.89840787051011	-3.71585772400384	-3.41631572177436	-3.11677371954489	-3.84468117201089	-3.5366831807553	-3.22822192469236	-3.33278807060786	4.12088522422616	0.145801479028514	-20.6320389337141	0.0492673257760304	0.0505183200444244	0.0477847462726301	-0.0220487346951394	-0.0207039036338058	-0.0236425221255887	-0.0609147440423475	-0.0585983320016097	-0.0609348731918227	0.000198695900081274	0.000215385957379554	0.000748045536573435
10	14.590010676409	0.05	-3.32995222588063	-3.62766941117015	-3.03223504059111	0.0563429083826111	-14.3561475686933	-15.6073931451166	-13.1049019922701	4.01	3.39	4.75	-3.47841426551944	-3.19954960040651	-2.92068493529357	-3.7387646677953	-3.43902769645295	-3.13929072511061	-3.86803368043038	-3.56383208813406	-3.24888961331743	-3.32995222588063	4.13819975067214	0.237483019528164	-20.5904239208044	0.0492673257760304	0.0505183200444244	0.0477847462726301	-0.0220487346951394	-0.0207039036338058	-0.0236425221255887	-0.0609147440423475	-0.0585983320016097	-0.0609348731918227	0.000198695900081274	0.000215385957379554	0.000748045536573435
10	14.590010676409	0.05	-3.32964660706789	-3.62813751123182	-3.03115570290396	0.055854965647866	-14.2740962391137	-15.5239357521885	-13.0242567260389	3.99	3.39	4.72	-3.47313448741865	-3.1935107640348	-2.91388704065095	-3.73475122984684	-3.43406461705219	-3.13337800425755	-3.87162339559602	-3.55162310749801	-3.24431766606213	-3.32964660706789	4.12116595282611	0.14924576865292	-20.6354729782226	0.0492673257760304	0.0505183200444244	0.0477847462726301	-0.0220487346951394	-0.0207039036338058	-0.0236425221255887	-0.0609147440423475	-0.0585983320016097	-0.0609348731918227	0.000198695900081274	0.000215385957379554	0.000748045536573435
10	14.590010676409	0.05	-3.3293472626333	-3.62546721380683	-3.03322731145976	0.0566294241567747	-14.3369312473712	-15.5831476435375	-13.0907148512049	4	3.38	4.76	-3.47358399376755	-3.19579433114511	-2.91800466852267	-3.73364409283489	-3.43505688873624	-3.13646968463759	-3.86789295816921	-3.56012471142865	-3.24605584163689	-3.3293472626333	4.14109014598288	-0.15122994669175	-20.9849313048938	0.0492673257760304	0.0505183200444244	0.0477847462726301	-0.0220487346951394	-0.0207039036338058	-0.0236425221255887	-0.0609147440423475	-0.0585983320016097	-0.0609348731918227	0.000198695900081274	0.000215385957379554	0.000748045536573435
10	14.590010676409	0.05	-3.32922834661324	-3.62619543794281	-3.03226125528368	0.0567550303928493	-14.3177701384438	-15.5608602801548	-13.0746799967328	3.99	3.38	4.72	-3.47951794848455	-3.20155423813725	-2.92359052778995	-3.7413813976229	-3.44249854358832	-3.14361568955373	-3.87598072643773	-3.56470312572433	-3.25720958732415	-3.32922834661324	4.11667202210122	0.179226489469764	-20.5841071373034	0.0492673257760304	0.0505183200444244	0.0477847462726301	-0.0220487346951394	-0.0207039036338058	-0.0236425221255887	-0.0609147440423475	-0.0585983320016097	-0.0609348731918227	0.000198695900081274	0.000215385957379554	0.000748045536573435
10	14.590010676409	0.05	-3.3286817280027	-3.62719445671163	-3.03016899929376	0.0550428718006672	-14.1390725110652	-15.386724892794	-12.8914201293364	4	3.4	4.73	-3.43244310616624	-3.15411904133796	-2.87579497650968	-3.68975172279122	-3.39056345777685	-3.09137519276249	-3.81874222581567	-3.51321224268803	-3.19943365001815	-3.3286817280027	4.12821476286914	-0.0358489767072142	-20.8458584872309	0.0492673257760304	0.0505183200444244	0.0477847462726301	-0.0220487346951394	-0.0207039036338058	-0.0236425221255887	-0.0609147440423475	-0.0585983320016097	-0.0609348731918227	0.000198695900081274	0.000215385957379554	0.000748045536573435
10	14.590010676409	0.05	-3.32826534062072	-3.62986671366686	-3.02666396757458	0.0535218220570265	-13.987746510804	-15.2404687256174	-12.7350242959905	4.01	3.38	4.73	-3.39293938352072	-3.11404963178313	-2.83515988004554	-3.64643330909996	-3.34670709375941	-3.04698087841886	-3.77634468955666	-3.4639911972362	-3.15784700424687	-3.32826534062072	4.11866681821498	-0.196178022438487	-20.9647996649322	0.0492673257760304	0.0505183200444244	0.0477847462726301	-0.0220487346951394	-0.0207039036338058	-0.0236425221255887	-0.0609147440423475	-0.0585983320016097	-0.0609348731918227	0.000198695900081274	0.000215385957379554	0.000748045536573435
10	14.590010676409	0.05	-3.3282627953684	-3.62710563459207	-3.02941995614474	0.0575868228524376	-14.5781949683596	-15.8341672002216	-13.3222227364976	3.99	3.38	4.74	-3.53732499777074	-3.25674301855498	-2.97616103933923	-3.80312705852321	-3.5014615576258	-3.19979605672839	-3.93360588194622	-3.62663860143829	-3.31480371437571	-3.3282627953684	4.1271899574283	0.289594688978468	-20.5074415163318	0.0492673257760304	0.0505183200444244	0.0477847462726301	-0.0220487346951394	-0.0207039036338058	-0.0236425221255887	-0.0609147440423475	-0.0585983320016097	-0.0609348731918227	0.000198695900081274	0.000215385957379554	0.000748045536573435
10	14.590010676409	0.05	-3.32815971642994	-3.6266392469655	-3.02968018589438	0.053597959805222	-14.0158073319143	-15.270100310955	-12.7615143528736	4.03	3.4	4.75	-3.38730333153104	-3.10906869651869	-2.83083406150634	-3.63886437874392	-3.33996640499156	-3.04106843123919	-3.77014436443764	-3.45926698204597	-3.14731500890796	-3.32815971642994	4.14800991761268	-0.0106730674173059	-20.8778167031287	0.0492673257760304	0.0505183200444244	0.0477847462726301	-0.0220487346951394	-0.0207039036338058	-0.0236425221255887	-0.0609147440423475	-0.0585983320016097	-0.0609348731918227	0.000198695900081274	0.000215385957379554	0.000748045536573435
10	14.590010676409	0.05	-3.32795239034216	-3.62368060459906	-3.03222417608526	0.0549910010257695	-14.0270774384062	-15.2654648304195	-12.7886900463929	4.01	3.36	4.74	-3.39597825083148	-3.12048473025419	-2.84499120967691	-3.6493860863572	-3.35333524426769	-3.05728440217819	-3.7771496228812	-3.46855929344047	-3.16679725617161	-3.32795239034216	4.12508292039613	0.0921129358992152	-20.6870864963349	0.0492673257760304	0.0505183200444244	0.0477847462726301	-0.0220487346951394	-0.0207039036338058	-0.0236425221255887	-0.0609147440423475	-0.0585983320016097	-0.0609348731918227	0.000198695900081274	0.000215385957379554	0.000748045536573435
10	14.590010676409	0.05	-3.32794270300118	-3.62797126434684	-3.02791414165553	0.0551798651371582	-14.1633373212524	-15.4114880053628	-12.915186637142	4	3.38	4.73	-3.43672014716064	-3.15838592003852	-2.8800516929164	-3.69419436813143	-3.39500773370551	-3.09582109927959	-3.82467147518697	-3.51784329281569	-3.20847329198553	-3.32794270300118	4.11980646377988	-0.0471378372952033	-20.8177337540239	0.0492673257760304	0.0505183200444244	0.0477847462726301	-0.0220487346951394	-0.0207039036338058	-0.0236425221255887	-0.0609147440423475	-0.0585983320016097	-0.0609348731918227	0.000198695900081274	0.000215385957379554	0.000748045536573435
10	14.590010676409	0.05	-3.32780316744776	-3.62659115660244	-3.02901517829308	0.0549804145620573	-14.1609208882152	-15.4112520754221	-12.9105897010082	4	3.38	4.74	-3.4424706892785	-3.1631793998501	-2.8838881104217	-3.70109839101873	-3.4008243624995	-3.10055033398028	-3.83137649929442	-3.52109040411334	-3.21105952998959	-3.32780316744776	4.13026415618603	-0.209250306664487	-21.0142867991585	0.0492673257760304	0.0505183200444244	0.0477847462726301	-0.0220487346951394	-0.0207039036338058	-0.0236425221255887	-0.0609147440423475	-0.0585983320016097	-0.0609348731918227	0.000198695900081274	0.000215385957379554	0.000748045536573435
10	14.590010676409	0.05	-3.32748062901569	-3.62806186019764	-3.02689939783375	0.0552044920433404	-14.3569942663109	-15.6219123330549	-13.0920761995669	3.99	3.39	4.73	-3.49453984638704	-3.21158430980406	-2.92862877322107	-3.75770475339562	-3.45344055508729	-3.14917635677895	-3.89632911107284	-3.57545658443308	-3.25951332776257	-3.32748062901569	4.12635844068933	-0.00503050629917725	-20.8028353940635	0.0492673257760304	0.0505183200444244	0.0477847462726301	-0.0220487346951394	-0.0207039036338058	-0.0236425221255887	-0.0609147440423475	-0.0585983320016097	-0.0609348731918227	0.000198695900081274	0.000215385957379554	0.000748045536573435
10	14.590010676409	0.05	-3.32616295156082	-3.62405476840186	-3.02827113471978	0.0565102008647551	-14.3464621108188	-15.5949006377389	-13.0980235838987	3.99	3.37	4.74	-3.48636929871037	-3.20727051810971	-2.92817173750904	-3.74865358602871	-3.44855782590888	-3.14846206578905	-3.88728953992142	-3.56786058329068	-3.25655857194118	-3.32616295156082	4.12287847269391	0.172891877187738	-20.6057307255674	0.0492673257760304	0.0505183200444244	0.0477847462726301	-0.0220487346951394	-0.0207039036338058	-0.0236425221255887	-0.0609147440423475	-0.0585983320016097	-0.0609348731918227	0.000198695900081274	0.000215385957379554	0.000748045536573435
10	14.590010676409	0.05	-3.3260614367074	-3.62020671979651	-3.03191615361829	0.0581179779133186	-14.3811496174311	-15.614123219373	-13.1481760154892	4.01	3.39	4.75	-3.47989414545539	-3.20510333212459	-2.9303125187938	-3.74035282242261	-3.44499481690399	-3.14963681138537	-3.87418859276317	-3.56725006521171	-3.26240742679608	-3.3260614367074	4.13751334767718	-0.232070463324207	-21.0615154482933	0.0492673257760304	0.0505183200444244	0.0477847462726301	-0.0220487346951394	-0.0207039036338058	-0.0236425221255887	-0.0609147440423475	-0.0585983320016097	-0.0609348731918227	0.000198695900081274	0.000215385957379554	0.000748045536573435
10	14.590010676409	0.05	-3.32560946040047	-3.62235173549372	-3.02886718530722	0.0551180503588418	-14.244136118497	-15.5001520142428	-12.9881202227512	4.01	3.39	4.75	-3.45358151901071	-3.17372921297232	-2.89387690693394	-3.71195751941465	-3.41116836299645	-3.11037920657825	-3.84218610036804	-3.53305308428541	-3.21913493241933	-3.32560946040047	4.14702925271771	-0.0749973387729934	-20.9477777089811	0.0492673257760304	0.0505183200444244	0.0477847462726301	-0.0220487346951394	-0.0207039036338058	-0.0236425221255887	-0.0609147440423475	-0.0585983320016097	-0.0609348731918227	0.000198695900081274	0.000215385957379554	0.000748045536573435
10	14.590010676409	0.05	-3.32519951355668	-3.62016053650556	-3.0302384906078	0.0572642774771456	-14.2077089466895	-15.4354147502316	-12.9800031431473	3.99	3.35	4.73	-3.4517425336347	-3.17719698954344	-2.90265144545218	-3.71154995049878	-3.4163397803739	-3.12112961024903	-3.840816859634	-3.54166048650607	-3.23276896767961	-3.32519951355668	4.11594282156635	-0.00909765420006454	-20.7523968194298	0.0492673257760304	0.0505183200444244	0.0477847462726301	-0.0220487346951394	-0.0207039036338058	-0.0236425221255887	-0.0609147440423475	-0.0585983320016097	-0.0609348731918227	0.000198695900081274	0.000215385957379554	0.000748045536573435
10	14.590010676409	0.05	-3.32504371020148	-3.623974319647	-3.02611310075596	0.0557590669947016	-14.3011509826728	-15.5544994147911	-13.0478025505544	4	3.37	4.71	-3.47395672901612	-3.19403269523983	-2.91410866146354	-3.73488621454415	-3.43393703859781	-3.13298786265147	-3.87127373413171	-3.55133685601613	-3.25049288442537	-3.32504371020148	4.11705560818262	-0.0255387022886316	-20.7883060937765	0.0492673257760304	0.0505183200444244	0.0477847462726301	-0.0220487346951394	-0.0207039036338058	-0.0236425221255887	-0.0609147440423475	-0.0585983320016097	-0.0609348731918227	0.000198695900081274	0.000215385957379554	0.000748045536573435
10	14.590010676409	0.05	-3.32480831425422	-3.62804330968302	-3.02157331882543	0.0525830613981028	-14.1658371477022	-15.4464181408691	-12.8852561545354	4.01	3.38	4.75	-3.43860057233113	-3.1535243497492	-2.86844812716727	-3.69548253483958	-3.38910958471372	-3.08273663458786	-3.8237490831211	-3.50603616197201	-3.1927356620648	-3.32480831425422	4.13535988786726	0.000800140913039104	-20.8306339465773	0.0492673257760304	0.0505183200444244	0.0477847462726301	-0.0220487346951394	-0.0207039036338058	-0.0236425221255887	-0.0609147440423475	-0.0585983320016097	-0.0609348731918227	0.000198695900081274	0.000215385957379554	0.000748045536573435
10	14.590010676409	0.05	-3.32444132643082	-3.61871590080288	-3.03016675205877	0.0565249611745985	-14.2120216330491	-15.4485899039353	-12.9754533621628	4	3.39	4.76	-3.4451371048617	-3.16937425147405	-2.8936113980864	-3.70325973010503	-3.40683568690273	-3.11041164370044	-3.83319759002475	-3.52668850940142	-3.22238798845278	-3.32444132643082	4.14017981459302	0.129955181214162	-20.7106606342981	0.0492673257760304	0.0505183200444244	0.0477847462726301	-0.0220487346951394	-0.0207039036338058	-0.0236425221255887	-0.0609147440423475	-0.0585983320016097	-0.0609348731918227	0.000198695900081274	0.000215385957379554	0.000748045536573435
10	14.590010676409	0.05	-3.32433836739382	-3.61909709546543	-3.02957963932221	0.0558416845337894	-14.0761566564601	-15.3088198124381	-12.8434935004821	3.98	3.35	4.73	-3.43183865521127	-3.15550768264974	-2.87917671008822	-3.69119897018982	-3.39398435615143	-3.09676974211304	-3.81746092291322	-3.51190722694344	-3.20227649924412	-3.32433836739382	4.11104771042022	0.0895179126060166	-20.6377339311951	0.0492673257760304	0.0505183200444244	0.0477847462726301	-0.0220487346951394	-0.0207039036338058	-0.0236425221255887	-0.0609147440423475	-0.0585983320016097	-0.0609348731918227	0.000198695900081274	0.000215385957379554	0.000748045536573435
10	14.590010676409	0.05	-3.32422415501329	-3.62106462016888	-3.0273836898577	0.0560193270745529	-14.1814559079434	-15.4212529458391	-12.9416588700476	3.99	3.37	4.71	-3.45168663238608	-3.17418707527446	-2.89668751816284	-3.7118781813325	-3.41346043340965	-3.1150426854868	-3.84036652725365	-3.53600306868475	-3.2236869511189	-3.32422415501329	4.10905406710793	-0.000189710872018135	-20.7308142580506	0.0492673257760304	0.0505183200444244	0.0477847462726301	-0.0220487346951394	-0.0207039036338058	-0.0236425221255887	-0.0609147440423475	-0.0585983320016097	-0.0609348731918227	0.000198695900081274	0.000215385957379554	0.000748045536573435
10	14.590010676409	0.05	-3.32336346877541	-3.61690843231876	-3.02981850523206	0.057378416406913	-14.3096580771059	-15.5448681807164	-13.0744479734954	4.01	3.37	4.73	-3.46451040646484	-3.18921709368925	-2.91392378091367	-3.72382399856815	-3.42792537957537	-3.13202676058259	-3.85704288264064	-3.54745304814943	-3.24488858684334	-3.32336346877541	4.1296158113086	-0.0116945915840998	-20.8150023640158	0.0492673257760304	0.0505183200444244	0.0477847462726301	-0.0220487346951394	-0.0207039036338058	-0.0236425221255887	-0.0609147440423475	-0.0585983320016097	-0.0609348731918227	0.000198695900081274	0.000215385957379554	0.000748045536573435
10	14.590010676409	0.05	-3.32263592818196	-3.62551575299748	-3.01975610336643	0.0538461660490127	-14.2667671190196	-15.5404057514098	-12.9931284866295	4.01	3.39	4.74	-3.45851571124982	-3.17506756381798	-2.89161941638615	-3.71676044489418	-3.41214744020945	-3.10753443552471	-3.84628644265257	-3.53434735002816	-3.22027595775762	-3.32263592818196	4.13881481727516	0.0842564544254967	-20.757621604543	0.0492673257760304	0.0505183200444244	0.0477847462726301	-0.0220487346951394	-0.0207039036338058	-0.0236425221255887	-0.0609147440423475	-0.0585983320016097	-0.0609348731918227	0.000198695900081274	0.000215385957379554	0.000748045536573435
10	14.590010676409	0.05	-3.32072798439798	-3.61709774971503	-3.02435821908094	0.0562031080553364	-14.2399051760443	-15.4826540267033	-12.9971563253854	4.02	3.39	4.75	-3.43664321034715	-3.16079357937189	-2.88494394839662	-3.69213928580089	-3.39578170744332	-3.09942412908575	-3.82293313828718	-3.51318033269733	-3.21035468354268	-3.32072798439798	4.14046974918878	-0.0521536356669616	-20.8933508984258	0.0492673257760304	0.0505183200444244	0.0477847462726301	-0.0220487346951394	-0.0207039036338058	-0.0236425221255887	-0.0609147440423475	-0.0585983320016097	-0.0609348731918227	0.000198695900081274	0.000215385957379554	0.000748045536573435
10	14.590010676409	0.05	-3.32034675582304	-3.614357177873	-3.02633633377308	0.0551112733220786	-13.9458794737518	-15.1756757862485	-12.7160831612551	4.02	3.39	4.74	-3.37453651435467	-3.10107307060481	-2.82760962685495	-3.62616258887449	-3.33230803879558	-3.03845348871668	-3.75409069612177	-3.45289312388715	-3.13666749728769	-3.32034675582304	4.13518698696734	-0.00741963844037621	-20.825012317734	0.0492673257760304	0.0505183200444244	0.0477847462726301	-0.0220487346951394	-0.0207039036338058	-0.0236425221255887	-0.0609147440423475	-0.0585983320016097	-0.0609348731918227	0.000198695900081274	0.000215385957379554	0.000748045536573435
10	14.590010676409	0.05	-3.31973681770307	-3.6252073475008	-3.01426628790534	0.0523681331829943	-14.0854924972976	-15.3615654001504	-12.8094195944447	4	3.39	4.73	-3.42920178834089	-3.14434074934329	-2.8594797103457	-3.68656251517676	-3.38032272725488	-3.074082939333	-3.81609518949238	-3.49846129401939	-3.17838468208966	-3.31973681770307	4.12521852138406	-0.380952364446928	-21.1785752657329	0.0492673257760304	0.0505183200444244	0.0477847462726301	-0.0220487346951394	-0.0207039036338058	-0.0236425221255887	-0.0609147440423475	-0.0585983320016097	-0.0609348731918227	0.000198695900081274	0.000215385957379554	0.000748045536573435
10	14.590010676409	0.05	-3.31922818689847	-3.6166704203014	-3.02178595349554	0.0534835364841783	-13.914611850674	-15.1612553940142	-12.6679683073339	4.01	3.39	4.75	-3.37925583474842	-3.10139444674312	-2.82353305873783	-3.6322182900049	-3.33355690863774	-3.03489552727059	-3.75876198260774	-3.4509968913533	-3.14127900712769	-3.31922818689847	4.13206559824668	-0.126742968493193	-20.9378935618911	0.0492673257760304	0.0505183200444244	0.0477847462726301	-0.0220487346951394	-0.0207039036338058	-0.0236425221255887	-0.0609147440423475	-0.0585983320016097	-0.0609348731918227	0.000198695900081274	0.000215385957379554	0.000748045536573435
10	14.590010676409	0.05	-3.31881282211464	-3.61312953233662	-3.02449611189266	0.0548286772023754	-13.8516312310715	-15.0764433443374	-12.6268191178057	3.98	3.36	4.74	-3.38026499706726	-3.10565185258106	-2.83103870809485	-3.63579257397751	-3.34042033768663	-3.04504810139574	-3.76566968764697	-3.4606959692622	-3.15365561182631	-3.31881282211464	4.11386712976139	0.0213114776905117	-20.717413328047	0.0492673257760304	0.0505183200444244	0.0477847462726301	-0.0220487346951394	-0.0207039036338058	-0.0236425221255887	-0.0609147440423475	-0.0585983320016097	-0.0609348731918227	0.000198695900081274	0.000215385957379554	0.000748045536573435
10	14.590010676409	0.05	-3.31845089058623	-3.6127154201389	-3.02418636103355	0.0577285357474792	-14.3219680324641	-15.554257159251	-13.0896789056772	3.98	3.38	4.73	-3.48877517119936	-3.21237626218967	-2.93597735317998	-3.75267818425023	-3.45537150637834	-3.15806482850645	-3.88731380441676	-3.57636282116912	-3.26912555839525	-3.31845089058623	4.11928411955554	-0.260945888794817	-21.0296784897025	0.0492673257760304	0.0505183200444244	0.0477847462726301	-0.0220487346951394	-0.0207039036338058	-0.0236425221255887	-0.0609147440423475	-0.0585983320016097	-0.0609348731918227	0.000198695900081274	0.000215385957379554	0.000748045536573435
10	14.590010676409	0.05	-3.31822911861444	-3.61214521981724	-3.02431301741163	0.0566191615484397	-14.0973477923369	-15.3228564695803	-12.8718391150936	3.99	3.38	4.74	-3.42453957678089	-3.15064789246995	-2.87675620815901	-3.68204621240455	-3.38755937228626	-3.09307253216798	-3.81262189872306	-3.50851567174864	-3.20098275542564	-3.31822911861444	4.124748482079	0.123400045227768	-20.6605350471855	0.0492673257760304	0.0505183200444244	0.0477847462726301	-0.0220487346951394	-0.0207039036338058	-0.0236425221255887	-0.0609147440423475	-0.0585983320016097	-0.0609348731918227	0.000198695900081274	0.000215385957379554	0.000748045536573435
10	14.590010676409	0.05	-3.31786308432144	-3.62431450485059	-3.01141166379229	0.0520133203997265	-14.0662113862152	-15.3451159453779	-12.7873068270525	4	3.39	4.71	-3.42276859977625	-3.13750556345939	-2.85224252714253	-3.67930318185521	-3.37265984135743	-3.06601650085965	-3.80844130818057	-3.49401883175219	-3.17642532132471	-3.31786308432144	4.1190644154322	-0.0576864478562596	-20.835354824208	0.0492673257760304	0.0505183200444244	0.0477847462726301	-0.0220487346951394	-0.0207039036338058	-0.0236425221255887	-0.0609147440423475	-0.0585983320016097	-0.0609348731918227	0.000198695900081274	0.000215385957379554	0.000748045536573435
10	14.590010676409	0.05	-3.31740576484587	-3.61242601775296	-3.02238551193878	0.0566999477666527	-14.2942328126487	-15.5359183394109	-13.0525472858865	4.01	3.37	4.78	-3.45683593623071	-3.1805533852649	-2.90427083429908	-3.71487079293922	-3.41796518384607	-3.12105957475292	-3.84597478039568	-3.53896985358697	-3.23634874187407	-3.31740576484587	4.14016411683346	0.090408958249894	-20.7430215874824	0.0492673257760304	0.0505183200444244	0.0477847462726301	-0.0220487346951394	-0.0207039036338058	-0.0236425221255887	-0.0609147440423475	-0.0585983320016097	-0.0609348731918227	0.000198695900081274	0.000215385957379554	0.000748045536573435
10	14.590010676409	0.05	-3.31727681640615	-3.61234089815289	-3.0222127346594	0.0563651877442597	-14.1846535694852	-15.420693211603	-12.9486139273675	4.02	3.38	4.72	-3.42312057026669	-3.14874167779156	-2.87436278531644	-3.6776398280077	-3.38286004382599	-3.08808025964429	-3.80528228843365	-3.50162043993715	-3.19777939725021	-3.31727681640615	4.12708337294564	0.00366668849244758	-20.7859997564725	0.0492673257760304	0.0505183200444244	0.0477847462726301	-0.0220487346951394	-0.0207039036338058	-0.0236425221255887	-0.0609147440423475	-0.0585983320016097	-0.0609348731918227	0.000198695900081274	0.000215385957379554	0.000748045536573435
10	14.590010676409	0.05	-3.31717624828192	-3.61934466765593	-3.01500782890792	0.0531935272293919	-14.1492297734277	-15.4205389497872	-12.8779205970683	4	3.38	4.73	-3.43784312908915	-3.15441843614379	-2.87099374319843	-3.69529021848371	-3.39064092059814	-3.08599162271257	-3.82699962450146	-3.51039233558274	-3.19938570468105	-3.31717624828192	4.13066443886547	-0.142069647368705	-20.9572752480224	0.0492673257760304	0.0505183200444244	0.0477847462726301	-0.0220487346951394	-0.0207039036338058	-0.0236425221255887	-0.0609147440423475	-0.0585983320016097	-0.0609348731918227	0.000198695900081274	0.000215385957379554	0.000748045536573435
10	14.590010676409	0.05	-3.31600470375297	-3.61041025634618	-3.02159915115976	0.0542682185720397	-13.9095591649911	-15.1461947605267	-12.6729235694556	3.99	3.37	4.75	-3.38831607274832	-3.11167152071828	-2.83502696868824	-3.64350546018715	-3.34602555742385	-3.04854565466055	-3.77210864304107	-3.46238370274386	-3.15569524247344	-3.31600470375297	4.1262485960836	0.0183589833865332	-20.7735066230973	0.0492673257760304	0.0505183200444244	0.0477847462726301	-0.0220487346951394	-0.0207039036338058	-0.0236425221255887	-0.0609147440423475	-0.0585983320016097	-0.0609348731918227	0.000198695900081274	0.000215385957379554	0.000748045536573435
10	14.590010676409	0.05	-3.31506790691737	-3.61173726237271	-3.01839855146203	0.0555547134551608	-14.1396459284497	-15.3812514866306	-12.8980403702688	3.99	3.37	4.72	-3.43672549167905	-3.15930609728714	-2.88188670289524	-3.69504068402939	-3.39676956773023	-3.09849845143107	-3.82640240973774	-3.51885625138934	-3.20626194863067	-3.31506790691737	4.11682392184809	-0.00547261988838273	-20.7616207958708	0.0492673257760304	0.0505183200444244	0.0477847462726301	-0.0220487346951394	-0.0207039036338058	-0.0236425221255887	-0.0609147440423475	-0.0585983320016097	-0.0609348731918227	0.000198695900081274	0.000215385957379554	0.000748045536573435
10	14.590010676409	0.05	-3.31430169346024	-3.60974581913502	-3.01885756778547	0.0556297491578734	-14.1591450819269	-15.4015747049795	-12.9167154588743	3.98	3.36	4.7	-3.45129873584276	-3.1728859196501	-2.89447310345743	-3.71196308888679	-3.4125227401139	-3.11308239134101	-3.84457484772286	-3.53289767571926	-3.22355461636151	-3.31430169346024	4.11361735491938	0.284040665595271	-20.4519368254201	0.0492673257760304	0.0505183200444244	0.0477847462726301	-0.0220487346951394	-0.0207039036338058	-0.0236425221255887	-0.0609147440423475	-0.0585983320016097	-0.0609348731918227	0.000198695900081274	0.000215385957379554	0.000748045536573435
10	14.590010676409	0.05	-3.31394573530664	-3.61831038748556	-3.00958108312771	0.0515887394843487	-13.9511233157181	-15.2250582231879	-12.6771884082484	3.99	3.39	4.71	-3.4080049224795	-3.12284499915236	-2.83768507582523	-3.66493265089305	-3.35827466843702	-3.051616685981	-3.79690532580624	-3.47711606527115	-3.15952239712201	-3.31394573530664	4.11806801521594	-0.0385039417486066	-20.8182621657034	0.0492673257760304	0.0505183200444244	0.0477847462726301	-0.0220487346951394	-0.0207039036338058	-0.0236425221255887	-0.0609147440423475	-0.0585983320016097	-0.0609348731918227	0.000198695900081274	0.000215385957379554	0.000748045536573435
10	14.590010676409	0.05	-3.31340021927052	-3.60925055296391	-3.01754988557713	0.0556664152310154	-14.1249920805715	-15.3639925507548	-12.8859916103881	3.98	3.39	4.71	-3.44277122210457	-3.16513537004138	-2.88749951797819	-3.70277829407351	-3.40417465753918	-3.10557102100484	-3.83484595316697	-3.52336153101603	-3.2170291992085	-3.31340021927052	4.11608653578524	-0.0379267609433533	-20.7990192196929	0.0492673257760304	0.0505183200444244	0.0477847462726301	-0.0220487346951394	-0.0207039036338058	-0.0236425221255887	-0.0609147440423475	-0.0585983320016097	-0.0609348731918227	0.000198695900081274	0.000215385957379554	0.000748045536573435
10	14.590010676409	0.05	-3.31335617890367	-3.6126951728428	-3.01401718496454	0.0540840736302721	-14.0389525836136	-15.2893366944159	-12.7885684728113	3.97	3.37	4.71	-3.43462126724267	-3.15373296286304	-2.87284465848341	-3.69508808067418	-3.39289842284702	-3.09070876501985	-3.83026502486708	-3.51308070209726	-3.20235274424447	-3.31335617890367	4.1083481624544	-0.0246252741606677	-20.7580135077562	0.0492673257760304	0.0505183200444244	0.0477847462726301	-0.0220487346951394	-0.0207039036338058	-0.0236425221255887	-0.0609147440423475	-0.0585983320016097	-0.0609348731918227	0.000198695900081274	0.000215385957379554	0.000748045536573435
10	14.590010676409	0.05	-3.31195163211594	-3.61014389080869	-3.0137593734232	0.054540424539277	-14.0033389393702	-15.2450226787906	-12.7616551999498	3.99	3.37	4.73	-3.41074154459349	-3.13294187157764	-2.85514219856178	-3.6676594397987	-3.36893419785691	-3.07020895591512	-3.80552389755915	-3.49094232796528	-3.1792035434072	-3.31195163211594	4.1152508746404	0.317130171266437	-20.4297303502222	0.0492673257760304	0.0505183200444244	0.0477847462726301	-0.0220487346951394	-0.0207039036338058	-0.0236425221255887	-0.0609147440423475	-0.0585983320016097	-0.0609348731918227	0.000198695900081274	0.000215385957379554	0.000748045536573435
10	14.590010676409	0.05	-3.31156606159319	-3.61025918536978	-3.01287293781659	0.0543923111717792	-14.129193596265	-15.3838398227467	-12.8745473697833	4	3.4	4.75	-3.43141740078525	-3.15156432489629	-2.87171124900732	-3.68860161538764	-3.38777359383625	-3.08694557228486	-3.81753196140288	-3.50780077537793	-3.19791541012994	-3.31156606159319	4.13925490106968	-0.0875517495605783	-20.9266225763583	0.0492673257760304	0.0505183200444244	0.0477847462726301	-0.0220487346951394	-0.0207039036338058	-0.0236425221255887	-0.0609147440423475	-0.0585983320016097	-0.0609348731918227	0.000198695900081274	0.000215385957379554	0.000748045536573435
10	14.590010676409	0.05	-3.31127285589527	-3.61608672868545	-3.00645898310509	0.0524952769017931	-13.9149849817738	-15.1739987693345	-12.655971194213	4.02	3.38	4.73	-3.37152942279878	-3.0917876030585	-2.81204578331822	-3.62260517702956	-3.32203115339208	-3.02145712975459	-3.74734392595281	-3.43995641332096	-3.13137759855821	-3.31127285589527	4.11787347299395	0.0086324551404585	-20.76849765891	0.0492673257760304	0.0505183200444244	0.0477847462726301	-0.0220487346951394	-0.0207039036338058	-0.0236425221255887	-0.0609147440423475	-0.0585983320016097	-0.0609348731918227	0.000198695900081274	0.000215385957379554	0.000748045536573435
10	14.590010676409	0.05	-3.31093341456709	-3.60719148440301	-3.01467534473117	0.054875938923117	-14.018756955802	-15.2577820493109	-12.7797318622932	4.02	3.38	4.73	-3.38764120112745	-3.11254404464455	-2.83744688816165	-3.63960706038418	-3.34404873717877	-3.04849041397336	-3.77165466731998	-3.46042912154859	-3.15626332941874	-3.31093341456709	4.13127931977608	-0.275489173745506	-21.0834257301528	0.0492673257760304	0.0505183200444244	0.0477847462726301	-0.0220487346951394	-0.0207039036338058	-0.0236425221255887	-0.0609147440423475	-0.0585983320016097	-0.0609348731918227	0.000198695900081274	0.000215385957379554	0.000748045536573435
10	14.590010676409	0.05	-3.31035092330663	-3.60397063982063	-3.01673120679263	0.0560879354520914	-14.1054214479982	-15.3377720340758	-12.8730708619207	4	3.37	4.71	-3.42580670443308	-3.15055193531687	-2.87529716620067	-3.68315127418191	-3.387219529906	-3.09128778563009	-3.81431094973183	-3.51211937508861	-3.20243015344173	-3.31035092330663	4.1167610897152	0.00020632914215587	-20.7543425304009	0.0492673257760304	0.0505183200444244	0.0477847462726301	-0.0220487346951394	-0.0207039036338058	-0.0236425221255887	-0.0609147440423475	-0.0585983320016097	-0.0609348731918227	0.000198695900081274	0.000215385957379554	0.000748045536573435
10	14.590010676409	0.05	-3.30894909484105	-3.60803620204745	-3.00986198763464	0.0550280357653643	-14.1248850711641	-15.371463327023	-12.8783068153052	4	3.38	4.7	-3.43183768868191	-3.15352623912545	-2.87521478956898	-3.68944930844607	-3.39024635124179	-3.09104339403751	-3.82008261235697	-3.51186895731565	-3.19999469670902	-3.30894909484105	4.11239194373984	-0.258587612130614	-21.00683885058	0.0492673257760304	0.0505183200444244	0.0477847462726301	-0.0220487346951394	-0.0207039036338058	-0.0236425221255887	-0.0609147440423475	-0.0585983320016097	-0.0609348731918227	0.000198695900081274	0.000215385957379554	0.000748045536573435
10	14.590010676409	0.05	-3.30877445629629	-3.60353412784109	-3.01401478475148	0.0570822457576043	-14.2713777568242	-15.5066692504358	-13.0360862632126	3.99	3.37	4.72	-3.46760906215064	-3.19137256619748	-2.91513607024431	-3.72860227995098	-3.43157455561522	-3.13454683127947	-3.85804100981452	-3.55498997760721	-3.24485213319408	-3.30877445629629	4.12156744386134	0.419574243911564	-20.3530017164633	0.0492673257760304	0.0505183200444244	0.0477847462726301	-0.0220487346951394	-0.0207039036338058	-0.0236425221255887	-0.0609147440423475	-0.0585983320016097	-0.0609348731918227	0.000198695900081274	0.000215385957379554	0.000748045536573435
10	14.590010676409	0.05	-3.30832877994216	-3.60483221074436	-3.01182534913995	0.0550284850545329	-14.2163166152863	-15.4709586546796	-12.961674575893	4.01	3.41	4.73	-3.44313350225403	-3.16390710551974	-2.88468070878545	-3.7002387406001	-3.40016198495934	-3.10008522931858	-3.8307153905523	-3.5241928365642	-3.21062473573452	-3.30832877994216	4.14436986254867	0.00360223894117186	-20.8605393605254	0.0492673257760304	0.0505183200444244	0.0477847462726301	-0.0220487346951394	-0.0207039036338058	-0.0236425221255887	-0.0609147440423475	-0.0585983320016097	-0.0609348731918227	0.000198695900081274	0.000215385957379554	0.000748045536573435
10	14.590010676409	0.05	-3.30636033225718	-3.61160226826713	-3.00111839624722	0.0517349108932575	-14.0957599599932	-15.3809835597428	-12.8105363602437	4.01	3.4	4.73	-3.42186821948651	-3.13593944426645	-2.8500106690464	-3.67723170338972	-3.36996494449964	-3.06269818560956	-3.80835521770972	-3.48959290547148	-3.17551331434992	-3.30636033225718	4.13774677518314	0.179725178470381	-20.6752630778881	0.0492673257760304	0.0505183200444244	0.0477847462726301	-0.0220487346951394	-0.0207039036338058	-0.0236425221255887	-0.0609147440423475	-0.0585983320016097	-0.0609348731918227	0.000198695900081274	0.000215385957379554	0.000748045536573435
10	14.590010676409	0.05	-3.30587333743375	-3.60156450472958	-3.01018217013792	0.0539873563045444	-13.8891375129712	-15.127349162056	-12.6509258638864	3.98	3.38	4.71	-3.38739884673834	-3.11013171505551	-2.83286458337269	-3.6429311236453	-3.34474803116896	-3.04656493869262	-3.77036701747381	-3.46684694649678	-3.1591562748104	-3.30587333743375	4.11375962085494	-0.166398930538211	-20.917533223861	0.0492673257760304	0.0505183200444244	0.0477847462726301	-0.0220487346951394	-0.0207039036338058	-0.0236425221255887	-0.0609147440423475	-0.0585983320016097	-0.0609348731918227	0.000198695900081274	0.000215385957379554	0.000748045536573435
10	14.590010676409	0.05	-3.30434846957378	-3.60131472408581	-3.00738221506176	0.0539008803845917	-13.8722217385874	-15.1099735762156	-12.6344699009591	3.99	3.38	4.71	-3.37707423451151	-3.10043709689578	-2.82379995928004	-3.63102573567573	-3.33358585240005	-3.03614596912437	-3.77734546181155	-3.45119135344996	-3.1441212622859	-3.30434846957378	4.11741556251072	0.0604039587194368	-20.6908025552479	0.0492673257760304	0.0505183200444244	0.0477847462726301	-0.0220487346951394	-0.0207039036338058	-0.0236425221255887	-0.0609147440423475	-0.0585983320016097	-0.0609348731918227	0.000198695900081274	0.000215385957379554	0.000748045536573435
10	14.590010676409	0.05	-3.30206726100776	-3.59527903354622	-3.00885548846931	0.0563177209343426	-14.1551612562255	-15.3891816960425	-12.9211408164086	3.97	3.38	4.75	-3.45943135479289	-3.18202810579129	-2.90462485678969	-3.72207832735129	-3.42361406685507	-3.12514980635886	-3.85201046388642	-3.54277947021835	-3.23671491219794	-3.30206726100776	4.12211751929079	0.0852271395031497	-20.6822339613529	0.0492673257760304	0.0505183200444244	0.0477847462726301	-0.0220487346951394	-0.0207039036338058	-0.0236425221255887	-0.0609147440423475	-0.0585983320016097	-0.0609348731918227	0.000198695900081274	0.000215385957379554	0.000748045536573435
10	14.590010676409	0.05	-3.30140547205335	-3.60645942302814	-2.99635152107855	0.0518610190922845	-13.9768807176806	-15.2496301278233	-12.704131307538	4.01	3.4	4.74	-3.39519301314948	-3.1118268023899	-2.82846059163031	-3.64888187081347	-3.34434253380459	-3.0398031967957	-3.78048852517775	-3.45999661441606	-3.15168660110309	-3.30140547205335	4.12866417155708	-0.080042530072164	-20.8972642503548	0.0492673257760304	0.0505183200444244	0.0477847462726301	-0.0220487346951394	-0.0207039036338058	-0.0236425221255887	-0.0609147440423475	-0.0585983320016097	-0.0609348731918227	0.000198695900081274	0.000215385957379554	0.000748045536573435
10	14.590010676409	0.05	-3.30121506410041	-3.59962849422443	-3.00280163397639	0.0556983176022282	-14.1988405735628	-15.4439410343725	-12.9537401127531	3.99	3.38	4.72	-3.45675621459303	-3.17807030494617	-2.89938439529931	-3.71732883813564	-3.41763539596031	-3.11794195378498	-3.84837082957772	-3.53893545952135	-3.2291783285395	-3.30121506410041	4.11434765585734	-0.0417763020368409	-20.7859093830781	0.0492673257760304	0.0505183200444244	0.0477847462726301	-0.0220487346951394	-0.0207039036338058	-0.0236425221255887	-0.0609147440423475	-0.0585983320016097	-0.0609348731918227	0.000198695900081274	0.000215385957379554	0.000748045536573435
10	14.590010676409	0.05	-3.30051304667824	-3.59544102613065	-3.00558506722584	0.0561981403545262	-14.2423088468668	-15.4853256778305	-12.9992920159031	4.01	3.39	4.75	-3.44778842015923	-3.17103227534045	-2.89427613052167	-3.70542208576087	-3.40798552457706	-3.11054896339324	-3.83531328543551	-3.53190382632515	-3.21102057660839	-3.30051304667824	4.14396670904233	-0.0972265749067758	-20.9533758586879	0.0492673257760304	0.0505183200444244	0.0477847462726301	-0.0220487346951394	-0.0207039036338058	-0.0236425221255887	-0.0609147440423475	-0.0585983320016097	-0.0609348731918227	0.000198695900081274	0.000215385957379554	0.000748045536573435
10	14.590010676409	0.05	-3.29892781868036	-3.59439604230679	-3.00345959505394	0.0557326339653759	-14.1249278624607	-15.3631430094884	-12.8867127154331	3.99	3.38	4.74	-3.43885871879853	-3.16169883351498	-2.88453894823143	-3.69810558825623	-3.40005131955232	-3.10199705084842	-3.82882531644625	-3.5219457546671	-3.21694353172399	-3.29892781868036	4.12418280039628	0.0509810617639719	-20.7197446528446	0.0492673257760304	0.0505183200444244	0.0477847462726301	-0.0220487346951394	-0.0207039036338058	-0.0236425221255887	-0.0609147440423475	-0.0585983320016097	-0.0609348731918227	0.000198695900081274	0.000215385957379554	0.000748045536573435
10	14.590010676409	0.05	-3.29803464749577	-3.58927976467661	-3.00678953031493	0.0568073076283063	-14.1405056148975	-15.3676063516883	-12.9134048781066	4	3.41	4.74	-3.4262580237821	-3.15267190703746	-2.87908579029282	-3.68286434774355	-3.38878825995253	-3.0947121721615	-3.82044620968442	-3.50716080098701	-3.21020563961593	-3.29803464749577	4.14392643114926	-0.228497127720302	-21.0866734812604	0.0492673257760304	0.0505183200444244	0.0477847462726301	-0.0220487346951394	-0.0207039036338058	-0.0236425221255887	-0.0609147440423475	-0.0585983320016097	-0.0609348731918227	0.000198695900081274	0.000215385957379554	0.000748045536573435
10	14.590010676409	0.05	-3.29796108627272	-3.59646155426506	-2.99946061828038	0.0543210117293658	-14.0689816275568	-15.3191478914943	-12.8188153636194	3.99	3.38	4.72	-3.42326568357026	-3.14389953994353	-2.8645333963168	-3.68062107421047	-3.3802526509857	-3.07988422776094	-3.8149935320438	-3.50231052332064	-3.1884597253999	-3.29796108627272	4.12215960048923	-0.248982201125062	-21.0289162850913	0.0492673257760304	0.0505183200444244	0.0477847462726301	-0.0220487346951394	-0.0207039036338058	-0.0236425221255887	-0.0609147440423475	-0.0585983320016097	-0.0609348731918227	0.000198695900081274	0.000215385957379554	0.000748045536573435
10	14.590010676409	0.05	-3.29755715130356	-3.5935086744564	-3.00160562815071	0.0539068281113768	-13.826723394605	-15.060343694847	-12.593103094363	3.99	3.39	4.74	-3.3649172322797	-3.08929070671809	-2.81366418115648	-3.61782189470225	-3.32147948563148	-3.02513707656071	-3.74695797264433	-3.43887608759871	-3.13384801813698	-3.29755715130356	4.12355122025208	0.0669861791722092	-20.7181408614644	0.0492673257760304	0.0505183200444244	0.0477847462726301	-0.0220487346951394	-0.0207039036338058	-0.0236425221255887	-0.0609147440423475	-0.0585983320016097	-0.0609348731918227	0.000198695900081274	0.000215385957379554	0.000748045536573435
10	14.590010676409	0.05	-3.29711715987176	-3.59719777614866	-2.99703654359486	0.054751644325692	-14.2364293791222	-15.4962033416144	-12.97665541663	4.01	3.38	4.73	-3.45076167137757	-3.17022974955557	-2.88969782773358	-3.7086859342986	-3.40718589121748	-3.10568584813637	-3.84562731612563	-3.52516926955946	-3.2142495909324	-3.29711715987176	4.13211060292091	-0.0454579567238385	-20.8635474215823	0.0492673257760304	0.0505183200444244	0.0477847462726301	-0.0220487346951394	-0.0207039036338058	-0.0236425221255887	-0.0609147440423475	-0.0585983320016097	-0.0609348731918227	0.000198695900081274	0.000215385957379554	0.000748045536573435
10	14.590010676409	0.05	-3.29593628941071	-3.59622250368942	-2.995650075132	0.0530932436982849	-13.9624857712466	-15.2182667181514	-12.7067048243418	4.01	3.39	4.72	-3.39174211761185	-3.11186233846254	-2.83198255931324	-3.64561183124473	-3.34478323083471	-3.0439546304247	-3.77606449899629	-3.46259842928753	-3.15204434398418	-3.29593628941071	4.127909406901	-0.0968158179591572	-20.9123485758515	0.0492673257760304	0.0505183200444244	0.0477847462726301	-0.0220487346951394	-0.0207039036338058	-0.0236425221255887	-0.0609147440423475	-0.0585983320016097	-0.0609348731918227	0.000198695900081274	0.000215385957379554	0.000748045536573435
10	14.590010676409	0.05	-3.29340411329886	-3.5902729038769	-2.99653532272082	0.055118439339398	-14.1262451929582	-15.3718610802797	-12.8806293056368	3.98	3.38	4.73	-3.44237639095072	-3.16343302161405	-2.88448965227739	-3.70208407760133	-3.4020960202557	-3.10210796291008	-3.84022390299224	-3.52355215529158	-3.21541838474907	-3.29340411329886	4.12443620732588	0.19541190871916	-20.5891065852502	0.0492673257760304	0.0505183200444244	0.0477847462726301	-0.0220487346951394	-0.0207039036338058	-0.0236425221255887	-0.0609147440423475	-0.0585983320016097	-0.0609348731918227	0.000198695900081274	0.000215385957379554	0.000748045536573435
10	14.590010676409	0.05	-3.29325001061879	-3.58871582026857	-2.99778420096901	0.058382418507075	-14.4748165468555	-15.7128331657882	-13.2367999279229	4.02	3.39	4.77	-3.48821206577465	-3.21337528349448	-2.9385385012143	-3.74760094791963	-3.45232687444737	-3.15705280097512	-3.88327403191006	-3.57561685096105	-3.2723297795521	-3.29325001061879	4.14545689624805	-0.107098781355715	-20.96472467593	0.0492673257760304	0.0505183200444244	0.0477847462726301	-0.0220487346951394	-0.0207039036338058	-0.0236425221255887	-0.0609147440423475	-0.0585983320016097	-0.0609348731918227	0.000198695900081274	0.000215385957379554	0.000748045536573435
10	14.590010676409	0.05	-3.29308963891942	-3.59192782714294	-2.9942514506959	0.0557117566398692	-14.3576522702065	-15.6165181537206	-13.0987863866925	3.98	3.39	4.73	-3.49751858149226	-3.21557949776968	-2.9336404140471	-3.76143061166845	-3.45821726899984	-3.15500392633122	-3.89183625130337	-3.57959256353192	-3.26977096000936	-3.29308963891942	4.12740688910491	0.202772411480611	-20.6034491731488	0.0492673257760304	0.0505183200444244	0.0477847462726301	-0.0220487346951394	-0.0207039036338058	-0.0236425221255887	-0.0609147440423475	-0.0585983320016097	-0.0609348731918227	0.000198695900081274	0.000215385957379554	0.000748045536573435
10	14.590010676409	0.05	-3.29276347657406	-3.59120502894593	-2.99432192420219	0.0545458868321489	-14.0756257471012	-15.3236530978181	-12.8275983963843	4	3.39	4.72	-3.41733860853459	-3.13901515505474	-2.86069170157489	-3.67338632644982	-3.37420919317136	-3.07503205989291	-3.80238710483653	-3.49241311294607	-3.1818855023709	-3.29276347657406	4.12405458571784	0.264510364533877	-20.5210035167496	0.0492673257760304	0.0505183200444244	0.0477847462726301	-0.0220487346951394	-0.0207039036338058	-0.0236425221255887	-0.0609147440423475	-0.0585983320016097	-0.0609348731918227	0.000198695900081274	0.000215385957379554	0.000748045536573435
10	14.590010676409	0.05	-3.29195085462773	-3.58938614424234	-2.99451556501312	0.0547272310736486	-14.0742433796382	-15.3199594309222	-12.8285273283542	4.02	3.4	4.75	-3.40689786367916	-3.129871845888	-2.85284582809685	-3.66097141263487	-3.36328584286723	-3.06560027309959	-3.78869299122578	-3.48484219790005	-3.17278232808817	-3.29195085462773	4.14223550849763	0.047299094381449	-20.8046237342554	0.0492673257760304	0.0505183200444244	0.0477847462726301	-0.0220487346951394	-0.0207039036338058	-0.0236425221255887	-0.0609147440423475	-0.0585983320016097	-0.0609348731918227	0.000198695900081274	0.000215385957379554	0.000748045536573435
10	14.590010676409	0.05	-3.29179324599588	-3.58865756217392	-2.99492892981784	0.0551900981250701	-14.135919521472	-15.3815317604692	-12.8903072824748	4.02	3.39	4.74	-3.41688339649835	-3.14018066986595	-2.86347794323355	-3.67124282202122	-3.37394180787952	-3.07664079373782	-3.79551373992476	-3.49765566298698	-3.1884782369858	-3.29179324599588	4.13275339421605	-0.278227754444221	-21.1025569769023	0.0492673257760304	0.0505183200444244	0.0477847462726301	-0.0220487346951394	-0.0207039036338058	-0.0236425221255887	-0.0609147440423475	-0.0585983320016097	-0.0609348731918227	0.000198695900081274	0.000215385957379554	0.000748045536573435
10	14.590010676409	0.05	-3.29088705730007	-3.58867951690281	-2.99309459769734	0.0555059745961911	-14.1955325004158	-15.4426247995892	-12.9484402012424	4.01	3.37	4.75	-3.44103036175112	-3.16314480012848	-2.88525923850583	-3.69850045240176	-3.39982250791125	-3.10114456342073	-3.82320774360099	-3.52236205956778	-3.21303526178527	-3.29088705730007	4.12782892865959	0.0692273810264759	-20.7250798610208	0.0492673257760304	0.0505183200444244	0.0477847462726301	-0.0220487346951394	-0.0207039036338058	-0.0236425221255887	-0.0609147440423475	-0.0585983320016097	-0.0609348731918227	0.000198695900081274	0.000215385957379554	0.000748045536573435
10	14.590010676409	0.05	-3.29033335255521	-3.59008148220514	-2.99058522290527	0.0536703575614206	-14.01966600689	-15.2734098491566	-12.7659221646233	3.99	3.38	4.73	-3.41792691918141	-3.13736057083073	-2.85679422248005	-3.67549019335424	-3.37378132527958	-3.07207245720492	-3.80722928855667	-3.49636098802175	-3.17863199654972	-3.29033335255521	4.11845226066614	0.172924511636826	-20.5966146485414	0.0492673257760304	0.0505183200444244	0.0477847462726301	-0.0220487346951394	-0.0207039036338058	-0.0236425221255887	-0.0609147440423475	-0.0585983320016097	-0.0609348731918227	0.000198695900081274	0.000215385957379554	0.000748045536573435
10	14.590010676409	0.05	-3.28968201371174	-3.58361491412503	-2.99574911329844	0.0541465590201246	-13.9244958388394	-15.1639290820511	-12.6850625956277	3.98	3.38	4.72	-3.4017962567311	-3.12374830857653	-2.84570036042197	-3.65919129438278	-3.36010500157645	-3.06101870877011	-3.78868899197267	-3.48035128403714	-3.17022238499906	-3.28968201371174	4.11739549410214	0.0650821621626324	-20.6862939529478	0.0492673257760304	0.0505183200444244	0.0477847462726301	-0.0220487346951394	-0.0207039036338058	-0.0236425221255887	-0.0609147440423475	-0.0585983320016097	-0.0609348731918227	0.000198695900081274	0.000215385957379554	0.000748045536573435
10	14.590010676409	0.05	-3.28757544931523	-3.58332764203612	-2.99182325659434	0.0550007189239676	-13.9910807279341	-15.2261746548441	-12.7559868010241	3.98	3.37	4.72	-3.41344433614999	-3.13655769423282	-2.85967105231565	-3.67143108526664	-3.37361746239199	-3.07580383951733	-3.80178343653505	-3.49075475408949	-3.18590376230372	-3.28757544931523	4.11362918019147	0.000882538056297917	-20.7392574028606	0.0492673257760304	0.0505183200444244	0.0477847462726301	-0.0220487346951394	-0.0207039036338058	-0.0236425221255887	-0.0609147440423475	-0.0585983320016097	-0.0609348731918227	0.000198695900081274	0.000215385957379554	0.000748045536573435
10	14.590010676409	0.05	-3.28740792602901	-3.58730845599904	-2.98750739605897	0.0534144729254378	-13.9509008760478	-15.2016490491173	-12.7001527029783	3.99	3.38	4.74	-3.39805953367646	-3.11847692129047	-2.83889430890448	-3.65365090793284	-3.35303896883561	-3.05242702973838	-3.78229883756952	-3.47696189586648	-3.16375211791851	-3.28740792602901	4.12280456304328	0.0844306804969021	-20.6920026534554	0.0492673257760304	0.0505183200444244	0.0477847462726301	-0.0220487346951394	-0.0207039036338058	-0.0236425221255887	-0.0609147440423475	-0.0585983320016097	-0.0609348731918227	0.000198695900081274	0.000215385957379554	0.000748045536573435
10	14.590010676409	0.05	-3.28695316253561	-3.57810134446395	-2.99580498060728	0.0573085746434215	-14.1521536103675	-15.3745573690653	-12.9297498516696	4	3.38	4.75	-3.43033535804243	-3.15759548432727	-2.88485561061212	-3.68756141316103	-3.39436995251143	-3.10117849186184	-3.81499135270893	-3.51337038462261	-3.2113316913551	-3.28695316253561	4.13383032542854	0.0801401034791393	-20.7297562225475	0.0492673257760304	0.0505183200444244	0.0477847462726301	-0.0220487346951394	-0.0207039036338058	-0.0236425221255887	-0.0609147440423475	-0.0585983320016097	-0.0609348731918227	0.000198695900081274	0.000215385957379554	0.000748045536573435
10	14.590010676409	0.05	-3.28506646569118	-3.5819290132219	-2.98820391816045	0.0552875439360794	-14.0646281648049	-15.3028019215665	-12.8264544080433	3.99	3.36	4.74	-3.42240872899186	-3.14549625931024	-2.86858378962863	-3.68004835945766	-3.3822898623113	-3.08453136516494	-3.81310710818329	-3.49883412749203	-3.19701795564322	-3.28506646569118	4.12127772304669	-0.0685219576598471	-20.8382331667124	0.0492673257760304	0.0505183200444244	0.0477847462726301	-0.0220487346951394	-0.0207039036338058	-0.0236425221255887	-0.0609147440423475	-0.0585983320016097	-0.0609348731918227	0.000198695900081274	0.000215385957379554	0.000748045536573435
10	14.590010676409	0.05	-3.28388919471654	-3.58375008930975	-2.98402830012334	0.0543507031275325	-14.1006271312544	-15.3532434490369	-12.8480108134719	4.02	3.4	4.73	-3.40914684348252	-3.13100672409747	-2.85286660471242	-3.66275067053338	-3.36391992033339	-3.06508917013339	-3.7930445766849	-3.48623215982401	-3.17363217998019	-3.28388919471654	4.1326845705382	0.233404893128986	-20.5923393981612	0.0492673257760304	0.0505183200444244	0.0477847462726301	-0.0220487346951394	-0.0207039036338058	-0.0236425221255887	-0.0609147440423475	-0.0585983320016097	-0.0609348731918227	0.000198695900081274	0.000215385957379554	0.000748045536573435
10	14.590010676409	0.05	-3.28300350802866	-3.58074533441953	-2.9852616816378	0.0533979605889912	-13.9147973768472	-15.1625124946009	-12.6670822590934	4	3.4	4.71	-3.38111381863768	-3.10288375433518	-2.82465369003268	-3.63441146900101	-3.33533767528609	-3.03626388157118	-3.75998899238363	-3.45805156402372	-3.14301787815743	-3.28300350802866	4.13097458781056	-0.215084827476619	-21.0287058417501	0.0492673257760304	0.0505183200444244	0.0477847462726301	-0.0220487346951394	-0.0207039036338058	-0.0236425221255887	-0.0609147440423475	-0.0585983320016097	-0.0609348731918227	0.000198695900081274	0.000215385957379554	0.000748045536573435
10	14.590010676409	0.05	-3.28142065874462	-3.5743479836333	-2.98849333385595	0.0558593308753317	-13.982035012179	-15.206250984196	-12.757819040162	3.99	3.36	4.72	-3.39720151992037	-3.12370160431532	-2.85020168871026	-3.6524933281424	-3.3584405287611	-3.06438772937981	-3.78785231418962	-3.48278988025272	-3.17093405475528	-3.28142065874462	4.11551889196294	0.0242145444312185	-20.7265357772207	0.0492673257760304	0.0505183200444244	0.0477847462726301	-0.0220487346951394	-0.0207039036338058	-0.0236425221255887	-0.0609147440423475	-0.0585983320016097	-0.0609348731918227	0.000198695900081274	0.000215385957379554	0.000748045536573435
10	14.590010676409	0.05	-3.28119420956007	-3.57493606361766	-2.98745235550248	0.055732051994788	-14.0966781532626	-15.332423715606	-12.8609325909192	4	3.39	4.72	-3.42423924013348	-3.14825623027901	-2.87227322042453	-3.68141963245902	-3.38470868458033	-3.08799773670164	-3.81380214809288	-3.50791759783779	-3.20041177837831	-3.28119420956007	4.13376286739182	-0.111739440659902	-20.9278806136496	0.0492673257760304	0.0505183200444244	0.0477847462726301	-0.0220487346951394	-0.0207039036338058	-0.0236425221255887	-0.0609147440423475	-0.0585983320016097	-0.0609348731918227	0.000198695900081274	0.000215385957379554	0.000748045536573435
10	14.590010676409	0.05	-3.28105561972643	-3.58166954357258	-2.98044169588028	0.0539184567836828	-14.1283849359039	-15.3887757957542	-12.8679940760536	3.97	3.36	4.71	-3.45601370127865	-3.17295492269727	-2.88989614411589	-3.71798430379631	-3.41346927961456	-3.10895425543281	-3.85032228359133	-3.53811931998138	-3.21812535803824	-3.28105561972643	4.10679801675967	-0.0322867606732328	-20.7497915350491	0.0492673257760304	0.0505183200444244	0.0477847462726301	-0.0220487346951394	-0.0207039036338058	-0.0236425221255887	-0.0609147440423475	-0.0585983320016097	-0.0609348731918227	0.000198695900081274	0.000215385957379554	0.000748045536573435
10	14.590010676409	0.05	-3.28088015442527	-3.58187501717127	-2.97988529167928	0.0525260703539404	-13.9189458963975	-15.1779283967417	-12.6599633960533	3.99	3.37	4.72	-3.39532270909983	-3.11368665429438	-2.83205059948892	-3.65102826893635	-3.34818188709154	-3.04533550524672	-3.77884333556469	-3.46493946859445	-3.1524602522805	-3.28088015442527	4.11709313301529	0.0775073951517943	-20.691220544694	0.0492673257760304	0.0505183200444244	0.0477847462726301	-0.0220487346951394	-0.0207039036338058	-0.0236425221255887	-0.0609147440423475	-0.0585983320016097	-0.0609348731918227	0.000198695900081274	0.000215385957379554	0.000748045536573435
10	14.590010676409	0.05	-3.28047561616693	-3.57640643478233	-2.98454479755152	0.0540006782212455	-14.0316229286691	-15.282373985742	-12.7808718715963	4	3.38	4.76	-3.4116415830383	-3.13242355576584	-2.85320552849338	-3.66769909430072	-3.36752462379622	-3.06735015329173	-3.79736840830214	-3.48565448335169	-3.17448575499295	-3.28047561616693	4.14129909103124	0.0548018918100845	-20.7872028609761	0.0492673257760304	0.0505183200444244	0.0477847462726301	-0.0220487346951394	-0.0207039036338058	-0.0236425221255887	-0.0609147440423475	-0.0585983320016097	-0.0609348731918227	0.000198695900081274	0.000215385957379554	0.000748045536573435
10	14.590010676409	0.05	-3.28026796592162	-3.57958936825817	-2.98094656358507	0.0536827702679163	-14.0091763647684	-15.2618290817312	-12.7565236478056	3.99	3.38	4.71	-3.41050321028709	-3.13057764633943	-2.85065208239176	-3.66690489258578	-3.36593452055873	-3.06496414853169	-3.79679545381529	-3.4892940864218	-3.17493913460206	-3.28026796592162	4.11564920168953	-0.0578773488892118	-20.8197390315838	0.0492673257760304	0.0505183200444244	0.0477847462726301	-0.0220487346951394	-0.0207039036338058	-0.0236425221255887	-0.0609147440423475	-0.0585983320016097	-0.0609348731918227	0.000198695900081274	0.000215385957379554	0.000748045536573435
10	14.590010676409	0.05	-3.27952058994116	-3.56921575797777	-2.98982542190455	0.0587195019177249	-14.2862338166669	-15.5043908316611	-13.0680768016727	3.99	3.37	4.75	-3.46365233627201	-3.19151830425866	-2.91938427224531	-3.72391832801724	-3.43133558266513	-3.13875283731301	-3.85267563751708	-3.54944359901898	-3.24987658362105	-3.27952058994116	4.1345402582351	0.166334735622869	-20.6365310578133	0.0492673257760304	0.0505183200444244	0.0477847462726301	-0.0220487346951394	-0.0207039036338058	-0.0236425221255887	-0.0609147440423475	-0.0585983320016097	-0.0609348731918227	0.000198695900081274	0.000215385957379554	0.000748045536573435
10	14.590010676409	0.05	-3.27939567588076	-3.57539432639045	-2.98339702537107	0.0560350695151795	-14.1333337582149	-15.3687398976908	-12.8979276187391	3.99	3.37	4.75	-3.43676076348428	-3.16049898955992	-2.88423721563555	-3.69543159463781	-3.39837673455039	-3.10132187446296	-3.82561561354958	-3.51561060464866	-3.21277228590603	-3.27939567588076	4.12056078403281	0.10537975226609	-20.6638759403929	0.0492673257760304	0.0505183200444244	0.0477847462726301	-0.0220487346951394	-0.0207039036338058	-0.0236425221255887	-0.0609147440423475	-0.0585983320016097	-0.0609348731918227	0.000198695900081274	0.000215385957379554	0.000748045536573435
10	14.590010676409	0.05	-3.27887654693445	-3.57099761747622	-2.98675547639268	0.0561925995806094	-14.0875677999517	-15.3171436207204	-12.8579919791829	4.01	3.38	4.73	-3.40837429711137	-3.13476880462329	-2.8611633121352	-3.66281865874596	-3.36878777608437	-3.07475689342278	-3.7901217496326	-3.48580363037339	-3.18381329326162	-3.27887654693445	4.13175279934918	0.0608975984536806	-20.7431536711209	0.0492673257760304	0.0505183200444244	0.0477847462726301	-0.0220487346951394	-0.0207039036338058	-0.0236425221255887	-0.0609147440423475	-0.0585983320016097	-0.0609348731918227	0.000198695900081274	0.000215385957379554	0.000748045536573435
10	14.590010676409	0.05	-3.27743050863783	-3.58103739481866	-2.97382362245699	0.0520826570970893	-14.1252468766939	-15.4086168772005	-12.8418768761872	4	3.41	4.72	-3.43949492798523	-3.15302245335304	-2.86654997872085	-3.69760198359839	-3.38963200177702	-3.08166201995564	-3.83249718553422	-3.50978350465022	-3.19087430150144	-3.27743050863783	4.13337800195246	0.239888217259604	-20.5916574535451	0.0492673257760304	0.0505183200444244	0.0477847462726301	-0.0220487346951394	-0.0207039036338058	-0.0236425221255887	-0.0609147440423475	-0.0585983320016097	-0.0609348731918227	0.000198695900081274	0.000215385957379554	0.000748045536573435
10	14.590010676409	0.05	-3.27720378380458	-3.57176207255781	-2.98264549505135	0.0535739515656858	-13.8149081103164	-15.0515150247072	-12.5783011959257	4.01	3.38	4.75	-3.34751424208462	-3.07248815660498	-2.79746207112533	-3.59719807655252	-3.30165839123872	-3.00611870592493	-3.72240128258125	-3.41952724187264	-3.11336630840449	-3.27720378380458	4.13404209864804	-0.0358216490702172	-20.8567674707623	0.0492673257760304	0.0505183200444244	0.0477847462726301	-0.0220487346951394	-0.0207039036338058	-0.0236425221255887	-0.0609147440423475	-0.0585983320016097	-0.0609348731918227	0.000198695900081274	0.000215385957379554	0.000748045536573435
10	14.590010676409	0.05	-3.2769708904202	-3.56662316936747	-2.98731861147294	0.0587975816313018	-14.2993215382446	-15.517734148346	-13.0809089281431	3.99	3.36	4.76	-3.47196371088598	-3.19935404205691	-2.92674437322784	-3.73351930270423	-3.44037296091328	-3.14722661912234	-3.86787207373757	-3.56385254884841	-3.25720958732415	-3.2769708904202	4.13204299956594	0.0880332902464952	-20.7053997545441	0.0492673257760304	0.0505183200444244	0.0477847462726301	-0.0220487346951394	-0.0207039036338058	-0.0236425221255887	-0.0609147440423475	-0.0585983320016097	-0.0609348731918227	0.000198695900081274	0.000215385957379554	0.000748045536573435
10	14.590010676409	0.05	-3.27689363890809	-3.57197940038119	-2.98180787743499	0.0543782104488474	-13.8966117796409	-15.1307743552171	-12.6624492040647	3.99	3.38	4.72	-3.38363079786155	-3.10764026345457	-2.83164972904758	-3.63831322281271	-3.34154916352507	-3.04478510423743	-3.77236696402537	-3.46184467280389	-3.15374803497198	-3.27689363890809	4.11581535999975	-0.168837477709852	-20.9221649536587	0.0492673257760304	0.0505183200444244	0.0477847462726301	-0.0220487346951394	-0.0207039036338058	-0.0236425221255887	-0.0609147440423475	-0.0585983320016097	-0.0609348731918227	0.000198695900081274	0.000215385957379554	0.000748045536573435
10	14.590010676409	0.05	-3.27480559712735	-3.57434326113604	-2.97526793311866	0.0544067217908618	-14.1698541533188	-15.4279347283377	-12.9117735782999	4	3.4	4.71	-3.43912416106138	-3.15867863297898	-2.87823310489658	-3.69662148535208	-3.39517817710573	-3.09373486885937	-3.82786272289927	-3.51863144210487	-3.20755877639189	-3.27480559712735	4.12748128568459	0.0479928585444375	-20.7575543548796	0.0492673257760304	0.0505183200444244	0.0477847462726301	-0.0220487346951394	-0.0207039036338058	-0.0236425221255887	-0.0609147440423475	-0.0585983320016097	-0.0609348731918227	0.000198695900081274	0.000215385957379554	0.000748045536573435
10	14.590010676409	0.05	-3.27389392331282	-3.56373273831961	-2.98405510830602	0.0568823748966296	-14.0197858152666	-15.2355591589416	-12.8040124715915	3.98	3.36	4.75	-3.41320531957549	-3.1408369738693	-2.86846862816311	-3.6708812126123	-3.37795074123724	-3.08502026986217	-3.80183393933162	-3.49554384336486	-3.19494965958516	-3.27389392331282	4.12245509793252	0.00869241824700902	-20.7563796456332	0.0492673257760304	0.0505183200444244	0.0477847462726301	-0.0220487346951394	-0.0207039036338058	-0.0236425221255887	-0.0609147440423475	-0.0585983320016097	-0.0609348731918227	0.000198695900081274	0.000215385957379554	0.000748045536573435
10	14.590010676409	0.05	-3.27295142944505	-3.56863000113701	-2.97727285775309	0.0551420252512638	-14.1527237459411	-15.4003919498443	-12.9050555420379	4.02	3.41	4.78	-3.42201301100288	-3.144777415891	-2.86754182077911	-3.67687065511219	-3.37898767777052	-3.08110470042886	-3.80575783226547	-3.49878466474664	-3.19091229099269	-3.27295142944505	4.15675945076877	0.00460961177525542	-20.9034741256954	0.0492673257760304	0.0505183200444244	0.0477847462726301	-0.0220487346951394	-0.0207039036338058	-0.0236425221255887	-0.0609147440423475	-0.0585983320016097	-0.0609348731918227	0.000198695900081274	0.000215385957379554	0.000748045536573435
10	14.590010676409	0.05	-3.27155420660691	-3.57467591624458	-2.96843249696924	0.0535046235791515	-14.1966693151614	-15.4683182333425	-12.9250203969802	3.97	3.36	4.71	-3.47322904733551	-3.18769522950139	-2.90216141166726	-3.73642336751338	-3.42925237054467	-3.12208137357596	-3.87211115026111	-3.55290888444805	-3.23468834467374	-3.27155420660691	4.11031792859135	0.191972965597536	-20.5436053730118	0.0492673257760304	0.0505183200444244	0.0477847462726301	-0.0220487346951394	-0.0207039036338058	-0.0236425221255887	-0.0609147440423475	-0.0585983320016097	-0.0609348731918227	0.000198695900081274	0.000215385957379554	0.000748045536573435
10	14.590010676409	0.05	-3.27080411682476	-3.56151477012472	-2.98009346352481	0.0572215842132882	-14.1459855991728	-15.3688414234967	-12.9231297748489	4.01	3.39	4.75	-3.4209396061676	-3.14874498805757	-2.87655036994754	-3.67645366875486	-3.38392850971323	-3.09140335067161	-3.80993202982473	-3.50429753323953	-3.20025558900045	-3.27080411682476	4.14233943091609	0.0501171521232856	-20.797920811612	0.0492673257760304	0.0505183200444244	0.0477847462726301	-0.0220487346951394	-0.0207039036338058	-0.0236425221255887	-0.0609147440423475	-0.0585983320016097	-0.0609348731918227	0.000198695900081274	0.000215385957379554	0.000748045536573435
10	14.590010676409	0.05	-3.27064564490123	-3.56414779669822	-2.97714349310424	0.0554872703161645	-14.0438305750074	-15.2778158488985	-12.8098453011164	4	3.38	4.74	-3.40742916661525	-3.13221198537574	-2.85699480413623	-3.66277329192631	-3.36693203107197	-3.07109077021762	-3.79330786865135	-3.48768486488823	-3.17941043761212	-3.27064564490123	4.12897722609204	0.101327331905918	-20.7012517591222	0.0492673257760304	0.0505183200444244	0.0477847462726301	-0.0220487346951394	-0.0207039036338058	-0.0236425221255887	-0.0609147440423475	-0.0585983320016097	-0.0609348731918227	0.000198695900081274	0.000215385957379554	0.000748045536573435
10	14.590010676409	0.05	-3.27015994872926	-3.55945856548569	-2.98086133197282	0.0584707871099987	-14.2880115736363	-15.5090698477897	-13.0669532994829	4.02	3.39	4.76	-3.44254516678215	-3.17150710316513	-2.90046903954811	-3.69848478238683	-3.40729611087489	-3.11610743936295	-3.82591319100709	-3.53013352617188	-3.22284786461532	-3.27015994872926	4.15077633815341	-0.140567089270173	-21.0093352241495	0.0492673257760304	0.0505183200444244	0.0477847462726301	-0.0220487346951394	-0.0207039036338058	-0.0236425221255887	-0.0609147440423475	-0.0585983320016097	-0.0609348731918227	0.000198695900081274	0.000215385957379554	0.000748045536573435
10	14.590010676409	0.05	-3.26863437791265	-3.56152103017548	-2.97574772564982	0.0549151382394253	-13.9504843074338	-15.1830095301634	-12.7179590847042	4	3.38	4.73	-3.38777951053718	-3.11276659643156	-2.83775368232594	-3.64183710713313	-3.34620032427419	-3.05056354141525	-3.77642429397692	-3.46875917350306	-3.15929780031741	-3.26863437791265	4.13460155962947	-0.0854622939650618	-20.8952572143588	0.0492673257760304	0.0505183200444244	0.0477847462726301	-0.0220487346951394	-0.0207039036338058	-0.0236425221255887	-0.0609147440423475	-0.0585983320016097	-0.0609348731918227	0.000198695900081274	0.000215385957379554	0.000748045536573435
10	14.590010676409	0.05	-3.26840916362921	-3.57110040091194	-2.96571792634647	0.0509958584155735	-13.7375325948781	-14.9996289260793	-12.4754362636769	4	3.38	4.73	-3.34528333784818	-3.06380505272968	-2.78232676761117	-3.59595779667645	-3.29338730211916	-2.99081680756186	-3.72031375110379	-3.4092466482633	-3.09965888706879	-3.26840916362921	4.12122207184205	-0.133272544500295	-20.9088656327504	0.0492673257760304	0.0505183200444244	0.0477847462726301	-0.0220487346951394	-0.0207039036338058	-0.0236425221255887	-0.0609147440423475	-0.0585983320016097	-0.0609348731918227	0.000198695900081274	0.000215385957379554	0.000748045536573435
10	14.590010676409	0.05	-3.26772666370592	-3.56142648839373	-2.97402683901812	0.0546412231475341	-13.9369576276824	-15.1715490964479	-12.7023661589169	4	3.38	4.72	-3.38809731179747	-3.11238940551176	-2.83668149922606	-3.64253667784735	-3.34612365643817	-3.049710635029	-3.77522591632775	-3.46300826499522	-3.16014332836617	-3.26772666370592	4.1290568414466	-0.117940550212302	-20.9210680542749	0.0492673257760304	0.0505183200444244	0.0477847462726301	-0.0220487346951394	-0.0207039036338058	-0.0236425221255887	-0.0609147440423475	-0.0585983320016097	-0.0609348731918227	0.000198695900081274	0.000215385957379554	0.000748045536573435
10	14.590010676409	0.05	-3.26752798712548	-3.56727371888771	-2.96778225536326	0.0527827988394051	-13.9282679138206	-15.1848557756176	-12.6716800520237	4.01	3.39	4.74	-3.38014025001877	-3.10042450743233	-2.82070876484589	-3.6326260483305	-3.33201642343639	-3.03140679854229	-3.76334472212438	-3.4497738888115	-3.14101275857931	-3.26752798712548	4.13179455315799	-0.0852797250293491	-20.9026799795868	0.0492673257760304	0.0505183200444244	0.0477847462726301	-0.0220487346951394	-0.0207039036338058	-0.0236425221255887	-0.0609147440423475	-0.0585983320016097	-0.0609348731918227	0.000198695900081274	0.000215385957379554	0.000748045536573435
10	14.590010676409	0.05	-3.26715817941652	-3.56694605076543	-2.9673703080676	0.0537276843132149	-14.0684327948128	-15.3258282725175	-12.8110373171081	4.01	3.37	4.74	-3.40966500538996	-3.1299217326591	-2.85017845992824	-3.66412615665558	-3.36350581971889	-3.06288548278219	-3.79235773097481	-3.4829845411663	-3.17155470026955	-3.26715817941652	4.13370597334759	-0.35645855577483	-21.1755748640745	0.0492673257760304	0.0505183200444244	0.0477847462726301	-0.0220487346951394	-0.0207039036338058	-0.0236425221255887	-0.0609147440423475	-0.0585983320016097	-0.0609348731918227	0.000198695900081274	0.000215385957379554	0.000748045536573435
10	14.590010676409	0.05	-3.26657578892569	-3.56931807407884	-2.96383350377253	0.052974289446343	-14.0154299388041	-15.2774664151841	-12.7533934624241	4	3.39	4.71	-3.41179391521119	-3.12995344154415	-2.84811296787711	-3.66801823272746	-3.36501165559449	-3.06200507846151	-3.79822357718276	-3.48475113932538	-3.17379614976815	-3.26657578892569	4.11949571365206	-0.140574251730196	-20.9155686228658	0.0492673257760304	0.0505183200444244	0.0477847462726301	-0.0220487346951394	-0.0207039036338058	-0.0236425221255887	-0.0609147440423475	-0.0585983320016097	-0.0609348731918227	0.000198695900081274	0.000215385957379554	0.000748045536573435
10	14.590010676409	0.05	-3.26593364742214	-3.55502468231992	-2.97684261252437	0.0575469020562972	-14.1725157265474	-15.3939863148516	-12.9510451382432	4	3.37	4.75	-3.43289946232939	-3.16050830645345	-2.88811715057752	-3.69009765407534	-3.39729852718025	-3.10449940028517	-5.46545060409958	-3.51866209023873	-3.2118407184568	-3.26593364742214	4.13940840626012	-0.131481859265214	-20.9594224796211	0.0492673257760304	0.0505183200444244	0.0477847462726301	-0.0220487346951394	-0.0207039036338058	-0.0236425221255887	-0.0609147440423475	-0.0585983320016097	-0.0609348731918227	0.000198695900081274	0.000215385957379554	0.000748045536573435
10	14.590010676409	0.05	-3.26361665432886	-3.55907841943956	-2.96815488921816	0.0546235583575893	-13.9344202887064	-15.1689980998764	-12.6998424775363	4.02	3.38	4.77	-3.37147958160862	-3.09708084710679	-2.82268211260496	-3.62268303790446	-3.32783930029893	-3.03299556269339	-3.7540206146867	-3.44398807020616	-3.14132807066358	-3.26361665432886	4.14159708988606	0.144030031572059	-20.6927049072809	0.0492673257760304	0.0505183200444244	0.0477847462726301	-0.0220487346951394	-0.0207039036338058	-0.0236425221255887	-0.0609147440423475	-0.0585983320016097	-0.0609348731918227	0.000198695900081274	0.000215385957379554	0.000748045536573435
10	14.590010676409	0.05	-3.26316150657156	-3.56726635542262	-2.95905665772051	0.0534388866431068	-14.0809159085057	-15.3430157188177	-12.8188160981936	3.97	3.37	4.7	-3.44601313739156	-3.16254783912555	-2.87908254085954	-3.70726030484453	-3.40230509830171	-3.0973498917589	-3.83770882112711	-3.52109328394919	-3.21068678184137	-3.26316150657156	4.09926263240543	-0.108642378373806	-20.807901061242	0.0492673257760304	0.0505183200444244	0.0477847462726301	-0.0220487346951394	-0.0207039036338058	-0.0236425221255887	-0.0609147440423475	-0.0585983320016097	-0.0609348731918227	0.000198695900081274	0.000215385957379554	0.000748045536573435
10	14.590010676409	0.05	-3.26168135535524	-3.556650442785	-2.96671226792548	0.0538231689488616	-13.9762652463134	-15.2242515660428	-12.728278926584	3.99	3.39	4.73	-3.40106667573906	-3.12226908326647	-2.84347149079388	-3.65662946989798	-3.35688248168278	-3.05713549346757	-3.7891548809648	-3.47410280643248	-3.16591348915927	-3.26168135535524	4.13760582145016	0.0976590475085906	-20.7332896467579	0.0492673257760304	0.0505183200444244	0.0477847462726301	-0.0220487346951394	-0.0207039036338058	-0.0236425221255887	-0.0609147440423475	-0.0585983320016097	-0.0609348731918227	0.000198695900081274	0.000215385957379554	0.000748045536573435
10	14.590010676409	0.05	-3.26105983384018	-3.55804132161249	-2.96407834606788	0.0521415081959503	-13.7366367019861	-14.9839557036645	-12.4893177003076	4	3.39	4.73	-3.34119239883331	-3.06305938444451	-2.78492637005572	-3.59148629898121	-3.29251790948633	-2.99354951999146	-3.72055162744606	-3.41230216883874	-3.10414868494829	-3.26105983384018	4.12961342627249	-0.151627531458128	-20.9635556423545	0.0492673257760304	0.0505183200444244	0.0477847462726301	-0.0220487346951394	-0.0207039036338058	-0.0236425221255887	-0.0609147440423475	-0.0585983320016097	-0.0609348731918227	0.000198695900081274	0.000215385957379554	0.000748045536573435
10	14.590010676409	0.05	-3.2601113865837	-3.55712195398452	-2.96310081918288	0.0522953572826182	-13.6801900911912	-14.9204543734384	-12.4399258089439	4	3.38	4.74	-3.33006458868964	-3.05325263219315	-2.77644067569666	-3.57990211970284	-3.28232239311537	-2.9847426665279	-3.70783230578525	-3.39761917775401	-3.09074739104045	-3.2601113865837	4.12068130444813	0.262762272165318	-20.5037412087011	0.0492673257760304	0.0505183200444244	0.0477847462726301	-0.0220487346951394	-0.0207039036338058	-0.0236425221255887	-0.0609147440423475	-0.0585983320016097	-0.0609348731918227	0.000198695900081274	0.000215385957379554	0.000748045536573435
10	14.590010676409	0.05	-3.25995656410126	-3.56395196401109	-2.95596116419143	0.0527261370279691	-14.0135270944082	-15.2785238908203	-12.748530297996	4	3.38	4.7	-3.40968740897128	-3.12737979339678	-2.84507217782228	-3.66546205642243	-3.36197738788514	-3.05849271934785	-3.79831716592554	-3.48463399131068	-3.1664888709616	-3.25995656410126	4.1133417107882	-0.0571133963088922	-20.8150519964838	0.0492673257760304	0.0505183200444244	0.0477847462726301	-0.0220487346951394	-0.0207039036338058	-0.0236425221255887	-0.0609147440423475	-0.0585983320016097	-0.0609348731918227	0.000198695900081274	0.000215385957379554	0.000748045536573435
10	14.590010676409	0.05	-3.25857463110071	-3.55831996246183	-2.9588292997396	0.0521312376274249	-13.772533429459	-15.0232418991228	-12.5218249597952	4.01	3.38	4.74	-3.3437318594275	-3.06536093356796	-2.78699000770842	-3.59344433193844	-3.29428445077569	-2.99512456961295	-3.72362304483537	-3.40828710090409	-3.10172514436932	-3.25857463110071	4.13024338999433	0.108542319345716	-20.6970813909576	0.0492673257760304	0.0505183200444244	0.0477847462726301	-0.0220487346951394	-0.0207039036338058	-0.0236425221255887	-0.0609147440423475	-0.0585983320016097	-0.0609348731918227	0.000198695900081274	0.000215385957379554	0.000748045536573435
10	14.590010676409	0.05	-3.25797139861415	-3.55034339545254	-2.96559940177577	0.0561862153915462	-13.9932410775227	-15.2146574924514	-12.7718246625939	3.99	3.36	4.71	-3.4005830922293	-3.12758792219416	-2.85459275215903	-3.65631639132245	-3.36279122582004	-3.06926606031762	-3.78316557579073	-3.4815965221548	-3.17553792551077	-3.25797139861415	4.11759713769573	-0.16295766099105	-20.918661021023	0.0492673257760304	0.0505183200444244	0.0477847462726301	-0.0220487346951394	-0.0207039036338058	-0.0236425221255887	-0.0609147440423475	-0.0585983320016097	-0.0609348731918227	0.000198695900081274	0.000215385957379554	0.000748045536573435
10	14.590010676409	0.05	-3.25647441716834	-3.5610393959637	-2.95190943837298	0.0525759255973737	-14.0319831988074	-15.3005547518198	-12.763411645795	4.01	3.4	4.71	-3.4035227560236	-3.121336115189	-2.8391494743544	-3.65746113102543	-3.35422041705618	-3.05097970308693	-3.78701377258056	-3.47499944711902	-3.15989455677113	-3.25647441716834	4.12231943774364	0.276317803572056	-20.5167097923509	0.0492673257760304	0.0505183200444244	0.0477847462726301	-0.0220487346951394	-0.0207039036338058	-0.0236425221255887	-0.0609147440423475	-0.0585983320016097	-0.0609348731918227	0.000198695900081274	0.000215385957379554	0.000748045536573435
10	14.590010676409	0.05	-3.25612976337175	-3.55158461133281	-2.96067491541069	0.0545902643532797	-14.0144984783169	-15.2565716036039	-12.7724253530298	4.02	3.4	4.76	-3.38879677913578	-3.11290691896368	-2.83701705879159	-3.64102482932496	-3.34460049451968	-3.04817615971441	-3.77083084025304	-3.46464202167126	-3.15313501718222	-3.25612976337175	4.1453105235909	-0.282143859698364	-21.1367072428901	0.0492673257760304	0.0505183200444244	0.0477847462726301	-0.0220487346951394	-0.0207039036338058	-0.0236425221255887	-0.0609147440423475	-0.0585983320016097	-0.0609348731918227	0.000198695900081274	0.000215385957379554	0.000748045536573435
10	14.590010676409	0.05	-3.25542518647173	-3.55359192308546	-2.957258449858	0.0539386551980203	-14.0548097976344	-15.3083888674077	-12.8012307278611	4	3.39	4.74	-3.4125444844098	-3.13309676607843	-2.85364904774707	-3.66806027577557	-3.36768878481032	-3.06731729384507	-3.79893234040719	-3.4852524394017	-3.17410845809202	-3.25542518647173	4.13736921192425	0.0742631491007685	-20.7605293931663	0.0492673257760304	0.0505183200444244	0.0477847462726301	-0.0220487346951394	-0.0207039036338058	-0.0236425221255887	-0.0609147440423475	-0.0585983320016097	-0.0609348731918227	0.000198695900081274	0.000215385957379554	0.000748045536573435
10	14.590010676409	0.05	-3.25202408210323	-3.5504450410909	-2.95360312311555	0.0551358839369406	-14.1758275518001	-15.425606187475	-12.9260489161253	4	3.37	4.73	-3.43866547102543	-3.16006568125446	-2.88146589148349	-3.69613595391094	-3.39667597200772	-3.09721599010449	-3.8248258901549	-3.51719741510843	-3.20833368993732	-3.25202408210323	4.12712645310959	0.191389112303956	-20.5927668388823	0.0492673257760304	0.0505183200444244	0.0477847462726301	-0.0220487346951394	-0.0207039036338058	-0.0236425221255887	-0.0609147440423475	-0.0585983320016097	-0.0609348731918227	0.000198695900081274	0.000215385957379554	0.000748045536573435
10	14.590010676409	0.05	-3.25033206102514	-3.54140574659758	-2.9592583754527	0.0556872098580487	-13.9216324605846	-15.142553389659	-12.7007115315101	3.98	3.35	4.74	-3.39099205856099	-3.11758155320661	-2.84417104785223	-3.64681895054352	-3.35278151401022	-3.05874407747693	-3.77618366589881	-3.47217559033723	-3.16678508042535	-3.25033206102514	4.12005413082027	-0.139084539027711	-20.8945882773438	0.0492673257760304	0.0505183200444244	0.0477847462726301	-0.0220487346951394	-0.0207039036338058	-0.0236425221255887	-0.0609147440423475	-0.0585983320016097	-0.0609348731918227	0.000198695900081274	0.000215385957379554	0.000748045536573435
10	14.590010676409	0.05	-3.25016325182702	-3.55300525974511	-2.94732124390892	0.0503819967351473	-13.6655190470054	-14.9290331150891	-12.4020049789216	4	3.38	4.75	-3.32787604083059	-3.04622228857396	-2.76456853631733	-3.57703950942905	-3.27429788460896	-2.97155625978887	-3.70729520575383	-3.39094960426129	-3.07682370396725	-3.25016325182702	4.13072700301142	0.0447318230947794	-20.7664750362515	0.0492673257760304	0.0505183200444244	0.0477847462726301	-0.0220487346951394	-0.0207039036338058	-0.0236425221255887	-0.0609147440423475	-0.0585983320016097	-0.0609348731918227	0.000198695900081274	0.000215385957379554	0.000748045536573435
10	14.590010676409	0.05	-3.2482391119368	-3.54706578727792	-2.94941243659568	0.0515875223233184	-13.6911217754263	-14.9413304150974	-12.4409131357552	4	3.38	4.75	-3.33652167261878	-3.05733982564329	-2.7781579786678	-3.58706746691867	-3.28692132105113	-2.98677517518359	-3.71574966291956	-3.4006695628031	-3.09676753460606	-3.2482391119368	4.12817530013613	-0.12796314127136	-20.9365195444826	0.0492673257760304	0.0505183200444244	0.0477847462726301	-0.0220487346951394	-0.0207039036338058	-0.0236425221255887	-0.0609147440423475	-0.0585983320016097	-0.0609348731918227	0.000198695900081274	0.000215385957379554	0.000748045536573435
10	14.590010676409	0.05	-3.24626537034475	-3.54485009446088	-2.94768064622862	0.0534255086386949	-13.9615480250143	-15.2131141731823	-12.7099818768463	4.01	3.4	4.76	-3.38405153281795	-3.10564934021514	-2.82724714761232	-3.63653460318058	-3.33736090644954	-3.03818720971851	-3.76599558852573	-3.45725602943193	-3.146743709002	-3.24626537034475	4.14187778863947	0.0793907483972291	-20.7707379443101	0.0492673257760304	0.0505183200444244	0.0477847462726301	-0.0220487346951394	-0.0207039036338058	-0.0236425221255887	-0.0609147440423475	-0.0585983320016097	-0.0609348731918227	0.000198695900081274	0.000215385957379554	0.000748045536573435
10	14.590010676409	0.05	-3.24438357118881	-3.53798869262353	-2.95077844975408	0.0550101804318331	-13.8802893251858	-15.1054913810442	-12.6550872693275	3.99	3.37	4.72	-3.3787696858881	-3.10471864967906	-2.83066761347002	-3.63318511350224	-3.33849851522561	-3.04381191694899	-3.76522453807481	-3.4575426483626	-3.14986889719563	-3.24438357118881	4.11536770884193	0.0529949602709176	-20.6929645088014	0.0492673257760304	0.0505183200444244	0.0477847462726301	-0.0220487346951394	-0.0207039036338058	-0.0236425221255887	-0.0609147440423475	-0.0585983320016097	-0.0609348731918227	0.000198695900081274	0.000215385957379554	0.000748045536573435
10	14.590010676409	0.05	-3.2428863458568	-3.5421425970376	-2.94363009467599	0.0528935593526532	-13.8377346659307	-15.0847740376681	-12.5906952941934	4.02	3.39	4.74	-3.35130481199493	-3.07425664164683	-2.79720847129872	-3.60082498611263	-3.30314929556498	-3.00547360501733	-3.73158506923927	-3.42341016182072	-3.11036378684584	-3.2428863458568	4.12938252018304	-0.336869665644816	-21.1447674862147	0.0492673257760304	0.0505183200444244	0.0477847462726301	-0.0220487346951394	-0.0207039036338058	-0.0236425221255887	-0.0609147440423475	-0.0585983320016097	-0.0609348731918227	0.000198695900081274	0.000215385957379554	0.000748045536573435
10	14.590010676409	0.05	-3.24216015443435	-3.53302162343851	-2.9512986854302	0.0556265801255458	-13.8298563766503	-15.0434283412097	-12.6162844120908	3.99	3.38	4.73	-3.36250083368129	-3.09124373390271	-2.81998663412413	-3.61539375552979	-3.32373547105915	-3.0320771865885	-3.7434435475651	-3.44253474207649	-3.13561449005035	-3.24216015443435	4.12554982078292	-0.0558710731632185	-20.8377967813126	0.0492673257760304	0.0505183200444244	0.0477847462726301	-0.0220487346951394	-0.0207039036338058	-0.0236425221255887	-0.0609147440423475	-0.0585983320016097	-0.0609348731918227	0.000198695900081274	0.000215385957379554	0.000748045536573435
10	14.590010676409	0.05	-3.24178843124404	-3.53753834967471	-2.94603851281337	0.0537195471023362	-13.9827355442654	-15.2325716743194	-12.7328994142114	3.99	3.39	4.73	-3.40561955751252	-3.12618766254408	-2.84675576757564	-3.66186033767182	-3.36140382572579	-3.06094731377975	-3.79539743230568	-3.47945314612757	-3.17175171931136	-3.24178843124404	4.13209329109842	-0.0831056859383484	-20.8973755474765	0.0492673257760304	0.0505183200444244	0.0477847462726301	-0.0220487346951394	-0.0207039036338058	-0.0236425221255887	-0.0609147440423475	-0.0585983320016097	-0.0609348731918227	0.000198695900081274	0.000215385957379554	0.000748045536573435
10	14.590010676409	0.05	-3.24168832716419	-3.53761346505899	-2.94576318926939	0.0526592241625555	-13.7312728621135	-14.9716217239679	-12.4909240002591	4.01	3.39	4.75	-3.33215756155344	-3.05609943537357	-2.78004130919371	-3.58099509395907	-3.28432160921642	-2.98764812447377	-3.7127643610403	-3.4030172506249	-3.09245730331693	-3.24168832716419	4.13503116068751	0.0917971841393147	-20.7320654015547	0.0492673257760304	0.0505183200444244	0.0477847462726301	-0.0220487346951394	-0.0207039036338058	-0.0236425221255887	-0.0609147440423475	-0.0585983320016097	-0.0609348731918227	0.000198695900081274	0.000215385957379554	0.000748045536573435
10	14.590010676409	0.05	-3.24149345756487	-3.53511133595873	-2.94787557917102	0.053678069936963	-13.7586422322665	-14.988949960377	-12.5283345041559	4.02	3.4	4.76	-3.33096219523292	-3.0575535480847	-2.78414490093648	-3.57908490229525	-3.28531009975752	-2.9915352972198	-3.70333953434762	-3.40052226906379	-3.10019845666389	-3.24149345756487	4.14488265423742	-0.101150018882828	-20.9585094203432	0.0492673257760304	0.0505183200444244	0.0477847462726301	-0.0220487346951394	-0.0207039036338058	-0.0236425221255887	-0.0609147440423475	-0.0585983320016097	-0.0609348731918227	0.000198695900081274	0.000215385957379554	0.000748045536573435
10	14.590010676409	0.05	-3.24078344537564	-3.53991220189406	-2.94165468885723	0.051480347976578	-13.6184427106786	-14.8633787683703	-12.3735066529869	3.98	3.37	4.72	-3.33470455643594	-3.05539431286667	-2.77608406929739	-3.58706471824554	-3.28661713639957	-2.9861695545536	-3.71741096166658	-3.40154255660852	-3.09458901293417	-3.24078344537564	4.10851061315832	-0.183743312464334	-20.9146043152407	0.0492673257760304	0.0505183200444244	0.0477847462726301	-0.0220487346951394	-0.0207039036338058	-0.0236425221255887	-0.0609147440423475	-0.0585983320016097	-0.0609348731918227	0.000198695900081274	0.000215385957379554	0.000748045536573435
10	14.590010676409	0.05	-3.23657565293886	-3.53585371530591	-2.93729759057181	0.0521239173190622	-13.8330039475132	-15.0892969120696	-12.5767109829568	3.99	3.38	4.72	-3.37204996280167	-3.09130244559881	-2.81055492839594	-3.62557342240483	-3.32371824587858	-3.02186306935233	-3.75638936514526	-3.43976947293604	-3.13052961613283	-3.23657565293886	4.12385715421098	-0.240661575583299	-21.0261411649549	0.0492673257760304	0.0505183200444244	0.0477847462726301	-0.0220487346951394	-0.0207039036338058	-0.0236425221255887	-0.0609147440423475	-0.0585983320016097	-0.0609348731918227	0.000198695900081274	0.000215385957379554	0.000748045536573435
10	14.590010676409	0.05	-3.23624732311556	-3.53580377877915	-2.93669086745197	0.0510300897180582	-13.6970430464841	-14.9549746946893	-12.4391113982789	3.99	3.37	4.72	-3.348270005636	-3.06663162825237	-2.78499325086873	-3.60078439306098	-3.29790587010346	-2.99502734714593	-3.72787181436507	-3.4106793176212	-3.10050227837921	-3.23624732311556	4.11253176916107	-0.347787795708988	-21.0899396135419	0.0492673257760304	0.0505183200444244	0.0477847462726301	-0.0220487346951394	-0.0207039036338058	-0.0236425221255887	-0.0609147440423475	-0.0585983320016097	-0.0609348731918227	0.000198695900081274	0.000215385957379554	0.000748045536573435
10	14.590010676409	0.05	-3.23566531080929	-3.5318433259257	-2.93948729569287	0.0540007349230469	-13.9679378024759	-15.2130114026343	-12.7228642023175	4.01	3.37	4.75	-3.38334993462937	-3.10644751391762	-2.82954509320588	-3.6356965495279	-3.33814140596044	-3.04058626239297	-3.76262759527366	-3.45420523383777	-3.15110023566172	-3.23566531080929	4.13914982129479	-0.267003499767665	-21.1003897614234	0.0492673257760304	0.0505183200444244	0.0477847462726301	-0.0220487346951394	-0.0207039036338058	-0.0236425221255887	-0.0609147440423475	-0.0585983320016097	-0.0609348731918227	0.000198695900081274	0.000215385957379554	0.000748045536573435
10	14.590010676409	0.05	-3.23333226615144	-3.52893720539193	-2.93772732691094	0.0539697420614018	-13.9554594234384	-15.199798238896	-12.7111206079809	4	3.38	4.72	-3.39393503036273	-3.11608890181253	-2.83824277326233	-3.64875418028628	-3.35004715909867	-3.05134013791107	-3.77517835911818	-3.46878057908813	-3.16150389103537	-3.23333226615144	4.1283959566024	-0.272995304210313	-21.0662832779339	0.0492673257760304	0.0505183200444244	0.0477847462726301	-0.0220487346951394	-0.0207039036338058	-0.0236425221255887	-0.0609147440423475	-0.0585983320016097	-0.0609348731918227	0.000198695900081274	0.000215385957379554	0.000748045536573435
10	14.590010676409	0.05	-3.23326158643822	-3.52664181082026	-2.93988136205618	0.0533305329324855	-13.774295161244	-15.0102362656909	-12.538354056797	4.02	3.38	4.75	-3.33346849464428	-3.05899108736143	-2.78451368007859	-3.58150272767671	-3.28660221055812	-2.99170169343952	-3.71043468122622	-3.40066677477002	-3.09488967887287	-3.23326158643822	4.14586437862153	-0.0570501092929316	-20.9112336090556	0.0492673257760304	0.0505183200444244	0.0477847462726301	-0.0220487346951394	-0.0207039036338058	-0.0236425221255887	-0.0609147440423475	-0.0585983320016097	-0.0609348731918227	0.000198695900081274	0.000215385957379554	0.000748045536573435
10	14.590010676409	0.05	-3.23289684727715	-3.53019755969986	-2.93559613485444	0.0523879167359119	-13.7155691749743	-14.9578813269267	-12.4732570230219	3.98	3.38	4.73	-3.35451022173135	-3.07590466782824	-2.79729911392512	-3.60819446559689	-3.30851941581901	-3.00884436604112	-3.73938153386004	-3.42891938603239	-3.11576142451563	-3.23289684727715	4.11821509213804	-0.249056659983826	-21.0108210176414	0.0492673257760304	0.0505183200444244	0.0477847462726301	-0.0220487346951394	-0.0207039036338058	-0.0236425221255887	-0.0609147440423475	-0.0585983320016097	-0.0609348731918227	0.000198695900081274	0.000215385957379554	0.000748045536573435
10	14.590010676409	0.05	-3.23272652187143	-3.52809857510381	-2.93735446863905	0.0527562498506235	-13.7462334040522	-14.9867277743577	-12.5057390337466	4	3.39	4.73	-3.34367903411279	-3.06691314629687	-2.79014725848095	-3.59439159690088	-3.29687351238225	-2.99935542786361	-3.72375857816075	-3.41431298974037	-3.10960783246905	-3.23272652187143	4.13225618314072	0.127649638044518	-20.6858877996971	0.0492673257760304	0.0505183200444244	0.0477847462726301	-0.0220487346951394	-0.0207039036338058	-0.0236425221255887	-0.0609147440423475	-0.0585983320016097	-0.0609348731918227	0.000198695900081274	0.000215385957379554	0.000748045536573435
10	14.590010676409	0.05	-3.23262391503131	-3.53058271539639	-2.93466511466623	0.0519568068786561	-13.6505274812183	-14.8923497324016	-12.408705230035	3.99	3.39	4.71	-3.33308990905606	-3.05515490963452	-2.77721991021299	-3.58431479259284	-3.28543100698022	-2.9865472213676	-3.71506386648842	-3.40217939485782	-3.09649918643548	-3.23262391503131	4.11881542424571	0.0583706899525979	-20.7124492610419	0.0492673257760304	0.0505183200444244	0.0477847462726301	-0.0220487346951394	-0.0207039036338058	-0.0236425221255887	-0.0609147440423475	-0.0585983320016097	-0.0609348731918227	0.000198695900081274	0.000215385957379554	0.000748045536573435
10	14.590010676409	0.05	-3.2325537696165	-3.54154773003308	-2.92355980919991	0.0495746218121618	-13.7912414768256	-15.0772677402281	-12.505215213423	4.02	3.39	4.73	-3.35225249220393	-3.06631973430587	-2.7803869764078	-3.60216719134137	-3.29491778163088	-2.98766837192039	-3.73005380586654	-3.41053423146766	-3.09309731836597	-3.2325537696165	4.12997504180322	0.119251437718539	-20.7036729113908	0.0492673257760304	0.0505183200444244	0.0477847462726301	-0.0220487346951394	-0.0207039036338058	-0.0236425221255887	-0.0609147440423475	-0.0585983320016097	-0.0609348731918227	0.000198695900081274	0.000215385957379554	0.000748045536573435
10	14.590010676409	0.05	-3.23239282264468	-3.52806474878657	-2.93672089650278	0.0548802444408027	-13.953660677438	-15.1868811551405	-12.7204401997354	4	3.37	4.74	-3.38545387576732	-3.11054482740748	-2.83563577904763	-3.63894073357162	-3.3434477891057	-3.04795484463978	-3.76444562362389	-3.46137600634348	-3.15846389924859	-3.23239282264468	4.1297323124698	0.0332687437303166	-20.7635737658993	0.0492673257760304	0.0505183200444244	0.0477847462726301	-0.0220487346951394	-0.0207039036338058	-0.0236425221255887	-0.0609147440423475	-0.0585983320016097	-0.0609348731918227	0.000198695900081274	0.000215385957379554	0.000748045536573435
10	14.590010676409	0.05	-3.23188816178354	-3.53068960731862	-2.93308671624846	0.0508019252469656	-13.5914795427765	-14.8426665977241	-12.3402924878288	3.98	3.39	4.7	-3.32444745579882	-3.04420767582646	-2.76396789585411	-3.57533040406032	-3.27394203228304	-2.97255366050576	-3.70246643687024	-3.39052006005604	-3.08004393323411	-3.23188816178354	4.12025063088224	-0.383872614236491	-21.1631650887646	0.0492673257760304	0.0505183200444244	0.0477847462726301	-0.0220487346951394	-0.0207039036338058	-0.0236425221255887	-0.0609147440423475	-0.0585983320016097	-0.0609348731918227	0.000198695900081274	0.000215385957379554	0.000748045536573435
10	14.590010676409	0.05	-3.23073875280431	-3.52988638096962	-2.931591124639	0.0524637692271408	-13.8100070415211	-15.0599184609959	-12.5600956220464	3.99	3.38	4.72	-3.36594705471434	-3.08658726455803	-2.80722747440173	-3.6190692996314	-3.31870140207635	-3.0183335045213	-3.75031726352458	-3.43998283854532	-3.1231638808408	-3.23073875280431	4.11835282101827	-0.0440511666294864	-20.8071653528713	0.0492673257760304	0.0505183200444244	0.0477847462726301	-0.0220487346951394	-0.0207039036338058	-0.0236425221255887	-0.0609147440423475	-0.0585983320016097	-0.0609348731918227	0.000198695900081274	0.000215385957379554	0.000748045536573435
10	14.590010676409	0.05	-3.22862227678419	-3.51949304208517	-2.93775151148322	0.055376057031058	-13.8514227186757	-15.0697950033576	-12.6330504339938	3.99	3.36	4.75	-3.37019829171111	-3.09772237604084	-2.82524646037057	-3.62389511330645	-3.3309081571028	-3.03792120089915	-3.75078008620401	-3.45093721031913	-3.1455796267887	-3.22862227678419	4.12514478354678	0.24371510901939	-20.5286317854834	0.0492673257760304	0.0505183200444244	0.0477847462726301	-0.0220487346951394	-0.0207039036338058	-0.0236425221255887	-0.0609147440423475	-0.0585983320016097	-0.0609348731918227	0.000198695900081274	0.000215385957379554	0.000748045536573435
10	14.590010676409	0.05	-3.22736571050908	-3.52568464710454	-2.92904677391361	0.0521238946278204	-13.8605549788341	-15.1193503763817	-12.6017595812865	4	3.39	4.71	-3.37418247436004	-3.09325735102636	-2.81233222769268	-3.6272959408929	-3.32529728868416	-3.02329863647541	-3.75982795871906	-3.44171537200555	-3.133332991739	-3.22736571050908	4.12708954846912	-0.115718841102123	-20.9103816607697	0.0492673257760304	0.0505183200444244	0.0477847462726301	-0.0220487346951394	-0.0207039036338058	-0.0236425221255887	-0.0609147440423475	-0.0585983320016097	-0.0609348731918227	0.000198695900081274	0.000215385957379554	0.000748045536573435
10	14.590010676409	0.05	-3.22629356705108	-3.52529854449524	-2.92728858960692	0.051276123143194	-13.6012931971915	-14.8472692485854	-12.3553171457975	3.99	3.38	4.74	-3.31935471754318	-3.04079598631156	-2.76223725507993	-3.56908980678546	-3.26957342097245	-2.97005703515944	-3.69816888898186	-3.38848323892389	-3.0790283904551	-3.22629356705108	4.12348757611175	0.0268907062644964	-20.7527406295607	0.0492673257760304	0.0505183200444244	0.0477847462726301	-0.0220487346951394	-0.0207039036338058	-0.0236425221255887	-0.0609147440423475	-0.0585983320016097	-0.0609348731918227	0.000198695900081274	0.000215385957379554	0.000748045536573435
10	14.590010676409	0.05	-3.22608872680888	-3.52263807473581	-2.92953937888195	0.0534053417014867	-13.9218015572557	-15.1700535914912	-12.6735495230202	4.02	3.39	4.75	-3.3694312578014	-3.09218112177509	-2.81493098574878	-3.62019960767362	-3.32231525958194	-3.02443091149026	-3.74996307746758	-3.44121359712839	-3.13069594014004	-3.22608872680888	4.14271801679547	-0.0395101743466684	-20.8987576782401	0.0492673257760304	0.0505183200444244	0.0477847462726301	-0.0220487346951394	-0.0207039036338058	-0.0236425221255887	-0.0609147440423475	-0.0585983320016097	-0.0609348731918227	0.000198695900081274	0.000215385957379554	0.000748045536573435
10	14.590010676409	0.05	-3.22518240099199	-3.51784805502717	-2.9325167469568	0.0537937224244874	-13.7385620064555	-14.9656778396092	-12.5114461733018	4.02	3.39	4.76	-3.32541700740098	-3.0527483113784	-2.78007961535581	-3.57308042057735	-3.28010447894527	-2.98712853731318	-3.70148690577163	-3.3991287958373	-3.09433281203397	-3.22518240099199	4.1431082150945	-0.0571990048073029	-20.9130601504782	0.0492673257760304	0.0505183200444244	0.0477847462726301	-0.0220487346951394	-0.0207039036338058	-0.0236425221255887	-0.0609147440423475	-0.0585983320016097	-0.0609348731918227	0.000198695900081274	0.000215385957379554	0.000748045536573435
10	14.590010676409	0.05	-3.22341053643456	-3.5160689182084	-2.93075215466071	0.055727779091399	-13.946966588756	-15.1696377461546	-12.7242954313575	3.99	3.36	4.74	-3.38992517276241	-3.11669757142918	-2.84346997009595	-3.64478273999435	-3.35101364637807	-3.0572445527618	-3.77292664964838	-3.47119756858102	-3.16736383211352	-3.22341053643456	4.11972870143256	-0.245390489121696	-21.0017820717539	0.0492673257760304	0.0505183200444244	0.0477847462726301	-0.0220487346951394	-0.0207039036338058	-0.0236425221255887	-0.0609147440423475	-0.0585983320016097	-0.0609348731918227	0.000198695900081274	0.000215385957379554	0.000748045536573435
10	14.590010676409	0.05	-3.22302089062409	-3.51724310349023	-2.92879867775795	0.0540887947943033	-13.8763078096415	-15.1121488848071	-12.6404667344759	3.99	3.38	4.73	-3.38137962223841	-3.10485721237178	-2.82833480250516	-3.63613143159505	-3.33877593224687	-3.0414204328987	-3.76615040583704	-3.46008526733129	-3.15143493253161	-3.22302089062409	4.12360447396753	0.0115572943198095	-20.771336822313	0.0492673257760304	0.0505183200444244	0.0477847462726301	-0.0220487346951394	-0.0207039036338058	-0.0236425221255887	-0.0609147440423475	-0.0585983320016097	-0.0609348731918227	0.000198695900081274	0.000215385957379554	0.000748045536573435
10	14.590010676409	0.05	-3.22147235951133	-3.52077440293469	-2.92217031608796	0.0536023408248276	-13.9526102775702	-15.201193751622	-12.7040268035184	3.99	3.37	4.73	-3.40187030146717	-3.12245020402737	-2.84303010658756	-3.65823659737943	-3.35775929051186	-3.0572819836443	-3.78633773744732	-3.47791470471841	-3.16440058574762	-3.22147235951133	4.12081324759132	-0.133241480415998	-20.9024371580867	0.0492673257760304	0.0505183200444244	0.0477847462726301	-0.0220487346951394	-0.0207039036338058	-0.0236425221255887	-0.0609147440423475	-0.0585983320016097	-0.0609348731918227	0.000198695900081274	0.000215385957379554	0.000748045536573435
10	14.590010676409	0.05	-3.21601300288166	-3.51229131632986	-2.91973468943345	0.0524547149824411	-13.7476809421373	-14.9920647001205	-12.503297184154	3.99	3.38	4.73	-3.35021110010499	-3.07213410656371	-2.79405711302243	-3.60207891364206	-3.30309617945775	-3.00411344527343	-3.73087650244412	-3.42236795838413	-3.11239908459391	-3.21601300288166	4.12786792263422	0.0297060277586895	-20.7690222984976	0.0492673257760304	0.0505183200444244	0.0477847462726301	-0.0220487346951394	-0.0207039036338058	-0.0236425221255887	-0.0609147440423475	-0.0585983320016097	-0.0609348731918227	0.000198695900081274	0.000215385957379554	0.000748045536573435
10	14.590010676409	0.05	-3.21452524035687	-3.51293640617724	-2.91611407453651	0.0533481968981481	-13.9581559575874	-15.2103754933032	-12.7059364218716	4	3.38	4.73	-3.39354805915598	-3.11416855422945	-2.83478904930292	-3.64799626295003	-3.34766888518768	-3.04734150742534	-3.77524191477973	-3.46695891317398	-3.15386089274126	-3.21452524035687	4.13206905620626	0.182992575754468	-20.6349496594865	0.0492673257760304	0.0505183200444244	0.0477847462726301	-0.0220487346951394	-0.0207039036338058	-0.0236425221255887	-0.0609147440423475	-0.0585983320016097	-0.0609348731918227	0.000198695900081274	0.000215385957379554	0.000748045536573435
10	14.590010676409	0.05	-3.21438793398905	-3.51225874712308	-2.91651712085503	0.0534605569890889	-13.8687848562287	-15.1116047528474	-12.6259649596099	3.99	3.35	4.71	-3.37963360001202	-3.10168324661988	-2.82373289322774	-3.63405128058727	-3.33517691808809	-3.03630255558892	-3.76117344804864	-3.45102100529072	-3.14048310742238	-3.21438793398905	4.1142184136076	-0.0410261154823194	-20.7804835063584	0.0492673257760304	0.0505183200444244	0.0477847462726301	-0.0220487346951394	-0.0207039036338058	-0.0236425221255887	-0.0609147440423475	-0.0585983320016097	-0.0609348731918227	0.000198695900081274	0.000215385957379554	0.000748045536573435
10	14.590010676409	0.05	-3.21250833983048	-3.50599090926401	-2.91902577039695	0.0542155461170644	-13.885243424521	-15.1203511348471	-12.6501357141948	4	3.39	4.72	-3.3775020710512	-3.10161040607632	-2.82571874110143	-3.63125015268451	-3.33463104498619	-3.03801193728787	-3.7597853726978	-3.45600037151838	-3.14916325274462	-3.21250833983048	4.12716299222831	-0.239444815891014	-21.0371191535083	0.0492673257760304	0.0505183200444244	0.0477847462726301	-0.0220487346951394	-0.0207039036338058	-0.0236425221255887	-0.0609147440423475	-0.0585983320016097	-0.0609348731918227	0.000198695900081274	0.000215385957379554	0.000748045536573435
10	14.590010676409	0.05	-3.21018431835143	-3.50352614184885	-2.91684249485401	0.0544201267699309	-13.9246485748976	-15.1607973605097	-12.6884997892856	4.01	3.38	4.76	-3.37869031435164	-3.10320586391476	-2.82772141347788	-3.63155287165115	-3.33545105289915	-3.03934923414715	-3.75701356037402	-3.45103277194062	-3.14374009967448	-3.21018431835143	4.14057013910638	0.0200699097234307	-20.8173540506644	0.0492673257760304	0.0505183200444244	0.0477847462726301	-0.0220487346951394	-0.0207039036338058	-0.0236425221255887	-0.0609147440423475	-0.0585983320016097	-0.0609348731918227	0.000198695900081274	0.000215385957379554	0.000748045536573435
10	14.590010676409	0.05	-3.21012375868528	-3.50729555173661	-2.91295196563395	0.051464134470348	-13.7058654462528	-14.9590013513173	-12.4527295411883	4.01	3.4	4.75	-3.32878272731907	-3.04992606718549	-2.77106940705191	-3.57729805192748	-3.27762292477784	-2.97794779762821	-3.70527777701856	-3.39168897967676	-3.08339437668303	-3.21012375868528	4.13845123286592	-0.0596645479759382	-20.9067024260378	0.0492673257760304	0.0505183200444244	0.0477847462726301	-0.0220487346951394	-0.0207039036338058	-0.0236425221255887	-0.0609147440423475	-0.0585983320016097	-0.0609348731918227	0.000198695900081274	0.000215385957379554	0.000748045536573435
10	14.590010676409	0.05	-3.20850438400725	-3.49712626523171	-2.91988250278278	0.0561994791194277	-13.963799351235	-15.1824935077622	-12.7451051947078	4.02	3.39	4.75	-3.37574767745394	-3.10477743357931	-2.83380718970467	-3.62742629634047	-3.33625388593746	-3.04508147553445	-3.75272860058855	-3.45458061505855	-3.1529118412434	-3.20850438400725	4.14579185458517	-0.039756356904761	-20.8870297589196	0.0492673257760304	0.0505183200444244	0.0477847462726301	-0.0220487346951394	-0.0207039036338058	-0.0236425221255887	-0.0609147440423475	-0.0585983320016097	-0.0609348731918227	0.000198695900081274	0.000215385957379554	0.000748045536573435
10	14.590010676409	0.05	-3.20269079020983	-3.49895985723683	-2.90642172318283	0.0511660016994799	-13.5461772677029	-14.7885110668366	-12.3038434685691	4.02	3.4	4.77	-3.28376529233994	-3.0079070539643	-2.73204881558866	-3.52804403247498	-3.23166474678714	-2.9352854610993	-3.65431655631409	-3.34550032140906	-3.0474055846284	-3.20269079020983	4.14993533600517	-0.0129514081785468	-20.8770527480821	0.0492673257760304	0.0505183200444244	0.0477847462726301	-0.0220487346951394	-0.0207039036338058	-0.0236425221255887	-0.0609147440423475	-0.0585983320016097	-0.0609348731918227	0.000198695900081274	0.000215385957379554	0.000748045536573435
10	14.590010676409	0.05	-3.19656559536414	-3.4920105143289	-2.90112067639937	0.0532313173764553	-13.8352132398145	-15.0778418823911	-12.5925845972379	4.01	3.38	4.77	-3.35860998147065	-3.08181274518361	-2.80501550889656	-3.6097719335016	-3.31227537976889	-3.01477882603618	-3.73720633447627	-3.42767288898902	-3.12009034390939	-3.19656559536414	4.14395802840855	0.054544864341053	-20.7974829111379	0.0492673257760304	0.0505183200444244	0.0477847462726301	-0.0220487346951394	-0.0207039036338058	-0.0236425221255887	-0.0609147440423475	-0.0585983320016097	-0.0609348731918227	0.000198695900081274	0.000215385957379554	0.000748045536573435
10	14.590010676409	0.05	-3.1890305261831	-3.48244430279375	-2.89561674957245	0.0546133095257773	-13.8760016122088	-15.1055255932862	-12.6464776311314	4.01	3.38	4.75	-3.35978442104253	-3.08631260495702	-2.81284078887151	-3.61041543891913	-3.31654334976944	-3.02267126061974	-3.7338196040957	-3.43457665976331	-3.13280323732117	-3.1890305261831	4.1308046317564	0.18298918316489	-20.6246459387777	0.0492673257760304	0.0505183200444244	0.0477847462726301	-0.0220487346951394	-0.0207039036338058	-0.0236425221255887	-0.0609147440423475	-0.0585983320016097	-0.0609348731918227	0.000198695900081274	0.000215385957379554	0.000748045536573435
10	14.590010676409	0.05	-3.18395179162757	-3.47787369531843	-2.89002988793672	0.0507617292544582	-13.4101285638137	-14.6451358644554	-12.175121263172	3.99	3.38	4.73	-3.27467633553093	-2.99852668290566	-2.72237703028039	-3.52111382986251	-3.22418238951822	-2.92725094917392	-3.6448296731901	-3.33690472864209	-3.03361469970555	-3.18395179162757	4.12821459143389	0.0955265880071827	-20.6997025221159	0.0492673257760304	0.0505183200444244	0.0477847462726301	-0.0220487346951394	-0.0207039036338058	-0.0236425221255887	-0.0609147440423475	-0.0585983320016097	-0.0609348731918227	0.000198695900081274	0.000215385957379554	0.000748045536573435
10	14.590010676409	0.05	-3.18293093206029	-3.48116930069689	-2.88469256342369	0.0513427197239244	-13.5024422336833	-14.7385169770975	-12.266367490269	3.97	3.36	4.7	-3.31297132133676	-3.03512245890891	-2.75727359648106	-3.56447454196677	-3.2655328667823	-2.96659119159784	-3.68846434388053	-3.38401128876888	-3.07052448179901	-3.18293093206029	4.09400843769333	0.166203555001971	-20.5115486315273	0.0492673257760304	0.0505183200444244	0.0477847462726301	-0.0220487346951394	-0.0207039036338058	-0.0236425221255887	-0.0609147440423475	-0.0585983320016097	-0.0609348731918227	0.000198695900081274	0.000215385957379554	0.000748045536573435
10	14.590010676409	0.05	-3.18283992325206	-3.47193736859909	-2.89374247790504	0.053552862294125	-13.5114445852369	-14.7211393171731	-12.3017498533008	4	3.36	4.77	-3.28771681060429	-3.01755200744627	-2.74738720428825	-3.53464328004394	-3.24418754404295	-2.95373180804197	-3.66106948544986	-3.35894123383102	-3.05903829914837	-3.18283992325206	4.13266676719516	0.18640309215135	-20.6099960163953	0.0492673257760304	0.0505183200444244	0.0477847462726301	-0.0220487346951394	-0.0207039036338058	-0.0236425221255887	-0.0609147440423475	-0.0585983320016097	-0.0609348731918227	0.000198695900081274	0.000215385957379554	0.000748045536573435
10	14.590010676409	0.05	-3.18217822811244	-3.47948158316818	-2.88487487305669	0.0510601705403827	-13.4968321948071	-14.7359917311216	-12.2576726584927	4.02	3.38	4.76	-3.27418343209885	-2.99885512725463	-2.72352682241041	-3.5180068357222	-3.2221752555444	-2.9263436753666	-3.64306430804926	-3.3343399999426	-3.03422310435757	-3.18217822811244	4.13611155701845	-0.0569705738121765	-20.8804843342575	0.0492673257760304	0.0505183200444244	0.0477847462726301	-0.0220487346951394	-0.0207039036338058	-0.0236425221255887	-0.0609147440423475	-0.0585983320016097	-0.0609348731918227	0.000198695900081274	0.000215385957379554	0.000748045536573435
10	14.590010676409	0.05	-3.17331469383024	-3.47081235591606	-2.87581703174441	0.0505484383191047	-13.5096370672088	-14.7565708320973	-12.2627033023203	3.99	3.37	4.75	-3.30026026208946	-3.02138748056436	-2.74251469903927	-3.54870626083662	-3.2488397329924	-2.94897320514817	-3.67672625381901	-3.36232770426656	-3.05292218901803	-3.17331469383024	4.12596907673998	-0.0658758641769049	-20.8535303525843	0.0492673257760304	0.0505183200444244	0.0477847462726301	-0.0220487346951394	-0.0207039036338058	-0.0236425221255887	-0.0609147440423475	-0.0585983320016097	-0.0609348731918227	0.000198695900081274	0.000215385957379554	0.000748045536573435
10	14.590010676409	0.05	-3.17237582836885	-3.46555187502933	-2.87919978170838	0.0522772304657622	-13.5428991875631	-14.7709410883074	-12.3148572868187	3.98	3.36	4.74	-3.30823053145837	-3.03318741229188	-2.75814429312539	-3.55787067497386	-3.26207271327485	-2.96627475157585	-3.68364655808766	-3.3751726580089	-3.06896510348964	-3.17237582836885	4.12450093610543	0.366654872581155	-20.4130077883255	0.0492673257760304	0.0505183200444244	0.0477847462726301	-0.0220487346951394	-0.0207039036338058	-0.0236425221255887	-0.0609147440423475	-0.0585983320016097	-0.0609348731918227	0.000198695900081274	0.000215385957379554	0.000748045536573435
10	14.590010676409	0.05	-3.16684787228055	-3.46043523312524	-2.87326051143587	0.0526492482833354	-13.6251580477352	-14.856044611996	-12.3942714834744	4.02	3.38	4.75	-3.29983330140899	-3.02642805922731	-2.75302281704562	-3.5454400206865	-3.25168521583544	-2.95793041098438	-3.67163922148832	-3.36436785980238	-3.0606298945728	-3.16684787228055	4.13627239518643	-0.0639038502452576	-20.8841326526724	0.0492673257760304	0.0505183200444244	0.0477847462726301	-0.0220487346951394	-0.0207039036338058	-0.0236425221255887	-0.0609147440423475	-0.0585983320016097	-0.0609348731918227	0.000198695900081274	0.000215385957379554	0.000748045536573435
10	14.590010676409	0.05	-3.1643282396359	-3.45750991460656	-2.87114656466524	0.0519593279784985	-13.4131570563537	-14.6333539069224	-12.1929602057849	3.99	3.38	4.72	-3.27448901523436	-3.00144694921005	-2.72840488318575	-3.52121779451227	-3.22760233968493	-2.93398688485759	-3.6483989608339	-3.34777231478985	-3.04117585524858	-3.1643282396359	4.11250601793863	-0.274116594509431	-21.020590576952	0.0492673257760304	0.0505183200444244	0.0477847462726301	-0.0220487346951394	-0.0207039036338058	-0.0236425221255887	-0.0609147440423475	-0.0585983320016097	-0.0609348731918227	0.000198695900081274	0.000215385957379554	0.000748045536573435
10	14.590010676409	0.05	-3.16156657289158	-3.45841492943551	-2.86471821634766	0.0507042028744703	-13.4643208221241	-14.705059778888	-12.2235818653603	3.99	3.36	4.72	-3.29031843136094	-3.01269791710715	-2.73507740285337	-3.53821296779478	-3.23967635981903	-2.94113975184328	-3.66831910617021	-3.35473354111677	-3.0475003188311	-3.16156657289158	4.11367965173407	-0.23917117314583	-20.9828062640171	0.0492673257760304	0.0505183200444244	0.0477847462726301	-0.0220487346951394	-0.0207039036338058	-0.0236425221255887	-0.0609147440423475	-0.0585983320016097	-0.0609348731918227	0.000198695900081274	0.000215385957379554	0.000748045536573435
10	14.590010676409	0.05	-3.16017093585462	-3.45159071220778	-2.86875115950146	0.0533526229296828	-13.5990655810236	-14.8190168031066	-12.3791143589405	3.99	3.35	4.72	-3.31118568116293	-3.03859775768937	-2.76600983421582	-3.56007532666136	-3.26699797185616	-2.97392061705097	-3.68446441421499	-3.38148896944837	-3.08120224064704	-3.16017093585462	4.11294100650568	-0.557416653285465	-21.2930378195931	0.0492673257760304	0.0505183200444244	0.0477847462726301	-0.0220487346951394	-0.0207039036338058	-0.0236425221255887	-0.0609147440423475	-0.0585983320016097	-0.0609348731918227	0.000198695900081274	0.000215385957379554	0.000748045536573435
10	14.590010676409	0.05	-3.15293007332671	-3.44763819564065	-2.85822195101278	0.0498365698473166	-13.2118607906618	-14.440448711155	-11.9832728701686	3.98	3.37	4.72	-3.23571446069175	-2.96042109688511	-2.68512773307848	-3.48007049222714	-3.18398740957942	-2.8879043269317	-3.60210179521637	-3.29930357032115	-2.99188983390506	-3.15293007332671	4.11366113921865	-0.0907470492928274	-20.8398541422773	0.0492673257760304	0.0505183200444244	0.0477847462726301	-0.0220487346951394	-0.0207039036338058	-0.0236425221255887	-0.0609147440423475	-0.0585983320016097	-0.0609348731918227	0.000198695900081274	0.000215385957379554	0.000748045536573435
10	14.590010676409	0.05	-3.14867229986277	-3.44096471616586	-2.85637988355969	0.0518537227631153	-13.4205558215652	-14.6427363830545	-12.198375260076	3.98	3.39	4.71	-3.28046484274048	-3.00665534029761	-2.73284583785474	-3.52812826702022	-3.23364712131148	-2.93916597560275	-3.64649685075428	-3.34939257805351	-3.04249060192001	-3.14867229986277	4.11717688417426	-0.0862277300231468	-20.8451916674009	0.0492673257760304	0.0505183200444244	0.0477847462726301	-0.0220487346951394	-0.0207039036338058	-0.0236425221255887	-0.0609147440423475	-0.0585983320016097	-0.0609348731918227	0.000198695900081274	0.000215385957379554	0.000748045536573435
10	14.590010676409	0.05	-3.14799918826436	-3.44541258560847	-2.85058579092025	0.0504807023085453	-13.5867011251928	-14.8416337027598	-12.3317685476257	3.99	3.4	4.73	-3.31619850221271	-3.03579773114854	-2.75539696008438	-3.56545986781451	-3.26398283154348	-2.96250579527245	-3.69312068527353	-3.38287204776111	-3.06804323500389	-3.14799918826436	4.13075004544432	0.170754429304917	-20.6483375901867	0.0492673257760304	0.0505183200444244	0.0477847462726301	-0.0220487346951394	-0.0207039036338058	-0.0236425221255887	-0.0609147440423475	-0.0585983320016097	-0.0609348731918227	0.000198695900081274	0.000215385957379554	0.000748045536573435
10	14.590010676409	0.05	-3.14529596202121	-3.4411855463657	-2.84940637767672	0.050814703665218	-13.4956612096295	-14.7378629620633	-12.2534594571958	4.01	3.39	4.75	-3.27953575961823	-3.00311542118427	-2.72669508275031	-3.52436980359013	-3.22731327934958	-2.93025675510902	-3.64724861474969	-3.33915014521832	-3.03393528582423	-3.14529596202121	4.13914009580986	0.00844871418614192	-20.8316885863497	0.0492673257760304	0.0505183200444244	0.0477847462726301	-0.0220487346951394	-0.0207039036338058	-0.0236425221255887	-0.0609147440423475	-0.0585983320016097	-0.0609348731918227	0.000198695900081274	0.000215385957379554	0.000748045536573435
10	14.590010676409	0.05	-3.13551971791264	-3.42921976819354	-2.84181966763173	0.0511533254244763	-13.4511067097886	-14.6848825732762	-12.217330846301	4.01	3.37	4.77	-3.26707499291025	-2.99258602438475	-2.71809705585926	-3.51089555089046	-3.21592157555902	-2.92094760022758	-3.63387300130929	-3.33065095054303	-3.02474269058448	-3.13551971791264	4.13544546926503	0.010242330154969	-20.8094874606183	0.0492673257760304	0.0505183200444244	0.0477847462726301	-0.0220487346951394	-0.0207039036338058	-0.0236425221255887	-0.0609147440423475	-0.0585983320016097	-0.0609348731918227	0.000198695900081274	0.000215385957379554	0.000748045536573435
10	14.590010676409	0.05	-3.13518322985152	-3.42975813959193	-2.8406083201111	0.0517525015152496	-13.6151133308619	-14.8562900133283	-12.3739366483954	3.99	3.37	4.73	-3.31950283786812	-3.04217320065406	-2.76484356344	-3.56901625417164	-3.2708408853516	-2.97266551653156	-3.69755147656107	-3.38437431075857	-3.07981060303092	-3.13518322985152	4.13076225253617	-0.214391205317045	-21.0177028977442	0.0492673257760304	0.0505183200444244	0.0477847462726301	-0.0220487346951394	-0.0207039036338058	-0.0236425221255887	-0.0609147440423475	-0.0585983320016097	-0.0609348731918227	0.000198695900081274	0.000215385957379554	0.000748045536573435
10	14.590010676409	0.05	-3.13259471337626	-3.43058066163097	-2.83460876512156	0.0493906002172919	-13.2985970917078	-14.5411128243752	-12.0560813590405	3.99	3.37	4.74	-3.25010770326318	-2.9723909973314	-2.69467429139962	-3.49453313390202	-3.19593065074667	-2.89732816759131	-3.62471800628423	-3.30760509498866	-3.0022814973421	-3.13259471337626	4.12424894584927	-0.0959550865630719	-20.8760703345831	0.0492673257760304	0.0505183200444244	0.0477847462726301	-0.0220487346951394	-0.0207039036338058	-0.0236425221255887	-0.0609147440423475	-0.0585983320016097	-0.0609348731918227	0.000198695900081274	0.000215385957379554	0.000748045536573435
10	14.590010676409	0.05	-3.13074687610852	-3.42561633373979	-2.83587741847725	0.0510553812679001	-13.4918432415621	-14.730605959492	-12.2530805236323	4	3.38	4.75	-3.29036304083934	-3.01366165634405	-2.73696027184876	-3.53755451466776	-3.24006569055112	-2.94257686643449	-3.6635424925849	-3.35423895244357	-3.04825265109764	-3.13074687610852	4.13192602391091	0.101202693691934	-20.7090687585888	0.0492673257760304	0.0505183200444244	0.0477847462726301	-0.0220487346951394	-0.0207039036338058	-0.0236425221255887	-0.0609147440423475	-0.0585983320016097	-0.0609348731918227	0.000198695900081274	0.000215385957379554	0.000748045536573435
10	14.590010676409	0.05	-3.13058449452192	-3.42474574405902	-2.83642324498483	0.0509740893335249	-13.4029353794442	-14.6345685833382	-12.1713021755503	4.01	3.4	4.75	-3.26163691183114	-2.98714024342706	-2.71264357502298	-3.50576652103003	-3.2107241063656	-2.91568169170117	-3.62962519483877	-3.32404896658338	-3.01677925526446	-3.13058449452192	4.13640489899426	0.0140879903912799	-20.8105966621892	0.0492673257760304	0.0505183200444244	0.0477847462726301	-0.0220487346951394	-0.0207039036338058	-0.0236425221255887	-0.0609147440423475	-0.0585983320016097	-0.0609348731918227	0.000198695900081274	0.000215385957379554	0.000748045536573435
10	14.590010676409	0.05	-3.12857793807402	-3.42598641795865	-2.8311694581894	0.0492494339446291	-13.3081839049686	-14.5534685592815	-12.0628992506557	4.01	3.39	4.74	-3.24232716843438	-2.96489363080957	-2.68746009318475	-3.48485813811574	-3.18667215281774	-2.88848616751973	-3.60981109846239	-3.29818178376306	-2.99450685684216	-3.12857793807402	4.13252593412201	-0.0680539066217701	-20.8930331348184	0.0492673257760304	0.0505183200444244	0.0477847462726301	-0.0220487346951394	-0.0207039036338058	-0.0236425221255887	-0.0609147440423475	-0.0585983320016097	-0.0609348731918227	0.000198695900081274	0.000215385957379554	0.000748045536573435
10	14.590010676409	0.05	-3.11994090135712	-3.40816038129418	-2.83172142142007	0.052615572592771	-13.4692824179445	-14.6864982636144	-12.2520665722746	3.99	3.38	4.76	-3.28097685505831	-3.00904974584758	-2.73712263663685	-3.52752124253362	-3.23516055346544	-2.94279986439726	-3.65092937080521	-3.35227960799932	-3.04393999248072	-3.11994090135712	4.13867178149013	-0.086291564286533	-20.9148215762847	0.0492673257760304	0.0505183200444244	0.0477847462726301	-0.0220487346951394	-0.0207039036338058	-0.0236425221255887	-0.0609147440423475	-0.0585983320016097	-0.0609348731918227	0.000198695900081274	0.000215385957379554	0.000748045536573435
10	14.590010676409	0.05	-3.10874622712739	-3.40708831847759	-2.8104041357772	0.0481417134222265	-13.2546999972498	-14.5098985974883	-11.9995013970112	4	3.39	4.75	-3.23568906794479	-2.95578136482724	-2.67587366170969	-3.47810492480201	-3.17722670682121	-2.87634848884041	-3.59691139359044	-3.28897001348267	-2.97515146526379	-3.10874622712739	4.1350555898873	0.25598710678993	-20.5700816398121	0.0492673257760304	0.0505183200444244	0.0477847462726301	-0.0220487346951394	-0.0207039036338058	-0.0236425221255887	-0.0609147440423475	-0.0585983320016097	-0.0609348731918227	0.000198695900081274	0.000215385957379554	0.000748045536573435
10	14.590010676409	0.05	-3.10601182089363	-3.40331610019576	-2.80870754159151	0.0493630156018922	-13.3077262695581	-14.5514603610095	-12.0639921781067	3.99	3.36	4.73	-3.25072965818901	-2.97288515339861	-2.69504064860821	-3.4949912467026	-3.19626935522183	-2.89754746374105	-3.61726175497374	-3.31543829469026	-2.99921235016	-3.10601182089363	4.11578538601726	0.217323826311971	-20.5353142563846	0.0492673257760304	0.0505183200444244	0.0477847462726301	-0.0220487346951394	-0.0207039036338058	-0.0236425221255887	-0.0609147440423475	-0.0585983320016097	-0.0609348731918227	0.000198695900081274	0.000215385957379554	0.000748045536573435
10	14.590010676409	0.05	-3.09409906711264	-3.39417240670899	-2.7940257275163	0.0475306336015301	-13.192570982672	-14.4502948833879	-11.9348470819561	4	3.38	4.73	-3.22538803402079	-2.94465690346548	-2.66392577291017	-3.46740424724281	-3.16560852401403	-2.86381280078525	-3.59192416665034	-3.27891144386628	-2.96651017407591	-3.09409906711264	4.12427293926374	0.223300298974268	-20.5641774918943	0.0492673257760304	0.0505183200444244	0.0477847462726301	-0.0220487346951394	-0.0207039036338058	-0.0236425221255887	-0.0609147440423475	-0.0585983320016097	-0.0609348731918227	0.000198695900081274	0.000215385957379554	0.000748045536573435
10	14.590010676409	0.05	-3.08882210192604	-3.38505267948392	-2.79259152436816	0.0485167161518114	-13.2384307171594	-14.486988244145	-11.9898731901737	3.99	3.38	4.71	-3.23723259794166	-2.95823250084439	-2.67923240374713	-3.48059285840977	-3.18061881698012	-2.88064477555047	-3.60424973357759	-3.293309204897	-2.98453237523614	-3.08882210192604	4.12122344661155	-0.0108294583688395	-20.7877540606111	0.0492673257760304	0.0505183200444244	0.0477847462726301	-0.0220487346951394	-0.0207039036338058	-0.0236425221255887	-0.0609147440423475	-0.0585983320016097	-0.0609348731918227	0.000198695900081274	0.000215385957379554	0.000748045536573435
10	14.590010676409	0.05	-3.07436730782188	-3.3628413098737	-2.78589330577005	0.0508676465626072	-13.186370477788	-14.3994380895061	-11.9733028660698	3.98	3.37	4.72	-3.22818607545434	-2.95623046521514	-2.68427485497594	-3.47218130301243	-3.17967053595915	-2.88715976890586	-3.59863679472968	-3.29065608840642	-2.99175853723402	-3.07436730782188	4.11824678255755	-0.00519114828196734	-20.757631425839	0.0492673257760304	0.0505183200444244	0.0477847462726301	-0.0220487346951394	-0.0207039036338058	-0.0236425221255887	-0.0609147440423475	-0.0585983320016097	-0.0609348731918227	0.000198695900081274	0.000215385957379554	0.000748045536573435
10	14.590010676409	0.05	-3.03466879772388	-3.32152690885165	-2.74781068659611	0.0515065906414651	-13.1170226951454	-14.3157991233526	-11.9182462669382	4.01	3.35	4.73	-3.18945675500878	-2.92237801607525	-2.65529927714172	-3.42804278536606	-3.14098532873557	-2.85392787210508	-3.54632053849988	-3.25278678031054	-2.95422244128557	-3.03466879772388	4.12360629778457	0.122398463397658	-20.6442214403069	0.0492673257760304	0.0505183200444244	0.0477847462726301	-0.0220487346951394	-0.0207039036338058	-0.0236425221255887	-0.0609147440423475	-0.0585983320016097	-0.0609348731918227	0.000198695900081274	0.000215385957379554	0.000748045536573435
10	14.590010676409	0.06	-3.75359281281224	-4.05725573649989	-3.44992988912458	0.0655617836029873	-15.7335717451578	-16.9985830558036	-14.4685604345119	3.99	3.37	4.69	-3.80563567416399	-3.52242547033638	-3.23921526650878	-4.09262070742956	-3.78805346979065	-3.48348623215174	-4.23719713703062	-3.92165451880468	-3.61035770676102	-3.75359281281224	4.10833136043354	-0.198765636888279	-20.9426581553562	0.0492673257760304	0.0505183200444244	0.0477847462726301	-0.0220487346951394	-0.0207039036338058	-0.0236425221255887	-0.0609147440423475	-0.0585983320016097	-0.0609348731918227	0.000198695900081274	0.000215385957379554	0.000748045536573435
10	14.590010676409	0.06	-3.74504552043063	-4.04904058807985	-3.4410504527814	0.0649670521950418	-15.6203563073937	-16.8824017136722	-14.3583109011152	4.01	3.38	4.74	-3.75609322968936	-3.47530615410139	-3.19451907851343	-4.03642351498609	-3.73468032457514	-3.43293713416419	-4.17920994654824	-3.86969952952944	-3.55500568789102	-3.74504552043063	4.11988037128538	0.0252955807311289	-20.746221099239	0.0492673257760304	0.0505183200444244	0.0477847462726301	-0.0220487346951394	-0.0207039036338058	-0.0236425221255887	-0.0609147440423475	-0.0585983320016097	-0.0609348731918227	0.000198695900081274	0.000215385957379554	0.000748045536573435
10	14.590010676409	0.06	-3.74281460564687	-4.04745454874155	-3.43817466255219	0.0661300463895735	-15.81596697897	-17.0817425364859	-14.550191421454	4.01	3.38	4.71	-3.80709230494916	-3.52498265632762	-3.24287300770608	-4.09205463502433	-3.7888289701971	-3.48560330536986	-4.23691917026899	-3.92118828802844	-3.61517512415514	-3.74281460564687	4.11471318752836	-0.206000870003153	-20.9643710497318	0.0492673257760304	0.0505183200444244	0.0477847462726301	-0.0220487346951394	-0.0207039036338058	-0.0236425221255887	-0.0609147440423475	-0.0585983320016097	-0.0609348731918227	0.000198695900081274	0.000215385957379554	0.000748045536573435
10	14.590010676409	0.06	-3.73958442364173	-4.04455348659512	-3.43461536068832	0.0645341715875038	-15.7080911920949	-16.9817692757219	-14.4344131084679	4.02	3.39	4.75	-3.77537483137435	-3.49221162840508	-3.20904842543582	-4.05679406711054	-3.75252366929905	-3.44825327148757	-4.20382619960219	-3.88426230692364	-3.57258252164178	-3.73958442364173	4.12829889919069	-0.011019589036098	-20.8167163211613	0.0492673257760304	0.0505183200444244	0.0477847462726301	-0.0220487346951394	-0.0207039036338058	-0.0236425221255887	-0.0609147440423475	-0.0585983320016097	-0.0609348731918227	0.000198695900081274	0.000215385957379554	0.000748045536573435
10	14.590010676409	0.06	-3.72410755121089	-4.02530795940699	-3.42290714301479	0.0667884030018677	-15.9024883068535	-17.1684535629892	-14.6365230507178	4.01	3.39	4.75	-3.82489669554478	-3.54285694705477	-3.26081719856476	-4.11100278668964	-3.80786618345793	-3.50472958022621	-4.25448861965962	-3.93960196389736	-3.62916787622629	-3.72410755121089	4.13841922788867	0.0880523942509039	-20.7511842224559	0.0492673257760304	0.0505183200444244	0.0477847462726301	-0.0220487346951394	-0.0207039036338058	-0.0236425221255887	-0.0609147440423475	-0.0585983320016097	-0.0609348731918227	0.000198695900081274	0.000215385957379554	0.000748045536573435
10	14.590010676409	0.06	-3.72135066715535	-4.02694249093768	-3.41575884337301	0.0659957398598726	-15.9180783409822	-17.1934133546893	-14.6427433272752	4	3.39	4.72	-3.83566838260631	-3.55115465119108	-3.26664091977585	-4.12322818796841	-3.81738448089636	-3.51154077382432	-4.27004922935165	-3.94907830708358	-3.63487727871521	-3.72135066715535	4.11986203564312	-0.0328920991711099	-20.8075844789336	0.0492673257760304	0.0505183200444244	0.0477847462726301	-0.0220487346951394	-0.0207039036338058	-0.0236425221255887	-0.0609147440423475	-0.0585983320016097	-0.0609348731918227	0.000198695900081274	0.000215385957379554	0.000748045536573435
10	14.590010676409	0.06	-3.71600798263742	-4.02221604014395	-3.40979992513088	0.0641698856241894	-15.6966225322665	-16.9732267003848	-14.4200183641483	4	3.38	4.71	-3.78593475310926	-3.50118394105928	-3.2164331290093	-4.06968989562119	-3.76359706039258	-3.45750422516397	-4.22269288524217	-3.89820042349318	-3.58381108901145	-3.71600798263742	4.11506948092095	0.0957408894489686	-20.662482721544	0.0492673257760304	0.0505183200444244	0.0477847462726301	-0.0220487346951394	-0.0207039036338058	-0.0236425221255887	-0.0609147440423475	-0.0585983320016097	-0.0609348731918227	0.000198695900081274	0.000215385957379554	0.000748045536573435
10	14.590010676409	0.06	-3.71480427421254	-4.01507938178295	-3.41452916664214	0.0650273296450188	-15.6274883374453	-16.8894839630938	-14.3654927117968	3.99	3.4	4.73	-3.77593873948774	-3.49379760466308	-3.21165646983842	-4.06002700301289	-3.75665856801433	-3.45329013301577	-4.20739699209075	-3.89084504167428	-3.57665653223907	-3.71480427421254	4.12654744076918	-0.0582548271008221	-20.8558403499891	0.0492673257760304	0.0505183200444244	0.0477847462726301	-0.0220487346951394	-0.0207039036338058	-0.0236425221255887	-0.0609147440423475	-0.0585983320016097	-0.0609348731918227	0.000198695900081274	0.000215385957379554	0.000748045536573435
10	14.590010676409	0.06	-3.71294127690225	-4.01687847392416	-3.40900407988033	0.064463009124842	-15.7333412181735	-17.0098191889604	-14.4568632473867	3.99	3.37	4.71	-3.80832215291791	-3.52253197020895	-3.2367417875	-4.09553112092521	-3.78818774493412	-3.48084436894304	-4.24314102475695	-3.90570056052669	-3.59273565651814	-3.71294127690225	4.11298922846759	0.193488663747664	-20.5571555279073	0.0492673257760304	0.0505183200444244	0.0477847462726301	-0.0220487346951394	-0.0207039036338058	-0.0236425221255887	-0.0609147440423475	-0.0585983320016097	-0.0609348731918227	0.000198695900081274	0.000215385957379554	0.000748045536573435
10	14.590010676409	0.06	-3.70611855878672	-4.00726767514889	-3.40496944242454	0.0661158576690256	-15.6739636927162	-16.928518638175	-14.4194087472574	3.99	3.38	4.71	-3.78661000704934	-3.50598826970755	-3.22536653236575	-4.07174367707841	-3.7699909794029	-3.46823828172739	-4.21760340063148	-3.90903192314423	-3.58912747473918	-3.70611855878672	4.11656646617861	0.103484738743005	-20.6695811495455	0.0492673257760304	0.0505183200444244	0.0477847462726301	-0.0220487346951394	-0.0207039036338058	-0.0236425221255887	-0.0609147440423475	-0.0585983320016097	-0.0609348731918227	0.000198695900081274	0.000215385957379554	0.000748045536573435
10	14.590010676409	0.06	-3.70520720174296	-4.00502378431063	-3.40539061917528	0.0659153102443042	-15.6424602971562	-16.8965315304952	-14.3883890638172	3.98	3.37	4.71	-3.78994741466037	-3.50865512576574	-3.22736283687112	-4.07664514694913	-3.77407397143343	-3.47150279591773	-4.22882885332726	-3.90903920975256	-3.59659759057469	-3.70520720174296	4.11119590196193	0.334943653536887	-20.4058396309682	0.0492673257760304	0.0505183200444244	0.0477847462726301	-0.0220487346951394	-0.0207039036338058	-0.0236425221255887	-0.0609147440423475	-0.0585983320016097	-0.0609348731918227	0.000198695900081274	0.000215385957379554	0.000748045536573435
10	14.590010676409	0.06	-3.7041891984571	-4.00401611070819	-3.404362286206	0.0668938801668902	-15.7913742266295	-17.0474314299519	-14.5353170233071	3.99	3.38	4.73	-3.813541496352	-3.53255920958674	-3.25157692282148	-4.10074463981692	-3.79860118407155	-3.49645772832619	-4.2475154544997	-3.93116298492181	-3.62291154015385	-3.7041891984571	4.12290730613385	-0.144604527739782	-20.9268335331791	0.0492673257760304	0.0505183200444244	0.0477847462726301	-0.0220487346951394	-0.0207039036338058	-0.0236425221255887	-0.0609147440423475	-0.0585983320016097	-0.0609348731918227	0.000198695900081274	0.000215385957379554	0.000748045536573435
10	14.590010676409	0.06	-3.70299052850741	-4.00337301217722	-3.4026080448376	0.0667516517380291	-15.7935903531458	-17.0512572901911	-14.5359234161005	4	3.4	4.71	-3.80743706609656	-3.5266080555775	-3.24577904505844	-4.09331385026409	-3.7913991348379	-3.48948441941172	-4.24263811374817	-3.93039847200791	-3.61506190510228	-3.70299052850741	4.11870011699758	0.00865571761080444	-20.7683180891958	0.0492673257760304	0.0505183200444244	0.0477847462726301	-0.0220487346951394	-0.0207039036338058	-0.0236425221255887	-0.0609147440423475	-0.0585983320016097	-0.0609348731918227	0.000198695900081274	0.000215385957379554	0.000748045536573435
10	14.590010676409	0.06	-3.70210020646756	-4.00372287316074	-3.40047753977438	0.0655437650442312	-15.64200303188	-16.8998370155172	-14.3841690482428	4.01	3.37	4.76	-3.76272352381971	-3.48266866205116	-3.20261380028262	-4.04388999664769	-3.74290826178221	-3.44192652691674	-4.18705905962921	-3.87196550082388	-3.55253135657989	-3.70210020646756	4.12627506628324	-0.0892342605027519	-20.8882929669969	0.0492673257760304	0.0505183200444244	0.0477847462726301	-0.0220487346951394	-0.0207039036338058	-0.0236425221255887	-0.0609147440423475	-0.0585983320016097	-0.0609348731918227	0.000198695900081274	0.000215385957379554	0.000748045536573435
10	14.590010676409	0.06	-3.70076230298626	-4.00196095774395	-3.39956364822857	0.0654588028363307	-15.6117988562769	-16.8680755746361	-14.3555221379177	4.01	3.38	4.75	-3.75635274231314	-3.47659240597646	-3.19683206963978	-4.03713014255339	-3.73645846340215	-3.4357867842509	-4.18136975522031	-3.87024693998809	-3.5613012890949	-3.70076230298626	4.12847531441314	-0.107127659575876	-20.9089080733443	0.0492673257760304	0.0505183200444244	0.0477847462726301	-0.0220487346951394	-0.0207039036338058	-0.0236425221255887	-0.0609147440423475	-0.0585983320016097	-0.0609348731918227	0.000198695900081274	0.000215385957379554	0.000748045536573435
10	14.590010676409	0.06	-3.69813207322218	-3.99992017647353	-3.39634396997082	0.0664664168152343	-15.8651766200122	-17.1314454564364	-14.598907783588	4.02	3.39	4.75	-3.80550821998972	-3.5242245140711	-3.24294080815248	-4.08878471013863	-3.78656265476904	-3.48434059939945	-4.23688389854203	-3.92034466252737	-3.61275473728287	-3.69813207322218	4.14272080662198	0.158915017251628	-20.6836683653435	0.0492673257760304	0.0505183200444244	0.0477847462726301	-0.0220487346951394	-0.0207039036338058	-0.0236425221255887	-0.0609147440423475	-0.0585983320016097	-0.0609348731918227	0.000198695900081274	0.000215385957379554	0.000748045536573435
10	14.590010676409	0.06	-3.69774592465228	-3.99707990659437	-3.39841194271018	0.0680340105274482	-15.801044190526	-17.0465333475012	-14.5555550335508	3.97	3.36	4.7	-3.82563981166883	-3.5461229851802	-3.26660615869157	-4.11529381229402	-3.81461368475767	-3.51393355722131	-4.26418129388015	-3.95152053700541	-3.63877065001355	-3.69774592465228	4.10312202685203	-0.0342092379131477	-20.7448976232822	0.0492673257760304	0.0505183200444244	0.0477847462726301	-0.0220487346951394	-0.0207039036338058	-0.0236425221255887	-0.0609147440423475	-0.0585983320016097	-0.0609348731918227	0.000198695900081274	0.000215385957379554	0.000748045536573435
10	14.590010676409	0.06	-3.69711567680234	-3.99680034934473	-3.39743100425994	0.0657974665089097	-15.6126596930731	-16.8655411914482	-14.359778194698	4	3.39	4.74	-3.76036964134465	-3.48102505956028	-3.20168047777591	-4.04201660267354	-3.74174946270281	-3.44148232273208	-4.18796538797019	-3.87619780275416	-3.56501035064716	-3.69711567680234	4.1262269933206	-0.272207790618078	-21.0747747878874	0.0492673257760304	0.0505183200444244	0.0477847462726301	-0.0220487346951394	-0.0207039036338058	-0.0236425221255887	-0.0609147440423475	-0.0585983320016097	-0.0609348731918227	0.000198695900081274	0.000215385957379554	0.000748045536573435
10	14.590010676409	0.06	-3.69704726621532	-3.99619418728311	-3.39790034514753	0.0666475635131208	-15.6940770229381	-16.9448648378646	-14.4432892080116	4	3.36	4.71	-3.78501896125133	-3.50562720207838	-3.22623544290543	-4.06937922538097	-3.76899736939545	-3.46861551340993	-4.21163436893716	-3.90345805339394	-3.58893264032522	-3.69704726621532	4.11266891468159	0.13152810507516	-20.6060345251632	0.0492673257760304	0.0505183200444244	0.0477847462726301	-0.0220487346951394	-0.0207039036338058	-0.0236425221255887	-0.0609147440423475	-0.0585983320016097	-0.0609348731918227	0.000198695900081274	0.000215385957379554	0.000748045536573435
10	14.590010676409	0.06	-3.69694589495235	-3.99668955348326	-3.39720223642144	0.0672101003472794	-15.8462991776351	-17.103543446358	-14.5890549089121	4.03	3.39	4.8	-3.78864541111801	-3.51015032942394	-3.23165524772987	-4.0693508742636	-3.77022174466912	-3.47109261507463	-4.21436112108471	-3.90157970849657	-3.59424664071326	-3.69694589495235	4.15409363328465	-0.0871968751505244	-20.9651233876642	0.0492673257760304	0.0505183200444244	0.0477847462726301	-0.0220487346951394	-0.0207039036338058	-0.0236425221255887	-0.0609147440423475	-0.0585983320016097	-0.0609348731918227	0.000198695900081274	0.000215385957379554	0.000748045536573435
10	14.590010676409	0.06	-3.69575914305443	-4.00004630825435	-3.39147197785451	0.0652987264961193	-15.6559015585792	-16.9173784849274	-14.3944246322309	4.02	3.39	4.73	-3.76210629217638	-3.48157758695894	-3.20104888174149	-4.04266618172618	-3.74121698770835	-3.43976779369052	-4.18716408643292	-3.87700410901426	-3.5628735353956	-3.69575914305443	4.11923318668159	-0.00759190045880719	-20.7887582361573	0.0492673257760304	0.0505183200444244	0.0477847462726301	-0.0220487346951394	-0.0207039036338058	-0.0236425221255887	-0.0609147440423475	-0.0585983320016097	-0.0609348731918227	0.000198695900081274	0.000215385957379554	0.000748045536573435
10	14.590010676409	0.06	-3.69562356500994	-3.99686931085054	-3.39437781916935	0.0665173409761835	-15.7501601121222	-17.006733414364	-14.4935868098803	3.99	3.38	4.73	-3.80375177413814	-3.52270468465416	-3.24165759517018	-4.09013213665267	-3.78792531536987	-3.48571849408706	-4.23608985592117	-3.92620106735108	-3.61045552623303	-3.69562356500994	4.12082253090165	-0.0675733191206175	-20.8428651827591	0.0492673257760304	0.0505183200444244	0.0477847462726301	-0.0220487346951394	-0.0207039036338058	-0.0236425221255887	-0.0609147440423475	-0.0585983320016097	-0.0609348731918227	0.000198695900081274	0.000215385957379554	0.000748045536573435
10	14.590010676409	0.06	-3.69512495473873	-3.99383994531111	-3.39640996416635	0.0652871838189288	-15.549515869539	-16.8025392386514	-14.2964925004265	3.99	3.39	4.74	-3.7568923049445	-3.47672787345754	-3.19656344197058	-4.03959640483446	-3.73834975245965	-3.43710310008484	-4.18216884907687	-3.86774223378437	-3.55918846063146	-3.69512495473873	4.12436441800622	-0.0248944701477524	-20.8152030909889	0.0492673257760304	0.0505183200444244	0.0477847462726301	-0.0220487346951394	-0.0207039036338058	-0.0236425221255887	-0.0609147440423475	-0.0585983320016097	-0.0609348731918227	0.000198695900081274	0.000215385957379554	0.000748045536573435
10	14.590010676409	0.06	-3.69395355572862	-3.99510694713767	-3.39280016431956	0.0666611080008942	-15.7647285058086	-17.0210103441206	-14.5084466674967	3.99	3.38	4.73	-3.80279105811251	-3.5221157489143	-3.2414404397161	-4.08858158294914	-3.7868127288523	-3.48504387475545	-4.24016800300096	-3.92472197382183	-3.60851515303979	-3.69395355572862	4.12277089392289	-0.185637220523903	-20.9630699832607	0.0492673257760304	0.0505183200444244	0.0477847462726301	-0.0220487346951394	-0.0207039036338058	-0.0236425221255887	-0.0609147440423475	-0.0585983320016097	-0.0609348731918227	0.000198695900081274	0.000215385957379554	0.000748045536573435
10	14.590010676409	0.06	-3.69293269851971	-3.99824187338259	-3.38762352365683	0.0642628735506944	-15.6575559660696	-16.9299979800373	-14.3851139521018	3.99	3.37	4.72	-3.78543395059725	-3.50092445416852	-3.2164149577398	-4.07029116153136	-3.76437207700926	-3.45845299248716	-4.21318166868455	-3.8999084758212	-3.57925146666646	-3.69293269851971	4.11316436619968	0.0641529922707001	-20.6896857809123	0.0492673257760304	0.0505183200444244	0.0477847462726301	-0.0220487346951394	-0.0207039036338058	-0.0236425221255887	-0.0609147440423475	-0.0585983320016097	-0.0609348731918227	0.000198695900081274	0.000215385957379554	0.000748045536573435
10	14.590010676409	0.06	-3.69108678554483	-3.9901140043346	-3.39205956675505	0.0666398698866757	-15.7338644854508	-16.987900836436	-14.4798281344656	4.01	3.39	4.73	-3.77842231750634	-3.49950151492171	-3.22058071233708	-4.06027744837913	-3.76055027405797	-3.46082309973681	-4.20623052647631	-3.8938737764655	-3.58846578643906	-3.69108678554483	4.13380676216289	-0.0339432887871518	-20.8602992568874	0.0492673257760304	0.0505183200444244	0.0477847462726301	-0.0220487346951394	-0.0207039036338058	-0.0236425221255887	-0.0609147440423475	-0.0585983320016097	-0.0609348731918227	0.000198695900081274	0.000215385957379554	0.000748045536573435
10	14.590010676409	0.06	-3.68835900497393	-3.98848860114132	-3.38822940880654	0.0664093664556801	-15.7401493146853	-16.9970170858987	-14.4832815434719	4.01	3.4	4.73	-3.78481796665119	-3.50494440424006	-3.22507084182892	-4.06769219551711	-3.76690110976811	-3.46611002401911	-4.2122333634708	-3.90395846187221	-3.58790686750648	-3.68835900497393	4.13335068363656	-0.0949863422959125	-20.9162687792899	0.0492673257760304	0.0505183200444244	0.0477847462726301	-0.0220487346951394	-0.0207039036338058	-0.0236425221255887	-0.0609147440423475	-0.0585983320016097	-0.0609348731918227	0.000198695900081274	0.000215385957379554	0.000748045536573435
10	14.590010676409	0.06	-3.68791923519323	-3.98687190809679	-3.38896656228967	0.0666356834901034	-15.8173460595379	-17.0780785714854	-14.5566135475905	4.01	3.39	4.74	-3.80526631117478	-3.52435514572749	-3.24344398028019	-4.08996661028298	-3.78803838944831	-3.48611016861364	-4.24091824344446	-3.92077115395117	-3.61309536967267	-3.68791923519323	4.13892449278457	0.174906361091663	-20.6643218777152	0.0492673257760304	0.0505183200444244	0.0477847462726301	-0.0220487346951394	-0.0207039036338058	-0.0236425221255887	-0.0609147440423475	-0.0585983320016097	-0.0609348731918227	0.000198695900081274	0.000215385957379554	0.000748045536573435
10	14.590010676409	0.06	-3.68769995765969	-3.98609320809598	-3.38930670722341	0.0671841593846845	-15.7128703344298	-16.9597863609742	-14.4659543078855	3.99	3.37	4.73	-3.79554526875859	-3.51648949975551	-3.23743373075243	-4.0815940553251	-3.78150743081761	-3.48142080631012	-4.22435772191158	-3.91523211286492	-3.6021693855962	-3.68769995765969	4.12340178191207	0.127756201477273	-20.6473695881185	0.0492673257760304	0.0505183200444244	0.0477847462726301	-0.0220487346951394	-0.0207039036338058	-0.0236425221255887	-0.0609147440423475	-0.0585983320016097	-0.0609348731918227	0.000198695900081274	0.000215385957379554	0.000748045536573435
10	14.590010676409	0.06	-3.6847891863966	-3.98592793810328	-3.38365043468991	0.0659707150943518	-15.6123698545003	-16.8634658950235	-14.3612738139772	3.98	3.37	4.7	-3.77896410363085	-3.49860376390218	-3.2182434241735	-4.06438510782821	-3.76284945986478	-3.46131381190134	-4.21163360460944	-3.89852402203074	-3.58128934232126	-3.6847891863966	4.10645920583763	0.208946129329337	-20.5161080523497	0.0492673257760304	0.0505183200444244	0.0477847462726301	-0.0220487346951394	-0.0207039036338058	-0.0236425221255887	-0.0609147440423475	-0.0585983320016097	-0.0609348731918227	0.000198695900081274	0.000215385957379554	0.000748045536573435
10	14.590010676409	0.06	-3.6814552301286	-3.98545366666252	-3.37745679359467	0.0642741810725958	-15.5687071247217	-16.8338097215624	-14.3036045278811	3.99	3.39	4.7	-3.76419963495644	-3.48131068634784	-3.19842173773925	-4.04749295363039	-3.74331380874122	-3.43913466385204	-4.18978333138261	-3.87533611362971	-3.5585230415465	-3.6814552301286	4.1132747262929	0.0799425485231505	-20.6781064809675	0.0492673257760304	0.0505183200444244	0.0477847462726301	-0.0220487346951394	-0.0207039036338058	-0.0236425221255887	-0.0609147440423475	-0.0585983320016097	-0.0609348731918227	0.000198695900081274	0.000215385957379554	0.000748045536573435
10	14.590010676409	0.06	-3.68062987697519	-3.98162048763531	-3.37963926631506	0.064315880546483	-15.4655976944056	-16.7218862281343	-14.209309160677	3.98	3.37	4.72	-3.74664780906202	-3.46516815908539	-3.18368850910876	-4.02955432633345	-3.72682036276346	-3.42408639919347	-4.17229566984936	-3.85723059273596	-3.54790936366924	-3.68062987697519	4.11045068748127	-0.147134365077969	-20.8831962246085	0.0492673257760304	0.0505183200444244	0.0477847462726301	-0.0220487346951394	-0.0207039036338058	-0.0236425221255887	-0.0609147440423475	-0.0585983320016097	-0.0609348731918227	0.000198695900081274	0.000215385957379554	0.000748045536573435
10	14.590010676409	0.06	-3.6804722410661	-3.98050064992856	-3.38044383220363	0.0666138109739577	-15.76368824478	-17.0203649082029	-14.5070115813572	3.99	3.37	4.71	-3.803569501169	-3.52273785886254	-3.24190621655607	-4.08953349433861	-3.78758806988154	-3.48564264542448	-4.23406934963902	-3.91958887439864	-3.61020157685616	-3.6804722410661	4.11824857061254	0.177120127277374	-20.5876109776163	0.0492673257760304	0.0505183200444244	0.0477847462726301	-0.0220487346951394	-0.0207039036338058	-0.0236425221255887	-0.0609147440423475	-0.0585983320016097	-0.0609348731918227	0.000198695900081274	0.000215385957379554	0.000748045536573435
10	14.590010676409	0.06	-3.67994714702616	-3.97735530922477	-3.38253898482754	0.0663431076475129	-15.6840253449974	-16.9370812620956	-14.4309694278993	4.03	3.41	4.77	-3.75419859150417	-3.47645175388501	-3.19870491626585	-4.03265137786833	-3.73430377048331	-3.43595616309829	-4.17551799555059	-3.86974487993878	-3.55704314227077	-3.67994714702616	4.15557644299803	0.0243519072677969	-20.8870658896243	0.0492673257760304	0.0505183200444244	0.0477847462726301	-0.0220487346951394	-0.0207039036338058	-0.0236425221255887	-0.0609147440423475	-0.0585983320016097	-0.0609348731918227	0.000198695900081274	0.000215385957379554	0.000748045536573435
10	14.590010676409	0.06	-3.67907726224011	-3.98011837864639	-3.37803614583383	0.0642538323569282	-15.5027189264337	-16.76267252598	-14.2427653268873	4	3.39	4.72	-3.74446606036172	-3.46301610160248	-3.18156614284323	-4.02579759239	-3.72320156185159	-3.42060553131318	-4.17055089440583	-3.85790775784302	-3.54032077769182	-3.67907726224011	4.12265701986222	0.167475422337199	-20.6172007151052	0.0492673257760304	0.0505183200444244	0.0477847462726301	-0.0220487346951394	-0.0207039036338058	-0.0236425221255887	-0.0609147440423475	-0.0585983320016097	-0.0609348731918227	0.000198695900081274	0.000215385957379554	0.000748045536573435
10	14.590010676409	0.06	-3.67894836107493	-3.97639991072369	-3.38149681142617	0.0670349449471268	-15.558496674611	-16.7946343959289	-14.3223589532932	4.02	3.37	4.75	-3.72870011643937	-3.45425610314604	-3.17981208985271	-4.00601296558406	-3.71115785757128	-3.4163027495585	-4.14885323151517	-3.84104248086153	-3.53307351005834	-3.67894836107493	4.12772345961257	-0.0345497365487693	-20.8271641161885	0.0492673257760304	0.0505183200444244	0.0477847462726301	-0.0220487346951394	-0.0207039036338058	-0.0236425221255887	-0.0609147440423475	-0.0585983320016097	-0.0609348731918227	0.000198695900081274	0.000215385957379554	0.000748045536573435
10	14.590010676409	0.06	-3.6783156214186	-3.97834648472649	-3.37828475811071	0.0660538776357806	-15.7184095983062	-16.9771539140763	-14.4596652825361	3.98	3.37	4.74	-3.80239831632887	-3.52047548690783	-3.2385526574868	-4.0893341245155	-3.7861368918951	-3.48293965927469	-4.23640215544238	-3.91872901523653	-3.60656365274719	-3.6783156214186	4.12139390083579	-0.0240798614753507	-20.7963708138673	0.0492673257760304	0.0505183200444244	0.0477847462726301	-0.0220487346951394	-0.0207039036338058	-0.0236425221255887	-0.0609147440423475	-0.0585983320016097	-0.0609348731918227	0.000198695900081274	0.000215385957379554	0.000748045536573435
10	14.590010676409	0.06	-3.67820055630855	-3.98161232258584	-3.37478879003126	0.0633212725320425	-15.4810383741412	-16.7490924275535	-14.212984320729	4	3.39	4.72	-3.74069178786002	-3.45748841999523	-3.17428505213044	-4.02164751079389	-3.71717331617615	-3.41269912155841	-4.16794093040478	-3.84897074293905	-3.53252864543905	-3.67820055630855	4.12494643233588	0.0125247345097975	-20.7815099805818	0.0492673257760304	0.0505183200444244	0.0477847462726301	-0.0220487346951394	-0.0207039036338058	-0.0236425221255887	-0.0609147440423475	-0.0585983320016097	-0.0609348731918227	0.000198695900081274	0.000215385957379554	0.000748045536573435
10	14.590010676409	0.06	-3.67792692673441	-3.98512254100061	-3.37073131246821	0.0612032570670105	-15.3627135920096	-16.6441103523474	-14.0813168316718	4.01	3.38	4.74	-3.7026100841401	-3.41755354064379	-3.13249699714748	-3.97889088278408	-3.67256403328575	-3.36623718378742	-4.122421568404	-3.80888779084424	-3.48226735465025	-3.67792692673441	4.12641672548925	-0.384393984357888	-21.1883776140489	0.0492673257760304	0.0505183200444244	0.0477847462726301	-0.0220487346951394	-0.0207039036338058	-0.0236425221255887	-0.0609147440423475	-0.0585983320016097	-0.0609348731918227	0.000198695900081274	0.000215385957379554	0.000748045536573435
10	14.590010676409	0.06	-3.67780377727984	-3.97586052639242	-3.37974702816726	0.0666960016423894	-15.5552573729781	-16.7944991125156	-14.3160156334405	4	3.35	4.77	-3.7485265250433	-3.47192818766654	-3.19532985028979	-4.0297837123711	-3.73243181493004	-3.43507991748898	-4.17002679317868	-3.86049619215521	-3.5597452539278	-3.67780377727984	4.12353906874189	-0.163192529505194	-20.947333135208	0.0492673257760304	0.0505183200444244	0.0477847462726301	-0.0220487346951394	-0.0207039036338058	-0.0236425221255887	-0.0609147440423475	-0.0585983320016097	-0.0609348731918227	0.000198695900081274	0.000215385957379554	0.000748045536573435
10	14.590010676409	0.06	-3.67759475889609	-3.97761802507354	-3.37757149271863	0.0649263120589066	-15.5598688127737	-16.8174488935604	-14.302288731987	3.99	3.39	4.75	-3.76182502172538	-3.48052217700329	-3.1992193322812	-4.0450997733755	-3.74261412695027	-3.44012848052504	-4.18815708303719	-3.88352447260971	-3.5609388671302	-3.67759475889609	4.12647824456399	-0.0308639106995655	-20.8284443762362	0.0492673257760304	0.0505183200444244	0.0477847462726301	-0.0220487346951394	-0.0207039036338058	-0.0236425221255887	-0.0609147440423475	-0.0585983320016097	-0.0609348731918227	0.000198695900081274	0.000215385957379554	0.000748045536573435
10	14.590010676409	0.06	-3.67614254102434	-3.97622139410492	-3.37606368794376	0.0663518635966158	-15.7437285636346	-17.0014655027405	-14.4859916245288	4.01	3.38	4.72	-3.78722426162305	-3.50705242292166	-3.22688058422026	-4.07045409386519	-3.76932943658411	-3.46820477930303	-4.21595826616267	-3.91296176147088	-3.59470266795081	-3.67614254102434	4.12519025375858	-0.0949183942845793	-20.8896249056988	0.0492673257760304	0.0505183200444244	0.0477847462726301	-0.0220487346951394	-0.0207039036338058	-0.0236425221255887	-0.0609147440423475	-0.0585983320016097	-0.0609348731918227	0.000198695900081274	0.000215385957379554	0.000748045536573435
10	14.590010676409	0.06	-3.67601305815423	-3.97494742439564	-3.37707869191282	0.065727493709196	-15.4458065683741	-16.6860045145921	-14.2056086221562	3.97	3.36	4.71	-3.7446275833506	-3.46630574577941	-3.18798390820821	-4.02813516948136	-3.72874144943829	-3.42934772939523	-4.17377959191806	-4.9922011090041	-3.55018222857318	-3.67601305815423	4.09652152067562	0.221799204188588	-20.4606494988469	0.0492673257760304	0.0505183200444244	0.0477847462726301	-0.0220487346951394	-0.0207039036338058	-0.0236425221255887	-0.0609147440423475	-0.0585983320016097	-0.0609348731918227	0.000198695900081274	0.000215385957379554	0.000748045536573435
10	14.590010676409	0.06	-3.67599576701856	-3.97486833906687	-3.37712319497025	0.0650635405189929	-15.5096919007914	-16.7618020634333	-14.2575817381494	4	3.38	4.72	-3.74210461770147	-3.46256861054894	-3.1830326033964	-4.02298899861281	-3.72247086874247	-3.42195273887213	-4.1694054899082	-3.85765015401971	-3.54142884213278	-3.67599576701856	4.12005066919987	-0.0192772015245991	-20.7956436527727	0.0492673257760304	0.0505183200444244	0.0477847462726301	-0.0220487346951394	-0.0207039036338058	-0.0236425221255887	-0.0609147440423475	-0.0585983320016097	-0.0609348731918227	0.000198695900081274	0.000215385957379554	0.000748045536573435
10	14.590010676409	0.06	-3.67579012722454	-3.98183180616962	-3.36974844827947	0.0616518791977797	-15.3311271989824	-16.6049238117192	-14.0573305862457	3.99	3.36	4.7	-3.71615774810916	-3.43108392268179	-3.14601009725442	-3.99622723679742	-3.68966872585946	-3.38311021492151	-4.1355596403764	-3.82258070586037	-3.50615786908124	-3.67579012722454	4.10877119760355	0.14194479918398	-20.5985797039471	0.0492673257760304	0.0505183200444244	0.0477847462726301	-0.0220487346951394	-0.0207039036338058	-0.0236425221255887	-0.0609147440423475	-0.0585983320016097	-0.0609348731918227	0.000198695900081274	0.000215385957379554	0.000748045536573435
10	14.590010676409	0.06	-3.67572870179549	-3.9748050456065	-3.37665235798449	0.0675139030683569	-15.7391696821204	-16.9848986400882	-14.4934407241526	3.99	3.37	4.73	-3.80011275513183	-3.52139984651091	-3.24268693788999	-4.08637442999447	-3.78666613803395	-3.48695784607344	-4.22880120348888	-3.91773823345489	-3.61194607818396	-3.67572870179549	4.11650076146289	-0.13952174886523	-20.895877588784	0.0492673257760304	0.0505183200444244	0.0477847462726301	-0.0220487346951394	-0.0207039036338058	-0.0236425221255887	-0.0609147440423475	-0.0585983320016097	-0.0609348731918227	0.000198695900081274	0.000215385957379554	0.000748045536573435
10	14.590010676409	0.06	-3.67438675342761	-3.97677734405731	-3.37199616279792	0.0636557108110663	-15.4100010644853	-16.6686915042805	-14.1513106246902	3.97	3.37	4.72	-3.74250362377496	-3.45989874558554	-3.17729386739611	-4.02607106653604	-3.72205337204074	-3.41803567754543	-4.16456336148806	-3.85604486429295	-3.53963007581012	-3.67438675342761	4.10327784035963	-0.156577668608673	-20.8687879788248	0.0492673257760304	0.0505183200444244	0.0477847462726301	-0.0220487346951394	-0.0207039036338058	-0.0236425221255887	-0.0609147440423475	-0.0585983320016097	-0.0609348731918227	0.000198695900081274	0.000215385957379554	0.000748045536573435
10	14.590010676409	0.06	-3.67411543865241	-3.97167265663495	-3.37655822066987	0.0668212632541921	-15.6059268740712	-16.8479560902113	-14.3638976579311	4.01	3.36	4.75	-3.75510427843318	-3.47827846060139	-3.2014526427696	-4.03618983341139	-3.73864242361624	-3.44109501382109	-4.17594739582812	-3.86598287723498	-3.56094557707616	-3.67411543865241	4.12432829364907	-0.0615420453274405	-20.8433407159216	0.0492673257760304	0.0505183200444244	0.0477847462726301	-0.0220487346951394	-0.0207039036338058	-0.0236425221255887	-0.0609147440423475	-0.0585983320016097	-0.0609348731918227	0.000198695900081274	0.000215385957379554	0.000748045536573435
10	14.590010676409	0.06	-3.67406417038246	-3.97120310927936	-3.37692523148556	0.0680038075028166	-15.8480230922846	-17.0975128992484	-14.5985332853209	3.99	3.39	4.73	-3.81989999048637	-3.5407409028542	-3.26158181522202	-4.10697840848817	-3.80683957022172	-3.50670073195528	-4.25502226728639	-3.94492564270977	-3.62981611916272	-3.67406417038246	4.1289404531764	-0.00273370637626971	-20.8192838721072	0.0492673257760304	0.0505183200444244	0.0477847462726301	-0.0220487346951394	-0.0207039036338058	-0.0236425221255887	-0.0609147440423475	-0.0585983320016097	-0.0609348731918227	0.000198695900081274	0.000215385957379554	0.000748045536573435
10	14.590010676409	0.06	-3.67300465701003	-3.9700866526426	-3.37592266137746	0.06678809823426	-15.6785164426409	-16.9266547986268	-14.430378086655	4.01	3.39	4.73	-3.77010013356745	-3.492100337471	-3.21410054137455	-4.05199230162529	-3.75320632944202	-3.45442035725876	-4.19883833911558	-3.8881313088903	-3.57478102853877	-3.67300465701003	4.13641821512597	0.285046093908563	-20.5456571507082	0.0492673257760304	0.0505183200444244	0.0477847462726301	-0.0220487346951394	-0.0207039036338058	-0.0236425221255887	-0.0609147440423475	-0.0585983320016097	-0.0609348731918227	0.000198695900081274	0.000215385957379554	0.000748045536573435
10	14.590010676409	0.06	-3.67280794615307	-3.97517854426321	-3.37043734804292	0.0632945216198617	-15.4627806718448	-16.7296249460259	-14.1959363976637	3.99	3.37	4.73	-3.73767280616535	-3.45463900184938	-3.17160519753342	-4.01856730943126	-3.71426287924893	-3.40995844906661	-4.15828347155078	-3.8425672713538	-3.530353002433	-3.67280794615307	4.12573043895597	0.0696263195394015	-20.7246014983314	0.0492673257760304	0.0505183200444244	0.0477847462726301	-0.0220487346951394	-0.0207039036338058	-0.0236425221255887	-0.0609147440423475	-0.0585983320016097	-0.0609348731918227	0.000198695900081274	0.000215385957379554	0.000748045536573435
10	14.590010676409	0.06	-3.67270435548833	-3.97067696187782	-3.37473174909884	0.0655651826950223	-15.5482201695036	-16.7982941561062	-14.2981461829011	4.01	3.4	4.75	-3.74342629544193	-3.4648527814167	-3.18627926739147	-4.02356203214663	-3.72414173487555	-3.42472143760448	-4.1696077717655	-3.85300661598371	-3.54865069946456	-3.67270435548833	4.13660168966658	0.0959524104038491	-20.7300326613437	0.0492673257760304	0.0505183200444244	0.0477847462726301	-0.0220487346951394	-0.0207039036338058	-0.0236425221255887	-0.0609147440423475	-0.0585983320016097	-0.0609348731918227	0.000198695900081274	0.000215385957379554	0.000748045536573435
10	14.590010676409	0.06	-3.67225213414086	-3.97273826440065	-3.37176600388108	0.0660388078158181	-15.6296560652002	-16.88144581904	-14.3778663113604	3.98	3.37	4.71	-3.78088976920351	-3.50052995143549	-3.22017013366747	-4.06619342626735	-3.76467782608153	-3.4631622258957	-5.37568485327649	-3.89377600715053	-3.58915381619389	-3.67225213414086	4.11173321058138	-0.0273638341008951	-20.7675203569704	0.0492673257760304	0.0505183200444244	0.0477847462726301	-0.0220487346951394	-0.0207039036338058	-0.0236425221255887	-0.0609147440423475	-0.0585983320016097	-0.0609348731918227	0.000198695900081274	0.000215385957379554	0.000748045536573435
10	14.590010676409	0.06	-3.67188465079265	-3.96917289018962	-3.37459641139567	0.0678247082774579	-15.7638744596174	-17.0084892621588	-14.5192596570761	3.98	3.35	4.7	-3.81207760438243	-3.53312465672666	-3.2541717090709	-4.1000765212336	-3.80004893787657	-3.50002135451954	-4.2486902453813	-3.93662262669268	-3.62278570618659	-3.67188465079265	4.1109221744838	-0.0422892837315453	-20.7782217378604	0.0492673257760304	0.0505183200444244	0.0477847462726301	-0.0220487346951394	-0.0207039036338058	-0.0236425221255887	-0.0609147440423475	-0.0585983320016097	-0.0609348731918227	0.000198695900081274	0.000215385957379554	0.000748045536573435
10	14.590010676409	0.06	-3.6718381489477	-3.97037065549337	-3.37330564240203	0.0637009036614642	-15.2644271946466	-16.5107547158931	-14.0180996734	3.98	3.38	4.72	-3.70163152571364	-3.42221091027866	-3.14279029484369	-3.98142518822901	-3.68088412446423	-3.38034306069944	-4.11847840483619	-3.81367051496605	-3.49840056206427	-3.6718381489477	4.11154697152261	-0.46066747880742	-21.2089936660707	0.0492673257760304	0.0505183200444244	0.0477847462726301	-0.0220487346951394	-0.0207039036338058	-0.0236425221255887	-0.0609147440423475	-0.0585983320016097	-0.0609348731918227	0.000198695900081274	0.000215385957379554	0.000748045536573435
10	14.590010676409	0.06	-3.67158185519433	-3.96942209929261	-3.37374161109605	0.0650304776652185	-15.3194078289604	-16.5564924300343	-14.0823232278865	4.02	3.36	4.72	-3.68166074227496	-3.40657072366785	-3.13148070506074	-3.9561976866889	-3.66059454141588	-3.36499139614287	-4.09337339901783	-3.79124364127528	-3.48250874853854	-3.67158185519433	4.11319340287435	-0.0413603136639768	-20.7886276065247	0.0492673257760304	0.0505183200444244	0.0477847462726301	-0.0220487346951394	-0.0207039036338058	-0.0236425221255887	-0.0609147440423475	-0.0585983320016097	-0.0609348731918227	0.000198695900081274	0.000215385957379554	0.000748045536573435
10	14.590010676409	0.06	-3.6707242472185	-3.96798441789788	-3.37346407653912	0.0656853684862408	-15.5323282663596	-16.7799013121236	-14.2847552205956	4.01	3.39	4.74	-3.7344633385497	-3.45680879726809	-3.17915425598649	-4.01332502730637	-3.71493732914155	-3.41654963097673	-4.15259998149615	-3.84623024923815	-3.53844779770501	-3.6707242472185	4.13341059307914	-0.169690442740906	-20.9944014553844	0.0492673257760304	0.0505183200444244	0.0477847462726301	-0.0220487346951394	-0.0207039036338058	-0.0236425221255887	-0.0609147440423475	-0.0585983320016097	-0.0609348731918227	0.000198695900081274	0.000215385957379554	0.000748045536573435
10	14.590010676409	0.06	-3.67069567625316	-3.97403508801317	-3.36735626449315	0.0644052464884066	-15.6126798791482	-16.8799753667086	-14.3453843915879	4	3.38	4.73	-3.76917365852238	-3.48619594880975	-3.20321823909712	-4.05217533426742	-3.74795074836852	-3.44372616246962	-4.19831967800945	-3.87799710980727	-3.56982178234634	-3.67069567625316	4.12162467801665	0.379341001616401	-20.4012221392144	0.0492673257760304	0.0505183200444244	0.0477847462726301	-0.0220487346951394	-0.0207039036338058	-0.0236425221255887	-0.0609147440423475	-0.0585983320016097	-0.0609348731918227	0.000198695900081274	0.000215385957379554	0.000748045536573435
10	14.590010676409	0.06	-3.67000510431946	-3.96933484268054	-3.37067536595839	0.0678015791979291	-15.9262813936136	-17.1839488680912	-14.668613919136	4	3.4	4.74	-3.83567779879622	-3.55495028690986	-3.27422277502349	-4.12350221899863	-3.82170926898581	-3.51991631897299	-4.2751414979294	-3.96073578460789	-3.64533165800803	-3.67000510431946	4.13407211712153	-0.0775384056507974	-20.9034643653178	0.0492673257760304	0.0505183200444244	0.0477847462726301	-0.0220487346951394	-0.0207039036338058	-0.0236425221255887	-0.0609147440423475	-0.0585983320016097	-0.0609348731918227	0.000198695900081274	0.000215385957379554	0.000748045536573435
10	14.590010676409	0.06	-3.66943633924572	-3.97240458782871	-3.36646809066273	0.0650524995095423	-15.6519564900352	-16.915666478581	-14.3882465014894	4	3.39	4.73	-3.77751286547197	-3.49530815624567	-3.21310344701936	-4.06118669856115	-3.75778971430283	-3.45439273004451	-4.20838293419703	-3.89051406295957	-5.12837930968899	-3.66943633924572	4.12029349621867	0.0363919798676845	-20.7508558776596	0.0492673257760304	0.0505183200444244	0.0477847462726301	-0.0220487346951394	-0.0207039036338058	-0.0236425221255887	-0.0609147440423475	-0.0585983320016097	-0.0609348731918227	0.000198695900081274	0.000215385957379554	0.000748045536573435
10	14.590010676409	0.06	-3.66933244655644	-3.96739514906152	-3.37126974405135	0.0671302354574931	-15.7745419709705	-17.0268909014619	-14.5221930404792	4.01	3.4	4.73	-3.79134855640082	-3.51249017073272	-3.23363178506463	-4.07469578980996	-3.7749968639181	-3.47529793802623	-4.22416826511632	-3.91236428807985	-3.59857158664029	-3.66933244655644	4.13511934005708	0.251464219520993	-20.5830144407012	0.0492673257760304	0.0505183200444244	0.0477847462726301	-0.0220487346951394	-0.0207039036338058	-0.0236425221255887	-0.0609147440423475	-0.0585983320016097	-0.0609348731918227	0.000198695900081274	0.000215385957379554	0.000748045536573435
10	14.590010676409	0.06	-3.66900241106348	-3.96763064370145	-3.37037417842551	0.065936669886843	-15.6211047728129	-16.8732467343055	-14.3689628113203	4	3.39	4.74	-3.76721439252702	-3.48765425255517	-3.20809411258332	-4.05001209810948	-3.74946590374339	-3.4489197093773	-4.19099966440876	-3.88003331811507	-3.57387690065976	-3.66900241106348	4.13457246066867	0.32219234422661	-20.5028729250129	0.0492673257760304	0.0505183200444244	0.0477847462726301	-0.0220487346951394	-0.0207039036338058	-0.0236425221255887	-0.0609147440423475	-0.0585983320016097	-0.0609348731918227	0.000198695900081274	0.000215385957379554	0.000748045536573435
10	14.590010676409	0.06	-3.66862066015109	-3.97095853289459	-3.3662827874076	0.0655249210438476	-15.6914867433047	-16.9534940544751	-14.4294794321343	4.01	3.37	4.72	-3.7721979015141	-3.49139788969377	-3.21059787787344	-4.05376579754698	-3.75200605068663	-3.45024630382628	-4.20022350638641	-3.88791343547573	-3.57768811835963	-3.66862066015109	4.12229948365657	-0.0908692372022689	-20.8797678676426	0.0492673257760304	0.0505183200444244	0.0477847462726301	-0.0220487346951394	-0.0207039036338058	-0.0236425221255887	-0.0609147440423475	-0.0585983320016097	-0.0609348731918227	0.000198695900081274	0.000215385957379554	0.000748045536573435
10	14.590010676409	0.06	-3.66709579563739	-3.96382739826567	-3.37036419300912	0.0668611953514065	-15.6569222696928	-16.9026112425824	-14.4112332968031	4.01	3.39	4.75	-3.76199395785878	-3.48474245380855	-3.20749094975832	-4.04293881430326	-3.74498223074548	-3.44702564718769	-4.18895774894987	-3.88130701319513	-5.12837930968899	-3.66709579563739	4.13493315181421	-0.0507343430709392	-20.8743328044281	0.0492673257760304	0.0505183200444244	0.0477847462726301	-0.0220487346951394	-0.0207039036338058	-0.0236425221255887	-0.0609147440423475	-0.0585983320016097	-0.0609348731918227	0.000198695900081274	0.000215385957379554	0.000748045536573435
10	14.590010676409	0.06	-3.66637367656465	-3.96400595918701	-3.36874139394229	0.0666730556193872	-15.6203970410605	-16.8650576888022	-14.3757363933188	4	3.37	4.73	-3.76397586220783	-3.48619011601081	-3.20840436981379	-4.04635499376631	-3.74772934299976	-3.4491036922332	-4.18925506972064	-3.87686360894192	-3.57175070751571	-3.66637367656465	4.12819897882505	-0.0693181171419505	-20.8628615314041	0.0492673257760304	0.0505183200444244	0.0477847462726301	-0.0220487346951394	-0.0207039036338058	-0.0236425221255887	-0.0609147440423475	-0.0585983320016097	-0.0609348731918227	0.000198695900081274	0.000215385957379554	0.000748045536573435
10	14.590010676409	0.06	-3.66618982596585	-3.96520445403651	-3.36717519789519	0.0648306742735463	-15.3977396675307	-16.6431974130298	-14.1522819220315	4.01	3.38	4.75	-3.70836011262835	-3.43085299000314	-3.15334586737794	-3.98580917015116	-3.68753974632278	-3.3892703224944	-4.12763906258177	-3.82008641152929	-3.51209399646974	-3.66618982596585	4.12891057579948	-0.00375439924626461	-20.8065098920953	0.0492673257760304	0.0505183200444244	0.0477847462726301	-0.0220487346951394	-0.0207039036338058	-0.0236425221255887	-0.0609147440423475	-0.0585983320016097	-0.0609348731918227	0.000198695900081274	0.000215385957379554	0.000748045536573435
10	14.590010676409	0.06	-3.66529602185619	-3.96872205663704	-3.36186998707534	0.0643761706010798	-15.6113672435794	-16.8788620125718	-14.3438724745871	4.01	3.39	4.74	-3.75982393827292	-3.47748516623109	-3.19514639418925	-4.04099353094755	-3.73754071770736	-3.43408790446717	-4.18720450029984	-3.87200459739411	-3.55527512856042	-3.66529602185619	4.1290980093405	-0.1886088783429	-20.9996895305366	0.0492673257760304	0.0505183200444244	0.0477847462726301	-0.0220487346951394	-0.0207039036338058	-0.0236425221255887	-0.0609147440423475	-0.0585983320016097	-0.0609348731918227	0.000198695900081274	0.000215385957379554	0.000748045536573435
10	14.590010676409	0.06	-3.66489472669144	-3.96313700770242	-3.36665244568045	0.0664699100663747	-15.5234212859603	-16.7623782654709	-14.2844643064497	4.01	3.38	4.73	-3.73356736890433	-3.45760835659008	-3.18164934427584	-4.01273501607551	-3.71614189686793	-3.41954877766035	-4.15193175675592	-3.85310306121011	-3.5379434778032	-3.66489472669144	4.12280591433238	-0.114737180094428	-20.894433879252	0.0492673257760304	0.0505183200444244	0.0477847462726301	-0.0220487346951394	-0.0207039036338058	-0.0236425221255887	-0.0609147440423475	-0.0585983320016097	-0.0609348731918227	0.000198695900081274	0.000215385957379554	0.000748045536573435
10	14.590010676409	0.06	-3.66433602585941	-3.96440295979712	-3.36426909192171	0.06476252325571	-15.5126680615414	-16.7681276490755	-14.2572084740074	3.99	3.37	4.72	-3.74830581232558	-3.46766347899069	-3.18702114565581	-4.03025254658174	-3.72850035899814	-3.42674817141454	-4.16898204873566	-3.85999116580587	-3.55171640448873	-3.66433602585941	4.11653037892581	-0.00971624175911461	-20.771030354214	0.0492673257760304	0.0505183200444244	0.0477847462726301	-0.0220487346951394	-0.0207039036338058	-0.0236425221255887	-0.0609147440423475	-0.0585983320016097	-0.0609348731918227	0.000198695900081274	0.000215385957379554	0.000748045536573435
10	14.590010676409	0.06	-3.66414962135404	-3.96280259407837	-3.36549664862972	0.0669767046982076	-15.6948282247041	-16.9423785972122	-14.447277852196	3.96	3.34	4.72	-3.8123567524166	-3.53163423997116	-3.25091172752572	-4.10227232150592	-3.80020190480146	-3.49813148809701	-4.25181280959333	-3.93700536634741	-3.62031979736029	-3.66414962135404	4.10068906170751	0.0996094581596499	-20.5919433357079	0.0492673257760304	0.0505183200444244	0.0477847462726301	-0.0220487346951394	-0.0207039036338058	-0.0236425221255887	-0.0609147440423475	-0.0585983320016097	-0.0609348731918227	0.000198695900081274	0.000215385957379554	0.000748045536573435
10	14.590010676409	0.06	-3.66372803927132	-3.96601195006358	-3.36144412847906	0.0645993105702743	-15.5441290888748	-16.8038329585186	-14.284425219231	4.01	3.4	4.74	-3.73896208241955	-3.45866978153187	-3.17837748064419	-4.01805711666022	-3.71684238126018	-3.41562764586013	-4.16737336705831	-3.8485345313704	-3.53867840518316	-3.66372803927132	4.13319241786508	0.162387628435974	-20.6683627902212	0.0492673257760304	0.0505183200444244	0.0477847462726301	-0.0220487346951394	-0.0207039036338058	-0.0236425221255887	-0.0609147440423475	-0.0585983320016097	-0.0609348731918227	0.000198695900081274	0.000215385957379554	0.000748045536573435
10	14.590010676409	0.06	-3.66347828830857	-3.96422444075229	-3.36273213586485	0.065406219287406	-15.5679324180282	-16.8212179488594	-14.3146468871969	4	3.36	4.75	-3.75038611691397	-3.47095898686615	-3.19153185681833	-4.03127275560915	-3.7309178210973	-3.43056288658545	-4.17387677909279	-3.86398448170418	-3.55156499236719	-3.66347828830857	4.12524367157694	0.227295128491093	-20.5650083776825	0.0492673257760304	0.0505183200444244	0.0477847462726301	-0.0220487346951394	-0.0207039036338058	-0.0236425221255887	-0.0609147440423475	-0.0585983320016097	-0.0609348731918227	0.000198695900081274	0.000215385957379554	0.000748045536573435
10	14.590010676409	0.06	-3.66320001233888	-3.96336336274871	-3.36303666192905	0.0650887258104067	-15.6211227506114	-16.881967826172	-14.3602776750507	4.03	3.4	4.72	-3.74525143792918	-3.46553393811682	-3.18581643830446	-4.02344452260414	-3.72294991999908	-3.42245531739402	-4.17015647860101	-3.85610603794685	-3.54286170622355	-3.66320001233888	4.1397835941956	-0.0887544184509268	-20.9368221317173	0.0492673257760304	0.0505183200444244	0.0477847462726301	-0.0220487346951394	-0.0207039036338058	-0.0236425221255887	-0.0609147440423475	-0.0585983320016097	-0.0609348731918227	0.000198695900081274	0.000215385957379554	0.000748045536573435
10	14.590010676409	0.06	-3.66237240113471	-3.96533374902364	-3.35941105324579	0.0647665459040268	-15.6225493081079	-16.886859737975	-14.3582388782407	3.99	3.37	4.72	-3.7778169939816	-3.49497379508421	-3.21213059618682	-4.06235408838988	-3.75820774481513	-3.45406140124037	-4.20347160794865	-3.89156947339075	-3.57761134397737	-3.66237240113471	4.11193127230966	-0.0529808501255708	-20.8067202440315	0.0492673257760304	0.0505183200444244	0.0477847462726301	-0.0220487346951394	-0.0207039036338058	-0.0236425221255887	-0.0609147440423475	-0.0585983320016097	-0.0609348731918227	0.000198695900081274	0.000215385957379554	0.000748045536573435
10	14.590010676409	0.06	-3.66174313138558	-3.96004882427694	-3.36343743849422	0.0660819762467901	-15.542628280061	-16.7870125011391	-14.2982440589828	4.04	3.39	4.76	-3.71119180133587	-3.43608933634017	-3.16098687134447	-3.98525539031533	-3.68983719578318	-3.39441900125104	-4.12985531796579	-3.81715957754071	-3.51539433528314	-3.66174313138558	4.14806730746681	-0.122544056710336	-20.9950587966762	0.0492673257760304	0.0505183200444244	0.0477847462726301	-0.0220487346951394	-0.0207039036338058	-0.0236425221255887	-0.0609147440423475	-0.0585983320016097	-0.0609348731918227	0.000198695900081274	0.000215385957379554	0.000748045536573435
10	14.590010676409	0.06	-3.66141811582809	-3.95805899482792	-3.36477723682826	0.0677473876287113	-15.6575925124615	-16.8945725247369	-14.4206125001862	4.02	3.39	4.74	-3.75566302355078	-3.48068239967458	-3.20570177579838	-4.03557251370185	-3.74009758941905	-3.44462266513625	-4.17117869881734	-3.87382075402329	-3.5693301490272	-3.66141811582809	4.13586643926088	0.0329118569521957	-20.7899201847715	0.0492673257760304	0.0505183200444244	0.0477847462726301	-0.0220487346951394	-0.0207039036338058	-0.0236425221255887	-0.0609147440423475	-0.0585983320016097	-0.0609348731918227	0.000198695900081274	0.000215385957379554	0.000748045536573435
10	14.590010676409	0.06	-3.66137442398344	-3.96305623300799	-3.35969261495889	0.0634264618526156	-15.3731836069938	-16.631288005613	-14.1150792083746	4	3.4	4.72	-3.71458838764144	-3.43359151067231	-3.15259463370318	-3.99360927548443	-3.69150534978982	-3.38940142409522	-4.14506099186433	-3.82718094814467	-3.50972111744383	-3.66137442398344	4.12038249380625	0.240495856974298	-20.5349695785307	0.0492673257760304	0.0505183200444244	0.0477847462726301	-0.0220487346951394	-0.0207039036338058	-0.0236425221255887	-0.0609147440423475	-0.0585983320016097	-0.0609348731918227	0.000198695900081274	0.000215385957379554	0.000748045536573435
10	14.590010676409	0.06	-3.65993815449414	-3.95729219982779	-3.36258410916048	0.0671189007945649	-15.723843740167	-16.9722806971672	-14.4754067831668	4.01	3.39	4.73	-3.77497724105081	-3.49729970415094	-3.21962216725108	-4.05657899326431	-3.75818756169747	-3.45979613013064	-4.20938698245923	-3.8887155676112	-3.58641873999477	-3.65993815449414	4.1363281364974	-0.0818049915135693	-20.9164666186038	0.0492673257760304	0.0505183200444244	0.0477847462726301	-0.0220487346951394	-0.0207039036338058	-0.0236425221255887	-0.0609147440423475	-0.0585983320016097	-0.0609348731918227	0.000198695900081274	0.000215385957379554	0.000748045536573435
10	14.590010676409	0.06	-3.65906455112447	-3.95526888910576	-3.36286021314318	0.0661886850601622	-15.5520898374054	-16.796156388671	-14.3080232861398	4	3.38	4.73	-3.75130306672795	-3.47344957685903	-3.19559608699011	-4.03306825298208	-3.73434483100379	-3.43562140902551	-4.17174418332287	-3.86887063073489	-3.55934816717724	-3.65906455112447	4.12649303577636	0.0470738445662832	-20.7471519698098	0.0492673257760304	0.0505183200444244	0.0477847462726301	-0.0220487346951394	-0.0207039036338058	-0.0236425221255887	-0.0609147440423475	-0.0585983320016097	-0.0609348731918227	0.000198695900081274	0.000215385957379554	0.000748045536573435
10	14.590010676409	0.06	-3.65894438138563	-3.95709581467801	-3.36079294809326	0.0658087075609509	-15.5649672867737	-16.8139073780083	-14.3160271955392	3.99	3.37	4.73	-3.76304665144198	-3.48352686329809	-3.2040070751542	-4.04666475276162	-3.74607776058392	-3.44549076840623	-4.19233290795535	-3.88083356919964	-3.5610005113371	-3.65894438138563	4.11863323736774	0.14150680423842	-20.6196176524099	0.0492673257760304	0.0505183200444244	0.0477847462726301	-0.0220487346951394	-0.0207039036338058	-0.0236425221255887	-0.0609147440423475	-0.0585983320016097	-0.0609348731918227	0.000198695900081274	0.000215385957379554	0.000748045536573435
10	14.590010676409	0.06	-3.65862832177894	-3.95706309071835	-3.36019355283953	0.06504650938106	-15.4506943867338	-16.6982162799956	-14.203172493472	3.99	3.37	4.69	-3.73059037202136	-3.45187837752744	-3.17316638303353	-4.01094448971362	-3.71128727006376	-3.4116300504139	-4.15213778111626	-3.84063580377409	-3.53346139213744	-3.65862832177894	4.11068386893177	-0.172500111181609	-20.9185363347395	0.0492673257760304	0.0505183200444244	0.0477847462726301	-0.0220487346951394	-0.0207039036338058	-0.0236425221255887	-0.0609147440423475	-0.0585983320016097	-0.0609348731918227	0.000198695900081274	0.000215385957379554	0.000748045536573435
10	14.590010676409	0.06	-3.65844186382424	-3.96237345389652	-3.35451027375196	0.0654463034830235	-15.7184124945286	-16.9833976187938	-14.4534273702635	3.99	3.39	4.7	-3.79850450263199	-3.51557809425735	-3.23265168588271	-4.08448631732737	-3.7802589449454	-3.47603157256344	-4.23261737780393	-3.9195093744653	-3.59961324767507	-3.65844186382424	4.11144184782886	-0.166064800101571	-20.9193975667773	0.0492673257760304	0.0505183200444244	0.0477847462726301	-0.0220487346951394	-0.0207039036338058	-0.0236425221255887	-0.0609147440423475	-0.0585983320016097	-0.0609348731918227	0.000198695900081274	0.000215385957379554	0.000748045536573435
10	14.590010676409	0.06	-3.65780199276305	-3.96378042650564	-3.35182355902045	0.0625935336355741	-15.5181125341355	-16.7970676470606	-14.2391574212105	4	3.38	4.72	-3.74551084774968	-3.46032176892354	-3.17513269009739	-4.02609563909862	-3.71954239355927	-3.41298914801992	-4.17006700402609	-3.84904975313038	-3.53194128022308	-3.65780199276305	4.1194674418964	0.0329316352379347	-20.7430234854457	0.0492673257760304	0.0505183200444244	0.0477847462726301	-0.0220487346951394	-0.0207039036338058	-0.0236425221255887	-0.0609147440423475	-0.0585983320016097	-0.0609348731918227	0.000198695900081274	0.000215385957379554	0.000748045536573435
10	14.590010676409	0.06	-3.65621567015345	-3.95596558178287	-3.35646575852404	0.0653646740220369	-15.5363712284539	-16.7875411743427	-14.285201282565	4.02	3.4	4.73	-3.7301111184247	-3.45210715836104	-3.17410319829739	-4.00789849436107	-3.70919113214284	-3.4104837699246	-4.14887403980135	-3.84210693205986	-3.52999203420955	-3.65621567015345	4.13209946776817	0.204979886247882	-20.6193451559083	0.0492673257760304	0.0505183200444244	0.0477847462726301	-0.0220487346951394	-0.0207039036338058	-0.0236425221255887	-0.0609147440423475	-0.0585983320016097	-0.0609348731918227	0.000198695900081274	0.000215385957379554	0.000748045536573435
10	14.590010676409	0.06	-3.65547271383876	-3.95193572392787	-3.35900970374965	0.0672858305603217	-15.5879330361033	-16.8239322021886	-14.351933870018	3.98	3.37	4.74	-3.76786825954696	-3.49105532599784	-3.21424239244872	-4.05217178910398	-3.75447200691422	-3.45677222472445	-4.19437583191316	-3.88763556672706	-3.5790582929571	-3.65547271383876	4.12165149342983	-0.0625672751856528	-20.8313038227472	0.0492673257760304	0.0505183200444244	0.0477847462726301	-0.0220487346951394	-0.0207039036338058	-0.0236425221255887	-0.0609147440423475	-0.0585983320016097	-0.0609348731918227	0.000198695900081274	0.000215385957379554	0.000748045536573435
10	14.590010676409	0.06	-3.65510288794074	-3.95424751471676	-3.35595826116473	0.0657274943716434	-15.5719666460426	-16.8222944203377	-14.3216388717474	3.99	3.38	4.74	-3.76057458288598	-3.48106747578137	-3.20156036867675	-4.04346417408516	-3.74293111748178	-3.4423980608784	-4.18523831717673	-3.86828393807205	-3.56617146870467	-3.65510288794074	4.12029600636281	0.0935173507272244	-20.6862152438978	0.0492673257760304	0.0505183200444244	0.0477847462726301	-0.0220487346951394	-0.0207039036338058	-0.0236425221255887	-0.0609147440423475	-0.0585983320016097	-0.0609348731918227	0.000198695900081274	0.000215385957379554	0.000748045536573435
10	14.590010676409	0.06	-3.65444801835253	-3.95004141413784	-3.35885462256723	0.066811285744769	-15.605034090762	-16.8470916256363	-14.3629765558876	4	3.38	4.73	-3.76080391697819	-3.48353737471283	-3.20627083244748	-4.04304934394225	-3.74497416199982	-3.44689898005739	-4.18774305783246	-3.87868299440082	-3.57020124542082	-3.65444801835253	4.12914900997972	-0.177017471510132	-20.9744642164826	0.0492673257760304	0.0505183200444244	0.0477847462726301	-0.0220487346951394	-0.0207039036338058	-0.0236425221255887	-0.0609147440423475	-0.0585983320016097	-0.0609348731918227	0.000198695900081274	0.000215385957379554	0.000748045536573435
10	14.590010676409	0.06	-3.65426208084407	-3.95623680108113	-3.35228736060702	0.0639777017097766	-15.3231872553856	-16.5714185215824	-14.0749559891888	3.97	3.36	4.74	-3.72380020771074	-3.44330739158392	-3.1628145754571	-4.00634382163571	-3.7045685925093	-3.40279336338289	-4.1500512808386	-3.83701242914559	-3.52125103899112	-3.65426208084407	4.10461798079387	-0.176672955383053	-20.8997004778983	0.0492673257760304	0.0505183200444244	0.0477847462726301	-0.0220487346951394	-0.0207039036338058	-0.0236425221255887	-0.0609147440423475	-0.0585983320016097	-0.0609348731918227	0.000198695900081274	0.000215385957379554	0.000748045536573435
10	14.590010676409	0.06	-3.65389821356577	-3.95681337283769	-3.35098305429386	0.0642217117610072	-15.4413338142958	-16.6966337985416	-14.1860338300501	3.99	3.37	4.71	-3.7379528940478	-3.4569230609913	-3.1758932279348	-4.01982363017037	-3.71760196079026	-3.41538029141015	-4.16252668957769	-3.85269745580611	-3.54180430280904	-3.65389821356577	4.10588582962748	0.0880038337439448	-20.6363384979355	0.0492673257760304	0.0505183200444244	0.0477847462726301	-0.0220487346951394	-0.0207039036338058	-0.0236425221255887	-0.0609147440423475	-0.0585983320016097	-0.0609348731918227	0.000198695900081274	0.000215385957379554	0.000748045536573435
10	14.590010676409	0.06	-3.65385280281135	-3.95169670537159	-3.35600890025111	0.0644182619314421	-15.3100574158675	-16.5526545677129	-14.0674602640221	3.99	3.35	4.72	-3.70182741986246	-3.42393361197035	-3.14603980407825	-3.98048856243064	-3.68167584146216	-3.38286312049368	-4.1198760227842	-3.80982548452463	-3.50526978185084	-3.65385280281135	4.11403409613946	0.0561296237466228	-20.689019095038	0.0492673257760304	0.0505183200444244	0.0477847462726301	-0.0220487346951394	-0.0207039036338058	-0.0236425221255887	-0.0609147440423475	-0.0585983320016097	-0.0609348731918227	0.000198695900081274	0.000215385957379554	0.000748045536573435
10	14.590010676409	0.06	-3.65325985110302	-3.95434218320857	-3.35217751899747	0.0646861161989023	-15.4758490813284	-16.7291195490392	-14.2225786136177	4.01	3.37	4.75	-3.72101699975228	-3.44225512576549	-3.1634932517787	-3.99860881381468	-3.69905100842082	-3.39949320302695	-4.13711194714287	-3.83021366431814	-3.51973306600979	-3.65325985110302	4.13172799273366	-0.0581035348675301	-20.8719381498651	0.0492673257760304	0.0505183200444244	0.0477847462726301	-0.0220487346951394	-0.0207039036338058	-0.0236425221255887	-0.0609147440423475	-0.0585983320016097	-0.0609348731918227	0.000198695900081274	0.000215385957379554	0.000748045536573435
10	14.590010676409	0.06	-3.65181384240383	-3.94866201209503	-3.35496567271263	0.0661677163424978	-15.677634933665	-16.9319570623787	-14.4233128049513	4	3.38	4.74	-3.77531788635392	-3.49564172426961	-3.2159655621853	-4.05810185852967	-3.75747701386608	-3.4568521692025	-4.19925876191301	-3.89375696366663	-3.5802525562292	-3.65181384240383	4.13609777357287	-0.0167819537264416	-20.8358915422625	0.0492673257760304	0.0505183200444244	0.0477847462726301	-0.0220487346951394	-0.0207039036338058	-0.0236425221255887	-0.0609147440423475	-0.0585983320016097	-0.0609348731918227	0.000198695900081274	0.000215385957379554	0.000748045536573435
10	14.590010676409	0.06	-3.6513843004959	-3.94753019771972	-3.35523840327207	0.0675459317609212	-15.6361240107946	-16.8733823784003	-14.398865643189	4	3.38	4.74	-3.76803610744882	-3.4917409285196	-3.21544574959037	-4.05099403310253	-3.75395066905284	-3.45690730500316	-4.19529615209598	-3.88747633231523	-3.57557620700437	-3.6513843004959	4.12871977322627	0.0380160090190417	-20.7584817322311	0.0492673257760304	0.0505183200444244	0.0477847462726301	-0.0220487346951394	-0.0207039036338058	-0.0236425221255887	-0.0609147440423475	-0.0585983320016097	-0.0609348731918227	0.000198695900081274	0.000215385957379554	0.000748045536573435
10	14.590010676409	0.06	-3.65058370824835	-3.94882487981772	-3.35234253667898	0.0665124973049626	-15.633538743166	-16.8808564540145	-14.3862210323175	4.01	3.38	4.73	-3.75935086869976	-3.48157438664765	-3.20379790459554	-4.04037122979396	-3.74183029929952	-3.44328936880507	-4.18542085764667	-3.87750197933425	-3.56562317578281	-3.65058370824835	4.12683699619051	0.000990781275930579	-20.7968785758076	0.0492673257760304	0.0505183200444244	0.0477847462726301	-0.0220487346951394	-0.0207039036338058	-0.0236425221255887	-0.0609147440423475	-0.0585983320016097	-0.0609348731918227	0.000198695900081274	0.000215385957379554	0.000748045536573435
10	14.590010676409	0.06	-3.65021202907687	-3.94973266135495	-3.35069139679879	0.0663701569798683	-15.7746886977924	-17.0347129539131	-14.5146644416716	3.98	3.37	4.72	-3.81569187040592	-3.5334526378693	-3.25121340533267	-4.10368105728856	-3.80013983029189	-3.49659860329523	-4.25074137229371	-3.93420208791525	-3.62486502771654	-3.65021202907687	4.124558335269	0.152080398249931	-20.627428754301	0.0492673257760304	0.0505183200444244	0.0477847462726301	-0.0220487346951394	-0.0207039036338058	-0.0236425221255887	-0.0609147440423475	-0.0585983320016097	-0.0609348731918227	0.000198695900081274	0.000215385957379554	0.000748045536573435
10	14.590010676409	0.06	-3.64994690827953	-3.95281117918786	-3.34708263737119	0.0653501049952203	-15.7534598788488	-17.0222636331269	-14.4846561245708	4.01	3.4	4.72	-3.78774470847505	-3.50541417888512	-3.2230836492952	-4.07050349074711	-3.76709671582142	-3.46368994089573	-4.21727226497992	-3.89707898045123	-3.58492279283723	-3.64994690827953	4.13426897940232	-0.0634191324199745	-20.888478297822	0.0492673257760304	0.0505183200444244	0.0477847462726301	-0.0220487346951394	-0.0207039036338058	-0.0236425221255887	-0.0609147440423475	-0.0585983320016097	-0.0609348731918227	0.000198695900081274	0.000215385957379554	0.000748045536573435
10	14.590010676409	0.06	-3.64992052658386	-3.95265163542076	-3.34718941774696	0.0636636626793037	-15.486277558435	-16.7511138996059	-14.2214412172641	3.99	3.37	4.7	-3.74827834471642	-3.46525485770324	-3.18223137069007	-4.03069416833396	-3.72634614140218	-3.42199811447041	-4.17142783647086	-3.85789143932132	-3.54084589459053	-3.64992052658386	4.11176800934782	-0.0560249835542432	-20.8019620365338	0.0492673257760304	0.0505183200444244	0.0477847462726301	-0.0220487346951394	-0.0207039036338058	-0.0236425221255887	-0.0609147440423475	-0.0585983320016097	-0.0609348731918227	0.000198695900081274	0.000215385957379554	0.000748045536573435
10	14.590010676409	0.06	-3.64910843053541	-3.94426623939995	-3.35395062167086	0.0657944271891461	-15.4258261729667	-16.6637452985158	-14.1879070474177	4	3.39	4.71	-3.71631753359427	-3.44023910890427	-3.16416068421427	-3.99478198266798	-3.69801694394743	-3.40125190522688	-4.14115126422401	-3.82966454114129	-3.52337582734129	-3.64910843053541	4.12744209736426	-0.0842654656243732	-20.8874893249689	0.0492673257760304	0.0505183200444244	0.0477847462726301	-0.0220487346951394	-0.0207039036338058	-0.0236425221255887	-0.0609147440423475	-0.0585983320016097	-0.0609348731918227	0.000198695900081274	0.000215385957379554	0.000748045536573435
10	14.590010676409	0.06	-3.64881320750631	-3.94512943224511	-3.35249698276751	0.0652006878753101	-15.3843522300912	-16.6249456855871	-14.1437587745954	3.99	3.38	4.75	-3.71660845433487	-3.43926618734114	-3.1619239203474	-3.99620946346654	-3.69800269630307	-3.3997959291396	-4.13639926675267	-3.83234206038039	-3.51901939451361	-3.64881320750631	4.12050960039967	-0.112189482917383	-20.8810864609971	0.0492673257760304	0.0505183200444244	0.0477847462726301	-0.0220487346951394	-0.0207039036338058	-0.0236425221255887	-0.0609147440423475	-0.0585983320016097	-0.0609348731918227	0.000198695900081274	0.000215385957379554	0.000748045536573435
10	14.590010676409	0.06	-3.64877270221033	-3.94917973375797	-3.34836567066269	0.0633361269517878	-15.3262902654977	-16.5815117036209	-14.0710688273746	4	3.37	4.73	-3.70186068909561	-3.42162961119675	-3.14139853329789	-3.97972511601188	-3.67845968420179	-3.3771942523917	-4.11893325809399	-3.8098681556772	-3.49532380440654	-3.64877270221033	4.12058912731264	-0.0762951735929315	-20.8544007673683	0.0492673257760304	0.0505183200444244	0.0477847462726301	-0.0220487346951394	-0.0207039036338058	-0.0236425221255887	-0.0609147440423475	-0.0585983320016097	-0.0609348731918227	0.000198695900081274	0.000215385957379554	0.000748045536573435
10	14.590010676409	0.06	-3.64856686400596	-3.94524005056718	-3.35189367744474	0.0672175808873527	-15.6468708298828	-16.8882184100314	-14.4055232497341	3.99	3.36	4.72	-3.77862063838722	-3.50087780774171	-3.22313497709619	-4.06328061319434	-3.76461420361868	-3.46594779404301	-4.20778324211734	-3.8952244431632	-3.59823814092141	-3.64856686400596	4.11563739851851	-0.0460326649510927	-20.7939908574151	0.0492673257760304	0.0505183200444244	0.0477847462726301	-0.0220487346951394	-0.0207039036338058	-0.0236425221255887	-0.0609147440423475	-0.0585983320016097	-0.0609348731918227	0.000198695900081274	0.000215385957379554	0.000748045536573435
10	14.590010676409	0.06	-3.64808216176831	-3.94624769865798	-3.34991662487863	0.0664347362265714	-15.5211101509886	-16.7602339077019	-14.2819863942754	3.99	3.38	4.71	-3.74575070162904	-3.46881848775457	-3.1918862738801	-4.02740672002557	-3.72965101015824	-3.43189530029091	-4.17220786209839	-3.86333435345271	-3.55713079354498	-3.64808216176831	4.11640073374525	0.0628849513217765	-20.7024593381605	0.0492673257760304	0.0505183200444244	0.0477847462726301	-0.0220487346951394	-0.0207039036338058	-0.0236425221255887	-0.0609147440423475	-0.0585983320016097	-0.0609348731918227	0.000198695900081274	0.000215385957379554	0.000748045536573435
10	14.590010676409	0.06	-3.64788531277304	-3.9428148029288	-3.35295582261727	0.0667079715129206	-15.5382749414395	-16.7760447365812	-14.3005051462978	4	3.36	4.75	-3.74184035460137	-3.46575996486156	-3.18967957512174	-4.02227666635139	-3.72550513030173	-3.42873359425207	-4.1521976852145	-3.85540634635234	-3.54939711778902	-3.64788531277304	4.13356111907831	0.11201300979675	-20.7039541858026	0.0492673257760304	0.0505183200444244	0.0477847462726301	-0.0220487346951394	-0.0207039036338058	-0.0236425221255887	-0.0609147440423475	-0.0585983320016097	-0.0609348731918227	0.000198695900081274	0.000215385957379554	0.000748045536573435
10	14.590010676409	0.06	-3.64760905653315	-3.94823113318612	-3.34698697988017	0.0659120427177759	-15.6520329706116	-16.9069049526383	-14.3971609885849	3.99	3.39	4.73	-3.77915894847267	-3.49866049571927	-3.21816204296587	-4.06340540905719	-3.76180948634243	-3.46021356362768	-4.20758007835082	-3.89702126173225	-3.58509364400168	-3.64760905653315	4.12188090002045	0.0885792589401221	-20.6914907450744	0.0492673257760304	0.0505183200444244	0.0477847462726301	-0.0220487346951394	-0.0207039036338058	-0.0236425221255887	-0.0609147440423475	-0.0585983320016097	-0.0609348731918227	0.000198695900081274	0.000215385957379554	0.000748045536573435
10	14.590010676409	0.06	-3.64749740250485	-3.94700525854057	-3.34798954646913	0.0656194088164137	-15.5717263747548	-16.823136542406	-14.3203162071037	4.01	3.38	4.73	-3.74793275313178	-3.46913806207526	-3.19034337101874	-4.02827788725725	-3.72862937085063	-3.42898085444401	-4.17519337784098	-3.85868312046406	-3.54937263700236	-3.64749740250485	4.12614636841703	0.0563924522403693	-20.7305367943335	0.0492673257760304	0.0505183200444244	0.0477847462726301	-0.0220487346951394	-0.0207039036338058	-0.0236425221255887	-0.0609147440423475	-0.0585983320016097	-0.0609348731918227	0.000198695900081274	0.000215385957379554	0.000748045536573435
10	14.590010676409	0.06	-3.64724835020386	-3.94530810219908	-3.34918859820864	0.066689324182159	-15.6954199649224	-16.9458951192514	-14.4449448105935	4	3.4	4.74	-3.78479136760499	-3.50550322518447	-3.22621508276394	-4.06907753312085	-3.76881128454568	-3.46854503597052	-4.21138681733269	-3.89962657305024	-3.59009170840094	-3.64724835020386	4.13211879329498	0.30511928820548	-20.513480975863	0.0492673257760304	0.0505183200444244	0.0477847462726301	-0.0220487346951394	-0.0207039036338058	-0.0236425221255887	-0.0609147440423475	-0.0585983320016097	-0.0609348731918227	0.000198695900081274	0.000215385957379554	0.000748045536573435
10	14.590010676409	0.06	-3.64577730384422	-3.94122337089067	-3.35033123679777	0.0672138609184317	-15.4873644265168	-16.7160939855304	-14.2586348675032	3.98	3.35	4.73	-3.74625863541284	-3.47088696515146	-3.19551529489008	-4.02924935770082	-3.73307623312225	-3.43690310854368	-4.17426927247562	-3.86462644415133	-3.56170544435825	-3.64577730384422	4.11049872351005	0.231745509979498	-20.4988317409539	0.0492673257760304	0.0505183200444244	0.0477847462726301	-0.0220487346951394	-0.0207039036338058	-0.0236425221255887	-0.0609147440423475	-0.0585983320016097	-0.0609348731918227	0.000198695900081274	0.000215385957379554	0.000748045536573435
10	14.590010676409	0.06	-3.64498693508202	-3.94158598475289	-3.34838788541115	0.0652969172236863	-15.3453195867716	-16.5817896446281	-14.1088495289151	4.02	3.37	4.73	-3.68381104689456	-3.40911680966777	-3.13442257244099	-3.9580782172827	-3.66293243946193	-3.36778666164117	-4.09850658967921	-3.79073730957567	-3.48356126727823	-3.64498693508202	4.12834486239464	-0.0384736794562149	-20.8397415225496	0.0492673257760304	0.0505183200444244	0.0477847462726301	-0.0220487346951394	-0.0207039036338058	-0.0236425221255887	-0.0609147440423475	-0.0585983320016097	-0.0609348731918227	0.000198695900081274	0.000215385957379554	0.000748045536573435
10	14.590010676409	0.06	-3.64411093039651	-3.93924676452525	-3.34897509626778	0.0680485750267089	-15.7574985332798	-16.9994126507616	-14.515584415798	4.01	3.39	4.75	-3.78527156516837	-3.50873364636713	-3.23219572756589	-4.06816978863769	-3.77096437356732	-3.47375895849695	-4.20996155090306	-3.90262950637219	-3.59436071382598	-3.64411093039651	4.14349037732334	0.0460802501352382	-20.8039999902305	0.0492673257760304	0.0505183200444244	0.0477847462726301	-0.0220487346951394	-0.0207039036338058	-0.0236425221255887	-0.0609147440423475	-0.0585983320016097	-0.0609348731918227	0.000198695900081274	0.000215385957379554	0.000748045536573435
10	14.590010676409	0.06	-3.64249920944187	-3.9429996562034	-3.34199876268034	0.0647614465891342	-15.5149109623055	-16.7705632309111	-14.2592586936999	4.01	3.39	4.75	-3.73491875054144	-3.45527643098411	-3.17563411142677	-4.01412889795127	-3.71358144538286	-3.41303399281446	-4.15969473620188	-3.84671914881661	-3.53672177240303	-3.64249920944187	4.13336043741849	-0.0887317407533136	-20.9121113793347	0.0492673257760304	0.0505183200444244	0.0477847462726301	-0.0220487346951394	-0.0207039036338058	-0.0236425221255887	-0.0609147440423475	-0.0585983320016097	-0.0609348731918227	0.000198695900081274	0.000215385957379554	0.000748045536573435
10	14.590010676409	0.06	-3.64245821869158	-3.9404479722642	-3.34446846511896	0.0659044048564071	-15.5711294915937	-16.8195926327226	-14.3226663504647	4.03	3.39	4.74	-3.72974628299978	-3.45289946145257	-3.17605263990537	-4.00658174290281	-3.70918633403881	-3.41179092517481	-4.15224774235841	-3.83579381688333	-3.53367014645853	-3.64245821869158	4.1354284548351	-0.242514608720192	-21.0675328372451	0.0492673257760304	0.0505183200444244	0.0477847462726301	-0.0220487346951394	-0.0207039036338058	-0.0236425221255887	-0.0609147440423475	-0.0585983320016097	-0.0609348731918227	0.000198695900081274	0.000215385957379554	0.000748045536573435
10	14.590010676409	0.06	-3.64213171451473	-3.93981886816089	-3.34444456086857	0.0649498693221911	-15.4287127117523	-16.6754506265082	-14.1819747969963	4.02	3.38	4.73	-3.70821534343651	-3.43097110168913	-3.15372685994176	-3.98474505949042	-3.68682610919795	-3.38890715890549	-4.13104262367577	-3.81911410899389	-3.50642588724198	-3.64213171451473	4.13187288911713	-0.198919188719758	-21.0124325332498	0.0492673257760304	0.0505183200444244	0.0477847462726301	-0.0220487346951394	-0.0207039036338058	-0.0236425221255887	-0.0609147440423475	-0.0585983320016097	-0.0609348731918227	0.000198695900081274	0.000215385957379554	0.000748045536573435
10	14.590010676409	0.06	-3.64181647793099	-3.93822666093425	-3.34540629492772	0.0643227261437195	-15.3588024651804	-16.6063449433996	-14.1112599869613	4.01	3.38	4.74	-3.69484776375789	-3.41727436927815	-3.1397009747984	-3.97062856340234	-3.67233728889504	-3.37404601438773	-4.10782059398128	-3.80099273871514	-3.49041876733546	-3.64181647793099	4.13606128796788	-0.0226925384640874	-20.8526522819931	0.0492673257760304	0.0505183200444244	0.0477847462726301	-0.0220487346951394	-0.0207039036338058	-0.0236425221255887	-0.0609147440423475	-0.0585983320016097	-0.0609348731918227	0.000198695900081274	0.000215385957379554	0.000748045536573435
10	14.590010676409	0.06	-3.64173299779484	-3.94306532911835	-3.34040066647134	0.0644220209826841	-15.5449549813541	-16.8065775799551	-14.2833323827532	4.02	3.39	4.73	-3.73508551586343	-3.45470313152002	-3.17432074717661	-4.01333553557085	-3.71206570336639	-3.41079587116193	-4.15742086244603	-3.84448971798736	-3.52958200388817	-3.64173299779484	4.1300543734777	-0.00290294595736686	-20.8226341198062	0.0492673257760304	0.0505183200444244	0.0477847462726301	-0.0220487346951394	-0.0207039036338058	-0.0236425221255887	-0.0609147440423475	-0.0585983320016097	-0.0609348731918227	0.000198695900081274	0.000215385957379554	0.000748045536573435
10	14.590010676409	0.06	-3.64167243461447	-3.94194676581612	-3.34139810341282	0.0646928813380867	-15.4604943063848	-16.7124513148354	-14.2085372979342	4.01	3.39	4.74	-3.72009945491991	-3.44142073227281	-3.1627420096257	-3.99796887432357	-3.69847449989068	-3.39898012545779	-4.14364806576681	-3.82553649338007	-3.51674481268757	-3.64167243461447	4.12727281535238	0.026078210267662	-20.7751032611905	0.0492673257760304	0.0505183200444244	0.0477847462726301	-0.0220487346951394	-0.0207039036338058	-0.0236425221255887	-0.0609147440423475	-0.0585983320016097	-0.0609348731918227	0.000198695900081274	0.000215385957379554	0.000748045536573435
10	14.590010676409	0.06	-3.64141060499653	-3.93905995898119	-3.34376125101187	0.0651166895377536	-15.4537301830951	-16.7007778090828	-14.2066825571075	3.99	3.39	4.73	-3.73703558115544	-3.45799101191527	-3.17894644267511	-4.01860688260882	-3.71853737506711	-3.4184678675254	-4.1584002192216	-3.85197744849721	-3.54310132222184	-3.64141060499653	4.11881235373153	-0.11377268179168	-20.8841907419746	0.0492673257760304	0.0505183200444244	0.0477847462726301	-0.0220487346951394	-0.0207039036338058	-0.0236425221255887	-0.0609147440423475	-0.0585983320016097	-0.0609348731918227	0.000198695900081274	0.000215385957379554	0.000748045536573435
10	14.590010676409	0.06	-3.64137342414662	-3.93849488179796	-3.34425196649528	0.0654002376834774	-15.4032453325173	-16.6433335189937	-14.1631571460409	3.99	3.39	4.71	-3.71904333220187	-3.44193888698997	-3.16483444177808	-3.99861870667248	-3.70068321107545	-3.40274771547843	-4.14336711431664	-3.84376120273314	-3.52454618141848	-3.64137342414662	4.11340300959678	0.0805339371916934	-20.6788438833726	0.0492673257760304	0.0505183200444244	0.0477847462726301	-0.0220487346951394	-0.0207039036338058	-0.0236425221255887	-0.0609147440423475	-0.0585983320016097	-0.0609348731918227	0.000198695900081274	0.000215385957379554	0.000748045536573435
10	14.590010676409	0.06	-3.64122186797112	-3.9379745960806	-3.34446913986164	0.0669478814120717	-15.5438170804899	-16.7796489122278	-14.307985248752	3.99	3.37	4.76	-3.75339900033002	-3.4769587728804	-3.20051854543078	-4.03604290658342	-3.73878577538201	-3.4415286441806	-4.17971955554514	-3.86911412222619	-3.56773364721394	-3.64122186797112	4.12434528652544	0.0424011278000441	-20.7323008149772	0.0492673257760304	0.0505183200444244	0.0477847462726301	-0.0220487346951394	-0.0207039036338058	-0.0236425221255887	-0.0609147440423475	-0.0585983320016097	-0.0609348731918227	0.000198695900081274	0.000215385957379554	0.000748045536573435
10	14.590010676409	0.06	-3.64111534420498	-3.93742712874301	-3.34480355966695	0.066916294038892	-15.590023747986	-16.8298428034827	-14.3502046924893	4.03	3.39	4.76	-3.73345298907596	-3.45841737450091	-3.18338175992585	-4.01074071724601	-3.71527790003721	-3.41981508282842	-4.15155657606826	-3.84598459715838	-3.54309005440513	-3.64111534420498	4.13947676197591	-0.163631341810535	-21.0021471340273	0.0492673257760304	0.0505183200444244	0.0477847462726301	-0.0220487346951394	-0.0207039036338058	-0.0236425221255887	-0.0609147440423475	-0.0585983320016097	-0.0609348731918227	0.000198695900081274	0.000215385957379554	0.000748045536573435
10	14.590010676409	0.06	-3.64075207533915	-3.94062834261022	-3.34087580806807	0.0654690957285149	-15.6619841147151	-16.9221932099323	-14.401775019498	4	3.39	4.75	-3.77242340226785	-3.49148805165634	-3.21055270104483	-4.0549014191699	-3.75292970750975	-3.45095799584961	-4.20216123414355	-3.88379770375496	-3.57652012844214	-3.64075207533915	4.13223296507696	0.173851417018232	-20.647818435943	0.0492673257760304	0.0505183200444244	0.0477847462726301	-0.0220487346951394	-0.0207039036338058	-0.0236425221255887	-0.0609147440423475	-0.0585983320016097	-0.0609348731918227	0.000198695900081274	0.000215385957379554	0.000748045536573435
10	14.590010676409	0.06	-3.6405744234924	-3.94058111888161	-3.3405677281032	0.0652779609043779	-15.5930698860119	-16.8496979215141	-14.3364418505097	3.99	3.38	4.75	-3.76871879828532	-3.48765276838322	-3.20658673848112	-4.05247276941648	-3.75024474616771	-3.44801672291894	-4.1938421716993	-3.88596976248957	-3.56585318241499	-3.6405744234924	4.12851183952074	-0.00399304141954576	-20.7950215270205	0.0492673257760304	0.0505183200444244	0.0477847462726301	-0.0220487346951394	-0.0207039036338058	-0.0236425221255887	-0.0609147440423475	-0.0585983320016097	-0.0609348731918227	0.000198695900081274	0.000215385957379554	0.000748045536573435
10	14.590010676409	0.06	-3.64038684930992	-3.93946111476137	-3.34131258385848	0.0647937932965211	-15.4938931507051	-16.7475096855142	-14.240276615896	4	3.37	4.74	-3.73929516140132	-3.45939430862445	-3.17949345584758	-4.02001613272922	-3.71910221843261	-3.41818830413599	-4.16935919853072	-3.846580069867	-3.53673151713419	-3.64038684930992	4.13099566500971	-0.0025884545298385	-20.8105952110328	0.0492673257760304	0.0505183200444244	0.0477847462726301	-0.0220487346951394	-0.0207039036338058	-0.0236425221255887	-0.0609147440423475	-0.0585983320016097	-0.0609348731918227	0.000198695900081274	0.000215385957379554	0.000748045536573435
10	14.590010676409	0.06	-3.6397975790302	-3.93577487439233	-3.34382028366806	0.0642661704058523	-15.2799456527194	-16.5216663846129	-14.0382249208259	4	3.39	4.72	-3.68745524184244	-3.41031675501345	-3.13317826818446	-3.9641083770336	-3.66617743952118	-3.36824650200876	-4.10239032870947	-3.79327168810463	-3.49073233175681	-3.6397975790302	4.1288433573269	0.146870650472674	-20.6542639119725	0.0492673257760304	0.0505183200444244	0.0477847462726301	-0.0220487346951394	-0.0207039036338058	-0.0236425221255887	-0.0609147440423475	-0.0585983320016097	-0.0609348731918227	0.000198695900081274	0.000215385957379554	0.000748045536573435
10	14.590010676409	0.06	-3.63947968037406	-3.93347591198773	-3.34548344876038	0.0666828260192218	-15.3955140171353	-16.6221592956872	-14.1688687385834	4	3.36	4.73	-3.71279245535482	-3.43880402493557	-3.16481559451632	-3.99170869954864	-3.6971374261927	-3.40256615283676	-4.13429602843424	-3.82734725193815	-3.52440958433459	-3.63947968037406	4.11530045031948	0.0167888428091463	-20.7344929104515	0.0492673257760304	0.0505183200444244	0.0477847462726301	-0.0220487346951394	-0.0207039036338058	-0.0236425221255887	-0.0609147440423475	-0.0585983320016097	-0.0609348731918227	0.000198695900081274	0.000215385957379554	0.000748045536573435
10	14.590010676409	0.06	-3.63920982401602	-3.94181094792556	-3.33660870010648	0.0640052174765312	-15.4789286378616	-16.7395570499835	-14.2183002257398	3.99	3.37	4.73	-3.74042637272309	-3.45874103631753	-3.17705569991197	-4.0215944154684	-3.71873477784286	-3.41587514021732	-4.16578664629562	-3.85316041607415	-3.53719979896782	-3.63920982401602	4.11745935916695	-0.0170736227291231	-20.7765880382725	0.0492673257760304	0.0505183200444244	0.0477847462726301	-0.0220487346951394	-0.0207039036338058	-0.0236425221255887	-0.0609147440423475	-0.0585983320016097	-0.0609348731918227	0.000198695900081274	0.000215385957379554	0.000748045536573435
10	14.590010676409	0.06	-3.63917632959148	-3.93867823265391	-3.33967442652904	0.063449516018473	-15.2969569913645	-16.5485803307264	-14.0453336520025	3.98	3.37	4.72	-3.70888203377415	-3.42836713620359	-3.14785223863303	-3.98906997703231	-3.68736354748855	-3.38565711794479	-4.12957727499747	-3.82165733004708	-3.50447377640379	-3.63917632959148	4.11602292857248	-0.148290450879995	-20.9017160494646	0.0492673257760304	0.0505183200444244	0.0477847462726301	-0.0220487346951394	-0.0207039036338058	-0.0236425221255887	-0.0609147440423475	-0.0585983320016097	-0.0609348731918227	0.000198695900081274	0.000215385957379554	0.000748045536573435
10	14.590010676409	0.06	-3.63876324372538	-3.94154123011304	-3.33598525733771	0.062311063626537	-15.3153333719387	-16.5806244221301	-14.0500423217472	3.98	3.37	4.72	-3.71521637968053	-3.43170292958028	-3.14818947948004	-3.99577693180959	-3.69085350663194	-3.38593008145428	-4.13930723313461	-3.82317737177542	-3.50820540278528	-3.63876324372538	4.11272532062716	-0.223295363455116	-20.9815658298198	0.0492673257760304	0.0505183200444244	0.0477847462726301	-0.0220487346951394	-0.0207039036338058	-0.0236425221255887	-0.0609147440423475	-0.0585983320016097	-0.0609348731918227	0.000198695900081274	0.000215385957379554	0.000748045536573435
10	14.590010676409	0.06	-3.63738333624407	-3.93577163826774	-3.3389950342204	0.0641282738722813	-15.2866860347475	-16.5303810741492	-14.0429909953458	3.98	3.37	4.71	-3.70669732665771	-3.42781681827446	-3.14893630989121	-3.98695716810074	-3.68699077107507	-3.38702437404941	-4.12458488621929	-3.81773058138256	-3.50915257804029	-3.63738333624407	4.10521271536806	0.209706862023895	-20.5022462674827	0.0492673257760304	0.0505183200444244	0.0477847462726301	-0.0220487346951394	-0.0207039036338058	-0.0236425221255887	-0.0609147440423475	-0.0585983320016097	-0.0609348731918227	0.000198695900081274	0.000215385957379554	0.000748045536573435
10	14.590010676409	0.06	-3.63704590150319	-3.93576020831718	-3.33833159468921	0.0635042256624466	-15.2848994051585	-16.5349608233186	-14.0348379869985	3.96	3.35	4.69	-3.72030082706505	-3.43904194913022	-3.1577830711954	-4.0031682627988	-3.70052429229297	-3.39788032178714	-4.14634654179366	-3.82790609591898	-3.52235309198448	-3.63704590150319	4.09418551637234	-0.0394143008491737	-20.7225210405281	0.0492673257760304	0.0505183200444244	0.0477847462726301	-0.0220487346951394	-0.0207039036338058	-0.0236425221255887	-0.0609147440423475	-0.0585983320016097	-0.0609348731918227	0.000198695900081274	0.000215385957379554	0.000748045536573435
10	14.590010676409	0.06	-3.63696630142068	-3.93671792212741	-3.33721468071395	0.0649856156794787	-15.431967168555	-16.6786012210118	-14.1853331160983	3.96	3.35	4.71	-3.75400768603904	-3.47341618123677	-3.19282467643449	-4.03961239850209	-3.73767350638714	-3.4357346142722	-4.18152966429197	-3.87296089339452	-3.56415699865641	-3.63696630142068	4.10025191617239	-0.131337856067241	-20.830500658047	0.0492673257760304	0.0505183200444244	0.0477847462726301	-0.0220487346951394	-0.0207039036338058	-0.0236425221255887	-0.0609147440423475	-0.0585983320016097	-0.0609348731918227	0.000198695900081274	0.000215385957379554	0.000748045536573435
10	14.590010676409	0.06	-3.63668267952144	-3.93351818559264	-3.33984717345025	0.0656602773622893	-15.4186945233808	-16.657393623478	-14.1799954232836	3.99	3.37	4.76	-3.7222312346165	-3.44543376048018	-3.16863628634386	-4.00205199992188	-3.70444612454302	-3.40684024916416	-4.14536660350436	-3.8361756345844	-3.52975135421628	-3.63668267952144	4.12466917181992	0.115801465502987	-20.6631690094619	0.0492673257760304	0.0505183200444244	0.0477847462726301	-0.0220487346951394	-0.0207039036338058	-0.0236425221255887	-0.0609147440423475	-0.0585983320016097	-0.0609348731918227	0.000198695900081274	0.000215385957379554	0.000748045536573435
10	14.590010676409	0.06	-3.63654064550725	-3.94522594234668	-3.32785534866783	0.0611199892256932	-15.3166331896153	-16.5951130514181	-14.0381533278126	4	3.37	4.72	-3.70524097989486	-3.41979092232403	-3.1343408647532	-3.98340192463034	-3.67652247606455	-3.36964302749876	-4.12737642007596	-3.81023704555544	-3.49047519544222	-3.63654064550725	4.10887277909153	-0.0975323320553699	-20.8435506011639	0.0492673257760304	0.0505183200444244	0.0477847462726301	-0.0220487346951394	-0.0207039036338058	-0.0236425221255887	-0.0609147440423475	-0.0585983320016097	-0.0609348731918227	0.000198695900081274	0.000215385957379554	0.000748045536573435
10	14.590010676409	0.06	-3.63582888997255	-3.938280053632	-3.3333777263131	0.0633495825992955	-15.4530283300566	-16.7184860958041	-14.1875705643092	3.99	3.37	4.74	-3.74120950570887	-3.45802940224987	-3.17484929879088	-4.02312168523477	-3.71860304939937	-3.41408441356397	-4.16794809899285	-3.84873085070618	-3.53429048754851	-3.63582888997255	4.11765931592379	0.00369280980347078	-20.7609832721995	0.0492673257760304	0.0505183200444244	0.0477847462726301	-0.0220487346951394	-0.0207039036338058	-0.0236425221255887	-0.0609147440423475	-0.0585983320016097	-0.0609348731918227	0.000198695900081274	0.000215385957379554	0.000748045536573435
10	14.590010676409	0.06	-3.63575453645889	-3.92999217383468	-3.3415168990831	0.0673581217406466	-15.6688444751852	-16.9105442712988	-14.4271446790715	4.02	3.38	4.76	-3.75949563085738	-3.48344508609468	-3.20739454133198	-4.03972570614916	-3.743098554166	-3.44647140218285	-4.18483516672464	-3.87208900095549	-3.56768762831654	-3.63575453645889	4.1437436461194	0.234179624005989	-20.6181244142762	0.0492673257760304	0.0505183200444244	0.0477847462726301	-0.0220487346951394	-0.0207039036338058	-0.0236425221255887	-0.0609147440423475	-0.0585983320016097	-0.0609348731918227	0.000198695900081274	0.000215385957379554	0.000748045536573435
10	14.590010676409	0.06	-3.63552489178121	-3.93632789801085	-3.33472188555158	0.0662895142043371	-15.6810100895266	-16.9343674100935	-14.4276527689597	4	3.38	4.74	-3.77989162059295	-3.50013184457699	-3.22037206856104	-4.06352040987124	-3.76276851701049	-3.46201662414973	-4.20932927578658	-3.89161692491442	-3.58798341363155	-3.63552489178121	4.12169992112437	0.23656193067213	-20.5418923012517	0.0492673257760304	0.0505183200444244	0.0477847462726301	-0.0220487346951394	-0.0207039036338058	-0.0236425221255887	-0.0609147440423475	-0.0585983320016097	-0.0609348731918227	0.000198695900081274	0.000215385957379554	0.000748045536573435
10	14.590010676409	0.06	-3.63531317953763	-3.93091363248462	-3.33971272659064	0.0653243075010065	-15.3239128623932	-16.5583810670474	-14.0894446577391	3.99	3.37	4.73	-3.69922468853732	-3.42343835161342	-3.14765201468953	-3.97720613381044	-3.68069559357923	-3.38418505334802	-4.11523986456899	-3.81165419592141	-3.50643238500787	-3.63531317953763	4.11908603266895	0.243631403187111	-20.5215271272408	0.0492673257760304	0.0505183200444244	0.0477847462726301	-0.0220487346951394	-0.0207039036338058	-0.0236425221255887	-0.0609147440423475	-0.0585983320016097	-0.0609348731918227	0.000198695900081274	0.000215385957379554	0.000748045536573435
10	14.590010676409	0.06	-3.63470057542115	-3.93073287708593	-3.33866827375637	0.066578406582766	-15.6306669798928	-16.8770941329189	-14.3842398268666	3.98	3.37	4.7	-3.78368563006526	-3.50424839574721	-3.22481116142916	-4.06967179810171	-3.76911357444609	-3.46855535079048	-4.21697478035261	-3.90205599610368	-3.59083747999409	-3.63470057542115	4.11143084264318	0.034251449287827	-20.7061784034762	0.0492673257760304	0.0505183200444244	0.0477847462726301	-0.0220487346951394	-0.0207039036338058	-0.0236425221255887	-0.0609147440423475	-0.0585983320016097	-0.0609348731918227	0.000198695900081274	0.000215385957379554	0.000748045536573435
10	14.590010676409	0.06	-3.63422021588237	-3.93426235396158	-3.33417807780316	0.0641074901528605	-15.4037532627198	-16.6571897130084	-14.1503168124312	4.02	3.4	4.73	-3.70094432664999	-3.42245205998096	-3.14395979331192	-3.976534437256	-3.67730429727675	-3.3780741572975	-4.11518171206795	-3.80843140871725	-3.49698911774412	-3.63422021588237	4.12761068617889	-0.353216140923354	-21.1605969032436	0.0492673257760304	0.0505183200444244	0.0477847462726301	-0.0220487346951394	-0.0207039036338058	-0.0236425221255887	-0.0609147440423475	-0.0585983320016097	-0.0609348731918227	0.000198695900081274	0.000215385957379554	0.000748045536573435
10	14.590010676409	0.06	-3.63372380120533	-3.93197294361709	-3.33547465879358	0.065593321941697	-15.5282502578377	-16.7764320507491	-14.2800684649264	3.99	3.36	4.72	-3.75456088993691	-3.47521814715228	-3.19587540436765	-4.03752712180387	-3.73713143417634	-3.4367357465488	-4.18014866417647	-3.87132532116967	-3.55674979255258	-3.63372380120533	4.11307590350202	-0.0426923081960323	-20.7843232532213	0.0492673257760304	0.0505183200444244	0.0477847462726301	-0.0220487346951394	-0.0207039036338058	-0.0236425221255887	-0.0609147440423475	-0.0585983320016097	-0.0609348731918227	0.000198695900081274	0.000215385957379554	0.000748045536573435
10	14.590010676409	0.06	-3.63358226492673	-3.93249451457573	-3.33467001527773	0.0657138707069373	-15.5344524155707	-16.7819064247445	-14.2869984063969	4.01	3.38	4.74	-3.7358540577939	-3.45815580324925	-3.18045754870459	-4.014936759488	-3.71649337466387	-3.41804998983973	-4.15841619855595	-3.85093335642238	-3.54082703885874	-3.63358226492673	4.1274852718293	-0.231977616882106	-21.0273820090885	0.0492673257760304	0.0505183200444244	0.0477847462726301	-0.0220487346951394	-0.0207039036338058	-0.0236425221255887	-0.0609147440423475	-0.0585983320016097	-0.0609348731918227	0.000198695900081274	0.000215385957379554	0.000748045536573435
10	14.590010676409	0.06	-3.63352546410556	-3.92872048532567	-3.33833044288545	0.065046492979455	-15.4051590230876	-16.6490044620677	-14.1613135841075	4	3.39	4.72	-3.71343909077848	-3.43600843199532	-3.15857777321215	-3.99173871271703	-3.69351631733443	-3.39529392195182	-4.13495492509983	-3.82700236876175	-3.51026332136993	-3.63352546410556	4.13340194427664	0.0167659937282765	-20.8012040991873	0.0492673257760304	0.0505183200444244	0.0477847462726301	-0.0220487346951394	-0.0207039036338058	-0.0236425221255887	-0.0609147440423475	-0.0585983320016097	-0.0609348731918227	0.000198695900081274	0.000215385957379554	0.000748045536573435
10	14.590010676409	0.06	-3.63257940237434	-3.92906988627691	-3.33608891847176	0.0653172557916282	-15.4014226829398	-16.6422065990849	-14.1606387667948	4.02	3.4	4.77	-3.69820544001261	-3.4224803550458	-3.146755270079	-3.97366465609337	-3.67740230866488	-3.3811399612364	-4.11492068354154	-3.80463453032378	-3.49828273281514	-3.63257940237434	4.14204812550182	0.0679463476831625	-20.7852138433972	0.0492673257760304	0.0505183200444244	0.0477847462726301	-0.0220487346951394	-0.0207039036338058	-0.0236425221255887	-0.0609147440423475	-0.0585983320016097	-0.0609348731918227	0.000198695900081274	0.000215385957379554	0.000748045536573435
10	14.590010676409	0.06	-3.63149358623768	-3.93020958480543	-3.33277758766993	0.0637247652888481	-15.2966271997668	-16.5453340554027	-14.0479203441308	4	3.39	4.74	-3.68937104375606	-3.41092741125542	-3.13248377875477	-3.96574943631612	-3.6664470171398	-3.36714459796349	-4.1050890220022	-3.79494992060139	-3.48855865024043	-3.63149358623768	4.13376584810567	-0.123749852526734	-20.951395110627	0.0492673257760304	0.0505183200444244	0.0477847462726301	-0.0220487346951394	-0.0207039036338058	-0.0236425221255887	-0.0609147440423475	-0.0585983320016097	-0.0609348731918227	0.000198695900081274	0.000215385957379554	0.000748045536573435
10	14.590010676409	0.06	-3.63140240223987	-3.9300081375526	-3.33279666692713	0.0642488068297483	-15.3035886720707	-16.5474103267806	-14.0597670173608	4.01	3.38	4.74	-3.68361606201498	-3.40672914526545	-3.12984222851593	-3.95879187512715	-3.66122077708024	-3.36364967903333	-4.09908232246914	-3.79141686575016	-3.48587046968211	-3.63140240223987	4.12262038670684	-0.0109771080923424	-20.7967470542151	0.0492673257760304	0.0505183200444244	0.0477847462726301	-0.0220487346951394	-0.0207039036338058	-0.0236425221255887	-0.0609147440423475	-0.0585983320016097	-0.0609348731918227	0.000198695900081274	0.000215385957379554	0.000748045536573435
10	14.590010676409	0.06	-3.63122363456516	-3.93382623612419	-3.32862103300612	0.0612525892630105	-15.1986522560765	-16.4658208379305	-13.9314836742226	3.99	3.39	4.74	-3.68060527548193	-3.3973550559391	-3.11410483639627	-3.95744418177698	-3.65288912916541	-3.34833407655384	-4.09590890442495	-3.78287435273495	-3.4674565956183	-3.63122363456516	4.1257381432887	-0.188558586894416	-20.9825493932706	0.0492673257760304	0.0505183200444244	0.0477847462726301	-0.0220487346951394	-0.0207039036338058	-0.0236425221255887	-0.0609147440423475	-0.0585983320016097	-0.0609348731918227	0.000198695900081274	0.000215385957379554	0.000748045536573435
10	14.590010676409	0.06	-3.63087727466711	-3.92995754416293	-3.33179700517129	0.0646403188082156	-15.4733291718802	-16.7268700774542	-14.2197882663062	4	3.39	4.71	-3.73450990854447	-3.4546392028503	-3.17476849715612	-4.01484960964727	-3.71396975632647	-3.41308990300566	-4.16215323981366	-5.13705133326058	-3.53968241129246	-3.63087727466711	4.1229023701497	-0.179187356506977	-20.9642148527274	0.0492673257760304	0.0505183200444244	0.0477847462726301	-0.0220487346951394	-0.0207039036338058	-0.0236425221255887	-0.0609147440423475	-0.0585983320016097	-0.0609348731918227	0.000198695900081274	0.000215385957379554	0.000748045536573435
10	14.590010676409	0.06	-3.63058411910053	-3.92412184367499	-3.33704639452608	0.0667973987744164	-15.4079681661479	-16.6344771551313	-14.1814591771645	4.02	3.4	4.73	-3.69566735056166	-3.42317491310876	-3.15068247565586	-3.97083596636359	-3.67805453649934	-3.38527310663509	-4.11176212738595	-3.8096780327903	-3.50814615091914	-3.63058411910053	4.13714911730952	-0.124676354490365	-20.9577064856855	0.0492673257760304	0.0505183200444244	0.0477847462726301	-0.0220487346951394	-0.0207039036338058	-0.0236425221255887	-0.0609147440423475	-0.0585983320016097	-0.0609348731918227	0.000198695900081274	0.000215385957379554	0.000748045536573435
10	14.590010676409	0.06	-3.63026954859543	-3.92723330674695	-3.33330579044391	0.0642964692486749	-15.2815474875176	-16.5230856540318	-14.0400093210033	3.99	3.37	4.72	-3.69367291430018	-3.41613178222933	-3.13859065015848	-3.97152802260815	-3.67310896682811	-3.37468991104807	-4.11355878274198	-3.80554936297022	-3.49850220058866	-3.63026954859543	4.12053388192444	0.179039146048661	-20.5949793083158	0.0492673257760304	0.0505183200444244	0.0477847462726301	-0.0220487346951394	-0.0207039036338058	-0.0236425221255887	-0.0609147440423475	-0.0585983320016097	-0.0609348731918227	0.000198695900081274	0.000215385957379554	0.000748045536573435
10	14.590010676409	0.06	-3.63015954798486	-3.93069228984534	-3.32962680612438	0.0628239992771846	-15.2881794540288	-16.5457163304885	-14.0306425775692	3.99	3.38	4.73	-3.69699280782328	-3.41600740380803	-3.13502199979279	-3.97488097474306	-3.67277502142953	-3.37066906811601	-4.11773337142519	-3.80280166634994	-3.48633608635794	-3.63015954798486	4.11750561258595	0.0765580793330372	-20.686194285689	0.0492673257760304	0.0505183200444244	0.0477847462726301	-0.0220487346951394	-0.0207039036338058	-0.0236425221255887	-0.0609147440423475	-0.0585983320016097	-0.0609348731918227	0.000198695900081274	0.000215385957379554	0.000748045536573435
10	14.590010676409	0.06	-3.62986803414684	-3.92808433935603	-3.33165172893765	0.0657139483703089	-15.5841988028646	-16.8356467754417	-14.3327508302874	4	3.39	4.74	-3.75724310303413	-3.47795509429363	-3.19866708555312	-4.03909613466481	-3.73885708022326	-3.43861802578171	-4.18044534281754	-3.86917097093521	-3.56315495844658	-3.62986803414684	4.13438127824207	-0.105167908726901	-20.9288247447842	0.0492673257760304	0.0505183200444244	0.0477847462726301	-0.0220487346951394	-0.0207039036338058	-0.0236425221255887	-0.0609147440423475	-0.0585983320016097	-0.0609348731918227	0.000198695900081274	0.000215385957379554	0.000748045536573435
10	14.590010676409	0.06	-3.6297971564966	-3.92421613081972	-3.33537818217349	0.065941804043047	-15.4089598282878	-16.6440453944526	-14.173874262123	3.99	3.37	4.72	-3.72057318761265	-3.4444848849809	-3.16839658234914	-4.0004344304014	-3.70357878585813	-3.40672314131487	-4.14242934609305	-3.83487600555217	-3.52753318144862	-3.6297971564966	4.12222851010841	0.0330238348402363	-20.7445628644561	0.0492673257760304	0.0505183200444244	0.0477847462726301	-0.0220487346951394	-0.0207039036338058	-0.0236425221255887	-0.0609147440423475	-0.0585983320016097	-0.0609348731918227	0.000198695900081274	0.000215385957379554	0.000748045536573435
10	14.590010676409	0.06	-3.62965603671181	-3.92297198508482	-3.33634008833879	0.0686326040696968	-15.7131858156465	-16.9459405832941	-14.4804310479989	4.01	3.39	4.74	-3.76884419471095	-3.49467465972916	-3.22050512474737	-4.04995442683322	-3.75533515775848	-3.46071588868374	-4.19311219734075	-3.88677396535765	-3.58111765119573	-3.62965603671181	4.1360082897461	0.301264922833661	-20.5262043267334	0.0492673257760304	0.0505183200444244	0.0477847462726301	-0.0220487346951394	-0.0207039036338058	-0.0236425221255887	-0.0609147440423475	-0.0585983320016097	-0.0609348731918227	0.000198695900081274	0.000215385957379554	0.000748045536573435
10	14.590010676409	0.06	-3.6290957716411	-3.93050194539809	-3.32768959788411	0.0626935615545454	-15.23153818528	-16.4858059487579	-13.9772704218022	4	3.38	4.73	-3.67657665785063	-3.39685654005775	-3.11713642226487	-3.95205620747536	-3.65137714356449	-3.35069807965361	-4.09638570340901	-3.78287986723933	-3.47027804653989	-3.6290957716411	4.11961272606281	-0.392093559639934	-21.1638287019822	0.0492673257760304	0.0505183200444244	0.0477847462726301	-0.0220487346951394	-0.0207039036338058	-0.0236425221255887	-0.0609147440423475	-0.0585983320016097	-0.0609348731918227	0.000198695900081274	0.000215385957379554	0.000748045536573435
10	14.590010676409	0.06	-3.62905567108224	-3.92641739417852	-3.33169394798596	0.0658629811450545	-15.5899650562989	-16.8403591368506	-14.3395709757472	4.01	3.38	4.75	-3.75321742906209	-3.47454161115431	-3.19586579324652	-4.03413769275412	-3.73460358839454	-3.43506948403496	-4.17495826792279	-3.86769171158603	-3.56068410701693	-3.62905567108224	4.13512024888421	-0.0172807482433	-20.8420575222732	0.0492673257760304	0.0505183200444244	0.0477847462726301	-0.0220487346951394	-0.0207039036338058	-0.0236425221255887	-0.0609147440423475	-0.0585983320016097	-0.0609348731918227	0.000198695900081274	0.000215385957379554	0.000748045536573435
10	14.590010676409	0.06	-3.62848114128358	-3.92280325714695	-3.33415902542022	0.0662345746853592	-15.4907276394217	-16.7294258342363	-14.2520294446071	4.03	3.39	4.76	-3.71223890005362	-3.43737330276537	-3.16250770547711	-3.98808228489293	-3.69279239413294	-3.39750250337296	-4.12724104341826	-3.81953626562806	-3.51955998809675	-3.62848114128358	4.14980394781182	0.013168172968934	-20.861592681411	0.0492673257760304	0.0505183200444244	0.0477847462726301	-0.0220487346951394	-0.0207039036338058	-0.0236425221255887	-0.0609147440423475	-0.0585983320016097	-0.0609348731918227	0.000198695900081274	0.000215385957379554	0.000748045536573435
10	14.590010676409	0.06	-3.62792309441069	-3.92428475135906	-3.33156143746231	0.0663810047538834	-15.5254199526096	-16.7654250002416	-14.2854149049776	3.99	3.36	4.72	-3.75274169343425	-3.47518125925197	-3.19762082506969	-4.03565123964501	-3.73716623806766	-3.4386812364903	-4.18067025288839	-3.87252027909403	-3.55980482638517	-3.62792309441069	4.11838661309624	-0.0710532665603356	-20.8221466916787	0.0492673257760304	0.0505183200444244	0.0477847462726301	-0.0220487346951394	-0.0207039036338058	-0.0236425221255887	-0.0609147440423475	-0.0585983320016097	-0.0609348731918227	0.000198695900081274	0.000215385957379554	0.000748045536573435
10	14.590010676409	0.06	-3.62749096752944	-3.92576774525394	-3.32921418980493	0.0641586323130605	-15.2941725227023	-16.5381620476428	-14.0501829977618	3.99	3.37	4.75	-3.6997873182821	-3.4214917824667	-3.1431962466513	-3.97844472377375	-3.67918876366936	-3.37993280356496	-4.11631040655742	-3.80523992159741	-3.49778670945763	-3.62749096752944	4.12010957337549	0.135871409688798	-20.6332486371293	0.0492673257760304	0.0505183200444244	0.0477847462726301	-0.0220487346951394	-0.0207039036338058	-0.0236425221255887	-0.0609147440423475	-0.0585983320016097	-0.0609348731918227	0.000198695900081274	0.000215385957379554	0.000748045536573435
10	14.590010676409	0.06	-3.62731384577411	-3.93118344725113	-3.32344424429709	0.0635388040394691	-15.4723771241417	-16.7374035136545	-14.2073507346288	3.99	3.38	4.73	-3.73949566603423	-3.45686158260886	-3.17422749918349	-4.02053775019624	-3.71666228051053	-3.41278681082482	-4.1652270194458	-3.85328518307208	-3.53711689811834	-3.62731384577411	4.11551374742684	-0.122081874871548	-20.8882121542028	0.0492673257760304	0.0505183200444244	0.0477847462726301	-0.0220487346951394	-0.0207039036338058	-0.0236425221255887	-0.0609147440423475	-0.0585983320016097	-0.0609348731918227	0.000198695900081274	0.000215385957379554	0.000748045536573435
10	14.590010676409	0.06	-3.62730600626747	-3.92351676254203	-3.33109524999291	0.0645684930412218	-15.4179255767634	-16.6677205810761	-14.1681305724507	4.02	3.39	4.74	-3.70616147282508	-3.42826252009294	-3.1503635673608	-3.98249653633185	-3.68387716293947	-3.38525778954709	-4.12840400682258	-3.81606163083776	-3.50382234397876	-3.62730600626747	4.14397132424391	-0.045429356042556	-20.9007481039142	0.0492673257760304	0.0505183200444244	0.0477847462726301	-0.0220487346951394	-0.0207039036338058	-0.0236425221255887	-0.0609147440423475	-0.0585983320016097	-0.0609348731918227	0.000198695900081274	0.000215385957379554	0.000748045536573435
10	14.590010676409	0.06	-3.62721458392761	-3.9288745599443	-3.32555460791093	0.0648315941054843	-15.648264205317	-16.9139762147913	-14.3825521958428	4.01	3.39	4.76	-3.76833017222047	-3.48633729874861	-3.20434442527675	-4.05022086909474	-3.74713346197438	-3.44404605485402	-4.1902162651119	-3.87857642959769	-3.56599894734978	-3.62721458392761	4.13960947475176	0.286559974515695	-20.5553352311736	0.0492673257760304	0.0505183200444244	0.0477847462726301	-0.0220487346951394	-0.0207039036338058	-0.0236425221255887	-0.0609147440423475	-0.0585983320016097	-0.0609348731918227	0.000198695900081274	0.000215385957379554	0.000748045536573435
10	14.590010676409	0.06	-3.62694014004977	-3.92924733834001	-3.32463294175953	0.0622176844337838	-15.2580575890831	-16.5196251549421	-13.9964900232242	3.99	3.37	4.71	-3.69186958948877	-3.40992960066967	-3.12798961185058	-3.96946071909463	-3.66632170412353	-3.36318268915243	-4.11004582556376	-3.79647821817933	-3.47922807964561	-3.62694014004977	4.11682325019423	-0.024085399569985	-20.7930128847361	0.0492673257760304	0.0505183200444244	0.0477847462726301	-0.0220487346951394	-0.0207039036338058	-0.0236425221255887	-0.0609147440423475	-0.0585983320016097	-0.0609348731918227	0.000198695900081274	0.000215385957379554	0.000748045536573435
10	14.590010676409	0.06	-3.62655941789207	-3.92589095972224	-3.32722787606191	0.063747682493089	-15.3306072175539	-16.5818476713476	-14.0793667637602	3.99	3.39	4.7	-3.70709753373539	-3.4273657154059	-3.14763389707642	-3.98599848156863	-3.68522123118314	-3.38444398079764	-4.13142195706627	-3.81744361551121	-3.50618971106224	-3.62655941789207	4.11103177238524	0.266392993869652	-20.4699240698193	0.0492673257760304	0.0505183200444244	0.0477847462726301	-0.0220487346951394	-0.0207039036338058	-0.0236425221255887	-0.0609147440423475	-0.0585983320016097	-0.0609348731918227	0.000198695900081274	0.000215385957379554	0.000748045536573435
10	14.590010676409	0.06	-3.62653219019062	-3.91976773574869	-3.33329664463256	0.0682207806696487	-15.5913325662699	-16.8184851636322	-14.3641799689076	4.02	3.38	4.76	-3.73631756955616	-3.46369897368132	-3.19108037780648	-4.01448433236689	-3.72156943381306	-3.42865453525924	-4.15757828778075	-3.84022496597467	-3.5468658076276	-3.62653219019062	4.14309315768269	0.0746573206251175	-20.7565028385595	0.0492673257760304	0.0505183200444244	0.0477847462726301	-0.0220487346951394	-0.0207039036338058	-0.0236425221255887	-0.0609147440423475	-0.0585983320016097	-0.0609348731918227	0.000198695900081274	0.000215385957379554	0.000748045536573435
10	14.590010676409	0.06	-3.62650578688161	-3.92346836514693	-3.32954320861628	0.0645887265373101	-15.2890878810733	-16.5282316111503	-14.0499441509963	4	3.38	4.74	-3.68946923402303	-3.41286476863258	-3.13626030324213	-3.96634175400916	-3.66897978380858	-3.37161781360799	-4.10572742076477	-3.79741933550832	-3.4930725433223	-3.62650578688161	4.12857147539809	0.192576083568333	-20.6086298788874	0.0492673257760304	0.0505183200444244	0.0477847462726301	-0.0220487346951394	-0.0207039036338058	-0.0236425221255887	-0.0609147440423475	-0.0585983320016097	-0.0609348731918227	0.000198695900081274	0.000215385957379554	0.000748045536573435
10	14.590010676409	0.06	-3.62648942804	-3.92567909275242	-3.32729976332759	0.0630536188607987	-15.1983905920285	-16.4461105726365	-13.9506706114205	4.02	3.39	4.76	-3.652712714931	-3.37559171311655	-3.09847071130209	-3.92454628186686	-3.62680203473445	-3.32905778760203	-4.06724189251834	-3.75614574075713	-3.44872380142472	-3.62648942804	4.14019482158583	0.243891409720424	-20.602479834358	0.0492673257760304	0.0505183200444244	0.0477847462726301	-0.0220487346951394	-0.0207039036338058	-0.0236425221255887	-0.0609147440423475	-0.0585983320016097	-0.0609348731918227	0.000198695900081274	0.000215385957379554	0.000748045536573435
10	14.590010676409	0.06	-3.62586762258091	-3.92818162929934	-3.32355361586249	0.0624000955674443	-15.2253887595445	-16.482291601561	-13.9684859175281	3.99	3.37	4.7	-3.68553907355352	-3.40448807361409	-3.12343707367465	-3.96290520164142	-3.66070287862748	-3.35850055561354	-4.10708922542276	-3.79020364882124	-3.47745011874595	-3.62586762258091	4.10479755041727	-0.25814335104461	-20.9773750739461	0.0492673257760304	0.0505183200444244	0.0477847462726301	-0.0220487346951394	-0.0207039036338058	-0.0236425221255887	-0.0609147440423475	-0.0585983320016097	-0.0609348731918227	0.000198695900081274	0.000215385957379554	0.000748045536573435
10	14.590010676409	0.06	-3.6255121544728	-3.92150580805924	-3.32951850088635	0.0655956838877093	-15.4178096965028	-16.6570902487573	-14.1785291442484	4	3.36	4.72	-3.71981535253025	-3.44306264509312	-3.16630993765599	-3.99916213228695	-3.70162614119599	-3.40409015010503	-4.14418688877312	-3.83464999952203	-3.53320264158493	-3.6255121544728	4.11899232862454	-0.179341000889065	-20.9445380178887	0.0492673257760304	0.0505183200444244	0.0477847462726301	-0.0220487346951394	-0.0207039036338058	-0.0236425221255887	-0.0609147440423475	-0.0585983320016097	-0.0609348731918227	0.000198695900081274	0.000215385957379554	0.000748045536573435
10	14.590010676409	0.06	-3.62534980250656	-3.92618983245541	-3.32450977255771	0.0652233232517962	-15.6497576727028	-16.9115191311913	-14.3879962142142	4.01	3.39	4.76	-3.76660719550584	-3.48558218813147	-3.2045571807571	-4.04822308269636	-3.74618683027661	-3.44415057785686	-4.1884787916428	-3.87749502250394	-3.56562317578281	-3.62534980250656	4.1394221037428	0.303989704241497	-20.5438200291643	0.0492673257760304	0.0505183200444244	0.0477847462726301	-0.0220487346951394	-0.0207039036338058	-0.0236425221255887	-0.0609147440423475	-0.0585983320016097	-0.0609348731918227	0.000198695900081274	0.000215385957379554	0.000748045536573435
10	14.590010676409	0.06	-3.62501759266454	-3.92192340279912	-3.32811178252997	0.0647789310491417	-15.3707013951724	-16.614502980478	-14.1268998098667	4.02	3.4	4.76	-3.69494845743774	-3.41833574417248	-3.14172303090723	-3.97052432072762	-3.67328133666614	-3.37603835260466	-4.11345164438971	-3.79935949926043	-3.49639474738416	-3.62501759266454	4.13943540521719	-0.146644471479545	-20.9876197103604	0.0492673257760304	0.0505183200444244	0.0477847462726301	-0.0220487346951394	-0.0207039036338058	-0.0236425221255887	-0.0609147440423475	-0.0585983320016097	-0.0609348731918227	0.000198695900081274	0.000215385957379554	0.000748045536573435
10	14.590010676409	0.06	-3.62498776152536	-3.92117625477372	-3.328799268277	0.0662539724592821	-15.5589569027577	-16.8029159065651	-14.3149978989503	4	3.38	4.75	-3.7479068380693	-3.47044056480026	-3.19297429153122	-4.02880688059821	-3.73054492287673	-3.43228296515526	-4.17529424154981	-3.85914812009458	-3.55082593686236	-3.62498776152536	4.1305631229219	-0.107273230206446	-20.9179774641853	0.0492673257760304	0.0505183200444244	0.0477847462726301	-0.0220487346951394	-0.0207039036338058	-0.0236425221255887	-0.0609147440423475	-0.0585983320016097	-0.0609348731918227	0.000198695900081274	0.000215385957379554	0.000748045536573435
10	14.590010676409	0.06	-3.62481320296675	-3.92322178504903	-3.32640462088447	0.0657261126701796	-15.5016851299035	-16.7463837582389	-14.2569865015682	4	3.39	4.73	-3.73703839884086	-3.45927774100419	-3.18151708316752	-4.01734046149977	-3.71874595690861	-3.42015145231744	-4.15471571834229	-3.84762952240287	-3.54032444580195	-3.62481320296675	4.12895086569527	-0.242019459324878	-21.050939313972	0.0492673257760304	0.0505183200444244	0.0477847462726301	-0.0220487346951394	-0.0207039036338058	-0.0236425221255887	-0.0609147440423475	-0.0585983320016097	-0.0609348731918227	0.000198695900081274	0.000215385957379554	0.000748045536573435
10	14.590010676409	0.06	-3.62461193806609	-3.91844220351298	-3.33078167261921	0.0683996277885261	-15.6078402598451	-16.8345672960501	-14.3811132236401	3.97	3.36	4.73	-3.77798164704042	-3.50268189343178	-3.22738213982313	-4.06401623989506	-3.76787327943862	-3.47173031898218	-4.20753373463915	-3.90325575912808	-3.59529436651384	-3.62461193806609	4.11088164382225	0.302135209465828	-20.4268330331176	0.0492673257760304	0.0505183200444244	0.0477847462726301	-0.0220487346951394	-0.0207039036338058	-0.0236425221255887	-0.0609147440423475	-0.0585983320016097	-0.0609348731918227	0.000198695900081274	0.000215385957379554	0.000748045536573435
10	14.590010676409	0.06	-3.62457893229585	-3.92273466488454	-3.32642319970716	0.0648993548545311	-15.4724833406057	-16.723278466245	-14.2216882149664	3.97	3.36	4.74	-3.75842417654651	-3.4773178940913	-3.1962116116361	-4.04365749553943	-3.74121757053403	-3.43877764552862	-4.18667358633857	-3.87083514654927	-3.55870812232872	-3.62457893229585	4.11532016332063	0.0399215586322712	-20.7102878964352	0.0492673257760304	0.0505183200444244	0.0477847462726301	-0.0220487346951394	-0.0207039036338058	-0.0236425221255887	-0.0609147440423475	-0.0585983320016097	-0.0609348731918227	0.000198695900081274	0.000215385957379554	0.000748045536573435
10	14.590010676409	0.06	-3.6242284275862	-3.91834056536277	-3.33011628980962	0.0670673224104553	-15.4485305808973	-16.675613789953	-14.2214473718417	4	3.37	4.77	-3.72517042030313	-3.4510519302012	-3.17693344009928	-4.00507110858173	-3.71035598922728	-3.41564086987284	-5.96679490503946	-3.84176175397572	-3.53520022560393	-3.6242284275862	4.12717949900432	-0.17857262897872	-20.9663159038287	0.0492673257760304	0.0505183200444244	0.0477847462726301	-0.0220487346951394	-0.0207039036338058	-0.0236425221255887	-0.0609147440423475	-0.0585983320016097	-0.0609348731918227	0.000198695900081274	0.000215385957379554	0.000748045536573435
10	14.590010676409	0.06	-3.62383698425889	-3.92166943429191	-3.32600453422586	0.0655011525013995	-15.5266677088751	-16.7756616763882	-14.2776737413619	3.99	3.38	4.74	-3.75185418685691	-3.47251836471353	-3.19318254257015	-4.03430032965143	-3.73393561843631	-3.4335709072212	-4.17596758715119	-3.87115873421143	-3.55632249104388	-3.62383698425889	4.12650046809593	-0.377708928706495	-21.1731881869216	0.0492673257760304	0.0505183200444244	0.0477847462726301	-0.0220487346951394	-0.0207039036338058	-0.0236425221255887	-0.0609147440423475	-0.0585983320016097	-0.0609348731918227	0.000198695900081274	0.000215385957379554	0.000748045536573435
10	14.590010676409	0.06	-3.62339205772044	-3.91891403603544	-3.32787007940545	0.0663112032863861	-15.5563065190678	-16.799478688773	-14.3131343493625	4.01	3.36	4.74	-3.74447538562734	-3.4673818117256	-3.19028823782385	-4.02478716841131	-3.72695034326627	-3.42911351812124	-4.16875473818824	-3.86119101925659	-3.55061229668135	-3.62339205772044	4.12184313228657	-0.00927847908047358	-20.7763395660341	0.0492673257760304	0.0505183200444244	0.0477847462726301	-0.0220487346951394	-0.0207039036338058	-0.0236425221255887	-0.0609147440423475	-0.0585983320016097	-0.0609348731918227	0.000198695900081274	0.000215385957379554	0.000748045536573435
10	14.590010676409	0.06	-3.62337610772471	-3.92073558698743	-3.32601662846199	0.0633747789756958	-15.153783971268	-16.3944730371101	-13.9130949054259	3.99	3.36	4.72	-3.66440593680232	-3.38709367624314	-3.10978141568396	-3.93999512129261	-3.64182702187314	-3.34365892245366	-4.08361143304957	-3.76988494794403	-3.46432276112974	-3.62337610772471	4.11489686145138	0.0955192329173975	-20.6565992599065	0.0492673257760304	0.0505183200444244	0.0477847462726301	-0.0220487346951394	-0.0207039036338058	-0.0236425221255887	-0.0609147440423475	-0.0585983320016097	-0.0609348731918227	0.000198695900081274	0.000215385957379554	0.000748045536573435
10	14.590010676409	0.06	-3.6233411575678	-3.92590030307106	-3.32078201206454	0.0615980098413921	-15.2286140741827	-16.4944827939883	-13.9627453543771	4.01	3.39	4.74	-3.67425668596731	-3.39227593728948	-3.11029518861165	-3.94903410222399	-3.64596556676966	-3.34289703131532	-4.09133606003021	-3.77549402980249	-3.45759184745291	-3.6233411575678	4.13178721611373	-0.141033763696046	-20.9557779169173	0.0492673257760304	0.0505183200444244	0.0477847462726301	-0.0220487346951394	-0.0207039036338058	-0.0236425221255887	-0.0609147440423475	-0.0585983320016097	-0.0609348731918227	0.000198695900081274	0.000215385957379554	0.000748045536573435
10	14.590010676409	0.06	-3.62322073543267	-3.92504741374384	-3.3213940571215	0.0618697004335642	-15.3247913361612	-16.5956706554101	-14.0539120169124	3.98	3.38	4.73	-3.71613515592011	-3.43155736359974	-3.14697957127937	-3.99645875063179	-3.69041406693873	-3.38436938324568	-4.14071498715754	-3.82141854633442	-3.50707618289715	-3.62322073543267	4.13001436564097	-0.0906194760117439	-20.8995172692782	0.0492673257760304	0.0505183200444244	0.0477847462726301	-0.0220487346951394	-0.0207039036338058	-0.0236425221255887	-0.0609147440423475	-0.0585983320016097	-0.0609348731918227	0.000198695900081274	0.000215385957379554	0.000748045536573435
10	14.590010676409	0.06	-3.6227362365955	-3.92180966335764	-3.32366280983336	0.0656680005230708	-15.5504837537839	-16.7996918399492	-14.3012756676185	4.02	3.38	4.71	-3.73550622343118	-3.4577377604922	-3.17996929755321	-4.01402928514662	-3.71555012916677	-3.41707097318691	-4.15452118058959	-3.85353508625578	-3.54146443258651	-3.6227362365955	4.12238187259279	-0.115390186937688	-20.9064758523782	0.0492673257760304	0.0505183200444244	0.0477847462726301	-0.0220487346951394	-0.0207039036338058	-0.0236425221255887	-0.0609147440423475	-0.0585983320016097	-0.0609348731918227	0.000198695900081274	0.000215385957379554	0.000748045536573435
10	14.590010676409	0.06	-3.62222456164374	-3.9152351217834	-3.32921400150408	0.0672321229861849	-15.350654464255	-16.5683604531302	-14.1329484753797	4.01	3.37	4.73	-3.68783884442637	-3.41679793729688	-3.14575703016739	-3.96327541941009	-3.6719910628541	-3.38070670629811	-4.10545506154089	-3.8016606431398	-3.50103231536612	-3.62222456164374	4.12542466299515	0.0845375565928355	-20.6916556851808	0.0492673257760304	0.0505183200444244	0.0477847462726301	-0.0220487346951394	-0.0207039036338058	-0.0236425221255887	-0.0609147440423475	-0.0585983320016097	-0.0609348731918227	0.000198695900081274	0.000215385957379554	0.000748045536573435
10	14.590010676409	0.06	-3.62188105217942	-3.92083507485073	-3.32292702950812	0.0623351747110838	-15.1266442153649	-16.3760887505721	-13.8771996801577	4	3.35	4.71	-3.65550356481955	-3.3766000352857	-3.09769650575185	-3.92982666794074	-3.62999314057307	-3.33015961320541	-4.06797157253303	-3.7529345634608	-3.44431270051343	-3.62188105217942	4.10882455523379	-0.0598914544668245	-20.7899420970514	0.0492673257760304	0.0505183200444244	0.0477847462726301	-0.0220487346951394	-0.0207039036338058	-0.0236425221255887	-0.0609147440423475	-0.0585983320016097	-0.0609348731918227	0.000198695900081274	0.000215385957379554	0.000748045536573435
10	14.590010676409	0.06	-3.62184785371328	-3.91478730006866	-3.3289084073579	0.0679620937575416	-15.5928705017451	-16.822648312728	-14.3630926907623	4.02	3.39	4.75	-3.74040087795397	-3.46696818659773	-3.19353549524149	-4.01926289342114	-3.72544468888218	-3.43162648434322	-4.16100488920309	-3.85689567057811	-3.55446095909844	-3.62184785371328	4.14325279495112	0.0138408839450076	-20.8336259006178	0.0492673257760304	0.0505183200444244	0.0477847462726301	-0.0220487346951394	-0.0207039036338058	-0.0236425221255887	-0.0609147440423475	-0.0585983320016097	-0.0609348731918227	0.000198695900081274	0.000215385957379554	0.000748045536573435
10	14.590010676409	0.06	-3.62181019659509	-3.92069201685689	-3.3229283763333	0.0658008183192078	-15.5817844814869	-16.8321542217482	-14.3314147412256	4.03	3.38	4.76	-3.73360235749279	-3.45625322270734	-3.17890408792188	-4.0108562850909	-3.71291145489592	-3.41496662470094	-4.15109422405969	-3.84317888086306	-3.53915091583927	-3.62181019659509	4.13840730890384	-0.110679881723239	-20.9443719511911	0.0492673257760304	0.0505183200444244	0.0477847462726301	-0.0220487346951394	-0.0207039036338058	-0.0236425221255887	-0.0609147440423475	-0.0585983320016097	-0.0609348731918227	0.000198695900081274	0.000215385957379554	0.000748045536573435
10	14.590010676409	0.06	-3.62177501145234	-3.92203662892629	-3.32151339397839	0.0629242478522357	-15.1938071912359	-16.4425186941199	-13.9450956883519	3.98	3.36	4.71	-3.68290459778189	-3.40320989766766	-3.12351519755342	-3.96085434517076	-3.66005101484939	-3.35924768452801	-4.1037400892763	-3.78723323571121	-3.4806392062173	-3.62177501145234	4.10539979693711	0.0130785768989459	-20.6996804030746	0.0492673257760304	0.0505183200444244	0.0477847462726301	-0.0220487346951394	-0.0207039036338058	-0.0236425221255887	-0.0609147440423475	-0.0585983320016097	-0.0609348731918227	0.000198695900081274	0.000215385957379554	0.000748045536573435
10	14.590010676409	0.06	-3.62137518796294	-3.92128310852463	-3.32146726740124	0.0643812453677996	-15.4987727002426	-16.7570728540777	-14.2404725464075	4.04	3.39	4.76	-3.70760950176165	-3.42920254805005	-3.15079559433845	-3.98178259278568	-3.68278779263949	-3.3837929924933	-4.12473748991819	-3.81138422702654	-3.506973654534	-3.62137518796294	4.14745598496321	0.0328493427530457	-20.8396874235274	0.0492673257760304	0.0505183200444244	0.0477847462726301	-0.0220487346951394	-0.0207039036338058	-0.0236425221255887	-0.0609147440423475	-0.0585983320016097	-0.0609348731918227	0.000198695900081274	0.000215385957379554	0.000748045536573435
10	14.590010676409	0.06	-3.62126661069177	-3.91450910334435	-3.32802411803919	0.0685511695337486	-15.6516339761352	-16.880342631382	-14.4229253208883	4	3.36	4.76	-3.76607347473498	-3.49194354883527	-3.21781362293557	-4.04844658021457	-3.75376290808541	-3.45907923595625	-4.19244899346243	-3.88729718158863	-3.57511035058677	-3.62126661069177	4.13097058427582	0.252867041222329	-20.5468962941095	0.0492673257760304	0.0505183200444244	0.0477847462726301	-0.0220487346951394	-0.0207039036338058	-0.0236425221255887	-0.0609147440423475	-0.0585983320016097	-0.0609348731918227	0.000198695900081274	0.000215385957379554	0.000748045536573435
10	14.590010676409	0.06	-3.62076137314932	-3.91479551240787	-3.32672723389077	0.064914039109532	-15.3568184123924	-16.5981130200136	-14.1155238047711	4.01	3.4	4.75	-3.69563669641849	-3.41925745394314	-3.1428782114678	-3.97180152258699	-3.67476921496356	-3.37773690734013	-4.1128510656425	-3.80775000114517	-3.49968733555811	-3.62076137314932	4.14205868988546	-0.0591467251614418	-20.9109477030864	0.0492673257760304	0.0505183200444244	0.0477847462726301	-0.0220487346951394	-0.0207039036338058	-0.0236425221255887	-0.0609147440423475	-0.0585983320016097	-0.0609348731918227	0.000198695900081274	0.000215385957379554	0.000748045536573435
10	14.590010676409	0.06	-3.62056790606594	-3.91669769311953	-3.32443811901234	0.0654610737512551	-15.4415275070926	-16.6840794786244	-14.1989755355609	3.99	3.38	4.74	-3.72755372271416	-3.44994300807551	-3.17233229343686	-4.00769479524229	-3.70922048771421	-3.41074618018614	-4.15271876904775	-3.8456938160111	-3.53051050023111	-3.62056790606594	4.127515784291	0.1531451475735	-20.6409016195856	0.0492673257760304	0.0505183200444244	0.0477847462726301	-0.0220487346951394	-0.0207039036338058	-0.0236425221255887	-0.0609147440423475	-0.0585983320016097	-0.0609348731918227	0.000198695900081274	0.000215385957379554	0.000748045536573435
10	14.590010676409	0.06	-3.61954547274476	-3.91296427894923	-3.32612666654029	0.0669351800537469	-15.5079180537741	-16.7410210554956	-14.2748150520527	4	3.37	4.75	-3.73478280235339	-3.45968776071327	-3.18459271907315	-4.01478399167084	-3.71906474163338	-3.42334549159591	-4.15938722629128	-3.85345039607251	-3.54595136076656	-3.61954547274476	4.13028675673398	0.104036256262128	-20.69646366417	0.0492673257760304	0.0505183200444244	0.0477847462726301	-0.0220487346951394	-0.0207039036338058	-0.0236425221255887	-0.0609147440423475	-0.0585983320016097	-0.0609348731918227	0.000198695900081274	0.000215385957379554	0.000748045536573435
10	14.590010676409	0.06	-3.61934850955745	-3.91868194198092	-3.32001507713398	0.0654046738997111	-15.6317946377319	-16.8902372594408	-14.3733520160231	3.99	3.4	4.72	-3.77529810457717	-3.49401158553783	-3.21272506649849	-4.05923732928994	-3.75679532161744	-3.45435331394494	-4.20310746908413	-3.89419814899893	-3.57495531532885	-3.61934850955745	4.12836061856899	-0.0182008720959883	-20.8233641769442	0.0492673257760304	0.0505183200444244	0.0477847462726301	-0.0220487346951394	-0.0207039036338058	-0.0236425221255887	-0.0609147440423475	-0.0585983320016097	-0.0609348731918227	0.000198695900081274	0.000215385957379554	0.000748045536573435
10	14.590010676409	0.06	-3.61928941783553	-3.91933551990443	-3.31924331576664	0.0636578457963083	-15.3395412344609	-16.5924540689087	-14.0866284000132	3.99	3.38	4.71	-3.7076738096397	-3.42770364472312	-3.14773347980653	-3.98639446256792	-3.68537782183594	-3.38436118110395	-4.12668158892725	-3.81586263202977	-3.50095581320388	-3.61928941783553	4.11483124912566	-0.0630128338106986	-20.8227012333785	0.0492673257760304	0.0505183200444244	0.0477847462726301	-0.0220487346951394	-0.0207039036338058	-0.0236425221255887	-0.0609147440423475	-0.0585983320016097	-0.0609348731918227	0.000198695900081274	0.000215385957379554	0.000748045536573435
10	14.590010676409	0.06	-3.61925594482864	-3.91501819451315	-3.32349369514412	0.0659465988639699	-15.4592393369805	-16.6983067655026	-14.2201719084585	3.99	3.38	4.72	-3.73113977283027	-3.45427734427984	-3.17741491572941	-4.01160110831202	-3.71392755737442	-3.41625400643683	-4.15650230046752	-3.85545451537935	-3.53979891075624	-3.61925594482864	4.12232937023928	-0.0211635780805129	-20.8004297861962	0.0492673257760304	0.0505183200444244	0.0477847462726301	-0.0220487346951394	-0.0207039036338058	-0.0236425221255887	-0.0609147440423475	-0.0585983320016097	-0.0609348731918227	0.000198695900081274	0.000215385957379554	0.000748045536573435
10	14.590010676409	0.06	-3.61921717337828	-3.91371361854462	-3.32472072821193	0.0665141469739649	-15.4422609827819	-16.6743012813031	-14.2102206842607	4.01	3.36	4.75	-3.71157110772076	-3.43732842142203	-3.1630857351233	-3.98879899981709	-3.69407234065649	-3.3993456814959	-4.13449104443979	-3.82654499127197	-3.51729717723948	-3.61921717337828	4.13403527360762	0.307131385794365	-20.5026099030727	0.0492673257760304	0.0505183200444244	0.0477847462726301	-0.0220487346951394	-0.0207039036338058	-0.0236425221255887	-0.0609147440423475	-0.0585983320016097	-0.0609348731918227	0.000198695900081274	0.000215385957379554	0.000748045536573435
10	14.590010676409	0.06	-3.61910189235647	-3.91383147694793	-3.324372307765	0.0656901799368202	-15.2845315091373	-16.5121531352229	-14.0569098830517	3.98	3.36	4.74	-3.69972383651317	-3.42466213165535	-3.14960042679752	-3.97909567150141	-3.68326363441966	-3.38743159733792	-4.11748016898347	-3.81547242192236	-3.50681375342314	-3.61910189235647	4.11622676223382	0.347044616851091	-20.3928503143421	0.0492673257760304	0.0505183200444244	0.0477847462726301	-0.0220487346951394	-0.0207039036338058	-0.0236425221255887	-0.0609147440423475	-0.0585983320016097	-0.0609348731918227	0.000198695900081274	0.000215385957379554	0.000748045536573435
10	14.590010676409	0.06	-3.61885900578064	-3.91444960271842	-3.32326840884286	0.0636253642380374	-15.1481598393123	-16.3857781514788	-13.9105415271459	4.01	3.38	4.76	-3.64735627685238	-3.37187134855067	-3.09638642024897	-3.91978879579817	-3.62372703122052	-3.32766526664288	-4.05712850031011	-3.75244428049598	-3.44197759165103	-3.61885900578064	4.13348032674356	0.0535906188983731	-20.760402134654	0.0492673257760304	0.0505183200444244	0.0477847462726301	-0.0220487346951394	-0.0207039036338058	-0.0236425221255887	-0.0609147440423475	-0.0585983320016097	-0.0609348731918227	0.000198695900081274	0.000215385957379554	0.000748045536573435
10	14.590010676409	0.06	-3.61873117597903	-3.91318392585408	-3.32427842610397	0.0651678942900633	-15.3993935130026	-16.641534093658	-14.1572529323472	4	3.37	4.78	-3.71502273845938	-3.4377297632128	-3.16043678796621	-3.99384548677236	-3.695740905544	-3.39763632431565	-4.13662231753596	-3.82806783794191	-3.51745725259435	-3.61873117597903	4.14414920652857	0.13160438859734	-20.719038476967	0.0492673257760304	0.0505183200444244	0.0477847462726301	-0.0220487346951394	-0.0207039036338058	-0.0236425221255887	-0.0609147440423475	-0.0585983320016097	-0.0609348731918227	0.000198695900081274	0.000215385957379554	0.000748045536573435
10	14.590010676409	0.06	-3.61866928458127	-3.92065053425131	-3.31668803491123	0.0636155642447305	-15.452579723035	-16.7151732607894	-14.1899861852805	4	3.4	4.71	-3.72968254310202	-3.44795808812178	-3.16623363314154	-4.00938422273241	-3.70653228509371	-3.40368034745501	-4.15025214129869	-3.83574707264225	-3.52684943981468	-3.61866928458127	4.12224750447651	0.0698599065233559	-20.716895383342	0.0492673257760304	0.0505183200444244	0.0477847462726301	-0.0220487346951394	-0.0207039036338058	-0.0236425221255887	-0.0609147440423475	-0.0585983320016097	-0.0609348731918227	0.000198695900081274	0.000215385957379554	0.000748045536573435
10	14.590010676409	0.06	-3.61826086126746	-3.91328728293968	-3.32323443959525	0.066679891397025	-15.5855260765678	-16.8273399388309	-14.3437122143047	4.02	3.38	4.77	-3.73843664051661	-3.46254975285275	-3.18666286518889	-4.0167799716494	-3.72035207106694	-3.42392417048449	-4.15746418004076	-3.85490160784695	-3.54404285496233	-3.61826086126746	4.1459682772339	-0.0170203055530814	-20.8657850269954	0.0492673257760304	0.0505183200444244	0.0477847462726301	-0.0220487346951394	-0.0207039036338058	-0.0236425221255887	-0.0609147440423475	-0.0585983320016097	-0.0609348731918227	0.000198695900081274	0.000215385957379554	0.000748045536573435
10	14.590010676409	0.06	-3.61755619788054	-3.91804970206786	-3.31706269369322	0.0638623274938973	-15.3853622164187	-16.6398671777124	-14.130857255125	3.98	3.38	4.74	-3.72793112558228	-3.44687671316075	-3.16582230073922	-4.00938189785151	-3.70710848251362	-3.40483506717574	-4.14777344055934	-3.83841987880509	-3.52699167448321	-3.61755619788054	4.11701348497161	-0.201780138047333	-20.9625585663319	0.0492673257760304	0.0505183200444244	0.0477847462726301	-0.0220487346951394	-0.0207039036338058	-0.0236425221255887	-0.0609147440423475	-0.0585983320016097	-0.0609348731918227	0.000198695900081274	0.000215385957379554	0.000748045536573435
10	14.590010676409	0.06	-3.61706598437013	-3.91386877115396	-3.3202631975863	0.0651062695745009	-15.4258238503742	-16.6707261044153	-14.1809215963331	4	3.37	4.75	-3.72409089779516	-3.44599088440155	-3.16789087100795	-4.00391201014532	-3.70491609028003	-3.40592017041473	-4.14368133787422	-3.83441063040205	-3.5239761031387	-3.61706598437013	4.13152892731471	-0.01742703139541	-20.81864326931	0.0492673257760304	0.0505183200444244	0.0477847462726301	-0.0220487346951394	-0.0207039036338058	-0.0236425221255887	-0.0609147440423475	-0.0585983320016097	-0.0609348731918227	0.000198695900081274	0.000215385957379554	0.000748045536573435
10	14.590010676409	0.06	-3.61643875689924	-3.91382301339623	-3.31905450040225	0.0653060256775721	-15.4375482152368	-16.6813569116727	-14.193739518801	4.01	3.4	4.76	-3.71382277966802	-3.43690975066015	-3.15999672165228	-3.99130336319414	-3.69370060464512	-3.39609784609611	-4.12914913620522	-3.82170727280789	-3.51657295677064	-3.61643875689924	4.14395574271541	-0.0624305555823546	-20.9191968687799	0.0492673257760304	0.0505183200444244	0.0477847462726301	-0.0220487346951394	-0.0207039036338058	-0.0236425221255887	-0.0609147440423475	-0.0585983320016097	-0.0609348731918227	0.000198695900081274	0.000215385957379554	0.000748045536573435
10	14.590010676409	0.06	-3.61598561371283	-3.91094887319915	-3.32102235422651	0.065783224191393	-15.3733192353173	-16.6071371353087	-14.1395013353259	4.01	3.37	4.72	-3.69945576434595	-3.42460678194236	-3.14975779953877	-3.976130663214	-3.68072627502792	-3.38532188684184	-4.11713128742205	-3.81130552329512	-3.50817519199993	-3.61598561371283	4.12413658871316	-0.356668867832565	-21.1447144408362	0.0492673257760304	0.0505183200444244	0.0477847462726301	-0.0220487346951394	-0.0207039036338058	-0.0236425221255887	-0.0609147440423475	-0.0585983320016097	-0.0609348731918227	0.000198695900081274	0.000215385957379554	0.000748045536573435
10	14.590010676409	0.06	-3.6157386708599	-3.91540816419366	-3.31606917752614	0.0641649367574407	-15.4217374500384	-16.6760369358501	-14.1674379642267	4.01	3.39	4.73	-3.71475013903353	-3.43534267506397	-3.15593521109441	-3.99256217544962	-3.69225888978277	-3.39195560411591	-4.13152846449578	-3.82815914158948	-3.51106170051493	-3.6157386708599	4.13302868289622	-0.209978643354707	-21.0288828930961	0.0492673257760304	0.0505183200444244	0.0477847462726301	-0.0220487346951394	-0.0207039036338058	-0.0236425221255887	-0.0609147440423475	-0.0585983320016097	-0.0609348731918227	0.000198695900081274	0.000215385957379554	0.000748045536573435
10	14.590010676409	0.06	-3.61556432935099	-3.91050407766929	-3.3206245810327	0.0661416903543055	-15.4645083565296	-16.7020394921078	-14.2269772209514	4	3.38	4.75	-3.72513786002111	-3.44912521568054	-3.17311257133997	-4.00429803261321	-3.70760112360189	-3.41090421459057	-4.14550821193899	-3.84110637394634	-3.53314572515664	-3.61556432935099	4.13498358505346	0.0817063877097295	-20.737739267816	0.0492673257760304	0.0505183200444244	0.0477847462726301	-0.0220487346951394	-0.0207039036338058	-0.0236425221255887	-0.0609147440423475	-0.0585983320016097	-0.0609348731918227	0.000198695900081274	0.000215385957379554	0.000748045536573435
10	14.590010676409	0.06	-3.61491885765505	-3.9186183343475	-3.3112193809626	0.0632347784322451	-15.4832853497014	-16.7524491146215	-14.2141215847813	4	3.38	4.74	-3.740867845219	-3.45746009474489	-3.17405234427079	-4.02176537625076	-3.71707685867199	-3.41238834109321	-4.16515719680196	-3.85228845385663	-3.53332729087002	-3.61491885765505	4.12913371005362	0.115232200011955	-20.6979071682301	0.0492673257760304	0.0505183200444244	0.0477847462726301	-0.0220487346951394	-0.0207039036338058	-0.0236425221255887	-0.0609147440423475	-0.0585983320016097	-0.0609348731918227	0.000198695900081274	0.000215385957379554	0.000748045536573435
10	14.590010676409	0.06	-3.61468899347592	-3.90714142701488	-3.32223655993696	0.0676783942913171	-15.5936258721583	-16.8262257755534	-14.3610259687633	4.01	3.37	4.74	-3.74759946678382	-3.47307024066156	-3.1985410145393	-4.02779287019031	-3.73273816398846	-3.43768345778661	-4.16753002885929	-3.86898251225818	-3.56065644903157	-3.61468899347592	4.13411623012445	0.129448488279434	-20.6858844889658	0.0492673257760304	0.0505183200444244	0.0477847462726301	-0.0220487346951394	-0.0207039036338058	-0.0236425221255887	-0.0609147440423475	-0.0585983320016097	-0.0609348731918227	0.000198695900081274	0.000215385957379554	0.000748045536573435
10	14.590010676409	0.06	-3.61420591928585	-3.90950307796351	-3.3189087606082	0.0644604560632566	-15.2852119871532	-16.5253585724585	-14.045065401848	4.01	3.39	4.77	-3.67963388874487	-3.4034955294898	-3.12735717023473	-3.95462722304505	-3.65785197152415	-3.36107672000325	-4.09122886566297	-3.78490503951219	-3.47483603851675	-3.61420591928585	4.14717837370775	0.111340414947673	-20.7490998499805	0.0492673257760304	0.0505183200444244	0.0477847462726301	-0.0220487346951394	-0.0207039036338058	-0.0236425221255887	-0.0609147440423475	-0.0585983320016097	-0.0609348731918227	0.000198695900081274	0.000215385957379554	0.000748045536573435
10	14.590010676409	0.06	-3.61418187462914	-3.91426052991597	-3.31410321934231	0.0619157658223716	-15.2339069787075	-16.4967482341284	-13.9710657232866	4.01	3.4	4.73	-3.67456316820553	-3.39327197683849	-3.11198078547146	-3.94933890480346	-3.64701337798802	-3.34468785117258	-4.09483370735898	-3.77782438726931	-3.46540189112816	-3.61418187462914	4.13522853582199	-0.158611634719125	-20.9924435327761	0.0492673257760304	0.0505183200444244	0.0477847462726301	-0.0220487346951394	-0.0207039036338058	-0.0236425221255887	-0.0609147440423475	-0.0585983320016097	-0.0609348731918227	0.000198695900081274	0.000215385957379554	0.000748045536573435
10	14.590010676409	0.06	-3.61393683001699	-3.90841254683104	-3.31946111320293	0.067174446720367	-15.5569026749167	-16.7915373519304	-14.3222679979031	3.99	3.37	4.72	-3.75221100065346	-3.47632144273003	-3.20043188480661	-4.03428604073669	-3.73765629573523	-3.44102655073378	-4.18348983927183	-3.86552786488486	-3.56617146870467	-3.61393683001699	4.11574927152392	-0.022260486158608	-20.7756516647373	0.0492673257760304	0.0505183200444244	0.0477847462726301	-0.0220487346951394	-0.0207039036338058	-0.0236425221255887	-0.0609147440423475	-0.0585983320016097	-0.0609348731918227	0.000198695900081274	0.000215385957379554	0.000748045536573435
10	14.590010676409	0.06	-3.61391617894956	-3.91833887664503	-3.30949348125409	0.0616205471134822	-15.2518908951226	-16.5194473979195	-13.9843343923256	4	3.37	4.7	-3.6901336769968	-3.40698540782065	-3.1238371386445	-3.96738301760154	-3.66296108253848	-3.35853914747541	-4.11240542747081	-3.79144804245606	-3.48006415331167	-3.61391617894956	4.11220783784765	-0.180656011238611	-20.9312493735007	0.0492673257760304	0.0505183200444244	0.0477847462726301	-0.0220487346951394	-0.0207039036338058	-0.0236425221255887	-0.0609147440423475	-0.0585983320016097	-0.0609348731918227	0.000198695900081274	0.000215385957379554	0.000748045536573435
10	14.590010676409	0.06	-3.6135764899473	-3.91275740290657	-3.31439557698803	0.0625351207001594	-15.248610325043	-16.5059798821258	-13.9912407679603	4.01	3.39	4.74	-3.67769139033201	-3.39753733540333	-3.11738328047465	-3.95283415923109	-3.65172066148619	-3.35060716374128	-4.09601373184187	-3.78015512034984	-3.47110751983164	-3.6135764899473	4.12846301905195	0.268702823889287	-20.535796635192	0.0492673257760304	0.0505183200444244	0.0477847462726301	-0.0220487346951394	-0.0207039036338058	-0.0236425221255887	-0.0609147440423475	-0.0585983320016097	-0.0609348731918227	0.000198695900081274	0.000215385957379554	0.000748045536573435
10	14.590010676409	0.06	-3.61341671555673	-3.91198257439068	-3.31485085672278	0.0632151189946625	-15.2798674064871	-16.5325649045807	-14.0271699083936	4.02	3.4	4.74	-3.67671962068993	-3.39812900292356	-3.11953838515718	-3.95093515345486	-3.6515668091944	-3.35219846493394	-4.09006827597863	-3.78237321713856	-3.46977222439491	-3.61341671555673	4.13931586265131	0.142588532829998	-20.7121275446959	0.0492673257760304	0.0505183200444244	0.0477847462726301	-0.0220487346951394	-0.0207039036338058	-0.0236425221255887	-0.0609147440423475	-0.0585983320016097	-0.0609348731918227	0.000198695900081274	0.000215385957379554	0.000748045536573435
10	14.590010676409	0.06	-3.6134080290726	-3.91191375167553	-3.31490230646967	0.0649171132638238	-15.4134813812995	-16.6593245201874	-14.1676382424116	4	3.37	4.71	-3.71836539548605	-3.44029289559381	-3.16222039570158	-3.99736076975066	-3.69842401018284	-3.39948725061502	-4.1456962615809	-3.83110013083257	-3.51977480865475	-3.6134080290726	4.11557528971124	-0.102221143047419	-20.8618626662482	0.0492673257760304	0.0505183200444244	0.0477847462726301	-0.0220487346951394	-0.0207039036338058	-0.0236425221255887	-0.0609147440423475	-0.0585983320016097	-0.0609348731918227	0.000198695900081274	0.000215385957379554	0.000748045536573435
10	14.590010676409	0.06	-3.61304242340045	-3.90830167277202	-3.31778317402888	0.0654720590188166	-15.5325119923605	-16.7822731167933	-14.2827508679277	3.98	3.38	4.73	-3.76109258960595	-3.48100733112102	-3.2009220726361	-4.04520417359066	-3.74396137523053	-3.4427185768704	-4.18632681333601	-3.87880366698284	-3.56440111538021	-3.61304242340045	4.130738107445	0.0253235294419481	-20.7879858588546	0.0492673257760304	0.0505183200444244	0.0477847462726301	-0.0220487346951394	-0.0207039036338058	-0.0236425221255887	-0.0609147440423475	-0.0585983320016097	-0.0609348731918227	0.000198695900081274	0.000215385957379554	0.000748045536573435
10	14.590010676409	0.06	-3.61288243747968	-3.9080970773422	-3.31766779761716	0.0669261278482529	-15.5968307328736	-16.8370934582899	-14.3565680074573	3.99	3.39	4.74	-3.76638716357052	-3.48894559563986	-3.21150402770921	-4.05002640535029	-3.75169125623733	-3.45335610712438	-4.19379206925561	-3.885400794997	-3.57771471264472	-3.61288243747968	4.13216758603821	-0.0857985198069553	-20.9003692165894	0.0492673257760304	0.0505183200444244	0.0477847462726301	-0.0220487346951394	-0.0207039036338058	-0.0236425221255887	-0.0609147440423475	-0.0585983320016097	-0.0609348731918227	0.000198695900081274	0.000215385957379554	0.000748045536573435
10	14.590010676409	0.06	-3.61280041231913	-3.90975930358496	-3.31584152105329	0.0654292551115929	-15.4146864903169	-16.6554013028994	-14.1739716777345	3.99	3.38	4.73	-3.72365349585249	-3.44626648096115	-3.16887946606981	-4.00381398918346	-3.70555691132248	-3.40729983346149	-4.14210601289821	-3.83881906473574	-3.52660958012227	-3.61280041231913	4.11839873180185	0.0832611890954429	-20.6800860480338	0.0492673257760304	0.0505183200444244	0.0477847462726301	-0.0220487346951394	-0.0207039036338058	-0.0236425221255887	-0.0609147440423475	-0.0585983320016097	-0.0609348731918227	0.000198695900081274	0.000215385957379554	0.000748045536573435
10	14.590010676409	0.06	-3.6125884059564	-3.9083717327783	-3.31680507913449	0.0660139734539329	-15.5284702703164	-16.7724064376378	-14.284534102995	3.99	3.38	4.74	-3.74784253535746	-3.46988141531837	-3.19192029527928	-4.02957752329474	-3.7307213490845	-3.43186517487425	-4.17515134009178	-3.86151544444771	-3.55247783817339	-3.6125884059564	4.13074509558415	0.0348633643100271	-20.7682366747313	0.0492673257760304	0.0505183200444244	0.0477847462726301	-0.0220487346951394	-0.0207039036338058	-0.0236425221255887	-0.0609147440423475	-0.0585983320016097	-0.0609348731918227	0.000198695900081274	0.000215385957379554	0.000748045536573435
10	14.590010676409	0.06	-3.61251663772969	-3.90647331191452	-3.31855996354485	0.0654788448032879	-15.3130199467319	-16.545052208273	-14.0809876851907	4	3.39	4.72	-3.68911213446961	-3.41440129591228	-3.13969045735495	-3.96544676349618	-3.67015858413292	-3.37487040476965	-4.1082174747732	-3.80079876019785	-3.49687864718438	-3.61251663772969	4.12268240169966	-0.171015422446208	-20.9451279774602	0.0492673257760304	0.0505183200444244	0.0477847462726301	-0.0220487346951394	-0.0207039036338058	-0.0236425221255887	-0.0609147440423475	-0.0585983320016097	-0.0609348731918227	0.000198695900081274	0.000215385957379554	0.000748045536573435
10	14.590010676409	0.06	-3.6124845711274	-3.90794660273314	-3.31702253952166	0.063565611592273	-15.2187217552745	-16.4627289918064	-13.9747145187426	4.03	3.4	4.77	-3.64605365876197	-3.37053936592869	-3.0950250730954	-3.91611496475292	-3.62019347095513	-3.32427197715734	-4.05986710835426	-3.74873315979024	-3.44906836127225	-3.6124845711274	4.15399223221344	0.307164959932694	-20.5821192399362	0.0492673257760304	0.0505183200444244	0.0477847462726301	-0.0220487346951394	-0.0207039036338058	-0.0236425221255887	-0.0609147440423475	-0.0585983320016097	-0.0609348731918227	0.000198695900081274	0.000215385957379554	0.000748045536573435
10	14.590010676409	0.06	-3.61248355480601	-3.91369500408417	-3.31127210552785	0.0631092655692342	-15.3762727368283	-16.6380019266132	-14.1145435470435	4	3.39	4.74	-3.70997249789076	-3.42862978531418	-3.14728707273759	-3.98788646359747	-3.68546837404187	-3.38305028448626	-4.12504626674479	-3.81790233406585	-3.50229956516074	-3.61248355480601	4.13218578339711	0.0737823553443185	-20.747069580028	0.0492673257760304	0.0505183200444244	0.0477847462726301	-0.0220487346951394	-0.0207039036338058	-0.0236425221255887	-0.0609147440423475	-0.0585983320016097	-0.0609348731918227	0.000198695900081274	0.000215385957379554	0.000748045536573435
10	14.590010676409	0.06	-3.6117511752449	-3.9085689776661	-3.31493337282371	0.0634642032223028	-15.1609020621882	-16.401239878778	-13.9205642455984	3.99	3.37	4.74	-3.66534690395457	-3.38815637387899	-3.11096584380342	-3.94093563622545	-3.64290380823654	-3.34487198024764	-4.07830361989533	-3.77236246532229	-3.46594876013854	-3.6117511752449	4.12159922530236	-0.200427388004265	-20.9728588207748	0.0492673257760304	0.0505183200444244	0.0477847462726301	-0.0220487346951394	-0.0207039036338058	-0.0236425221255887	-0.0609147440423475	-0.0585983320016097	-0.0609348731918227	0.000198695900081274	0.000215385957379554	0.000748045536573435
10	14.590010676409	0.06	-3.61163446858965	-3.90344013957919	-3.3198287976001	0.0679916139137684	-15.6846158268219	-16.9213412498996	-14.4478904037442	4.03	3.4	4.77	-3.74963730462863	-3.47558859220861	-3.20153987978859	-4.02761943363373	-3.73325391765631	-3.4388884016789	-4.16959684423384	-3.86476775172879	-3.56167352583966	-3.61163446858965	4.16308122808879	0.188349357655804	-20.7326923024351	0.0492673257760304	0.0505183200444244	0.0477847462726301	-0.0220487346951394	-0.0207039036338058	-0.0236425221255887	-0.0609147440423475	-0.0585983320016097	-0.0609348731918227	0.000198695900081274	0.000215385957379554	0.000748045536573435
10	14.590010676409	0.06	-3.6115757273953	-3.90472795136059	-3.31842350343001	0.0659080121326104	-15.3037447993776	-16.53073360301	-14.0767559957451	3.99	3.36	4.75	-3.69576338131042	-3.42144643938613	-3.14712949746185	-3.9738232177653	-3.6788673668692	-3.38391151597309	-4.1164165636656	-3.81140157737556	-3.50133968906118	-3.6115757273953	4.12339622976167	-0.170482565797744	-20.9448053890376	0.0492673257760304	0.0505183200444244	0.0477847462726301	-0.0220487346951394	-0.0207039036338058	-0.0236425221255887	-0.0609147440423475	-0.0585983320016097	-0.0609348731918227	0.000198695900081274	0.000215385957379554	0.000748045536573435
10	14.590010676409	0.06	-3.61155753815129	-3.90926097267669	-3.31385410362588	0.0634032343180691	-15.1932831120201	-16.4369080407478	-13.9496581832924	4	3.37	4.72	-3.67133681764017	-3.39356158297593	-3.1157863483117	-3.94712917789482	-3.64848735119789	-3.34984552450095	-4.08882618980567	-3.77878790577274	-3.46645683170056	-3.61155753815129	4.11856059501342	0.0900769764750613	-20.6722703687613	0.0492673257760304	0.0505183200444244	0.0477847462726301	-0.0220487346951394	-0.0207039036338058	-0.0236425221255887	-0.0609147440423475	-0.0585983320016097	-0.0609348731918227	0.000198695900081274	0.000215385957379554	0.000748045536573435
10	14.590010676409	0.06	-3.61071972912181	-3.90259989142602	-3.3188395668176	0.0679049877464274	-15.6515537321013	-16.8865165405623	-14.4165909236404	4.01	3.39	4.77	-3.76063117402587	-3.48560466840494	-3.21057816278401	-4.04174969955044	-3.74616413292019	-3.45057856628995	-4.18784001112123	-3.87548703062553	-3.56968891778205	-3.61071972912181	4.15404816728125	0.151443333143666	-20.737699418432	0.0492673257760304	0.0505183200444244	0.0477847462726301	-0.0220487346951394	-0.0207039036338058	-0.0236425221255887	-0.0609147440423475	-0.0585983320016097	-0.0609348731918227	0.000198695900081274	0.000215385957379554	0.000748045536573435
10	14.590010676409	0.06	-3.61017324149896	-3.90648250649098	-3.31386397650694	0.0669083788540695	-15.5969710672571	-16.8374212446346	-14.3565208898796	3.99	3.38	4.73	-3.76208052124652	-3.48491970296648	-3.20775888468644	-4.04484971557963	-3.74685666342178	-3.44886361126393	-4.18918883290839	-3.88095755202243	-3.5695057376528	-3.61017324149896	4.12145631718827	-0.104304120859821	-20.8776695311605	0.0492673257760304	0.0505183200444244	0.0477847462726301	-0.0220487346951394	-0.0207039036338058	-0.0236425221255887	-0.0609147440423475	-0.0585983320016097	-0.0609348731918227	0.000198695900081274	0.000215385957379554	0.000748045536573435
10	14.590010676409	0.06	-3.61012641801479	-3.90902707447245	-3.31122576155713	0.0630581389590857	-15.227890277472	-16.477984228286	-13.9777963266579	3.99	3.38	4.72	-3.6884650923978	-3.40864155112507	-3.12881800985234	-3.96653693223261	-3.66561761127874	-3.36469829032487	-4.10282981201745	-3.79408177931642	-3.48261433267128	-3.61012641801479	4.11460928580787	0.246837768679842	-20.5102561331161	0.0492673257760304	0.0505183200444244	0.0477847462726301	-0.0220487346951394	-0.0207039036338058	-0.0236425221255887	-0.0609147440423475	-0.0585983320016097	-0.0609348731918227	0.000198695900081274	0.000215385957379554	0.000748045536573435
10	14.590010676409	0.06	-3.61007068194384	-3.91001618093267	-3.310125182955	0.0633933102819659	-15.2325008411668	-16.4794400787299	-13.9855616036037	4	3.39	4.73	-3.67543148197023	-3.39732496209163	-3.11921844221304	-3.95085935325772	-3.65191220905051	-3.35296506484329	-4.09441803468879	-3.77941684864941	-3.46863940332246	-3.61007068194384	4.12466154609396	-0.115055894178541	-20.9069714233815	0.0492673257760304	0.0505183200444244	0.0477847462726301	-0.0220487346951394	-0.0207039036338058	-0.0236425221255887	-0.0609147440423475	-0.0585983320016097	-0.0609348731918227	0.000198695900081274	0.000215385957379554	0.000748045536573435
10	14.590010676409	0.06	-3.60968556860022	-3.91466324566807	-3.30470789153237	0.0628428511788246	-15.3844688916324	-16.6497235550078	-14.1192142282569	4	3.36	4.72	-3.71928745296981	-3.43664937920501	-3.1540113054402	-3.99873373576362	-3.69485983118759	-3.39098592661157	-4.14396257726484	-3.82598983259951	-3.50972111744383	-3.60968556860022	4.10655098392636	0.0363478400527821	-20.6834062465038	0.0492673257760304	0.0505183200444244	0.0477847462726301	-0.0220487346951394	-0.0207039036338058	-0.0236425221255887	-0.0609147440423475	-0.0585983320016097	-0.0609348731918227	0.000198695900081274	0.000215385957379554	0.000748045536573435
10	14.590010676409	0.06	-3.6096624073563	-3.90549081140994	-3.31383400330267	0.063004058279223	-15.1327264066893	-16.3755770482135	-13.8898757651651	4.01	3.39	4.72	-3.64742726034991	-3.37059992797	-3.09377259559008	-3.92015575090123	-3.62262925302348	-3.32510275514572	-4.05932155232404	-3.75522852987959	-3.44614330882329	-3.6096624073563	4.13255224430275	-0.0654840641054338	-20.882657621086	0.0492673257760304	0.0505183200444244	0.0477847462726301	-0.0220487346951394	-0.0207039036338058	-0.0236425221255887	-0.0609147440423475	-0.0585983320016097	-0.0609348731918227	0.000198695900081274	0.000215385957379554	0.000748045536573435
10	14.590010676409	0.06	-3.60965980089791	-3.90871918634653	-3.31060041544929	0.0653236821323053	-15.5282186065023	-16.7791517386546	-14.2772854743499	4.03	3.39	4.75	-3.71522370992362	-3.43824329372088	-3.16126287751815	-3.99029631823195	-3.69280846250903	-3.39532060678611	-4.13408357062998	-3.82280547025927	-3.52071737865346	-3.60965980089791	4.14120966562883	-0.0988669935905725	-20.9470877254216	0.0492673257760304	0.0505183200444244	0.0477847462726301	-0.0220487346951394	-0.0207039036338058	-0.0236425221255887	-0.0609147440423475	-0.0585983320016097	-0.0609348731918227	0.000198695900081274	0.000215385957379554	0.000748045536573435
10	14.590010676409	0.06	-3.60939609177545	-3.90368549634158	-3.31510668720932	0.0659083520653376	-15.3943492235349	-16.6285988948652	-14.1600995522046	4.01	3.38	4.74	-3.70435925375802	-3.42940498849807	-3.15445072323812	-3.98141609683597	-3.68589742205055	-3.39037874726513	-4.12269989985313	-3.81879543425139	-3.51021778602831	-3.60939609177545	4.13181499767345	-0.00200900938223965	-20.8100661714301	0.0492673257760304	0.0505183200444244	0.0477847462726301	-0.0220487346951394	-0.0207039036338058	-0.0236425221255887	-0.0609147440423475	-0.0585983320016097	-0.0609348731918227	0.000198695900081274	0.000215385957379554	0.000748045536573435
10	14.590010676409	0.06	-3.60912826109386	-3.90188589664098	-3.31637062554675	0.0682341299954937	-15.6492778286049	-16.8808618300257	-14.4176938271841	4	3.4	4.76	-3.76316024232944	-3.48860980788466	-3.21405937343989	-4.04493851603831	-3.74983026781945	-3.45472201960058	-4.1884870560269	-3.88097975921514	-3.58015722304535	-3.60912826109386	4.14012168484936	0.0829361410517256	-20.7518897815704	0.0492673257760304	0.0505183200444244	0.0477847462726301	-0.0220487346951394	-0.0207039036338058	-0.0236425221255887	-0.0609147440423475	-0.0585983320016097	-0.0609348731918227	0.000198695900081274	0.000215385957379554	0.000748045536573435
10	14.590010676409	0.06	-3.60910068435328	-3.90682219922047	-3.31137916948608	0.06401969849905	-15.3620291115463	-16.6129858584065	-14.1110723646861	3.99	3.39	4.73	-3.7125090955713	-3.43295740387256	-3.15340571217383	-3.99162405703241	-3.69105502701982	-3.39048599700723	-4.1337531000419	-3.82796171611396	-3.50848157495703	-3.60910068435328	4.13073020386293	-0.370116670190353	-21.1743301862691	0.0492673257760304	0.0505183200444244	0.0477847462726301	-0.0220487346951394	-0.0207039036338058	-0.0236425221255887	-0.0609147440423475	-0.0585983320016097	-0.0609348731918227	0.000198695900081274	0.000215385957379554	0.000748045536573435
10	14.590010676409	0.06	-3.60892565422551	-3.9104758820835	-3.30737542636753	0.061702078557359	-15.1905572162403	-16.4521272153476	-13.9289872171331	4.03	3.38	4.75	-3.64661858600655	-3.36699124383519	-3.08736390166384	-3.91708128412717	-3.61671451894015	-3.31634775375313	-4.05833177148504	-3.74390414917254	-3.4350854245254	-3.60892565422551	4.14157242346749	-0.0661051753254858	-20.9190500719651	0.0492673257760304	0.0505183200444244	0.0477847462726301	-0.0220487346951394	-0.0207039036338058	-0.0236425221255887	-0.0609147440423475	-0.0585983320016097	-0.0609348731918227	0.000198695900081274	0.000215385957379554	0.000748045536573435
10	14.590010676409	0.06	-3.60858090241405	-3.90801780575829	-3.30914399906981	0.0644520583434981	-15.4046658729231	-16.6545912305036	-14.1547405153425	4	3.37	4.71	-3.7190762186822	-3.43995993127722	-3.16084364387224	-3.9983449494858	-3.69826957257933	-3.39819419567287	-4.13977183839718	-3.82897493455274	-3.51739461235669	-3.60858090241405	4.11707163115238	0.0138636388810797	-20.7493200787832	0.0492673257760304	0.0505183200444244	0.0477847462726301	-0.0220487346951394	-0.0207039036338058	-0.0236425221255887	-0.0609147440423475	-0.0585983320016097	-0.0609348731918227	0.000198695900081274	0.000215385957379554	0.000748045536573435
10	14.590010676409	0.06	-3.60836219708417	-3.90949560551443	-3.30722878865392	0.063115086923874	-15.3098671483907	-16.5660854618621	-14.0536488349194	3.99	3.36	4.72	-3.70113235119821	-3.42047279219374	-3.13981323318928	-3.97928037729663	-3.67752865110245	-3.37577692490826	-4.1139499822147	-3.80344205707538	-3.49662972162836	-3.60836219708417	4.11309771854097	0.0167948479154733	-20.72687389237	0.0492673257760304	0.0505183200444244	0.0477847462726301	-0.0220487346951394	-0.0207039036338058	-0.0236425221255887	-0.0609147440423475	-0.0585983320016097	-0.0609348731918227	0.000198695900081274	0.000215385957379554	0.000748045536573435
10	14.590010676409	0.06	-3.60806148296605	-3.9141942413269	-3.30192872460521	0.0619668705651545	-15.3860344092034	-16.6609257569243	-14.1111430614825	4	3.37	4.71	-3.71967742581166	-3.43504831001902	-3.15041919422639	-3.99889006473916	-3.69289564291634	-3.38690122109351	-4.14072261145433	-3.8197767505579	-3.51058635844372	-3.60806148296605	4.11573777249239	-0.266067962161232	-21.0288272422876	0.0492673257760304	0.0505183200444244	0.0477847462726301	-0.0220487346951394	-0.0207039036338058	-0.0236425221255887	-0.0609147440423475	-0.0585983320016097	-0.0609348731918227	0.000198695900081274	0.000215385957379554	0.000748045536573435
10	14.590010676409	0.06	-3.60783460853311	-3.89969338802527	-3.31597582904095	0.0657998561859606	-15.2153760168198	-16.4363526430157	-13.9943993906239	4	3.38	4.76	-3.66416516318055	-3.39197217024999	-3.11977917731943	-3.93854292411964	-3.64596774299133	-3.35339256186301	-4.07893815003159	-3.77860499755898	-3.46954202160146	-3.60783460853311	4.13616866593207	0.0385698228210896	-20.7871928638467	0.0492673257760304	0.0505183200444244	0.0477847462726301	-0.0220487346951394	-0.0207039036338058	-0.0236425221255887	-0.0609147440423475	-0.0585983320016097	-0.0609348731918227	0.000198695900081274	0.000215385957379554	0.000748045536573435
10	14.590010676409	0.06	-3.60764419369416	-3.90252671315627	-3.31276167423205	0.0663608098618804	-15.437276664103	-16.6704426958093	-14.2041106323968	4	3.38	4.75	-3.72341115604142	-3.44797850896116	-3.17254586188091	-4.00310442771439	-3.70698197363755	-3.41085951956071	-4.1440868980888	-3.84040400936398	-3.53164618358201	-3.60764419369416	4.12654537162506	0.110893169615591	-20.6803092038075	0.0492673257760304	0.0505183200444244	0.0477847462726301	-0.0220487346951394	-0.0207039036338058	-0.0236425221255887	-0.0609147440423475	-0.0585983320016097	-0.0609348731918227	0.000198695900081274	0.000215385957379554	0.000748045536573435
10	14.590010676409	0.06	-3.60713720303332	-3.90340216218489	-3.31087224388175	0.0653836003900126	-15.4083779647096	-16.649048230026	-14.1677076993932	4.01	3.39	4.75	-3.70763289229442	-3.43134383236589	-3.15505477243736	-3.98477548389419	-3.68783403784124	-3.39089259178829	-4.12287767392054	-3.81514395250578	-3.51118410240642	-3.60713720303332	4.13598817592234	-0.0618425839406343	-20.8979473063267	0.0492673257760304	0.0505183200444244	0.0477847462726301	-0.0220487346951394	-0.0207039036338058	-0.0236425221255887	-0.0609147440423475	-0.0585983320016097	-0.0609348731918227	0.000198695900081274	0.000215385957379554	0.000748045536573435
10	14.590010676409	0.06	-3.60706196000796	-3.90471185703376	-3.30941206298215	0.0648719124731913	-15.3860060860906	-16.6300916993142	-14.1419204728671	4.01	3.39	4.75	-3.69981334585688	-3.42303287835153	-3.14625241084618	-3.97592535316015	-3.6784891381018	-3.38105292304345	-4.1156988843241	-3.80860898331975	-3.49973945717872	-3.60706196000796	4.13258404525447	0.00641852869737575	-20.8171832907628	0.0492673257760304	0.0505183200444244	0.0477847462726301	-0.0220487346951394	-0.0207039036338058	-0.0236425221255887	-0.0609147440423475	-0.0585983320016097	-0.0609348731918227	0.000198695900081274	0.000215385957379554	0.000748045536573435
10	14.590010676409	0.06	-3.60687926746085	-3.90963873186699	-3.30411980305472	0.0614758848986094	-15.1335004696434	-16.3927937505031	-13.8742071887838	4	3.38	4.73	-3.65952139488722	-3.37839721472103	-3.09727303455484	-3.93418196805803	-3.63195838167865	-3.32973479529926	-4.07522262852483	-3.7618677862509	-3.44732188805636	-3.60687926746085	4.11914981918357	-0.0199906274742573	-20.7887085150176	0.0492673257760304	0.0505183200444244	0.0477847462726301	-0.0220487346951394	-0.0207039036338058	-0.0236425221255887	-0.0609147440423475	-0.0585983320016097	-0.0609348731918227	0.000198695900081274	0.000215385957379554	0.000748045536573435
10	14.590010676409	0.06	-3.60640665338897	-3.90073215935708	-3.31208114742085	0.0652969907052898	-15.3574870841851	-16.5949368098229	-14.1200373585474	4.02	3.38	4.76	-3.68779557002507	-3.41280436827283	-3.13781316652059	-3.96249109257894	-3.6670164203011	-3.37154174802326	-4.10251021971837	-3.79874202005485	-3.49421486017107	-3.60640665338897	4.14016726821403	-0.449039643474675	-21.2834787126796	0.0492673257760304	0.0505183200444244	0.0477847462726301	-0.0220487346951394	-0.0207039036338058	-0.0236425221255887	-0.0609147440423475	-0.0585983320016097	-0.0609348731918227	0.000198695900081274	0.000215385957379554	0.000748045536573435
10	14.590010676409	0.06	-3.60624701731641	-3.90115868732047	-3.31133534731234	0.0644707804767924	-15.1538725639516	-16.383257855663	-13.9244872722402	4	3.37	4.76	-3.65624918378031	-3.38188745371589	-3.10752572365146	-3.93052190503798	-3.63557899066929	-3.34063607630059	-4.06932925543074	-3.7651097903548	-3.45581834505281	-3.60624701731641	4.12685271258942	0.0547387969748659	-20.7389104310467	0.0492673257760304	0.0505183200444244	0.0477847462726301	-0.0220487346951394	-0.0207039036338058	-0.0236425221255887	-0.0609147440423475	-0.0585983320016097	-0.0609348731918227	0.000198695900081274	0.000215385957379554	0.000748045536573435
10	14.590010676409	0.06	-3.60617869307352	-3.8992228061346	-3.31313458001244	0.0669925321801806	-15.4235894459276	-16.6494243620618	-14.1977545297934	4	3.38	4.74	-3.71253980966616	-3.43919937294829	-3.16585893623042	-3.99064861778873	-3.69683206849978	-3.40301551921084	-4.13738787479118	-3.82532469174625	-3.5214329864859	-3.60617869307352	4.12856697102525	0.0198398808040579	-20.7853634749485	0.0492673257760304	0.0505183200444244	0.0477847462726301	-0.0220487346951394	-0.0207039036338058	-0.0236425221255887	-0.0609147440423475	-0.0585983320016097	-0.0609348731918227	0.000198695900081274	0.000215385957379554	0.000748045536573435
10	14.590010676409	0.06	-3.6061434382785	-3.90351649178694	-3.30877038477006	0.0648983715181797	-15.3613855293676	-16.6032095718681	-14.119561486867	4	3.37	4.74	-3.70697738661795	-3.42971691937024	-3.15245645212252	-3.98525980870661	-3.68718542588076	-3.38911104305491	-4.12587234822989	-3.81685784749019	-3.50639956940652	-3.6061434382785	4.12057074850029	0.11246566736886	-20.654657195565	0.0492673257760304	0.0505183200444244	0.0477847462726301	-0.0220487346951394	-0.0207039036338058	-0.0236425221255887	-0.0609147440423475	-0.0585983320016097	-0.0609348731918227	0.000198695900081274	0.000215385957379554	0.000748045536573435
10	14.590010676409	0.06	-3.60595868198268	-3.90309981090346	-3.30881755306191	0.0647041837434337	-15.3368224135524	-16.5786487645592	-14.0949960625455	4	3.39	4.73	-3.69768732199328	-3.42071145867375	-3.14373559535421	-3.97479905432113	-3.67706609214119	-3.37933312996125	-4.11371788679144	-3.80446583234424	-3.49804083126691	-3.60595868198268	4.12400974017716	-0.103320756697877	-20.8896317174896	0.0492673257760304	0.0505183200444244	0.0477847462726301	-0.0220487346951394	-0.0207039036338058	-0.0236425221255887	-0.0609147440423475	-0.0585983320016097	-0.0609348731918227	0.000198695900081274	0.000215385957379554	0.000748045536573435
10	14.590010676409	0.06	-3.60585445071893	-3.90011001714929	-3.31159888428858	0.0643483875746789	-15.1785999812711	-16.4112424717702	-13.945957490772	3.98	3.37	4.71	-3.67813327222283	-3.40187001154289	-3.12560675086294	-3.95600223702853	-3.65886833883289	-3.36173444063725	-4.09425627549873	-3.78723550253388	-3.48021832238955	-3.60585445071893	4.11318576906161	-0.310777186056775	-21.0490534864567	0.0492673257760304	0.0505183200444244	0.0477847462726301	-0.0220487346951394	-0.0207039036338058	-0.0236425221255887	-0.0609147440423475	-0.0585983320016097	-0.0609348731918227	0.000198695900081274	0.000215385957379554	0.000748045536573435
10	14.590010676409	0.06	-3.60578628665136	-3.90447359859479	-3.30709897470792	0.0643861281144082	-15.3877404464077	-16.6369755847198	-14.1385053080956	3.99	3.37	4.73	-3.72283897567209	-3.44329890908938	-3.16375884250666	-4.00335060690966	-3.70274751810499	-3.40214442930031	-4.14428513516711	-3.83215198075222	-3.52184271719564	-3.60578628665136	4.12180480421041	-0.0748089764536532	-20.8510521145295	0.0492673257760304	0.0505183200444244	0.0477847462726301	-0.0220487346951394	-0.0207039036338058	-0.0236425221255887	-0.0609147440423475	-0.0585983320016097	-0.0609348731918227	0.000198695900081274	0.000215385957379554	0.000748045536573435
10	14.590010676409	0.06	-3.60563532516772	-3.90815565078651	-3.30311499954893	0.0632896160493084	-15.4381410705889	-16.7030189856434	-14.1732631555345	3.98	3.36	4.67	-3.74538406771491	-3.46175548567705	-3.1781269036392	-4.0285658745657	-3.72349264148969	-3.41841940841368	-4.17566049583599	-3.86114108296394	-3.53882983688863	-3.60563532516772	4.09948158858627	-0.104990124650323	-20.805416487167	0.0492673257760304	0.0505183200444244	0.0477847462726301	-0.0220487346951394	-0.0207039036338058	-0.0236425221255887	-0.0609147440423475	-0.0585983320016097	-0.0609348731918227	0.000198695900081274	0.000215385957379554	0.000748045536573435
10	14.590010676409	0.06	-3.60537804396842	-3.90758781372964	-3.30316827420719	0.0619498424849625	-15.2340599828087	-16.4965436148604	-13.9715763507569	4	3.37	4.71	-3.68216600276667	-3.4003691356458	-3.11857226852494	-3.95846186740017	-3.65552002501375	-3.35257818262733	-4.09660386167129	-3.78563655392252	-3.46073374030643	-3.60537804396842	4.11310711641891	-0.0158610677846365	-20.7724053706163	0.0492673257760304	0.0505183200444244	0.0477847462726301	-0.0220487346951394	-0.0207039036338058	-0.0236425221255887	-0.0609147440423475	-0.0585983320016097	-0.0609348731918227	0.000198695900081274	0.000215385957379554	0.000748045536573435
10	14.590010676409	0.06	-3.60521937700447	-3.89644749546601	-3.31399125854292	0.0672466579852085	-15.4397396940823	-16.6643705449947	-14.21510884317	4.02	3.38	4.75	-3.70566404101185	-3.43334229351551	-3.16102054601916	-3.98199267673413	-3.68936409728261	-3.39673551783109	-4.12190269035477	-3.81947152722165	-3.51745557325569	-3.60521937700447	4.13578410236613	-0.0999010542843145	-20.921721686611	0.0492673257760304	0.0505183200444244	0.0477847462726301	-0.0220487346951394	-0.0207039036338058	-0.0236425221255887	-0.0609147440423475	-0.0585983320016097	-0.0609348731918227	0.000198695900081274	0.000215385957379554	0.000748045536573435
10	14.590010676409	0.06	-3.6049499733566	-3.90091962556723	-3.30898032114597	0.0641464919719719	-15.302456090719	-16.5472452309566	-14.0576669504815	4	3.36	4.73	-3.69339141569481	-3.41555099810659	-3.13771058051838	-3.97051819350964	-3.67183053526727	-3.37314287702491	-4.10918500084814	-3.80452119576798	-3.49339440798209	-3.6049499733566	4.1314130216863	-0.226015238996969	-21.0264141207347	0.0492673257760304	0.0505183200444244	0.0477847462726301	-0.0220487346951394	-0.0207039036338058	-0.0236425221255887	-0.0609147440423475	-0.0585983320016097	-0.0609348731918227	0.000198695900081274	0.000215385957379554	0.000748045536573435
10	14.590010676409	0.06	-3.60493897107135	-3.90897699040112	-3.30090095174157	0.0644006877060319	-15.6506693689082	-16.9210965560575	-14.3802421817589	4	3.39	4.74	-3.77835157107772	-3.49467488720542	-3.21099820333312	-4.06204183799558	-3.75706583545157	-3.45208983290757	-4.21130074957312	-3.88916066189788	-3.57404516798707	-3.60493897107135	4.13351731550464	0.00311270851603054	-20.8181217534264	0.0492673257760304	0.0505183200444244	0.0477847462726301	-0.0220487346951394	-0.0207039036338058	-0.0236425221255887	-0.0609147440423475	-0.0585983320016097	-0.0609348731918227	0.000198695900081274	0.000215385957379554	0.000748045536573435
10	14.590010676409	0.06	-3.60486228939328	-3.8989318509133	-3.31079272787326	0.06687330427885	-15.6925757960169	-16.9409802765306	-14.4441713155031	4.01	3.4	4.73	-3.76855089808314	-3.49084112276813	-3.21313134745313	-4.04973964090838	-3.75130867468925	-3.45287770847012	-4.19638853667277	-3.88740057985942	-3.58063710720231	-3.60486228939328	4.14361547007036	-0.224193809054067	-21.0864861541896	0.0492673257760304	0.0505183200444244	0.0477847462726301	-0.0220487346951394	-0.0207039036338058	-0.0236425221255887	-0.0609147440423475	-0.0585983320016097	-0.0609348731918227	0.000198695900081274	0.000215385957379554	0.000748045536573435
10	14.590010676409	0.06	-3.60486003177657	-3.90145570523918	-3.30826435831395	0.0650253087054614	-15.4408101797478	-16.6877513611616	-14.193868998334	4.03	3.39	4.77	-3.69611686233667	-3.41993583427486	-3.14375480621305	-3.96991429275991	-3.67327458911197	-3.37663488546403	-4.10787275247688	-3.80082471680942	-3.49818801907615	-3.60486003177657	4.15362248731246	-0.229557005434677	-21.1161794435303	0.0492673257760304	0.0505183200444244	0.0477847462726301	-0.0220487346951394	-0.0207039036338058	-0.0236425221255887	-0.0609147440423475	-0.0585983320016097	-0.0609348731918227	0.000198695900081274	0.000215385957379554	0.000748045536573435
10	14.590010676409	0.06	-3.60476979440063	-3.89745772339482	-3.31208186540644	0.0656357282688522	-15.3980004669541	-16.6352846294641	-14.1607163044442	4	3.39	4.73	-3.7083711994262	-3.43255331858085	-3.15673543773549	-3.98604152772027	-3.6895713342004	-3.39310114068054	-4.12966111394284	-3.8235496271749	-3.51280377423697	-3.60476979440063	4.13404326074599	0.286009887927539	-20.5342448049544	0.0492673257760304	0.0505183200444244	0.0477847462726301	-0.0220487346951394	-0.0207039036338058	-0.0236425221255887	-0.0609147440423475	-0.0585983320016097	-0.0609348731918227	0.000198695900081274	0.000215385957379554	0.000748045536573435
10	14.590010676409	0.06	-3.60449770080591	-3.90248125647777	-3.30651414513406	0.0634397229474329	-15.1853999887536	-16.4279979359643	-13.9428020415429	3.98	3.36	4.72	-3.67996798026234	-3.40161874526126	-3.12326951026017	-3.95773556427009	-3.65837625664572	-3.35901694902136	-4.09984750580402	-3.78724543310461	-3.48035164159144	-3.60449770080591	4.1086375993116	0.00600117219092854	-20.7264289216452	0.0492673257760304	0.0505183200444244	0.0477847462726301	-0.0220487346951394	-0.0207039036338058	-0.0236425221255887	-0.0609147440423475	-0.0585983320016097	-0.0609348731918227	0.000198695900081274	0.000215385957379554	0.000748045536573435
10	14.590010676409	0.06	-3.60444799243555	-3.89758569682503	-3.31131028804606	0.0657918379879618	-15.4209022446502	-16.6584522918043	-14.1833521974962	3.99	3.37	4.74	-3.72386171509076	-3.4472174530441	-3.17057319099744	-4.0039788021887	-3.70652474891568	-3.40907069564266	-4.14540333174535	-3.84117055324681	-3.52929822185627	-3.60444799243555	4.13438365905347	-0.00337006874832748	-20.8163088553609	0.0492673257760304	0.0505183200444244	0.0477847462726301	-0.0220487346951394	-0.0207039036338058	-0.0236425221255887	-0.0609147440423475	-0.0585983320016097	-0.0609348731918227	0.000198695900081274	0.000215385957379554	0.000748045536573435
10	14.590010676409	0.06	-3.60417932872052	-3.89738983728447	-3.31096882015656	0.0650659764850707	-15.1956197028768	-16.4223499968831	-13.9688894088705	4.01	3.38	4.77	-3.65387939971991	-3.38093889174555	-3.1079983837712	-3.92659860604117	-3.63328629304408	-3.33997398004699	-4.06360518287684	-3.7649618180228	-3.45671422753619	-3.60417932872052	4.14110987831321	0.197224878912792	-20.6407040839333	0.0492673257760304	0.0505183200444244	0.0477847462726301	-0.0220487346951394	-0.0207039036338058	-0.0236425221255887	-0.0609147440423475	-0.0585983320016097	-0.0609348731918227	0.000198695900081274	0.000215385957379554	0.000748045536573435
10	14.590010676409	0.06	-3.60394467427217	-3.90087540627957	-3.30701394226477	0.065322120713382	-15.39356086953	-16.6336620060472	-14.1534597330129	4	3.36	4.73	-3.71292760003762	-3.43611508966325	-3.15930257928889	-3.99155106619414	-3.6939661440132	-3.39638122183225	-4.13401671985802	-3.82123518801777	-3.51995831870683	-3.60394467427217	4.12611118558662	-0.0703418025130375	-20.8550661161551	0.0492673257760304	0.0505183200444244	0.0477847462726301	-0.0220487346951394	-0.0207039036338058	-0.0236425221255887	-0.0609147440423475	-0.0585983320016097	-0.0609348731918227	0.000198695900081274	0.000215385957379554	0.000748045536573435
10	14.590010676409	0.06	-3.60357307583434	-3.9016527800564	-3.30549337161227	0.0649171373873623	-15.3707856310747	-16.6131775047217	-14.1283937574277	3.99	3.37	4.72	-3.71210182633137	-3.43449778930272	-3.15689375227408	-3.99113009076627	-3.69265933825509	-3.39418858574392	-4.13103552351675	-3.82165051336041	-3.51525248500432	-3.60357307583434	4.11608676369382	0.0967094485515596	-20.6608802218425	0.0492673257760304	0.0505183200444244	0.0477847462726301	-0.0220487346951394	-0.0207039036338058	-0.0236425221255887	-0.0609147440423475	-0.0585983320016097	-0.0609348731918227	0.000198695900081274	0.000215385957379554	0.000748045536573435
10	14.590010676409	0.06	-3.60333756444669	-3.90203558349447	-3.30463954539891	0.0645279036716192	-15.373751396317	-16.6203845210798	-14.1271182715542	3.98	3.38	4.73	-3.72410821753322	-3.44477673405942	-3.16544525058562	-4.00533810158355	-3.70491261221081	-3.40448712283807	-4.14363976930938	-3.84080151165857	-3.52588278176251	-3.60333756444669	4.11572554288964	-0.183051482168535	-20.9484117047443	0.0492673257760304	0.0505183200444244	0.0477847462726301	-0.0220487346951394	-0.0207039036338058	-0.0236425221255887	-0.0609147440423475	-0.0585983320016097	-0.0609348731918227	0.000198695900081274	0.000215385957379554	0.000748045536573435
10	14.590010676409	0.06	-3.60332303040323	-3.89583702045914	-3.31080904034732	0.0685864203028647	-15.5498818304432	-16.7702657467838	-14.3294979141026	3.99	3.36	4.73	-3.75365791597482	-3.48050161557577	-3.20734531517673	-4.03661564602153	-3.74286831456983	-3.44912098311814	-4.17997829254861	-3.87330483730023	-3.57166633781977	-3.60332303040323	4.11301351580514	0.0335681974291424	-20.7049761562615	0.0492673257760304	0.0505183200444244	0.0477847462726301	-0.0220487346951394	-0.0207039036338058	-0.0236425221255887	-0.0609147440423475	-0.0585983320016097	-0.0609348731918227	0.000198695900081274	0.000215385957379554	0.000748045536573435
10	14.590010676409	0.06	-3.60311145636324	-3.90290424449421	-3.30331866823227	0.0629648501548857	-15.2256092215487	-16.4765037734753	-13.9747146696222	4	3.39	4.74	-3.67526601721688	-3.39624018133424	-3.11721434545161	-3.95074234504135	-3.65080237334459	-3.35086240164784	-4.08951478911398	-3.77751311899018	-3.47068253960753	-3.60311145636324	4.12567321807616	-0.11518799645246	-20.9117157802899	0.0492673257760304	0.0505183200444244	0.0477847462726301	-0.0220487346951394	-0.0207039036338058	-0.0236425221255887	-0.0609147440423475	-0.0585983320016097	-0.0609348731918227	0.000198695900081274	0.000215385957379554	0.000748045536573435
10	14.590010676409	0.06	-3.60236474647889	-3.9020819080623	-3.30264758489548	0.064504231556068	-15.4550236327283	-16.70849278978	-14.2015544756766	3.99	3.38	4.74	-3.73595688561529	-3.4556858409967	-3.17541479637812	-4.01709713971449	-3.71573498641526	-3.41437283311604	-4.15572231545636	-3.84590582888082	-3.53426746548841	-3.60236474647889	4.12228243925721	-0.0520775173890506	-20.841223250616	0.0492673257760304	0.0505183200444244	0.0477847462726301	-0.0220487346951394	-0.0207039036338058	-0.0236425221255887	-0.0609147440423475	-0.0585983320016097	-0.0609348731918227	0.000198695900081274	0.000215385957379554	0.000748045536573435
10	14.590010676409	0.06	-3.60216695031126	-3.90203678977408	-3.30229711084844	0.0634260059646663	-15.2652837645621	-16.5145626931566	-14.0160048359675	4	3.36	4.73	-3.68377820231383	-3.40511103011715	-3.12644385792048	-3.95989537895639	-3.66034074052692	-3.36078610209746	-4.10247011121841	-3.79077236601065	-3.47965477558932	-3.60216695031126	4.11596021896938	-0.119215011061215	-20.8732901731597	0.0492673257760304	0.0505183200444244	0.0477847462726301	-0.0220487346951394	-0.0207039036338058	-0.0236425221255887	-0.0609147440423475	-0.0585983320016097	-0.0609348731918227	0.000198695900081274	0.000215385957379554	0.000748045536573435
10	14.590010676409	0.06	-3.6021602738364	-3.89936732920417	-3.30495321846864	0.0636325320093902	-15.2149773981381	-16.4579799935104	-13.9719748027657	3.99	3.37	4.71	-3.68221581117453	-3.4041134066379	-3.12601100210126	-3.9595954723988	-3.66054373878646	-3.36149200517413	-4.0967228347906	-3.79291924214983	-3.47843223279019	-3.6021602738364	4.11168691847613	-0.170905898513723	-20.9052405192178	0.0492673257760304	0.0505183200444244	0.0477847462726301	-0.0220487346951394	-0.0207039036338058	-0.0236425221255887	-0.0609147440423475	-0.0585983320016097	-0.0609348731918227	0.000198695900081274	0.000215385957379554	0.000748045536573435
10	14.590010676409	0.06	-3.60199630305903	-3.89998027063603	-3.30401233548204	0.0640664155076238	-15.312380485589	-16.5588084457202	-14.0659525254578	4.01	3.38	4.73	-3.68876872621973	-3.41110475698611	-3.1334407877525	-3.96465414705054	-3.66622350831632	-3.3677928695821	-4.10409294802919	-3.79768421379516	-3.4879405041213	-3.60199630305903	4.13010855265032	0.049667603647389	-20.7493718100187	0.0492673257760304	0.0505183200444244	0.0477847462726301	-0.0220487346951394	-0.0207039036338058	-0.0236425221255887	-0.0609147440423475	-0.0585983320016097	-0.0609348731918227	0.000198695900081274	0.000215385957379554	0.000748045536573435
10	14.590010676409	0.06	-3.60170700366198	-3.90241384343665	-3.30100016388732	0.06185790535925	-15.0601224449714	-16.3091797897838	-13.811065100159	4.01	3.37	4.73	-3.63473537898216	-3.35636497776732	-3.07799457655248	-3.90677535463277	-3.60757045811843	-3.30836556160409	-4.04810331251873	-3.73381937074308	-3.42665100590353	-3.60170700366198	4.11666117637046	-0.127765588010785	-20.8936615332622	0.0492673257760304	0.0505183200444244	0.0477847462726301	-0.0220487346951394	-0.0207039036338058	-0.0236425221255887	-0.0609147440423475	-0.0585983320016097	-0.0609348731918227	0.000198695900081274	0.000215385957379554	0.000748045536573435
10	14.590010676409	0.06	-3.60142411159018	-3.90111941189167	-3.30172881128868	0.063324611426025	-15.2417150346629	-16.4901309405137	-13.9932991288121	3.99	3.37	4.71	-3.69013190285704	-3.4107636322937	-3.13139536173036	-3.96819808928318	-3.66777830304262	-3.36735851680206	-4.11274825499919	-3.79493402165767	-3.48748760896501	-3.60142411159018	4.1162391908052	-0.171729423882132	-20.9240946987804	0.0492673257760304	0.0505183200444244	0.0477847462726301	-0.0220487346951394	-0.0207039036338058	-0.0236425221255887	-0.0609147440423475	-0.0585983320016097	-0.0609348731918227	0.000198695900081274	0.000215385957379554	0.000748045536573435
10	14.590010676409	0.06	-3.60131514887691	-3.89843553752328	-3.30419476023054	0.0650526136417047	-15.4334661289807	-16.6795344411485	-14.1873978168129	4.01	3.4	4.75	-3.71004515964885	-3.43288096621997	-3.15571677279109	-3.98682555878995	-3.68898409250219	-3.39114262621442	-4.13180880016339	-3.82242746486765	-3.51311045966862	-3.60131514887691	4.14121354502607	0.23783577543092	-20.6112475682949	0.0492673257760304	0.0505183200444244	0.0477847462726301	-0.0220487346951394	-0.0207039036338058	-0.0236425221255887	-0.0609147440423475	-0.0585983320016097	-0.0609348731918227	0.000198695900081274	0.000215385957379554	0.000748045536573435
10	14.590010676409	0.06	-3.60111724219643	-3.89667353926356	-3.30556094512929	0.0651334615417336	-15.4056333124396	-16.6486285146034	-14.1626381102758	3.99	3.37	4.74	-3.72319377016793	-3.44521820064967	-3.16724263113142	-4.00345117598967	-3.70455144382932	-3.40565171166897	-4.14256860766765	-3.83442673650654	-3.52896482418815	-3.60111724219643	4.12781338500885	0.0248186086286998	-20.7575222462014	0.0492673257760304	0.0505183200444244	0.0477847462726301	-0.0220487346951394	-0.0207039036338058	-0.0236425221255887	-0.0609147440423475	-0.0585983320016097	-0.0609348731918227	0.000198695900081274	0.000215385957379554	0.000748045536573435
10	14.590010676409	0.06	-3.60085690529352	-3.9040302621323	-3.29768354845474	0.0619134169079936	-15.2505863614681	-16.5148358474588	-13.9863368754774	4.01	3.39	4.74	-3.6807037063895	-3.39893718979388	-3.11717067319826	-3.95620091838586	-3.65334444292686	-3.35048796746787	-4.09659684628712	-3.78141433218171	-3.47459552462316	-3.60085690529352	4.1259064131876	0.193920115059894	-20.6043895176077	0.0492673257760304	0.0505183200444244	0.0477847462726301	-0.0220487346951394	-0.0207039036338058	-0.0236425221255887	-0.0609147440423475	-0.0585983320016097	-0.0609348731918227	0.000198695900081274	0.000215385957379554	0.000748045536573435
10	14.590010676409	0.06	-3.6008100208177	-3.89428598783414	-3.30733405380125	0.0665717047393682	-15.3845891820615	-16.611459651541	-14.1577187125819	3.98	3.38	4.73	-3.72001671857398	-3.44526791541476	-3.17051911225554	-4.00067634174312	-3.70519889637758	-3.40972145101204	-4.14481084982171	-3.8359421597885	-3.53288188209482	-3.6008100208177	4.12233137765458	0.0521954666311856	-20.7206030858929	0.0492673257760304	0.0505183200444244	0.0477847462726301	-0.0220487346951394	-0.0207039036338058	-0.0236425221255887	-0.0609147440423475	-0.0585983320016097	-0.0609348731918227	0.000198695900081274	0.000215385957379554	0.000748045536573435
10	14.590010676409	0.06	-3.60055713955301	-3.8969347830573	-3.30417949604871	0.0663350400564978	-15.5843812039632	-16.8295572658144	-14.3392051421121	4.01	3.39	4.74	-3.74554903062064	-3.4684254011778	-3.19130177173496	-4.02524279120615	-3.72742533305294	-3.42960787489972	-4.16835547175066	-3.85884768534302	-3.54871462539109	-3.60055713955301	4.13018272062918	-0.274309519584712	-21.0768215642649	0.0492673257760304	0.0505183200444244	0.0477847462726301	-0.0220487346951394	-0.0207039036338058	-0.0236425221255887	-0.0609147440423475	-0.0585983320016097	-0.0609348731918227	0.000198695900081274	0.000215385957379554	0.000748045536573435
10	14.590010676409	0.06	-3.60052292919872	-3.89782606502402	-3.30321979337342	0.0642168982554967	-15.3066096841688	-16.5510071344851	-14.0622122338524	4.01	3.39	4.72	-3.68391638088288	-3.40693890668448	-3.12996143248609	-3.95905256523308	-3.66138881112959	-3.3637250570261	-4.10249540009758	-3.79679190994485	-3.48806426340076	-3.60052292919872	4.12455893319024	0.0617226516342379	-20.7325548150642	0.0492673257760304	0.0505183200444244	0.0477847462726301	-0.0220487346951394	-0.0207039036338058	-0.0236425221255887	-0.0609147440423475	-0.0585983320016097	-0.0609348731918227	0.000198695900081274	0.000215385957379554	0.000748045536573435
10	14.590010676409	0.06	-3.60044354601983	-3.90325852179325	-3.29762857024641	0.061441459657649	-15.2032664287925	-16.468742666979	-13.937790190606	4.03	3.41	4.74	-3.65011052377203	-3.36963203018007	-3.08915353658811	-3.92080865129662	-3.61952941686906	-3.31825018244151	-4.05867659155419	-3.74907468830276	-3.43998518199844	-3.60044354601983	4.13545299683768	0.112098707509654	-20.7289413258696	0.0492673257760304	0.0505183200444244	0.0477847462726301	-0.0220487346951394	-0.0207039036338058	-0.0236425221255887	-0.0609147440423475	-0.0585983320016097	-0.0609348731918227	0.000198695900081274	0.000215385957379554	0.000748045536573435
10	14.590010676409	0.06	-3.60032198288346	-3.89657335685713	-3.30407060890979	0.065780003263666	-15.4020077366515	-16.6381604863351	-14.165854986968	4	3.38	4.73	-3.71558275975198	-3.43952893463612	-3.16347510952027	-3.99461103097327	-3.69782645470299	-3.4010418784327	-4.14115601314502	-3.83056865754439	-3.5192917697916	-3.60032198288346	4.12151757797806	-0.241488170361593	-21.0120841785831	0.0492673257760304	0.0505183200444244	0.0477847462726301	-0.0220487346951394	-0.0207039036338058	-0.0236425221255887	-0.0609147440423475	-0.0585983320016097	-0.0609348731918227	0.000198695900081274	0.000215385957379554	0.000748045536573435
10	14.590010676409	0.06	-3.60011695573994	-3.89904962057998	-3.3011842908999	0.0639130985913822	-15.3178432584036	-16.5663127571825	-14.0693737596248	4	3.37	4.73	-3.69897827268582	-3.42021608717222	-3.14145390165863	-3.97668992809996	-3.67699885295825	-3.37730777781653	-4.11434796607321	-3.81023704555544	-3.49542885478717	-3.60011695573994	4.12175419253677	0.271343583028019	-20.5026226471778	0.0492673257760304	0.0505183200444244	0.0477847462726301	-0.0220487346951394	-0.0207039036338058	-0.0236425221255887	-0.0609147440423475	-0.0585983320016097	-0.0609348731918227	0.000198695900081274	0.000215385957379554	0.000748045536573435
10	14.590010676409	0.06	-3.59994236087059	-3.89646045126393	-3.30342427047726	0.0644130472431647	-15.2526652869757	-16.4906579293637	-14.0146726445877	4.02	3.4	4.75	-3.66709931495697	-3.39180150753966	-3.11650370012234	-3.94056011637002	-3.64473296066466	-3.34890580495931	-4.08512819956793	-3.77497274676751	-3.46598748629245	-3.59994236087059	4.13765017641847	-0.25530500432646	-21.0892288121208	0.0492673257760304	0.0505183200444244	0.0477847462726301	-0.0220487346951394	-0.0207039036338058	-0.0236425221255887	-0.0609147440423475	-0.0585983320016097	-0.0609348731918227	0.000198695900081274	0.000215385957379554	0.000748045536573435
10	14.590010676409	0.06	-3.59993646944521	-3.899853734193	-3.30001920469743	0.0619815003227916	-15.1229166549398	-16.3758483226228	-13.8699849872568	3.98	3.37	4.72	-3.66798600179383	-3.38734491818556	-3.1067038345773	-3.94481167265127	-3.64299039473419	-3.34116911681711	-4.08963505356621	-3.77436651395226	-3.461610506473	-3.59993646944521	4.11268042412012	-0.264464304432112	-21.0143697497238	0.0492673257760304	0.0505183200444244	0.0477847462726301	-0.0220487346951394	-0.0207039036338058	-0.0236425221255887	-0.0609147440423475	-0.0585983320016097	-0.0609348731918227	0.000198695900081274	0.000215385957379554	0.000748045536573435
10	14.590010676409	0.06	-3.59967099222133	-3.90141821707533	-3.29792376736733	0.0625997695608708	-15.1714650601846	-16.4217841149369	-13.9211460054323	3.99	3.37	4.72	-3.66916735184935	-3.38980490115683	-3.11044245046431	-3.94494730796871	-3.64458756906186	-3.34422783015502	-4.08707590508517	-3.77351210213157	-3.465888098104	-3.59967099222133	4.10583039678173	-0.0307834122196675	-20.7589906535752	0.0492673257760304	0.0505183200444244	0.0477847462726301	-0.0220487346951394	-0.0207039036338058	-0.0236425221255887	-0.0609147440423475	-0.0585983320016097	-0.0609348731918227	0.000198695900081274	0.000215385957379554	0.000748045536573435
10	14.590010676409	0.06	-3.59925282064644	-3.90041782221861	-3.29808781907427	0.0646511797463611	-15.5133691743264	-16.7700409749834	-14.2566973736693	3.98	3.38	4.71	-3.75751633351927	-3.47594487976517	-3.19437342601107	-4.04125341602867	-3.73841997544209	-3.4355865348555	-4.18784373104286	-3.87640275589965	-3.55968515329446	-3.59925282064644	4.11349696725228	0.00939970172006753	-20.7370441504354	0.0492673257760304	0.0505183200444244	0.0477847462726301	-0.0220487346951394	-0.0207039036338058	-0.0236425221255887	-0.0609147440423475	-0.0585983320016097	-0.0609348731918227	0.000198695900081274	0.000215385957379554	0.000748045536573435
10	14.590010676409	0.06	-3.59843702803683	-3.89250119625862	-3.30437285981504	0.0656939890952906	-15.3439014477486	-16.5762533014985	-14.1115495939987	3.98	3.36	4.74	-3.71521892786295	-3.43901315026273	-3.16280737266251	-3.99590244700918	-3.69882941739215	-3.40175638777512	-4.13978522721063	-3.83106532277512	-3.5229339595351	-3.59843702803683	4.11984308330287	-0.223313853043787	-20.9867431568988	0.0492673257760304	0.0505183200444244	0.0477847462726301	-0.0220487346951394	-0.0207039036338058	-0.0236425221255887	-0.0609147440423475	-0.0585983320016097	-0.0609348731918227	0.000198695900081274	0.000215385957379554	0.000748045536573435
10	14.590010676409	0.06	-3.59810495975414	-3.89468320990392	-3.30152670960437	0.0643332713705696	-15.3648661014264	-16.6127917852626	-14.1169404175903	4.01	3.38	4.76	-3.70007140860689	-3.4221281103032	-3.14418481199951	-3.97671241079448	-3.67798829393275	-3.37926417707102	-4.11879695872419	-3.80881732681752	-3.50005982853282	-3.59810495975414	4.13449030966161	0.245572691713499	-20.5763027434891	0.0492673257760304	0.0505183200444244	0.0477847462726301	-0.0220487346951394	-0.0207039036338058	-0.0236425221255887	-0.0609147440423475	-0.0585983320016097	-0.0609348731918227	0.000198695900081274	0.000215385957379554	0.000748045536573435
10	14.590010676409	0.06	-3.59798167066156	-3.89658004458143	-3.29938329674168	0.0622489342418745	-15.1942410596721	-16.4501958398703	-13.9382862794739	4.01	3.39	4.72	-3.66549481425057	-3.38563822296357	-3.10578163167657	-3.93975400112725	-3.63895801555436	-3.33816202998148	-4.08079972912365	-3.76805419706978	-3.45883405779998	-3.59798167066156	4.12690408961095	-0.167596804123489	-20.9684105271986	0.0492673257760304	0.0505183200444244	0.0477847462726301	-0.0220487346951394	-0.0207039036338058	-0.0236425221255887	-0.0609147440423475	-0.0585983320016097	-0.0609348731918227	0.000198695900081274	0.000215385957379554	0.000748045536573435
10	14.590010676409	0.06	-3.59792662264404	-3.89756210884492	-3.29829113644316	0.0629940961754553	-15.3308793787362	-16.5901105727611	-14.0716481847113	4.02	3.39	4.73	-3.68516289671215	-3.40544974746875	-3.12573659822535	-3.95946924610172	-3.65893555377903	-3.35840186145634	-4.10077367817677	-3.78895064963342	-3.48014884800026	-3.59792662264404	4.13334231549788	-0.0200406274025707	-20.8471793830829	0.0492673257760304	0.0505183200444244	0.0477847462726301	-0.0220487346951394	-0.0207039036338058	-0.0236425221255887	-0.0609147440423475	-0.0585983320016097	-0.0609348731918227	0.000198695900081274	0.000215385957379554	0.000748045536573435
10	14.590010676409	0.06	-3.59791832088917	-3.88856735497791	-3.30726928680043	0.0662177159533804	-15.3785794984862	-16.6084775308077	-14.1486814661647	3.99	3.38	4.72	-3.71318475789031	-3.4382144230776	-3.1632440882649	-3.9925603495019	-3.69690157471844	-3.40124279993498	-4.13589833176899	-3.82805392947631	-3.52528958164781	-3.59791832088917	4.13264338142325	-0.0423971373366938	-20.851523489782	0.0492673257760304	0.0505183200444244	0.0477847462726301	-0.0220487346951394	-0.0207039036338058	-0.0236425221255887	-0.0609147440423475	-0.0585983320016097	-0.0609348731918227	0.000198695900081274	0.000215385957379554	0.000748045536573435
10	14.590010676409	0.06	-3.5975895622262	-3.90028839362493	-3.29489073082747	0.0617227997000856	-15.2311690423388	-16.4958855264225	-13.966452558255	4	3.4	4.72	-3.67944765580583	-3.39734954745225	-3.11525143909867	-3.95521979897323	-3.65197862589868	-3.34873745282412	-4.09667289232698	-3.78563655392252	-3.47159905602262	-3.5975895622262	4.12802796686452	-0.117375677562159	-20.9298770960799	0.0492673257760304	0.0505183200444244	0.0477847462726301	-0.0220487346951394	-0.0207039036338058	-0.0236425221255887	-0.0609147440423475	-0.0585983320016097	-0.0609348731918227	0.000198695900081274	0.000215385957379554	0.000748045536573435
10	14.590010676409	0.06	-3.59711701385055	-3.89074583517439	-3.30348819252672	0.0653414785661125	-15.2453723132868	-16.4733407639214	-14.0174038626523	3.99	3.36	4.72	-3.68505997250039	-3.41036539477166	-3.13567081704293	-3.96257995726716	-3.66719827116145	-3.37181658505574	-4.10144386610779	-3.79868068648262	-3.49002561698117	-3.59711701385055	4.11829991858358	-0.120332720555127	-20.8797264132659	0.0492673257760304	0.0505183200444244	0.0477847462726301	-0.0220487346951394	-0.0207039036338058	-0.0236425221255887	-0.0609147440423475	-0.0585983320016097	-0.0609348731918227	0.000198695900081274	0.000215385957379554	0.000748045536573435
10	14.590010676409	0.06	-3.59687330959265	-3.89023636651185	-3.30351025267346	0.066131490916664	-15.3737424791739	-16.6041117572935	-14.1433732010543	4	3.37	4.74	-3.70700290755261	-3.43231296580674	-3.15762302406088	-3.9852653500141	-3.68995608424395	-3.39464681847379	-4.12680793677499	-3.82319592490664	-3.51485949294749	-3.59687330959265	4.12878229887125	-0.131275733988253	-20.9213578343667	0.0492673257760304	0.0505183200444244	0.0477847462726301	-0.0220487346951394	-0.0207039036338058	-0.0236425221255887	-0.0609147440423475	-0.0585983320016097	-0.0609348731918227	0.000198695900081274	0.000215385957379554	0.000748045536573435
10	14.590010676409	0.06	-3.59668412526511	-3.89561502825222	-3.297753222278	0.0634216936181155	-15.2156020713518	-16.4608603540902	-13.9703437886134	4.01	3.38	4.74	-3.66458606501065	-3.3873614210917	-3.11013677717275	-3.9383696748752	-3.64043339738862	-3.34249711990204	-4.07877670903687	-3.77454769600132	-3.46221740623468	-3.59668412526511	4.12288162470295	-0.136233976664599	-20.9230394440039	0.0492673257760304	0.0505183200444244	0.0477847462726301	-0.0220487346951394	-0.0207039036338058	-0.0236425221255887	-0.0609147440423475	-0.0585983320016097	-0.0609348731918227	0.000198695900081274	0.000215385957379554	0.000748045536573435
10	14.590010676409	0.06	-3.59662262468922	-3.88732082260968	-3.30592442676877	0.0656621511611341	-15.2189958784585	-16.4416330206223	-13.9963587362947	4.01	3.38	4.76	-3.66163522128951	-3.38934771694074	-3.11706021259197	-3.93536339401863	-3.6427208415785	-3.35007828913837	-4.07733889212431	-3.77353845608548	-3.47309314302542	-3.59662262468922	4.14014664512022	0.083541849811802	-20.7515507249868	0.0492673257760304	0.0505183200444244	0.0477847462726301	-0.0220487346951394	-0.0207039036338058	-0.0236425221255887	-0.0609147440423475	-0.0585983320016097	-0.0609348731918227	0.000198695900081274	0.000215385957379554	0.000748045536573435
10	14.590010676409	0.06	-3.59603283565115	-3.89296545693593	-3.29910021436636	0.0653024391255354	-15.481210029944	-16.7285732197879	-14.2338468401001	4	3.37	4.75	-3.73687927659423	-3.45823951495571	-3.17959975331719	-4.0176445751151	-3.71806959719967	-3.41849461928423	-4.15597617694094	-4.98513832218652	-3.54024900268341	-3.59603283565115	4.1277366523561	-0.172348007027793	-20.9607896302429	0.0492673257760304	0.0505183200444244	0.0477847462726301	-0.0220487346951394	-0.0207039036338058	-0.0236425221255887	-0.0609147440423475	-0.0585983320016097	-0.0609348731918227	0.000198695900081274	0.000215385957379554	0.000748045536573435
10	14.590010676409	0.06	-3.59572340688879	-3.89373088466824	-3.29771592910933	0.0636562364142533	-15.2658434016132	-16.5127535311713	-14.0189332720551	3.98	3.39	4.76	-3.69758413805394	-3.41837236953034	-3.13916060100673	-3.9765103437949	-3.67623631508064	-3.37596228636638	-4.11720159588716	-3.80521331314727	-3.49785134927299	-3.59572340688879	4.12876931806562	-0.10365578794714	-20.9016209456553	0.0492673257760304	0.0505183200444244	0.0477847462726301	-0.0220487346951394	-0.0207039036338058	-0.0236425221255887	-0.0609147440423475	-0.0585983320016097	-0.0609348731918227	0.000198695900081274	0.000215385957379554	0.000748045536573435
10	14.590010676409	0.06	-3.59551495549442	-3.8972509084505	-3.29377900253833	0.0620170241100653	-15.1868239518533	-16.4446661000489	-13.9289818036577	4	3.37	4.71	-3.67330055915916	-3.39233211393867	-3.11136366871818	-3.94926919442534	-3.6471920821814	-3.34511496993745	-4.08998759833843	-3.7759777232287	-3.46411920458146	-3.59551495549442	4.11229966191891	0.0604960939743141	-20.6960186210976	0.0492673257760304	0.0505183200444244	0.0477847462726301	-0.0220487346951394	-0.0207039036338058	-0.0236425221255887	-0.0609147440423475	-0.0585983320016097	-0.0609348731918227	0.000198695900081274	0.000215385957379554	0.000748045536573435
10	14.590010676409	0.06	-3.59550175713182	-3.89281122734694	-3.2981922869167	0.0642998307784629	-15.3019906645945	-16.545154992036	-14.0588263371529	4	3.38	4.73	-3.69210222534847	-3.41468628200856	-3.13727033866864	-3.96902993038345	-3.67080628567443	-3.37258264096542	-4.11142445456683	-3.80540020991079	-3.4929925173114	-3.59550175713182	4.12712689869642	-0.0258906083938399	-20.8251403334887	0.0492673257760304	0.0505183200444244	0.0477847462726301	-0.0220487346951394	-0.0207039036338058	-0.0236425221255887	-0.0609147440423475	-0.0585983320016097	-0.0609348731918227	0.000198695900081274	0.000215385957379554	0.000748045536573435
10	14.590010676409	0.06	-3.59549015832605	-3.89062956580089	-3.30035075085121	0.0666423367814382	-15.5544274206509	-16.7941375134562	-14.3147173278457	3.98	3.38	4.73	-3.76773624968707	-3.48960939428752	-3.21148253888797	-4.05284842254963	-3.75367514913688	-3.45450187572412	-4.19817081737919	-3.89130363698592	-3.58156861318862	-3.59549015832605	4.12252079284623	-0.053290289345419	-20.8285079031076	0.0492673257760304	0.0505183200444244	0.0477847462726301	-0.0220487346951394	-0.0207039036338058	-0.0236425221255887	-0.0609147440423475	-0.0585983320016097	-0.0609348731918227	0.000198695900081274	0.000215385957379554	0.000748045536573435
10	14.590010676409	0.06	-3.59487637314274	-3.89618484571046	-3.29356790057503	0.0619134468838072	-15.1492017606933	-16.4050462995722	-13.8933572218144	3.99	3.36	4.71	-3.667371249486	-3.38662543069312	-3.10587961190024	-3.94325849399653	-3.6413928634678	-3.33952723293906	-4.08566828517961	-3.77293600446581	-3.45986954556681	-3.59487637314274	4.10840677604893	-0.0298558417486672	-20.7603962842718	0.0492673257760304	0.0505183200444244	0.0477847462726301	-0.0220487346951394	-0.0207039036338058	-0.0236425221255887	-0.0609147440423475	-0.0585983320016097	-0.0609348731918227	0.000198695900081274	0.000215385957379554	0.000748045536573435
10	14.590010676409	0.06	-3.5943675576825	-3.88772006781421	-3.3010150475508	0.066100798038686	-15.3693733571315	-16.5996987267244	-14.1390479875386	4	3.38	4.73	-3.70301472575488	-3.42855715661011	-3.15409958746535	-3.98060434914073	-3.68557257792099	-3.39054080670125	-4.12234248486159	-3.81390477140845	-3.51029127851526	-3.5943675576825	4.12649633452612	-0.032905026396837	-20.819399362953	0.0492673257760304	0.0505183200444244	0.0477847462726301	-0.0220487346951394	-0.0207039036338058	-0.0236425221255887	-0.0609147440423475	-0.0585983320016097	-0.0609348731918227	0.000198695900081274	0.000215385957379554	0.000748045536573435
10	14.590010676409	0.06	-3.59434759358784	-3.89386514010209	-3.29483004707358	0.0629261335594136	-15.3003041785488	-16.5577480890757	-14.0428602680219	4	3.38	4.77	-3.69571136089529	-3.41504821027705	-3.13438505965882	-3.97300918500634	-3.67128722503463	-3.36956526506291	-4.11435514136059	-3.79901448755442	-3.48755439119925	-3.59434759358784	4.13311147006148	-0.0876910590407528	-20.9033099991988	0.0492673257760304	0.0505183200444244	0.0477847462726301	-0.0220487346951394	-0.0207039036338058	-0.0236425221255887	-0.0609147440423475	-0.0585983320016097	-0.0609348731918227	0.000198695900081274	0.000215385957379554	0.000748045536573435
10	14.590010676409	0.06	-3.59429104811549	-3.8910211634048	-3.29756093282618	0.064650923134445	-15.2660042616358	-16.5026407107203	-14.0293678125513	4	3.38	4.74	-3.68179290425626	-3.40589528379688	-3.12999766333749	-3.95784510380673	-3.66126132664078	-3.36467754947483	-4.09813631893903	-3.78973441822642	-3.48083323384261	-3.59429104811549	4.1255728915436	0.0144712024594274	-20.7745324438626	0.0492673257760304	0.0505183200444244	0.0477847462726301	-0.0220487346951394	-0.0207039036338058	-0.0236425221255887	-0.0609147440423475	-0.0585983320016097	-0.0609348731918227	0.000198695900081274	0.000215385957379554	0.000748045536573435
10	14.590010676409	0.06	-3.59418533980244	-3.89436922119585	-3.29400145840903	0.0626749951940081	-15.1120542086723	-16.3566794873148	-13.8674289300297	3.99	3.37	4.72	-3.65423749491624	-3.37617639065218	-3.09811528638811	-3.92884754934388	-3.62989060153313	-3.33093365372239	-4.06979558328804	-3.75696243679417	-3.45184675388969	-3.59418533980244	4.10909291240526	0.0177431215664926	-20.7201303694498	0.0492673257760304	0.0505183200444244	0.0477847462726301	-0.0220487346951394	-0.0207039036338058	-0.0236425221255887	-0.0609147440423475	-0.0585983320016097	-0.0609348731918227	0.000198695900081274	0.000215385957379554	0.000748045536573435
10	14.590010676409	0.06	-3.59396092334833	-3.89502668820397	-3.29289515849269	0.0622364533530539	-15.1365052639431	-16.387821384481	-13.8851891434053	3.99	3.35	4.72	-3.66717216713261	-3.38715986153924	-3.10714755594587	-3.94350012275055	-3.64238839110733	-3.34127665946411	-4.08136458527033	-3.7722053775115	-3.46086410063566	-3.59396092334833	4.11169984611609	-0.0238979104550677	-20.7592275638427	0.0492673257760304	0.0505183200444244	0.0477847462726301	-0.0220487346951394	-0.0207039036338058	-0.0236425221255887	-0.0609147440423475	-0.0585983320016097	-0.0609348731918227	0.000198695900081274	0.000215385957379554	0.000748045536573435
10	14.590010676409	0.06	-3.5936175398085	-3.8964692441242	-3.2907658354928	0.0614794004289545	-15.2257091813372	-16.4926367632209	-13.9587815994535	4.02	3.4	4.74	-3.66530140608246	-3.38374112473082	-3.10218084337917	-3.93835102786179	-3.63581568339431	-3.33328033892683	-4.07574668719019	-3.76000247849265	-3.44808643796771	-3.5936175398085	4.14020401539059	-0.0698951806042561	-20.9225761247763	0.0492673257760304	0.0505183200444244	0.0477847462726301	-0.0220487346951394	-0.0207039036338058	-0.0236425221255887	-0.0609147440423475	-0.0585983320016097	-0.0609348731918227	0.000198695900081274	0.000215385957379554	0.000748045536573435
10	14.590010676409	0.06	-3.59355340777583	-3.8857002127422	-3.30140660280947	0.0652626680361539	-15.3280002619123	-16.5634214597375	-14.0925790640872	4.01	3.39	4.76	-3.68441626405169	-3.40960553335298	-3.13479480265427	-3.95930924111715	-3.66399498028576	-3.36868071945438	-4.1004290808896	-3.79232137514105	-3.48504569240944	-3.59355340777583	4.15069434962938	-0.213071856532283	-21.0853455235582	0.0492673257760304	0.0505183200444244	0.0477847462726301	-0.0220487346951394	-0.0207039036338058	-0.0236425221255887	-0.0609147440423475	-0.0585983320016097	-0.0609348731918227	0.000198695900081274	0.000215385957379554	0.000748045536573435
10	14.590010676409	0.06	-3.59348998447815	-3.88846880233444	-3.29851116662187	0.065940377081878	-15.3869345489514	-16.6202689935199	-14.1536001043829	4.01	3.38	4.77	-3.69844257078922	-3.42399354619212	-3.14954452159503	-3.97455328200054	-3.6796150071522	-3.38467673230385	-4.11266466721925	-3.80835521770972	-3.50632623771753	-3.59348998447815	4.13749288855486	0.241870586951959	-20.5901389390426	0.0492673257760304	0.0505183200444244	0.0477847462726301	-0.0220487346951394	-0.0207039036338058	-0.0236425221255887	-0.0609147440423475	-0.0585983320016097	-0.0609348731918227	0.000198695900081274	0.000215385957379554	0.000748045536573435
10	14.590010676409	0.06	-3.59334168127498	-3.89155563430208	-3.29512772824789	0.0633402203861529	-15.1626526682575	-16.4044293646007	-13.9208759719142	4	3.38	4.73	-3.65707547210508	-3.38024346551129	-3.10341145891749	-3.93092570009042	-3.63336387572349	-3.33580205135656	-4.07206352846941	-3.76070831276954	-3.45335043077911	-3.59334168127498	4.12461829795185	-0.106077093789638	-20.8992690118055	0.0492673257760304	0.0505183200444244	0.0477847462726301	-0.0220487346951394	-0.0207039036338058	-0.0236425221255887	-0.0609147440423475	-0.0585983320016097	-0.0609348731918227	0.000198695900081274	0.000215385957379554	0.000748045536573435
10	14.590010676409	0.06	-3.59331380945607	-3.88467342165858	-3.30195419725356	0.0657027216115966	-15.1849135879616	-16.4044095165205	-13.9654176594027	4.01	3.38	4.74	-3.65405387752827	-3.38241326639302	-3.11077265525777	-3.92730325788209	-3.63534941898408	-3.34339558008606	-4.07165174615637	-3.76692324239396	-3.46515932171709	-3.59331380945607	4.12486449808373	0.186437231718565	-20.5990440190284	0.0492673257760304	0.0505183200444244	0.0477847462726301	-0.0220487346951394	-0.0207039036338058	-0.0236425221255887	-0.0609147440423475	-0.0585983320016097	-0.0609348731918227	0.000198695900081274	0.000215385957379554	0.000748045536573435
10	14.590010676409	0.06	-3.59297750120757	-3.88895998055532	-3.29699502185981	0.0667352274259381	-15.5165098870383	-16.7522754098667	-14.2807443642099	4	3.36	4.74	-3.73696071217765	-3.46129623703695	-3.18563176189625	-4.01708379251394	-3.72075547103842	-3.4244271495629	-4.15914377695921	-3.85185751324749	-3.5416497669958	-3.59297750120757	4.12075214186707	-0.159409351205371	-20.9262675952929	0.0492673257760304	0.0505183200444244	0.0477847462726301	-0.0220487346951394	-0.0207039036338058	-0.0236425221255887	-0.0609147440423475	-0.0585983320016097	-0.0609348731918227	0.000198695900081274	0.000215385957379554	0.000748045536573435
10	14.590010676409	0.06	-3.59274771387572	-3.88780318590455	-3.2976922418469	0.0655362104034013	-15.320873431093	-16.5529601289932	-14.0887867331927	4.01	3.4	4.76	-3.6873327564319	-3.41287346911844	-3.13841418180497	-3.9630942490753	-3.66810920297119	-3.37312415686707	-4.10649879340508	-3.79399244660195	-3.49560478066674	-3.59274771387572	4.13593909299069	-0.271880835743876	-21.0960532279656	0.0492673257760304	0.0505183200444244	0.0477847462726301	-0.0220487346951394	-0.0207039036338058	-0.0236425221255887	-0.0609147440423475	-0.0585983320016097	-0.0609348731918227	0.000198695900081274	0.000215385957379554	0.000748045536573435
10	14.590010676409	0.06	-3.59273548404671	-3.88925491518936	-3.29621605290406	0.0650353075477301	-15.3438159173456	-16.5828223284641	-14.1048095062271	4.01	3.39	4.75	-3.68901915579168	-3.41338945330616	-3.13775975082063	-3.96429116659886	-3.66809416987139	-3.37189717314391	-4.10613514260486	-3.79699600738771	-3.49310555427738	-3.59273548404671	4.1350809304934	-0.261339908125343	-21.0870397973522	0.0492673257760304	0.0505183200444244	0.0477847462726301	-0.0220487346951394	-0.0207039036338058	-0.0236425221255887	-0.0609147440423475	-0.0585983320016097	-0.0609348731918227	0.000198695900081274	0.000215385957379554	0.000748045536573435
10	14.590010676409	0.06	-3.59231890430107	-3.88991782491536	-3.29471998368679	0.0644083767833124	-15.354994408312	-16.6013409579711	-14.1086478586529	4.01	3.4	4.76	-3.6970202395272	-3.41946624968867	-3.14191225985015	-3.97337096375814	-3.67506992869519	-3.37676889363225	-4.11570896815528	-3.80298708330262	-3.49821355076669	-3.59231890430107	4.13912519815215	-0.0531756258384706	-20.8922239496722	0.0492673257760304	0.0505183200444244	0.0477847462726301	-0.0220487346951394	-0.0207039036338058	-0.0236425221255887	-0.0609147440423475	-0.0585983320016097	-0.0609348731918227	0.000198695900081274	0.000215385957379554	0.000748045536573435
10	14.590010676409	0.06	-3.59171439847856	-3.88681923497901	-3.29660956197811	0.065707095868406	-15.4431063217292	-16.6832934462626	-14.2029191971957	4	3.37	4.75	-3.72505225380202	-3.44814278995665	-3.17123332611128	-4.00471578427949	-3.70701695346548	-3.40931812265148	-4.13207336739864	-3.83513823496401	-3.52781953809742	-3.59171439847856	4.12838385548656	0.0917256346905734	-20.7071071923153	0.0492673257760304	0.0505183200444244	0.0477847462726301	-0.0220487346951394	-0.0207039036338058	-0.0236425221255887	-0.0609147440423475	-0.0585983320016097	-0.0609348731918227	0.000198695900081274	0.000215385957379554	0.000748045536573435
10	14.590010676409	0.06	-3.59165418019916	-3.89390688288029	-3.28940147751803	0.061669450663368	-15.1823667163191	-16.4436119357465	-13.9211214968917	4	3.39	4.71	-3.66647972315866	-3.38525622791741	-3.10403273267616	-3.94111733416495	-3.6388287970515	-3.33654025993805	-4.08234158339427	-3.77102766921032	-3.45266553032181	-3.59165418019916	4.11926214422636	0.05294380907358	-20.7182821567738	0.0492673257760304	0.0505183200444244	0.0477847462726301	-0.0220487346951394	-0.0207039036338058	-0.0236425221255887	-0.0609147440423475	-0.0585983320016097	-0.0609348731918227	0.000198695900081274	0.000215385957379554	0.000748045536573435
10	14.590010676409	0.06	-3.59164763378329	-3.88563533399933	-3.29765993356726	0.064854114884409	-15.2901465049059	-16.5266624751851	-14.0536305346267	4	3.37	4.73	-3.68943383217726	-3.41339238329878	-3.1373509344203	-3.96634288301525	-3.66958324834517	-3.37282361367509	-4.11124398930425	-3.80114223306423	-3.49126003739508	-3.59164763378329	4.1248835512827	-0.126905517381233	-20.9166298649158	0.0492673257760304	0.0505183200444244	0.0477847462726301	-0.0220487346951394	-0.0207039036338058	-0.0236425221255887	-0.0609147440423475	-0.0585983320016097	-0.0609348731918227	0.000198695900081274	0.000215385957379554	0.000748045536573435
10	14.590010676409	0.06	-3.59156747646487	-3.88812282811199	-3.29501212481775	0.0635062972097789	-15.2288671715972	-16.4743243540085	-13.983409989186	4	3.38	4.73	-3.67729431302806	-3.39929125107629	-3.12128818912452	-3.95323555465663	-3.65437136396145	-3.35550717326626	-4.09562846167311	-3.78775228388557	-3.47109530975118	-3.59156747646487	4.12920985953174	0.0573691470998062	-20.7459968682669	0.0492673257760304	0.0505183200444244	0.0477847462726301	-0.0220487346951394	-0.0207039036338058	-0.0236425221255887	-0.0609147440423475	-0.0585983320016097	-0.0609348731918227	0.000198695900081274	0.000215385957379554	0.000748045536573435
10	14.590010676409	0.06	-3.5914434134325	-3.89119896488819	-3.29168786197682	0.0639393401700097	-15.2739715095882	-16.5185923412063	-14.02935067797	3.98	3.38	4.69	-3.70371739895448	-3.42465464748344	-3.14559189601241	-3.98370984255845	-3.68355059443644	-3.38339134631442	-4.13300982600238	-3.8170484462397	-3.50377074588225	-3.5914434134325	4.10151809962053	-0.0541346260680237	-20.76812936637	0.0492673257760304	0.0505183200444244	0.0477847462726301	-0.0220487346951394	-0.0207039036338058	-0.0236425221255887	-0.0609147440423475	-0.0585983320016097	-0.0609348731918227	0.000198695900081274	0.000215385957379554	0.000748045536573435
10	14.590010676409	0.06	-3.59124072924536	-3.88306112825895	-3.29942033023178	0.0668370695035007	-15.4469680158172	-16.6761903836835	-14.2177456479509	3.98	3.37	4.73	-3.73639214722513	-3.46097811699296	-3.1855640867608	-4.01852211641493	-3.7223119414522	-3.42610176648947	-4.15939889655088	-3.85693407976125	-3.549868129381	-3.59124072924536	4.12359570042622	0.139131319569545	-20.6330656082807	0.0492673257760304	0.0505183200444244	0.0477847462726301	-0.0220487346951394	-0.0207039036338058	-0.0236425221255887	-0.0609147440423475	-0.0585983320016097	-0.0609348731918227	0.000198695900081274	0.000215385957379554	0.000748045536573435
10	14.590010676409	0.06	-3.59114027305291	-3.88614222999319	-3.29613831611263	0.066550260578408	-15.5424814930147	-16.7821572722044	-14.302805713825	3.98	3.38	4.73	-3.761646581984	-3.48377872018765	-3.20591085839131	-4.04587253114875	-3.74700927410723	-3.4481460170657	-4.19295629554487	-3.88355959018938	-3.57356981791018	-3.59114027305291	4.12525791627757	0.100423216277593	-20.6828138959711	0.0492673257760304	0.0505183200444244	0.0477847462726301	-0.0220487346951394	-0.0207039036338058	-0.0236425221255887	-0.0609147440423475	-0.0585983320016097	-0.0609348731918227	0.000198695900081274	0.000215385957379554	0.000748045536573435
10	14.590010676409	0.06	-3.59095095498979	-3.8881446673097	-3.29375724266988	0.0647341367833898	-15.4029949677434	-16.6498707859938	-14.156119149493	3.99	3.35	4.71	-3.723388420356	-3.44455124240019	-3.16571406444438	-4.00365010697494	-3.70382468686885	-3.40399926676277	-4.14590483170575	-3.83607053439403	-3.52071367093901	-3.59095095498979	4.11450586067824	-0.411159684427458	-21.1593250684791	0.0492673257760304	0.0505183200444244	0.0477847462726301	-0.0220487346951394	-0.0207039036338058	-0.0236425221255887	-0.0609147440423475	-0.0585983320016097	-0.0609348731918227	0.000198695900081274	0.000215385957379554	0.000748045536573435
10	14.590010676409	0.06	-3.58978367460969	-3.88812530935896	-3.29144203986041	0.0638929734035782	-15.2260628449828	-16.4672606208869	-13.9848650690787	3.99	3.36	4.7	-3.6834971852157	-3.40585850449671	-3.12821982377772	-3.96087419521958	-3.66232859283159	-3.36378299044362	-4.10427552656638	-3.79662353224303	-3.48705714636762	-3.58978367460969	4.10332845882416	0.212750780811908	-20.4973864892275	0.0492673257760304	0.0505183200444244	0.0477847462726301	-0.0220487346951394	-0.0207039036338058	-0.0236425221255887	-0.0609147440423475	-0.0585983320016097	-0.0609348731918227	0.000198695900081274	0.000215385957379554	0.000748045536573435
10	14.590010676409	0.06	-3.5894881001244	-3.88504686742248	-3.29392933282632	0.0650209631774455	-15.3671633133285	-16.6082014063521	-14.126125220305	4	3.37	4.75	-3.70842873661619	-3.43131857791812	-3.15420841922004	-3.98686204301204	-3.68894611906888	-3.39103019512571	-4.12648341249947	-3.8196251119197	-3.51212367997676	-3.5894881001244	4.1317099321504	-0.0608443918498463	-20.8567844431279	0.0492673257760304	0.0505183200444244	0.0477847462726301	-0.0220487346951394	-0.0207039036338058	-0.0236425221255887	-0.0609147440423475	-0.0585983320016097	-0.0609348731918227	0.000198695900081274	0.000215385957379554	0.000748045536573435
10	14.590010676409	0.06	-3.58940325307482	-3.88843717920976	-3.29036932693987	0.0635960180882796	-15.3870886006346	-16.6445373294669	-14.1296398718022	4.03	3.41	4.73	-3.68869116619744	-3.41002075763172	-3.13135034906599	-3.96220331967125	-3.66286982489904	-3.36353633012683	-4.1033076682994	-3.79509076422064	-3.48494642257901	-3.58940325307482	4.14302487277833	-0.069055877193112	-20.9258373147034	0.0492673257760304	0.0505183200444244	0.0477847462726301	-0.0220487346951394	-0.0207039036338058	-0.0236425221255887	-0.0609147440423475	-0.0585983320016097	-0.0609348731918227	0.000198695900081274	0.000215385957379554	0.000748045536573435
10	14.590010676409	0.06	-3.5893740360421	-3.88089007685733	-3.29785799522687	0.0660824011124028	-15.2195149594423	-16.4380256731017	-14.0010042457829	4	3.39	4.75	-3.67151410405684	-3.39935372664208	-3.12719334922732	-3.94731077256392	-3.65470626140399	-3.36210175024406	-4.08570097431802	-3.7812648439965	-3.4837737239207	-3.5893740360421	4.13477657154217	0.0560812625401866	-20.7608089269062	0.0492673257760304	0.0505183200444244	0.0477847462726301	-0.0220487346951394	-0.0207039036338058	-0.0236425221255887	-0.0609147440423475	-0.0585983320016097	-0.0609348731918227	0.000198695900081274	0.000215385957379554	0.000748045536573435
10	14.590010676409	0.06	-3.58929829043398	-3.88353574010719	-3.29506084076076	0.0630146247188634	-15.1078803243839	-16.3485793264371	-13.8671813223306	3.98	3.37	4.72	-3.6639018038554	-3.38584710436763	-3.10779240487986	-3.94067222814633	-3.6416133311464	-3.34255443414648	-4.07907835735745	-3.76775391067561	-3.46394552407294	-3.58929829043398	4.12544034354196	0.0134138749188841	-20.7610984520991	0.0492673257760304	0.0505183200444244	0.0477847462726301	-0.0220487346951394	-0.0207039036338058	-0.0236425221255887	-0.0609147440423475	-0.0585983320016097	-0.0609348731918227	0.000198695900081274	0.000215385957379554	0.000748045536573435
10	14.590010676409	0.06	-3.58882749980261	-3.88485475375203	-3.29280024585318	0.063473342488884	-15.2495916209014	-16.4970893650016	-14.0020938768013	3.98	3.38	4.72	-3.69929248802875	-3.41955471541458	-3.13981694280041	-3.97900000556382	-3.67811095653885	-3.37722190751387	-4.12010834298973	-3.81235889494645	-3.49955551319082	-3.58882749980261	4.12157575071508	0.166347655161705	-20.6165082142295	0.0492673257760304	0.0505183200444244	0.0477847462726301	-0.0220487346951394	-0.0207039036338058	-0.0236425221255887	-0.0609147440423475	-0.0585983320016097	-0.0609348731918227	0.000198695900081274	0.000215385957379554	0.000748045536573435
10	14.590010676409	0.06	-3.58881855368689	-3.8857320964219	-3.29190501095187	0.0641716979302002	-15.2875277249608	-16.530841507429	-14.0442139424926	3.97	3.37	4.71	-3.71092289948935	-3.43181783490213	-3.15271277031491	-3.99201854458412	-3.69177178012753	-3.39152501567095	-4.13289719312472	-3.82327511929461	-3.51380873754528	-3.58881855368689	4.11089798911273	0.00641722714349644	-20.7217043857301	0.0492673257760304	0.0505183200444244	0.0477847462726301	-0.0220487346951394	-0.0207039036338058	-0.0236425221255887	-0.0609147440423475	-0.0585983320016097	-0.0609348731918227	0.000198695900081274	0.000215385957379554	0.000748045536573435
10	14.590010676409	0.06	-3.58881614928274	-3.88684396969176	-3.29078832887372	0.0635976819210024	-15.2653820410042	-16.5128673575471	-14.0178967244614	3.97	3.37	4.71	-3.70587872204738	-3.42591345674597	-3.14594819144455	-3.98646589950118	-3.68530332326007	-3.38414074701897	-4.12809183876325	-3.81859200140094	-3.50782907167456	-3.58881614928274	4.11369957288827	-0.0869730039303949	-20.8350710881406	0.0492673257760304	0.0505183200444244	0.0477847462726301	-0.0220487346951394	-0.0207039036338058	-0.0236425221255887	-0.0609147440423475	-0.0585983320016097	-0.0609348731918227	0.000198695900081274	0.000215385957379554	0.000748045536573435
10	14.590010676409	0.06	-3.58874101950509	-3.89447321601016	-3.28300882300003	0.0601241860819625	-15.138207479282	-16.4128906528327	-13.8635243057313	4.01	3.38	4.74	-3.65780555006215	-3.37372742601885	-3.08964930197555	-3.93156682435239	-3.6262274309027	-3.320888037453	-4.07366992870365	-3.75799326533597	-3.43361130091362	-3.58874101950509	4.12353884983855	0.00451995023842581	-20.7911121784483	0.0492673257760304	0.0505183200444244	0.0477847462726301	-0.0220487346951394	-0.0207039036338058	-0.0236425221255887	-0.0609147440423475	-0.0585983320016097	-0.0609348731918227	0.000198695900081274	0.000215385957379554	0.000748045536573435
10	14.590010676409	0.06	-3.58867045129938	-3.88559312256905	-3.29174778002971	0.063756971054656	-15.1780879557718	-16.4167838364019	-13.9393920751418	4.02	3.38	4.77	-3.6444206567187	-3.36943812056867	-3.09445558441864	-3.91541719194672	-3.61998714943995	-3.32455710693319	-4.04984129345265	-3.74951649419886	-3.43860819888974	-3.58867045129938	4.13683097668048	0.0276424316587138	-20.8034538024604	0.0492673257760304	0.0505183200444244	0.0477847462726301	-0.0220487346951394	-0.0207039036338058	-0.0236425221255887	-0.0609147440423475	-0.0585983320016097	-0.0609348731918227	0.000198695900081274	0.000215385957379554	0.000748045536573435
10	14.590010676409	0.06	-3.58864241914358	-3.8894587411172	-3.28782609716995	0.0636689504038242	-15.4099591158508	-16.6685063562924	-14.1514118754093	3.98	3.37	4.7	-3.73896931121752	-3.45666030235111	-3.17435129348471	-4.02183181980896	-3.71816541862421	-3.41449901743947	-4.16346678474638	-3.85321961116009	-3.53854721140259	-3.58864241914358	4.11102549102332	0.00562270962987678	-20.7392841349698	0.0492673257760304	0.0505183200444244	0.0477847462726301	-0.0220487346951394	-0.0207039036338058	-0.0236425221255887	-0.0609147440423475	-0.0585983320016097	-0.0609348731918227	0.000198695900081274	0.000215385957379554	0.000748045536573435
10	14.590010676409	0.06	-3.58836351068372	-3.88573284374697	-3.29099417762046	0.0639504275262555	-15.2520218684922	-16.4947390009669	-14.0093047360176	3.98	3.38	4.72	-3.69748642621642	-3.41891701516468	-3.14034760411293	-3.97689743935752	-3.67727714335317	-3.37765684734882	-4.12159558604786	-3.81195302201867	-3.50086865451182	-3.58836351068372	4.1184402655092	0.214290716910801	-20.5462027113116	0.0492673257760304	0.0505183200444244	0.0477847462726301	-0.0220487346951394	-0.0207039036338058	-0.0236425221255887	-0.0609147440423475	-0.0585983320016097	-0.0609348731918227	0.000198695900081274	0.000215385957379554	0.000748045536573435
10	14.590010676409	0.06	-3.58813612649188	-3.88614164145501	-3.29013061152875	0.0652334259410114	-15.3535594393414	-16.5913373724359	-14.115781506247	3.99	3.38	4.72	-3.7118628042075	-3.4349434838063	-3.1580241634051	-3.99145209932119	-3.6936743362247	-3.39589657312821	-4.13739782356942	-3.81931656943441	-3.5130258497762	-3.58813612649188	4.11651746310447	0.16356492496545	-20.5876860872463	0.0492673257760304	0.0505183200444244	0.0477847462726301	-0.0220487346951394	-0.0207039036338058	-0.0236425221255887	-0.0609147440423475	-0.0585983320016097	-0.0609348731918227	0.000198695900081274	0.000215385957379554	0.000748045536573435
10	14.590010676409	0.06	-3.58774971515615	-3.88680887014771	-3.2886905601646	0.0642469567920696	-15.3503800162226	-16.5980239025102	-14.102736129935	4	3.38	4.73	-3.70497744315373	-3.42648088941126	-3.14798433566879	-3.98300492757891	-3.68360954315633	-3.38421415873374	-4.12691310962012	-3.81539995281694	-3.50205334545882	-3.58774971515615	4.12250588529982	0.235660412524287	-20.5562701753141	0.0492673257760304	0.0505183200444244	0.0477847462726301	-0.0220487346951394	-0.0207039036338058	-0.0236425221255887	-0.0609147440423475	-0.0585983320016097	-0.0609348731918227	0.000198695900081274	0.000215385957379554	0.000748045536573435
10	14.590010676409	0.06	-3.5876481498457	-3.8823786606623	-3.2929176390291	0.0654588124020321	-15.355582991483	-16.5912420003122	-14.1199239826538	4.01	3.38	4.73	-3.69484290099147	-3.41966362768976	-3.14448435438806	-3.97103976130225	-3.67529028966054	-3.37954081801884	-4.11565412429721	-3.80333559844457	-3.49884988222019	-3.5876481498457	4.12509536552536	-0.0449265152836108	-20.8262731611794	0.0492673257760304	0.0505183200444244	0.0477847462726301	-0.0220487346951394	-0.0207039036338058	-0.0236425221255887	-0.0609147440423475	-0.0585983320016097	-0.0609348731918227	0.000198695900081274	0.000215385957379554	0.000748045536573435
10	14.590010676409	0.06	-3.58747049831965	-3.8873407368357	-3.2876002598036	0.063804736094767	-15.3359128948987	-16.5869885194593	-14.0848372703381	4.02	3.38	4.74	-3.68875074122092	-3.41052626834526	-3.1323017954696	-3.96385461662671	-3.66488040052077	-3.36590618441484	-4.10272418744559	-3.79351265379366	-3.49339365569335	-3.58747049831965	4.13260225535496	0.193033924913457	-20.6207365220609	0.0492673257760304	0.0505183200444244	0.0477847462726301	-0.0220487346951394	-0.0207039036338058	-0.0236425221255887	-0.0609147440423475	-0.0585983320016097	-0.0609348731918227	0.000198695900081274	0.000215385957379554	0.000748045536573435
[truncated: 1,379 more rows]
