# Supplementary material for: Re-expressing coefficients from regression models for inclusion in a meta-analysis
Source: BMC Med Res Methodol. 2024 Jan 8;24:6. doi: 10.1186/s12874-023-02132-y (PMC10773134; doi:10.1186/s12874-023-02132-y)
Supplement: Supplementary file 2 — Additional file 2. [file 12874_2023_2132_MOESM2_ESM.zip › Supp_Files_R1/simdata/simdata_scenario_100.csv]

ex_no	errsd	rsquare	beta	b_low_ci	b_hi_ci	lrsquare	lbeta	lb_low_ci	lb_hi_ci	x_median	x_25	x_75	rbl	rb	rbu	altl	alt	altu	dzl	dz	dzu	observed_beta	xlog	error	ylog	RelBias_rb	RelBias_rbl	RelBias_rbu	RelBias_alt	RelBias_altl	RelBias_altu	RelBias_dz	RelBias_dzl	RelBias_dzu	MC_SE_RelBias_rb	MC_SE_RelBias_alt	MC_SE_RelBias_dz
100	0.405785764645593	0.18	0.746046493299185	0.712445174747359	0.77964781185101	0.204588017940151	0.465418471621348	0.445874323269693	0.484962619973003	0.5	0.37	0.68	0.48796374076037	0.50935280768334	0.53074187460631	0.850250128604567	0.887519407821191	0.924788687037815	0.867615029354056	0.905666921800969	0.943644660572551	0.746046493299185	0.55491631169965	-0.000762425972621395	-0.34437016330056	-0.32604959650766	-0.324191256894146	-0.327761129546227	0.177246791985752	0.180492939621884	0.174257085806807	0.201772736065298	0.205084444489064	0.198710628628189	0.000203818092003714	0.000369374888968272	0.000376859252227043
100	0.405785764645593	0.19	0.755245048993824	0.722511491318367	0.787978606669282	0.225348257371734	0.483560919377575	0.464467025186834	0.502654813568316	0.5	0.37	0.68	0.511321628119417	0.532341680212076	0.553361732304735	0.894361319415933	0.931127848523894	0.967894377631854	0.912918439247613	0.950066197399868	0.987580519905826	0.755245048993824	0.556118952098841	-0.000143101470268793	-0.344766850878626	-0.32604959650766	-0.324191256894146	-0.327761129546227	0.177246791985752	0.180492939621884	0.174257085806807	0.201772736065298	0.205084444489064	0.198710628628189	0.000203818092003714	0.000369374888968272	0.000376859252227043
100	0.405785764645593	0.19	0.757706264807434	0.723951736083666	0.791460793531202	0.211360397499984	0.470931130720582	0.451557900002185	0.490304361438979	0.5	0.37	0.68	0.494335444330826	0.515543964025103	0.536752483719379	0.861522957783719	0.898484957629717	0.935446957475714	0.879071732660114	0.916989051487137	0.95457807862779	0.757706264807434	0.555846726447271	0.00803674745259842	-0.335508671293386	-0.32604959650766	-0.324191256894146	-0.327761129546227	0.177246791985752	0.180492939621884	0.174257085806807	0.201772736065298	0.205084444489064	0.198710628628189	0.000203818092003714	0.000369374888968272	0.000376859252227043
100	0.405785764645593	0.19	0.762812036544985	0.72971615454361	0.795907918546361	0.215866587747272	0.474780502498031	0.455509144901119	0.494051860094944	0.5	0.37	0.68	0.499881748032288	0.521030390228245	0.542179032424202	0.872566566767151	0.90948249375459	0.946398420742029	0.89036927457958	0.928421529076371	0.965699264294251	0.762812036544985	0.554617147937698	0.00151304118332452	-0.344221238665776	-0.32604959650766	-0.324191256894146	-0.327761129546227	0.177246791985752	0.180492939621884	0.174257085806807	0.201772736065298	0.205084444489064	0.198710628628189	0.000203818092003714	0.000369374888968272	0.000376859252227043
100	0.405785764645593	0.19	0.765431251761032	0.732023353831129	0.798839149690935	0.211259872806296	0.469438209174102	0.450120569352663	0.488755848995541	0.5	0.37	0.67	0.497294165308256	0.518636334995243	0.539978504682231	0.871842042029924	0.909258529290977	0.94667501655203	0.889744666768893	0.928118625478743	0.966448949556747	0.765431251761032	0.549675391990198	-0.00243005048895697	-0.352351704057711	-0.32604959650766	-0.324191256894146	-0.327761129546227	0.177246791985752	0.180492939621884	0.174257085806807	0.201772736065298	0.205084444489064	0.198710628628189	0.000203818092003714	0.000369374888968272	0.000376859252227043
100	0.405785764645593	0.19	0.766502674549896	0.73277489026485	0.800230458834942	0.212279839642957	0.47894749329137	0.459298664098701	0.49859632248404	0.5	0.38	0.68	0.502765228354181	0.524273560226494	0.545781892098806	0.876164501925554	0.913646881014982	0.951129260104411	0.895558489615821	0.933686219914793	0.972305981155238	0.766502674549896	0.556237460597283	-0.000468460206974455	-0.342654084266517	-0.32604959650766	-0.324191256894146	-0.327761129546227	0.177246791985752	0.180492939621884	0.174257085806807	0.201772736065298	0.205084444489064	0.198710628628189	0.000203818092003714	0.000369374888968272	0.000376859252227043
100	0.405785764645593	0.19	0.769042777914828	0.735426996084937	0.802658559744719	0.211626285745615	0.478030450662253	0.458380838038021	0.497680063286486	0.5	0.37	0.68	0.504334630744596	0.525954164775585	0.547573698806575	0.881814655175746	0.919615791136707	0.957416927097668	0.900353910974049	0.938880177097749	0.977564634213515	0.769042777914828	0.554801860302996	-0.00400425911120448	-0.348619766767627	-0.32604959650766	-0.324191256894146	-0.327761129546227	0.177246791985752	0.180492939621884	0.174257085806807	0.201772736065298	0.205084444489064	0.198710628628189	0.000203818092003714	0.000369374888968272	0.000376859252227043
100	0.405785764645593	0.19	0.77281653648657	0.73927533813396	0.806357734839179	0.217344308410434	0.478173474515007	0.458848724396242	0.497498224633771	0.5	0.37	0.68	0.502204734698704	0.523355454948134	0.544506175197565	0.875111317369745	0.911967271489538	0.94882322560933	0.893785466127504	0.931590302852334	0.9689554469138	0.77281653648657	0.556005874301546	-0.0068802024520676	-0.350766680147904	-0.32604959650766	-0.324191256894146	-0.327761129546227	0.177246791985752	0.180492939621884	0.174257085806807	0.201772736065298	0.205084444489064	0.198710628628189	0.000203818092003714	0.000369374888968272	0.000376859252227043
100	0.405785764645593	0.19	0.772843786147766	0.738929021333539	0.806758550961993	0.207788918682948	0.465161110131737	0.445817842926812	0.484504377336663	0.49	0.37	0.67	0.493236091751876	0.514636754980683	0.536037418209489	0.865524348155709	0.90307795666279	0.940631565169871	0.883104310458846	0.922095802395644	0.960125856246124	0.772843786147766	0.548898861443769	-0.00315003741031827	-0.352560484957871	-0.32604959650766	-0.324191256894146	-0.327761129546227	0.177246791985752	0.180492939621884	0.174257085806807	0.201772736065298	0.205084444489064	0.198710628628189	0.000203818092003714	0.000369374888968272	0.000376859252227043
100	0.405785764645593	0.19	0.774706961565164	0.74114602621653	0.808267896913798	0.218589759291923	0.47637408993986	0.457192264108588	0.495555915771132	0.5	0.37	0.67	0.502959227732543	0.524061238995588	0.545163250258634	0.879333022651379	0.916226063527894	0.95311910440441	0.898096289155565	0.935487253941579	0.973130759890026	0.774706961565164	0.551201390081278	0.00050806320352166	-0.348099411141667	-0.32604959650766	-0.324191256894146	-0.327761129546227	0.177246791985752	0.180492939621884	0.174257085806807	0.201772736065298	0.205084444489064	0.198710628628189	0.000203818092003714	0.000369374888968272	0.000376859252227043
100	0.405785764645593	0.19	0.775653567602072	0.741995300741648	0.809311834462495	0.215446292522123	0.480131884791202	0.460619087063214	0.499644682519191	0.5	0.37	0.67	0.506260473812844	0.527706737115063	0.549153000417282	0.884573679014812	0.922046088992798	0.959518498970784	0.903560982703037	0.941454706542758	0.979760793623194	0.775653567602072	0.553192940079017	0.00446606332239604	-0.341381793048134	-0.32604959650766	-0.324191256894146	-0.327761129546227	0.177246791985752	0.180492939621884	0.174257085806807	0.201772736065298	0.205084444489064	0.198710628628189	0.000203818092003714	0.000369374888968272	0.000376859252227043
100	0.405785764645593	0.19	0.776465897870156	0.741980878265981	0.81095091747433	0.206952848319617	0.470812802643724	0.451184658772849	0.4904409465146	0.5	0.37	0.67	0.497756114197272	0.51941028268927	0.541064451181268	0.871837658075322	0.909765709599265	0.947693761123209	0.890161796022964	0.929045867737639	0.967871346377593	0.776465897870156	0.549443838724083	-0.00519953334708532	-0.353557465593299	-0.32604959650766	-0.324191256894146	-0.327761129546227	0.177246791985752	0.180492939621884	0.174257085806807	0.201772736065298	0.205084444489064	0.198710628628189	0.000203818092003714	0.000369374888968272	0.000376859252227043
100	0.405785764645593	0.19	0.779679541446019	0.745906994297002	0.813452088595037	0.222184591498101	0.484560366813003	0.465251963589379	0.503868770036627	0.5	0.37	0.68	0.510049728197521	0.531217281667171	0.55238483513682	0.889724296646884	0.926648709270482	0.96357312189408	0.908580115219707	0.945994255216415	0.983725952857019	0.779679541446019	0.552472381697696	0.00145770786590295	-0.344708461387459	-0.32604959650766	-0.324191256894146	-0.327761129546227	0.177246791985752	0.180492939621884	0.174257085806807	0.201772736065298	0.205084444489064	0.198710628628189	0.000203818092003714	0.000369374888968272	0.000376859252227043
100	0.405785764645593	0.19	0.779902009629435	0.74600217645956	0.81380184279931	0.212726677255422	0.474653594555039	0.455206902753156	0.494100286356922	0.5	0.37	0.68	0.498312995172204	0.519601203192288	0.540889411212371	0.868435726310104	0.905535783047282	0.94263583978446	0.886218521085268	0.924451662848423	0.962339901776492	0.779902009629435	0.556715829946545	0.00559690744325471	-0.337425370618783	-0.32604959650766	-0.324191256894146	-0.327761129546227	0.177246791985752	0.180492939621884	0.174257085806807	0.201772736065298	0.205084444489064	0.198710628628189	0.000203818092003714	0.000369374888968272	0.000376859252227043
100	0.405785764645593	0.19	0.780877552672128	0.746869587455411	0.814885517888845	0.217491459680769	0.486825954861082	0.467160032001882	0.506491877720281	0.5	0.37	0.68	0.510204166646612	0.531682108029393	0.553160049412174	0.887820893175367	0.925195274547749	0.962569655920131	0.907149360428467	0.945178436711053	0.983727653894848	0.780877552672128	0.557792638292907	0.00137577988021196	-0.340030900721803	-0.32604959650766	-0.324191256894146	-0.327761129546227	0.177246791985752	0.180492939621884	0.174257085806807	0.201772736065298	0.205084444489064	0.198710628628189	0.000203818092003714	0.000369374888968272	0.000376859252227043
100	0.405785764645593	0.19	0.790088764808051	0.755891023695049	0.824286505921054	0.211597976860978	0.480948540030929	0.461177300934044	0.500719779127815	0.5	0.38	0.68	0.503804448732379	0.525403166175299	0.547001883618218	0.876834970325133	0.914425965830977	0.952016961336821	0.89614296201354	0.934478707924327	0.972943945949602	0.790088764808051	0.556198681259707	-0.00323405655707463	-0.345537564623358	-0.32604959650766	-0.324191256894146	-0.327761129546227	0.177246791985752	0.180492939621884	0.174257085806807	0.201772736065298	0.205084444489064	0.198710628628189	0.000203818092003714	0.000369374888968272	0.000376859252227043
100	0.405785764645593	0.19	0.795251759106115	0.760499207028643	0.830004311183586	0.213821975154574	0.483035551174043	0.463309936496066	0.502761165852019	0.5	0.37	0.67	0.510047019051943	0.531762484603058	0.553477950154172	0.892130975634317	0.930113825734056	0.968096675833796	0.910973989731887	0.950084562868114	0.988522336741985	0.795251759106115	0.550585964852608	0.000923676836967534	-0.346556213111266	-0.32604959650766	-0.324191256894146	-0.327761129546227	0.177246791985752	0.180492939621884	0.174257085806807	0.201772736065298	0.205084444489064	0.198710628628189	0.000203818092003714	0.000369374888968272	0.000376859252227043
100	0.405785764645593	0.19	0.798285095779913	0.763643080263807	0.832927111296019	0.218426538165507	0.485512889803267	0.46595373278243	0.505072046824105	0.5	0.37	0.68	0.511057611054503	0.532510075876749	0.553962540698995	0.891751561715885	0.929184267137139	0.966616972558393	0.910111076836679	0.948061609246125	0.986447254917521	0.798285095779913	0.552671468883539	-0.00221351048196864	-0.34856855750629	-0.32604959650766	-0.324191256894146	-0.327761129546227	0.177246791985752	0.180492939621884	0.174257085806807	0.201772736065298	0.205084444489064	0.198710628628189	0.000203818092003714	0.000369374888968272	0.000376859252227043
100	0.405785764645593	0.19	0.801795097245564	0.766708441510852	0.836881752980276	0.21053064210381	0.481825972094467	0.461955080424851	0.501696863764084	0.5	0.37	0.67	0.509696845271175	0.531621337988982	0.553545830706789	0.892819088978142	0.931223497002692	0.969627905027243	0.911855648473411	0.951171920410548	0.99075448864683	0.801795097245564	0.548372470112241	0.00124279298401172	-0.347004246933624	-0.32604959650766	-0.324191256894146	-0.327761129546227	0.177246791985752	0.180492939621884	0.174257085806807	0.201772736065298	0.205084444489064	0.198710628628189	0.000203818092003714	0.000369374888968272	0.000376859252227043
100	0.405785764645593	0.19	0.802195712105405	0.766942967682178	0.837448456528631	0.218229459181292	0.490819196042551	0.471034851349081	0.510603540736021	0.5	0.37	0.67	0.520014534601169	0.541856117593803	0.563697700586437	0.911234169662885	0.949507708993243	0.9877812483236	0.931166267438369	0.96979233871675	1.00901788591234	0.802195712105405	0.546448473578642	0.00184492588760143	-0.348966440983626	-0.32604959650766	-0.324191256894146	-0.327761129546227	0.177246791985752	0.180492939621884	0.174257085806807	0.201772736065298	0.205084444489064	0.198710628628189	0.000203818092003714	0.000369374888968272	0.000376859252227043
100	0.405785764645593	0.2	0.755990605070543	0.723704947702407	0.78827626243868	0.226636701121989	0.479246132007914	0.460392178002279	0.498100086013549	0.5	0.37	0.68	0.504308032494527	0.524960426048609	0.545612819602691	0.879242340847304	0.915249022642101	0.951255704436899	0.897011891933574	0.933332523709453	0.970573775149955	0.755990605070543	0.557340638431472	0.00233096758940723	-0.342279813483007	-0.32604959650766	-0.324191256894146	-0.327761129546227	0.177246791985752	0.180492939621884	0.174257085806807	0.201772736065298	0.205084444489064	0.198710628628189	0.000203818092003714	0.000369374888968272	0.000376859252227043
100	0.405785764645593	0.2	0.75894803297457	0.72632736571676	0.79156870023238	0.222434726999199	0.479470212089993	0.460378453621268	0.498561970558719	0.5	0.37	0.68	0.504478734689733	0.525399318786459	0.546319902883185	0.879749166790098	0.916232104845309	0.952715042900521	0.8976609736444	0.935169514782358	0.97236699664389	0.75894803297457	0.555362511727257	0.000157410064911916	-0.344709203785786	-0.32604959650766	-0.324191256894146	-0.327761129546227	0.177246791985752	0.180492939621884	0.174257085806807	0.201772736065298	0.205084444489064	0.198710628628189	0.000203818092003714	0.000369374888968272	0.000376859252227043
100	0.405785764645593	0.2	0.761752921037954	0.72933436100127	0.794171481074638	0.224228413105016	0.482774701874295	0.463650501510353	0.501898902238236	0.5	0.37	0.67	0.50936869419755	0.530378633656735	0.55138857311592	0.889751509998633	0.926451106129564	0.963150702260494	0.908664444575147	0.946210972662127	0.983805907877095	0.761752921037954	0.555259244276174	-0.00923669889823077	-0.355746626317091	-0.32604959650766	-0.324191256894146	-0.327761129546227	0.177246791985752	0.180492939621884	0.174257085806807	0.201772736065298	0.205084444489064	0.198710628628189	0.000203818092003714	0.000369374888968272	0.000376859252227043
100	0.405785764645593	0.2	0.763180371220981	0.73102627462003	0.795334467821932	0.237339730357989	0.491682349953149	0.4729115783456	0.510453121560698	0.5	0.37	0.68	0.519088857306437	0.539692494076358	0.560296130846279	0.906217124185128	0.942186627669135	0.978156131153141	0.925153162853069	0.961852964114481	0.998411449627129	0.763180371220981	0.555950456537895	-0.0053934153972887	-0.350656142522287	-0.32604959650766	-0.324191256894146	-0.327761129546227	0.177246791985752	0.180492939621884	0.174257085806807	0.201772736065298	0.205084444489064	0.198710628628189	0.000203818092003714	0.000369374888968272	0.000376859252227043
100	0.405785764645593	0.2	0.764473408716428	0.731421709240169	0.797525108192688	0.219711286540699	0.478454566745359	0.459251997007033	0.497657136483685	0.51	0.37	0.68	0.500166734605239	0.521080060327589	0.541993386049939	0.868791938756544	0.905118482572994	0.941445026389444	0.886812872580124	0.923988318843363	0.960804247743677	0.764473408716428	0.557683608995792	0.00109266741786569	-0.341433654131831	-0.32604959650766	-0.324191256894146	-0.327761129546227	0.177246791985752	0.180492939621884	0.174257085806807	0.201772736065298	0.205084444489064	0.198710628628189	0.000203818092003714	0.000369374888968272	0.000376859252227043
100	0.405785764645593	0.2	0.764742466822371	0.73217062305715	0.797314310587593	0.223400492007258	0.480212755463604	0.461144658468021	0.499280852459187	0.5	0.37	0.68	0.504892573579385	0.525769624605725	0.546646675632065	0.879991766522092	0.916378978324787	0.952766190127482	0.898347294489415	0.935516884866047	0.972323501486133	0.764742466822371	0.555876415126369	-0.00495571624829091	-0.349679583225236	-0.32604959650766	-0.324191256894146	-0.327761129546227	0.177246791985752	0.180492939621884	0.174257085806807	0.201772736065298	0.205084444489064	0.198710628628189	0.000203818092003714	0.000369374888968272	0.000376859252227043
100	0.405785764645593	0.2	0.76586848352864	0.733653104320235	0.798083862737045	0.233766818269072	0.488690484359093	0.469847916187796	0.507533052530389	0.5	0.37	0.69	0.515538469334304	0.536213390768829	0.556888312203353	0.899807063190905	0.93589251838831	0.971977973585716	0.91722908168295	0.954098345323313	0.991387247889831	0.76586848352864	0.558435067110124	-0.00101695705685629	-0.345214674934932	-0.32604959650766	-0.324191256894146	-0.327761129546227	0.177246791985752	0.180492939621884	0.174257085806807	0.201772736065298	0.205084444489064	0.198710628628189	0.000203818092003714	0.000369374888968272	0.000376859252227043
100	0.405785764645593	0.2	0.766740551953217	0.734396249302832	0.799084854603603	0.228010773010179	0.481946977891113	0.463060787406123	0.500833168376103	0.5	0.37	0.68	0.508155852248007	0.528881269909428	0.549606687570849	0.88699452256842	0.923171085058644	0.959347647548868	0.906262412482124	0.942410944149683	0.979656986723664	0.766740551953217	0.556689153098329	-0.00430325879217297	-0.348196263374793	-0.32604959650766	-0.324191256894146	-0.327761129546227	0.177246791985752	0.180492939621884	0.174257085806807	0.201772736065298	0.205084444489064	0.198710628628189	0.000203818092003714	0.000369374888968272	0.000376859252227043
100	0.405785764645593	0.2	0.766922605965503	0.733883881293429	0.799961330637578	0.224809077040455	0.485899395659353	0.466683486153	0.505115305165705	0.5	0.37	0.68	0.513211287397175	0.534343000750815	0.555474714104455	0.897042261717269	0.933978393883903	0.970914526050537	0.91573583689293	0.953250818209965	0.990721904896398	0.766922605965503	0.554105447131484	0.00340522497172782	-0.343423318907485	-0.32604959650766	-0.324191256894146	-0.327761129546227	0.177246791985752	0.180492939621884	0.174257085806807	0.201772736065298	0.205084444489064	0.198710628628189	0.000203818092003714	0.000369374888968272	0.000376859252227043
100	0.405785764645593	0.2	0.766991148999669	0.733957614741972	0.800024683257366	0.225858200219887	0.489375932634717	0.470080607443211	0.508671257826222	0.5	0.37	0.68	0.514553734438851	0.53567454112029	0.556795347801728	0.896692703346271	0.933499108532868	0.970305513719465	0.914966251974301	0.952447928724255	0.989805049480374	0.766991148999669	0.555660940306281	0.000550738368681317	-0.344077772689011	-0.32604959650766	-0.324191256894146	-0.327761129546227	0.177246791985752	0.180492939621884	0.174257085806807	0.201772736065298	0.205084444489064	0.198710628628189	0.000203818092003714	0.000369374888968272	0.000376859252227043
100	0.405785764645593	0.2	0.767605214679179	0.734593810480308	0.800616618878049	0.225552619451017	0.482761037072692	0.463709878168064	0.501812195977321	0.5	0.37	0.68	0.510557215085292	0.531533060311882	0.552508905538473	0.893102797159282	0.929795229449204	0.966487661739126	0.911374351815022	0.948897664998287	0.986700669434718	0.767605214679179	0.552902300763633	0.000738795511643177	-0.346733444707671	-0.32604959650766	-0.324191256894146	-0.327761129546227	0.177246791985752	0.180492939621884	0.174257085806807	0.201772736065298	0.205084444489064	0.198710628628189	0.000203818092003714	0.000369374888968272	0.000376859252227043
100	0.405785764645593	0.2	0.768571126610854	0.735585678358371	0.801556574863337	0.22170025144926	0.477089756775466	0.458052357771602	0.49612715577933	0.5	0.37	0.68	0.504757579184732	0.525736122951896	0.54671466671906	0.883446201751897	0.920163658950503	0.956881116149108	0.900941900230072	0.938580213400327	0.975790923419206	0.768571126610854	0.554039724714868	0.00594601895228685	-0.341474916143952	-0.32604959650766	-0.324191256894146	-0.327761129546227	0.177246791985752	0.180492939621884	0.174257085806807	0.201772736065298	0.205084444489064	0.198710628628189	0.000203818092003714	0.000369374888968272	0.000376859252227043
100	0.405785764645593	0.2	0.76882960410352	0.736474532078841	0.8011846761282	0.229864887884819	0.490059435905662	0.470955930434381	0.509162941376942	0.5	0.37	0.68	0.517166959800616	0.538144935037076	0.559122910273537	0.903115977542935	0.939749301179564	0.976382624816192	0.921760279834228	0.959004956215972	0.996823261199477	0.76882960410352	0.558444354279739	0.00841655293277538	-0.33396941711312	-0.32604959650766	-0.324191256894146	-0.327761129546227	0.177246791985752	0.180492939621884	0.174257085806807	0.201772736065298	0.205084444489064	0.198710628628189	0.000203818092003714	0.000369374888968272	0.000376859252227043
100	0.405785764645593	0.2	0.768904755766613	0.736459489408999	0.801350022124227	0.228103681505295	0.481908295420704	0.463028603312409	0.500787987529	0.5	0.37	0.68	0.507285482441392	0.527969720199032	0.548653957956672	0.884534247034999	0.920600559404899	0.956666871774799	0.902956400798927	0.939806009284298	0.976592794940531	0.768904755766613	0.559792207165074	-0.00460685065399058	-0.346901035326809	-0.32604959650766	-0.324191256894146	-0.327761129546227	0.177246791985752	0.180492939621884	0.174257085806807	0.201772736065298	0.205084444489064	0.198710628628189	0.000203818092003714	0.000369374888968272	0.000376859252227043
100	0.405785764645593	0.2	0.769383072691455	0.736721380272215	0.802044765110694	0.223133449021157	0.483106939063069	0.463909145581676	0.502304732544462	0.5	0.37	0.68	0.506586171799198	0.527550054057946	0.548513936316694	0.881449460372803	0.917926181872451	0.954402903372099	0.900079757992306	0.937685516673413	0.974718725683017	0.769383072691455	0.558251624222776	-0.00236461626963278	-0.34448661767826	-0.32604959650766	-0.324191256894146	-0.327761129546227	0.177246791985752	0.180492939621884	0.174257085806807	0.201772736065298	0.205084444489064	0.198710628628189	0.000203818092003714	0.000369374888968272	0.000376859252227043
100	0.405785764645593	0.2	0.769907703479777	0.73727816001265	0.802537246946905	0.22011660473047	0.480432147985272	0.461172973735553	0.499691322234991	0.5	0.37	0.67	0.507115284432101	0.528293068438963	0.549470852445824	0.88634613100076	0.923361081040518	0.960376031080275	0.905602247217489	0.94389090683284	0.981594658655871	0.769907703479777	0.555036655129631	-4.09842945656588e-06	-0.344525334349006	-0.32604959650766	-0.324191256894146	-0.327761129546227	0.177246791985752	0.180492939621884	0.174257085806807	0.201772736065298	0.205084444489064	0.198710628628189	0.000203818092003714	0.000369374888968272	0.000376859252227043
100	0.405785764645593	0.2	0.770118226960504	0.737218603204474	0.803017850716534	0.220306898285299	0.481367210294768	0.462081241066117	0.50065317952342	0.5	0.37	0.67	0.508366162401897	0.529583933853407	0.550801705304916	0.888818460540189	0.925915239107279	0.963012017674368	0.908031208356827	0.945911764036152	0.983461583917693	0.770118226960504	0.555968540815638	-0.00296399568517096	-0.347979397067565	-0.32604959650766	-0.324191256894146	-0.327761129546227	0.177246791985752	0.180492939621884	0.174257085806807	0.201772736065298	0.205084444489064	0.198710628628189	0.000203818092003714	0.000369374888968272	0.000376859252227043
100	0.405785764645593	0.2	0.771118578522504	0.738343876711914	0.803893280333095	0.230415677531147	0.491105795065807	0.471991234420602	0.510220355711012	0.5	0.37	0.68	0.519583552614221	0.540625492808062	0.561667433001903	0.908788181454309	0.945592014960619	0.98239584846693	0.928193605309257	0.965432684943037	1.0030818051687	0.771118578522504	0.555893796259499	-0.00410217287146931	-0.349476580510724	-0.32604959650766	-0.324191256894146	-0.327761129546227	0.177246791985752	0.180492939621884	0.174257085806807	0.201772736065298	0.205084444489064	0.198710628628189	0.000203818092003714	0.000369374888968272	0.000376859252227043
100	0.405785764645593	0.2	0.771360196516718	0.738123420957824	0.804596972075613	0.220821354281414	0.481921697698676	0.462642381141563	0.50120101425579	0.51	0.37	0.69	0.504385592094046	0.525404439249453	0.546423286404861	0.87670754520014	0.913241859782858	0.949776174365576	0.895156343191033	0.932170171338995	0.969669777031215	0.771360196516718	0.560140558340129	-0.00162374967590767	-0.341535061559742	-0.32604959650766	-0.324191256894146	-0.327761129546227	0.177246791985752	0.180492939621884	0.174257085806807	0.201772736065298	0.205084444489064	0.198710628628189	0.000203818092003714	0.000369374888968272	0.000376859252227043
100	0.405785764645593	0.2	0.771688637077799	0.738551307010958	0.804825967144639	0.223304168524904	0.480246137562449	0.461171419805756	0.499320855319142	0.5	0.37	0.68	0.508194908302261	0.529214585639025	0.550234262975788	0.889462612474948	0.92625207417931	0.963041535883673	0.90840329120546	0.945500372643113	0.983193918673434	0.771688637077799	0.5533795947797	-0.00261020339787274	-0.350259973240848	-0.32604959650766	-0.324191256894146	-0.327761129546227	0.177246791985752	0.180492939621884	0.174257085806807	0.201772736065298	0.205084444489064	0.198710628628189	0.000203818092003714	0.000369374888968272	0.000376859252227043
100	0.405785764645593	0.2	0.773174255136715	0.740012877785337	0.806335632488094	0.223561095664308	0.48041508327717	0.461347777494795	0.499482389059544	0.5	0.37	0.68	0.50442898499299	0.525276818604723	0.546124652216456	0.878413594336	0.914718051458454	0.951022508580908	0.896797770150984	0.93407773920207	0.970473030883562	0.773174255136715	0.555900707873111	0.00470688604439276	-0.339796823965647	-0.32604959650766	-0.324191256894146	-0.327761129546227	0.177246791985752	0.180492939621884	0.174257085806807	0.201772736065298	0.205084444489064	0.198710628628189	0.000203818092003714	0.000369374888968272	0.000376859252227043
100	0.405785764645593	0.2	0.773425816460394	0.740364374576464	0.806487258344324	0.228333627526806	0.491923742411006	0.472664251584336	0.511183233237676	0.5	0.37	0.67	0.517988005694622	0.539094288242036	0.56020057078945	0.90336018612053	0.940169098915289	0.976978011710048	0.923122212074823	0.960630653402081	0.997919491692058	0.773425816460394	0.555719132450215	0.00056612392318872	-0.343322788772893	-0.32604959650766	-0.324191256894146	-0.327761129546227	0.177246791985752	0.180492939621884	0.174257085806807	0.201772736065298	0.205084444489064	0.198710628628189	0.000203818092003714	0.000369374888968272	0.000376859252227043
100	0.405785764645593	0.2	0.773775928807253	0.740500994408585	0.807050863205921	0.220841503003631	0.480641509154119	0.461414532411493	0.499868485896746	0.5	0.37	0.69	0.507466216775967	0.528612150556221	0.549758084336474	0.887056230108084	0.924019542504322	0.960982854900559	0.905414385278948	0.942751959140347	0.980161123762132	0.773775928807253	0.557576773677564	0.000624106354019001	-0.342789593063629	-0.32604959650766	-0.324191256894146	-0.327761129546227	0.177246791985752	0.180492939621884	0.174257085806807	0.201772736065298	0.205084444489064	0.198710628628189	0.000203818092003714	0.000369374888968272	0.000376859252227043
100	0.405785764645593	0.2	0.775320925203184	0.741942389324846	0.808699461081521	0.219427495937035	0.479773264821743	0.460501818384395	0.49904471125909	0.5	0.37	0.67	0.508190394156596	0.529457550050404	0.550724705944212	0.890290952769318	0.927548556811235	0.964806160853152	0.908808160064045	0.946317145330775	0.984942981927531	0.775320925203184	0.550491424112842	-0.00125491806536848	-0.350034891152455	-0.32604959650766	-0.324191256894146	-0.327761129546227	0.177246791985752	0.180492939621884	0.174257085806807	0.201772736065298	0.205084444489064	0.198710628628189	0.000203818092003714	0.000369374888968272	0.000376859252227043
100	0.405785764645593	0.2	0.775897305421585	0.742770082253033	0.809024528590137	0.22840883474503	0.48511187708039	0.466123132639968	0.504100621520812	0.5	0.37	0.68	0.510333600948541	0.531123374399362	0.551913147850183	0.889464127678754	0.925698774334792	0.961933420990829	0.908145765702929	0.945098816346727	0.982086859724704	0.775897305421585	0.553516109129062	0.00129285058847996	-0.344908709353579	-0.32604959650766	-0.324191256894146	-0.327761129546227	0.177246791985752	0.180492939621884	0.174257085806807	0.201772736065298	0.205084444489064	0.198710628628189	0.000203818092003714	0.000369374888968272	0.000376859252227043
100	0.405785764645593	0.2	0.775899574903383	0.74282652387897	0.808972625927797	0.220491200087805	0.475210015083397	0.456180942035661	0.494239088131134	0.5	0.37	0.68	0.500331792171389	0.521202568093874	0.542073344016358	0.873027996465642	0.90944537384079	0.945862751215939	0.890998466594106	0.928261131253846	0.965570784847168	0.775899574903383	0.554219236045541	-0.00130040026643796	-0.347730703113071	-0.32604959650766	-0.324191256894146	-0.327761129546227	0.177246791985752	0.180492939621884	0.174257085806807	0.201772736065298	0.205084444489064	0.198710628628189	0.000203818092003714	0.000369374888968272	0.000376859252227043
100	0.405785764645593	0.2	0.776308854036247	0.743557194867859	0.809060513204636	0.22277159501999	0.483201774190895	0.463980148625464	0.502423399756326	0.51	0.37	0.68	0.506390231866696	0.527368809195422	0.548347386524149	0.88080258083484	0.91729219672903	0.95378181262322	0.899346514967523	0.936631576805038	0.97413618967759	0.776308854036247	0.559609170296986	0.00189661979397504	-0.339362502557642	-0.32604959650766	-0.324191256894146	-0.327761129546227	0.177246791985752	0.180492939621884	0.174257085806807	0.201772736065298	0.205084444489064	0.198710628628189	0.000203818092003714	0.000369374888968272	0.000376859252227043
100	0.405785764645593	0.2	0.776479046278673	0.743504926955993	0.809453165601352	0.225144987134176	0.483783102308222	0.464669306347242	0.502896898269201	0.5	0.37	0.68	0.512648875006813	0.533736271705195	0.554823668403577	0.897941361658654	0.934877453062208	0.971813544465763	0.916922914372164	0.954492466088996	0.99294942594152	0.776479046278673	0.555194186109647	-0.00480244250078242	-0.349449219672254	-0.32604959650766	-0.324191256894146	-0.327761129546227	0.177246791985752	0.180492939621884	0.174257085806807	0.201772736065298	0.205084444489064	0.198710628628189	0.000203818092003714	0.000369374888968272	0.000376859252227043
100	0.405785764645593	0.2	0.776592007600715	0.74304587208407	0.81013814311736	0.223883772367698	0.491095658027643	0.471622547167643	0.510568768887643	0.5	0.37	0.67	0.517913962036373	0.539298427345007	0.560682892653641	0.904437385618728	0.941781252195618	0.979125118772509	0.923956655502875	0.961829578835353	0.999912071298104	0.776592007600715	0.552597683884434	0.00304253861098189	-0.344562448273252	-0.32604959650766	-0.324191256894146	-0.327761129546227	0.177246791985752	0.180492939621884	0.174257085806807	0.201772736065298	0.205084444489064	0.198710628628189	0.000203818092003714	0.000369374888968272	0.000376859252227043
100	0.405785764645593	0.2	0.776625106797128	0.743498600087178	0.809751613507079	0.22292637521022	0.480341612039033	0.461242299472753	0.499440924605313	0.5	0.37	0.68	0.505558678087042	0.526493061651639	0.547427445216237	0.881782737168919	0.918295962716512	0.954809188264105	0.899819475923619	0.937260411708025	0.974571744202523	0.776625106797128	0.555396731088271	0.00515526056027437	-0.338982372480725	-0.32604959650766	-0.324191256894146	-0.327761129546227	0.177246791985752	0.180492939621884	0.174257085806807	0.201772736065298	0.205084444489064	0.198710628628189	0.000203818092003714	0.000369374888968272	0.000376859252227043
100	0.405785764645593	0.2	0.77674312591979	0.743657738188387	0.809828513651193	0.221770887832693	0.484743587653426	0.465404734770828	0.504082440536023	0.5	0.37	0.67	0.510898234248481	0.532127467756334	0.553356701264187	0.891973693157436	0.929037665090624	0.966101637023812	0.91187862429314	0.949170638019919	0.987530573798264	0.77674312591979	0.553849436865307	-0.00255777206807696	-0.348201473397101	-0.32604959650766	-0.324191256894146	-0.327761129546227	0.177246791985752	0.180492939621884	0.174257085806807	0.201772736065298	0.205084444489064	0.198710628628189	0.000203818092003714	0.000369374888968272	0.000376859252227043
100	0.405785764645593	0.2	0.776885116003154	0.743689180566818	0.810081051439489	0.224465901383066	0.486136375445234	0.466892145082993	0.505380605807474	0.5	0.37	0.67	0.512735598507418	0.533869391561153	0.555003184614887	0.895412851910626	0.932319729383187	0.969226606855748	0.913757357261831	0.951798744557478	0.989320088018359	0.776885116003154	0.553907697717297	-0.00134386456176935	-0.347553883690875	-0.32604959650766	-0.324191256894146	-0.327761129546227	0.177246791985752	0.180492939621884	0.174257085806807	0.201772736065298	0.205084444489064	0.198710628628189	0.000203818092003714	0.000369374888968272	0.000376859252227043
100	0.405785764645593	0.2	0.776932903391295	0.743844410585018	0.810021396197572	0.221263808382232	0.482989751643779	0.463692517274667	0.50228698601289	0.5	0.37	0.68	0.506935925956799	0.528032797286116	0.549129668615434	0.882715511238998	0.919450993195329	0.956186475151659	0.901239641724091	0.938549601597177	0.975934947732582	0.776932903391295	0.55594692266508	-0.000490813068518787	-0.344626580451335	-0.32604959650766	-0.324191256894146	-0.327761129546227	0.177246791985752	0.180492939621884	0.174257085806807	0.201772736065298	0.205084444489064	0.198710628628189	0.000203818092003714	0.000369374888968272	0.000376859252227043
100	0.405785764645593	0.2	0.777023997635315	0.744135781659658	0.809912213610972	0.225239993935598	0.484339980630067	0.465209392073537	0.503470569186598	0.5	0.37	0.68	0.510976079986545	0.531988710675021	0.553001341363497	0.892440200066143	0.929139601603751	0.96583900314136	0.911202124025835	0.948688847352798	0.986255623679913	0.777023997635315	0.554040850130849	0.00690008636395535	-0.339307834499343	-0.32604959650766	-0.324191256894146	-0.327761129546227	0.177246791985752	0.180492939621884	0.174257085806807	0.201772736065298	0.205084444489064	0.198710628628189	0.000203818092003714	0.000369374888968272	0.000376859252227043
100	0.405785764645593	0.2	0.777147528275491	0.744262016369991	0.810033040180991	0.228146162106557	0.489466171901088	0.470292698282409	0.508639645519766	0.5	0.37	0.69	0.515595987427734	0.536616441495906	0.557636895564078	0.899421859998082	0.9360906013324	0.972759342666718	0.917203354990289	0.955059623173755	0.992601838586178	0.777147528275491	0.559735352882474	-0.00381701382938434	-0.344394607000369	-0.32604959650766	-0.324191256894146	-0.327761129546227	0.177246791985752	0.180492939621884	0.174257085806807	0.201772736065298	0.205084444489064	0.198710628628189	0.000203818092003714	0.000369374888968272	0.000376859252227043
100	0.405785764645593	0.2	0.777438296203265	0.743932984762141	0.810943607644388	0.22016174644332	0.480995271565813	0.461716058120071	0.500274485011555	0.5	0.37	0.67	0.509002182537917	0.530255854678869	0.551509526819822	0.891111347415755	0.928320202443888	0.965529057472022	0.910073125997005	0.948031893277334	0.985743886097233	0.777438296203265	0.55063423538752	0.00313349265588031	-0.345559337550213	-0.32604959650766	-0.324191256894146	-0.327761129546227	0.177246791985752	0.180492939621884	0.174257085806807	0.201772736065298	0.205084444489064	0.198710628628189	0.000203818092003714	0.000369374888968272	0.000376859252227043
100	0.405785764645593	0.2	0.777472580780282	0.744714490049102	0.810230671511461	0.228410753598942	0.488129176632543	0.46902242998767	0.507235923277415	0.5	0.37	0.68	0.516497286982978	0.537538035088366	0.558578783193754	0.903596795775181	0.940406965059512	0.977217134343844	0.922430207747738	0.959623802988028	0.997543820578062	0.777472580780282	0.553133556049134	-0.003976835030513	-0.351545847473747	-0.32604959650766	-0.324191256894146	-0.327761129546227	0.177246791985752	0.180492939621884	0.174257085806807	0.201772736065298	0.205084444489064	0.198710628628189	0.000203818092003714	0.000369374888968272	0.000376859252227043
100	0.405785764645593	0.2	0.777623665209823	0.744805467800493	0.810441862619153	0.230638505615869	0.48889985144985	0.469883097439393	0.507916605460307	0.5	0.37	0.68	0.514583370316089	0.535409200026713	0.556235029737336	0.897020942888105	0.93332449733833	0.969628051788555	0.915142354288406	0.952629448796138	0.98963955627157	0.777623665209823	0.557472600734972	-0.00123683430287169	-0.34459146800295	-0.32604959650766	-0.324191256894146	-0.327761129546227	0.177246791985752	0.180492939621884	0.174257085806807	0.201772736065298	0.205084444489064	0.198710628628189	0.000203818092003714	0.000369374888968272	0.000376859252227043
100	0.405785764645593	0.2	0.777780738717243	0.744980600890108	0.810580876544378	0.227076797377078	0.482073372496551	0.463131971265142	0.50101477372796	0.51	0.37	0.68	0.504500112734069	0.525133408747909	0.545766704761749	0.876439120367936	0.91228416252394	0.948129204679943	0.894601326303661	0.931385087873291	0.967712696682687	0.777780738717243	0.55788614550799	0.000593150008367056	-0.342930970879232	-0.32604959650766	-0.324191256894146	-0.327761129546227	0.177246791985752	0.180492939621884	0.174257085806807	0.201772736065298	0.205084444489064	0.198710628628189	0.000203818092003714	0.000369374888968272	0.000376859252227043
100	0.405785764645593	0.2	0.77794360097575	0.74435963089327	0.81152757105823	0.21418656883109	0.477960875157756	0.458463635839859	0.497458114475653	0.51	0.37	0.68	0.500554669425823	0.521841928476604	0.543129187527384	0.870859587981368	0.907894930529427	0.944930273077486	0.889208569945693	0.927247130103542	0.964997815748661	0.77794360097575	0.557267515954018	0.00139788352137164	-0.340799360543858	-0.32604959650766	-0.324191256894146	-0.327761129546227	0.177246791985752	0.180492939621884	0.174257085806807	0.201772736065298	0.205084444489064	0.198710628628189	0.000203818092003714	0.000369374888968272	0.000376859252227043
100	0.405785764645593	0.2	0.778054032902036	0.745162460982539	0.810945604821532	0.222611018220736	0.479896179688387	0.460797193136041	0.498995166240734	0.5	0.37	0.68	0.506261924287718	0.527245319646816	0.548228715005914	0.88435625352767	0.921010791457162	0.957665329386654	0.902788219262068	0.940120073672907	0.977681468664745	0.778054032902036	0.556226513043804	-0.00461434572607198	-0.348811628751452	-0.32604959650766	-0.324191256894146	-0.327761129546227	0.177246791985752	0.180492939621884	0.174257085806807	0.201772736065298	0.205084444489064	0.198710628628189	0.000203818092003714	0.000369374888968272	0.000376859252227043
100	0.405785764645593	0.2	0.77826378771496	0.744751219093724	0.811776356336197	0.222161102096061	0.482305018119515	0.463085178183479	0.50152485805555	0.5	0.37	0.68	0.509261903234938	0.530398257251041	0.551534611267144	0.890147828535487	0.927092433091764	0.96403703764804	0.908102191468125	0.945704695974549	0.983422201464279	0.77826378771496	0.554679320367602	-0.00438465932193288	-0.35076566458542	-0.32604959650766	-0.324191256894146	-0.327761129546227	0.177246791985752	0.180492939621884	0.174257085806807	0.201772736065298	0.205084444489064	0.198710628628189	0.000203818092003714	0.000369374888968272	0.000376859252227043
100	0.405785764645593	0.2	0.778716873768648	0.74599018992049	0.811443557616806	0.222457198515409	0.483247187178348	0.464006285366424	0.502488088990273	0.51	0.37	0.68	0.506473808422923	0.527475706727989	0.548477605033055	0.881009535726917	0.917542269241301	0.954075002755685	0.899733346422848	0.937453371707512	0.973972106015775	0.778716873768648	0.557903485571009	0.000651717458746568	-0.341834540302919	-0.32604959650766	-0.324191256894146	-0.327761129546227	0.177246791985752	0.180492939621884	0.174257085806807	0.201772736065298	0.205084444489064	0.198710628628189	0.000203818092003714	0.000369374888968272	0.000376859252227043
100	0.405785764645593	0.2	0.778831386370044	0.745923417488514	0.811739355251574	0.227490369256071	0.486449241911367	0.46735839732518	0.505540086497555	0.5	0.37	0.68	0.515268866949383	0.536316777750454	0.557364688551525	0.902135398702757	0.938986189853407	0.975836981004057	0.920327763485475	0.957995241099471	0.995976088131904	0.778831386370044	0.554616857109098	0.00291449155195315	-0.343114773845228	-0.32604959650766	-0.324191256894146	-0.327761129546227	0.177246791985752	0.180492939621884	0.174257085806807	0.201772736065298	0.205084444489064	0.198710628628189	0.000203818092003714	0.000369374888968272	0.000376859252227043
100	0.405785764645593	0.2	0.778868620964689	0.745715366585866	0.812021875343512	0.223909911622379	0.482728571042043	0.463588674713947	0.501868467370139	0.5	0.37	0.67	0.510775520676784	0.531863590868998	0.552951661061212	0.893884735250131	0.930789996519751	0.967695257789372	0.912303880004257	0.950184593107725	0.987550051234854	0.778868620964689	0.551144341921377	-0.00362287424935814	-0.3539489349792	-0.32604959650766	-0.324191256894146	-0.327761129546227	0.177246791985752	0.180492939621884	0.174257085806807	0.201772736065298	0.205084444489064	0.198710628628189	0.000203818092003714	0.000369374888968272	0.000376859252227043
100	0.405785764645593	0.2	0.778928386648837	0.745342030035729	0.812514743261946	0.218440129234299	0.476561703374663	0.457363914066726	0.4957594926826	0.5	0.37	0.68	0.500727980975657	0.521745971209922	0.542763961444186	0.872704860630417	0.909336530788703	0.94596820094699	0.890166026470621	0.927449908856711	0.964875768613681	0.778928386648837	0.556109515539102	0.0066510325943013	-0.337392326658459	-0.32604959650766	-0.324191256894146	-0.327761129546227	0.177246791985752	0.180492939621884	0.174257085806807	0.201772736065298	0.205084444489064	0.198710628628189	0.000203818092003714	0.000369374888968272	0.000376859252227043
100	0.405785764645593	0.2	0.779180907647777	0.745688296832161	0.812673518463394	0.224438749791922	0.488408978923488	0.46907327720167	0.507744680645306	0.5	0.37	0.68	0.516963889259282	0.538273693184376	0.559583497109469	0.904880319016926	0.94218045269078	0.979480586364634	0.923386177157693	0.961668429421268	0.999629829695652	0.779180907647777	0.552693924595391	0.00294761495397595	-0.3438617372881	-0.32604959650766	-0.324191256894146	-0.327761129546227	0.177246791985752	0.180492939621884	0.174257085806807	0.201772736065298	0.205084444489064	0.198710628628189	0.000203818092003714	0.000369374888968272	0.000376859252227043
100	0.405785764645593	0.2	0.779189766817192	0.745735486157615	0.81264404747677	0.217352277545763	0.473021684000432	0.453905584474555	0.49213778352631	0.5	0.37	0.68	0.49871231809471	0.519715439963139	0.540718561831568	0.8711931979402	0.907883241966362	0.944573285992524	0.88970702543015	0.92722319109677	0.964688602649855	0.779189766817192	0.552864898729153	-0.000870914941901286	-0.347721734016417	-0.32604959650766	-0.324191256894146	-0.327761129546227	0.177246791985752	0.180492939621884	0.174257085806807	0.201772736065298	0.205084444489064	0.198710628628189	0.000203818092003714	0.000369374888968272	0.000376859252227043
100	0.405785764645593	0.2	0.779326133764669	0.745940008488066	0.812712259041272	0.221327565229345	0.48877064324634	0.469246053001347	0.508295233491332	0.5	0.37	0.67	0.515868021761958	0.53733247880102	0.558796935840083	0.901503150286987	0.939013278505099	0.976523406723211	0.920893786359045	0.959406367275164	0.99755675313813	0.779326133764669	0.55428264602931	0.00332102025918722	-0.342395953562369	-0.32604959650766	-0.324191256894146	-0.327761129546227	0.177246791985752	0.180492939621884	0.174257085806807	0.201772736065298	0.205084444489064	0.198710628628189	0.000203818092003714	0.000369374888968272	0.000376859252227043
100	0.405785764645593	0.2	0.779473073699275	0.746083643495804	0.812862503902746	0.221413610844158	0.481363179484659	0.462139289103596	0.500587069865722	0.5	0.37	0.68	0.508288573249211	0.529432163600603	0.550575753951994	0.888522369867659	0.925482777784046	0.962443185700433	0.907129280065922	0.945253683254311	0.982982007880143	0.779473073699275	0.552683990093385	0.000331609676205113	-0.347448201810964	-0.32604959650766	-0.324191256894146	-0.327761129546227	0.177246791985752	0.180492939621884	0.174257085806807	0.201772736065298	0.205084444489064	0.198710628628189	0.000203818092003714	0.000369374888968272	0.000376859252227043
100	0.405785764645593	0.2	0.779610608464802	0.745926276406759	0.813294940522845	0.216368140336285	0.476515857806535	0.457202672303756	0.495829043309314	0.5	0.37	0.68	0.500209883090361	0.521339782033797	0.542469680977234	0.871418064174742	0.908228563638966	0.94503906310319	0.890105286288671	0.927750221765705	0.96494732588263	0.779610608464802	0.555554938652995	-0.00498882274968938	-0.34882499324985	-0.32604959650766	-0.324191256894146	-0.327761129546227	0.177246791985752	0.180492939621884	0.174257085806807	0.201772736065298	0.205084444489064	0.198710628628189	0.000203818092003714	0.000369374888968272	0.000376859252227043
100	0.405785764645593	0.2	0.779633628944047	0.746399009406351	0.812868248481742	0.226253046835066	0.490808928320017	0.471478927162657	0.510138929477377	0.5	0.37	0.68	0.517844298702087	0.539075217660613	0.56030613661914	0.904415337393568	0.941495148412397	0.978574959431226	0.923370018947459	0.961200219599323	0.998737584281169	0.779633628944047	0.553381108601069	-0.0021668818656137	-0.348230361244153	-0.32604959650766	-0.324191256894146	-0.327761129546227	0.177246791985752	0.180492939621884	0.174257085806807	0.201772736065298	0.205084444489064	0.198710628628189	0.000203818092003714	0.000369374888968272	0.000376859252227043
100	0.405785764645593	0.2	0.779661690184493	0.746182339581277	0.81314104078771	0.217924876500577	0.480746562322296	0.461350919091635	0.500142205552956	0.5	0.37	0.68	0.506831021645177	0.528138692806678	0.54944636396818	0.885305938082102	0.922525064379356	0.95974419067661	0.903987738101483	0.942104515379511	0.979892693166466	0.779661690184493	0.554572436664829	0.0040446928019187	-0.341173324101843	-0.32604959650766	-0.324191256894146	-0.327761129546227	0.177246791985752	0.180492939621884	0.174257085806807	0.201772736065298	0.205084444489064	0.198710628628189	0.000203818092003714	0.000369374888968272	0.000376859252227043
100	0.405785764645593	0.2	0.779705480274605	0.746663718472957	0.812747242076252	0.222520239177478	0.477681849079134	0.45866600120783	0.496697696950438	0.5	0.37	0.68	0.503138429213399	0.523998060847168	0.544857692480937	0.878016785829499	0.914418510796727	0.950820235763954	0.896080247805242	0.933265733963342	0.970487604894066	0.779705480274605	0.555251574948248	0.00787374332681225	-0.337074727734591	-0.32604959650766	-0.324191256894146	-0.327761129546227	0.177246791985752	0.180492939621884	0.174257085806807	0.201772736065298	0.205084444489064	0.198710628628189	0.000203818092003714	0.000369374888968272	0.000376859252227043
100	0.405785764645593	0.2	0.779939471844478	0.746759574770952	0.813119368918004	0.224446808927275	0.484550001173755	0.465367517210883	0.503732485136626	0.5	0.37	0.68	0.511025341323243	0.532089844220449	0.553154347117654	0.892385523605957	0.929169721819587	0.965953920033217	0.910708055729316	0.948410652500343	0.98594419569171	0.779939471844478	0.556580259110937	-0.0016133474282732	-0.345983534450476	-0.32604959650766	-0.324191256894146	-0.327761129546227	0.177246791985752	0.180492939621884	0.174257085806807	0.201772736065298	0.205084444489064	0.198710628628189	0.000203818092003714	0.000369374888968272	0.000376859252227043
100	0.405785764645593	0.2	0.780065707878034	0.746425046336352	0.813706369419716	0.215237092544049	0.477121133613355	0.457718687013922	0.496523580212787	0.5	0.37	0.68	0.502226283821891	0.52351538328221	0.544804482742528	0.876568440826066	0.913725701052495	0.950882961278924	0.895023233300461	0.932867622824929	0.970583991484729	0.780065707878034	0.55554207239082	-0.00941486372366341	-0.353567747036911	-0.32604959650766	-0.324191256894146	-0.327761129546227	0.177246791985752	0.180492939621884	0.174257085806807	0.201772736065298	0.205084444489064	0.198710628628189	0.000203818092003714	0.000369374888968272	0.000376859252227043
100	0.405785764645593	0.2	0.780544635412502	0.747710929361124	0.813378341463879	0.233060320560553	0.494729889773416	0.475616762507683	0.51384301703915	0.5	0.37	0.68	0.522170591056653	0.543154529698066	0.56413846833948	0.911724217887458	0.948362752063285	0.985001286239113	0.930513986392139	0.967626377927458	1.00508208257915	0.780544635412502	0.556742645821245	0.0103061568314859	-0.334456169356492	-0.32604959650766	-0.324191256894146	-0.327761129546227	0.177246791985752	0.180492939621884	0.174257085806807	0.201772736065298	0.205084444489064	0.198710628628189	0.000203818092003714	0.000369374888968272	0.000376859252227043
100	0.405785764645593	0.2	0.780758900578425	0.747570513699593	0.813947287457258	0.22951166484351	0.488017473665349	0.468974569024687	0.50706037830601	0.5	0.37	0.68	0.5169020132163	0.537891031377167	0.558880049538034	0.904825413492599	0.941566220358567	0.978307027224535	0.92421324700922	0.961430067823194	0.999219075602778	0.780758900578425	0.553577130025374	0.00214127378940349	-0.345097278789977	-0.32604959650766	-0.324191256894146	-0.327761129546227	0.177246791985752	0.180492939621884	0.174257085806807	0.201772736065298	0.205084444489064	0.198710628628189	0.000203818092003714	0.000369374888968272	0.000376859252227043
100	0.405785764645593	0.2	0.780788568186623	0.747524163242663	0.814052973130582	0.225975011538009	0.486047120360455	0.466889444342147	0.505204796378763	0.5	0.36	0.67	0.513284591961543	0.534345980341921	0.555407368722299	0.89699678222542	0.933802869729824	0.970608957234228	0.915474117328125	0.952946630810212	0.990447364311184	0.780788568186623	0.550929653084896	0.00790644141539691	-0.341312791170323	-0.32604959650766	-0.324191256894146	-0.327761129546227	0.177246791985752	0.180492939621884	0.174257085806807	0.201772736065298	0.205084444489064	0.198710628628189	0.000203818092003714	0.000369374888968272	0.000376859252227043
100	0.405785764645593	0.2	0.780855364871993	0.747521034942413	0.814189694801573	0.223325335110335	0.486664428563438	0.467335964514348	0.505992892612527	0.5	0.37	0.68	0.515690754732527	0.537019115847755	0.558347476962984	0.903383358624751	0.940746228370652	0.978109098116553	0.922880360297632	0.960775861408014	0.999056769245119	0.780855364871993	0.5531637452862	0.00127115889900462	-0.345527437597483	-0.32604959650766	-0.324191256894146	-0.327761129546227	0.177246791985752	0.180492939621884	0.174257085806807	0.201772736065298	0.205084444489064	0.198710628628189	0.000203818092003714	0.000369374888968272	0.000376859252227043
100	0.405785764645593	0.2	0.78104737971356	0.747630281104365	0.814464478322755	0.225280888374253	0.484548758431908	0.465412165762604	0.503685351101213	0.5	0.37	0.68	0.512676090742572	0.533756058653932	0.554836026565291	0.897087406573006	0.933973413324078	0.97085942007515	0.91574965795327	0.953206103413917	0.990308222227241	0.78104737971356	0.552295428177496	0.00391625441994592	-0.344236281408557	-0.32604959650766	-0.324191256894146	-0.327761129546227	0.177246791985752	0.180492939621884	0.174257085806807	0.201772736065298	0.205084444489064	0.198710628628189	0.000203818092003714	0.000369374888968272	0.000376859252227043
100	0.405785764645593	0.2	0.781112162199565	0.747989487563217	0.814234836835913	0.227371870481173	0.48743016179352	0.468294369077747	0.506565954509294	0.5	0.37	0.68	0.513607106512704	0.534594501998435	0.555581897484165	0.896180226037174	0.932800608800255	0.969420991563336	0.914731174432802	0.952260286615354	0.989957903227209	0.781112162199565	0.556156410634787	0.00212327726408753	-0.341646011879291	-0.32604959650766	-0.324191256894146	-0.327761129546227	0.177246791985752	0.180492939621884	0.174257085806807	0.201772736065298	0.205084444489064	0.198710628628189	0.000203818092003714	0.000369374888968272	0.000376859252227043
100	0.405785764645593	0.2	0.781147369831888	0.747944420736514	0.814350318927262	0.223751964534312	0.483904654625569	0.464709403602296	0.503099905648843	0.5	0.37	0.68	0.511885160296187	0.533029049511269	0.554172938726351	0.89568432075817	0.932681388691999	0.969678456625827	0.914193164606881	0.951862493562245	0.98942600117361	0.781147369831888	0.553746411977013	-0.0158949609078588	-0.362914334998083	-0.32604959650766	-0.324191256894146	-0.327761129546227	0.177246791985752	0.180492939621884	0.174257085806807	0.201772736065298	0.205084444489064	0.198710628628189	0.000203818092003714	0.000369374888968272	0.000376859252227043
100	0.405785764645593	0.2	0.781186589373464	0.74794173077817	0.814431447968759	0.215577523269512	0.471188114100535	0.452046226128406	0.490330002072665	0.5	0.37	0.68	0.496210460111424	0.517222481646039	0.538234503180655	0.866303890952517	0.90298751106026	0.939671131168003	0.884325322022612	0.921825405881382	0.959447084630008	0.781186589373464	0.551883229941453	-0.00127170594771574	-0.348925962750018	-0.32604959650766	-0.324191256894146	-0.327761129546227	0.177246791985752	0.180492939621884	0.174257085806807	0.201772736065298	0.205084444489064	0.198710628628189	0.000203818092003714	0.000369374888968272	0.000376859252227043
100	0.405785764645593	0.2	0.78144823061063	0.748046054926136	0.814850406295124	0.21906894499009	0.474665850116371	0.455579578771937	0.493752121460806	0.5	0.37	0.68	0.499666572713387	0.520599845917289	0.541533119121191	0.871860876368761	0.908387037848227	0.944913199327694	0.890231161322662	0.927606130817934	0.96527240892091	0.78144823061063	0.553304649837449	0.000459959067126612	-0.345497970071881	-0.32604959650766	-0.324191256894146	-0.327761129546227	0.177246791985752	0.180492939621884	0.174257085806807	0.201772736065298	0.205084444489064	0.198710628628189	0.000203818092003714	0.000369374888968272	0.000376859252227043
100	0.405785764645593	0.2	0.781487156081594	0.74790832293969	0.815065989223498	0.222449681867415	0.48490485469113	0.465597531909854	0.504212177472405	0.5	0.37	0.67	0.51410650377901	0.53542538872176	0.55674427366451	0.900989507684356	0.938351594154291	0.975713680624227	0.91988664731433	0.957749919227981	0.995873359887733	0.781487156081594	0.549968952871031	-0.00899864651264425	-0.358661575321809	-0.32604959650766	-0.324191256894146	-0.327761129546227	0.177246791985752	0.180492939621884	0.174257085806807	0.201772736065298	0.205084444489064	0.198710628628189	0.000203818092003714	0.000369374888968272	0.000376859252227043
100	0.405785764645593	0.2	0.781539466112825	0.748536614756004	0.814542317469646	0.222966492517384	0.480362868073293	0.461264921699444	0.499460814447141	0.5	0.37	0.68	0.50382446270016	0.52468451972559	0.545544576751019	0.876785001280735	0.913086901009336	0.949388800737936	0.895281547057371	0.932426972384123	0.969603377837467	0.781539466112825	0.557828482291288	0.0073055577854956	-0.3350620156942	-0.32604959650766	-0.324191256894146	-0.327761129546227	0.177246791985752	0.180492939621884	0.174257085806807	0.201772736065298	0.205084444489064	0.198710628628189	0.000203818092003714	0.000369374888968272	0.000376859252227043
100	0.405785764645593	0.2	0.781613641580594	0.747968618081748	0.81525866507944	0.226670769542341	0.490412725049461	0.471121342556314	0.509704107542607	0.5	0.37	0.68	0.519055402957998	0.540309579767871	0.561563756577745	0.908352786609443	0.945547834811072	0.9827428830127	0.927300221478868	0.965166616715037	1.00250986804921	0.781613641580594	0.551528494089718	0.00114001642426265	-0.346670024824808	-0.32604959650766	-0.324191256894146	-0.327761129546227	0.177246791985752	0.180492939621884	0.174257085806807	0.201772736065298	0.205084444489064	0.198710628628189	0.000203818092003714	0.000369374888968272	0.000376859252227043
100	0.405785764645593	0.2	0.781635164145668	0.748483512394533	0.814786815896804	0.223553236042259	0.482218846820502	0.463079517741386	0.501358175899618	0.5	0.37	0.68	0.508609274031236	0.529630372774391	0.550651471517545	0.888275485199242	0.924988395558698	0.961701305918155	0.906778317558354	0.944045179442469	0.981701624463062	0.781635164145668	0.5531517176009	-0.00523625009291592	-0.353261064067202	-0.32604959650766	-0.324191256894146	-0.327761129546227	0.177246791985752	0.180492939621884	0.174257085806807	0.201772736065298	0.205084444489064	0.198710628628189	0.000203818092003714	0.000369374888968272	0.000376859252227043
100	0.405785764645593	0.2	0.781778854240232	0.748977357319751	0.814580351160713	0.231452906936108	0.485060065565208	0.466235861972979	0.503884269157438	0.5	0.36	0.67	0.515013198017652	0.535806779298904	0.556600360580156	0.902809191865614	0.939259978728509	0.975710765591403	0.921371708212489	0.958477352407494	0.995539303768154	0.781778854240232	0.549148208257397	0.00492583787313322	-0.346884172594627	-0.32604959650766	-0.324191256894146	-0.327761129546227	0.177246791985752	0.180492939621884	0.174257085806807	0.201772736065298	0.205084444489064	0.198710628628189	0.000203818092003714	0.000369374888968272	0.000376859252227043
100	0.405785764645593	0.2	0.78180590609407	0.74857713031726	0.81503468187088	0.2249905935295	0.479373147033324	0.460425199365186	0.498321094701463	0.5	0.37	0.67	0.506682135369043	0.527533701700751	0.548385268032459	0.886030657803439	0.922493611090038	0.958956564376636	0.905399223737835	0.942293611156846	0.979489862678599	0.78180590609407	0.551748001276439	-0.00219958979844321	-0.349939190179001	-0.32604959650766	-0.324191256894146	-0.327761129546227	0.177246791985752	0.180492939621884	0.174257085806807	0.201772736065298	0.205084444489064	0.198710628628189	0.000203818092003714	0.000369374888968272	0.000376859252227043
100	0.405785764645593	0.2	0.781810296553222	0.748920271547085	0.814700321559358	0.228550080530656	0.483475889680787	0.464558763145492	0.502393016216082	0.5	0.37	0.68	0.509885666603926	0.530648533304298	0.55141140000467	0.890111055864061	0.926356940798475	0.962602825732889	0.908221055049302	0.945436754746222	0.982266607623304	0.781810296553222	0.55502383717784	-5.33521560713502e-05	-0.346407217377778	-0.32604959650766	-0.324191256894146	-0.327761129546227	0.177246791985752	0.180492939621884	0.174257085806807	0.201772736065298	0.205084444489064	0.198710628628189	0.000203818092003714	0.000369374888968272	0.000376859252227043
100	0.405785764645593	0.2	0.782320802483664	0.749360237192046	0.815281367775282	0.229684132197334	0.485458892866931	0.466525059329643	0.504392726404219	0.5	0.37	0.69	0.51300124251478	0.533821303379578	0.554641364244376	0.896634512588942	0.933024259003723	0.969414005418504	0.915105237774934	0.95193040040613	0.98917209081185	0.782320802483664	0.556407936140495	0.00197080745250676	-0.342738414950145	-0.32604959650766	-0.324191256894146	-0.327761129546227	0.177246791985752	0.180492939621884	0.174257085806807	0.201772736065298	0.205084444489064	0.198710628628189	0.000203818092003714	0.000369374888968272	0.000376859252227043
100	0.405785764645593	0.2	0.782701659623539	0.749566380030783	0.815836939216295	0.224297457334018	0.476030776981362	0.457177465947075	0.49488408801565	0.5	0.37	0.67	0.504376871269906	0.52517661478494	0.545976358299974	0.883444836187465	0.919876772402374	0.956308708617283	0.90242332567362	0.93950604867284	0.97699416062789	0.782701659623539	0.550675016730968	0.00298513299652065	-0.345949660713289	-0.32604959650766	-0.324191256894146	-0.327761129546227	0.177246791985752	0.180492939621884	0.174257085806807	0.201772736065298	0.205084444489064	0.198710628628189	0.000203818092003714	0.000369374888968272	0.000376859252227043
100	0.405785764645593	0.2	0.782779972850622	0.749888305065432	0.815671640635811	0.225195702979503	0.482158434236584	0.463111595857298	0.50120527261587	0.51	0.37	0.68	0.504189381786421	0.524925665985181	0.545661950183941	0.875577933216643	0.911588673460741	0.94759941370484	0.894401288095132	0.931281142454633	0.968131079717454	0.782779972850622	0.557669834063755	0.00861678181394379	-0.33337682849415	-0.32604959650766	-0.324191256894146	-0.327761129546227	0.177246791985752	0.180492939621884	0.174257085806807	0.201772736065298	0.205084444489064	0.198710628628189	0.000203818092003714	0.000369374888968272	0.000376859252227043
100	0.405785764645593	0.2	0.782922739142254	0.74999178884865	0.815853689435857	0.229115198697239	0.48774806170813	0.468694309549719	0.506801813866541	0.5	0.37	0.69	0.516296497411776	0.53728541343124	0.558274329450704	0.903428073489034	0.940154985368438	0.976881897247842	0.921748833908576	0.959378923499158	0.996693667129977	0.782922739142254	0.557600575865354	-0.00758228878399777	-0.351715780321947	-0.32604959650766	-0.324191256894146	-0.327761129546227	0.177246791985752	0.180492939621884	0.174257085806807	0.201772736065298	0.205084444489064	0.198710628628189	0.000203818092003714	0.000369374888968272	0.000376859252227043
100	0.405785764645593	0.2	0.783047555279193	0.749242774808935	0.816852335749451	0.22089543404399	0.482881482720727	0.463567927539141	0.502195037902312	0.5	0.37	0.68	0.509773557416024	0.531012170241404	0.552250783066784	0.891020352734499	0.928142788796472	0.965265224858446	0.909528064722089	0.947759063403491	0.985344936548896	0.783047555279193	0.553306480019135	-0.00351391661403054	-0.349670943792938	-0.32604959650766	-0.324191256894146	-0.327761129546227	0.177246791985752	0.180492939621884	0.174257085806807	0.201772736065298	0.205084444489064	0.198710628628189	0.000203818092003714	0.000369374888968272	0.000376859252227043
100	0.405785764645593	0.2	0.783064712729915	0.750168075086859	0.815961350372971	0.226237813659831	0.483568192279047	0.464522531372777	0.502613853185318	0.5	0.37	0.68	0.512843055663805	0.533869882731683	0.554896709799561	0.898687978408588	0.935534644267248	0.972381310125907	0.916964386127239	0.954801321897498	0.992674264471922	0.783064712729915	0.552028406783823	0.00155515869805552	-0.347347634621274	-0.32604959650766	-0.324191256894146	-0.327761129546227	0.177246791985752	0.180492939621884	0.174257085806807	0.201772736065298	0.205084444489064	0.198710628628189	0.000203818092003714	0.000369374888968272	0.000376859252227043
100	0.405785764645593	0.2	0.783079935049562	0.74979594774828	0.816363922350844	0.226649396858952	0.484875254049133	0.465800536383357	0.503949971714909	0.49	0.36	0.67	0.51505167906489	0.536143250658446	0.557234822252003	0.903471059503715	0.940468559577544	0.977466059651373	0.921836234353959	0.959724720476825	0.997448028708745	0.783079935049562	0.55061631719592	0.0022597895615349	-0.34762554623592	-0.32604959650766	-0.324191256894146	-0.327761129546227	0.177246791985752	0.180492939621884	0.174257085806807	0.201772736065298	0.205084444489064	0.198710628628189	0.000203818092003714	0.000369374888968272	0.000376859252227043
100	0.405785764645593	0.2	0.783222733670329	0.749476820843201	0.816968646497458	0.221171255372173	0.483843177422452	0.464506652205453	0.50317970263945	0.5	0.37	0.68	0.509021871983846	0.530211480823432	0.551401089663019	0.88769380340547	0.924646801888968	0.961599800372467	0.906504700859658	0.943945967565504	0.981483485623139	0.783222733670329	0.555425532944479	0.00328397175172136	-0.341143104739082	-0.32604959650766	-0.324191256894146	-0.327761129546227	0.177246791985752	0.180492939621884	0.174257085806807	0.201772736065298	0.205084444489064	0.198710628628189	0.000203818092003714	0.000369374888968272	0.000376859252227043
100	0.405785764645593	0.2	0.783311779385868	0.749660557201545	0.816963001570191	0.21816620501688	0.478625797028899	0.459329376670828	0.497922217386971	0.5	0.37	0.68	0.503009440776495	0.524140859985194	0.545272279193893	0.876827026749428	0.913662517246697	0.950498007743966	0.895367537779755	0.933267487094717	0.970808743696116	0.783311779385868	0.553894110190962	0.00342813559006393	-0.341735750702625	-0.32604959650766	-0.324191256894146	-0.327761129546227	0.177246791985752	0.180492939621884	0.174257085806807	0.201772736065298	0.205084444489064	0.198710628628189	0.000203818092003714	0.000369374888968272	0.000376859252227043
100	0.405785764645593	0.2	0.783469576423101	0.749944963003673	0.816994189842529	0.220760363831508	0.482042598467153	0.462755026763465	0.501330170170842	0.5	0.37	0.67	0.510222134857217	0.531488129696206	0.552754124535194	0.893332069693076	0.930566038754242	0.967800007815407	0.912251908400484	0.950807980488965	0.988444982485655	0.783469576423101	0.550012459817618	0.000480268994044912	-0.348285620953858	-0.32604959650766	-0.324191256894146	-0.327761129546227	0.177246791985752	0.180492939621884	0.174257085806807	0.201772736065298	0.205084444489064	0.198710628628189	0.000203818092003714	0.000369374888968272	0.000376859252227043
100	0.405785764645593	0.2	0.783666540301442	0.750199775726661	0.817133304876223	0.222707850803858	0.484800225972425	0.465511463785745	0.504088988159104	0.5	0.36	0.68	0.51422740712856	0.535534745266511	0.556842083404462	0.901448165176101	0.938800240547769	0.976152315919436	0.919749063110307	0.957875889720978	0.99598280715783	0.783666540301442	0.551861942773706	-0.00513627621279574	-0.353393701943954	-0.32604959650766	-0.324191256894146	-0.327761129546227	0.177246791985752	0.180492939621884	0.174257085806807	0.201772736065298	0.205084444489064	0.198710628628189	0.000203818092003714	0.000369374888968272	0.000376859252227043
100	0.405785764645593	0.2	0.784235133288253	0.750842419335503	0.817627847241004	0.225199051927449	0.489582928925375	0.470242984274251	0.508922873576498	0.5	0.37	0.68	0.515264668899606	0.536456245404628	0.55764782190965	0.898532005755974	0.935486431105675	0.972440856455375	0.917685809450086	0.954956608207641	0.992801871685929	0.784235133288253	0.556416216664686	0.000640889099479541	-0.343440616949614	-0.32604959650766	-0.324191256894146	-0.327761129546227	0.177246791985752	0.180492939621884	0.174257085806807	0.201772736065298	0.205084444489064	0.198710628628189	0.000203818092003714	0.000369374888968272	0.000376859252227043
100	0.405785764645593	0.2	0.784295206657163	0.751170394798782	0.817420018515545	0.226512794880618	0.487745658357345	0.46855054073193	0.506940775982759	0.5	0.37	0.68	0.514157893672221	0.535221408467566	0.556284923262911	0.897445965512428	0.934211648982892	0.970977332453356	0.915366088144598	0.952904878900153	0.990594860043246	0.784295206657163	0.556317455128796	-0.00502527023732578	-0.34941703565186	-0.32604959650766	-0.324191256894146	-0.327761129546227	0.177246791985752	0.180492939621884	0.174257085806807	0.201772736065298	0.205084444489064	0.198710628628189	0.000203818092003714	0.000369374888968272	0.000376859252227043
100	0.405785764645593	0.2	0.784362898285105	0.751145848097707	0.817579948472504	0.224347143517439	0.479526020809874	0.460536991171086	0.498515050448662	0.5	0.37	0.68	0.505983429207098	0.526846322998793	0.547709216790488	0.883878121613962	0.920322507559431	0.9567668935049	0.901956403073725	0.938940770775702	0.975973313488925	0.784362898285105	0.553919989777704	-0.0124634131196893	-0.359062790666444	-0.32604959650766	-0.324191256894146	-0.327761129546227	0.177246791985752	0.180492939621884	0.174257085806807	0.201772736065298	0.205084444489064	0.198710628628189	0.000203818092003714	0.000369374888968272	0.000376859252227043
100	0.405785764645593	0.2	0.784363964461418	0.750885836393503	0.817842092529332	0.222422323873567	0.485680789746312	0.466341042283043	0.50502053720958	0.51	0.37	0.68	0.5090239737563	0.530133835879955	0.551243698003609	0.885447467644059	0.922168083810271	0.958888699976484	0.904004895357459	0.941645518349983	0.978921312714783	0.784363964461418	0.558424745943958	-0.00162652814432481	-0.343496972949035	-0.32604959650766	-0.324191256894146	-0.327761129546227	0.177246791985752	0.180492939621884	0.174257085806807	0.201772736065298	0.205084444489064	0.198710628628189	0.000203818092003714	0.000369374888968272	0.000376859252227043
100	0.405785764645593	0.2	0.78452730753652	0.751327450633573	0.817727164439468	0.225554381037972	0.486885270784978	0.467671454469295	0.506099087100661	0.5	0.37	0.68	0.510934908247517	0.531926160509168	0.552917412770818	0.88928540317511	0.925820809015122	0.962356214855134	0.908091576770583	0.945280778575772	0.98245708192748	0.78452730753652	0.555731355247713	-0.00365102639536576	-0.347724407223844	-0.32604959650766	-0.324191256894146	-0.327761129546227	0.177246791985752	0.180492939621884	0.174257085806807	0.201772736065298	0.205084444489064	0.198710628628189	0.000203818092003714	0.000369374888968272	0.000376859252227043
100	0.405785764645593	0.2	0.784722326033403	0.751062712700938	0.818381939365868	0.225071294022875	0.489788829845658	0.470433665434719	0.509143994256598	0.5	0.37	0.68	0.518281249425574	0.539605018387706	0.560928787349839	0.906979229936276	0.944295292545235	0.981611355154194	0.925566094108675	0.963643167931102	1.0016718184237	0.784722326033403	0.552086037273812	-0.00645379272586638	-0.354169635609265	-0.32604959650766	-0.324191256894146	-0.327761129546227	0.177246791985752	0.180492939621884	0.174257085806807	0.201772736065298	0.205084444489064	0.198710628628189	0.000203818092003714	0.000369374888968272	0.000376859252227043
100	0.405785764645593	0.2	0.784726534010981	0.751769994882852	0.81768307313911	0.224093904293948	0.488637965130042	0.469274015914065	0.508001914346018	0.5	0.37	0.69	0.513660804342899	0.534856313559747	0.556051822776595	0.895125352769823	0.932061473852952	0.968997594936081	0.913012200088424	0.950996864641049	0.988469904410477	0.784726534010981	0.558511216995918	-0.00101509752945431	-0.343252896542903	-0.32604959650766	-0.324191256894146	-0.327761129546227	0.177246791985752	0.180492939621884	0.174257085806807	0.201772736065298	0.205084444489064	0.198710628628189	0.000203818092003714	0.000369374888968272	0.000376859252227043
100	0.405785764645593	0.2	0.78497012612173	0.75169894283558	0.81824130940788	0.218292971551353	0.474149248066698	0.455040406220326	0.49325808991307	0.5	0.37	0.69	0.501164172082292	0.522209922684825	0.543255673287359	0.876844924427844	0.913666909367293	0.950488894306742	0.894563034610652	0.931954425066597	0.969737673094868	0.78497012612173	0.554957414503138	-0.000933825120020983	-0.346674231360444	-0.32604959650766	-0.324191256894146	-0.327761129546227	0.177246791985752	0.180492939621884	0.174257085806807	0.201772736065298	0.205084444489064	0.198710628628189	0.000203818092003714	0.000369374888968272	0.000376859252227043
100	0.405785764645593	0.2	0.78506243908234	0.751799973772994	0.818324904391686	0.221314581928506	0.485435830612634	0.466043723421559	0.504827937803709	0.5	0.37	0.67	0.512831837363481	0.534170800772614	0.555509764181747	0.896746799866407	0.934060487815237	0.971374175764067	0.915731615208208	0.954201986078	0.99230280817241	0.78506243908234	0.553297473678173	0.00187035779133106	-0.344412465085043	-0.32604959650766	-0.324191256894146	-0.327761129546227	0.177246791985752	0.180492939621884	0.174257085806807	0.201772736065298	0.205084444489064	0.198710628628189	0.000203818092003714	0.000369374888968272	0.000376859252227043
100	0.405785764645593	0.2	0.785157580404967	0.751673343790709	0.818641817019225	0.224949654499246	0.491981586568792	0.472532988173301	0.511430184964283	0.5	0.37	0.68	0.516403680449042	0.537657916750791	0.55891215305254	0.898980401217516	0.935980799552214	0.972981197886911	0.91771056062865	0.955623310171374	0.993321969979752	0.785157580404967	0.557806317749149	-0.00485464959994567	-0.34614257252774	-0.32604959650766	-0.324191256894146	-0.327761129546227	0.177246791985752	0.180492939621884	0.174257085806807	0.201772736065298	0.205084444489064	0.198710628628189	0.000203818092003714	0.000369374888968272	0.000376859252227043
100	0.405785764645593	0.2	0.785232823646029	0.75214730076585	0.818318346526209	0.225540036728565	0.483167717929167	0.464099823446224	0.502235612412109	0.5	0.37	0.68	0.510607264032983	0.531585952110275	0.552564640187568	0.892759826795902	0.929439543779089	0.966119260762275	0.911764955447337	0.94887944814215	0.986643467041522	0.785232823646029	0.553576348341428	0.00782195941268323	-0.338966975180622	-0.32604959650766	-0.324191256894146	-0.327761129546227	0.177246791985752	0.180492939621884	0.174257085806807	0.201772736065298	0.205084444489064	0.198710628628189	0.000203818092003714	0.000369374888968272	0.000376859252227043
100	0.405785764645593	0.2	0.785304907501602	0.752359323649433	0.81825049135377	0.223163104150711	0.474724692446266	0.455861607743179	0.493587777149354	0.5	0.37	0.69	0.500258533464199	0.520958717313622	0.541658901163045	0.873212954315981	0.90934560870344	0.945478263090898	0.890974578792158	0.92728127171788	0.964555828063717	0.785304907501602	0.556476431638052	-0.00585020892932567	-0.349542727262376	-0.32604959650766	-0.324191256894146	-0.327761129546227	0.177246791985752	0.180492939621884	0.174257085806807	0.201772736065298	0.205084444489064	0.198710628628189	0.000203818092003714	0.000369374888968272	0.000376859252227043
100	0.405785764645593	0.2	0.785315141694449	0.752341380835476	0.818288902553423	0.229177898224326	0.492553717766424	0.473315648567535	0.511791786965314	0.5	0.37	0.68	0.519603199520365	0.540722641352871	0.561842083185378	0.907195091659136	0.944068332598984	0.980941573538833	0.926468554450029	0.964235494438055	1.00145309484458	0.785315141694449	0.555295493886846	-0.00690411781070213	-0.352772822469949	-0.32604959650766	-0.324191256894146	-0.327761129546227	0.177246791985752	0.180492939621884	0.174257085806807	0.201772736065298	0.205084444489064	0.198710628628189	0.000203818092003714	0.000369374888968272	0.000376859252227043
100	0.405785764645593	0.2	0.785374910155078	0.751857331158935	0.818892489151222	0.221909811489057	0.483366085771452	0.464089946251804	0.502642225291099	0.5	0.37	0.68	0.510592004589873	0.531799623495607	0.553007242401341	0.892728162585847	0.929807941525481	0.966887720465114	0.911087945746536	0.948973999157988	0.986716206602607	0.785374910155078	0.55186842433294	0.000446766045797	-0.348168027641332	-0.32604959650766	-0.324191256894146	-0.327761129546227	0.177246791985752	0.180492939621884	0.174257085806807	0.201772736065298	0.205084444489064	0.198710628628189	0.000203818092003714	0.000369374888968272	0.000376859252227043
100	0.405785764645593	0.2	0.785410018220572	0.751449922816754	0.819370113624389	0.216767545197944	0.481908301169627	0.462399535912665	0.501417066426588	0.5	0.37	0.67	0.510695268339524	0.532241644004049	0.553788019668575	0.895148238263929	0.932914791848385	0.970681345432842	0.914885856059937	0.953094397885973	0.991623795040166	0.785410018220572	0.550711550900471	-0.00903279472057354	-0.35647122669868	-0.32604959650766	-0.324191256894146	-0.327761129546227	0.177246791985752	0.180492939621884	0.174257085806807	0.201772736065298	0.205084444489064	0.198710628628189	0.000203818092003714	0.000369374888968272	0.000376859252227043
100	0.405785764645593	0.2	0.7854932436654	0.752327180121376	0.818659307209423	0.225832498432814	0.482777301717346	0.463740751031686	0.501813852403006	0.5	0.37	0.68	0.511193770414135	0.532178266814404	0.553162763214673	0.894902092410075	0.931637809517032	0.968373526623988	0.913037467882731	0.950632316271485	0.988045851320641	0.7854932436654	0.555154720463349	0.00375932373082761	-0.3417178195831	-0.32604959650766	-0.324191256894146	-0.327761129546227	0.177246791985752	0.180492939621884	0.174257085806807	0.201772736065298	0.205084444489064	0.198710628628189	0.000203818092003714	0.000369374888968272	0.000376859252227043
100	0.405785764645593	0.2	0.785499779262613	0.751533678999082	0.819465879526145	0.216731153592477	0.48033761996813	0.460890355286714	0.499784884649545	0.49	0.37	0.68	0.510045593235652	0.531566962770653	0.553088332305654	0.895174904512272	0.932946802111173	0.970718699710074	0.913405715436734	0.952134339065982	0.990691704075817	0.785499779262613	0.549297886515108	0.00349541916600389	-0.346235204756264	-0.32604959650766	-0.324191256894146	-0.327761129546227	0.177246791985752	0.180492939621884	0.174257085806807	0.201772736065298	0.205084444489064	0.198710628628189	0.000203818092003714	0.000369374888968272	0.000376859252227043
100	0.405785764645593	0.2	0.785575440351708	0.752210231121388	0.818940649582028	0.226058358063134	0.491153808347967	0.471799462087601	0.510508154608333	0.5	0.37	0.68	0.52081367170085	0.542178698474364	0.563543725247878	0.912583168027029	0.9500195197923	0.987455871557571	0.931112606572585	0.969077406325132	1.00737917865097	0.785575440351708	0.553001646503759	-0.00133126071378953	-0.348091233232393	-0.32604959650766	-0.324191256894146	-0.327761129546227	0.177246791985752	0.180492939621884	0.174257085806807	0.201772736065298	0.205084444489064	0.198710628628189	0.000203818092003714	0.000369374888968272	0.000376859252227043
100	0.405785764645593	0.2	0.785614502574722	0.752552751602565	0.818676253546879	0.232016375235172	0.494489548411272	0.475329749540258	0.513649347282285	0.5	0.37	0.68	0.522359160383335	0.543414641259624	0.564470122135913	0.912623597853233	0.949410027898314	0.986196457943395	0.931953394541602	0.96922947812919	1.00658691525443	0.785614502574722	0.55482606047504	-0.00235395496868125	-0.348522521872809	-0.32604959650766	-0.324191256894146	-0.327761129546227	0.177246791985752	0.180492939621884	0.174257085806807	0.201772736065298	0.205084444489064	0.198710628628189	0.000203818092003714	0.000369374888968272	0.000376859252227043
100	0.405785764645593	0.2	0.786052049966608	0.752160973366018	0.819943126567198	0.226203633518376	0.48538426706532	0.466265212273202	0.504503321857439	0.5	0.37	0.68	0.511259211980915	0.532223231233355	0.553187250485795	0.891945385855352	0.928519319005128	0.965093252154903	0.910016092571573	0.947610904515897	0.985041685476532	0.786052049966608	0.551597384246245	0.00094496262663056	-0.347403210168393	-0.32604959650766	-0.324191256894146	-0.327761129546227	0.177246791985752	0.180492939621884	0.174257085806807	0.201772736065298	0.205084444489064	0.198710628628189	0.000203818092003714	0.000369374888968272	0.000376859252227043
100	0.405785764645593	0.2	0.786087525819526	0.752864455293429	0.819310596345624	0.227192053024333	0.490966372660003	0.471681883594205	0.5102508617258	0.5	0.37	0.68	0.516352321742983	0.537463140388115	0.558573959033247	0.899878555285237	0.936669661247817	0.973460767210397	0.918831414918094	0.956323832654659	0.993687117261493	0.786087525819526	0.557347233640814	0.00715662581863512	-0.334732985882077	-0.32604959650766	-0.324191256894146	-0.327761129546227	0.177246791985752	0.180492939621884	0.174257085806807	0.201772736065298	0.205084444489064	0.198710628628189	0.000203818092003714	0.000369374888968272	0.000376859252227043
100	0.405785764645593	0.2	0.786143554543306	0.75263223702279	0.819654872063822	0.229102674051682	0.497089692908888	0.477670323800536	0.51650906201724	0.5	0.37	0.68	0.523187930109335	0.544457787208665	0.565727644307994	0.912106538563781	0.949187622851336	0.986268707138891	0.931596090983029	0.969702762175568	1.00752007138322	0.786143554543306	0.556674260425202	0.00074612655651896	-0.34191836705058	-0.32604959650766	-0.324191256894146	-0.327761129546227	0.177246791985752	0.180492939621884	0.174257085806807	0.201772736065298	0.205084444489064	0.198710628628189	0.000203818092003714	0.000369374888968272	0.000376859252227043
100	0.405785764645593	0.2	0.786651871650873	0.753187135984606	0.820116607317141	0.221231245028941	0.480046781760875	0.460865317449854	0.499228246071896	0.51	0.37	0.69	0.502929774427796	0.523861984238065	0.544794194048334	0.874715424669113	0.911121554758119	0.947527684847124	0.89192910808424	0.929139627019133	0.965853244428203	0.786651871650873	0.557058645709504	-0.00596945871711576	-0.349700140561246	-0.32604959650766	-0.324191256894146	-0.327761129546227	0.177246791985752	0.180492939621884	0.174257085806807	0.201772736065298	0.205084444489064	0.198710628628189	0.000203818092003714	0.000369374888968272	0.000376859252227043
100	0.405785764645593	0.2	0.786714419536304	0.753263736369015	0.820165102703594	0.221682204985919	0.482154459419842	0.462913956509454	0.50139496233023	0.5	0.37	0.68	0.506586846884571	0.527642564831255	0.548698282777939	0.882671745423394	0.919359013214572	0.956046281005749	0.901121994918383	0.938581214757341	0.97580093829416	0.786714419536304	0.555301360952079	-0.000540048906078432	-0.344955533150291	-0.32604959650766	-0.324191256894146	-0.327761129546227	0.177246791985752	0.180492939621884	0.174257085806807	0.201772736065298	0.205084444489064	0.198710628628189	0.000203818092003714	0.000369374888968272	0.000376859252227043
100	0.405785764645593	0.2	0.786809875027309	0.753557091436598	0.820062658618021	0.230623121518279	0.49421973544766	0.474995220363703	0.513444250531616	0.5	0.37	0.68	0.520968546582029	0.542053743343302	0.563138940104576	0.909038792507223	0.94583038372592	0.982621974944618	0.928172932982608	0.965164013361088	1.00332884660195	0.786809875027309	0.555526108430952	-0.00606264061499977	-0.350938945313028	-0.32604959650766	-0.324191256894146	-0.327761129546227	0.177246791985752	0.180492939621884	0.174257085806807	0.201772736065298	0.205084444489064	0.198710628628189	0.000203818092003714	0.000369374888968272	0.000376859252227043
100	0.405785764645593	0.2	0.786892079689827	0.753831525431162	0.819952633948493	0.228648116612631	0.489652818766781	0.470499330290572	0.50880630724299	0.5	0.37	0.68	0.516472880554195	0.537497899569334	0.558522918584473	0.901686146145596	0.93839275569314	0.975099365240684	0.920417989540776	0.957684198622885	0.995630997928403	0.786892079689827	0.55525646300985	-0.00272438413264266	-0.348156247126576	-0.32604959650766	-0.324191256894146	-0.327761129546227	0.177246791985752	0.180492939621884	0.174257085806807	0.201772736065298	0.205084444489064	0.198710628628189	0.000203818092003714	0.000369374888968272	0.000376859252227043
100	0.405785764645593	0.2	0.787015452324237	0.753852982015315	0.820177922633159	0.232522548829314	0.488076942693083	0.469192432097329	0.506961453288837	0.5	0.37	0.68	0.51365269838848	0.534326688763591	0.555000679138701	0.895202537996176	0.931233515176617	0.967264492357058	0.913599285644391	0.95042558903078	0.987106106414874	0.787015452324237	0.553890936428786	0.0018528406746128	-0.344115029793278	-0.32604959650766	-0.324191256894146	-0.327761129546227	0.177246791985752	0.180492939621884	0.174257085806807	0.201772736065298	0.205084444489064	0.198710628628189	0.000203818092003714	0.000369374888968272	0.000376859252227043
100	0.405785764645593	0.2	0.787127815898686	0.753133936352184	0.821121695445188	0.215115590707041	0.475095513972525	0.455768489122272	0.494422538822778	0.5	0.37	0.68	0.501402406777403	0.522664554133017	0.543926701488632	0.876621959327695	0.913795425235424	0.950968891143153	0.894589028887331	0.932586640976551	0.970234351203603	0.787127815898686	0.551619138282409	0.000549179156943097	-0.346901401094642	-0.32604959650766	-0.324191256894146	-0.327761129546227	0.177246791985752	0.180492939621884	0.174257085806807	0.201772736065298	0.205084444489064	0.198710628628189	0.000203818092003714	0.000369374888968272	0.000376859252227043
100	0.405785764645593	0.2	0.787180269407	0.753440698809693	0.820919840004306	0.216291024828983	0.481998642454513	0.462458796124002	0.501538488785024	0.5	0.37	0.68	0.506827408762794	0.528241921290869	0.549656433818944	0.883922774134552	0.92127035043624	0.958617926737929	0.902222475064981	0.940012331823191	0.978582596687659	0.787180269407	0.55436673921351	-0.000694601846029458	-0.345894578894033	-0.32604959650766	-0.324191256894146	-0.327761129546227	0.177246791985752	0.180492939621884	0.174257085806807	0.201772736065298	0.205084444489064	0.198710628628189	0.000203818092003714	0.000369374888968272	0.000376859252227043
100	0.405785764645593	0.2	0.787219815087249	0.754115203259479	0.82032442691502	0.224299726258259	0.487035198512622	0.467746180542862	0.506324216482382	0.5	0.37	0.68	0.51353034974707	0.534707425170309	0.555884500593549	0.89663893369096	0.93361472360394	0.970590513516919	0.915620608534517	0.953267445114614	0.990870507669189	0.787219815087249	0.555680333728656	-0.00400158845309851	-0.348703665808967	-0.32604959650766	-0.324191256894146	-0.327761129546227	0.177246791985752	0.180492939621884	0.174257085806807	0.201772736065298	0.205084444489064	0.198710628628189	0.000203818092003714	0.000369374888968272	0.000376859252227043
100	0.405785764645593	0.2	0.787392014539537	0.75426116860958	0.820522860469494	0.22948886136914	0.495062911653358	0.475743841715072	0.514381981591644	0.5	0.37	0.68	0.521048475347422	0.542207281944236	0.563366088541049	0.908343604573384	0.94522974389047	0.982115883207557	0.928140317413748	0.965653648458752	1.00327670812449	0.787392014539537	0.555590978416197	0.00368085292087816	-0.339953072922835	-0.32604959650766	-0.324191256894146	-0.327761129546227	0.177246791985752	0.180492939621884	0.174257085806807	0.201772736065298	0.205084444489064	0.198710628628189	0.000203818092003714	0.000369374888968272	0.000376859252227043
100	0.405785764645593	0.2	0.787485355999005	0.75430059310941	0.820670118888599	0.223512982897809	0.486255515625157	0.466953732544845	0.505557298705469	0.5	0.37	0.68	0.515367321811366	0.536670306580482	0.557973291349597	0.902928994166369	0.940252048609777	0.977575103053185	0.922623613605241	0.960787822032503	0.998725619452029	0.787485355999005	0.555824036509671	0.00231904233021556	-0.342386716140912	-0.32604959650766	-0.324191256894146	-0.327761129546227	0.177246791985752	0.180492939621884	0.174257085806807	0.201772736065298	0.205084444489064	0.198710628628189	0.000203818092003714	0.000369374888968272	0.000376859252227043
100	0.405785764645593	0.2	0.787542910656834	0.754077003599665	0.821008817714004	0.22432179554534	0.488286794532017	0.468949433528283	0.507624155535751	0.5	0.37	0.67	0.513291893975721	0.534457738189286	0.55562358240285	0.89446715426153	0.931350948187458	0.968234742113387	0.913670063615131	0.950880098576054	0.989190860537451	0.787542910656834	0.555948600057332	0.00477281581535759	-0.339568752956204	-0.32604959650766	-0.324191256894146	-0.327761129546227	0.177246791985752	0.180492939621884	0.174257085806807	0.201772736065298	0.205084444489064	0.198710628628189	0.000203818092003714	0.000369374888968272	0.000376859252227043
100	0.405785764645593	0.2	0.787724609807499	0.754409401936138	0.821039817678859	0.22424415447431	0.485141997470228	0.465924890710617	0.504359104229839	0.5	0.37	0.68	0.511869349118826	0.532981438481526	0.554093527844227	0.894121850040999	0.930999972225312	0.967878094409624	0.91303818097049	0.950735652395377	0.988341430977813	0.787724609807499	0.555456955426524	-0.00721385807030818	-0.353007149751624	-0.32604959650766	-0.324191256894146	-0.327761129546227	0.177246791985752	0.180492939621884	0.174257085806807	0.201772736065298	0.205084444489064	0.198710628628189	0.000203818092003714	0.000369374888968272	0.000376859252227043
100	0.405785764645593	0.2	0.787795673109208	0.754272902305012	0.821318443913403	0.226347624721094	0.492432344692418	0.473043644286064	0.511821045098771	0.5	0.37	0.68	0.518207351998836	0.53944718307497	0.560687014151105	0.903521515635147	0.940554267663309	0.977587019691472	0.922163459172229	0.95969846035537	0.997419027662892	0.787795673109208	0.558402054511793	0.00397318222423682	-0.339221017216599	-0.32604959650766	-0.324191256894146	-0.327761129546227	0.177246791985752	0.180492939621884	0.174257085806807	0.201772736065298	0.205084444489064	0.198710628628189	0.000203818092003714	0.000369374888968272	0.000376859252227043
100	0.405785764645593	0.2	0.78801277947778	0.754354998745245	0.821670560210314	0.222293091788342	0.487250489349396	0.467840984917232	0.50665999378156	0.49	0.36	0.67	0.52043319496192	0.542024613264114	0.563616031566309	0.916519767842715	0.954543786835528	0.99256780582834	0.935158410720017	0.973572661071552	1.01253577841123	0.78801277947778	0.54882353705251	0.00392134117929513	-0.347334799665158	-0.32604959650766	-0.324191256894146	-0.327761129546227	0.177246791985752	0.180492939621884	0.174257085806807	0.201772736065298	0.205084444489064	0.198710628628189	0.000203818092003714	0.000369374888968272	0.000376859252227043
100	0.405785764645593	0.2	0.788095481702078	0.754360099952618	0.821830863451538	0.223020503476172	0.485648557825929	0.466343475653064	0.504953639998793	0.5	0.37	0.68	0.513824235772848	0.535094864851797	0.556365493930745	0.899235525923549	0.936460911561039	0.973686297198529	0.9182406785531	0.956693065621488	0.994162309587443	0.788095481702078	0.551863649729108	0.00853884850657029	-0.338824375567704	-0.32604959650766	-0.324191256894146	-0.327761129546227	0.177246791985752	0.180492939621884	0.174257085806807	0.201772736065298	0.205084444489064	0.198710628628189	0.000203818092003714	0.000369374888968272	0.000376859252227043
100	0.405785764645593	0.2	0.788147573835477	0.754502325662807	0.821792822008147	0.219958571699071	0.480949693799914	0.461660893828076	0.500238493771753	0.5	0.37	0.67	0.507926796782347	0.529148647093801	0.550370497405255	0.888076477752718	0.925181482244275	0.962286486735832	0.906677028400529	0.944663152912115	0.982044023696218	0.788147573835477	0.551343838552424	-0.00295535783764902	-0.350988823138278	-0.32604959650766	-0.324191256894146	-0.327761129546227	0.177246791985752	0.180492939621884	0.174257085806807	0.201772736065298	0.205084444489064	0.198710628628189	0.000203818092003714	0.000369374888968272	0.000376859252227043
100	0.405785764645593	0.2	0.788235804666634	0.755106501984853	0.821365107348414	0.229077030937712	0.496044573005084	0.476664625768315	0.515424520241853	0.5	0.37	0.67	0.523042240119528	0.544307780854336	0.565573321589144	0.912931236954015	0.950048652945289	0.987166068936562	0.93325602569343	0.971254618567796	1.00885890664889	0.788235804666634	0.554314568432277	-0.000904195784900129	-0.34610040553897	-0.32604959650766	-0.324191256894146	-0.327761129546227	0.177246791985752	0.180492939621884	0.174257085806807	0.201772736065298	0.205084444489064	0.198710628628189	0.000203818092003714	0.000369374888968272	0.000376859252227043
100	0.405785764645593	0.2	0.788314267300049	0.754681382952773	0.821947151647325	0.221201343112847	0.477732541194821	0.458641891453775	0.496823190935867	0.5	0.37	0.67	0.506463753157324	0.527544954631124	0.548626156104925	0.887638239258426	0.92458556360494	0.961532887951454	0.905948007829201	0.944056226974038	0.981281852323715	0.788314267300049	0.549301678182197	-0.00059974799840119	-0.350833007207903	-0.32604959650766	-0.324191256894146	-0.327761129546227	0.177246791985752	0.180492939621884	0.174257085806807	0.201772736065298	0.205084444489064	0.198710628628189	0.000203818092003714	0.000369374888968272	0.000376859252227043
100	0.405785764645593	0.2	0.788331983657273	0.755188077289086	0.821475890025461	0.225360326189316	0.489183271125245	0.469868040350943	0.508498501899548	0.51	0.37	0.68	0.513089757969014	0.534181737486711	0.555273717004408	0.892761654742864	0.929461102049234	0.966160549355603	0.911106126100564	0.948847018640187	0.986451754343513	0.788331983657273	0.557901647912568	0.000645837661281903	-0.342016599550663	-0.32604959650766	-0.324191256894146	-0.327761129546227	0.177246791985752	0.180492939621884	0.174257085806807	0.201772736065298	0.205084444489064	0.198710628628189	0.000203818092003714	0.000369374888968272	0.000376859252227043
100	0.405785764645593	0.2	0.788618321321044	0.754729618216245	0.822507024425844	0.222575141323366	0.479149554719136	0.46007830558407	0.498220803854201	0.5	0.37	0.68	0.506282305768118	0.527268811475492	0.548255317182867	0.885310950281632	0.92200901991434	0.958707089547049	0.903699289336372	0.940906739445171	0.978565197206602	0.788618321321044	0.54978090250708	-1.30027672640345e-05	-0.348972168157622	-0.32604959650766	-0.324191256894146	-0.327761129546227	0.177246791985752	0.180492939621884	0.174257085806807	0.201772736065298	0.205084444489064	0.198710628628189	0.000203818092003714	0.000369374888968272	0.000376859252227043
100	0.405785764645593	0.2	0.78863395277639	0.754756888040243	0.822511017512538	0.220297783432481	0.487102758318143	0.46758647664959	0.506619039986696	0.5	0.37	0.67	0.515309814495237	0.53681798889395	0.558326163292662	0.901967452913147	0.939614073904096	0.977260694895046	0.921101607508797	0.959232045804744	0.998152749743821	0.78863395277639	0.551697445368153	-0.00598587679000711	-0.353043753282349	-0.32604959650766	-0.324191256894146	-0.327761129546227	0.177246791985752	0.180492939621884	0.174257085806807	0.201772736065298	0.205084444489064	0.198710628628189	0.000203818092003714	0.000369374888968272	0.000376859252227043
100	0.405785764645593	0.2	0.78877556079031	0.755119266627055	0.822431854953565	0.224098863967393	0.487771490977992	0.46844215443832	0.507100827517664	0.5	0.37	0.68	0.513927013719037	0.535133192776332	0.556339371833627	0.896916579508438	0.933926063495032	0.970935547481626	0.915856910239579	0.95356589367138	0.991348211669823	0.78877556079031	0.55465984109018	-0.0101058526105256	-0.355298911847009	-0.32604959650766	-0.324191256894146	-0.327761129546227	0.177246791985752	0.180492939621884	0.174257085806807	0.201772736065298	0.205084444489064	0.198710628628189	0.000203818092003714	0.000369374888968272	0.000376859252227043
100	0.405785764645593	0.2	0.788789818263809	0.755471289911282	0.822108346616337	0.225893070852877	0.486735468321724	0.46754616600436	0.505924770639087	0.5	0.37	0.68	0.511963082317338	0.532975369608396	0.553987656899454	0.892384577825846	0.929010345915436	0.965636114005026	0.911079458986204	0.94813097428045	0.985824646698649	0.788789818263809	0.55632805442776	0.00336165400000605	-0.340896329505398	-0.32604959650766	-0.324191256894146	-0.327761129546227	0.177246791985752	0.180492939621884	0.174257085806807	0.201772736065298	0.205084444489064	0.198710628628189	0.000203818092003714	0.000369374888968272	0.000376859252227043
100	0.405785764645593	0.2	0.788903260941189	0.755366786501575	0.822439735380803	0.215253377008941	0.476252199853072	0.45688602255443	0.495618377151713	0.5	0.37	0.68	0.502737095389889	0.524046777112019	0.545356458834149	0.879074911010153	0.916336546833959	0.953598182657764	0.897855648933804	0.935820092207166	0.973971112350262	0.788903260941189	0.554354112606498	0.00918131582734365	-0.336606000734237	-0.32604959650766	-0.324191256894146	-0.327761129546227	0.177246791985752	0.180492939621884	0.174257085806807	0.201772736065298	0.205084444489064	0.198710628628189	0.000203818092003714	0.000369374888968272	0.000376859252227043
100	0.405785764645593	0.2	0.788931266302695	0.755048889635088	0.822813642970303	0.224463825419752	0.492717427462134	0.473212562789587	0.512222292134682	0.5	0.37	0.68	0.517497397030779	0.538827592995947	0.560157788961114	0.90127834393481	0.938427214258784	0.975576084582759	0.920018655683895	0.957629425909269	0.995712802272602	0.788931266302695	0.555396771878621	0.00616457091939763	-0.337989666321468	-0.32604959650766	-0.324191256894146	-0.327761129546227	0.177246791985752	0.180492939621884	0.174257085806807	0.201772736065298	0.205084444489064	0.198710628628189	0.000203818092003714	0.000369374888968272	0.000376859252227043
100	0.405785764645593	0.2	0.789189531824555	0.755273998247532	0.823105065401577	0.228951159922449	0.500353314840888	0.480798060483918	0.519908569197859	0.5	0.37	0.68	0.526889867658045	0.548319790586172	0.569749713514299	0.918871441068164	0.956244230661696	0.993617020255228	0.938227696160852	0.976285511208817	1.0147447324076	0.789189531824555	0.55395382611391	-0.00488764365484202	-0.349907275947237	-0.32604959650766	-0.324191256894146	-0.327761129546227	0.177246791985752	0.180492939621884	0.174257085806807	0.201772736065298	0.205084444489064	0.198710628628189	0.000203818092003714	0.000369374888968272	0.000376859252227043
100	0.405785764645593	0.2	0.789201447340251	0.755564269704525	0.822838624975978	0.221402762814388	0.483668056692829	0.46435151014839	0.502984603237269	0.5	0.37	0.67	0.510440047419715	0.531673829842384	0.552907612265053	0.891964112237106	0.929068904433198	0.966173696629291	0.910957243373428	0.949041029101016	0.986660798924301	0.789201447340251	0.550497716634893	4.478019710648e-05	-0.347663017026832	-0.32604959650766	-0.324191256894146	-0.327761129546227	0.177246791985752	0.180492939621884	0.174257085806807	0.201772736065298	0.205084444489064	0.198710628628189	0.000203818092003714	0.000369374888968272	0.000376859252227043
100	0.405785764645593	0.2	0.78929438339115	0.755546542455851	0.823042224326449	0.227240221452199	0.489386845478701	0.470167034502235	0.508606656455167	0.5	0.37	0.68	0.516890841278488	0.538020660121183	0.559150478963877	0.903302284617033	0.940228095852033	0.977153907087033	0.92221885025573	0.959752938353394	0.997883183969365	0.78929438339115	0.551758501963437	-0.000800342307925136	-0.347621078075563	-0.32604959650766	-0.324191256894146	-0.327761129546227	0.177246791985752	0.180492939621884	0.174257085806807	0.201772736065298	0.205084444489064	0.198710628628189	0.000203818092003714	0.000369374888968272	0.000376859252227043
100	0.405785764645593	0.2	0.789347870331506	0.755310616450139	0.823385124212874	0.22190763975582	0.490799519437614	0.471226819182824	0.510372219692404	0.5	0.37	0.67	0.519357485995023	0.54092932355743	0.562501161119838	0.909092987003311	0.946852732022077	0.984612477040842	0.92932549284106	0.968506636968451	1.00643807037737	0.789347870331506	0.550932952990615	-0.000294812789889959	-0.347388156630033	-0.32604959650766	-0.324191256894146	-0.327761129546227	0.177246791985752	0.180492939621884	0.174257085806807	0.201772736065298	0.205084444489064	0.198710628628189	0.000203818092003714	0.000369374888968272	0.000376859252227043
100	0.405785764645593	0.2	0.789414404920606	0.756165073413988	0.822663736427224	0.232010496694044	0.492221619418098	0.473149380522266	0.51129385831393	0.5	0.37	0.68	0.520031787847956	0.540993815696994	0.561955843546033	0.908635236528454	0.945261530493191	0.981887824457929	0.926999528217548	0.963898744649385	1.00105485247932	0.789414404920606	0.55327282794125	0.00915102088193279	-0.338282339999951	-0.32604959650766	-0.324191256894146	-0.327761129546227	0.177246791985752	0.180492939621884	0.174257085806807	0.201772736065298	0.205084444489064	0.198710628628189	0.000203818092003714	0.000369374888968272	0.000376859252227043
100	0.405785764645593	0.2	0.789444835361269	0.755379979668391	0.823509691054147	0.223297409974881	0.489668820210051	0.470219467475636	0.509118172944467	0.5	0.37	0.68	0.517454142428804	0.53885722936183	0.560260316294856	0.904860479454112	0.942287578622963	0.979714677791814	0.923985352820329	0.962117648160691	1.00001525579801	0.789444835361269	0.550992018945091	0.000947378887041007	-0.347375499710626	-0.32604959650766	-0.324191256894146	-0.327761129546227	0.177246791985752	0.180492939621884	0.174257085806807	0.201772736065298	0.205084444489064	0.198710628628189	0.000203818092003714	0.000369374888968272	0.000376859252227043
100	0.405785764645593	0.2	0.789498825546576	0.756248585159924	0.822749065933229	0.231184356699204	0.493591425350922	0.47442166612017	0.512761184581675	0.5	0.37	0.67	0.522235620247312	0.543337378064856	0.564439135882401	0.913400220078326	0.950307603426588	0.98721498677485	0.932235799165195	0.969690433777873	1.00760043124886	0.789498825546576	0.551516952488719	-0.00522130491013089	-0.354137457961836	-0.32604959650766	-0.324191256894146	-0.327761129546227	0.177246791985752	0.180492939621884	0.174257085806807	0.201772736065298	0.205084444489064	0.198710628628189	0.000203818092003714	0.000369374888968272	0.000376859252227043
100	0.405785764645593	0.2	0.789822742743848	0.755960489928448	0.823684995559247	0.221110018324803	0.484687987860354	0.465314256513395	0.504061719207313	0.5	0.37	0.68	0.511938123916026	0.533253077283954	0.554568030651883	0.895080757284982	0.932348160728428	0.969615564171874	0.913357474734982	0.951428072606153	0.989336537375169	0.789822742743848	0.553424505619123	-0.00161277583168843	-0.348671694550908	-0.32604959650766	-0.324191256894146	-0.327761129546227	0.177246791985752	0.180492939621884	0.174257085806807	0.201772736065298	0.205084444489064	0.198710628628189	0.000203818092003714	0.000369374888968272	0.000376859252227043
100	0.405785764645593	0.2	0.79014113753714	0.756069602996182	0.824212672078098	0.222587067041872	0.482756808621945	0.46354264464916	0.50197097259473	0.5	0.37	0.67	0.511785095080905	0.532998942068283	0.55421278905566	0.896861286223644	0.934036808288904	0.971212330354163	0.915667913421936	0.953582511663066	0.991264298156007	0.79014113753714	0.547753129580538	0.00216696815127181	-0.349461179822311	-0.32604959650766	-0.324191256894146	-0.327761129546227	0.177246791985752	0.180492939621884	0.174257085806807	0.201772736065298	0.205084444489064	0.198710628628189	0.000203818092003714	0.000369374888968272	0.000376859252227043
100	0.405785764645593	0.2	0.790238213236726	0.756939563837156	0.823536862636296	0.224963003440352	0.486766350087376	0.467524652613864	0.506008047560887	0.5	0.37	0.68	0.51280638806596	0.533911725135316	0.555017062204672	0.894832135326792	0.93166033067707	0.968488526027348	0.913822832938328	0.951799702001112	0.989322259286574	0.790238213236726	0.554987006411607	0.00079666561371059	-0.343862318793233	-0.32604959650766	-0.324191256894146	-0.327761129546227	0.177246791985752	0.180492939621884	0.174257085806807	0.201772736065298	0.205084444489064	0.198710628628189	0.000203818092003714	0.000369374888968272	0.000376859252227043
100	0.405785764645593	0.2	0.790322016346059	0.756506592098738	0.82413744059338	0.225800650081366	0.489485738587912	0.470182907159498	0.508788570016327	0.5	0.37	0.68	0.514686279975441	0.535816147415547	0.556946014855653	0.896946812384214	0.93376995685857	0.970593101332925	0.915285179374175	0.952961457097334	0.990416494981668	0.790322016346059	0.554017937402839	0.00966675161273985	-0.336215630102813	-0.32604959650766	-0.324191256894146	-0.327761129546227	0.177246791985752	0.180492939621884	0.174257085806807	0.201772736065298	0.205084444489064	0.198710628628189	0.000203818092003714	0.000369374888968272	0.000376859252227043
100	0.405785764645593	0.2	0.790368162627603	0.757108347085543	0.823627978169662	0.226275806580078	0.487962055247446	0.468745424401962	0.507178686092931	0.5	0.37	0.68	0.513934381269553	0.535003573136886	0.556072765004219	0.896562450625759	0.9333178166447	0.970073182663641	0.91499790564163	0.952453003760112	0.989746333612779	0.790368162627603	0.556115435994605	-0.00102680160451891	-0.345433380823102	-0.32604959650766	-0.324191256894146	-0.327761129546227	0.177246791985752	0.180492939621884	0.174257085806807	0.201772736065298	0.205084444489064	0.198710628628189	0.000203818092003714	0.000369374888968272	0.000376859252227043
100	0.405785764645593	0.2	0.790442658560263	0.756643243043591	0.824242074076934	0.223361032085258	0.48451791995857	0.465276687037178	0.503759152879962	0.49	0.37	0.67	0.514348598536814	0.535619170355616	0.556889742174418	0.90209600974203	0.939401638681736	0.976707267621442	0.921169293384622	0.958874272702347	0.997401843483615	0.790442658560263	0.549228697200839	-0.00179298135300098	-0.351677146100645	-0.32604959650766	-0.324191256894146	-0.327761129546227	0.177246791985752	0.180492939621884	0.174257085806807	0.201772736065298	0.205084444489064	0.198710628628189	0.000203818092003714	0.000369374888968272	0.000376859252227043
100	0.405785764645593	0.2	0.790444848494467	0.756436717518777	0.824452979470156	0.212029933038095	0.474518365220773	0.455036682536658	0.494000047904888	0.51	0.37	0.68	0.496832299603902	0.518103396154064	0.539374492704225	0.864404949199182	0.901413092887731	0.938421236576279	0.882769085678302	0.920951893382811	0.958805905246659	0.790444848494467	0.5550482617649	-0.00168091997340314	-0.345677575947239	-0.32604959650766	-0.324191256894146	-0.327761129546227	0.177246791985752	0.180492939621884	0.174257085806807	0.201772736065298	0.205084444489064	0.198710628628189	0.000203818092003714	0.000369374888968272	0.000376859252227043
100	0.405785764645593	0.2	0.790487804914948	0.756663580553227	0.82431202927667	0.223766688538567	0.48348816882939	0.46431025160958	0.5026660860492	0.5	0.37	0.68	0.508600595184807	0.529607885199592	0.550615175214378	0.886727111423955	0.923352577005424	0.959978042586893	0.905097840800026	0.942343665525283	0.980034736356422	0.790487804914948	0.55266784370947	-0.00480220001620878	-0.352101224028209	-0.32604959650766	-0.324191256894146	-0.327761129546227	0.177246791985752	0.180492939621884	0.174257085806807	0.201772736065298	0.205084444489064	0.198710628628189	0.000203818092003714	0.000369374888968272	0.000376859252227043
100	0.405785764645593	0.2	0.790488392726859	0.757009681003112	0.823967104450606	0.225134168494103	0.48122047152156	0.46220733304841	0.500233609994709	0.5	0.37	0.68	0.510107783976657	0.531091332353124	0.552074880729592	0.893690227093636	0.930452638299371	0.967215049505106	0.91174913579317	0.949381852025359	0.986400721094975	0.790488392726859	0.550537993968465	-0.001076677370263	-0.350614465142537	-0.32604959650766	-0.324191256894146	-0.327761129546227	0.177246791985752	0.180492939621884	0.174257085806807	0.201772736065298	0.205084444489064	0.198710628628189	0.000203818092003714	0.000369374888968272	0.000376859252227043
100	0.405785764645593	0.2	0.790494375013705	0.75692750267077	0.82406124735664	0.225012888935927	0.487454087087556	0.468187959764675	0.506720214410437	0.5	0.37	0.68	0.515873754992441	0.537102172423792	0.558330589855143	0.902841970246719	0.939994289071742	0.977146607896765	0.921662879134493	0.959183401170344	0.997011026680484	0.790494375013705	0.552020681422641	0.0034119313620515	-0.344472431416115	-0.32604959650766	-0.324191256894146	-0.327761129546227	0.177246791985752	0.180492939621884	0.174257085806807	0.201772736065298	0.205084444489064	0.198710628628189	0.000203818092003714	0.000369374888968272	0.000376859252227043
100	0.405785764645593	0.2	0.790542918477654	0.756913321401892	0.824172515553415	0.223457719994672	0.490413027509944	0.470943113298014	0.509882941721873	0.5	0.37	0.68	0.518261428871797	0.539687595375904	0.561113761880012	0.906284592217087	0.943752563961043	0.981220535704999	0.925100891968886	0.963397098312007	1.00183042601113	0.790542918477654	0.553202845850376	-0.000370989822856111	-0.346799531466845	-0.32604959650766	-0.324191256894146	-0.327761129546227	0.177246791985752	0.180492939621884	0.174257085806807	0.201772736065298	0.205084444489064	0.198710628628189	0.000203818092003714	0.000369374888968272	0.000376859252227043
100	0.405785764645593	0.2	0.79059274315375	0.757052140368676	0.824133345938824	0.230517272865641	0.493885202768118	0.474667968536349	0.513102436999888	0.5	0.37	0.67	0.523016819625871	0.544191487806869	0.565366155987868	0.915346680413741	0.952405072230286	0.989463464046832	0.934745296866729	0.972213006414235	1.01017285343771	0.79059274315375	0.549785307246776	-0.00116331988170852	-0.351074408700584	-0.32604959650766	-0.324191256894146	-0.327761129546227	0.177246791985752	0.180492939621884	0.174257085806807	0.201772736065298	0.205084444489064	0.198710628628189	0.000203818092003714	0.000369374888968272	0.000376859252227043
100	0.405785764645593	0.2	0.79074514471094	0.75676091045353	0.824729378968351	0.22071520264565	0.490353637296328	0.470730947113421	0.509976327479236	0.5	0.37	0.68	0.515211777240371	0.536688676401915	0.558165575563459	0.897778938883477	0.935203370139757	0.972627801396037	0.917351446217515	0.955910580007958	0.993759781035692	0.79074514471094	0.554980091725806	0.00511485518587452	-0.339304875939479	-0.32604959650766	-0.324191256894146	-0.327761129546227	0.177246791985752	0.180492939621884	0.174257085806807	0.201772736065298	0.205084444489064	0.198710628628189	0.000203818092003714	0.000369374888968272	0.000376859252227043
100	0.405785764645593	0.2	0.790921080828403	0.757090539857539	0.824751621799267	0.220715591831322	0.488606453508089	0.469053703243457	0.508159203772721	0.51	0.37	0.68	0.510992933386613	0.532293942512884	0.553594951639156	0.887765708762339	0.924772689150519	0.9617796695387	0.906754041411686	0.944767504434802	0.982534910376874	0.790921080828403	0.557587755616558	0.00199757039984133	-0.339918892973451	-0.32604959650766	-0.324191256894146	-0.327761129546227	0.177246791985752	0.180492939621884	0.174257085806807	0.201772736065298	0.205084444489064	0.198710628628189	0.000203818092003714	0.000369374888968272	0.000376859252227043
100	0.405785764645593	0.2	0.790943151876867	0.757399072696142	0.824487231057592	0.22258200241511	0.48773607766782	0.468323450131516	0.507148705204124	0.5	0.37	0.68	0.511741167085717	0.532953516518228	0.554165865950738	0.890794000344052	0.927718591959948	0.964643183575843	0.909645373599426	0.947190420055186	0.984943109057926	0.790943151876867	0.557173893191979	0.000173917369912793	-0.342296217843305	-0.32604959650766	-0.324191256894146	-0.327761129546227	0.177246791985752	0.180492939621884	0.174257085806807	0.201772736065298	0.205084444489064	0.198710628628189	0.000203818092003714	0.000369374888968272	0.000376859252227043
100	0.405785764645593	0.2	0.791113609518032	0.75755046950058	0.824676749535485	0.223387587176152	0.489638216164077	0.470195133611313	0.509081298716841	0.5	0.37	0.67	0.516732506678772	0.538099960458839	0.559467414238906	0.902811265386119	0.940143497703475	0.977475730020832	0.922556136866921	0.961129192097578	0.999243359925393	0.791113609518032	0.55321263436984	0.000277413333939011	-0.344986423141638	-0.32604959650766	-0.324191256894146	-0.327761129546227	0.177246791985752	0.180492939621884	0.174257085806807	0.201772736065298	0.205084444489064	0.198710628628189	0.000203818092003714	0.000369374888968272	0.000376859252227043
100	0.405785764645593	0.2	0.791260986047421	0.757509298620047	0.825012673474795	0.22015001662343	0.478122671828261	0.458957943028027	0.497287400628496	0.5	0.37	0.67	0.505004174427341	0.52609165791664	0.54717914140594	0.883024581324293	0.919897081042611	0.956769580760929	0.901592370108859	0.939413593963212	0.976880205734533	0.791260986047421	0.550360245583727	0.00477878553226348	-0.343576729017346	-0.32604959650766	-0.324191256894146	-0.327761129546227	0.177246791985752	0.180492939621884	0.174257085806807	0.201772736065298	0.205084444489064	0.198710628628189	0.000203818092003714	0.000369374888968272	0.000376859252227043
100	0.405785764645593	0.2	0.791301728216759	0.757853781753295	0.824749674680224	0.226397260907218	0.490746957497043	0.471427354447432	0.510066560546654	0.5	0.37	0.68	0.516991722496767	0.538178602647749	0.559365482798731	0.902027832327418	0.938993908851962	0.975959985376506	0.921089972489109	0.958530186959709	0.996269442395836	0.791301728216759	0.555901289256653	0.00194405033556012	-0.342325875359528	-0.32604959650766	-0.324191256894146	-0.327761129546227	0.177246791985752	0.180492939621884	0.174257085806807	0.201772736065298	0.205084444489064	0.198710628628189	0.000203818092003714	0.000369374888968272	0.000376859252227043
100	0.405785764645593	0.2	0.791486693066293	0.758226048533394	0.824747337599192	0.232796226838745	0.492171928580953	0.473143566616062	0.511200290545844	0.5	0.37	0.67	0.522628443971855	0.543646933721529	0.564665423471203	0.916141284019243	0.952985635698749	0.989829987378255	0.935706294351254	0.973439297990622	1.01111390626398	0.791486693066293	0.550525231315995	0.00441097962875127	-0.345065041219858	-0.32604959650766	-0.324191256894146	-0.327761129546227	0.177246791985752	0.180492939621884	0.174257085806807	0.201772736065298	0.205084444489064	0.198710628628189	0.000203818092003714	0.000369374888968272	0.000376859252227043
100	0.405785764645593	0.2	0.791672921034201	0.757988392659004	0.825357449409399	0.233393780465911	0.504774426928706	0.485291417435804	0.524257436421607	0.5	0.37	0.67	0.534289242023334	0.555739368690107	0.57718949535688	0.934582639174194	0.972103357193775	1.00962407521336	0.954301270341664	0.992158609786782	1.03103151939361	0.791672921034201	0.553605925749931	-0.00152749072004741	-0.348418036479524	-0.32604959650766	-0.324191256894146	-0.327761129546227	0.177246791985752	0.180492939621884	0.174257085806807	0.201772736065298	0.205084444489064	0.198710628628189	0.000203818092003714	0.000369374888968272	0.000376859252227043
100	0.405785764645593	0.2	0.791706110339462	0.758501318290214	0.82491090238871	0.225268424104111	0.490218425083314	0.470857225303337	0.50957962486329	0.5	0.37	0.68	0.516871799460059	0.538125074619074	0.559378349778089	0.902389441082928	0.939494833777906	0.976600226472883	0.921976196884962	0.959944185440605	0.997858689197237	0.791706110339462	0.556158758293759	0.000547485908786711	-0.342828624215114	-0.32604959650766	-0.324191256894146	-0.327761129546227	0.177246791985752	0.180492939621884	0.174257085806807	0.201772736065298	0.205084444489064	0.198710628628189	0.000203818092003714	0.000369374888968272	0.000376859252227043
100	0.405785764645593	0.2	0.791725310039864	0.758067928311948	0.82538269176778	0.219493571126372	0.48348144044579	0.464064789860567	0.502898091031013	0.5	0.37	0.68	0.507286868502592	0.528511947602315	0.549737026702038	0.883263728534498	0.920219825110385	0.957175921686272	0.901773291397049	0.939427017795854	0.977111443479394	0.791725310039864	0.555729953547624	-0.00617220958519423	-0.350384511900281	-0.32604959650766	-0.324191256894146	-0.327761129546227	0.177246791985752	0.180492939621884	0.174257085806807	0.201772736065298	0.205084444489064	0.198710628628189	0.000203818092003714	0.000369374888968272	0.000376859252227043
100	0.405785764645593	0.2	0.791749117024632	0.758417818211866	0.825080415837397	0.226786825826967	0.484547844948357	0.465493477083835	0.503602212812879	0.5	0.37	0.67	0.513853371309487	0.534887288318796	0.555921205328104	0.900388062618179	0.937244272663118	0.974100482708058	0.918968934821025	0.956882541147912	0.994246202578748	0.791749117024632	0.551299582259064	-0.00477482064467558	-0.353532753102992	-0.32604959650766	-0.324191256894146	-0.327761129546227	0.177246791985752	0.180492939621884	0.174257085806807	0.201772736065298	0.205084444489064	0.198710628628189	0.000203818092003714	0.000369374888968272	0.000376859252227043
100	0.405785764645593	0.2	0.79175315003209	0.75829929754871	0.825207002515471	0.225510115225679	0.490210164916914	0.470862687789151	0.509557642044678	0.5	0.37	0.68	0.515833680527275	0.537028989891436	0.558224299255597	0.89940036186634	0.936356205642399	0.973312049418459	0.917478427200289	0.955399789389451	0.993209568263474	0.79175315003209	0.556435040449443	0.000873706478319542	-0.342322494312274	-0.32604959650766	-0.324191256894146	-0.327761129546227	0.177246791985752	0.180492939621884	0.174257085806807	0.201772736065298	0.205084444489064	0.198710628628189	0.000203818092003714	0.000369374888968272	0.000376859252227043
100	0.405785764645593	0.2	0.791782561911759	0.757734549592937	0.825830574230582	0.219257317565559	0.47916187887079	0.459905423830257	0.498418333911323	0.5	0.37	0.68	0.504261264393309	0.525374919208686	0.546488574024064	0.87970915949449	0.916542993149826	0.953376826805163	0.897814350000859	0.935890807826665	0.97265090993275	0.791782561911759	0.551692921486295	0.00301131611968863	-0.344166221930513	-0.32604959650766	-0.324191256894146	-0.327761129546227	0.177246791985752	0.180492939621884	0.174257085806807	0.201772736065298	0.205084444489064	0.198710628628189	0.000203818092003714	0.000369374888968272	0.000376859252227043
100	0.405785764645593	0.2	0.791927333406748	0.75865634628775	0.825198320525746	0.229833976678594	0.489032739222512	0.469967591942793	0.508097886502231	0.5	0.37	0.68	0.515930113073856	0.536859819207704	0.557789525341553	0.900784811934985	0.937326895689911	0.973868979444838	0.919186350664721	0.956400216054561	0.993959911607395	0.791927333406748	0.554019675881865	0.000954863006507069	-0.345427888372065	-0.32604959650766	-0.324191256894146	-0.327761129546227	0.177246791985752	0.180492939621884	0.174257085806807	0.201772736065298	0.205084444489064	0.198710628628189	0.000203818092003714	0.000369374888968272	0.000376859252227043
100	0.405785764645593	0.2	0.792030963802615	0.758542880489112	0.825519047116117	0.224805963805025	0.481317468479719	0.462282590858506	0.500352346100932	0.49	0.36	0.68	0.511040935524698	0.532083479326915	0.553126023129133	0.896297363492122	0.933203167352494	0.970108971212865	0.913995915997394	0.951813957556898	0.98953815875043	0.792030963802615	0.550753107165821	-0.000578028067704019	-0.350466249989461	-0.32604959650766	-0.324191256894146	-0.327761129546227	0.177246791985752	0.180492939621884	0.174257085806807	0.201772736065298	0.205084444489064	0.198710628628189	0.000203818092003714	0.000369374888968272	0.000376859252227043
100	0.405785764645593	0.2	0.792150443267087	0.758491199561753	0.825809686972421	0.22442840706107	0.489913687029002	0.470517838939232	0.509309535118773	0.5	0.37	0.68	0.516316327168003	0.537600096282042	0.55888386539608	0.901213039461996	0.938363153152336	0.975513266842676	0.919988771644115	0.958129927054464	0.995988019389686	0.792150443267087	0.554320812924444	-0.00666557390460294	-0.351913964249273	-0.32604959650766	-0.324191256894146	-0.327761129546227	0.177246791985752	0.180492939621884	0.174257085806807	0.201772736065298	0.205084444489064	0.198710628628189	0.000203818092003714	0.000369374888968272	0.000376859252227043
100	0.405785764645593	0.2	0.792167254898863	0.758239068205438	0.826095441592288	0.217209733926413	0.486320411439346	0.466658635975897	0.505982186902795	0.5	0.37	0.68	0.511961224076044	0.533531738061551	0.555102252047058	0.893475573132562	0.931120469737275	0.968765366341987	0.913425866131729	0.950630540433434	0.989042933178445	0.792167254898863	0.556874926727269	-0.00162634345143855	-0.344215607064796	-0.32604959650766	-0.324191256894146	-0.327761129546227	0.177246791985752	0.180492939621884	0.174257085806807	0.201772736065298	0.205084444489064	0.198710628628189	0.000203818092003714	0.000369374888968272	0.000376859252227043
100	0.405785764645593	0.2	0.792384404975731	0.758602666460843	0.826166143490618	0.221952398572199	0.48826904935925	0.468799785700082	0.507738313018418	0.5	0.37	0.68	0.514018683782738	0.535365889104857	0.556713094426975	0.896737373576427	0.933978893073109	0.97122041256979	0.915470460204438	0.953573285379398	0.991247141874183	0.792384404975731	0.555274009897051	-0.000575981002855099	-0.345048589398357	-0.32604959650766	-0.324191256894146	-0.327761129546227	0.177246791985752	0.180492939621884	0.174257085806807	0.201772736065298	0.205084444489064	0.198710628628189	0.000203818092003714	0.000369374888968272	0.000376859252227043
100	0.405785764645593	0.2	0.792507160359088	0.759174140102662	0.825840180615513	0.225620268249031	0.484161441401439	0.465058717432341	0.503264165370538	0.5	0.37	0.68	0.51085944608214	0.531843478032758	0.552827509983376	0.892291783346728	0.928943507093089	0.965595230839451	0.910028793879599	0.94768417952112	0.985038200581888	0.792507160359088	0.553201155277041	0.000201333909149832	-0.345945854529701	-0.32604959650766	-0.324191256894146	-0.327761129546227	0.177246791985752	0.180492939621884	0.174257085806807	0.201772736065298	0.205084444489064	0.198710628628189	0.000203818092003714	0.000369374888968272	0.000376859252227043
100	0.405785764645593	0.2	0.792544024610134	0.758439544156802	0.826648505063465	0.219345286815479	0.488057539627535	0.468448625994064	0.507666453261005	0.51	0.38	0.68	0.509596798193857	0.530928143936352	0.552259489678847	0.884520206379192	0.921545569186359	0.958570931993525	0.904079040825108	0.94181232285453	0.979675244862176	0.792544024610134	0.556931780021642	-0.000450085472498792	-0.342247313214889	-0.32604959650766	-0.324191256894146	-0.327761129546227	0.177246791985752	0.180492939621884	0.174257085806807	0.201772736065298	0.205084444489064	0.198710628628189	0.000203818092003714	0.000369374888968272	0.000376859252227043
100	0.405785764645593	0.2	0.792567011070997	0.758698658725066	0.826435363416927	0.219419298797671	0.475011400743183	0.455930771423235	0.494092030063132	0.5	0.37	0.68	0.502642308498428	0.523677808118345	0.544713307738261	0.879997493459002	0.916825246766287	0.953653000073572	0.898236752406459	0.935742938407212	0.973298452609016	0.792567011070997	0.549473653737535	0.0034307870980911	-0.346127458157975	-0.32604959650766	-0.324191256894146	-0.327761129546227	0.177246791985752	0.180492939621884	0.174257085806807	0.201772736065298	0.205084444489064	0.198710628628189	0.000203818092003714	0.000369374888968272	0.000376859252227043
100	0.405785764645593	0.2	0.792589959350854	0.759088356383522	0.826091562318186	0.222889821070346	0.480206846132236	0.461110877341682	0.49930281492279	0.51	0.37	0.68	0.503415941150217	0.524263888082835	0.545111835015452	0.875805130744253	0.912074818286034	0.948344505827815	0.894822452899888	0.931596355913962	0.969019911372239	0.792589959350854	0.554022535508687	-0.0065776428846166	-0.351373864126262	-0.32604959650766	-0.324191256894146	-0.327761129546227	0.177246791985752	0.180492939621884	0.174257085806807	0.201772736065298	0.205084444489064	0.198710628628189	0.000203818092003714	0.000369374888968272	0.000376859252227043
100	0.405785764645593	0.2	0.792735800197427	0.759439362390373	0.826032238004481	0.227046771660541	0.4868006080964	0.467671830311548	0.505929385881253	0.5	0.37	0.68	0.512131508601859	0.533078782287641	0.554026055973422	0.89271283877499	0.929226702582515	0.96574056639004	0.91138998945655	0.94882592495185	0.986072434923278	0.792735800197427	0.553510366573673	0.00828479554197017	-0.338383695402273	-0.32604959650766	-0.324191256894146	-0.327761129546227	0.177246791985752	0.180492939621884	0.174257085806807	0.201772736065298	0.205084444489064	0.198710628628189	0.000203818092003714	0.000369374888968272	0.000376859252227043
100	0.405785764645593	0.2	0.792783764295204	0.758895050203246	0.826672478387162	0.219603609604161	0.478655240206751	0.459438581609837	0.497871898803666	0.5	0.37	0.69	0.503430863860114	0.524487560936036	0.545544258011958	0.877901568101267	0.914621023957119	0.951340479812972	0.895297508165057	0.932770428877109	0.970232499013738	0.792783764295204	0.553728964068083	-0.00194764707467748	-0.34746329903354	-0.32604959650766	-0.324191256894146	-0.327761129546227	0.177246791985752	0.180492939621884	0.174257085806807	0.201772736065298	0.205084444489064	0.198710628628189	0.000203818092003714	0.000369374888968272	0.000376859252227043
100	0.405785764645593	0.2	0.792819614587664	0.759336811612559	0.826302417562769	0.226348199219682	0.484595028603178	0.465514940714793	0.503675116491564	0.5	0.37	0.69	0.510186393090774	0.531097432389928	0.552008471689083	0.889791800386367	0.92626174854242	0.962731696698474	0.907258864032762	0.944675742035511	0.981441525611514	0.792819614587664	0.555374299427038	-0.00447588296517291	-0.349603683112162	-0.32604959650766	-0.324191256894146	-0.327761129546227	0.177246791985752	0.180492939621884	0.174257085806807	0.201772736065298	0.205084444489064	0.198710628628189	0.000203818092003714	0.000369374888968272	0.000376859252227043
100	0.405785764645593	0.2	0.793077225147114	0.759459005310199	0.826695444984029	0.223291027744692	0.486688748686224	0.467357406925019	0.506020090447429	0.5	0.37	0.67	0.514098885542045	0.535363598817601	0.556628312093157	0.898759846718473	0.935935322062872	0.97311079740727	0.918072078172509	0.956148013766544	0.994392065321596	0.793077225147114	0.552258624614756	0.0071377383402779	-0.340588116716768	-0.32604959650766	-0.324191256894146	-0.327761129546227	0.177246791985752	0.180492939621884	0.174257085806807	0.201772736065298	0.205084444489064	0.198710628628189	0.000203818092003714	0.000369374888968272	0.000376859252227043
100	0.405785764645593	0.2	0.793091197556581	0.759793344127908	0.826389050985253	0.228898782652506	0.492168760663418	0.472930528336632	0.511406992990204	0.51	0.37	0.68	0.516388699255615	0.537394756534571	0.558400813813527	0.898451058529167	0.93499894275864	0.971546826988112	0.917063886592005	0.954402717724388	0.991817478941707	0.793091197556581	0.55521760791191	0.00254279222929046	-0.342517305777106	-0.32604959650766	-0.324191256894146	-0.327761129546227	0.177246791985752	0.180492939621884	0.174257085806807	0.201772736065298	0.205084444489064	0.198710628628189	0.000203818092003714	0.000369374888968272	0.000376859252227043
100	0.405785764645593	0.2	0.79317306144935	0.759745207409017	0.826600915489683	0.23107281503556	0.491163099039518	0.472081661990156	0.51024453608888	0.5	0.37	0.68	0.52058431089312	0.541626214353881	0.562668117814642	0.911564732066987	0.948409978243309	0.985255224419631	0.930313413192847	0.967652002454627	1.005256752503	0.79317306144935	0.550972696761518	-0.0130529841259153	-0.361961250314644	-0.32604959650766	-0.324191256894146	-0.327761129546227	0.177246791985752	0.180492939621884	0.174257085806807	0.201772736065298	0.205084444489064	0.198710628628189	0.000203818092003714	0.000369374888968272	0.000376859252227043
100	0.405785764645593	0.2	0.793344237681859	0.759779663025771	0.826908812337946	0.225460012716264	0.492885327063289	0.473429476765422	0.512341177361156	0.5	0.37	0.67	0.521210535011756	0.542629974739385	0.564049414467015	0.911683552040847	0.94914969975248	0.986615847464113	0.931370425900182	0.969295417391209	1.00778655327145	0.793344237681859	0.551013463915971	0.000186334524762934	-0.348618104707063	-0.32604959650766	-0.324191256894146	-0.327761129546227	0.177246791985752	0.180492939621884	0.174257085806807	0.201772736065298	0.205084444489064	0.198710628628189	0.000203818092003714	0.000369374888968272	0.000376859252227043
100	0.405785764645593	0.2	0.793406085599862	0.759141323482333	0.827670847717392	0.215820827777606	0.482744197186081	0.463146943951251	0.50234145042091	0.5	0.37	0.68	0.506440262110508	0.527869396415533	0.549298530720557	0.881965530781725	0.919284360317043	0.956603189852361	0.900317735139297	0.93828720310575	0.976175019084695	0.793406085599862	0.55593644301768	-0.0083757245324611	-0.352443672648338	-0.32604959650766	-0.324191256894146	-0.327761129546227	0.177246791985752	0.180492939621884	0.174257085806807	0.201772736065298	0.205084444489064	0.198710628628189	0.000203818092003714	0.000369374888968272	0.000376859252227043
100	0.405785764645593	0.2	0.793535544119461	0.759722945220537	0.827348143018385	0.225061122824996	0.486770748470468	0.467534289784867	0.50600720715607	0.5	0.37	0.68	0.515922910524829	0.537150294205784	0.558377677886739	0.903805231721213	0.940991834671417	0.978178437621622	0.92268125020946	0.96067068878178	0.998518471319625	0.793535544119461	0.551505319267452	-0.00442152967345291	-0.352261537541986	-0.32604959650766	-0.324191256894146	-0.327761129546227	0.177246791985752	0.180492939621884	0.174257085806807	0.201772736065298	0.205084444489064	0.198710628628189	0.000203818092003714	0.000369374888968272	0.000376859252227043
100	0.405785764645593	0.2	0.793839874715754	0.760025244561585	0.827654504869923	0.220293758527484	0.482280016137013	0.46295673628444	0.501603295989585	0.5	0.37	0.68	0.506943568521955	0.528102807984869	0.549262047447783	0.883641894269767	0.920524087084305	0.957406279898844	0.902691616088607	0.939965878601172	0.978110760052575	0.793839874715754	0.554927168945976	-0.00685852665483589	-0.350107063967145	-0.32604959650766	-0.324191256894146	-0.327761129546227	0.177246791985752	0.180492939621884	0.174257085806807	0.201772736065298	0.205084444489064	0.198710628628189	0.000203818092003714	0.000369374888968272	0.000376859252227043
100	0.405785764645593	0.2	0.793859885977783	0.760218252647169	0.827501519308397	0.223821596872485	0.484630868145882	0.465410662819757	0.503851073472008	0.5	0.37	0.67	0.511417029442687	0.532537173647402	0.553657317852118	0.893459242122106	0.930356699477443	0.96725415683278	0.912295238965187	0.949957872464455	0.98763659409541	0.793859885977783	0.550256845254557	-0.00703799286784116	-0.355322746126892	-0.32604959650766	-0.324191256894146	-0.327761129546227	0.177246791985752	0.180492939621884	0.174257085806807	0.201772736065298	0.205084444489064	0.198710628628189	0.000203818092003714	0.000369374888968272	0.000376859252227043
100	0.405785764645593	0.2	0.793932814465357	0.759683253347359	0.828182375583356	0.214201033285331	0.471527764755852	0.452293774840025	0.49076175467168	0.5	0.37	0.67	0.498824646748648	0.520037382273747	0.541250117798845	0.873532483375149	0.910679832976254	0.947827182577358	0.891968636973316	0.930153143266251	0.968087652125671	0.793932814465357	0.548007858496862	0.00230798304324983	-0.347410951047348	-0.32604959650766	-0.324191256894146	-0.327761129546227	0.177246791985752	0.180492939621884	0.174257085806807	0.201772736065298	0.205084444489064	0.198710628628189	0.000203818092003714	0.000369374888968272	0.000376859252227043
100	0.405785764645593	0.2	0.794115108802583	0.760522703086985	0.827707514518181	0.222954551740717	0.489813050272178	0.470338718761343	0.509287381783013	0.5	0.37	0.67	0.518312534619629	0.539773217575917	0.561233900532205	0.907188609379532	0.944750670543531	0.982312731707531	0.927173592667031	0.96562795322324	1.00370291364285	0.794115108802583	0.550261355054913	0.000529718881942562	-0.348373732252876	-0.32604959650766	-0.324191256894146	-0.327761129546227	0.177246791985752	0.180492939621884	0.174257085806807	0.201772736065298	0.205084444489064	0.198710628628189	0.000203818092003714	0.000369374888968272	0.000376859252227043
100	0.405785764645593	0.2	0.794262914802442	0.760919102314374	0.827606727290511	0.226303095198689	0.492421113926661	0.47303039028185	0.511811837571473	0.5	0.37	0.68	0.518565945573257	0.53982328791067	0.561080630248083	0.904567283294624	0.941647806171923	0.978728329049221	0.923702007976924	0.961256332854997	0.999493367596375	0.794262914802442	0.555610028513831	-0.00298425773126861	-0.34667397842975	-0.32604959650766	-0.324191256894146	-0.327761129546227	0.177246791985752	0.180492939621884	0.174257085806807	0.201772736065298	0.205084444489064	0.198710628628189	0.000203818092003714	0.000369374888968272	0.000376859252227043
100	0.405785764645593	0.2	0.794344297283793	0.760219970477478	0.828468624090108	0.220082937364461	0.484987618492934	0.465543921555566	0.504431315430303	0.5	0.37	0.68	0.512461715532154	0.533864959839409	0.555268204146663	0.896303848834373	0.933738470131329	0.971173091428285	0.915080012014909	0.95306476984102	0.991494629850868	0.794344297283793	0.5514249676403	-0.00753731730919142	-0.354988509523876	-0.32604959650766	-0.324191256894146	-0.327761129546227	0.177246791985752	0.180492939621884	0.174257085806807	0.201772736065298	0.205084444489064	0.198710628628189	0.000203818092003714	0.000369374888968272	0.000376859252227043
100	0.405785764645593	0.2	0.79442724975109	0.761024764086371	0.82782973541581	0.224714399850846	0.486411754769199	0.467170356153966	0.505653153384432	0.5	0.37	0.68	0.512786923625525	0.533907136995626	0.555027350365727	0.895215181463443	0.932086511003175	0.968957840542906	0.913143968458098	0.950845187926133	0.989040395088475	0.79442724975109	0.555333101842555	-0.00714445657831698	-0.352434276302684	-0.32604959650766	-0.324191256894146	-0.327761129546227	0.177246791985752	0.180492939621884	0.174257085806807	0.201772736065298	0.205084444489064	0.198710628628189	0.000203818092003714	0.000369374888968272	0.000376859252227043
100	0.405785764645593	0.2	0.794441390697741	0.761100874796592	0.82778190659889	0.226388315506546	0.483930313912139	0.464878580239499	0.502982047584779	0.5	0.37	0.68	0.509933487910611	0.530831669533495	0.551729851156379	0.889852252604488	0.926320330174087	0.962788407743687	0.907898531485874	0.945607709809785	0.982775786099529	0.794441390697741	0.554962100689072	-0.00949869396439969	-0.3547188129083	-0.32604959650766	-0.324191256894146	-0.327761129546227	0.177246791985752	0.180492939621884	0.174257085806807	0.201772736065298	0.205084444489064	0.198710628628189	0.000203818092003714	0.000369374888968272	0.000376859252227043
100	0.405785764645593	0.2	0.794441578586909	0.760798700336424	0.828084456837395	0.225750119027281	0.493048709150878	0.473602561737835	0.512494856563921	0.5	0.37	0.68	0.519292732487353	0.540614920841691	0.561937109196028	0.905947314308415	0.943145561205238	0.98034380810206	0.924810324767422	0.962884764697912	1.0006515305839	0.794441578586909	0.553329250080396	0.000202702576942033	-0.345966583746799	-0.32604959650766	-0.324191256894146	-0.327761129546227	0.177246791985752	0.180492939621884	0.174257085806807	0.201772736065298	0.205084444489064	0.198710628628189	0.000203818092003714	0.000369374888968272	0.000376859252227043
100	0.405785764645593	0.2	0.794451231403962	0.760583637351833	0.828318825456092	0.220626223266607	0.486987009219756	0.467494000668103	0.506480017771409	0.5	0.37	0.68	0.512880023880769	0.534265484821856	0.555650945762942	0.895081704718821	0.932403756551738	0.969725808384654	0.913918420976472	0.951860369415586	0.98993419651435	0.794451231403962	0.554931023024632	-0.00130753477610222	-0.346269509672057	-0.32604959650766	-0.324191256894146	-0.327761129546227	0.177246791985752	0.180492939621884	0.174257085806807	0.201772736065298	0.205084444489064	0.198710628628189	0.000203818092003714	0.000369374888968272	0.000376859252227043
100	0.405785764645593	0.2	0.794465545946269	0.760617903129214	0.828313188763324	0.21850972016837	0.481188389790775	0.46180816911902	0.500568610462531	0.5	0.37	0.67	0.509695755958245	0.531085624926505	0.552475493894765	0.893000895704006	0.93047653077524	0.967952165846473	0.912593445463553	0.950754721507572	0.98923091129577	0.794465545946269	0.551102104992727	0.0012213656272696	-0.34650844990021	-0.32604959650766	-0.324191256894146	-0.327761129546227	0.177246791985752	0.180492939621884	0.174257085806807	0.201772736065298	0.205084444489064	0.198710628628189	0.000203818092003714	0.000369374888968272	0.000376859252227043
100	0.405785764645593	0.2	0.794783752234612	0.760675305425631	0.828892199043594	0.220564562968961	0.481767035505795	0.462479512681308	0.501054558330282	0.5	0.37	0.67	0.509593230904618	0.530845612475626	0.552097994046634	0.891860912911323	0.929055615038375	0.966250317165426	0.911610482074612	0.949208935800861	0.987299009692305	0.794783752234612	0.549212113317182	-0.00375264553107097	-0.353494537160352	-0.32604959650766	-0.324191256894146	-0.327761129546227	0.177246791985752	0.180492939621884	0.174257085806807	0.201772736065298	0.205084444489064	0.198710628628189	0.000203818092003714	0.000369374888968272	0.000376859252227043
100	0.405785764645593	0.2	0.794811699239988	0.761393461788568	0.828229936691408	0.224378181008143	0.485246235387434	0.466032401133151	0.504460069641718	0.5	0.37	0.68	0.511594847040599	0.532687154297525	0.553779461554451	0.89319848487426	0.930023751964751	0.966849019055242	0.911559837342057	0.949661022040946	0.98706108127335	0.794811699239988	0.553817019375352	0.00278141382617695	-0.34412183276274	-0.32604959650766	-0.324191256894146	-0.327761129546227	0.177246791985752	0.180492939621884	0.174257085806807	0.201772736065298	0.205084444489064	0.198710628628189	0.000203818092003714	0.000369374888968272	0.000376859252227043
100	0.405785764645593	0.2	0.794919202138697	0.761576681010513	0.828261723266881	0.225235680164906	0.486418875047132	0.467205936299685	0.505631813794579	0.5	0.37	0.67	0.514543335186684	0.535702932729784	0.556862530272885	0.90023116972774	0.937251432054688	0.974271694381636	0.919037035182415	0.956708245268209	0.994868128324625	0.794919202138697	0.552999688663119	0.003544884153035	-0.34379035521943	-0.32604959650766	-0.324191256894146	-0.327761129546227	0.177246791985752	0.180492939621884	0.174257085806807	0.201772736065298	0.205084444489064	0.198710628628189	0.000203818092003714	0.000369374888968272	0.000376859252227043
100	0.405785764645593	0.2	0.795077397975088	0.761399425040111	0.828755370910066	0.224128459502515	0.483156011341168	0.464011205639322	0.502300817043015	0.5	0.37	0.68	0.508636330666299	0.529622340497871	0.550608350329444	0.887198843868904	0.923804100979819	0.960409358090734	0.90549643670813	0.942792369323696	0.980137439882009	0.795077397975088	0.553512179816045	0.00266462843439157	-0.344019138799895	-0.32604959650766	-0.324191256894146	-0.327761129546227	0.177246791985752	0.180492939621884	0.174257085806807	0.201772736065298	0.205084444489064	0.198710628628189	0.000203818092003714	0.000369374888968272	0.000376859252227043
100	0.405785764645593	0.2	0.795113771058937	0.761697021848266	0.828530520269608	0.232328051422362	0.499284302939038	0.479955627614076	0.518612978264	0.5	0.37	0.68	0.527095623037908	0.548322710661725	0.569549798285542	0.920506071479419	0.957576504591599	0.994646937703778	0.940421603575819	0.978014461454731	1.01545747732219	0.795113771058937	0.556991996855977	0.00487520196282126	-0.338308778942357	-0.32604959650766	-0.324191256894146	-0.327761129546227	0.177246791985752	0.180492939621884	0.174257085806807	0.201772736065298	0.205084444489064	0.198710628628189	0.000203818092003714	0.000369374888968272	0.000376859252227043
100	0.405785764645593	0.2	0.795373363106985	0.761678150066282	0.829068576147688	0.23198822391911	0.485997983648973	0.467165716561163	0.504830250736784	0.5	0.37	0.68	0.513635835135736	0.534341393977575	0.555046952819413	0.897664454187304	0.933850878313048	0.970037302438792	0.916264357719926	0.953250818209965	0.990082524365024	0.795373363106985	0.551237226258847	0.00379470139082463	-0.344744310109242	-0.32604959650766	-0.324191256894146	-0.327761129546227	0.177246791985752	0.180492939621884	0.174257085806807	0.201772736065298	0.205084444489064	0.198710628628189	0.000203818092003714	0.000369374888968272	0.000376859252227043
100	0.405785764645593	0.2	0.795373790792599	0.761944787667688	0.82880279391751	0.2263785111047	0.485793798177205	0.466668166109285	0.504919430245126	0.49	0.37	0.67	0.516155595650867	0.537309389136547	0.558463182622227	0.905573051661695	0.942686483120077	0.979799914578459	0.924274381198712	0.962540960538588	1.00031977843372	0.795373790792599	0.54862415753064	-0.00631609703385522	-0.357495409850397	-0.32604959650766	-0.324191256894146	-0.327761129546227	0.177246791985752	0.180492939621884	0.174257085806807	0.201772736065298	0.205084444489064	0.198710628628189	0.000203818092003714	0.000369374888968272	0.000376859252227043
100	0.405785764645593	0.2	0.795410549361259	0.761974732455915	0.828846366266603	0.226729918207177	0.482743393066978	0.463756902644072	0.501729883489883	0.5	0.37	0.68	0.509892238987237	0.530767538216315	0.551642837445392	0.891126768804343	0.927610042185362	0.964093315566381	0.909781775147266	0.947221618933881	0.984406720949481	0.795410549361259	0.551031709481115	0.000887997629353168	-0.347589032789322	-0.32604959650766	-0.324191256894146	-0.327761129546227	0.177246791985752	0.180492939621884	0.174257085806807	0.201772736065298	0.205084444489064	0.198710628628189	0.000203818092003714	0.000369374888968272	0.000376859252227043
100	0.405785764645593	0.2	0.795439844733815	0.761974516384684	0.828905173082946	0.233849812479714	0.498181264919013	0.478977207226655	0.517385322611371	0.5	0.37	0.67	0.527942307950369	0.549109566824376	0.570276825698383	0.924168762482924	0.961222279778579	0.998275797074234	0.943775422529985	0.981417169332955	1.01946246477911	0.795439844733815	0.552037974962403	-0.00326860314266032	-0.351410288865024	-0.32604959650766	-0.324191256894146	-0.327761129546227	0.177246791985752	0.180492939621884	0.174257085806807	0.201772736065298	0.205084444489064	0.198710628628189	0.000203818092003714	0.000369374888968272	0.000376859252227043
100	0.405785764645593	0.2	0.795480035666387	0.761337339794098	0.829622731538676	0.218129511971465	0.482728626913378	0.463264702083056	0.502192551743699	0.5	0.37	0.67	0.510427935645373	0.531873409315234	0.553318882985094	0.893287095306849	0.930818279523496	0.968349463740142	0.912527092506515	0.950446271256215	0.988787689085028	0.795480035666387	0.548661050115072	-0.00246378706670381	-0.352377525360923	-0.32604959650766	-0.324191256894146	-0.327761129546227	0.177246791985752	0.180492939621884	0.174257085806807	0.201772736065298	0.205084444489064	0.198710628628189	0.000203818092003714	0.000369374888968272	0.000376859252227043
100	0.405785764645593	0.2	0.795612590831151	0.762172761061544	0.829052420600758	0.224852663083218	0.492475212077925	0.473001683348089	0.511948740807762	0.5	0.37	0.69	0.516629074766567	0.537898747759954	0.559168420753342	0.899051467169856	0.936065510019783	0.973079552869711	0.917493918066323	0.955514044267966	0.99295684969126	0.795612590831151	0.560494445098899	0.00397475538196702	-0.336505115921617	-0.32604959650766	-0.324191256894146	-0.327761129546227	0.177246791985752	0.180492939621884	0.174257085806807	0.201772736065298	0.205084444489064	0.198710628628189	0.000203818092003714	0.000369374888968272	0.000376859252227043
100	0.405785764645593	0.2	0.795617118088545	0.761919593750899	0.829314642426191	0.231446651853221	0.49751233720941	0.478204546578904	0.516820127839915	0.5	0.36	0.67	0.525518803818311	0.546736935492522	0.567955067166734	0.918144337659186	0.955214956847	0.992285576034813	0.937546039859955	0.975252202815589	1.0128374268159	0.795617118088545	0.549881359049458	0.00224010398582042	-0.347237336559592	-0.32604959650766	-0.324191256894146	-0.327761129546227	0.177246791985752	0.180492939621884	0.174257085806807	0.201772736065298	0.205084444489064	0.198710628628189	0.000203818092003714	0.000369374888968272	0.000376859252227043
100	0.405785764645593	0.2	0.795691876276261	0.762244671246772	0.82913908130575	0.226032920908807	0.489702774093379	0.470404204178248	0.50900134400851	0.5	0.37	0.67	0.516439243667716	0.537626424314303	0.558813604960891	0.901707430230023	0.938700432696245	0.975693435162467	0.920912644378774	0.958825154670753	0.99618621832218	0.795691876276261	0.552525236796649	-0.00107666298048778	-0.347759678615081	-0.32604959650766	-0.324191256894146	-0.327761129546227	0.177246791985752	0.180492939621884	0.174257085806807	0.201772736065298	0.205084444489064	0.198710628628189	0.000203818092003714	0.000369374888968272	0.000376859252227043
100	0.405785764645593	0.2	0.795776961339348	0.762258263809157	0.829295658869539	0.219357100985473	0.478499304289026	0.459275079483825	0.497723529094227	0.5	0.37	0.68	0.504016243401618	0.525113232986847	0.546210222572077	0.87978544894242	0.916611294729268	0.953437140516116	0.897414025535057	0.935184179797737	0.972497421688212	0.795776961339348	0.554713600100257	-0.00247334891182395	-0.34834313264513	-0.32604959650766	-0.324191256894146	-0.327761129546227	0.177246791985752	0.180492939621884	0.174257085806807	0.201772736065298	0.205084444489064	0.198710628628189	0.000203818092003714	0.000369374888968272	0.000376859252227043
100	0.405785764645593	0.2	0.795936760166495	0.762395294773384	0.829478225559606	0.227916983594551	0.493855931852538	0.474497904558838	0.513213959146239	0.5	0.37	0.67	0.522602840079774	0.543923397968087	0.5652439558564	0.91436450550332	0.951667711447678	0.988970917392036	0.933967306576226	0.972003125764089	1.01020233934298	0.795936760166495	0.551825434703845	0.00104008891969822	-0.346381096852784	-0.32604959650766	-0.324191256894146	-0.327761129546227	0.177246791985752	0.180492939621884	0.174257085806807	0.201772736065298	0.205084444489064	0.198710628628189	0.000203818092003714	0.000369374888968272	0.000376859252227043
100	0.405785764645593	0.2	0.79605535810088	0.762235073955957	0.829875642245803	0.219209810493235	0.486621175972723	0.467062234262476	0.50618011768297	0.5	0.37	0.68	0.513642613588788	0.535152179556898	0.556661745525009	0.897812977271191	0.935410261746309	0.973007546221426	0.916926473598908	0.955350056738291	0.993785129075989	0.79605535810088	0.552088942003456	-0.00208402947497449	-0.348820953743026	-0.32604959650766	-0.324191256894146	-0.327761129546227	0.177246791985752	0.180492939621884	0.174257085806807	0.201772736065298	0.205084444489064	0.198710628628189	0.000203818092003714	0.000369374888968272	0.000376859252227043
100	0.405785764645593	0.2	0.796117590230054	0.762343801396474	0.829891379063633	0.230293748053431	0.493682092657164	0.474460650225161	0.512903535089167	0.5	0.37	0.67	0.523087071592275	0.544278477094005	0.565469882595735	0.915809743181159	0.952911206176816	0.990012669172473	0.935142126108671	0.973150988265384	1.01110284299636	0.796117590230054	0.549165401016806	-0.00425821573535014	-0.354130479035232	-0.32604959650766	-0.324191256894146	-0.327761129546227	0.177246791985752	0.180492939621884	0.174257085806807	0.201772736065298	0.205084444489064	0.198710628628189	0.000203818092003714	0.000369374888968272	0.000376859252227043
100	0.405785764645593	0.2	0.796189182258019	0.762451164039781	0.829927200476257	0.221002652780893	0.483288879848302	0.463965049485612	0.502612710210993	0.5	0.37	0.68	0.511832655343745	0.533150139100147	0.554467622856549	0.896466945477689	0.933804187150043	0.971141428822398	0.914892846556484	0.953435902056294	0.991534644450551	0.796189182258019	0.551613200169908	0.000626628293476698	-0.346903917344596	-0.32604959650766	-0.324191256894146	-0.327761129546227	0.177246791985752	0.180492939621884	0.174257085806807	0.201772736065298	0.205084444489064	0.198710628628189	0.000203818092003714	0.000369374888968272	0.000376859252227043
100	0.405785764645593	0.2	0.796522081128563	0.76289570109868	0.830148461158445	0.226105694603917	0.489342535551552	0.470062172338651	0.508622898764454	0.5	0.37	0.68	0.516585403508805	0.537773992585395	0.558962581661985	0.90255314131652	0.939572823834156	0.976592506351793	0.921551916975325	0.959107518330071	0.996911683072472	0.796522081128563	0.552786915103805	-0.00669620770373378	-0.353844655554789	-0.32604959650766	-0.324191256894146	-0.327761129546227	0.177246791985752	0.180492939621884	0.174257085806807	0.201772736065298	0.205084444489064	0.198710628628189	0.000203818092003714	0.000369374888968272	0.000376859252227043
100	0.405785764645593	0.2	0.796535575209748	0.762579048874732	0.830492101544763	0.22250960398518	0.487759484574974	0.468341863262634	0.507177105887313	0.5	0.37	0.68	0.515210097191773	0.53657089226115	0.557931687330527	0.900734595395237	0.938079374173853	0.975424152952469	0.918746894643556	0.956497365755232	0.995113163796506	0.796535575209748	0.552495922528675	0.00129490056037642	-0.345731472190327	-0.32604959650766	-0.324191256894146	-0.327761129546227	0.177246791985752	0.180492939621884	0.174257085806807	0.201772736065298	0.205084444489064	0.198710628628189	0.000203818092003714	0.000369374888968272	0.000376859252227043
100	0.405785764645593	0.2	0.796571779755132	0.763148203762839	0.829995355747426	0.23233204176393	0.496706240060302	0.477477583780316	0.515934896340288	0.5	0.37	0.67	0.526290270110094	0.547484678080677	0.56867908605126	0.921277865251797	0.958378948132028	0.99548003101226	0.940330594632195	0.978591498288934	1.01625461419924	0.796571779755132	0.551054936035705	0.00177222537196781	-0.347103088848996	-0.32604959650766	-0.324191256894146	-0.327761129546227	0.177246791985752	0.180492939621884	0.174257085806807	0.201772736065298	0.205084444489064	0.198710628628189	0.000203818092003714	0.000369374888968272	0.000376859252227043
100	0.405785764645593	0.2	0.796594443507177	0.763010518408948	0.830178368605407	0.234368192839377	0.504208047241035	0.48479974312512	0.523616351356949	0.5	0.37	0.67	0.533933166819341	0.555308461311872	0.576683755804403	0.93417034977793	0.971568600296146	1.00896685081436	0.954924289973428	0.993158772479549	1.03112589997446	0.796594443507177	0.551999648173744	-0.00247638188613695	-0.350594766568562	-0.32604959650766	-0.324191256894146	-0.327761129546227	0.177246791985752	0.180492939621884	0.174257085806807	0.201772736065298	0.205084444489064	0.198710628628189	0.000203818092003714	0.000369374888968272	0.000376859252227043
100	0.405785764645593	0.2	0.796630027840528	0.763021545248339	0.830238510432718	0.226172988642424	0.49135618207607	0.472000201989467	0.510712162162672	0.5	0.37	0.68	0.51979340151429	0.541109304953421	0.562425208392552	0.909382494463467	0.946674829042452	0.983967163621437	0.928209113294144	0.966407039971824	1.00468452045317	0.796630027840528	0.553775582014185	0.00339915412706578	-0.342122324308694	-0.32604959650766	-0.324191256894146	-0.327761129546227	0.177246791985752	0.180492939621884	0.174257085806807	0.201772736065298	0.205084444489064	0.198710628628189	0.000203818092003714	0.000369374888968272	0.000376859252227043
100	0.405785764645593	0.2	0.796727643823965	0.762813992110254	0.830641295537676	0.224118054230141	0.4945766946457	0.474978763969523	0.514174625321876	0.5	0.37	0.68	0.520509409079382	0.541985963589279	0.563462518099177	0.907740506549164	0.945194466323351	0.982648426097538	0.926911821112295	0.96560939834893	1.00385287812951	0.796727643823965	0.554117460134429	-0.00480043024994357	-0.349570910485147	-0.32604959650766	-0.324191256894146	-0.327761129546227	0.177246791985752	0.180492939621884	0.174257085806807	0.201772736065298	0.205084444489064	0.198710628628189	0.000203818092003714	0.000369374888968272	0.000376859252227043
100	0.405785764645593	0.2	0.796733472263563	0.763034964845861	0.830431979681265	0.222411471733272	0.484405525274191	0.465115953497687	0.503695097050695	0.5	0.37	0.68	0.510653720272477	0.531831862015541	0.553010003758606	0.89162874736812	0.928606917200854	0.965585087033589	0.910239127683364	0.947670438000182	0.98541448528304	0.796733472263563	0.553840538942859	0.00122616321226322	-0.344499185715534	-0.32604959650766	-0.324191256894146	-0.327761129546227	0.177246791985752	0.180492939621884	0.174257085806807	0.201772736065298	0.205084444489064	0.198710628628189	0.000203818092003714	0.000369374888968272	0.000376859252227043
100	0.405785764645593	0.2	0.796760547067416	0.762943027766482	0.83057806636835	0.227205399278702	0.496571892570302	0.47706796761889	0.516075817521714	0.5	0.37	0.68	0.522365378195968	0.543721192933228	0.565077007670488	0.910489360461934	0.947712811544055	0.984936262626175	0.930065080572544	0.968110007378674	1.00624936815945	0.796760547067416	0.555032755838657	0.00589099075847384	-0.338612087695554	-0.32604959650766	-0.324191256894146	-0.327761129546227	0.177246791985752	0.180492939621884	0.174257085806807	0.201772736065298	0.205084444489064	0.198710628628189	0.000203818092003714	0.000369374888968272	0.000376859252227043
100	0.405785764645593	0.2	0.796863954509696	0.763137298925951	0.83059061009344	0.229032827941643	0.496728966813809	0.477319851966326	0.516138081661292	0.5	0.37	0.68	0.524856874412263	0.546198973032283	0.567541071652302	0.917339533588676	0.954641037576436	0.991942541564196	0.936528961393553	0.974341616715054	1.01234068784275	0.796863954509696	0.552081364277938	0.00553649065399045	-0.341797916734791	-0.32604959650766	-0.324191256894146	-0.327761129546227	0.177246791985752	0.180492939621884	0.174257085806807	0.201772736065298	0.205084444489064	0.198710628628189	0.000203818092003714	0.000369374888968272	0.000376859252227043
100	0.405785764645593	0.2	0.7968768047393	0.763188364572527	0.830565244906073	0.228010630425393	0.489840846630685	0.470645309137719	0.509036384123652	0.5	0.37	0.68	0.516339828031696	0.537399042551976	0.558458257072255	0.901122663107205	0.93787546512095	0.974628267134695	0.919453184001819	0.957132054345455	0.994416291377404	0.7968768047393	0.553269896772471	0.000815700251039087	-0.34595960494619	-0.32604959650766	-0.324191256894146	-0.327761129546227	0.177246791985752	0.180492939621884	0.174257085806807	0.201772736065298	0.205084444489064	0.198710628628189	0.000203818092003714	0.000369374888968272	0.000376859252227043
100	0.405785764645593	0.2	0.796889340969077	0.763360555544876	0.830418126393278	0.228099853930155	0.497736216888047	0.478236223307052	0.517236210469042	0.5	0.37	0.69	0.522807454613059	0.544124831909479	0.565442209205898	0.910320249246627	0.947438389094353	0.984556528942079	0.929200495783517	0.966945316388174	1.00513159155995	0.796889340969077	0.56010901071643	0.00401894928134035	-0.335629837811391	-0.32604959650766	-0.324191256894146	-0.327761129546227	0.177246791985752	0.180492939621884	0.174257085806807	0.201772736065298	0.205084444489064	0.198710628628189	0.000203818092003714	0.000369374888968272	0.000376859252227043
100	0.405785764645593	0.2	0.797279813728658	0.763012828704188	0.831546798753127	0.220497658179154	0.485011168598784	0.465589987912646	0.504432349284922	0.5	0.37	0.67	0.512490871656149	0.533868431476653	0.555245991297158	0.896330365443928	0.933719043108159	0.971107720772389	0.915679121166957	0.953575450150783	0.991815263243972	0.797279813728658	0.55187655473287	0.000327459877269868	-0.346279183532839	-0.32604959650766	-0.324191256894146	-0.327761129546227	0.177246791985752	0.180492939621884	0.174257085806807	0.201772736065298	0.205084444489064	0.198710628628189	0.000203818092003714	0.000369374888968272	0.000376859252227043
100	0.405785764645593	0.2	0.797282666422215	0.76346193470188	0.831103398142551	0.226096239443731	0.489627179417358	0.470335079854979	0.508919278979737	0.5	0.37	0.67	0.516141229749818	0.537312195767604	0.55848316178539	0.900936159173178	0.937890557912638	0.974844956652098	0.920430182561518	0.958462799593866	0.99595893168893	0.797282666422215	0.550356093242982	0.000556089640348078	-0.347844095523231	-0.32604959650766	-0.324191256894146	-0.327761129546227	0.177246791985752	0.180492939621884	0.174257085806807	0.201772736065298	0.205084444489064	0.198710628628189	0.000203818092003714	0.000369374888968272	0.000376859252227043
100	0.405785764645593	0.2	0.797459034062722	0.763838022568497	0.831080045556948	0.224588432649836	0.489018756290512	0.469667234193667	0.508370278387358	0.5	0.37	0.68	0.519017583028153	0.540402468954599	0.561787354881045	0.910073562008159	0.947570980100761	0.985068398193364	0.929430037704734	0.967598078557158	1.00566221537632	0.797459034062722	0.552049610724302	0.00124130785678328	-0.345980076461234	-0.32604959650766	-0.324191256894146	-0.327761129546227	0.177246791985752	0.180492939621884	0.174257085806807	0.201772736065298	0.205084444489064	0.198710628628189	0.000203818092003714	0.000369374888968272	0.000376859252227043
100	0.405785764645593	0.2	0.797518924671547	0.763903207466842	0.831134641876252	0.222560861173878	0.484429874183566	0.46514766058986	0.503712087777272	0.51	0.37	0.69	0.507455399085968	0.528491436076989	0.549527473068009	0.882421604581214	0.919001476524799	0.955581348468385	0.900536976211273	0.937924578082189	0.975301487482833	0.797518924671547	0.557141705613936	-0.00600893928246572	-0.34919358789514	-0.32604959650766	-0.324191256894146	-0.327761129546227	0.177246791985752	0.180492939621884	0.174257085806807	0.201772736065298	0.205084444489064	0.198710628628189	0.000203818092003714	0.000369374888968272	0.000376859252227043
100	0.405785764645593	0.2	0.797552950791644	0.763906002905713	0.831199898677575	0.229024996844645	0.494723374568722	0.475392197274006	0.514054551863438	0.5	0.37	0.68	0.521388055236794	0.542589591553386	0.563791127869979	0.909752863769594	0.946746726951931	0.983740590134269	0.929225837446939	0.967230348314074	1.00507452006335	0.797552950791644	0.554812898083443	0.00270559392448158	-0.342031235378498	-0.32604959650766	-0.324191256894146	-0.327761129546227	0.177246791985752	0.180492939621884	0.174257085806807	0.201772736065298	0.205084444489064	0.198710628628189	0.000203818092003714	0.000369374888968272	0.000376859252227043
100	0.405785764645593	0.2	0.797576150460228	0.763659892295437	0.83149240862502	0.228827857772026	0.495579902480311	0.47620444022057	0.514955364740052	0.5	0.37	0.68	0.521220599904465	0.54242764715033	0.563634694396195	0.908269947328129	0.945224978822504	0.98218001031688	0.92736236038878	0.965235130992143	1.00289384844953	0.797576150460228	0.55355934326016	-0.00248889987946843	-0.348458739350262	-0.32604959650766	-0.324191256894146	-0.327761129546227	0.177246791985752	0.180492939621884	0.174257085806807	0.201772736065298	0.205084444489064	0.198710628628189	0.000203818092003714	0.000369374888968272	0.000376859252227043
100	0.405785764645593	0.2	0.797591974093736	0.763631230245985	0.831552717941488	0.226295493907766	0.49518580551905	0.475685789638632	0.514685821399469	0.5	0.37	0.67	0.525474847458732	0.547015890082666	0.5685569327066	0.921174656693017	0.958936811513321	0.996698966333625	0.940060430752144	0.978924186140784	1.01741959048645	0.797591974093736	0.550973766557633	0.00164537288727579	-0.346569616188043	-0.32604959650766	-0.324191256894146	-0.327761129546227	0.177246791985752	0.180492939621884	0.174257085806807	0.201772736065298	0.205084444489064	0.198710628628189	0.000203818092003714	0.000369374888968272	0.000376859252227043
100	0.405785764645593	0.2	0.797664131150553	0.764032734014579	0.831295528286526	0.225931348898609	0.492323820866815	0.472916324686196	0.511731317047435	0.5	0.37	0.68	0.521123281605447	0.542509090403865	0.563894899202283	0.912074307241503	0.949503927895804	0.986933548550105	0.930622340899824	0.968937049263586	1.00697327816067	0.797664131150553	0.5528323376342	-0.00078974044874573	-0.348010417586708	-0.32604959650766	-0.324191256894146	-0.327761129546227	0.177246791985752	0.180492939621884	0.174257085806807	0.201772736065298	0.205084444489064	0.198710628628189	0.000203818092003714	0.000369374888968272	0.000376859252227043
100	0.405785764645593	0.2	0.798145120932044	0.764537343005675	0.831752898858413	0.228376309412764	0.493561564371443	0.47424029073448	0.512882838008406	0.5	0.37	0.68	0.51981727628072	0.540995425907538	0.562173575534356	0.906665473774201	0.943604409706546	0.980543345638891	0.926145346083979	0.963771376570645	1.00191661745635	0.798145120932044	0.554276315345822	0.00893286294958066	-0.335324362422814	-0.32604959650766	-0.324191256894146	-0.327761129546227	0.177246791985752	0.180492939621884	0.174257085806807	0.201772736065298	0.205084444489064	0.198710628628189	0.000203818092003714	0.000369374888968272	0.000376859252227043
100	0.405785764645593	0.2	0.798147645890641	0.764000508441112	0.832294783340171	0.223647742101023	0.495265596120045	0.475613789602421	0.514917402637669	0.5	0.37	0.68	0.521095201525966	0.542626246885712	0.564157292245458	0.908638078926178	0.946181943532226	0.983725808138274	0.928422875964486	0.966479044411179	1.00495940489292	0.798147645890641	0.555102346388443	0.00738172025979637	-0.335858645001424	-0.32604959650766	-0.324191256894146	-0.327761129546227	0.177246791985752	0.180492939621884	0.174257085806807	0.201772736065298	0.205084444489064	0.198710628628189	0.000203818092003714	0.000369374888968272	0.000376859252227043
100	0.405785764645593	0.2	0.798335606068427	0.764577211128599	0.832094001008255	0.223975588845987	0.48721260665007	0.467898570809747	0.506526642490392	0.5	0.37	0.68	0.511092781560697	0.532189798984174	0.553286816407651	0.889459076332147	0.926174393604967	0.962889710877788	0.907370541721125	0.944894051371243	0.98220326221296	0.798335606068427	0.555060350189431	0.00249661951947105	-0.341838738472087	-0.32604959650766	-0.324191256894146	-0.327761129546227	0.177246791985752	0.180492939621884	0.174257085806807	0.201772736065298	0.205084444489064	0.198710628628189	0.000203818092003714	0.000369374888968272	0.000376859252227043
100	0.405785764645593	0.2	0.798392908693539	0.764738594838304	0.832047222548774	0.228127832430108	0.493309944858703	0.473984896374487	0.512634993342919	0.5	0.37	0.67	0.523551405612461	0.544897352234031	0.566243298855601	0.917751920022662	0.955169990696602	0.992588061370541	0.936765515809419	0.974824531757584	1.01303406802754	0.798392908693539	0.550598702095899	0.000693009886217341	-0.34832939932444	-0.32604959650766	-0.324191256894146	-0.327761129546227	0.177246791985752	0.180492939621884	0.174257085806807	0.201772736065298	0.205084444489064	0.198710628628189	0.000203818092003714	0.000369374888968272	0.000376859252227043
100	0.405785764645593	0.2	0.798488252789209	0.764820547716255	0.832155957862163	0.226995294839417	0.498792384657221	0.479189516310135	0.518395253004307	0.5	0.37	0.68	0.525624742543705	0.547127200918414	0.568629659293122	0.917226535823711	0.954748790410285	0.992271044996859	0.936539233085393	0.974807881174061	1.01309328878914	0.798488252789209	0.555006381449651	-0.000196344369811988	-0.344712891365373	-0.32604959650766	-0.324191256894146	-0.327761129546227	0.177246791985752	0.180492939621884	0.174257085806807	0.201772736065298	0.205084444489064	0.198710628628189	0.000203818092003714	0.000369374888968272	0.000376859252227043
100	0.405785764645593	0.2	0.798696412110422	0.764764525861688	0.832628298359156	0.219147084179153	0.482686516777721	0.463282166518418	0.502090867037023	0.5	0.37	0.67	0.511487400499075	0.532910803750471	0.554334207001866	0.896328059417492	0.933870328188345	0.971412596959199	0.915592108851712	0.953437221730154	0.991982870640683	0.798696412110422	0.548872424971995	0.00231824801358191	-0.346857494136642	-0.32604959650766	-0.324191256894146	-0.327761129546227	0.177246791985752	0.180492939621884	0.174257085806807	0.201772736065298	0.205084444489064	0.198710628628189	0.000203818092003714	0.000369374888968272	0.000376859252227043
100	0.405785764645593	0.2	0.798791962696359	0.76526293816176	0.832320987230958	0.233858864548622	0.498599125786186	0.47937944577989	0.517818805792482	0.51	0.37	0.68	0.521574465969786	0.542485863868972	0.563397261768157	0.905406574391591	0.941706888868139	0.978007203344687	0.923692149399145	0.961146639233805	0.997893830855109	0.798791962696359	0.556130588140236	0.000199569788962528	-0.34289252122891	-0.32604959650766	-0.324191256894146	-0.327761129546227	0.177246791985752	0.180492939621884	0.174257085806807	0.201772736065298	0.205084444489064	0.198710628628189	0.000203818092003714	0.000369374888968272	0.000376859252227043
100	0.405785764645593	0.2	0.798808749424956	0.765072067659624	0.832545431190288	0.2259023475023	0.492474652191835	0.473059600407628	0.511889703976042	0.5	0.37	0.68	0.520216627733234	0.541567072281327	0.562917516829421	0.909279569656374	0.946597721356473	0.983915873056572	0.928262142508483	0.966239392399681	1.00483925019477	0.798808749424956	0.553887659055761	-0.00509895527981268	-0.350498508449414	-0.32604959650766	-0.324191256894146	-0.327761129546227	0.177246791985752	0.180492939621884	0.174257085806807	0.201772736065298	0.205084444489064	0.198710628628189	0.000203818092003714	0.000369374888968272	0.000376859252227043
100	0.405785764645593	0.2	0.79882453690836	0.76511697451318	0.83253209930354	0.224279833364536	0.489520432804363	0.470131878798543	0.508908986810183	0.5	0.37	0.68	0.517673093732083	0.539022279328334	0.560371464924585	0.905601624494529	0.942949242888631	0.980296861282734	0.923970134731383	0.962797677979238	1.00089166317101	0.79882453690836	0.552712694651101	4.61301971490881e-05	-0.347337301845183	-0.32604959650766	-0.324191256894146	-0.327761129546227	0.177246791985752	0.180492939621884	0.174257085806807	0.201772736065298	0.205084444489064	0.198710628628189	0.000203818092003714	0.000369374888968272	0.000376859252227043
100	0.405785764645593	0.2	0.799017880272676	0.765362956946906	0.832672803598446	0.225404902058292	0.488447703012433	0.469163977847469	0.507731428177397	0.5	0.37	0.68	0.517027906695253	0.538278950096052	0.55952999349685	0.904951465825973	0.942147065186955	0.979342664547937	0.923082040736586	0.961392352111933	1.00013367737483	0.799017880272676	0.551068856610816	-0.00437539540841708	-0.352578267548445	-0.32604959650766	-0.324191256894146	-0.327761129546227	0.177246791985752	0.180492939621884	0.174257085806807	0.201772736065298	0.205084444489064	0.198710628628189	0.000203818092003714	0.000369374888968272	0.000376859252227043
100	0.405785764645593	0.2	0.799056905425188	0.764542881148888	0.833570929701489	0.215047518387033	0.482873534994383	0.463226137247954	0.502520932740811	0.5	0.37	0.67	0.511976328832405	0.533691430292542	0.555406531752679	0.897814723689205	0.935894878413894	0.973975033138582	0.916617232091875	0.955831610818557	0.994554588577973	0.799056905425188	0.548071308201041	0.00630109285779226	-0.343801120220129	-0.32604959650766	-0.324191256894146	-0.327761129546227	0.177246791985752	0.180492939621884	0.174257085806807	0.201772736065298	0.205084444489064	0.198710628628189	0.000203818092003714	0.000369374888968272	0.000376859252227043
100	0.405785764645593	0.2	0.799128411493113	0.765550639067215	0.832706183919012	0.229391491400926	0.494711389599255	0.47540072039083	0.514022058807679	0.5	0.37	0.67	0.521705148108421	0.542896692646199	0.564088237183977	0.91065367587154	0.947644221202928	0.984634766534315	0.930266354343684	0.967804905875187	1.00601746758519	0.799128411493113	0.553568215921884	0.000410597983534586	-0.34552748818236	-0.32604959650766	-0.324191256894146	-0.327761129546227	0.177246791985752	0.180492939621884	0.174257085806807	0.201772736065298	0.205084444489064	0.198710628628189	0.000203818092003714	0.000369374888968272	0.000376859252227043
100	0.405785764645593	0.2	0.799204617494919	0.765383381038241	0.833025853951596	0.221770999534453	0.486659043205031	0.467243779476667	0.506074306933394	0.5	0.37	0.68	0.514362306022201	0.535735474081357	0.557108642140513	0.899661429717468	0.937044835749679	0.974428241781889	0.919165267054093	0.957394090325826	0.994923746007881	0.799204617494919	0.553220017228861	-0.00104373051693509	-0.345810945362732	-0.32604959650766	-0.324191256894146	-0.327761129546227	0.177246791985752	0.180492939621884	0.174257085806807	0.201772736065298	0.205084444489064	0.198710628628189	0.000203818092003714	0.000369374888968272	0.000376859252227043
100	0.405785764645593	0.2	0.799209974572971	0.76543308463206	0.832986864513882	0.224537846509956	0.487645702699392	0.468345712157834	0.50694569324095	0.5	0.37	0.68	0.515337877041778	0.536574360892112	0.557810844742446	0.901098197462956	0.938231422421764	0.975364647380573	0.919538921780055	0.957344273237861	0.995152676314018	0.799209974572971	0.553519718726362	-0.0045143622495842	-0.350104948730045	-0.32604959650766	-0.324191256894146	-0.327761129546227	0.177246791985752	0.180492939621884	0.174257085806807	0.201772736065298	0.205084444489064	0.198710628628189	0.000203818092003714	0.000369374888968272	0.000376859252227043
100	0.405785764645593	0.2	0.7994955284959	0.765459426965376	0.833531630026424	0.222125691569244	0.490534248029975	0.470984470501371	0.510084025558579	0.5	0.37	0.68	0.518043496643521	0.539546615629037	0.561049734614552	0.905604638574253	0.943194772266244	0.980784905958236	0.924043740773121	0.962397489238236	1.00103042514269	0.7994955284959	0.552100103200502	0.000525075099392799	-0.3470336631252	-0.32604959650766	-0.324191256894146	-0.327761129546227	0.177246791985752	0.180492939621884	0.174257085806807	0.201772736065298	0.205084444489064	0.198710628628189	0.000203818092003714	0.000369374888968272	0.000376859252227043
100	0.405785764645593	0.2	0.799661624544866	0.765902766224055	0.833420482865677	0.231114213443907	0.490704216318935	0.471642827239894	0.509765605397977	0.5	0.37	0.68	0.516278992155995	0.53714434656075	0.558009700965505	0.899716379288026	0.936078310342418	0.97244024139681	0.917834699864098	0.955097550182575	0.992362585092624	0.799661624544866	0.551763375531145	-0.000808937635830065	-0.349266666555705	-0.32604959650766	-0.324191256894146	-0.327761129546227	0.177246791985752	0.180492939621884	0.174257085806807	0.201772736065298	0.205084444489064	0.198710628628189	0.000203818092003714	0.000369374888968272	0.000376859252227043
100	0.405785764645593	0.2	0.799663915370644	0.766015967974621	0.833311862766666	0.231257696266706	0.496056479767364	0.47679495835541	0.515318001179317	0.5	0.37	0.68	0.522610640716166	0.543723020094065	0.564835399471964	0.911529973809978	0.948353882705194	0.98517779160041	0.929967380789701	0.967748411640895	1.00525678125699	0.799663915370644	0.554881008454605	-0.00642245190302406	-0.352132204864599	-0.32604959650766	-0.324191256894146	-0.327761129546227	0.177246791985752	0.180492939621884	0.174257085806807	0.201772736065298	0.205084444489064	0.198710628628189	0.000203818092003714	0.000369374888968272	0.000376859252227043
100	0.405785764645593	0.2	0.800193966459709	0.766208586339461	0.834179346579957	0.225686613327231	0.482782014973875	0.463737332556548	0.501826697391201	0.5	0.37	0.67	0.510811849085619	0.531789779387697	0.552767709689775	0.893803357015773	0.930509914549245	0.967216472082717	0.912349576427076	0.949754088037912	0.987049209276395	0.800193966459709	0.549885192999229	0.00364031909967343	-0.346378433540259	-0.32604959650766	-0.324191256894146	-0.327761129546227	0.177246791985752	0.180492939621884	0.174257085806807	0.201772736065298	0.205084444489064	0.198710628628189	0.000203818092003714	0.000369374888968272	0.000376859252227043
100	0.405785764645593	0.2	0.800266699860263	0.76647150573774	0.834061893982786	0.222931328893571	0.491240965688463	0.471708552990768	0.510773378386158	0.5	0.37	0.68	0.515521188955067	0.536867786453107	0.558214383951147	0.897464843421183	0.934626886789344	0.971788930157504	0.916337317919587	0.954205591725484	0.991868592140657	0.800266699860263	0.555513943337453	0.00288848803362252	-0.340765505426121	-0.32604959650766	-0.324191256894146	-0.327761129546227	0.177246791985752	0.180492939621884	0.174257085806807	0.201772736065298	0.205084444489064	0.198710628628189	0.000203818092003714	0.000369374888968272	0.000376859252227043
100	0.405785764645593	0.2	0.800591752080663	0.766807923635236	0.83437558052609	0.232636922569753	0.497227716442096	0.477995310186229	0.516460122697962	0.49	0.37	0.68	0.528433409842396	0.549695220995527	0.570957032148658	0.92682717214614	0.964118577153327	1.00140998216051	0.945807414300366	0.983945793801908	1.02199343087609	0.800591752080663	0.550580124141738	-0.00417496095219974	-0.354129136047896	-0.32604959650766	-0.324191256894146	-0.327761129546227	0.177246791985752	0.180492939621884	0.174257085806807	0.201772736065298	0.205084444489064	0.198710628628189	0.000203818092003714	0.000369374888968272	0.000376859252227043
100	0.405785764645593	0.2	0.800829257841316	0.767229365883379	0.834429149799253	0.236123379914264	0.498032922340204	0.478955603689814	0.517110240990594	0.5	0.37	0.68	0.528590637478719	0.549644973097945	0.570699308717171	0.926070246139817	0.962956623587227	0.999843001034637	0.944860308503076	0.982634240837212	1.02056380131061	0.800829257841316	0.552199739607269	-0.00332917540969566	-0.351408702839004	-0.32604959650766	-0.324191256894146	-0.327761129546227	0.177246791985752	0.180492939621884	0.174257085806807	0.201772736065298	0.205084444489064	0.198710628628189	0.000203818092003714	0.000369374888968272	0.000376859252227043
100	0.405785764645593	0.2	0.800899715021884	0.766878938525073	0.834920491518694	0.224865152722754	0.4842746129345	0.46512603960408	0.50342318626492	0.5	0.37	0.67	0.512992915952087	0.53411210007142	0.555231284190753	0.898361761577761	0.935346029505353	0.972330297432945	0.917571302084029	0.954963578463644	0.992809266474784	0.800899715021884	0.550850485784214	-0.000109338093411032	-0.348869715914443	-0.32604959650766	-0.324191256894146	-0.327761129546227	0.177246791985752	0.180492939621884	0.174257085806807	0.201772736065298	0.205084444489064	0.198710628628189	0.000203818092003714	0.000369374888968272	0.000376859252227043
100	0.405785764645593	0.2	0.801067309752569	0.767449968096346	0.834684651408792	0.234966647869094	0.5008487439296	0.481601842119288	0.520095645739912	0.5	0.37	0.68	0.531664912969416	0.552912552577439	0.574160192185462	0.93163182882664	0.968863883948943	1.00609593907125	0.950555347233376	0.988747672987735	1.02693703431164	0.801067309752569	0.55266158389234	0.000208310451467338	-0.347634688671904	-0.32604959650766	-0.324191256894146	-0.327761129546227	0.177246791985752	0.180492939621884	0.174257085806807	0.201772736065298	0.205084444489064	0.198710628628189	0.000203818092003714	0.000369374888968272	0.000376859252227043
100	0.405785764645593	0.2	0.801070200657499	0.767359821329881	0.834780579985117	0.227009399645502	0.492601281249493	0.473242505396754	0.511960057102233	0.5	0.37	0.67	0.522597726669289	0.543975460360519	0.565353194051748	0.915927494171942	0.953395039573788	0.990862584975634	0.934501363552716	0.972982514057267	1.01125557444375	0.801070200657499	0.550653892180651	-0.00114141043509441	-0.350255805292823	-0.32604959650766	-0.324191256894146	-0.327761129546227	0.177246791985752	0.180492939621884	0.174257085806807	0.201772736065298	0.205084444489064	0.198710628628189	0.000203818092003714	0.000369374888968272	0.000376859252227043
100	0.405785764645593	0.2	0.801156131775019	0.767469271912512	0.834842991637526	0.226187606449837	0.488448618097359	0.469207979096435	0.507689257098282	0.5	0.37	0.67	0.517359408848983	0.538574575817293	0.559789742785603	0.905854029749076	0.943000052729114	0.980146075709152	0.924878806467482	0.962367963677889	1.00083926467739	0.801156131775019	0.55083674818759	3.4966093384737e-05	-0.348677881607547	-0.32604959650766	-0.324191256894146	-0.327761129546227	0.177246791985752	0.180492939621884	0.174257085806807	0.201772736065298	0.205084444489064	0.198710628628189	0.000203818092003714	0.000369374888968272	0.000376859252227043
100	0.405785764645593	0.2	0.801273717346606	0.7673454695373	0.835201965155911	0.225722279967482	0.488754400953827	0.469476088449249	0.508032713458406	0.5	0.37	0.68	0.517027673561542	0.538258618671778	0.559489563782015	0.904559711248002	0.94170406262507	0.978848414002138	0.923516332709328	0.961372851669853	0.999227224814693	0.801273717346606	0.550864738003615	0.00295569315205737	-0.344972871785134	-0.32604959650766	-0.324191256894146	-0.327761129546227	0.177246791985752	0.180492939621884	0.174257085806807	0.201772736065298	0.205084444489064	0.198710628628189	0.000203818092003714	0.000369374888968272	0.000376859252227043
100	0.405785764645593	0.2	0.801329885776429	0.76745985245238	0.835199919100477	0.226972719819141	0.493466041700352	0.474071254501048	0.512860828899656	0.5	0.37	0.68	0.518318811020648	0.539523815428101	0.560728819835555	0.902576920185057	0.939502355194645	0.976427790204234	0.921582116931707	0.959797439220763	0.997248500974743	0.801329885776429	0.553171081363635	-0.00300865686128107	-0.349283856190688	-0.32604959650766	-0.324191256894146	-0.327761129546227	0.177246791985752	0.180492939621884	0.174257085806807	0.201772736065298	0.205084444489064	0.198710628628189	0.000203818092003714	0.000369374888968272	0.000376859252227043
100	0.405785764645593	0.2	0.801472580641151	0.767693630482152	0.83525153080015	0.231038419917494	0.496652884972551	0.477356304794172	0.515949465150929	0.5	0.37	0.68	0.52297072153571	0.544111212103672	0.565251702671633	0.911870570287689	0.948731890427678	0.985593210567667	0.931006074161855	0.968634155226812	1.00613258034412	0.801472580641151	0.556394414822767	0.00221390551255244	-0.342569931036092	-0.32604959650766	-0.324191256894146	-0.327761129546227	0.177246791985752	0.180492939621884	0.174257085806807	0.201772736065298	0.205084444489064	0.198710628628189	0.000203818092003714	0.000369374888968272	0.000376859252227043
100	0.405785764645593	0.2	0.80151554950429	0.767889842855205	0.835141256153375	0.225542963625225	0.489901272487396	0.470567804707627	0.509234740267165	0.49	0.37	0.67	0.521089647014154	0.542498825032991	0.563908003051829	0.914942082002035	0.952532845938236	0.990123609874438	0.934441996541643	0.972396598655753	1.01080167869298	0.80151554950429	0.548718081432871	-0.00424081049239181	-0.355370842330498	-0.32604959650766	-0.324191256894146	-0.327761129546227	0.177246791985752	0.180492939621884	0.174257085806807	0.201772736065298	0.205084444489064	0.198710628628189	0.000203818092003714	0.000369374888968272	0.000376859252227043
100	0.405785764645593	0.2	0.80155786158187	0.767766732707241	0.835348990456499	0.218736156716404	0.485095737499579	0.465571090049886	0.504620384949272	0.51	0.37	0.68	0.508157049384754	0.529467623538425	0.550778197692097	0.883909807524594	0.920978319161334	0.958046830798074	0.902771124920351	0.940203671970988	0.978672801102772	0.80155786158187	0.555942767997092	-0.00204605056765677	-0.345074195237068	-0.32604959650766	-0.324191256894146	-0.327761129546227	0.177246791985752	0.180492939621884	0.174257085806807	0.201772736065298	0.205084444489064	0.198710628628189	0.000203818092003714	0.000369374888968272	0.000376859252227043
100	0.405785764645593	0.2	0.801572589817823	0.767779899556791	0.835365280078855	0.223013234970581	0.489266398314721	0.469817094959394	0.508715701670048	0.5	0.37	0.68	0.515398182684356	0.536734433985895	0.558070685287433	0.899442016413446	0.93667676332972	0.973911510245995	0.917740826068711	0.9559621816614	0.99342901139149	0.801572589817823	0.553964858010834	0.00692185821877841	-0.338347118269805	-0.32604959650766	-0.324191256894146	-0.327761129546227	0.177246791985752	0.180492939621884	0.174257085806807	0.201772736065298	0.205084444489064	0.198710628628189	0.000203818092003714	0.000369374888968272	0.000376859252227043
100	0.405785764645593	0.2	0.801638408010587	0.767905699999369	0.835371116021806	0.234357681471376	0.50344329162554	0.484063857367518	0.522822725883561	0.5	0.37	0.67	0.532088164728621	0.553390245953827	0.574692327179034	0.929769422353962	0.966992621569075	1.00421582078419	0.949535788736868	0.988058377748416	1.02557011927511	0.801638408010587	0.550788878230044	0.00585222736094919	-0.342602128167486	-0.32604959650766	-0.324191256894146	-0.327761129546227	0.177246791985752	0.180492939621884	0.174257085806807	0.201772736065298	0.205084444489064	0.198710628628189	0.000203818092003714	0.000369374888968272	0.000376859252227043
100	0.405785764645593	0.2	0.8018316400344	0.767886014554187	0.835777265514613	0.223872733248045	0.486884076772001	0.467577351837692	0.506190801706311	0.5	0.37	0.68	0.513749843980157	0.534963076151874	0.556176308323591	0.897480331183445	0.93453816946413	0.971596007744814	0.916572037882291	0.954040270370145	0.992235998544593	0.8018316400344	0.551884795279324	-0.00657386958512621	-0.353582719063933	-0.32604959650766	-0.324191256894146	-0.327761129546227	0.177246791985752	0.180492939621884	0.174257085806807	0.201772736065298	0.205084444489064	0.198710628628189	0.000203818092003714	0.000369374888968272	0.000376859252227043
100	0.405785764645593	0.2	0.801960684500356	0.768051680941459	0.835869688059253	0.223544099674806	0.49078379241167	0.471304006854807	0.510263577968533	0.5	0.37	0.68	0.517859909087933	0.539263928215309	0.560667947342686	0.904677733880849	0.942069582873758	0.979461431866666	0.923593679912466	0.961857581741279	1.00004809192409	0.801960684500356	0.552810467256151	0.00155562832526093	-0.34499367559269	-0.32604959650766	-0.324191256894146	-0.327761129546227	0.177246791985752	0.180492939621884	0.174257085806807	0.201772736065298	0.205084444489064	0.198710628628189	0.000203818092003714	0.000369374888968272	0.000376859252227043
100	0.405785764645593	0.2	0.801967375447986	0.768248319560759	0.835686431335213	0.224644059243282	0.48334947612303	0.464225353907914	0.502473598338145	0.5	0.37	0.68	0.510746287452937	0.531786875477571	0.552827463502206	0.893003935812992	0.929791923076727	0.966579910340461	0.912041002676591	0.94959062428851	0.987191091324418	0.801967375447986	0.552221083869458	-0.00114713397588987	-0.348619383707697	-0.32604959650766	-0.324191256894146	-0.327761129546227	0.177246791985752	0.180492939621884	0.174257085806807	0.201772736065298	0.205084444489064	0.198710628628189	0.000203818092003714	0.000369374888968272	0.000376859252227043
100	0.405785764645593	0.2	0.802216036527845	0.768067472449972	0.836364600605718	0.220662083847424	0.488291273792655	0.46874809629855	0.507834451286759	0.5	0.37	0.68	0.515970196084	0.537482170646378	0.558994145208755	0.902419099105419	0.940043010044258	0.977666920983097	0.921205893502285	0.959395899094331	0.997616659780145	0.802216036527845	0.550641186205922	0.0023074910981662	-0.346254278682454	-0.32604959650766	-0.324191256894146	-0.327761129546227	0.177246791985752	0.180492939621884	0.174257085806807	0.201772736065298	0.205084444489064	0.198710628628189	0.000203818092003714	0.000369374888968272	0.000376859252227043
100	0.405785764645593	0.2	0.802310088015715	0.76830609641988	0.83631407961155	0.222815828180953	0.487673676303836	0.468276637438571	0.507070715169101	0.5	0.37	0.69	0.514014177661405	0.535305765121186	0.556597352580968	0.897372336321546	0.934543454187802	0.971714572054058	0.915096990290622	0.952904937866666	0.991632557174012	0.802310088015715	0.554672280559823	0.00307917830225671	-0.342251584557178	-0.32604959650766	-0.324191256894146	-0.327761129546227	0.177246791985752	0.180492939621884	0.174257085806807	0.201772736065298	0.205084444489064	0.198710628628189	0.000203818092003714	0.000369374888968272	0.000376859252227043
100	0.405785764645593	0.2	0.802440385147963	0.768664329330222	0.836216440965703	0.229547218936751	0.494770313696873	0.475465847473187	0.51407477992056	0.5	0.37	0.68	0.523086918927615	0.544324856020584	0.565562793113552	0.914550826852284	0.951682653755604	0.988814480658923	0.933681724392688	0.971556966937775	1.00939947400088	0.802440385147963	0.551974312862738	0.00601932136151983	-0.341719149678211	-0.32604959650766	-0.324191256894146	-0.327761129546227	0.177246791985752	0.180492939621884	0.174257085806807	0.201772736065298	0.205084444489064	0.198710628628189	0.000203818092003714	0.000369374888968272	0.000376859252227043
100	0.405785764645593	0.2	0.802947557563274	0.769239028386374	0.836656086740174	0.231288940648438	0.494426261352853	0.475229727054576	0.51362279565113	0.5	0.37	0.67	0.52485246778901	0.546053474009502	0.567254480229994	0.919948107934192	0.957108694491028	0.994269281047865	0.939431676124575	0.977058045317449	1.01491960926837	0.802947557563274	0.54810936121209	0.00226606465851655	-0.348920446941431	-0.32604959650766	-0.324191256894146	-0.327761129546227	0.177246791985752	0.180492939621884	0.174257085806807	0.201772736065298	0.205084444489064	0.198710628628189	0.000203818092003714	0.000369374888968272	0.000376859252227043
100	0.405785764645593	0.2	0.803228775930987	0.769369909133288	0.837087642728686	0.230429887269221	0.49377629992691	0.474558569297878	0.512994030555942	0.5	0.37	0.67	0.522865063407748	0.544039014515129	0.565212965622509	0.915045576012667	0.952101274783666	0.989156973554666	0.93432404212388	0.971649524949441	1.00998790224539	0.803228775930987	0.548895738296057	-0.00366751669356339	-0.353197061325207	-0.32604959650766	-0.324191256894146	-0.327761129546227	0.177246791985752	0.180492939621884	0.174257085806807	0.201772736065298	0.205084444489064	0.198710628628189	0.000203818092003714	0.000369374888968272	0.000376859252227043
100	0.405785764645593	0.2	0.803236850750949	0.769106199894686	0.837367501607213	0.223461105681778	0.488371811410177	0.468983124778573	0.507760498041781	0.5	0.37	0.68	0.512821946488663	0.534023016405566	0.555224086322468	0.893079184943447	0.930000838493886	0.966922492044325	0.910892884485069	0.948800688829357	0.986293290500266	0.803236850750949	0.553731367530036	-0.000713383168787767	-0.347078422277923	-0.32604959650766	-0.324191256894146	-0.327761129546227	0.177246791985752	0.180492939621884	0.174257085806807	0.201772736065298	0.205084444489064	0.198710628628189	0.000203818092003714	0.000369374888968272	0.000376859252227043
100	0.405785764645593	0.2	0.803313724769602	0.769278265755404	0.8373491837838	0.221811981659973	0.491079071384089	0.471489796396024	0.510668346372155	0.5	0.37	0.67	0.520438367278076	0.542061338483134	0.563684309688192	0.911887347612271	0.949774089058336	0.987660830504402	0.931190097023597	0.969837072483424	1.00830653727718	0.803313724769602	0.551050762309706	0.00513135248463712	-0.343304582990875	-0.32604959650766	-0.324191256894146	-0.327761129546227	0.177246791985752	0.180492939621884	0.174257085806807	0.201772736065298	0.205084444489064	0.198710628628189	0.000203818092003714	0.000369374888968272	0.000376859252227043
100	0.405785764645593	0.2	0.803342598474164	0.769350446945769	0.837334750002559	0.224353867886867	0.494754866013554	0.47516315901577	0.514346573011338	0.5	0.37	0.67	0.519653503598634	0.541079615850191	0.562505728101748	0.905059221505707	0.942376203571637	0.979693185637567	0.924786470760847	0.963145828955162	1.00094993784137	0.803342598474164	0.553191770202234	-0.00804949920139028	-0.353967456965688	-0.32604959650766	-0.324191256894146	-0.327761129546227	0.177246791985752	0.180492939621884	0.174257085806807	0.201772736065298	0.205084444489064	0.198710628628189	0.000203818092003714	0.000369374888968272	0.000376859252227043
100	0.405785764645593	0.2	0.803359651688505	0.769489752858411	0.8372295505186	0.219233681606875	0.488699410468907	0.469058307183269	0.508340513754545	0.5	0.37	0.68	0.51516696076887	0.536738793802958	0.558310626837047	0.899718241624117	0.937392574731722	0.975066907839328	0.918397585800497	0.956953424288259	0.995153669438104	0.803359651688505	0.556588185413376	0.00236840682460666	-0.341064811044328	-0.32604959650766	-0.324191256894146	-0.327761129546227	0.177246791985752	0.180492939621884	0.174257085806807	0.201772736065298	0.205084444489064	0.198710628628189	0.000203818092003714	0.000369374888968272	0.000376859252227043
100	0.405785764645593	0.2	0.803482580745441	0.769336589591689	0.837628571899193	0.222094103069647	0.488218152538723	0.468758902033569	0.507677403043878	0.5	0.38	0.68	0.511924431157192	0.533175581167103	0.554426731177014	0.89078534412889	0.927763874205922	0.964742404282953	0.910725147136476	0.948302154789362	0.985943319244623	0.803482580745441	0.554155036358013	-0.00674709078218569	-0.350762344299546	-0.32604959650766	-0.324191256894146	-0.327761129546227	0.177246791985752	0.180492939621884	0.174257085806807	0.201772736065298	0.205084444489064	0.198710628628189	0.000203818092003714	0.000369374888968272	0.000376859252227043
100	0.405785764645593	0.2	0.803506661028031	0.769353472958547	0.837659849097514	0.224315590476462	0.490669396634096	0.471237332228713	0.51010146103948	0.5	0.37	0.68	0.516364351054564	0.537657284869635	0.558950218684706	0.900461076270109	0.937592721901549	0.97472436753299	0.919343952827842	0.957264049074928	0.995362431924067	0.803506661028031	0.551250017646032	-0.00015601772817172	-0.347588873210181	-0.32604959650766	-0.324191256894146	-0.327761129546227	0.177246791985752	0.180492939621884	0.174257085806807	0.201772736065298	0.205084444489064	0.198710628628189	0.000203818092003714	0.000369374888968272	0.000376859252227043
100	0.405785764645593	0.2	0.803627228737972	0.769538138123711	0.837716319352232	0.228345124078824	0.498461557465968	0.478946738843455	0.517976376088481	0.5	0.37	0.68	0.524345531500327	0.54571013660749	0.567074741714653	0.913854176580683	0.951089420203935	0.988324663827187	0.933661823644362	0.970795456781033	1.0093063551347	0.803627228737972	0.556760831452374	-0.00855788951351256	-0.350947139013366	-0.32604959650766	-0.324191256894146	-0.327761129546227	0.177246791985752	0.180492939621884	0.174257085806807	0.201772736065298	0.205084444489064	0.198710628628189	0.000203818092003714	0.000369374888968272	0.000376859252227043
100	0.405785764645593	0.2	0.803684641736894	0.769492964618617	0.83787631885517	0.224660756618908	0.489577393731465	0.470207787214212	0.508947000248718	0.5	0.37	0.68	0.51475955780559	0.53596441735239	0.557169276899191	0.897126294197959	0.934082260873558	0.971038227549156	0.915966148316841	0.953420156351912	0.991285961239671	0.803684641736894	0.552321015689668	0.0073205013338166	-0.339300659819211	-0.32604959650766	-0.324191256894146	-0.327761129546227	0.177246791985752	0.180492939621884	0.174257085806807	0.201772736065298	0.205084444489064	0.198710628628189	0.000203818092003714	0.000369374888968272	0.000376859252227043
100	0.405785764645593	0.2	0.803736601166646	0.769322720127908	0.838150482205384	0.219328244016212	0.484992219622204	0.465505493010073	0.504478946234334	0.5	0.37	0.68	0.511822663295288	0.533248292988796	0.554673922682304	0.894509458857563	0.931954905879055	0.969400352900547	0.913417119466923	0.95180825873019	0.98950580219882	0.803736601166646	0.549937866233456	-0.00204158097130872	-0.350651060381866	-0.32604959650766	-0.324191256894146	-0.327761129546227	0.177246791985752	0.180492939621884	0.174257085806807	0.201772736065298	0.205084444489064	0.198710628628189	0.000203818092003714	0.000369374888968272	0.000376859252227043
100	0.405785764645593	0.2	0.803847496740095	0.769803232152899	0.837891761327292	0.226949400263145	0.493663149400495	0.47425932577312	0.51306697302787	0.5	0.37	0.68	0.521915232458848	0.543268847598757	0.564622462738665	0.91267899092958	0.950020296004686	0.987361601079791	0.931497198518241	0.969808746311425	1.00782541342841	0.803847496740095	0.551159735178626	-0.00570854679961433	-0.353640334235052	-0.32604959650766	-0.324191256894146	-0.327761129546227	0.177246791985752	0.180492939621884	0.174257085806807	0.201772736065298	0.205084444489064	0.198710628628189	0.000203818092003714	0.000369374888968272	0.000376859252227043
100	0.405785764645593	0.2	0.803947742108281	0.76995385599131	0.837941628225252	0.228474331211177	0.498717011347406	0.479199347553039	0.518234675141773	0.5	0.37	0.68	0.527164345403196	0.548635610985039	0.570106876566882	0.921645641709421	0.95918402706884	0.99672241242826	0.941202686341467	0.97927450162125	1.01778544828846	0.803947742108281	0.553228696058564	-0.00636349810149168	-0.352699944390825	-0.32604959650766	-0.324191256894146	-0.327761129546227	0.177246791985752	0.180492939621884	0.174257085806807	0.201772736065298	0.205084444489064	0.198710628628189	0.000203818092003714	0.000369374888968272	0.000376859252227043
100	0.405785764645593	0.2	0.804257417543484	0.770433167787516	0.838081667299452	0.221708003441134	0.488463969561125	0.468973141108114	0.507954798014135	0.5	0.37	0.68	0.513377512776568	0.534713815767221	0.556050118757874	0.894683451273595	0.931867076816237	0.969050702358879	0.913059846932789	0.951117025315904	0.988932227827058	0.804257417543484	0.555066937763573	0.0108806442758223	-0.334015222297329	-0.32604959650766	-0.324191256894146	-0.327761129546227	0.177246791985752	0.180492939621884	0.174257085806807	0.201772736065298	0.205084444489064	0.198710628628189	0.000203818092003714	0.000369374888968272	0.000376859252227043
100	0.405785764645593	0.2	0.804378883763509	0.770519835968661	0.838237931558357	0.231092668121511	0.495875908248056	0.476612457163762	0.51513935933235	0.49	0.37	0.68	0.527811764186929	0.549144559728268	0.570477355269607	0.926777650399447	0.964235622104018	1.00169359380859	0.946120470588788	0.984672462826173	1.02284607746136	0.804378883763509	0.549865058939236	0.00259670858408636	-0.346994724084646	-0.32604959650766	-0.324191256894146	-0.327761129546227	0.177246791985752	0.180492939621884	0.174257085806807	0.201772736065298	0.205084444489064	0.198710628628189	0.000203818092003714	0.000369374888968272	0.000376859252227043
100	0.405785764645593	0.2	0.804426813897483	0.770240227536699	0.838613400258266	0.221259452348853	0.492488789820798	0.472811784872545	0.51216579476905	0.5	0.37	0.68	0.520333499282312	0.541988215107298	0.563642930932285	0.909925783873716	0.947794159249875	0.985662534626035	0.928766951692657	0.967725331589416	1.00613371092868	0.804426813897483	0.552373265299276	0.00227393970288385	-0.343564857094652	-0.32604959650766	-0.324191256894146	-0.327761129546227	0.177246791985752	0.180492939621884	0.174257085806807	0.201772736065298	0.205084444489064	0.198710628628189	0.000203818092003714	0.000369374888968272	0.000376859252227043
100	0.405785764645593	0.2	0.804486353621981	0.770376572446897	0.838596134797066	0.227295765605848	0.491176178136172	0.471889144543184	0.51046321172916	0.5	0.37	0.67	0.518870467987371	0.540077720288481	0.561284972589591	0.906859724020359	0.943924857142336	0.980989990264313	0.926610029393178	0.964600129466314	1.00251885333338	0.804486353621981	0.548720110399983	0.00479173543916822	-0.344700498785344	-0.32604959650766	-0.324191256894146	-0.327761129546227	0.177246791985752	0.180492939621884	0.174257085806807	0.201772736065298	0.205084444489064	0.198710628628189	0.000203818092003714	0.000369374888968272	0.000376859252227043
100	0.405785764645593	0.2	0.804542283892036	0.770664825674384	0.838419742109689	0.230866757400163	0.497142794305675	0.477817843079234	0.516467745532115	0.5	0.37	0.67	0.52645602605406	0.54774810874565	0.56904019143724	0.921329886649833	0.95859231914551	0.995854751641187	0.940348320203587	0.978417697159453	1.01663387976986	0.804542283892036	0.549319825853148	0.00454435616549067	-0.34516482104774	-0.32604959650766	-0.324191256894146	-0.327761129546227	0.177246791985752	0.180492939621884	0.174257085806807	0.201772736065298	0.205084444489064	0.198710628628189	0.000203818092003714	0.000369374888968272	0.000376859252227043
100	0.405785764645593	0.2	0.80478809086505	0.771033074744808	0.838543106985293	0.236980914250659	0.508732722699107	0.489291755996722	0.528173689401492	0.5	0.37	0.68	0.537663848583887	0.559026777448492	0.580389706313096	0.939318859089765	0.976640695067334	1.0139625310449	0.959519369822684	0.997647798570735	1.03575210486271	0.80478809086505	0.554898926707587	-0.000492945804833263	-0.345294295324173	-0.32604959650766	-0.324191256894146	-0.327761129546227	0.177246791985752	0.180492939621884	0.174257085806807	0.201772736065298	0.205084444489064	0.198710628628189	0.000203818092003714	0.000369374888968272	0.000376859252227043
100	0.405785764645593	0.2	0.804908964825972	0.771016991261694	0.838800938390251	0.222368324566367	0.482705926860463	0.463481636893629	0.501930216827297	0.5	0.37	0.67	0.5107986256741	0.531985529561886	0.553172433449672	0.894085683611659	0.931170566957081	0.968255450302503	0.912651856395863	0.950936194977051	0.98856905287156	0.804908964825972	0.548865567319432	-0.00151384703228344	-0.351631994506109	-0.32604959650766	-0.324191256894146	-0.327761129546227	0.177246791985752	0.180492939621884	0.174257085806807	0.201772736065298	0.205084444489064	0.198710628628189	0.000203818092003714	0.000369374888968272	0.000376859252227043
100	0.405785764645593	0.2	0.805328430435654	0.770795724512298	0.839861136359011	0.217141971452538	0.48293047432518	0.463401861460934	0.502459087189425	0.5	0.36	0.66	0.510853874833666	0.532382203443256	0.553910532052845	0.894345410573734	0.932034782892928	0.969724155212123	0.913437223105289	0.952067049396545	0.990201831287595	0.805328430435654	0.544934141449506	-0.0020623798924161	-0.355395951048695	-0.32604959650766	-0.324191256894146	-0.327761129546227	0.177246791985752	0.180492939621884	0.174257085806807	0.201772736065298	0.205084444489064	0.198710628628189	0.000203818092003714	0.000369374888968272	0.000376859252227043
100	0.405785764645593	0.2	0.805352967197894	0.770972761372823	0.839733173022965	0.218166056972725	0.481864187888034	0.462437199167682	0.501291176608386	0.5	0.37	0.68	0.505837898646533	0.52708815093813	0.548338403229727	0.881111582004293	0.918127083343237	0.955142584682181	0.899110937882361	0.936894665328709	0.974811444674105	0.805352967197894	0.551767105637576	0.00300364300383371	-0.344683340165979	-0.32604959650766	-0.324191256894146	-0.327761129546227	0.177246791985752	0.180492939621884	0.174257085806807	0.201772736065298	0.205084444489064	0.198710628628189	0.000203818092003714	0.000369374888968272	0.000376859252227043
100	0.405785764645593	0.2	0.805413815707409	0.771615885146559	0.839211746268258	0.225745850362619	0.488891032897808	0.469608631360837	0.508173434434778	0.49	0.37	0.67	0.520191297835109	0.541550652861928	0.562910007888746	0.913552873533377	0.951063881969652	0.988574890405927	0.93267395227253	0.971036804551885	1.00906184428978	0.805413815707409	0.550048849563731	-8.66223911876124e-05	-0.349743141924142	-0.32604959650766	-0.324191256894146	-0.327761129546227	0.177246791985752	0.180492939621884	0.174257085806807	0.201772736065298	0.205084444489064	0.198710628628189	0.000203818092003714	0.000369374888968272	0.000376859252227043
100	0.405785764645593	0.2	0.805440407720388	0.771592880787281	0.839287934653495	0.227202133182353	0.496291207426102	0.476798125685431	0.515784289166774	0.5	0.37	0.67	0.525488181236432	0.546971873220063	0.568455565203695	0.919813274858105	0.957418278709972	0.99502328256184	0.939672964720224	0.977532392011811	1.016164103709	0.805440407720388	0.5506910229117	0.00698126781085046	-0.341441246506393	-0.32604959650766	-0.324191256894146	-0.327761129546227	0.177246791985752	0.180492939621884	0.174257085806807	0.201772736065298	0.205084444489064	0.198710628628189	0.000203818092003714	0.000369374888968272	0.000376859252227043
100	0.405785764645593	0.2	0.805893973962281	0.772076502176386	0.839711445748177	0.228625547685584	0.498232967375621	0.478742606752797	0.517723327998445	0.5	0.37	0.67	0.528287083748241	0.549794477553175	0.57130187135811	0.925460301037596	0.963137237986398	1.0008141749352	0.94520938794595	0.983592296085389	1.02227085717953	0.805893973962281	0.55034717495251	-0.00404628868737416	-0.352383735711143	-0.32604959650766	-0.324191256894146	-0.327761129546227	0.177246791985752	0.180492939621884	0.174257085806807	0.201772736065298	0.205084444489064	0.198710628628189	0.000203818092003714	0.000369374888968272	0.000376859252227043
100	0.405785764645593	0.2	0.805917564192151	0.772114182378631	0.83972094600567	0.222226907216464	0.487235844701381	0.46782320764987	0.506648481752891	0.5	0.37	0.67	0.516884089843326	0.538332541031191	0.559780992219057	0.906223143710523	0.943827479469978	0.981431815229434	0.925226665247462	0.963636429644432	1.00161032883278	0.805917564192151	0.550611536178506	0.00087942284479599	-0.347653104444055	-0.32604959650766	-0.324191256894146	-0.327761129546227	0.177246791985752	0.180492939621884	0.174257085806807	0.201772736065298	0.205084444489064	0.198710628628189	0.000203818092003714	0.000369374888968272	0.000376859252227043
100	0.405785764645593	0.2	0.806204540593752	0.772095643491655	0.84031343769585	0.224112691068084	0.489739210024306	0.470332668623119	0.509145751425493	0.5	0.36	0.67	0.518681096051667	0.540082556839001	0.561484017626334	0.908261151247458	0.94573719493027	0.983213238613082	0.926587746310172	0.965158678835885	1.00361193034753	0.806204540593752	0.548352514683319	0.00346919448444036	-0.347222649440112	-0.32604959650766	-0.324191256894146	-0.327761129546227	0.177246791985752	0.180492939621884	0.174257085806807	0.201772736065298	0.205084444489064	0.198710628628189	0.000203818092003714	0.000369374888968272	0.000376859252227043
100	0.405785764645593	0.2	0.806241106865974	0.771749663640986	0.840732550090962	0.222358094992217	0.485209732937001	0.465885154563608	0.504534311310395	0.5	0.37	0.68	0.509912887133442	0.531063703927001	0.55221452072056	0.888550784428538	0.925407226631581	0.962263668834625	0.907147424000834	0.94454709165334	0.982396267461338	0.806241106865974	0.550796626808095	-0.010904715796744	-0.358316477964255	-0.32604959650766	-0.324191256894146	-0.327761129546227	0.177246791985752	0.180492939621884	0.174257085806807	0.201772736065298	0.205084444489064	0.198710628628189	0.000203818092003714	0.000369374888968272	0.000376859252227043
100	0.405785764645593	0.2	0.806379942204295	0.772319985049254	0.840439899359336	0.222262126524361	0.490785267157753	0.471233204667328	0.510337329648177	0.5	0.37	0.68	0.517452510186358	0.538922270200687	0.560392030215016	0.903593220448015	0.94108444758808	0.978575674728145	0.922098010459912	0.960573984199207	0.99880578632473	0.806379942204295	0.551963690817762	-0.00362116729641337	-0.350578044427166	-0.32604959650766	-0.324191256894146	-0.327761129546227	0.177246791985752	0.180492939621884	0.174257085806807	0.201772736065298	0.205084444489064	0.198710628628189	0.000203818092003714	0.000369374888968272	0.000376859252227043
100	0.405785764645593	0.2	0.806742041765567	0.772769843472163	0.840714240058971	0.232854394433599	0.498915350836906	0.479629415060364	0.518201286613448	0.5	0.37	0.68	0.525267805585048	0.546388864564976	0.567509923544905	0.915658350662573	0.952477043573454	0.989295736484334	0.935047791284096	0.972630654854345	1.0100286439426	0.806742041765567	0.554058365307904	-0.00559383993412306	-0.351324541921186	-0.32604959650766	-0.324191256894146	-0.327761129546227	0.177246791985752	0.180492939621884	0.174257085806807	0.201772736065298	0.205084444489064	0.198710628628189	0.000203818092003714	0.000369374888968272	0.000376859252227043
100	0.405785764645593	0.2	0.806967658827548	0.772948741443272	0.840986576211823	0.222495670215144	0.490175052940352	0.470660482388824	0.509689623491881	0.5	0.37	0.68	0.517575123592314	0.539034873545815	0.560494623499317	0.904658858906813	0.942167912221848	0.979676965536883	0.923087782998778	0.96140063684041	0.999734060798438	0.806967658827548	0.553211609997038	0.00392406058563639	-0.342177647191372	-0.32604959650766	-0.324191256894146	-0.327761129546227	0.177246791985752	0.180492939621884	0.174257085806807	0.201772736065298	0.205084444489064	0.198710628628189	0.000203818092003714	0.000369374888968272	0.000376859252227043
100	0.405785764645593	0.2	0.807123764606728	0.773112603844121	0.841134925369335	0.224846812297711	0.494583207708744	0.475025996046011	0.514140419371476	0.5	0.37	0.68	0.522576090957765	0.544090979207701	0.565605867457638	0.913627164407003	0.951241947563838	0.988856730720673	0.93269129424537	0.971106029439131	1.00951896819949	0.807123764606728	0.552648503911631	0.0023099400108406	-0.34435515703316	-0.32604959650766	-0.324191256894146	-0.327761129546227	0.177246791985752	0.180492939621884	0.174257085806807	0.201772736065298	0.205084444489064	0.198710628628189	0.000203818092003714	0.000369374888968272	0.000376859252227043
100	0.405785764645593	0.2	0.807212818598736	0.773100462613427	0.841325174584044	0.22178647992485	0.492169643662704	0.472535415062398	0.511803872263011	0.5	0.37	0.68	0.518351304848561	0.539889220717406	0.561427136586251	0.904562978168192	0.942148301364302	0.979733624560413	0.92405102393484	0.961486196313412	1.00030153364888	0.807212818598736	0.554397328631579	-0.00486522872314564	-0.349804388107239	-0.32604959650766	-0.324191256894146	-0.327761129546227	0.177246791985752	0.180492939621884	0.174257085806807	0.201772736065298	0.205084444489064	0.198710628628189	0.000203818092003714	0.000369374888968272	0.000376859252227043
100	0.405785764645593	0.2	0.80723327089846	0.773358066936161	0.841108474860758	0.224046069679588	0.492430492969823	0.472913567228369	0.511947418711277	0.5	0.37	0.68	0.519847636126806	0.541301509337971	0.562755382549135	0.908398470622359	0.945887658337342	0.983376846052325	0.927611898070386	0.965785174876822	1.00416457834262	0.80723327089846	0.553075822475754	-0.00134454145517932	-0.348117442363131	-0.32604959650766	-0.324191256894146	-0.327761129546227	0.177246791985752	0.180492939621884	0.174257085806807	0.201772736065298	0.205084444489064	0.198710628628189	0.000203818092003714	0.000369374888968272	0.000376859252227043
100	0.405785764645593	0.2	0.807457622420587	0.773574734513743	0.841340510327432	0.229161864762474	0.49587958390748	0.476510734690929	0.515248433124032	0.5	0.37	0.68	0.524631559158421	0.545956387381178	0.567281215603935	0.917700198258528	0.955002184283245	0.992304170307963	0.936592723355067	0.974684990636139	1.01243170940713	0.807457622420587	0.5517251256652	0.0085169093326616	-0.339716078622833	-0.32604959650766	-0.324191256894146	-0.327761129546227	0.177246791985752	0.180492939621884	0.174257085806807	0.201772736065298	0.205084444489064	0.198710628628189	0.000203818092003714	0.000369374888968272	0.000376859252227043
100	0.405785764645593	0.2	0.807466194140102	0.773516056025814	0.841416332254391	0.223990434645779	0.486979112862805	0.467675157570282	0.506283068155327	0.51	0.37	0.68	0.509789003490554	0.530831267490908	0.551873531491263	0.886006438121498	0.922577610212917	0.959148782304337	0.904559085919518	0.94168261613187	0.979033848685865	0.807466194140102	0.555733440075926	-0.00251661748619834	-0.345584601229158	-0.32604959650766	-0.324191256894146	-0.327761129546227	0.177246791985752	0.180492939621884	0.174257085806807	0.201772736065298	0.205084444489064	0.198710628628189	0.000203818092003714	0.000369374888968272	0.000376859252227043
100	0.405785764645593	0.2	0.807574975714708	0.773391550013938	0.841758401415478	0.22710992400099	0.494266395028342	0.474847743812322	0.513685046244363	0.5	0.37	0.67	0.522159449803434	0.543512888599364	0.564866327395294	0.912648677918145	0.949970970358601	0.987293262799058	0.932295524198607	0.970425382522275	1.00890387043026	0.807574975714708	0.551008768841062	-0.00671682380985949	-0.35418927337333	-0.32604959650766	-0.324191256894146	-0.327761129546227	0.177246791985752	0.180492939621884	0.174257085806807	0.201772736065298	0.205084444489064	0.198710628628189	0.000203818092003714	0.000369374888968272	0.000376859252227043
100	0.405785764645593	0.2	0.80771115928454	0.773416501215572	0.842005817353508	0.230016939177098	0.505949134434264	0.486234682838228	0.5256635860303	0.5	0.37	0.68	0.532061503265345	0.553634009551839	0.575206515838332	0.927006577853523	0.964592186106772	1.00217779436002	0.947497647295196	0.985858854466346	1.0239794275556	0.80771115928454	0.553708059152313	0.00387054607293267	-0.341580022498675	-0.32604959650766	-0.324191256894146	-0.327761129546227	0.177246791985752	0.180492939621884	0.174257085806807	0.201772736065298	0.205084444489064	0.198710628628189	0.000203818092003714	0.000369374888968272	0.000376859252227043
100	0.405785764645593	0.2	0.807737607477786	0.773402252678398	0.842072962277174	0.22576144470924	0.489927344466993	0.470604931633022	0.509249757300963	0.5	0.37	0.68	0.516173426775692	0.537366821437911	0.558560216100129	0.900694453280948	0.937675770079245	0.974657086877542	0.919775459812847	0.957766604801248	0.995187854173008	0.807737607477786	0.553359936695037	-0.00712391858940555	-0.352905590986598	-0.32604959650766	-0.324191256894146	-0.327761129546227	0.177246791985752	0.180492939621884	0.174257085806807	0.201772736065298	0.205084444489064	0.198710628628189	0.000203818092003714	0.000369374888968272	0.000376859252227043
100	0.405785764645593	0.2	0.808051719710683	0.773444859830206	0.842658579591161	0.219111162161846	0.491012902284033	0.471271753196613	0.510754051371453	0.5	0.37	0.68	0.519324599746891	0.541078639276799	0.562832678806707	0.908941635776592	0.947016381869305	0.985091127962019	0.929155236228667	0.967227264935025	1.0060499136711	0.808051719710683	0.551702664091607	0.00324144057942218	-0.343004172852228	-0.32604959650766	-0.324191256894146	-0.327761129546227	0.177246791985752	0.180492939621884	0.174257085806807	0.201772736065298	0.205084444489064	0.198710628628189	0.000203818092003714	0.000369374888968272	0.000376859252227043
100	0.405785764645593	0.2	0.80807757488531	0.7737602503225	0.84239489944812	0.227625466855477	0.500064624864971	0.48044698086692	0.519682268863023	0.5	0.37	0.68	0.525570837183619	0.54703098157046	0.568491125957301	0.91552104794961	0.952903666025367	0.990286284101123	0.934982219536585	0.972796029315595	1.0109894027235	0.80807757488531	0.553345394372011	-0.00255880483117198	-0.34778815832409	-0.32604959650766	-0.324191256894146	-0.327761129546227	0.177246791985752	0.180492939621884	0.174257085806807	0.201772736065298	0.205084444489064	0.198710628628189	0.000203818092003714	0.000369374888968272	0.000376859252227043
100	0.405785764645593	0.2	0.808216530908382	0.774228805903199	0.842204255913566	0.225289412605488	0.490115977803204	0.47075998807877	0.509471967527639	0.5	0.37	0.68	0.516473594673912	0.537709166609939	0.558944738545966	0.901365093817179	0.938426046182931	0.975486998548683	0.919767384061595	0.957944748770208	0.995461633762914	0.808216530908382	0.552201668990485	0.000712101624736486	-0.346402844555076	-0.32604959650766	-0.324191256894146	-0.327761129546227	0.177246791985752	0.180492939621884	0.174257085806807	0.201772736065298	0.205084444489064	0.198710628628189	0.000203818092003714	0.000369374888968272	0.000376859252227043
100	0.405785764645593	0.2	0.808237632402514	0.773760138944372	0.842715125860655	0.219634065897691	0.490836739493647	0.471132778867323	0.510540700119971	0.5	0.37	0.67	0.514771469073374	0.536300509745436	0.557829550417499	0.896024639295575	0.933498648757073	0.970972658218571	0.916096851360489	0.954585021182724	0.992667968896133	0.808237632402514	0.552074781911485	-0.000911223719880841	-0.346871681631291	-0.32604959650766	-0.324191256894146	-0.327761129546227	0.177246791985752	0.180492939621884	0.174257085806807	0.201772736065298	0.205084444489064	0.198710628628189	0.000203818092003714	0.000369374888968272	0.000376859252227043
100	0.405785764645593	0.2	0.808328865107647	0.774075351418645	0.842582378796649	0.225295203520704	0.496057327912471	0.476467023390674	0.515647632434267	0.5	0.37	0.67	0.525186930007708	0.546780390592875	0.568373851178042	0.919358442939568	0.95715856546159	0.994958687983612	0.939134586670141	0.97754945768624	1.01654874940347	0.808328865107647	0.550213272678473	0.00150193524030249	-0.347022883009211	-0.32604959650766	-0.324191256894146	-0.327761129546227	0.177246791985752	0.180492939621884	0.174257085806807	0.201772736065298	0.205084444489064	0.198710628628189	0.000203818092003714	0.000369374888968272	0.000376859252227043
100	0.405785764645593	0.2	0.808630449238385	0.774511706448288	0.842749192028483	0.225006399496171	0.489018762119095	0.469690432964288	0.508347091273903	0.5	0.36	0.67	0.518263464807063	0.539590632945196	0.560917801083329	0.907861270895763	0.945220859763755	0.982580448631747	0.92593361849829	0.964403313701534	1.00260361271219	0.808630449238385	0.548339186981468	-0.00827844242215032	-0.359171126088976	-0.32604959650766	-0.324191256894146	-0.327761129546227	0.177246791985752	0.180492939621884	0.174257085806807	0.201772736065298	0.205084444489064	0.198710628628189	0.000203818092003714	0.000369374888968272	0.000376859252227043
100	0.405785764645593	0.2	0.808665823134082	0.774736144330221	0.842595501937943	0.219481850160597	0.48502739291269	0.465547990397295	0.504506795428086	0.5	0.37	0.67	0.513813658810574	0.535312587566206	0.556811516321838	0.900204479256945	0.937870725829384	0.975536972401823	0.919335172267553	0.957788445784134	0.996390225022527	0.808665823134082	0.551208625599632	0.00279596830216902	-0.344879706400035	-0.32604959650766	-0.324191256894146	-0.327761129546227	0.177246791985752	0.180492939621884	0.174257085806807	0.201772736065298	0.205084444489064	0.198710628628189	0.000203818092003714	0.000369374888968272	0.000376859252227043
100	0.405785764645593	0.2	0.808726204929452	0.774258669141251	0.843193740717653	0.22120115403173	0.487118685444424	0.46765294571002	0.506584425178829	0.51	0.37	0.68	0.509335919126211	0.530536684629872	0.551737450133534	0.88474091372168	0.921567659959187	0.958394406196694	0.903676491765133	0.940813181598567	0.978638973429295	0.808726204929452	0.553585147312438	-0.000679433070316831	-0.345623485073255	-0.32604959650766	-0.324191256894146	-0.327761129546227	0.177246791985752	0.180492939621884	0.174257085806807	0.201772736065298	0.205084444489064	0.198710628628189	0.000203818092003714	0.000369374888968272	0.000376859252227043
100	0.405785764645593	0.2	0.80876507731408	0.774840874062468	0.842689280565692	0.230621004218665	0.498685085784065	0.479286758550217	0.518083413017913	0.5	0.37	0.68	0.52748813573886	0.548837332824936	0.570186529911011	0.922470131918598	0.959805562458211	0.997140992997824	0.941648513117145	0.980011943561432	1.01813356177561	0.80876507731408	0.551011603902917	0.00190557936353588	-0.346213669100259	-0.32604959650766	-0.324191256894146	-0.327761129546227	0.177246791985752	0.180492939621884	0.174257085806807	0.201772736065298	0.205084444489064	0.198710628628189	0.000203818092003714	0.000369374888968272	0.000376859252227043
100	0.405785764645593	0.2	0.80901699650261	0.775022517779928	0.843011475225293	0.223468226210419	0.487423365925488	0.4680727302317	0.506774001619276	0.51	0.38	0.68	0.511025451100802	0.53215179898612	0.553278146871437	0.889053582725962	0.925808024675765	0.962562466625568	0.908317293457438	0.945689862578873	0.983371790552556	0.80901699650261	0.555226422506079	0.00348080466385158	-0.339630961751096	-0.32604959650766	-0.324191256894146	-0.327761129546227	0.177246791985752	0.180492939621884	0.174257085806807	0.201772736065298	0.205084444489064	0.198710628628189	0.000203818092003714	0.000369374888968272	0.000376859252227043
100	0.405785764645593	0.2	0.809368025249111	0.775332350063605	0.843403700434618	0.230121708146776	0.494615524682087	0.475348389078898	0.513882660285277	0.49	0.37	0.68	0.525890058175705	0.547205782171056	0.568521506166408	0.922805029641451	0.960208774031666	0.997612518421881	0.940930024074574	0.979087311667401	1.01779332163002	0.809368025249111	0.549705548122864	0.00298215546139181	-0.346819482120442	-0.32604959650766	-0.324191256894146	-0.327761129546227	0.177246791985752	0.180492939621884	0.174257085806807	0.201772736065298	0.205084444489064	0.198710628628189	0.000203818092003714	0.000369374888968272	0.000376859252227043
100	0.405785764645593	0.2	0.809978242271025	0.775974258945931	0.843982225596119	0.225557932962233	0.489354228175867	0.470043176424789	0.508665279926944	0.5	0.37	0.67	0.517971559320648	0.539251680146373	0.560531800972098	0.906574411609758	0.94381972492748	0.981065038245202	0.925472188638628	0.963762728118986	1.00160246165301	0.809978242271025	0.549764229016236	-0.000590042998718841	-0.349323975141528	-0.32604959650766	-0.324191256894146	-0.327761129546227	0.177246791985752	0.180492939621884	0.174257085806807	0.201772736065298	0.205084444489064	0.198710628628189	0.000203818092003714	0.000369374888968272	0.000376859252227043
100	0.405785764645593	0.2	0.810151817419559	0.77576267625647	0.844540958582647	0.221750613972372	0.494423240429632	0.474697059036332	0.514149421822931	0.5	0.37	0.67	0.522597066608578	0.544313747458581	0.566030428308584	0.914098621762819	0.952084269411162	0.990069917059505	0.933931266549217	0.972518782644079	1.0113368598543	0.810151817419559	0.55040881846868	-0.00723997774976227	-0.354858555478315	-0.32604959650766	-0.324191256894146	-0.327761129546227	0.177246791985752	0.180492939621884	0.174257085806807	0.201772736065298	0.205084444489064	0.198710628628189	0.000203818092003714	0.000369374888968272	0.000376859252227043
100	0.405785764645593	0.2	0.81073692501804	0.776728183223105	0.844745666812974	0.227106241110233	0.492128350999359	0.472793496044687	0.511463205954031	0.5	0.37	0.67	0.520194378207404	0.541467688722498	0.562740999237593	0.909547449414388	0.946743324899013	0.983939200383638	0.929786274964087	0.967567095685894	1.0055813625667	0.81073692501804	0.550553886289181	0.0043206579534718	-0.34325457374769	-0.32604959650766	-0.324191256894146	-0.327761129546227	0.177246791985752	0.180492939621884	0.174257085806807	0.201772736065298	0.205084444489064	0.198710628628189	0.000203818092003714	0.000369374888968272	0.000376859252227043
100	0.405785764645593	0.2	0.811178070244046	0.777103565493092	0.845252574995	0.224925484027453	0.487761265933309	0.468478165018446	0.507044366848171	0.49	0.37	0.66	0.517947625263897	0.53926694614662	0.560586267029342	0.90847676279878	0.945870712835206	0.983264662871633	0.928062348795808	0.966508865966281	1.00438849824827	0.811178070244046	0.546295630383554	-0.00867278505658842	-0.361582163931199	-0.32604959650766	-0.324191256894146	-0.327761129546227	0.177246791985752	0.180492939621884	0.174257085806807	0.201772736065298	0.205084444489064	0.198710628628189	0.000203818092003714	0.000369374888968272	0.000376859252227043
100	0.405785764645593	0.2	0.811826261109763	0.777372482554132	0.846280039665394	0.224085093831288	0.491124918386562	0.471661922043574	0.510587914729551	0.5	0.37	0.67	0.515880250514128	0.537167903724871	0.558455556935614	0.898550163301241	0.935628582662616	0.97270700202399	0.917983700885641	0.956365193041667	0.994057726597394	0.811826261109763	0.551109517467669	-0.000653656521124052	-0.347538117781072	-0.32604959650766	-0.324191256894146	-0.327761129546227	0.177246791985752	0.180492939621884	0.174257085806807	0.201772736065298	0.205084444489064	0.198710628628189	0.000203818092003714	0.000369374888968272	0.000376859252227043
100	0.405785764645593	0.2	0.812415892849622	0.778092208493049	0.846739577206195	0.231322140806881	0.50258253579813	0.483071148681609	0.522093922914651	0.5	0.37	0.67	0.530510037372343	0.551937495287438	0.573364953202533	0.926460879729027	0.963880909722621	1.00130093971621	0.946700707821445	0.984822538872236	1.02271808642399	0.812415892849622	0.549466271125058	0.00369140425300447	-0.345128189636787	-0.32604959650766	-0.324191256894146	-0.327761129546227	0.177246791985752	0.180492939621884	0.174257085806807	0.201772736065298	0.205084444489064	0.198710628628189	0.000203818092003714	0.000369374888968272	0.000376859252227043
100	0.405785764645593	0.2	0.812660433587687	0.777949262245034	0.84737160493034	0.222603613114455	0.49261641690779	0.47301076880951	0.512222065006069	0.5	0.37	0.67	0.522091218202139	0.543731183662197	0.565371149122255	0.914753692110176	0.952668978963478	0.990584265816781	0.934157343655903	0.973243787621036	1.01152908689785	0.812660433587687	0.54791022530333	-0.000838245075548726	-0.350530130355964	-0.32604959650766	-0.324191256894146	-0.327761129546227	0.177246791985752	0.180492939621884	0.174257085806807	0.201772736065298	0.205084444489064	0.198710628628189	0.000203818092003714	0.000369374888968272	0.000376859252227043
100	0.405785764645593	0.2	0.812679016529039	0.778577020302923	0.846781012755155	0.229398123044539	0.499382130032991	0.479889507789662	0.51887475227632	0.49	0.37	0.67	0.531192641096268	0.552769144277212	0.574345647458157	0.932429298744169	0.970303625634013	1.00817795252386	0.951765194853921	0.990934122029266	1.02898971010249	0.812679016529039	0.54866395823714	8.95436116247471e-05	-0.35072729017942	-0.32604959650766	-0.324191256894146	-0.327761129546227	0.177246791985752	0.180492939621884	0.174257085806807	0.201772736065298	0.205084444489064	0.198710628628189	0.000203818092003714	0.000369374888968272	0.000376859252227043
100	0.405785764645593	0.2	0.812759957019446	0.778581774637338	0.846938139401554	0.22898373475124	0.494337892567534	0.47501952067046	0.513656264464608	0.5	0.37	0.68	0.523530731531385	0.544821985745518	0.566113239959652	0.91639012883736	0.953658418962997	0.990926709088635	0.936093034795813	0.974078955669137	1.01240647459101	0.812759957019446	0.549436998461268	0.00543373809984357	-0.34296043000765	-0.32604959650766	-0.324191256894146	-0.327761129546227	0.177246791985752	0.180492939621884	0.174257085806807	0.201772736065298	0.205084444489064	0.198710628628189	0.000203818092003714	0.000369374888968272	0.000376859252227043
100	0.405785764645593	0.2	0.812813878867829	0.77819297407527	0.847434783660388	0.221852781922687	0.486283171230302	0.466887498245024	0.505678844215579	0.5	0.37	0.68	0.514951170559766	0.53634352855844	0.557735886557114	0.901808780820419	0.939272170338862	0.976735559857304	0.920724619116213	0.959088581800857	0.996642416305378	0.812813878867829	0.547565491089601	-0.00190573796964202	-0.352644351211871	-0.32604959650766	-0.324191256894146	-0.327761129546227	0.177246791985752	0.180492939621884	0.174257085806807	0.201772736065298	0.205084444489064	0.198710628628189	0.000203818092003714	0.000369374888968272	0.000376859252227043
100	0.405785764645593	0.2	0.813174340663053	0.778905363430607	0.847443317895498	0.225953331143536	0.485750617525357	0.466603441580738	0.504897793469976	0.49	0.36	0.67	0.517070516219392	0.538288619789925	0.559506723360459	0.908311379546785	0.945584138911275	0.982856898275765	0.927480347023655	0.965184120658471	1.00335339941451	0.813174340663053	0.544458524172689	0.00537778086818202	-0.349192062260016	-0.32604959650766	-0.324191256894146	-0.327761129546227	0.177246791985752	0.180492939621884	0.174257085806807	0.201772736065298	0.205084444489064	0.198710628628189	0.000203818092003714	0.000369374888968272	0.000376859252227043
100	0.405785764645593	0.2	0.813290362383682	0.77916495770293	0.847415767064434	0.22254315217368	0.489984318027275	0.470480017615849	0.509488618438701	0.5	0.37	0.68	0.516089718226525	0.537484822219565	0.558879926212605	0.900608544032639	0.9379443265063	0.975280108979961	0.919020074959065	0.957282907023121	0.994986296634349	0.813290362383682	0.55346113849185	0.0025022329905758	-0.343005342628009	-0.32604959650766	-0.324191256894146	-0.327761129546227	0.177246791985752	0.180492939621884	0.174257085806807	0.201772736065298	0.205084444489064	0.198710628628189	0.000203818092003714	0.000369374888968272	0.000376859252227043
100	0.405785764645593	0.2	0.813299560787792	0.778845540128351	0.847753581447233	0.222628219481265	0.491489187412536	0.471929792519345	0.511048582305728	0.5	0.37	0.67	0.519657609332468	0.54119511035762	0.562732611382773	0.909078720820778	0.946755998185721	0.984433275550663	0.928297215394946	0.966875065763595	1.00535739869371	0.813299560787792	0.548822453296814	0.00389071404686974	-0.345321740665411	-0.32604959650766	-0.324191256894146	-0.327761129546227	0.177246791985752	0.180492939621884	0.174257085806807	0.201772736065298	0.205084444489064	0.198710628628189	0.000203818092003714	0.000369374888968272	0.000376859252227043
100	0.405785764645593	0.2	0.813462624099581	0.779302565568165	0.847622682630997	0.230340516015218	0.49985187749633	0.480392782398797	0.519310972593863	0.5	0.37	0.67	0.526303729860361	0.547622522949632	0.568941316038903	0.917689303963317	0.954861809650521	0.992034315337726	0.93709363658884	0.975007451517252	1.01268779436432	0.813462624099581	0.552073499267991	-0.00673874879358296	-0.353267098661383	-0.32604959650766	-0.324191256894146	-0.327761129546227	0.177246791985752	0.180492939621884	0.174257085806807	0.201772736065298	0.205084444489064	0.198710628628189	0.000203818092003714	0.000369374888968272	0.000376859252227043
100	0.405785764645593	0.2	0.813565029775612	0.779002965192904	0.848127094358321	0.222788832989826	0.494784460041313	0.475103058334073	0.514465861748554	0.5	0.37	0.68	0.521208689958688	0.54280004244619	0.564391394933693	0.909595380046266	0.94727586168432	0.984956343322374	0.929073308391422	0.967780716229398	1.00669186651972	0.813565029775612	0.552664462500332	0.0025909621432891	-0.342529436057935	-0.32604959650766	-0.324191256894146	-0.327761129546227	0.177246791985752	0.180492939621884	0.174257085806807	0.201772736065298	0.205084444489064	0.198710628628189	0.000203818092003714	0.000369374888968272	0.000376859252227043
100	0.405785764645593	0.2	0.813660736628459	0.779142620475607	0.848178852781311	0.221397134503681	0.497687703614241	0.47781092138123	0.517564485847252	0.5	0.37	0.68	0.524028004677713	0.545827402864067	0.567626801050421	0.91434478844031	0.952381240585814	0.990417692731318	0.933356015113761	0.972369295162196	1.01100079366337	0.813660736628459	0.553504868216786	-0.00629813823002701	-0.350775024130476	-0.32604959650766	-0.324191256894146	-0.327761129546227	0.177246791985752	0.180492939621884	0.174257085806807	0.201772736065298	0.205084444489064	0.198710628628189	0.000203818092003714	0.000369374888968272	0.000376859252227043
100	0.405785764645593	0.2	0.813663548371199	0.779382225342463	0.847944871399935	0.222814432132189	0.495917331164411	0.476192324487717	0.515642337841105	0.5	0.37	0.67	0.525250972752168	0.547008104086913	0.568765235421658	0.919888601712832	0.957992552317496	0.996096502922161	0.940074410382591	0.97872589153972	1.01760524159196	0.813663548371199	0.550003387843452	0.0057259410881686	-0.342609842366863	-0.32604959650766	-0.324191256894146	-0.327761129546227	0.177246791985752	0.180492939621884	0.174257085806807	0.201772736065298	0.205084444489064	0.198710628628189	0.000203818092003714	0.000369374888968272	0.000376859252227043
100	0.405785764645593	0.2	0.81397274806039	0.779822867302652	0.848122628818128	0.228095611931468	0.495106228993886	0.475709037744395	0.514503420243376	0.49	0.37	0.67	0.526413679456983	0.547878369018466	0.569343058579948	0.923866734279164	0.961537701849648	0.999208669420131	0.943447581786983	0.981723761858638	1.02052903506981	0.81397274806039	0.547185411809534	-0.00517370431913563	-0.356648245921495	-0.32604959650766	-0.324191256894146	-0.327761129546227	0.177246791985752	0.180492939621884	0.174257085806807	0.201772736065298	0.205084444489064	0.198710628628189	0.000203818092003714	0.000369374888968272	0.000376859252227043
100	0.405785764645593	0.2	0.814103689128914	0.779801223097834	0.848406155159994	0.226273421555664	0.498655515501709	0.479017627415334	0.518293403588084	0.5	0.37	0.68	0.524233353270186	0.545724912940367	0.567216472610548	0.913445318507349	0.950893078070312	0.988340837633276	0.932990804722512	0.971050585865899	1.00965271325623	0.814103689128914	0.555251919416646	-0.00244526405335159	-0.34669710941897	-0.32604959650766	-0.324191256894146	-0.327761129546227	0.177246791985752	0.180492939621884	0.174257085806807	0.201772736065298	0.205084444489064	0.198710628628189	0.000203818092003714	0.000369374888968272	0.000376859252227043
100	0.405785764645593	0.2	0.814732577832922	0.780529488546858	0.848935667118986	0.227920703434652	0.496371737218108	0.476915301730553	0.515828172705663	0.5	0.37	0.67	0.526381136017578	0.547855600304274	0.569330064590971	0.92224749072338	0.959871883863436	0.997496277003493	0.942100199719996	0.980120385285215	1.01878017672144	0.814732577832922	0.547815026977653	0.000546074390118067	-0.349972200626724	-0.32604959650766	-0.324191256894146	-0.327761129546227	0.177246791985752	0.180492939621884	0.174257085806807	0.201772736065298	0.205084444489064	0.198710628628189	0.000203818092003714	0.000369374888968272	0.000376859252227043
100	0.405785764645593	0.2	0.81482464984642	0.780466705311511	0.84918259438133	0.226682219355588	0.497387786283498	0.477822664547528	0.516952908019469	0.5	0.37	0.67	0.526318874890915	0.547869742238178	0.569420609585442	0.920927850196596	0.958636537615607	0.996345225034618	0.940465824738049	0.978917126837514	1.01733016522683	0.81482464984642	0.551252392448849	7.43204430887897e-05	-0.347157622095818	-0.32604959650766	-0.324191256894146	-0.327761129546227	0.177246791985752	0.180492939621884	0.174257085806807	0.201772736065298	0.205084444489064	0.198710628628189	0.000203818092003714	0.000369374888968272	0.000376859252227043
100	0.405785764645593	0.2	0.815448523414469	0.781084743683953	0.849812303144985	0.228046669543731	0.497266158147668	0.477781637430441	0.516750678864896	0.5	0.37	0.68	0.522682836675665	0.543998483326546	0.565314129977426	0.910521362427374	0.947653539471908	0.984785716516442	0.929439931288362	0.966849850181336	1.00485704710688	0.815448523414469	0.552458570872379	0.00621759279930239	-0.341024413190885	-0.32604959650766	-0.324191256894146	-0.327761129546227	0.177246791985752	0.180492939621884	0.174257085806807	0.201772736065298	0.205084444489064	0.198710628628189	0.000203818092003714	0.000369374888968272	0.000376859252227043
100	0.405785764645593	0.2	0.816631253802902	0.781820406131573	0.851442101474231	0.223468842079848	0.490596977960939	0.471120384899521	0.510073571022357	0.49	0.37	0.67	0.521227909188303	0.542775997967521	0.564324086746739	0.91464177909866	0.952453995040611	0.990266210982563	0.934108751134007	0.972826953923961	1.01122315992153	0.816631253802902	0.547584438988572	0.00612711844960566	-0.344841511902815	-0.32604959650766	-0.324191256894146	-0.327761129546227	0.177246791985752	0.180492939621884	0.174257085806807	0.201772736065298	0.205084444489064	0.198710628628189	0.000203818092003714	0.000369374888968272	0.000376859252227043
100	0.405785764645593	0.2	0.816744569929474	0.782288286316513	0.851200853542434	0.228800148403015	0.49847665715461	0.478986411569067	0.517966902740152	0.5	0.37	0.67	0.526540558906498	0.547965811389588	0.569391063872678	0.920113592787372	0.957553569072453	0.994993545357535	0.939541257148883	0.977872958673497	1.01574972347141	0.816744569929474	0.550160590129307	-9.28137715278376e-05	-0.348040556063038	-0.32604959650766	-0.324191256894146	-0.327761129546227	0.177246791985752	0.180492939621884	0.174257085806807	0.201772736065298	0.205084444489064	0.198710628628189	0.000203818092003714	0.000369374888968272	0.000376859252227043
100	0.405785764645593	0.2	0.817463362960643	0.783107266253561	0.851819459667725	0.227168964360504	0.501620632259276	0.48191636283249	0.521324901686061	0.5	0.37	0.68	0.532180088937952	0.553939507510857	0.575698926083762	0.932726407371629	0.970863092177902	1.00899977698418	0.952561662168063	0.99123590762624	1.03005082559477	0.817463362960643	0.551051776987288	-0.00613835667014468	-0.353340876921958	-0.32604959650766	-0.324191256894146	-0.327761129546227	0.177246791985752	0.180492939621884	0.174257085806807	0.201772736065298	0.205084444489064	0.198710628628189	0.000203818092003714	0.000369374888968272	0.000376859252227043
100	0.405785764645593	0.2	0.81751052876641	0.782977325457542	0.852043732075279	0.221131496254375	0.494292357992781	0.47453595698562	0.514048758999941	0.5	0.37	0.68	0.518226730845334	0.539802114030724	0.561377497216114	0.901744259100309	0.93928666432047	0.97682906954063	0.920729832210025	0.958928034990598	0.997104615158079	0.81751052876641	0.555090990859842	0.000407233967615719	-0.342993473508168	-0.32604959650766	-0.324191256894146	-0.327761129546227	0.177246791985752	0.180492939621884	0.174257085806807	0.201772736065298	0.205084444489064	0.198710628628189	0.000203818092003714	0.000369374888968272	0.000376859252227043
100	0.405785764645593	0.2	0.817538963745564	0.783208507420963	0.851869420070165	0.23254881247865	0.503398486557225	0.483922593033221	0.522874380081228	0.5	0.37	0.68	0.531560621052422	0.552953749222528	0.574346877392635	0.928426276155912	0.965791614248441	1.00315695234097	0.947452077864815	0.985887309159104	1.02415754140463	0.817538963745564	0.550530500242556	0.00367703551566745	-0.344661252723851	-0.32604959650766	-0.324191256894146	-0.327761129546227	0.177246791985752	0.180492939621884	0.174257085806807	0.201772736065298	0.205084444489064	0.198710628628189	0.000203818092003714	0.000369374888968272	0.000376859252227043
100	0.405785764645593	0.2	0.817729784935076	0.783347072024586	0.852112497845566	0.231707667327887	0.502771008966891	0.483273441036767	0.522268576897014	0.5	0.37	0.68	0.530224769642216	0.551616579302094	0.573008388961973	0.925389560278432	0.962724212426187	1.00005886457394	0.945070980427816	0.98336221815106	1.02144036899317	0.817729784935076	0.552807842579657	0.00595488421341671	-0.339695259323233	-0.32604959650766	-0.324191256894146	-0.327761129546227	0.177246791985752	0.180492939621884	0.174257085806807	0.201772736065298	0.205084444489064	0.198710628628189	0.000203818092003714	0.000369374888968272	0.000376859252227043
100	0.405785764645593	0.2	0.817821497022427	0.783480879110741	0.852162114934113	0.2246975585874	0.490318161658935	0.470921296494113	0.509715026823758	0.5	0.37	0.68	0.516392120813337	0.537661892246827	0.558931663680318	0.900931323837074	0.938039952266774	0.975148580696473	0.920594511636315	0.958301550280013	0.99628657132939	0.817821497022427	0.551680269277644	0.00564148574840065	-0.339923059940463	-0.32604959650766	-0.324191256894146	-0.327761129546227	0.177246791985752	0.180492939621884	0.174257085806807	0.201772736065298	0.205084444489064	0.198710628628189	0.000203818092003714	0.000369374888968272	0.000376859252227043
100	0.405785764645593	0.2	0.817841496816765	0.783539490831584	0.852143502801946	0.223290789640747	0.487336465958082	0.46797938349317	0.506693548422995	0.49	0.36	0.67	0.520284871967021	0.541805472077088	0.563326072187155	0.915908960477387	0.953793803065911	0.991678645654435	0.935040085169676	0.973574174247334	1.0122826832996	0.817841496816765	0.542224092118567	-0.00185600574560011	-0.357520049394617	-0.32604959650766	-0.324191256894146	-0.327761129546227	0.177246791985752	0.180492939621884	0.174257085806807	0.201772736065298	0.205084444489064	0.198710628628189	0.000203818092003714	0.000369374888968272	0.000376859252227043
100	0.405785764645593	0.2	0.819558948524358	0.785170323387602	0.853947573661113	0.221389587024432	0.49034805499248	0.470763976840313	0.509932133144647	0.5	0.37	0.68	0.52001225833652	0.541645096039396	0.563277933742273	0.911569276621532	0.949491133077694	0.987412989533855	0.930756484395088	0.969468271338178	1.00819709083786	0.819558948524358	0.550672461130359	-0.000187066607490368	-0.3475007696548	-0.32604959650766	-0.324191256894146	-0.327761129546227	0.177246791985752	0.180492939621884	0.174257085806807	0.201772736065298	0.205084444489064	0.198710628628189	0.000203818092003714	0.000369374888968272	0.000376859252227043
100	0.405785764645593	0.2	0.82018877882646	0.785564102106293	0.854813455546627	0.225643734535114	0.496313266975345	0.476732404317913	0.515894129632777	0.5	0.37	0.67	0.525118958894373	0.546687205818213	0.568255452742052	0.918829430283989	0.956568574334285	0.994307718384581	0.938543159368371	0.977085962779527	1.01585249030092	0.82018877882646	0.547584073694483	0.00929847410116129	-0.340834072069191	-0.32604959650766	-0.324191256894146	-0.327761129546227	0.177246791985752	0.180492939621884	0.174257085806807	0.201772736065298	0.205084444489064	0.198710628628189	0.000203818092003714	0.000369374888968272	0.000376859252227043
100	0.405785764645593	0.2	0.820691268588965	0.786249528313656	0.855133008864274	0.223010921019397	0.493379187800839	0.473766262004716	0.512992113596962	0.5	0.37	0.67	0.52291791105813	0.544565611642906	0.566213312227683	0.91619392914292	0.954122428886871	0.992050928630822	0.935866906027652	0.975594981373451	1.01401088672926	0.820691268588965	0.547043295842021	-0.00608700125145881	-0.35683497380011	-0.32604959650766	-0.324191256894146	-0.327761129546227	0.177246791985752	0.180492939621884	0.174257085806807	0.201772736065298	0.205084444489064	0.198710628628189	0.000203818092003714	0.000369374888968272	0.000376859252227043
100	0.405785764645593	0.2	0.821446404448754	0.786893757030599	0.85599905186691	0.226784721228861	0.496366347447192	0.476847111450725	0.515885583443658	0.5	0.37	0.68	0.523570395461647	0.545002200047162	0.566434004632676	0.914223744064426	0.951646533435377	0.989069322806328	0.933669187449344	0.971647524847294	1.01012568848257	0.821446404448754	0.550978627021945	-0.00597958758914736	-0.353549592771344	-0.32604959650766	-0.324191256894146	-0.327761129546227	0.177246791985752	0.180492939621884	0.174257085806807	0.201772736065298	0.205084444489064	0.198710628628189	0.000203818092003714	0.000369374888968272	0.000376859252227043
100	0.405785764645593	0.2	0.821915789036534	0.787427043730523	0.856404534342544	0.227146149463702	0.501797031662526	0.482084552204589	0.521509511120463	0.5	0.37	0.68	0.527950070663486	0.549537995178341	0.571125919693196	0.920326833849856	0.957959078492192	0.995591323134527	0.939253846658969	0.977944692380827	1.01614245203091	0.821915789036534	0.555769155505718	-0.00549823921992468	-0.348484870441491	-0.32604959650766	-0.324191256894146	-0.327761129546227	0.177246791985752	0.180492939621884	0.174257085806807	0.201772736065298	0.205084444489064	0.198710628628189	0.000203818092003714	0.000369374888968272	0.000376859252227043
100	0.405785764645593	0.2	0.821916200441965	0.787433390652848	0.856399010231083	0.229666898888023	0.499038803970033	0.479574379755735	0.518503228184332	0.5	0.37	0.68	0.529703471938572	0.551202479226765	0.572701486514958	0.928511033477416	0.966196392425211	1.00388175137301	0.94778627232099	0.986049198539954	1.02510057250439	0.821916200441965	0.550008971520013	-0.00287966269991437	-0.351430826114077	-0.32604959650766	-0.324191256894146	-0.327761129546227	0.177246791985752	0.180492939621884	0.174257085806807	0.201772736065298	0.205084444489064	0.198710628628189	0.000203818092003714	0.000369374888968272	0.000376859252227043
100	0.405785764645593	0.2	0.824923438682891	0.79013682520812	0.859710052157662	0.223615314815353	0.502425518011664	0.482487748785272	0.522363287238056	0.5	0.37	0.67	0.530099278231315	0.552004491582455	0.573909704933595	0.92600376120577	0.964268876413716	1.00253399162166	0.946482621950972	0.985385455747124	1.02382421274669	0.824923438682891	0.549929159418018	-0.00112138254298293	-0.348458801447009	-0.32604959650766	-0.324191256894146	-0.327761129546227	0.177246791985752	0.180492939621884	0.174257085806807	0.201772736065298	0.205084444489064	0.198710628628189	0.000203818092003714	0.000369374888968272	0.000376859252227043
100	0.405785764645593	0.2	0.832782096318138	0.797800280027656	0.867763912608621	0.22823304697261	0.502396293138546	0.482721171807953	0.52207141446914	0.5	0.37	0.68	0.532092278031971	0.553779704937531	0.57546713184309	0.931459819325772	0.969424976087321	1.00739013284887	0.950574561121016	0.989208228176676	1.02813033051537	0.832782096318138	0.548648102616656	-0.000577301915032497	-0.350370747563531	-0.32604959650766	-0.324191256894146	-0.327761129546227	0.177246791985752	0.180492939621884	0.174257085806807	0.201772736065298	0.205084444489064	0.198710628628189	0.000203818092003714	0.000369374888968272	0.000376859252227043
100	0.405785764645593	0.21	0.772540741951273	0.74038583425723	0.804695649645315	0.23433062511328	0.48877855807873	0.469962206181962	0.507594909975497	0.5	0.37	0.68	0.515641321040866	0.536286573832667	0.556931826624468	0.899961112064214	0.935993764807891	0.972026417551567	0.91802079559128	0.954951212349779	0.99163763915833	0.772540741951273	0.557617733914313	0.00206590489836808	-0.342035380463423	-0.32604959650766	-0.324191256894146	-0.327761129546227	0.177246791985752	0.180492939621884	0.174257085806807	0.201772736065298	0.205084444489064	0.198710628628189	0.000203818092003714	0.000369374888968272	0.000376859252227043
100	0.405785764645593	0.21	0.773182916307934	0.741092227354952	0.805273605260916	0.233639647006415	0.489482265443042	0.470602466156512	0.508362064729572	0.5	0.37	0.68	0.516411459308742	0.537129040286677	0.557846621264611	0.901381650559413	0.937543604367499	0.973705558175585	0.919343952827842	0.956581298010872	0.993324975735597	0.773182916307934	0.556372256283028	-0.000834971975809518	-0.346311013997359	-0.32604959650766	-0.324191256894146	-0.327761129546227	0.177246791985752	0.180492939621884	0.174257085806807	0.201772736065298	0.205084444489064	0.198710628628189	0.000203818092003714	0.000369374888968272	0.000376859252227043
100	0.405785764645593	0.21	0.7733005092895	0.740922916260319	0.805678102318682	0.229951892545942	0.484682134656987	0.465792889003157	0.503571380310817	0.51	0.37	0.68	0.50842865002352	0.529046898808495	0.54966514759347	0.884415258509619	0.920280849145268	0.956146439780917	0.902699709321779	0.939271291518231	0.975888398643906	0.7733005092895	0.55972943701024	0.00147677514976171	-0.341102961475941	-0.32604959650766	-0.324191256894146	-0.327761129546227	0.177246791985752	0.180492939621884	0.174257085806807	0.201772736065298	0.205084444489064	0.198710628628189	0.000203818092003714	0.000369374888968272	0.000376859252227043
100	0.405785764645593	0.21	0.777540937994955	0.744938188937794	0.810143687052116	0.232876328524343	0.493537278096672	0.474460406840621	0.512614149352723	0.5	0.37	0.68	0.521825402176687	0.542806701926753	0.56378800167682	0.912169006502139	0.948845050382543	0.985521094262947	0.931842948608278	0.968881987776602	1.0062035715796	0.777540937994955	0.553533131940157	-0.00210531193258499	-0.348425072700128	-0.32604959650766	-0.324191256894146	-0.327761129546227	0.177246791985752	0.180492939621884	0.174257085806807	0.201772736065298	0.205084444489064	0.198710628628189	0.000203818092003714	0.000369374888968272	0.000376859252227043
100	0.405785764645593	0.21	0.778604941337766	0.746304147300506	0.810905735375025	0.230607532906146	0.484961122219021	0.466095926637824	0.503826317800218	0.5	0.37	0.67	0.513608166055074	0.534396415749986	0.555184665444899	0.898921884682269	0.93530567651044	0.971689468338611	0.917916020719302	0.955341189164721	0.992587439787775	0.778604941337766	0.553282406171036	0.000812288601319804	-0.347177977045641	-0.32604959650766	-0.324191256894146	-0.327761129546227	0.177246791985752	0.180492939621884	0.174257085806807	0.201772736065298	0.205084444489064	0.198710628628189	0.000203818092003714	0.000369374888968272	0.000376859252227043
100	0.405785764645593	0.21	0.779374810340412	0.747037137489294	0.811712483191529	0.228452468209038	0.483873246087775	0.464935329740109	0.502811162435441	0.5	0.37	0.68	0.50836246420954	0.529069270523604	0.549776076837667	0.8852756132619	0.921334984181194	0.957394355100488	0.904538580987424	0.940410904691533	0.977102122981147	0.779374810340412	0.559339552465958	-0.00313737584384707	-0.345816914743298	-0.32604959650766	-0.324191256894146	-0.327761129546227	0.177246791985752	0.180492939621884	0.174257085806807	0.201772736065298	0.205084444489064	0.198710628628189	0.000203818092003714	0.000369374888968272	0.000376859252227043
100	0.405785764645593	0.21	0.779497946543965	0.747075004932598	0.811920888155333	0.230984336928343	0.486108846952823	0.467219061729019	0.504998632176628	0.51	0.37	0.68	0.51008937905669	0.530712422088512	0.551335465120333	0.887420505634289	0.923299141862437	0.959177778090585	0.906275192653495	0.942741852804247	0.979048055209988	0.779497946543965	0.557468588124838	-0.00123375256765494	-0.344501324234201	-0.32604959650766	-0.324191256894146	-0.327761129546227	0.177246791985752	0.180492939621884	0.174257085806807	0.201772736065298	0.205084444489064	0.198710628628189	0.000203818092003714	0.000369374888968272	0.000376859252227043
100	0.405785764645593	0.21	0.779631758684244	0.747226718703728	0.81203679866476	0.228206082699968	0.483771190473082	0.464824025468691	0.502718355477472	0.5	0.37	0.69	0.509398128383971	0.530162223746053	0.550926319108135	0.888382040751741	0.924594284936168	0.960806529120595	0.906054148253447	0.942922911394561	0.980274678181004	0.779631758684244	0.558470798257677	-0.00094857604833408	-0.344349245775749	-0.32604959650766	-0.324191256894146	-0.327761129546227	0.177246791985752	0.180492939621884	0.174257085806807	0.201772736065298	0.205084444489064	0.198710628628189	0.000203818092003714	0.000369374888968272	0.000376859252227043
100	0.405785764645593	0.21	0.779874307355525	0.74728752863061	0.812461086080441	0.227265948844486	0.484512091206773	0.465485121476156	0.50353906093739	0.5	0.37	0.68	0.511644388424932	0.532558144509185	0.553471900593439	0.894021292142635	0.93056492217356	0.967108552204486	0.912261978755998	0.949447477408321	0.986738168329245	0.779874307355525	0.556176869226762	0.00274680258175455	-0.342946162546199	-0.32604959650766	-0.324191256894146	-0.327761129546227	0.177246791985752	0.180492939621884	0.174257085806807	0.201772736065298	0.205084444489064	0.198710628628189	0.000203818092003714	0.000369374888968272	0.000376859252227043
100	0.405785764645593	0.21	0.780348379210869	0.747745789862027	0.812950968559711	0.229725899247745	0.48212826344455	0.463326550096035	0.500929976793065	0.5	0.37	0.68	0.507409515907409	0.528000108582105	0.548590701256801	0.88452271729637	0.920416500152993	0.956310283009617	0.902509068065803	0.939066748947937	0.975903833405814	0.780348379210869	0.555733611164395	-0.0017130314780957	-0.347442569497224	-0.32604959650766	-0.324191256894146	-0.327761129546227	0.177246791985752	0.180492939621884	0.174257085806807	0.201772736065298	0.205084444489064	0.198710628628189	0.000203818092003714	0.000369374888968272	0.000376859252227043
100	0.405785764645593	0.21	0.780651092396521	0.748138222193149	0.813163962599892	0.231677411529058	0.492033322361323	0.472950542587654	0.511116102134993	0.5	0.37	0.69	0.519933823731978	0.540912301948483	0.561890780164988	0.908600681032804	0.945261230365279	0.981921779697753	0.926995549836793	0.96421807333462	1.00137835385841	0.780651092396521	0.559165997575473	-0.000481217263518861	-0.342932390998073	-0.32604959650766	-0.324191256894146	-0.327761129546227	0.177246791985752	0.180492939621884	0.174257085806807	0.201772736065298	0.205084444489064	0.198710628628189	0.000203818092003714	0.000369374888968272	0.000376859252227043
100	0.405785764645593	0.21	0.780928144944266	0.748842523118297	0.813013766770236	0.239851293135735	0.501027272388667	0.482031507629979	0.520023037147355	0.5	0.37	0.68	0.527663515413579	0.548457533754456	0.569251552095333	0.919570358030411	0.955808533178117	0.992046708325823	0.937986121451428	0.975409827494877	1.01208128603357	0.780928144944266	0.560350133429598	-0.00477191467776111	-0.34696238709066	-0.32604959650766	-0.324191256894146	-0.327761129546227	0.177246791985752	0.180492939621884	0.174257085806807	0.201772736065298	0.205084444489064	0.198710628628189	0.000203818092003714	0.000369374888968272	0.000376859252227043
100	0.405785764645593	0.21	0.781563010706694	0.74940142982588	0.813724591587508	0.236352542168012	0.491094995282134	0.472295378679695	0.509894611884573	0.5	0.37	0.68	0.518621145649227	0.539264749504465	0.559908353359702	0.905636511719562	0.94168517950262	0.977733847285678	0.92476920681989	0.961534872418021	0.997675244056518	0.781563010706694	0.554390782455281	-0.000728496722002155	-0.347976973625934	-0.32604959650766	-0.324191256894146	-0.327761129546227	0.177246791985752	0.180492939621884	0.174257085806807	0.201772736065298	0.205084444489064	0.198710628628189	0.000203818092003714	0.000369374888968272	0.000376859252227043
100	0.405785764645593	0.21	0.781745150099783	0.749356979421317	0.814133320778249	0.231172226657974	0.493837285538214	0.474657323275774	0.513017247800654	0.5	0.37	0.69	0.518735098180181	0.539696156020046	0.560657213859911	0.90305009584394	0.939540561512615	0.976031027181289	0.921615138151882	0.958811364648628	0.99569503460506	0.781745150099783	0.560341837994432	-0.00676393389616457	-0.347865566395774	-0.32604959650766	-0.324191256894146	-0.327761129546227	0.177246791985752	0.180492939621884	0.174257085806807	0.201772736065298	0.205084444489064	0.198710628628189	0.000203818092003714	0.000369374888968272	0.000376859252227043
100	0.405785764645593	0.21	0.782808272803949	0.750028624014097	0.8155879215938	0.228737133587744	0.49067277853766	0.471484235231022	0.509861321844298	0.5	0.37	0.68	0.517993515907294	0.539074901603412	0.560156287299531	0.90483821745958	0.941663472736072	0.978488728012564	0.923263522519516	0.961106555514422	0.998869386501367	0.782808272803949	0.556026830369385	0.00299192211600946	-0.34285180578186	-0.32604959650766	-0.324191256894146	-0.327761129546227	0.177246791985752	0.180492939621884	0.174257085806807	0.201772736065298	0.205084444489064	0.198710628628189	0.000203818092003714	0.000369374888968272	0.000376859252227043
100	0.405785764645593	0.21	0.783324652660649	0.750607549892468	0.816041755428829	0.22802789333281	0.485120344011342	0.466110722403644	0.504129965619041	0.5	0.37	0.67	0.512702061933179	0.533611840932849	0.554521619932519	0.896289013071025	0.932842806345197	0.96939659961937	0.91591233943137	0.953026606671158	0.990326696549836	0.783324652660649	0.551506384790725	0.0034606508202208	-0.344544114812729	-0.32604959650766	-0.324191256894146	-0.327761129546227	0.177246791985752	0.180492939621884	0.174257085806807	0.201772736065298	0.205084444489064	0.198710628628189	0.000203818092003714	0.000369374888968272	0.000376859252227043
100	0.405785764645593	0.21	0.783614851739851	0.750919385124819	0.816310318354883	0.227351453146572	0.489078272274804	0.469876661323969	0.50827988322564	0.5	0.37	0.68	0.516392626223002	0.537495122096441	0.55859761796988	0.902228894011017	0.939098672055723	0.975968450100429	0.920780008134981	0.958507307766281	0.995865204409522	0.783614851739851	0.558148127475936	0.00218116970510328	-0.34079124038256	-0.32604959650766	-0.324191256894146	-0.327761129546227	0.177246791985752	0.180492939621884	0.174257085806807	0.201772736065298	0.205084444489064	0.198710628628189	0.000203818092003714	0.000369374888968272	0.000376859252227043
100	0.405785764645593	0.21	0.784121138021999	0.752022318446261	0.816219957597737	0.240292030882378	0.497243643013519	0.47841408766246	0.516073198364578	0.51	0.37	0.69	0.522044600275741	0.542591377534417	0.563138154793094	0.907920804549271	0.943655005285643	0.979389206022015	0.926478957051255	0.962874612208124	0.998966436732402	0.784121138021999	0.561347809851964	-0.00212859050846382	-0.34298038050063	-0.32604959650766	-0.324191256894146	-0.327761129546227	0.177246791985752	0.180492939621884	0.174257085806807	0.201772736065298	0.205084444489064	0.198710628628189	0.000203818092003714	0.000369374888968272	0.000376859252227043
100	0.405785764645593	0.21	0.784637522910058	0.75189966353256	0.817375382287557	0.226771670290084	0.481304824520491	0.462377167306526	0.500232481734456	0.5	0.37	0.68	0.507816255149034	0.528603985782732	0.54939171641643	0.886866045659638	0.923170382668178	0.959474719676719	0.905100586152918	0.942328843465335	0.979389514966145	0.784637522910058	0.555308473513581	0.00216056902183081	-0.342901698999843	-0.32604959650766	-0.324191256894146	-0.327761129546227	0.177246791985752	0.180492939621884	0.174257085806807	0.201772736065298	0.205084444489064	0.198710628628189	0.000203818092003714	0.000369374888968272	0.000376859252227043
100	0.405785764645593	0.21	0.785052550752309	0.752565904353957	0.81753919715066	0.234925370459738	0.490349011427731	0.471503435591112	0.509194587264351	0.5	0.37	0.68	0.519505431302782	0.540269604507328	0.561033777711873	0.909173401003401	0.945512258759053	0.981851116514705	0.927505368739298	0.964894461025062	1.00181878096696	0.785052550752309	0.555612486458611	0.0111435611614948	-0.334773952584593	-0.32604959650766	-0.324191256894146	-0.327761129546227	0.177246791985752	0.180492939621884	0.174257085806807	0.201772736065298	0.205084444489064	0.198710628628189	0.000203818092003714	0.000369374888968272	0.000376859252227043
100	0.405785764645593	0.21	0.78516431671455	0.752353302907315	0.817975330521785	0.22822095641151	0.490078625605556	0.470885236854586	0.509272014356527	0.5	0.37	0.68	0.517168732267524	0.538248646759136	0.559328561250748	0.903208885672546	0.940023884124912	0.976838882577279	0.922245509918931	0.95965332024181	0.997361302861299	0.78516431671455	0.557783940473995	-0.000156607649477911	-0.343093159625386	-0.32604959650766	-0.324191256894146	-0.327761129546227	0.177246791985752	0.180492939621884	0.174257085806807	0.201772736065298	0.205084444489064	0.198710628628189	0.000203818092003714	0.000369374888968272	0.000376859252227043
100	0.405785764645593	0.21	0.785652267444605	0.753342479173646	0.817962055715563	0.235193614626953	0.490505054389073	0.471667537962829	0.509342570815318	0.5	0.37	0.68	0.517536719858221	0.53820616534014	0.558875610822059	0.903296652121693	0.939372625455806	0.975448598789919	0.921159395718831	0.958061855957589	0.99523449402244	0.785652267444605	0.556538806871593	0.00478482187159883	-0.339983255591165	-0.32604959650766	-0.324191256894146	-0.327761129546227	0.177246791985752	0.180492939621884	0.174257085806807	0.201772736065298	0.205084444489064	0.198710628628189	0.000203818092003714	0.000369374888968272	0.000376859252227043
100	0.405785764645593	0.21	0.78585480034715	0.753153896502359	0.818555704191941	0.232346265253545	0.492196086205748	0.473142788230623	0.511249384180874	0.5	0.37	0.68	0.519447562417227	0.540365537784028	0.561283513150829	0.906961935926551	0.943484982345431	0.98000802876431	0.925826812154991	0.963091624185415	0.999868221177314	0.78585480034715	0.555729805142898	0.0146025091119317	-0.330210699919647	-0.32604959650766	-0.324191256894146	-0.327761129546227	0.177246791985752	0.180492939621884	0.174257085806807	0.201772736065298	0.205084444489064	0.198710628628189	0.000203818092003714	0.000369374888968272	0.000376859252227043
100	0.405785764645593	0.21	0.786473109012473	0.753835681328194	0.819110536696753	0.232228847548573	0.492989849755865	0.473899540795005	0.512080158716724	0.5	0.37	0.68	0.522564596923702	0.543615302291647	0.564666007659593	0.915004534385225	0.951864074769455	0.988723615153684	0.934105306617572	0.971744069831305	1.00948020333599	0.786473109012473	0.553211885525737	-0.00626186297417312	-0.35402821628706	-0.32604959650766	-0.324191256894146	-0.327761129546227	0.177246791985752	0.180492939621884	0.174257085806807	0.201772736065298	0.205084444489064	0.198710628628189	0.000203818092003714	0.000369374888968272	0.000376859252227043
100	0.405785764645593	0.21	0.786499025053104	0.753699826205599	0.819298223900608	0.228992753065651	0.491071421793237	0.471881191366926	0.510261652219548	0.5	0.37	0.68	0.515628915994897	0.536598257205017	0.557567598415137	0.897561646256726	0.93406323845537	0.970564830654013	0.916598671726333	0.954254793889981	0.991534961531954	0.786499025053104	0.556672718483112	0.00760439481585926	-0.336016961088006	-0.32604959650766	-0.324191256894146	-0.327761129546227	0.177246791985752	0.180492939621884	0.174257085806807	0.201772736065298	0.205084444489064	0.198710628628189	0.000203818092003714	0.000369374888968272	0.000376859252227043
100	0.405785764645593	0.21	0.786871785960146	0.753941111228095	0.819802460692196	0.226852116511501	0.489152456884701	0.469920597499152	0.50838431627025	0.5	0.37	0.68	0.513353388897885	0.53436276844609	0.555372147994295	0.893451394180777	0.930016574920143	0.966581755659509	0.911945650980891	0.949477263445172	0.986539598456335	0.786871785960146	0.55862534686102	-0.00444077025307362	-0.346665546485758	-0.32604959650766	-0.324191256894146	-0.327761129546227	0.177246791985752	0.180492939621884	0.174257085806807	0.201772736065298	0.205084444489064	0.198710628628189	0.000203818092003714	0.000369374888968272	0.000376859252227043
100	0.405785764645593	0.21	0.787035938282859	0.754451295688616	0.819620580877103	0.23058808251685	0.485441004145369	0.466556105827299	0.504325902463439	0.49	0.36	0.68	0.517120645752651	0.538052256530516	0.55898386730838	0.908517395230933	0.945291661851473	0.982065928472012	0.926484013534631	0.964295461060943	1.00191361572688	0.787035938282859	0.550878610677656	-0.000487377178449422	-0.350378695519137	-0.32604959650766	-0.324191256894146	-0.327761129546227	0.177246791985752	0.180492939621884	0.174257085806807	0.201772736065298	0.205084444489064	0.198710628628189	0.000203818092003714	0.000369374888968272	0.000376859252227043
100	0.405785764645593	0.21	0.787064515915059	0.754322663484959	0.819806368345159	0.23439637025742	0.49049443630041	0.471615487693585	0.509373384907235	0.5	0.37	0.68	0.518515488735854	0.53927186234767	0.560028235959486	0.906178017615337	0.942452670737649	0.978727323859961	0.924779709499114	0.961739058168192	0.998527298270562	0.787064515915059	0.553573932204006	-0.00225543401715429	-0.349784398055996	-0.32604959650766	-0.324191256894146	-0.327761129546227	0.177246791985752	0.180492939621884	0.174257085806807	0.201772736065298	0.205084444489064	0.198710628628189	0.000203818092003714	0.000369374888968272	0.000376859252227043
100	0.405785764645593	0.21	0.787773005219383	0.75514251130481	0.820403499133955	0.236673375181944	0.493595397888551	0.474716841868545	0.512473953908556	0.5	0.37	0.68	0.522167177698645	0.542932740338451	0.563698302978256	0.912834200262749	0.94913582276008	0.985437445257411	0.932075290660868	0.969149728028208	1.00615549953612	0.787773005219383	0.557577059442406	-0.00453061849438136	-0.347711961739794	-0.32604959650766	-0.324191256894146	-0.327761129546227	0.177246791985752	0.180492939621884	0.174257085806807	0.201772736065298	0.205084444489064	0.198710628628189	0.000203818092003714	0.000369374888968272	0.000376859252227043
100	0.405785764645593	0.21	0.787814130273585	0.754846745861207	0.820781514685964	0.233835964462558	0.495561840692883	0.476458019149159	0.514665662236607	0.51	0.37	0.68	0.51950618929127	0.540336048653914	0.561165908016557	0.903054912706257	0.939263349133314	0.975471785560371	0.922281925325197	0.95893734294503	0.996623914412618	0.787814130273585	0.560265355251555	0.00109346383187413	-0.340194727329979	-0.32604959650766	-0.324191256894146	-0.327761129546227	0.177246791985752	0.180492939621884	0.174257085806807	0.201772736065298	0.205084444489064	0.198710628628189	0.000203818092003714	0.000369374888968272	0.000376859252227043
100	0.405785764645593	0.21	0.787920898260501	0.754984527422818	0.820857269098184	0.234682985037995	0.491734917683413	0.472823325290852	0.510646510075974	0.5	0.37	0.68	0.518883718015538	0.539637595519805	0.560391473024071	0.905736688905013	0.941963588381731	0.978190487858449	0.923953880366462	0.961111577377453	0.998108927864279	0.787920898260501	0.555081387869836	0.00538044369133455	-0.3404192753785	-0.32604959650766	-0.324191256894146	-0.327761129546227	0.177246791985752	0.180492939621884	0.174257085806807	0.201772736065298	0.205084444489064	0.198710628628189	0.000203818092003714	0.000369374888968272	0.000376859252227043
100	0.405785764645593	0.21	0.788004980679128	0.755555299098626	0.820454662259629	0.236958485459202	0.489502909460636	0.470795640244658	0.508210178676615	0.5	0.37	0.68	0.517780092328015	0.538354309151307	0.5589285259746	0.90508100270174	0.941044789390611	0.977008576079482	0.923377752717712	0.959958009763416	0.996898613203928	0.788004980679128	0.553799643808776	-0.00310386905154458	-0.35026184067683	-0.32604959650766	-0.324191256894146	-0.327761129546227	0.177246791985752	0.180492939621884	0.174257085806807	0.201772736065298	0.205084444489064	0.198710628628189	0.000203818092003714	0.000369374888968272	0.000376859252227043
100	0.405785764645593	0.21	0.788436367949795	0.755877088617925	0.820995647281666	0.236700888367943	0.497122698303283	0.47811068123196	0.516134715374606	0.5	0.37	0.68	0.526387752623639	0.547319501969269	0.5682512513149	0.920766131024206	0.957380291905576	0.993994452786946	0.940530412901257	0.977976722650999	1.01528424652648	0.788436367949795	0.556174398755547	-0.00702694398886222	-0.35157170844364	-0.32604959650766	-0.324191256894146	-0.327761129546227	0.177246791985752	0.180492939621884	0.174257085806807	0.201772736065298	0.205084444489064	0.198710628628189	0.000203818092003714	0.000369374888968272	0.000376859252227043
100	0.405785764645593	0.21	0.788477817175633	0.755752229717666	0.821203404633601	0.232413709092907	0.492076603069627	0.473031531114013	0.51112167502524	0.5	0.37	0.68	0.517430487500871	0.538263138642063	0.559095789783255	0.901308985086253	0.93759725203282	0.973885518979387	0.920376294597881	0.957552377487941	0.994776322193224	0.788477817175633	0.557842144351865	0.000511680721516745	-0.342273708798721	-0.32604959650766	-0.324191256894146	-0.327761129546227	0.177246791985752	0.180492939621884	0.174257085806807	0.201772736065298	0.205084444489064	0.198710628628189	0.000203818092003714	0.000369374888968272	0.000376859252227043
100	0.405785764645593	0.21	0.788590726075379	0.755958737528415	0.821222714622343	0.237920088971507	0.493458661918351	0.474650227611045	0.512267096225657	0.5	0.37	0.69	0.519337418021685	0.539916621700465	0.560495825379244	0.904783781018034	0.940636637116397	0.976489493214759	0.92335951416012	0.959418027037641	0.995748848501442	0.788590726075379	0.56065835570985	-0.0130479535823802	-0.354979212365804	-0.32604959650766	-0.324191256894146	-0.327761129546227	0.177246791985752	0.180492939621884	0.174257085806807	0.201772736065298	0.205084444489064	0.198710628628189	0.000203818092003714	0.000369374888968272	0.000376859252227043
100	0.405785764645593	0.21	0.789132595005647	0.756135737354525	0.822129452656768	0.230279385532851	0.487185337549414	0.468216076857081	0.506154598241748	0.5	0.37	0.68	0.511893718340981	0.532632530761004	0.553371343181027	0.891362277232535	0.927474842015946	0.963587406799358	0.909688981041476	0.946526918943388	0.983538079257177	0.789132595005647	0.555638821159043	-0.00684459104505576	-0.352224693332868	-0.32604959650766	-0.324191256894146	-0.327761129546227	0.177246791985752	0.180492939621884	0.174257085806807	0.201772736065298	0.205084444489064	0.198710628628189	0.000203818092003714	0.000369374888968272	0.000376859252227043
100	0.405785764645593	0.21	0.789261034895321	0.756294594708015	0.822227475082628	0.228832689141012	0.4898327031648	0.470682198701306	0.508983207628293	0.5	0.37	0.68	0.514476191560141	0.535408528984454	0.556340866408768	0.895731618143198	0.932175979962434	0.968620341781669	0.914070041017746	0.951256907685188	0.988328626546308	0.789261034895321	0.558862190731341	-0.000189983136776545	-0.341997392289702	-0.32604959650766	-0.324191256894146	-0.327761129546227	0.177246791985752	0.180492939621884	0.174257085806807	0.201772736065298	0.205084444489064	0.198710628628189	0.000203818092003714	0.000369374888968272	0.000376859252227043
100	0.405785764645593	0.21	0.789352347338623	0.756529815434712	0.822174879242535	0.230708707304547	0.488610656022141	0.469608909623778	0.507612402420503	0.5	0.37	0.68	0.516254398886364	0.537143557851718	0.558032716817072	0.902164163009835	0.938668356784475	0.975172550559115	0.921458683510526	0.958016053016668	0.995671645024859	0.789352347338623	0.555335981702721	0.000875537169285764	-0.343972809004776	-0.32604959650766	-0.324191256894146	-0.327761129546227	0.177246791985752	0.180492939621884	0.174257085806807	0.201772736065298	0.205084444489064	0.198710628628189	0.000203818092003714	0.000369374888968272	0.000376859252227043
100	0.405785764645593	0.21	0.789388920074821	0.756728355027543	0.822049485122099	0.236934359525483	0.491521740168819	0.47273606424343	0.510307416094207	0.5	0.37	0.68	0.517538988502766	0.538105051581381	0.558671114659995	0.901983352214928	0.93782653877596	0.973669725336992	0.920418096019249	0.957196869694576	0.993647781278048	0.789388920074821	0.556556740022467	0.00128728720770116	-0.342970523100565	-0.32604959650766	-0.324191256894146	-0.327761129546227	0.177246791985752	0.180492939621884	0.174257085806807	0.201772736065298	0.205084444489064	0.198710628628189	0.000203818092003714	0.000369374888968272	0.000376859252227043
100	0.405785764645593	0.21	0.789542215329072	0.756585537085194	0.82249889357295	0.229178410599825	0.490643095339374	0.471479678657977	0.509806512020771	0.5	0.37	0.68	0.516245771937541	0.537228718362312	0.558211664787083	0.899822010060815	0.936395514494707	0.9729690189286	0.91874121614807	0.955808734628637	0.993007914542045	0.789542215329072	0.557447900817654	-0.00646624937527757	-0.349257571357139	-0.32604959650766	-0.324191256894146	-0.327761129546227	0.177246791985752	0.180492939621884	0.174257085806807	0.201772736065298	0.205084444489064	0.198710628628189	0.000203818092003714	0.000369374888968272	0.000376859252227043
100	0.405785764645593	0.21	0.789736101997535	0.756635670942069	0.822836533053001	0.224992238741458	0.484315462708066	0.465172252858013	0.503458672558119	0.5	0.37	0.68	0.510662888720936	0.531678172374157	0.552693456027378	0.891585253397663	0.928276615576167	0.964967977754671	0.909758276861237	0.947365532810685	0.98477814251515	0.789736101997535	0.555560248080336	0.00379759719672536	-0.341128283999843	-0.32604959650766	-0.324191256894146	-0.327761129546227	0.177246791985752	0.180492939621884	0.174257085806807	0.201772736065298	0.205084444489064	0.198710628628189	0.000203818092003714	0.000369374888968272	0.000376859252227043
100	0.405785764645593	0.21	0.790041586319451	0.756951082973138	0.823132089665765	0.230481440789146	0.485711127175001	0.466810039791464	0.504612214558539	0.5	0.37	0.68	0.511962496514435	0.532691801925339	0.553421107336242	0.893291794992691	0.929461081933684	0.965630368874678	0.911846836232712	0.948691686619977	0.985646208796871	0.790041586319451	0.553236961006155	-0.00650938688374022	-0.353053804207221	-0.32604959650766	-0.324191256894146	-0.327761129546227	0.177246791985752	0.180492939621884	0.174257085806807	0.201772736065298	0.205084444489064	0.198710628628189	0.000203818092003714	0.000369374888968272	0.000376859252227043
100	0.405785764645593	0.21	0.790067408792931	0.757684336645078	0.822450480940785	0.239297342153219	0.498060181888415	0.479148179238591	0.516972184538239	0.5	0.37	0.67	0.527350292653033	0.548164835135252	0.568979377617472	0.922245732485766	0.958646817770648	0.99504790305553	0.941577404977471	0.978743756268057	1.01597538750371	0.790067408792931	0.554640357334561	-0.00222099708323986	-0.348611993595042	-0.32604959650766	-0.324191256894146	-0.327761129546227	0.177246791985752	0.180492939621884	0.174257085806807	0.201772736065298	0.205084444489064	0.198710628628189	0.000203818092003714	0.000369374888968272	0.000376859252227043
100	0.405785764645593	0.21	0.790167747915096	0.757959872520684	0.822375623309508	0.236896213511614	0.494901930076704	0.475985069625361	0.513818790528048	0.51	0.37	0.69	0.519168670298821	0.539801757161151	0.56043484402348	0.902667230947178	0.938541528549134	0.974415826151091	0.921036425259863	0.95776237949285	0.994169742266501	0.790167747915096	0.561205520551532	0.00094125953615681	-0.340631826262158	-0.32604959650766	-0.324191256894146	-0.327761129546227	0.177246791985752	0.180492939621884	0.174257085806807	0.201772736065298	0.205084444489064	0.198710628628189	0.000203818092003714	0.000369374888968272	0.000376859252227043
100	0.405785764645593	0.21	0.79024369310031	0.757144766392975	0.823342619807645	0.230915322207389	0.492783006303445	0.473630148048989	0.511935864557901	0.5	0.37	0.68	0.519663799941491	0.540678186676058	0.561692573410624	0.906979407700219	0.943656228436714	0.98033304917321	0.925886820730186	0.963411505761506	1.00092220507021	0.79024369310031	0.556211704823367	-0.00649126265555546	-0.350776136008237	-0.32604959650766	-0.324191256894146	-0.327761129546227	0.177246791985752	0.180492939621884	0.174257085806807	0.201772736065298	0.205084444489064	0.198710628628189	0.000203818092003714	0.000369374888968272	0.000376859252227043
100	0.405785764645593	0.21	0.790277804204451	0.757192895106773	0.823362713302128	0.221586583205033	0.481330135572296	0.462117203507998	0.500543067636593	0.5	0.37	0.68	0.50630265992176	0.527352641474506	0.548402623027252	0.882838207676203	0.919542988149833	0.956247768623464	0.901112885574414	0.938439987673856	0.976257116416287	0.790277804204451	0.554381088358582	0.00188054960508922	-0.343245608452151	-0.32604959650766	-0.324191256894146	-0.327761129546227	0.177246791985752	0.180492939621884	0.174257085806807	0.201772736065298	0.205084444489064	0.198710628628189	0.000203818092003714	0.000369374888968272	0.000376859252227043
100	0.405785764645593	0.21	0.790311093055489	0.757648711054339	0.822973475056639	0.225799744723087	0.485099094791677	0.465969200778314	0.504228988805039	0.5	0.37	0.68	0.511701841875181	0.532709243190899	0.553716644506617	0.893584723834093	0.930269940432857	0.966955157031622	0.912896401813104	0.950215995585203	0.987741208547924	0.790311093055489	0.555250425932141	0.00357580563007032	-0.341351509471168	-0.32604959650766	-0.324191256894146	-0.327761129546227	0.177246791985752	0.180492939621884	0.174257085806807	0.201772736065298	0.205084444489064	0.198710628628189	0.000203818092003714	0.000369374888968272	0.000376859252227043
100	0.405785764645593	0.21	0.790460555859323	0.757990494929341	0.822930616789305	0.235050256602241	0.498628047529889	0.479470939056596	0.517785156003182	0.5	0.37	0.68	0.524894821945431	0.545866827174494	0.566838832403556	0.914783841789249	0.951333738475905	0.98788363516256	0.933917128287102	0.971326035139112	1.00812292997888	0.790460555859323	0.558991479488025	0.00254131362482565	-0.339712885558429	-0.32604959650766	-0.324191256894146	-0.327761129546227	0.177246791985752	0.180492939621884	0.174257085806807	0.201772736065298	0.205084444489064	0.198710628628189	0.000203818092003714	0.000369374888968272	0.000376859252227043
100	0.405785764645593	0.21	0.790636004599093	0.757687245978257	0.823584763219929	0.231156959246308	0.492866726053278	0.473723636777636	0.512009815328919	0.5	0.37	0.68	0.51825094035077	0.539193370172942	0.560135799995115	0.902809322081237	0.939291688823673	0.975774055566109	0.920933458949465	0.9583789259441	0.995463188645909	0.790636004599093	0.555866489606971	-0.00117841925148279	-0.345919526888972	-0.32604959650766	-0.324191256894146	-0.327761129546227	0.177246791985752	0.180492939621884	0.174257085806807	0.201772736065298	0.205084444489064	0.198710628628189	0.000203818092003714	0.000369374888968272	0.000376859252227043
100	0.405785764645593	0.21	0.790953328408845	0.758022505964924	0.823884150852766	0.232731714786741	0.485953722919228	0.467162375570033	0.504745070268422	0.5	0.37	0.68	0.513558273619489	0.534215870224654	0.55487346682982	0.897445177237241	0.933544411538263	0.969643645839284	0.915414318444181	0.95230606985912	0.988994870437771	0.790953328408845	0.553068332451468	-0.00149921417038638	-0.349722730640874	-0.32604959650766	-0.324191256894146	-0.327761129546227	0.177246791985752	0.180492939621884	0.174257085806807	0.201772736065298	0.205084444489064	0.198710628628189	0.000203818092003714	0.000369374888968272	0.000376859252227043
100	0.405785764645593	0.21	0.790988054873945	0.7579136570401	0.82406245270779	0.23436945619883	0.502400169783055	0.483061523739797	0.521738815826312	0.5	0.37	0.67	0.530453731350912	0.551689653586039	0.572925575821166	0.926310827492642	0.963394296861579	1.00047776623052	0.946457137970874	0.984472404974134	1.02202638705476	0.790988054873945	0.555044720699333	-0.00624903119443945	-0.351024748260319	-0.32604959650766	-0.324191256894146	-0.327761129546227	0.177246791985752	0.180492939621884	0.174257085806807	0.201772736065298	0.205084444489064	0.198710628628189	0.000203818092003714	0.000369374888968272	0.000376859252227043
100	0.405785764645593	0.21	0.791184714017229	0.758505684587203	0.823863743447256	0.231868457420865	0.49041501962047	0.471405204474578	0.509424834766362	0.5	0.37	0.68	0.515941488235053	0.536747266839846	0.557553045444638	0.899041207636812	0.935295807720755	0.971550407804699	0.917391523675309	0.954529532343288	0.991568754802796	0.791184714017229	0.555388898544063	-0.00631149177226745	-0.352445706120929	-0.32604959650766	-0.324191256894146	-0.327761129546227	0.177246791985752	0.180492939621884	0.174257085806807	0.201772736065298	0.205084444489064	0.198710628628189	0.000203818092003714	0.000369374888968272	0.000376859252227043
100	0.405785764645593	0.21	0.791338970551291	0.758336961976676	0.824340979125906	0.226557654875379	0.48364601682013	0.46461467604825	0.50267735759201	0.5	0.37	0.68	0.510924087616063	0.531852334013027	0.552780580409991	0.893030709845052	0.929610638622528	0.966190567400004	0.911494204430537	0.94899847758219	0.986632677815881	0.791338970551291	0.553605287665666	0.000992931068504134	-0.345570529055089	-0.32604959650766	-0.324191256894146	-0.327761129546227	0.177246791985752	0.180492939621884	0.174257085806807	0.201772736065298	0.205084444489064	0.198710628628189	0.000203818092003714	0.000369374888968272	0.000376859252227043
100	0.405785764645593	0.21	0.791594099980287	0.758799252940698	0.824388947019876	0.226040729685772	0.480164607046223	0.461242346598305	0.499086867494142	0.5	0.37	0.67	0.507141993862346	0.527947266757849	0.548752539653353	0.886336622619637	0.922698185128866	0.959059747638094	0.905169035772907	0.942147299745117	0.979419979595189	0.791594099980287	0.552107615548975	0.000872898911644898	-0.3470311468485	-0.32604959650766	-0.324191256894146	-0.327761129546227	0.177246791985752	0.180492939621884	0.174257085806807	0.201772736065298	0.205084444489064	0.198710628628189	0.000203818092003714	0.000369374888968272	0.000376859252227043
100	0.405785764645593	0.21	0.79163408619214	0.759308605946426	0.823959566437854	0.239440758855008	0.498092136003846	0.479186367464443	0.516997904543249	0.5	0.37	0.68	0.525932822216633	0.54668292046487	0.567433018713106	0.918116034570394	0.9543392880276	0.990562541484807	0.937537355580185	0.974848209892058	1.01180839861405	0.79163408619214	0.55594212817825	9.65540716216977e-06	-0.344780040791741	-0.32604959650766	-0.324191256894146	-0.327761129546227	0.177246791985752	0.180492939621884	0.174257085806807	0.201772736065298	0.205084444489064	0.198710628628189	0.000203818092003714	0.000369374888968272	0.000376859252227043
100	0.405785764645593	0.21	0.791838667107365	0.759011471825415	0.824665862389314	0.234285535884559	0.492379831625433	0.473422460594345	0.51133720265652	0.5	0.37	0.68	0.51770870206029	0.538439437857359	0.559170173654428	0.901625886116652	0.93772991133102	0.973833936545389	0.92089267854674	0.957305600692258	0.99404965076936	0.791838667107365	0.55684808864547	-0.00216124053072853	-0.34625275112437	-0.32604959650766	-0.324191256894146	-0.327761129546227	0.177246791985752	0.180492939621884	0.174257085806807	0.201772736065298	0.205084444489064	0.198710628628189	0.000203818092003714	0.000369374888968272	0.000376859252227043
100	0.405785764645593	0.21	0.791887789460236	0.75879498209092	0.824980596829552	0.230848645983254	0.491865195079872	0.472744419728622	0.510985970431122	0.5	0.37	0.68	0.518247345225571	0.539208546777412	0.560169748329254	0.904005777337595	0.940569490547847	0.9771332037581	0.921896888848752	0.958929693648294	0.996742549591898	0.791887789460236	0.553742957131925	-0.00283884567663774	-0.349989426261654	-0.32604959650766	-0.324191256894146	-0.327761129546227	0.177246791985752	0.180492939621884	0.174257085806807	0.201772736065298	0.205084444489064	0.198710628628189	0.000203818092003714	0.000369374888968272	0.000376859252227043
100	0.405785764645593	0.21	0.792005395725033	0.759525042397264	0.824485749052803	0.242972974319015	0.503909584358577	0.484966683184391	0.522852485532764	0.5	0.37	0.68	0.532388259129099	0.553183457085296	0.573978655041492	0.929510936164381	0.965817829843081	1.00212472352178	0.949008093625248	0.986224089563108	1.02332794012618	0.792005395725033	0.558406746973857	-0.0073157462101424	-0.350017445812531	-0.32604959650766	-0.324191256894146	-0.327761129546227	0.177246791985752	0.180492939621884	0.174257085806807	0.201772736065298	0.205084444489064	0.198710628628189	0.000203818092003714	0.000369374888968272	0.000376859252227043
100	0.405785764645593	0.21	0.792203925207354	0.759642784283354	0.824765066131353	0.238846232537709	0.492671967560459	0.473941353171652	0.511402581949266	0.49	0.37	0.68	0.524130862611182	0.544845014290804	0.565559165970426	0.919486061006722	0.955825027271948	0.992163993537174	0.937449177971643	0.974346751487984	1.01167546285817	0.792203925207354	0.554830014118517	0.00378477458780715	-0.342928929389712	-0.32604959650766	-0.324191256894146	-0.327761129546227	0.177246791985752	0.180492939621884	0.174257085806807	0.201772736065298	0.205084444489064	0.198710628628189	0.000203818092003714	0.000369374888968272	0.000376859252227043
100	0.405785764645593	0.21	0.792286330761637	0.75951585213617	0.825056809387103	0.234505918484739	0.486979646319781	0.468241699913855	0.505717592725706	0.51	0.37	0.69	0.511165633618823	0.531621296258571	0.552076958898321	0.889247899624395	0.924833537314949	0.960419175005504	0.906913089122194	0.943318730652531	0.979781201347125	0.792286330761637	0.558753530549276	-0.0060037467536435	-0.348936253791505	-0.32604959650766	-0.324191256894146	-0.327761129546227	0.177246791985752	0.180492939621884	0.174257085806807	0.201772736065298	0.205084444489064	0.198710628628189	0.000203818092003714	0.000369374888968272	0.000376859252227043
100	0.405785764645593	0.21	0.792311404533238	0.759453144975355	0.825169664091121	0.235831246688887	0.496124057997047	0.477104456226041	0.515143659768053	0.5	0.37	0.68	0.525035186420915	0.545965529936216	0.566895873451516	0.918122323477725	0.95472294781007	0.991323572142415	0.937054702365436	0.974684990636139	1.01196912158955	0.792311404533238	0.555007825415389	0.00680552141790111	-0.339205913765884	-0.32604959650766	-0.324191256894146	-0.327761129546227	0.177246791985752	0.180492939621884	0.174257085806807	0.201772736065298	0.205084444489064	0.198710628628189	0.000203818092003714	0.000369374888968272	0.000376859252227043
100	0.405785764645593	0.21	0.792326550330719	0.759214096260703	0.825439004400735	0.228312939687882	0.483877063508213	0.464931498994091	0.502822628022335	0.5	0.37	0.67	0.513140740851637	0.534050791109928	0.554960841368219	0.899034068472938	0.935668944753635	0.972303821034332	0.918156153953756	0.95504305299902	0.992848812528612	0.792326550330719	0.550247860463599	0.000114122762256922	-0.350061141727245	-0.32604959650766	-0.324191256894146	-0.327761129546227	0.177246791985752	0.180492939621884	0.174257085806807	0.201772736065298	0.205084444489064	0.198710628628189	0.000203818092003714	0.000369374888968272	0.000376859252227043
100	0.405785764645593	0.21	0.792331547111577	0.759729714885597	0.824933379337557	0.236721889035167	0.499311364929006	0.480216753975312	0.5184059758827	0.51	0.37	0.69	0.522964606415332	0.543758978163898	0.564553349912464	0.908353359557227	0.944471745402044	0.980590131246861	0.926715780862947	0.963987109222923	1.00067334423397	0.792331547111577	0.562943901674143	-0.00842113146835109	-0.34752757110011	-0.32604959650766	-0.324191256894146	-0.327761129546227	0.177246791985752	0.180492939621884	0.174257085806807	0.201772736065298	0.205084444489064	0.198710628628189	0.000203818092003714	0.000369374888968272	0.000376859252227043
100	0.405785764645593	0.21	0.792360293076577	0.759616091731545	0.825104494421609	0.226703358062827	0.480624215424606	0.461719641151407	0.499528789697806	0.5	0.37	0.68	0.506595067493532	0.527337013961275	0.548078960429017	0.884169610195062	0.920370907641183	0.956572205087304	0.902283195356734	0.939239627710861	0.975692483313236	0.792360293076577	0.553699516126349	0.00262188843678424	-0.344263838419393	-0.32604959650766	-0.324191256894146	-0.327761129546227	0.177246791985752	0.180492939621884	0.174257085806807	0.201772736065298	0.205084444489064	0.198710628628189	0.000203818092003714	0.000369374888968272	0.000376859252227043
100	0.405785764645593	0.21	0.792674253396292	0.759499796602754	0.82584871018983	0.230744875418582	0.491050491151731	0.471955806765449	0.510145175538013	0.5	0.37	0.68	0.519073155543118	0.540074143212739	0.56107513088236	0.907360688744429	0.944071257250485	0.980781825756542	0.926433547604983	0.963528366019524	1.00084430005029	0.792674253396292	0.552661797516784	0.000966974814468052	-0.347134999892638	-0.32604959650766	-0.324191256894146	-0.327761129546227	0.177246791985752	0.180492939621884	0.174257085806807	0.201772736065298	0.205084444489064	0.198710628628189	0.000203818092003714	0.000369374888968272	0.000376859252227043
100	0.405785764645593	0.21	0.792786227419782	0.760369843969406	0.825202610870158	0.233439988943202	0.492468625914696	0.473463043250222	0.51147420857917	0.5	0.37	0.68	0.519351911895368	0.540199548969047	0.561047186042725	0.906289970491864	0.942669935512838	0.979049900533812	0.925143331785061	0.961968573596485	0.999049690795418	0.792786227419782	0.557545447062139	-0.00169790479777913	-0.345324929760037	-0.32604959650766	-0.324191256894146	-0.327761129546227	0.177246791985752	0.180492939621884	0.174257085806807	0.201772736065298	0.205084444489064	0.198710628628189	0.000203818092003714	0.000369374888968272	0.000376859252227043
100	0.405785764645593	0.21	0.792787536187462	0.759871744529162	0.825703327845763	0.23827907875803	0.499915055509587	0.480879376629703	0.518950734389471	0.5	0.37	0.68	0.528868888964514	0.549804239551699	0.570739590138884	0.924462802036045	0.961057794234073	0.9976527864321	0.94383564697022	0.981337804975028	1.0185020614821	0.792787536187462	0.551919286840649	-0.00182199039177644	-0.349823030952999	-0.32604959650766	-0.324191256894146	-0.327761129546227	0.177246791985752	0.180492939621884	0.174257085806807	0.201772736065298	0.205084444489064	0.198710628628189	0.000203818092003714	0.000369374888968272	0.000376859252227043
100	0.405785764645593	0.21	0.79279510302188	0.75960230464668	0.82598790139708	0.230334198437994	0.493476886525613	0.474265625759568	0.512688147291657	0.51	0.37	0.68	0.517381325264117	0.538339090312367	0.559296855360618	0.899658061246786	0.936100857595784	0.972543653944782	0.917812724081146	0.955450851951019	0.992364375131831	0.79279510302188	0.558127048608574	0.00394590505718891	-0.338846554788565	-0.32604959650766	-0.324191256894146	-0.327761129546227	0.177246791985752	0.180492939621884	0.174257085806807	0.201772736065298	0.205084444489064	0.198710628628189	0.000203818092003714	0.000369374888968272	0.000376859252227043
100	0.405785764645593	0.21	0.792957539883753	0.759931382583959	0.825983697183548	0.231504726336386	0.489030969246132	0.470055426777015	0.508006511715249	0.5	0.37	0.68	0.515855030764445	0.536679445262316	0.557503859760188	0.900459962942243	0.936810391626168	0.973160820310093	0.918871444795601	0.955889455509481	0.992927599201126	0.792957539883753	0.555572457677292	-0.00159995746188568	-0.34756523054252	-0.32604959650766	-0.324191256894146	-0.327761129546227	0.177246791985752	0.180492939621884	0.174257085806807	0.201772736065298	0.205084444489064	0.198710628628189	0.000203818092003714	0.000369374888968272	0.000376859252227043
100	0.405785764645593	0.21	0.792990680648336	0.759802625641475	0.826178735655198	0.227839217536302	0.493982885079416	0.474615602015223	0.513350168143609	0.5	0.37	0.68	0.522291607341913	0.543604369413984	0.564917131486056	0.913319337442013	0.950588474952738	0.987857612463462	0.931857307606501	0.970276002630704	1.00823461409641	0.792990680648336	0.553706218276271	-0.00264843421451316	-0.348261275584325	-0.32604959650766	-0.324191256894146	-0.327761129546227	0.177246791985752	0.180492939621884	0.174257085806807	0.201772736065298	0.205084444489064	0.198710628628189	0.000203818092003714	0.000369374888968272	0.000376859252227043
100	0.405785764645593	0.21	0.792995602278489	0.760656384053678	0.825334820503299	0.24200932439235	0.49962969681503	0.480798353817743	0.518461039812316	0.5	0.37	0.69	0.527743082125967	0.548413100887567	0.569083119649167	0.921322536450698	0.957407811196896	0.993493085943094	0.94024589075001	0.976824710276217	1.013355307034	0.792995602278489	0.558536887546791	-0.00387337822403859	-0.346872165059691	-0.32604959650766	-0.324191256894146	-0.327761129546227	0.177246791985752	0.180492939621884	0.174257085806807	0.201772736065298	0.205084444489064	0.198710628628189	0.000203818092003714	0.000369374888968272	0.000376859252227043
100	0.405785764645593	0.21	0.793040512510841	0.7604043766117	0.825676648409983	0.235630341972798	0.493227225894189	0.474308132455419	0.51214631933296	0.5	0.37	0.69	0.518484002254449	0.539165172603307	0.559846342952166	0.902759359987594	0.938768417213564	0.974777474439534	0.920644877324805	0.957449871540161	0.994386902922535	0.793040512510841	0.560403090273623	-0.000772506807543477	-0.342062883522072	-0.32604959650766	-0.324191256894146	-0.327761129546227	0.177246791985752	0.180492939621884	0.174257085806807	0.201772736065298	0.205084444489064	0.198710628628189	0.000203818092003714	0.000369374888968272	0.000376859252227043
100	0.405785764645593	0.21	0.793143540244154	0.76004623490332	0.826240845584987	0.228890651646635	0.482306886910204	0.463453708059066	0.501160065761341	0.5	0.37	0.68	0.510417530818086	0.531181186022336	0.551944841226586	0.893020276808961	0.929348114311615	0.965675951814268	0.911218370699744	0.948511995808672	0.985710524303948	0.793143540244154	0.552642386836241	-0.00163502970227115	-0.349308241213412	-0.32604959650766	-0.324191256894146	-0.327761129546227	0.177246791985752	0.180492939621884	0.174257085806807	0.201772736065298	0.205084444489064	0.198710628628189	0.000203818092003714	0.000369374888968272	0.000376859252227043
100	0.405785764645593	0.21	0.793154820692324	0.759941190442856	0.826368450941791	0.232638425364045	0.492446288179341	0.473398904261862	0.51149367209682	0.5	0.37	0.67	0.519754615673927	0.540667139168377	0.561579662662827	0.907527302404677	0.94404200657673	0.980556710748783	0.926368312015397	0.963754714220778	1.00153687505646	0.793154820692324	0.552418541050928	-0.00351020400377243	-0.351604279392497	-0.32604959650766	-0.324191256894146	-0.327761129546227	0.177246791985752	0.180492939621884	0.174257085806807	0.201772736065298	0.205084444489064	0.198710628628189	0.000203818092003714	0.000369374888968272	0.000376859252227043
100	0.405785764645593	0.21	0.793339566219534	0.760082255833892	0.826596876605176	0.227980329955425	0.48263506756141	0.463720277048111	0.501549858074709	0.5	0.37	0.68	0.50960931231097	0.530395880988424	0.551182449665878	0.890357464356388	0.926674454908229	0.96299144546007	0.908536833540855	0.945579012835093	0.982659101794679	0.793339566219534	0.551300070611764	-0.00297133696582229	-0.352280384739465	-0.32604959650766	-0.324191256894146	-0.327761129546227	0.177246791985752	0.180492939621884	0.174257085806807	0.201772736065298	0.205084444489064	0.198710628628189	0.000203818092003714	0.000369374888968272	0.000376859252227043
100	0.405785764645593	0.21	0.793492928605102	0.760377269037748	0.826608588172456	0.226809374209191	0.492153812508685	0.47280159166571	0.51150603335166	0.5	0.37	0.68	0.518137879697463	0.53934575812209	0.560553636546716	0.903620847054988	0.940606911608867	0.977592976162745	0.921906365937952	0.960161020339114	0.997621176937655	0.793492928605102	0.553480913296022	0.000685788370188825	-0.345818481540294	-0.32604959650766	-0.324191256894146	-0.327761129546227	0.177246791985752	0.180492939621884	0.174257085806807	0.201772736065298	0.205084444489064	0.198710628628189	0.000203818092003714	0.000369374888968272	0.000376859252227043
100	0.405785764645593	0.21	0.79352808998624	0.760490803980983	0.826565375991497	0.234524558234969	0.49514728191273	0.47609605126304	0.514198512562421	0.5	0.37	0.68	0.521788707212833	0.542668353211038	0.563547999209243	0.91003340905876	0.946448868352968	0.982864327647177	0.928888394955425	0.966231736250042	1.00341212848157	0.79352808998624	0.55628120091223	-0.00430396579406854	-0.348924445652024	-0.32604959650766	-0.324191256894146	-0.327761129546227	0.177246791985752	0.180492939621884	0.174257085806807	0.201772736065298	0.205084444489064	0.198710628628189	0.000203818092003714	0.000369374888968272	0.000376859252227043
100	0.405785764645593	0.21	0.793607362520322	0.760765467311665	0.82644925772898	0.237741049977361	0.500911004855653	0.481809089384268	0.520012920327038	0.5	0.37	0.68	0.527415048083489	0.548325068024587	0.569235087965685	0.919131733528948	0.955571844493594	0.992011955458239	0.938673261643613	0.975535578709928	1.01279717524376	0.793607362520322	0.555570340895643	0.00659481022059155	-0.338172034869233	-0.32604959650766	-0.324191256894146	-0.327761129546227	0.177246791985752	0.180492939621884	0.174257085806807	0.201772736065298	0.205084444489064	0.198710628628189	0.000203818092003714	0.000369374888968272	0.000376859252227043
100	0.405785764645593	0.21	0.79364351461081	0.760379418033504	0.826907611188116	0.227861415440262	0.489695604580757	0.470497621441592	0.508893587719922	0.5	0.37	0.68	0.51684673628002	0.53793592882096	0.559025121361901	0.902763892663285	0.939599883325458	0.97643587398763	0.921863296383086	0.959526513905375	0.997214451732727	0.79364351461081	0.553083375513159	-0.00318610200716944	-0.349808547156484	-0.32604959650766	-0.324191256894146	-0.327761129546227	0.177246791985752	0.180492939621884	0.174257085806807	0.201772736065298	0.205084444489064	0.198710628628189	0.000203818092003714	0.000369374888968272	0.000376859252227043
100	0.405785764645593	0.21	0.79365590629843	0.76101843421314	0.82629337838372	0.233613184569297	0.491247220547899	0.472297944977432	0.510196496118366	0.5	0.37	0.68	0.519394096502558	0.540232937681025	0.561071778859491	0.907858942162993	0.944283553908829	0.980708165654666	0.925714653455563	0.962881892017552	1.00037027440229	0.79365590629843	0.555193896709252	0.000756828914722156	-0.344749635990881	-0.32604959650766	-0.324191256894146	-0.327761129546227	0.177246791985752	0.180492939621884	0.174257085806807	0.201772736065298	0.205084444489064	0.198710628628189	0.000203818092003714	0.000369374888968272	0.000376859252227043
100	0.405785764645593	0.21	0.793764470425527	0.761209376356542	0.826319564494511	0.239073655280484	0.498946602534823	0.479989293623949	0.517903911445697	0.5	0.37	0.68	0.526850442649964	0.547658545505214	0.568466648360464	0.919759006618773	0.95608514106312	0.992411275507467	0.938063790242455	0.975099995452683	1.01196724017787	0.793764470425527	0.556771732966886	-0.00533813219809724	-0.35047529047896	-0.32604959650766	-0.324191256894146	-0.327761129546227	0.177246791985752	0.180492939621884	0.174257085806807	0.201772736065298	0.205084444489064	0.198710628628189	0.000203818092003714	0.000369374888968272	0.000376859252227043
100	0.405785764645593	0.21	0.793791058015461	0.761166578919445	0.826415537111477	0.234825411518819	0.491679902452054	0.472777920337416	0.510581884566691	0.5	0.37	0.67	0.522268392010525	0.543149036770285	0.564029681530045	0.915560235506727	0.952164955084305	0.988769674661884	0.934848178834304	0.972027080909524	1.00921708265277	0.793791058015461	0.552688427423524	0.00428518182287255	-0.343840056226553	-0.32604959650766	-0.324191256894146	-0.327761129546227	0.177246791985752	0.180492939621884	0.174257085806807	0.201772736065298	0.205084444489064	0.198710628628189	0.000203818092003714	0.000369374888968272	0.000376859252227043
100	0.405785764645593	0.21	0.793802861776408	0.760844080852259	0.826761642700557	0.227551160058369	0.488419277593192	0.469254433062879	0.507584122123506	0.5	0.37	0.68	0.515076650595958	0.536112922678535	0.557149194761112	0.899214981380091	0.935939866864911	0.97266475234973	0.917687768382335	0.955159422448622	0.99255439495367	0.793802861776408	0.554247327208156	-0.00556948959013836	-0.351399382194388	-0.32604959650766	-0.324191256894146	-0.327761129546227	0.177246791985752	0.180492939621884	0.174257085806807	0.201772736065298	0.205084444489064	0.198710628628189	0.000203818092003714	0.000369374888968272	0.000376859252227043
100	0.405785764645593	0.21	0.794143026479042	0.760862336984757	0.827423715973327	0.232762338066791	0.495542223694416	0.476381741501606	0.514702705887227	0.5	0.37	0.68	0.526293523593538	0.547461500466916	0.568629477340293	0.922666843894551	0.95977729564405	0.99688774739355	0.942423253727888	0.980093607695034	1.01750221084534	0.794143026479042	0.55171006320841	-0.000899599341007399	-0.349295449854831	-0.32604959650766	-0.324191256894146	-0.327761129546227	0.177246791985752	0.180492939621884	0.174257085806807	0.201772736065298	0.205084444489064	0.198710628628189	0.000203818092003714	0.000369374888968272	0.000376859252227043
100	0.405785764645593	0.21	0.794161871304365	0.761097417043974	0.827226325564756	0.232596118909784	0.494152808979555	0.475037153263687	0.513268464695423	0.5	0.37	0.68	0.521144068867239	0.542115082461417	0.563086096055596	0.909491275070673	0.946089511590472	0.982687748110272	0.928219747693464	0.965546503916179	1.00271614690602	0.794161871304365	0.554723535883792	0.00351910188317162	-0.342088416394347	-0.32604959650766	-0.324191256894146	-0.327761129546227	0.177246791985752	0.180492939621884	0.174257085806807	0.201772736065298	0.205084444489064	0.198710628628189	0.000203818092003714	0.000369374888968272	0.000376859252227043
100	0.405785764645593	0.21	0.794288096004711	0.761465273974411	0.827110918035011	0.233425035428039	0.49417332410928	0.475101156044662	0.513245492173898	0.5	0.37	0.67	0.521781471531393	0.542727545417845	0.563673619304298	0.911244932802902	0.947825387902479	0.984405843002056	0.930347309302045	0.967700145545749	1.00500629010087	0.794288096004711	0.553102566891869	-0.00211798813852715	-0.34889502540098	-0.32604959650766	-0.324191256894146	-0.327761129546227	0.177246791985752	0.180492939621884	0.174257085806807	0.201772736065298	0.205084444489064	0.198710628628189	0.000203818092003714	0.000369374888968272	0.000376859252227043
100	0.405785764645593	0.21	0.794408120234523	0.761536376509653	0.827279863959393	0.231399480283402	0.493791947853	0.47462599926288	0.51295789644312	0.5	0.37	0.67	0.522339356638189	0.543432025964083	0.564524695289977	0.91344405506067	0.950329985933469	0.987215916806268	0.933112818142175	0.970900499783505	1.00798346569589	0.794408120234523	0.553789514618583	-0.00380442427413922	-0.350153025419713	-0.32604959650766	-0.324191256894146	-0.327761129546227	0.177246791985752	0.180492939621884	0.174257085806807	0.201772736065298	0.205084444489064	0.198710628628189	0.000203818092003714	0.000369374888968272	0.000376859252227043
100	0.405785764645593	0.21	0.794424397385644	0.761500367964036	0.827348426807251	0.232210665430962	0.493177381723523	0.474078837067162	0.512275926379884	0.5	0.37	0.67	0.521512907724915	0.542522361803629	0.563531815882344	0.91174432011346	0.948474476052489	0.985204631991518	0.931383285249969	0.968625877002056	1.00606698055583	0.794424397385644	0.553241427870982	0.00620283388037714	-0.341179612209028	-0.32604959650766	-0.324191256894146	-0.327761129546227	0.177246791985752	0.180492939621884	0.174257085806807	0.201772736065298	0.205084444489064	0.198710628628189	0.000203818092003714	0.000369374888968272	0.000376859252227043
100	0.405785764645593	0.21	0.79442634745246	0.761954296265248	0.826898398639671	0.242865370804183	0.498636540261369	0.479886378189445	0.517386702333293	0.5	0.37	0.68	0.527299483867244	0.547902174904767	0.568504865942289	0.921178915527857	0.957171297784159	0.993163680040461	0.940279438538296	0.977161053794959	1.01376899101598	0.79442634745246	0.555998838191069	-0.00596830747284867	-0.35115063500156	-0.32604959650766	-0.324191256894146	-0.327761129546227	0.177246791985752	0.180492939621884	0.174257085806807	0.201772736065298	0.205084444489064	0.198710628628189	0.000203818092003714	0.000369374888968272	0.000376859252227043
100	0.405785764645593	0.21	0.794444967925339	0.761165167162858	0.827724768687819	0.229797148484454	0.495322265736468	0.476009909575373	0.514634621897563	0.5	0.37	0.68	0.520791334328572	0.541920532548704	0.563049730768836	0.907278831773999	0.944088342635383	0.980897853496768	0.925582195833371	0.963502439813761	1.00091462727175	0.794444967925339	0.557120740003256	0.00216341499524215	-0.34113716084596	-0.32604959650766	-0.324191256894146	-0.327761129546227	0.177246791985752	0.180492939621884	0.174257085806807	0.201772736065298	0.205084444489064	0.198710628628189	0.000203818092003714	0.000369374888968272	0.000376859252227043
100	0.405785764645593	0.21	0.794463671817761	0.761367520071151	0.827559823564371	0.227940671828786	0.489325105908186	0.470145967559857	0.508504244256515	0.5	0.37	0.68	0.514133654993748	0.535107227413896	0.556080799834044	0.89540860980008	0.931935915765869	0.968463221731658	0.913750521112901	0.950937891776249	0.987981875064823	0.794463671817761	0.557559585478737	-0.0022798282559145	-0.344642041918675	-0.32604959650766	-0.324191256894146	-0.327761129546227	0.177246791985752	0.180492939621884	0.174257085806807	0.201772736065298	0.205084444489064	0.198710628628189	0.000203818092003714	0.000369374888968272	0.000376859252227043
100	0.405785764645593	0.21	0.794787826649517	0.761534323381478	0.828041329917556	0.227737515327508	0.487365148283203	0.468251798081417	0.506478498484989	0.5	0.37	0.68	0.514244783095079	0.535235499348621	0.556226215602163	0.898066537396867	0.934724293553069	0.971382049709271	0.916257828628181	0.953718155520126	0.990679499444629	0.794787826649517	0.554585277206727	0.00105756236193834	-0.344903229496366	-0.32604959650766	-0.324191256894146	-0.327761129546227	0.177246791985752	0.180492939621884	0.174257085806807	0.201772736065298	0.205084444489064	0.198710628628189	0.000203818092003714	0.000369374888968272	0.000376859252227043
100	0.405785764645593	0.21	0.795001723911632	0.762316109825054	0.82768733799821	0.236522647611222	0.503017765851251	0.483770803121879	0.522264728580624	0.5	0.37	0.68	0.529072712478152	0.55012202490561	0.571171337333069	0.921470576623752	0.95813155271003	0.994792528796308	0.940879888536984	0.978280436167895	1.01596076007718	0.795001723911632	0.559929893372964	-0.00157227524591976	-0.343182217797821	-0.32604959650766	-0.324191256894146	-0.327761129546227	0.177246791985752	0.180492939621884	0.174257085806807	0.201772736065298	0.205084444489064	0.198710628628189	0.000203818092003714	0.000369374888968272	0.000376859252227043
100	0.405785764645593	0.21	0.795008035743151	0.761879928342902	0.828136143143401	0.237372835901152	0.496140554742017	0.477201315863258	0.515079793620776	0.5	0.37	0.68	0.524652424680316	0.5454749104301	0.566297396179883	0.916898206972978	0.953288203379323	0.989678199785668	0.935762488152636	0.972818056544266	1.00981674028752	0.795008035743151	0.555912327944526	0.00839086516914539	-0.336062106692192	-0.32604959650766	-0.324191256894146	-0.327761129546227	0.177246791985752	0.180492939621884	0.174257085806807	0.201772736065298	0.205084444489064	0.198710628628189	0.000203818092003714	0.000369374888968272	0.000376859252227043
100	0.405785764645593	0.21	0.795069388875355	0.762263263554341	0.827875514196369	0.236161975939308	0.496406666363245	0.477393676222642	0.515419656503847	0.5	0.37	0.67	0.526515140344402	0.547484473770548	0.568453807196694	0.92203310912773	0.958754597673336	0.995476086218943	0.94151801622508	0.979008621519748	1.01673456222197	0.795069388875355	0.551087009600196	-0.00192866438244739	-0.351566200324713	-0.32604959650766	-0.324191256894146	-0.327761129546227	0.177246791985752	0.180492939621884	0.174257085806807	0.201772736065298	0.205084444489064	0.198710628628189	0.000203818092003714	0.000369374888968272	0.000376859252227043
100	0.405785764645593	0.21	0.795139255923591	0.761942518288566	0.828335993558617	0.231633371099621	0.495692207834599	0.476465145102968	0.51491927056623	0.5	0.37	0.68	0.522970520086258	0.544074240053685	0.565177960021112	0.91297232460574	0.949814004081883	0.986655683558027	0.931679860875811	0.969712667892453	1.00684615219366	0.795139255923591	0.554294408516626	-0.00360569158299039	-0.350116950066384	-0.32604959650766	-0.324191256894146	-0.327761129546227	0.177246791985752	0.180492939621884	0.174257085806807	0.201772736065298	0.205084444489064	0.198710628628189	0.000203818092003714	0.000369374888968272	0.000376859252227043
100	0.405785764645593	0.21	0.795149645822886	0.762191722111987	0.828107569533786	0.237884063794095	0.493062860356971	0.474267645023976	0.511858075689966	0.49	0.37	0.68	0.524665443706861	0.545457922586068	0.566250401465274	0.920622950732941	0.957107216065121	0.993591481397301	0.93920538581417	0.976198484641877	1.01338550723451	0.795149645822886	0.550395496780068	-0.00375101459229219	-0.354106320052315	-0.32604959650766	-0.324191256894146	-0.327761129546227	0.177246791985752	0.180492939621884	0.174257085806807	0.201772736065298	0.205084444489064	0.198710628628189	0.000203818092003714	0.000369374888968272	0.000376859252227043
100	0.405785764645593	0.21	0.795156767180182	0.76200870372863	0.828304830631735	0.230192843769686	0.486020272716807	0.467091754577586	0.504948790856027	0.5	0.37	0.68	0.511507336905677	0.532235760839685	0.552964184773692	0.891637258701976	0.927770142358225	0.963903026014474	0.911048832278973	0.947894553281765	0.984648604264624	0.795156767180182	0.55381217666262	-0.000444675652871772	-0.346255632318308	-0.32604959650766	-0.324191256894146	-0.327761129546227	0.177246791985752	0.180492939621884	0.174257085806807	0.201772736065298	0.205084444489064	0.198710628628189	0.000203818092003714	0.000369374888968272	0.000376859252227043
100	0.405785764645593	0.21	0.795161908853428	0.762580875336903	0.827742942369953	0.237615001094044	0.498745620400208	0.479719663588308	0.517771577212108	0.5	0.37	0.68	0.527257169755297	0.548168491308165	0.569079812861033	0.921264537370207	0.957802416950192	0.994340296530176	0.940733969439993	0.977888093933403	1.01499147965401	0.795161908853428	0.556820413390711	-0.00126605456998232	-0.345656625116891	-0.32604959650766	-0.324191256894146	-0.327761129546227	0.177246791985752	0.180492939621884	0.174257085806807	0.201772736065298	0.205084444489064	0.198710628628189	0.000203818092003714	0.000369374888968272	0.000376859252227043
100	0.405785764645593	0.21	0.7952640141264	0.762899434652734	0.827628593600066	0.241619136553319	0.503985365336695	0.484969630517877	0.523001100155513	0.5	0.37	0.68	0.533245330025947	0.554153962548602	0.575062595071258	0.931974520861316	0.968517387118052	1.00506025337479	0.951437131655605	0.988613054394159	1.02600800463809	0.7952640141264	0.557177175306644	-0.0042670518188578	-0.348233170780474	-0.32604959650766	-0.324191256894146	-0.327761129546227	0.177246791985752	0.180492939621884	0.174257085806807	0.201772736065298	0.205084444489064	0.198710628628189	0.000203818092003714	0.000369374888968272	0.000376859252227043
100	0.405785764645593	0.21	0.795286086036336	0.762009891033858	0.828562281038814	0.227070742256883	0.487500602375085	0.468345626549013	0.506655578201156	0.5	0.37	0.68	0.516960107700946	0.538103378406856	0.559246649112766	0.905784149842244	0.942830024748158	0.979875899654072	0.924377896819687	0.962565712041733	1.00013731289887	0.795286086036336	0.551506502267	-0.00882264205596339	-0.357468879439857	-0.32604959650766	-0.324191256894146	-0.327761129546227	0.177246791985752	0.180492939621884	0.174257085806807	0.201772736065298	0.205084444489064	0.198710628628189	0.000203818092003714	0.000369374888968272	0.000376859252227043
100	0.405785764645593	0.21	0.795323582517424	0.762418282719228	0.828228882315621	0.23300139429058	0.493858940569693	0.474776315583032	0.512941565556355	0.5	0.37	0.68	0.522516464542366	0.543517903356714	0.564519342171061	0.913767035085001	0.950493959077172	0.987220883069344	0.932009724849714	0.969492218001558	1.00728737649774	0.795323582517424	0.553229731405745	0.00233253287308013	-0.345496783986076	-0.32604959650766	-0.324191256894146	-0.327761129546227	0.177246791985752	0.180492939621884	0.174257085806807	0.201772736065298	0.205084444489064	0.198710628628189	0.000203818092003714	0.000369374888968272	0.000376859252227043
100	0.405785764645593	0.21	0.795355264193718	0.762541645210973	0.828168883176462	0.238633444924798	0.502242370410293	0.483136723018516	0.52134801780207	0.5	0.37	0.68	0.528248867123101	0.549138474783856	0.57002808244461	0.919889384328181	0.956266420846142	0.992643457364104	0.939541015443049	0.976374553876063	1.01380653230008	0.795355264193718	0.557930140469381	-0.00911401661708805	-0.351553666363197	-0.32604959650766	-0.324191256894146	-0.327761129546227	0.177246791985752	0.180492939621884	0.174257085806807	0.201772736065298	0.205084444489064	0.198710628628189	0.000203818092003714	0.000369374888968272	0.000376859252227043
100	0.405785764645593	0.21	0.79536262745395	0.762562480833032	0.828162774074868	0.234170243238231	0.500171981587923	0.480908410813478	0.519435552362368	0.5	0.37	0.68	0.527216237830311	0.548334744145685	0.569453250461058	0.919672212316875	0.956511182800441	0.993350153284008	0.938924326846615	0.976752166881613	1.01425473360705	0.79536262745395	0.557431748001378	0.00304904502801208	-0.340765543735236	-0.32604959650766	-0.324191256894146	-0.327761129546227	0.177246791985752	0.180492939621884	0.174257085806807	0.201772736065298	0.205084444489064	0.198710628628189	0.000203818092003714	0.000369374888968272	0.000376859252227043
100	0.405785764645593	0.21	0.795399572411902	0.762582972908072	0.828216171915732	0.235750848170386	0.493167443782732	0.474256969653111	0.512077917912352	0.5	0.37	0.68	0.520502908463026	0.541257388449017	0.562011868435008	0.908614902537912	0.944844920666689	0.981074938795465	0.926800097689876	0.963547877555353	1.00117559896135	0.795399572411902	0.555231206396713	-0.0027774952077667	-0.348453935802198	-0.32604959650766	-0.324191256894146	-0.327761129546227	0.177246791985752	0.180492939621884	0.174257085806807	0.201772736065298	0.205084444489064	0.198710628628189	0.000203818092003714	0.000369374888968272	0.000376859252227043
100	0.405785764645593	0.21	0.79545622362215	0.762381575862252	0.828530871382047	0.229833119823812	0.487135726240934	0.468144488845675	0.506126963636193	0.51	0.37	0.68	0.511025704943491	0.531756506456484	0.552487307969478	0.888966647693761	0.925029395510034	0.961092143326308	0.907451284868298	0.944128043291369	0.980641434045826	0.79545622362215	0.555905035363445	-0.00472905162775593	-0.349140780548544	-0.32604959650766	-0.324191256894146	-0.327761129546227	0.177246791985752	0.180492939621884	0.174257085806807	0.201772736065298	0.205084444489064	0.198710628628189	0.000203818092003714	0.000369374888968272	0.000376859252227043
100	0.405785764645593	0.21	0.795468910290327	0.762668700827474	0.828269119753179	0.234865179861241	0.492700086570245	0.473760980677927	0.511639192462562	0.5	0.37	0.68	0.520489330813004	0.541296452872704	0.562103574932405	0.909191695175606	0.945537613251651	0.981883531327696	0.92832210925892	0.965214866247286	1.00221810208688	0.795468910290327	0.555603119333935	0.000792333975934162	-0.344847426194895	-0.32604959650766	-0.324191256894146	-0.327761129546227	0.177246791985752	0.180492939621884	0.174257085806807	0.201772736065298	0.205084444489064	0.198710628628189	0.000203818092003714	0.000369374888968272	0.000376859252227043
100	0.405785764645593	0.21	0.795503207935737	0.762898962872419	0.828107452999056	0.240431660137437	0.495859848484965	0.477089872766848	0.514629824203082	0.5	0.37	0.68	0.522859989443631	0.543430682443077	0.564001375442524	0.911881601869388	0.947757432613023	0.983633263356658	0.930637838135151	0.966947036366432	1.00398166380685	0.795503207935737	0.554164192716625	0.00557051518382319	-0.341025032153456	-0.32604959650766	-0.324191256894146	-0.327761129546227	0.177246791985752	0.180492939621884	0.174257085806807	0.201772736065298	0.205084444489064	0.198710628628189	0.000203818092003714	0.000369374888968272	0.000376859252227043
100	0.405785764645593	0.21	0.795512370395208	0.762976801672284	0.828047939118131	0.2387419666735	0.497765708237404	0.47883600947853	0.516695406996279	0.5	0.37	0.68	0.525874296761032	0.54666354783169	0.567452798902349	0.918382519241954	0.954688695240704	0.990994871239454	0.937762525515074	0.974454353967374	1.01165201724621	0.795512370395208	0.557264694910827	-0.00256393303987032	-0.346299024157203	-0.32604959650766	-0.324191256894146	-0.327761129546227	0.177246791985752	0.180492939621884	0.174257085806807	0.201772736065298	0.205084444489064	0.198710628628189	0.000203818092003714	0.000369374888968272	0.000376859252227043
100	0.405785764645593	0.21	0.795537403787749	0.762188043180471	0.828886764395027	0.226851072908243	0.491977114697402	0.472634141546813	0.511320087847991	0.5	0.37	0.68	0.517454169599843	0.538631442313305	0.559808715026768	0.901865629872459	0.938775283938011	0.975684938003563	0.920540545622371	0.958600849968005	0.996285353019484	0.795537403787749	0.557591321648077	0.00447238665605859	-0.33788176717758	-0.32604959650766	-0.324191256894146	-0.327761129546227	0.177246791985752	0.180492939621884	0.174257085806807	0.201772736065298	0.205084444489064	0.198710628628189	0.000203818092003714	0.000369374888968272	0.000376859252227043
100	0.405785764645593	0.21	0.795573467915536	0.762470577977665	0.828676357853407	0.232690076122742	0.491755742868252	0.472737819853547	0.510773665882956	0.5	0.37	0.68	0.517350567985875	0.538163231708479	0.558975895431084	0.901441000151025	0.937705362389869	0.973969724628713	0.919408616117898	0.956520400580571	0.993424898229129	0.795573467915536	0.555364336570348	-0.00396523968035434	-0.349414780055036	-0.32604959650766	-0.324191256894146	-0.327761129546227	0.177246791985752	0.180492939621884	0.174257085806807	0.201772736065298	0.205084444489064	0.198710628628189	0.000203818092003714	0.000369374888968272	0.000376859252227043
100	0.405785764645593	0.21	0.795585761159078	0.76299262078709	0.828178901531067	0.235080708486513	0.495235006683707	0.476209868687862	0.514260144679552	0.51	0.37	0.68	0.519340509886946	0.540088767151451	0.560837024415955	0.902884065110551	0.938955333394655	0.975026601678758	0.921792189634718	0.958544105521866	0.995427875531638	0.795585761159078	0.558979017819001	0.00255167743733887	-0.338808420650917	-0.32604959650766	-0.324191256894146	-0.327761129546227	0.177246791985752	0.180492939621884	0.174257085806807	0.201772736065298	0.205084444489064	0.198710628628189	0.000203818092003714	0.000369374888968272	0.000376859252227043
100	0.405785764645593	0.21	0.795802429377516	0.763257184683596	0.828347674071436	0.235535753810502	0.497816533794589	0.478716389292209	0.516916678296969	0.5	0.37	0.68	0.523988087531756	0.544894512323646	0.565800937115535	0.913112851673618	0.949544834793587	0.985976817913557	0.932523687387766	0.969436549799174	1.00645355582469	0.795802429377516	0.55669857040363	0.0097009777445188	-0.335188732460349	-0.32604959650766	-0.324191256894146	-0.327761129546227	0.177246791985752	0.180492939621884	0.174257085806807	0.201772736065298	0.205084444489064	0.198710628628189	0.000203818092003714	0.000369374888968272	0.000376859252227043
100	0.405785764645593	0.21	0.795824918285847	0.762564155159771	0.829085681411923	0.225263245337456	0.486349153090885	0.467140485392089	0.505557820789682	0.5	0.37	0.67	0.514888345327468	0.536060389790875	0.557232434254281	0.90130947212361	0.938371030017203	0.975432587910796	0.920203103127252	0.958047808294036	0.995762570263456	0.795824918285847	0.550771072431979	-0.0114285245293266	-0.359573847873836	-0.32604959650766	-0.324191256894146	-0.327761129546227	0.177246791985752	0.180492939621884	0.174257085806807	0.201772736065298	0.205084444489064	0.198710628628189	0.000203818092003714	0.000369374888968272	0.000376859252227043
100	0.405785764645593	0.21	0.79584410023955	0.762937189828916	0.828751010650184	0.233267098095981	0.490627576880832	0.471683893359471	0.509571260402193	0.51	0.37	0.69	0.514395901958	0.53505497747142	0.55571405298484	0.894278032503313	0.930193865683856	0.966109698864399	0.91252827755571	0.949701035581107	0.985517012666449	0.79584410023955	0.559045844097284	-0.00571015270617155	-0.34762932432289	-0.32604959650766	-0.324191256894146	-0.327761129546227	0.177246791985752	0.180492939621884	0.174257085806807	0.201772736065298	0.205084444489064	0.198710628628189	0.000203818092003714	0.000369374888968272	0.000376859252227043
100	0.405785764645593	0.21	0.795959119538859	0.763381340167268	0.82853689891045	0.237971511994543	0.501214058814282	0.482112732190784	0.520315385437779	0.5	0.37	0.68	0.529721546990542	0.550709136848605	0.571696726706668	0.925382739636786	0.962046442504011	0.998710145371236	0.944367426263017	0.982376391438661	1.01939659299223	0.795959119538859	0.555242365807539	-0.00124194440570318	-0.346129726914683	-0.32604959650766	-0.324191256894146	-0.327761129546227	0.177246791985752	0.180492939621884	0.174257085806807	0.201772736065298	0.205084444489064	0.198710628628189	0.000203818092003714	0.000369374888968272	0.000376859252227043
100	0.405785764645593	0.21	0.796008537897304	0.762733278814828	0.82928379697978	0.229782129843501	0.489921947844738	0.470819336770838	0.509024558918638	0.5	0.37	0.68	0.515079569621282	0.535977956586591	0.556876343551901	0.897291341450215	0.933697253818348	0.970103166186482	0.916116138748487	0.953456918913673	0.9909999409571	0.796008537897304	0.555184753351461	0.00438026098898727	-0.34064708760947	-0.32604959650766	-0.324191256894146	-0.327761129546227	0.177246791985752	0.180492939621884	0.174257085806807	0.201772736065298	0.205084444489064	0.198710628628189	0.000203818092003714	0.000369374888968272	0.000376859252227043
100	0.405785764645593	0.21	0.796168778957874	0.763347062976333	0.828990494939414	0.234488542765857	0.498291696176529	0.479117558057541	0.517465834295517	0.5	0.37	0.68	0.526865037496676	0.54795001513762	0.569034992778565	0.920885001586324	0.957738537665668	0.994592073745012	0.939842554145901	0.977033188452019	1.01476372133401	0.796168778957874	0.556734680055407	0.00443036722914281	-0.340404732589393	-0.32604959650766	-0.324191256894146	-0.327761129546227	0.177246791985752	0.180492939621884	0.174257085806807	0.201772736065298	0.205084444489064	0.198710628628189	0.000203818092003714	0.000369374888968272	0.000376859252227043
100	0.405785764645593	0.21	0.796192756870036	0.763267749854401	0.829117763885671	0.23677660608936	0.493679295186811	0.474802923403493	0.512555666970128	0.5	0.37	0.68	0.520261546551577	0.540945181578242	0.561628816604906	0.907246101645857	0.943314781659184	0.97938346167251	0.926407586121029	0.963349102704796	1.00013312270077	0.796192756870036	0.556120178793152	0.00293717779822821	-0.340743251280661	-0.32604959650766	-0.324191256894146	-0.327761129546227	0.177246791985752	0.180492939621884	0.174257085806807	0.201772736065298	0.205084444489064	0.198710628628189	0.000203818092003714	0.000369374888968272	0.000376859252227043
100	0.405785764645593	0.21	0.796193923716046	0.763493604988184	0.828894242443909	0.235082973326671	0.495401106277398	0.476369707187928	0.514432505366868	0.5	0.37	0.68	0.522806275780308	0.543692857632016	0.564579439483723	0.912618387166716	0.949078314153019	0.985538241139322	0.930920598760657	0.968159826155432	1.0051847763376	0.796193923716046	0.55419191490997	0.00294836664264044	-0.34359344874819	-0.32604959650766	-0.324191256894146	-0.327761129546227	0.177246791985752	0.180492939621884	0.174257085806807	0.201772736065298	0.205084444489064	0.198710628628189	0.000203818092003714	0.000369374888968272	0.000376859252227043
100	0.405785764645593	0.21	0.796204185088729	0.763517405471286	0.828890964706173	0.236147227103421	0.497782186546964	0.478715732832107	0.516848640261821	0.5	0.37	0.68	0.525220847280255	0.546139522577395	0.567058197874534	0.916652463409338	0.953161210808984	0.989669958208631	0.93534726968499	0.972241671126131	1.00987265209532	0.796204185088729	0.556615775078283	0.00260284954163771	-0.342160187997779	-0.32604959650766	-0.324191256894146	-0.327761129546227	0.177246791985752	0.180492939621884	0.174257085806807	0.201772736065298	0.205084444489064	0.198710628628189	0.000203818092003714	0.000369374888968272	0.000376859252227043
100	0.405785764645593	0.21	0.79645232352365	0.763171437476733	0.829733209570566	0.229262268276896	0.492690314503353	0.473451504286849	0.511929124719856	0.5	0.37	0.68	0.518972213324757	0.540060767969511	0.561149322614264	0.905213528974797	0.941997087864508	0.978780646754219	0.923720182405865	0.96174237020781	0.998986882188814	0.79645232352365	0.55504984452681	0.0017353263087982	-0.343888416590052	-0.32604959650766	-0.324191256894146	-0.327761129546227	0.177246791985752	0.180492939621884	0.174257085806807	0.201772736065298	0.205084444489064	0.198710628628189	0.000203818092003714	0.000369374888968272	0.000376859252227043
100	0.405785764645593	0.21	0.796480260282194	0.763934350637832	0.829026169926557	0.238867035201732	0.495543296729494	0.476704596741258	0.51438199671773	0.5	0.37	0.68	0.522310283815951	0.542951256873149	0.563592229930348	0.910779314908722	0.946772041612739	0.982764768316756	0.930320916361309	0.966941669582082	1.00396864993258	0.796480260282194	0.556533326575306	0.000198794339846183	-0.344004440686035	-0.32604959650766	-0.324191256894146	-0.327761129546227	0.177246791985752	0.180492939621884	0.174257085806807	0.201772736065298	0.205084444489064	0.198710628628189	0.000203818092003714	0.000369374888968272	0.000376859252227043
100	0.405785764645593	0.21	0.796506290582022	0.763601275809234	0.829411305354811	0.232066178416256	0.485033457997342	0.466242676699722	0.503824239294961	0.5	0.37	0.68	0.510419348971862	0.530990563997682	0.551561779023501	0.889562816331015	0.925414490078453	0.961266163825891	0.907661909191945	0.944247828581444	0.980842053652367	0.796506290582022	0.55297026433431	-0.00633228476092941	-0.353710729617833	-0.32604959650766	-0.324191256894146	-0.327761129546227	0.177246791985752	0.180492939621884	0.174257085806807	0.201772736065298	0.205084444489064	0.198710628628189	0.000203818092003714	0.000369374888968272	0.000376859252227043
100	0.405785764645593	0.21	0.796572426510667	0.763293824278156	0.829851028743179	0.231576256142339	0.494433344552612	0.475252033265388	0.513614655839836	0.5	0.37	0.68	0.5224630313424	0.54354979234243	0.564636553342459	0.913019513970446	0.949869249022495	0.986718984074544	0.932148363878847	0.970105084523249	1.00724519618244	0.796572426510667	0.554824815224525	0.00572717598708711	-0.338891646963008	-0.32604959650766	-0.324191256894146	-0.327761129546227	0.177246791985752	0.180492939621884	0.174257085806807	0.201772736065298	0.205084444489064	0.198710628628189	0.000203818092003714	0.000369374888968272	0.000376859252227043
100	0.405785764645593	0.21	0.796720360036179	0.763954227128251	0.829486492944108	0.233291428807096	0.496066903357398	0.476914504027441	0.515219302687355	0.5	0.37	0.68	0.521025103227786	0.541948939164167	0.562872775100548	0.906838584491677	0.943256295740396	0.979674006989115	0.925133916236962	0.962385276827462	0.999021718943447	0.796720360036179	0.558430720571802	0.010067426527433	-0.33236351969231	-0.32604959650766	-0.324191256894146	-0.327761129546227	0.177246791985752	0.180492939621884	0.174257085806807	0.201772736065298	0.205084444489064	0.198710628628189	0.000203818092003714	0.000369374888968272	0.000376859252227043
100	0.405785764645593	0.21	0.796756913691698	0.763577931908083	0.829935895475312	0.231115806125413	0.496694789791754	0.477400783547477	0.515988796036032	0.5	0.37	0.68	0.522412067101026	0.543525190564785	0.564638314028544	0.910213594252715	0.946999597494354	0.983785600735993	0.929596944491697	0.966610168807541	1.00480647136584	0.796756913691698	0.556834347844164	-0.0116592749307626	-0.354591988462581	-0.32604959650766	-0.324191256894146	-0.327761129546227	0.177246791985752	0.180492939621884	0.174257085806807	0.201772736065298	0.205084444489064	0.198710628628189	0.000203818092003714	0.000369374888968272	0.000376859252227043
100	0.405785764645593	0.21	0.796794736200423	0.764045107879543	0.829544364521303	0.23004611551551	0.486264598220704	0.4673187206976	0.505210475743808	0.51	0.37	0.68	0.510018102895171	0.530695084330012	0.551372065764853	0.887095067370813	0.923059375568585	0.959023683766357	0.905253545764909	0.942707447186347	0.979213944510067	0.796794736200423	0.555849889422108	0.00567961771415555	-0.338689328667094	-0.32604959650766	-0.324191256894146	-0.327761129546227	0.177246791985752	0.180492939621884	0.174257085806807	0.201772736065298	0.205084444489064	0.198710628628189	0.000203818092003714	0.000369374888968272	0.000376859252227043
100	0.405785764645593	0.21	0.796887503307995	0.763569258268042	0.830205748347948	0.228179085761605	0.481959982930262	0.463082308075052	0.500837657785472	0.5	0.37	0.67	0.507195984029216	0.527871964751028	0.54854794547284	0.884211207005089	0.920256314706482	0.956301422407875	0.903066902884436	0.939783061565142	0.97678547575968	0.796887503307995	0.55239601688121	-0.0052675517679701	-0.352598601064508	-0.32604959650766	-0.324191256894146	-0.327761129546227	0.177246791985752	0.180492939621884	0.174257085806807	0.201772736065298	0.205084444489064	0.198710628628189	0.000203818092003714	0.000369374888968272	0.000376859252227043
100	0.405785764645593	0.21	0.796943967604705	0.764477748268889	0.82941018694052	0.234756138017623	0.493799344592718	0.474812223232408	0.512786465953027	0.5	0.37	0.68	0.520947967528441	0.541779997113803	0.562612026699165	0.909206240931988	0.945564212343513	0.981922183755037	0.928236548933684	0.965635714285063	1.00228417871544	0.796943967604705	0.55722670163732	-0.00128540469366802	-0.345071973262887	-0.32604959650766	-0.324191256894146	-0.327761129546227	0.177246791985752	0.180492939621884	0.174257085806807	0.201772736065298	0.205084444489064	0.198710628628189	0.000203818092003714	0.000369374888968272	0.000376859252227043
100	0.405785764645593	0.21	0.797129441823543	0.764077048701561	0.830181834945526	0.229012864005296	0.495042328436493	0.475698023504618	0.514386633368368	0.5	0.37	0.67	0.524722453945446	0.546060341958815	0.567398229972184	0.918982035298184	0.956352526322624	0.993723017347065	0.938249444445264	0.976645060961351	1.01486143151247	0.797129441823543	0.552955612484266	-0.000508806619689413	-0.34842659821815	-0.32604959650766	-0.324191256894146	-0.327761129546227	0.177246791985752	0.180492939621884	0.174257085806807	0.201772736065298	0.205084444489064	0.198710628628189	0.000203818092003714	0.000369374888968272	0.000376859252227043
100	0.405785764645593	0.21	0.797194442230346	0.764245969046411	0.83014291541428	0.240143331016912	0.50659890749376	0.487407271788914	0.525790543198606	0.5	0.37	0.67	0.537470776059707	0.558633659613496	0.579796543167285	0.941117990122391	0.978174461511123	1.01523093289986	0.960527651051959	0.998483469996552	1.03590493123415	0.797194442230346	0.552316384722037	-0.00509398942700598	-0.3537850671949	-0.32604959650766	-0.324191256894146	-0.327761129546227	0.177246791985752	0.180492939621884	0.174257085806807	0.201772736065298	0.205084444489064	0.198710628628189	0.000203818092003714	0.000369374888968272	0.000376859252227043
100	0.405785764645593	0.21	0.797268357096278	0.763856824252695	0.83067988993986	0.230810000021518	0.496385844408146	0.477087233052964	0.515684455763327	0.5	0.37	0.68	0.523833634473539	0.545023180171054	0.566212725868569	0.914682930246762	0.951682684507825	0.988682438768889	0.933902080006316	0.971582736890259	1.00977691210466	0.797268357096278	0.552467849446487	0.00292913483231602	-0.343879683207701	-0.32604959650766	-0.324191256894146	-0.327761129546227	0.177246791985752	0.180492939621884	0.174257085806807	0.201772736065298	0.205084444489064	0.198710628628189	0.000203818092003714	0.000369374888968272	0.000376859252227043
100	0.405785764645593	0.21	0.797378810872531	0.764707880340672	0.83004974140439	0.234958145000364	0.495373407433994	0.476336464741756	0.514410350126232	0.5	0.37	0.68	0.521572048578465	0.542416846181866	0.563261643785267	0.909115160159627	0.945448245039002	0.981781329918378	0.927380908033986	0.964629732529291	1.00150398446855	0.797378810872531	0.558408774711791	0.00245008619422546	-0.341295873063025	-0.32604959650766	-0.324191256894146	-0.327761129546227	0.177246791985752	0.180492939621884	0.174257085806807	0.201772736065298	0.205084444489064	0.198710628628189	0.000203818092003714	0.000369374888968272	0.000376859252227043
100	0.405785764645593	0.21	0.797429343694939	0.764449274740333	0.830409412649545	0.237208846493315	0.500503836424172	0.481389379579685	0.519618293268659	0.5	0.36	0.68	0.529958094162041	0.55100106176779	0.57204402937354	0.926966646510994	0.963773573943594	1.00058050137619	0.945849485881475	0.983019276054327	1.02068810206573	0.797429343694939	0.552065488033538	-0.00617026033510776	-0.355043058374475	-0.32604959650766	-0.324191256894146	-0.327761129546227	0.177246791985752	0.180492939621884	0.174257085806807	0.201772736065298	0.205084444489064	0.198710628628189	0.000203818092003714	0.000369374888968272	0.000376859252227043
100	0.405785764645593	0.21	0.797435692245367	0.764745584042901	0.830125800447832	0.231511224961883	0.49018824129669	0.471168141350721	0.50920834124266	0.5	0.37	0.68	0.517561888746162	0.538454809952499	0.559347731158835	0.903988794286366	0.940480984034324	0.976973173782282	0.922924061644282	0.960201824503936	0.997490134097968	0.797435692245367	0.555798442198712	-0.00245815739663817	-0.347699850539029	-0.32604959650766	-0.324191256894146	-0.327761129546227	0.177246791985752	0.180492939621884	0.174257085806807	0.201772736065298	0.205084444489064	0.198710628628189	0.000203818092003714	0.000369374888968272	0.000376859252227043
100	0.405785764645593	0.21	0.797442857621761	0.76421099937667	0.830674715866852	0.232231969410916	0.490756664103432	0.471752998351235	0.509760329855629	0.5	0.37	0.68	0.51924088494664	0.54015750923284	0.561074133519039	0.908097515675932	0.944678484357889	0.981259453039847	0.926832855539319	0.964542604395206	1.00108359702226	0.797442857621761	0.552469388176165	0.00377168311648235	-0.343658673219437	-0.32604959650766	-0.324191256894146	-0.327761129546227	0.177246791985752	0.180492939621884	0.174257085806807	0.201772736065298	0.205084444489064	0.198710628628189	0.000203818092003714	0.000369374888968272	0.000376859252227043
100	0.405785764645593	0.21	0.797445357455425	0.76410049076305	0.830790224147799	0.228603071883767	0.494070600943563	0.474741836121988	0.513399365765137	0.5	0.37	0.68	0.521298606210561	0.542522895697172	0.563747185183784	0.910301864956593	0.947364136122991	0.984426407289388	0.930138180678884	0.967678863644128	1.00584099339216	0.797445357455425	0.555343050815724	-0.000297386373209777	-0.344068698757974	-0.32604959650766	-0.324191256894146	-0.327761129546227	0.177246791985752	0.180492939621884	0.174257085806807	0.201772736065298	0.205084444489064	0.198710628628189	0.000203818092003714	0.000369374888968272	0.000376859252227043
100	0.405785764645593	0.21	0.797610589153406	0.764570469798736	0.830650708508076	0.235129507745467	0.49409685911787	0.475118019880313	0.513075698355428	0.49	0.36	0.68	0.52600403192359	0.547015539680547	0.568027047437503	0.923428161577932	0.960314985256891	0.99720180893585	0.942182607726845	0.979500879487676	1.0171601686854	0.797610589153406	0.550324167080213	-0.00503020445756142	-0.355139749132413	-0.32604959650766	-0.324191256894146	-0.327761129546227	0.177246791985752	0.180492939621884	0.174257085806807	0.201772736065298	0.205084444489064	0.198710628628189	0.000203818092003714	0.000369374888968272	0.000376859252227043
100	0.405785764645593	0.21	0.797666735503573	0.76428381453177	0.831049656475375	0.226189132855793	0.488938774418404	0.469678911492271	0.508198637344537	0.51	0.37	0.68	0.511552941111852	0.532529909172801	0.553506877233749	0.888603662817155	0.925042140940735	0.961480619064315	0.907565460148248	0.944396225930792	0.981862276120167	0.797666735503573	0.558560380806884	0.00657266146344029	-0.334741841470408	-0.32604959650766	-0.324191256894146	-0.327761129546227	0.177246791985752	0.180492939621884	0.174257085806807	0.201772736065298	0.205084444489064	0.198710628628189	0.000203818092003714	0.000369374888968272	0.000376859252227043
100	0.405785764645593	0.21	0.797708107274997	0.764271575120207	0.831144639429788	0.231273938982463	0.493593446603299	0.47442843853048	0.512758454676118	0.5	0.37	0.68	0.519721309067222	0.540715967639422	0.561710626211622	0.906157744423763	0.942762886689098	0.979368028954433	0.925459803385314	0.963168168048087	1.00000523919518	0.797708107274997	0.555742792911451	-0.000570894495535483	-0.345210889441842	-0.32604959650766	-0.324191256894146	-0.327761129546227	0.177246791985752	0.180492939621884	0.174257085806807	0.201772736065298	0.205084444489064	0.198710628628189	0.000203818092003714	0.000369374888968272	0.000376859252227043
100	0.405785764645593	0.21	0.797748775156869	0.76477787283163	0.830719677482107	0.231787998523662	0.492553527342589	0.473456504280216	0.511650550404962	0.5	0.37	0.68	0.520498560018887	0.541493039796335	0.562487519573783	0.909597220704238	0.946286122312353	0.982975023920468	0.92764692297455	0.965207990166359	1.00230505547776	0.797748775156869	0.554329568522032	0.00645656218695043	-0.340131562028123	-0.32604959650766	-0.324191256894146	-0.327761129546227	0.177246791985752	0.180492939621884	0.174257085806807	0.201772736065298	0.205084444489064	0.198710628628189	0.000203818092003714	0.000369374888968272	0.000376859252227043
100	0.405785764645593	0.21	0.797797753602651	0.764888170862835	0.830707336342468	0.231487342777702	0.487613425040113	0.4686919621864	0.506534887893826	0.5	0.37	0.68	0.514732476083125	0.535512630665621	0.556292785248116	0.898923092063349	0.935213323744465	0.971503555425581	0.916834932300816	0.954337362542987	0.991158390167203	0.797797753602651	0.552699654741733	-0.000950592529226355	-0.348398401231769	-0.32604959650766	-0.324191256894146	-0.327761129546227	0.177246791985752	0.180492939621884	0.174257085806807	0.201772736065298	0.205084444489064	0.198710628628189	0.000203818092003714	0.000369374888968272	0.000376859252227043
100	0.405785764645593	0.21	0.797802494038275	0.764672375244408	0.830932612832141	0.2343641209303	0.499443835648687	0.480218700532456	0.518668970764917	0.5	0.37	0.68	0.5296902098675	0.550895893534454	0.572101577201409	0.927660957931466	0.964799051967599	1.00193714600373	0.94760415797571	0.985487163452393	1.02335309334273	0.797802494038275	0.553261372334669	-0.00227886941957482	-0.348395988909142	-0.32604959650766	-0.324191256894146	-0.327761129546227	0.177246791985752	0.180492939621884	0.174257085806807	0.201772736065298	0.205084444489064	0.198710628628189	0.000203818092003714	0.000369374888968272	0.000376859252227043
100	0.405785764645593	0.21	0.79786136108183	0.765193106248975	0.830529615914686	0.242728480427164	0.505328808858947	0.486319922721281	0.524337694996614	0.5	0.37	0.67	0.535264224221723	0.556186206267745	0.577108188313766	0.936109369723677	0.972699267834181	1.00928916594469	0.956086008577703	0.993104167308508	1.03044080014067	0.79786136108183	0.554455886842571	-0.000382295727723283	-0.346158583936547	-0.32604959650766	-0.324191256894146	-0.327761129546227	0.177246791985752	0.180492939621884	0.174257085806807	0.201772736065298	0.205084444489064	0.198710628628189	0.000203818092003714	0.000369374888968272	0.000376859252227043
100	0.405785764645593	0.21	0.797904248713535	0.765059570247743	0.830748927179328	0.235527832763008	0.491246028921573	0.472397565904575	0.51009449193857	0.5	0.37	0.68	0.518464862981751	0.539151391661914	0.559837920342077	0.905060212402937	0.941171731963726	0.977283251524516	0.923337210894705	0.960176197421708	0.997022631377315	0.797904248713535	0.555807472824442	0.00019415401886304	-0.345179897121092	-0.32604959650766	-0.324191256894146	-0.327761129546227	0.177246791985752	0.180492939621884	0.174257085806807	0.201772736065298	0.205084444489064	0.198710628628189	0.000203818092003714	0.000369374888968272	0.000376859252227043
100	0.405785764645593	0.21	0.797962120136908	0.764725224244234	0.831199016029582	0.231732644653724	0.490599362594179	0.471575148340732	0.509623576847625	0.5	0.37	0.68	0.51535386311367	0.536144191744669	0.556934520375668	0.897149408987404	0.933342076548412	0.969534744109421	0.916351646153951	0.953057010617714	0.989634283056429	0.797962120136908	0.556461177641654	0.00246087733271641	-0.341768653889283	-0.32604959650766	-0.324191256894146	-0.327761129546227	0.177246791985752	0.180492939621884	0.174257085806807	0.201772736065298	0.205084444489064	0.198710628628189	0.000203818092003714	0.000369374888968272	0.000376859252227043
100	0.405785764645593	0.21	0.79796222752819	0.764555648001286	0.831368807055094	0.232629570533491	0.491544418158879	0.472531446230047	0.510557390087711	0.5	0.37	0.68	0.519144369275534	0.540032878175408	0.560921387075282	0.906848929798027	0.943337280750118	0.979825631702209	0.925643078519937	0.962689940403702	1.00014001013554	0.79796222752819	0.551252005273265	-0.00134022357082999	-0.349904104192515	-0.32604959650766	-0.324191256894146	-0.327761129546227	0.177246791985752	0.180492939621884	0.174257085806807	0.201772736065298	0.205084444489064	0.198710628628189	0.000203818092003714	0.000369374888968272	0.000376859252227043
100	0.405785764645593	0.21	0.798210424346421	0.765152661747904	0.831268186944938	0.232390643632489	0.491526366688	0.47250136089194	0.51055137248406	0.5	0.37	0.68	0.51772024286481	0.538565961917656	0.559411680970502	0.902792672486051	0.939143119803843	0.975493567121636	0.922165334255592	0.959544191393985	0.996449222739431	0.798210424346421	0.554837296898123	0.000101459127159298	-0.34446976858136	-0.32604959650766	-0.324191256894146	-0.327761129546227	0.177246791985752	0.180492939621884	0.174257085806807	0.201772736065298	0.205084444489064	0.198710628628189	0.000203818092003714	0.000369374888968272	0.000376859252227043
100	0.405785764645593	0.21	0.798226953918744	0.765063476720916	0.831390431116573	0.227744765142173	0.495050169720312	0.475635830642254	0.514464508798371	0.5	0.37	0.67	0.522070527309589	0.543380221800358	0.564689916291126	0.911412769183902	0.948614500847211	0.985816232510521	0.931161864841532	0.969321112305194	1.00744596596361	0.798226953918744	0.55347266045073	0.00559248836928428	-0.340345064766051	-0.32604959650766	-0.324191256894146	-0.327761129546227	0.177246791985752	0.180492939621884	0.174257085806807	0.201772736065298	0.205084444489064	0.198710628628189	0.000203818092003714	0.000369374888968272	0.000376859252227043
100	0.405785764645593	0.21	0.798338895923355	0.765563425575981	0.831114366270729	0.235178936223799	0.494899261365618	0.475892212869169	0.513906309862066	0.5	0.37	0.67	0.523297846748721	0.544198267647129	0.565098688545536	0.914626915039372	0.951156947807716	0.987686980576061	0.934162706431677	0.97133735980095	1.0086926538451	0.798338895923355	0.551713770772671	0.000220410783722416	-0.34785643634305	-0.32604959650766	-0.324191256894146	-0.327761129546227	0.177246791985752	0.180492939621884	0.174257085806807	0.201772736065298	0.205084444489064	0.198710628628189	0.000203818092003714	0.000369374888968272	0.000376859252227043
100	0.405785764645593	0.21	0.798464007660898	0.765887200362434	0.831040814959362	0.239045264219495	0.499882563240569	0.480888210631056	0.518876915850083	0.5	0.37	0.68	0.529649785760434	0.550570146392867	0.5714905070253	0.926704080967352	0.963307482110147	0.999910883252942	0.946256787052171	0.983417329031826	1.02117488010398	0.798464007660898	0.556241503272943	-0.00869969977866637	-0.354074234205835	-0.32604959650766	-0.324191256894146	-0.327761129546227	0.177246791985752	0.180492939621884	0.174257085806807	0.201772736065298	0.205084444489064	0.198710628628189	0.000203818092003714	0.000369374888968272	0.000376859252227043
100	0.405785764645593	0.21	0.798481346492581	0.765883665465145	0.831079027520018	0.240866103791906	0.498344236712756	0.479502629064873	0.517185844360639	0.5	0.37	0.69	0.527257078457574	0.547975152561236	0.568693226664897	0.921534632178099	0.957745474248553	0.993956316319007	0.939496588787633	0.976482414568505	1.01350943138688	0.798481346492581	0.555499025338353	-0.00639512780679443	-0.352560488281647	-0.32604959650766	-0.324191256894146	-0.327761129546227	0.177246791985752	0.180492939621884	0.174257085806807	0.201772736065298	0.205084444489064	0.198710628628189	0.000203818092003714	0.000369374888968272	0.000376859252227043
100	0.405785764645593	0.21	0.798527440901498	0.765422105127783	0.831632776675213	0.232519948674978	0.493921553219537	0.474810765673878	0.513032340765196	0.5	0.37	0.67	0.521651111944975	0.542647189317375	0.563643266689775	0.911230663882243	0.947907034515558	0.984583405148873	0.930397743420222	0.967893181115898	1.00534639169632	0.798527440901498	0.552798552890863	0.000518024321315283	-0.346832974845744	-0.32604959650766	-0.324191256894146	-0.327761129546227	0.177246791985752	0.180492939621884	0.174257085806807	0.201772736065298	0.205084444489064	0.198710628628189	0.000203818092003714	0.000369374888968272	0.000376859252227043
100	0.405785764645593	0.21	0.798563018107283	0.765443492431131	0.831682543783435	0.228602146845441	0.488561042876311	0.469447769896957	0.507674315855664	0.5	0.37	0.68	0.515330016510417	0.536311356526539	0.557292696542661	0.89970380900201	0.936334688100219	0.972965567198429	0.918802451597465	0.956226262947329	0.993770114546298	0.798563018107283	0.554030166845587	0.00760908622655722	-0.338195367352936	-0.32604959650766	-0.324191256894146	-0.327761129546227	0.177246791985752	0.180492939621884	0.174257085806807	0.201772736065298	0.205084444489064	0.198710628628189	0.000203818092003714	0.000369374888968272	0.000376859252227043
100	0.405785764645593	0.21	0.798605680674193	0.765712767849983	0.831498593498403	0.240918753495437	0.507228827398149	0.488054068006023	0.526403586790275	0.5	0.37	0.68	0.535047150654097	0.55606818305559	0.577089215457082	0.933329224332083	0.969998037243169	1.00666685015426	0.953154427996197	0.990619132505126	1.0278822878587	0.798605680674193	0.556168124431348	0.00527836441051874	-0.339523749095584	-0.32604959650766	-0.324191256894146	-0.327761129546227	0.177246791985752	0.180492939621884	0.174257085806807	0.201772736065298	0.205084444489064	0.198710628628189	0.000203818092003714	0.000369374888968272	0.000376859252227043
100	0.405785764645593	0.21	0.798760172498555	0.765804199437376	0.831716145559734	0.233168531231699	0.491111773200591	0.472144167706386	0.510079378694795	0.5	0.37	0.68	0.517677281077979	0.538474103558069	0.559270926038159	0.903110580088442	0.939391543345861	0.97567250660328	0.921881145471131	0.958569387685116	0.99565290699293	0.798760172498555	0.55541995416693	0.00333577706132583	-0.341265461224949	-0.32604959650766	-0.324191256894146	-0.327761129546227	0.177246791985752	0.180492939621884	0.174257085806807	0.201772736065298	0.205084444489064	0.198710628628189	0.000203818092003714	0.000369374888968272	0.000376859252227043
100	0.405785764645593	0.21	0.79886154327552	0.765826572646518	0.831896513904521	0.233845570072315	0.490314294998	0.471413272110387	0.509215317885613	0.5	0.37	0.68	0.516584567907988	0.537296705896183	0.558008843884378	0.900876001873179	0.936996066660661	0.973116131448144	0.919769679975511	0.956495431994834	0.993271044960505	0.79886154327552	0.55700563925808	-0.0019947875444255	-0.345956731995046	-0.32604959650766	-0.324191256894146	-0.327761129546227	0.177246791985752	0.180492939621884	0.174257085806807	0.201772736065298	0.205084444489064	0.198710628628189	0.000203818092003714	0.000369374888968272	0.000376859252227043
100	0.405785764645593	0.21	0.799022695781076	0.765520530887968	0.832524860674184	0.226902011593199	0.48856617250031	0.469360095738905	0.507772249261715	0.5	0.37	0.67	0.518231691084164	0.539437579120909	0.560643467157654	0.908185483754501	0.945348166038181	0.982510848321861	0.927454776528413	0.965068983791869	1.00306222720513	0.799022695781076	0.550350135435302	0.00176444428568416	-0.347156629075366	-0.32604959650766	-0.324191256894146	-0.327761129546227	0.177246791985752	0.180492939621884	0.174257085806807	0.201772736065298	0.205084444489064	0.198710628628189	0.000203818092003714	0.000369374888968272	0.000376859252227043
100	0.405785764645593	0.21	0.799157588399184	0.765741747326209	0.832573429472158	0.227863547145798	0.492477643876071	0.473170710876491	0.511784576875651	0.5	0.37	0.68	0.518348893888192	0.539499246466371	0.560649599044551	0.903770940221381	0.940647789503746	0.97752463878611	0.922842091357342	0.960627538475632	0.998008737180722	0.799157588399184	0.556725808938159	-0.00331757578756204	-0.346497565690844	-0.32604959650766	-0.324191256894146	-0.327761129546227	0.177246791985752	0.180492939621884	0.174257085806807	0.201772736065298	0.205084444489064	0.198710628628189	0.000203818092003714	0.000369374888968272	0.000376859252227043
100	0.405785764645593	0.21	0.799160129115145	0.765726691820182	0.832593566410108	0.231254323672853	0.49784148626337	0.478510470951644	0.517172501575096	0.5	0.37	0.67	0.526694575627892	0.547972147434873	0.569249719241854	0.921151396320955	0.958364357849853	0.99557731937875	0.940858146637424	0.978911494562296	1.01710071063929	0.799160129115145	0.552821056804465	-0.00013173719799909	-0.346585469638138	-0.32604959650766	-0.324191256894146	-0.327761129546227	0.177246791985752	0.180492939621884	0.174257085806807	0.201772736065298	0.205084444489064	0.198710628628189	0.000203818092003714	0.000369374888968272	0.000376859252227043
100	0.405785764645593	0.21	0.799195816117517	0.766052635185085	0.832338997049949	0.231954971296556	0.495698959824038	0.476488990370773	0.514908929277302	0.5	0.37	0.67	0.522592524470111	0.543661188457003	0.564729852443894	0.911856259979999	0.94861834945945	0.985380438938901	0.931902115819133	0.969596643931116	1.00672499253107	0.799195816117517	0.555370236671255	0.00389459049928294	-0.340951203358907	-0.32604959650766	-0.324191256894146	-0.327761129546227	0.177246791985752	0.180492939621884	0.174257085806807	0.201772736065298	0.205084444489064	0.198710628628189	0.000203818092003714	0.000369374888968272	0.000376859252227043
100	0.405785764645593	0.21	0.799221028162482	0.766688093499109	0.831753962825854	0.236825464402477	0.498241449770824	0.479193213944767	0.517289685596881	0.5	0.37	0.68	0.527536825098651	0.548506750295812	0.569476675492972	0.922727521721326	0.959406529114296	0.996085536507265	0.942012089015154	0.979408861844481	1.01679619634638	0.799221028162482	0.553910453919697	-0.00266169112864289	-0.34871604410417	-0.32604959650766	-0.324191256894146	-0.327761129546227	0.177246791985752	0.180492939621884	0.174257085806807	0.201772736065298	0.205084444489064	0.198710628628189	0.000203818092003714	0.000369374888968272	0.000376859252227043
100	0.405785764645593	0.21	0.79932856454256	0.766107084477307	0.832550044607814	0.230353251620048	0.495610373217975	0.476317091695436	0.514903654740514	0.5	0.37	0.68	0.524082854179625	0.545310893700173	0.566538933220722	0.916359538093133	0.953476792234412	0.990594046375692	0.935120885311067	0.973106010393852	1.01091413527572	0.79932856454256	0.556558335710705	-0.00586853698972919	-0.349783256146516	-0.32604959650766	-0.324191256894146	-0.327761129546227	0.177246791985752	0.180492939621884	0.174257085806807	0.201772736065298	0.205084444489064	0.198710628628189	0.000203818092003714	0.000369374888968272	0.000376859252227043
100	0.405785764645593	0.21	0.799330183797989	0.766180380970778	0.832479986625199	0.22577671886147	0.491308106254098	0.471932083658302	0.510684128849894	0.51	0.37	0.69	0.51472333355691	0.535856228070611	0.556989122584313	0.894910688183539	0.931652860025406	0.968395031867273	0.912935578785697	0.950170055787276	0.987473716659224	0.799330183797989	0.561548826967625	0.00842712084593782	-0.331446840460725	-0.32604959650766	-0.324191256894146	-0.327761129546227	0.177246791985752	0.180492939621884	0.174257085806807	0.201772736065298	0.205084444489064	0.198710628628189	0.000203818092003714	0.000369374888968272	0.000376859252227043
100	0.405785764645593	0.21	0.799351718757753	0.766414095421237	0.832289342094269	0.233086406689525	0.496557122068797	0.477374802246737	0.515739441890856	0.5	0.37	0.68	0.523263399324798	0.544289657580964	0.565315915837131	0.912687889895283	0.949362366468604	0.986036843041925	0.932093994971453	0.969193961829051	1.006610738574	0.799351718757753	0.555835362118868	-0.000793436911974757	-0.34580679257793	-0.32604959650766	-0.324191256894146	-0.327761129546227	0.177246791985752	0.180492939621884	0.174257085806807	0.201772736065298	0.205084444489064	0.198710628628189	0.000203818092003714	0.000369374888968272	0.000376859252227043
100	0.405785764645593	0.21	0.799429551621818	0.765920807341777	0.83293829590186	0.227738926134357	0.489031445835927	0.469852824165178	0.508210067506676	0.5	0.37	0.68	0.516580498963407	0.537666467680758	0.558752436398109	0.902799711096643	0.939650514610164	0.976501318123686	0.922017201381295	0.958898281376568	0.99659727325063	0.799429551621818	0.553291806702853	-0.00280878796154066	-0.348799692026775	-0.32604959650766	-0.324191256894146	-0.327761129546227	0.177246791985752	0.180492939621884	0.174257085806807	0.201772736065298	0.205084444489064	0.198710628628189	0.000203818092003714	0.000369374888968272	0.000376859252227043
100	0.405785764645593	0.21	0.799436488840045	0.766252007937174	0.832620969742916	0.234705745369597	0.498605959146617	0.479431328872062	0.517780589421172	0.5	0.37	0.68	0.524405624160417	0.545378980200436	0.566352336240455	0.913430467375162	0.949962688860643	0.986494910346124	0.932857910944659	0.970009332640063	1.00710146569794	0.799436488840045	0.556702950825793	0.00143383422960524	-0.342009770091683	-0.32604959650766	-0.324191256894146	-0.327761129546227	0.177246791985752	0.180492939621884	0.174257085806807	0.201772736065298	0.205084444489064	0.198710628628189	0.000203818092003714	0.000369374888968272	0.000376859252227043
100	0.405785764645593	0.21	0.799523680733438	0.766433155428332	0.832614206038543	0.227057733414119	0.487853055785217	0.468683520857918	0.507022590712517	0.5	0.37	0.68	0.515639661211337	0.536729740242488	0.557819819273639	0.901546544186051	0.938420526731299	0.975294509276547	0.92013949272846	0.957704930275689	0.995378213201397	0.799523680733438	0.554347611736706	0.00496990312123831	-0.341192848381323	-0.32604959650766	-0.324191256894146	-0.327761129546227	0.177246791985752	0.180492939621884	0.174257085806807	0.201772736065298	0.205084444489064	0.198710628628189	0.000203818092003714	0.000369374888968272	0.000376859252227043
100	0.405785764645593	0.21	0.799528826700325	0.766195344346979	0.83286230905367	0.237785832279472	0.494789975690537	0.475923812738481	0.513656138642593	0.5	0.36	0.68	0.52213084596346	0.542828708433423	0.563526570903385	0.911229252389964	0.947351419640535	0.983473586891107	0.929476464939561	0.966137755420217	1.00304717104717	0.799528826700325	0.551451640698333	-0.00530253859498981	-0.354059224665763	-0.32604959650766	-0.324191256894146	-0.327761129546227	0.177246791985752	0.180492939621884	0.174257085806807	0.201772736065298	0.205084444489064	0.198710628628189	0.000203818092003714	0.000369374888968272	0.000376859252227043
100	0.405785764645593	0.21	0.799544268036816	0.766557695554727	0.832530840518904	0.232206134983717	0.492466482349987	0.473395225325802	0.511537739374172	0.5	0.37	0.68	0.521015450382552	0.542005141524829	0.562994832667105	0.911163604367055	0.947870850998043	0.984578097629032	0.929914636669205	0.967274364754345	1.0048623583506	0.799544268036816	0.554871771760412	0.00860718797239111	-0.337112495833314	-0.32604959650766	-0.324191256894146	-0.327761129546227	0.177246791985752	0.180492939621884	0.174257085806807	0.201772736065298	0.205084444489064	0.198710628628189	0.000203818092003714	0.000369374888968272	0.000376859252227043
100	0.405785764645593	0.21	0.799562936498046	0.766782799612141	0.832343073383952	0.236639101101422	0.495240798035731	0.476297513418432	0.514184082653031	0.49	0.37	0.67	0.526803818313966	0.547755837559623	0.56870785680528	0.92425231602346	0.961011640158854	0.997770964294249	0.94436122100743	0.981836123832392	1.01893216052212	0.799562936498046	0.549559607715082	0.000917402474273662	-0.349638550238438	-0.32604959650766	-0.324191256894146	-0.327761129546227	0.177246791985752	0.180492939621884	0.174257085806807	0.201772736065298	0.205084444489064	0.198710628628189	0.000203818092003714	0.000369374888968272	0.000376859252227043
100	0.405785764645593	0.21	0.799636927453079	0.76667541365422	0.832598441251938	0.23048174617539	0.486280377705095	0.467357154651863	0.505203600758326	0.5	0.37	0.68	0.514076070731558	0.534890935885444	0.55570580103933	0.898694397446175	0.935082402573071	0.971470407699968	0.916858919614941	0.954075475451605	0.99113428866041	0.799636927453079	0.553912586481048	0.00350010363433762	-0.343962125935168	-0.32604959650766	-0.324191256894146	-0.327761129546227	0.177246791985752	0.180492939621884	0.174257085806807	0.201772736065298	0.205084444489064	0.198710628628189	0.000203818092003714	0.000369374888968272	0.000376859252227043
100	0.405785764645593	0.21	0.799654843165346	0.766314407612088	0.832995278718604	0.235813667465093	0.494146090228605	0.475201392596826	0.513090787860383	0.5	0.37	0.67	0.524088466596213	0.544982129128872	0.565875791661532	0.917773472826681	0.954362046025415	0.990950619224148	0.937007325033548	0.974416743984987	1.01194902408289	0.799654843165346	0.547684297645827	0.000186440021757023	-0.352071232683548	-0.32604959650766	-0.324191256894146	-0.327761129546227	0.177246791985752	0.180492939621884	0.174257085806807	0.201772736065298	0.205084444489064	0.198710628628189	0.000203818092003714	0.000369374888968272	0.000376859252227043
100	0.405785764645593	0.21	0.79968090455703	0.766159593435854	0.833202215678207	0.226667745152757	0.489890645144702	0.470619633480514	0.50916165680889	0.5	0.37	0.67	0.517216297255074	0.538395356920725	0.559574416586377	0.903676086998927	0.940679966935707	0.977683846872486	0.922623483205418	0.960330064445374	0.998813099642729	0.79968090455703	0.552575056960462	-0.00779335432998226	-0.354303420741764	-0.32604959650766	-0.324191256894146	-0.327761129546227	0.177246791985752	0.180492939621884	0.174257085806807	0.201772736065298	0.205084444489064	0.198710628628189	0.000203818092003714	0.000369374888968272	0.000376859252227043
100	0.405785764645593	0.21	0.799810771404059	0.766961763532339	0.832659779275779	0.238040963881709	0.498120683078605	0.479140879891929	0.517100486265281	0.5	0.37	0.68	0.523466160162132	0.544201783256958	0.564937406351783	0.911097033538437	0.947187551184154	0.983278068829871	0.930513324661969	0.967423817836712	1.00396822146672	0.799810771404059	0.557893359149597	0.00443989985813898	-0.337908086086089	-0.32604959650766	-0.324191256894146	-0.327761129546227	0.177246791985752	0.180492939621884	0.174257085806807	0.201772736065298	0.205084444489064	0.198710628628189	0.000203818092003714	0.000369374888968272	0.000376859252227043
100	0.405785764645593	0.21	0.79992674537867	0.766738773984371	0.833114716772969	0.231936666803462	0.501794455968972	0.482347266869966	0.521241645067977	0.51	0.37	0.69	0.524932615622764	0.546096753042876	0.567260890462989	0.911379671033057	0.948124510324014	0.984869349614971	0.930018156497309	0.967722629211949	1.00500979685457	0.79992674537867	0.559271777925839	0.00252880523055236	-0.338736314718108	-0.32604959650766	-0.324191256894146	-0.327761129546227	0.177246791985752	0.180492939621884	0.174257085806807	0.201772736065298	0.205084444489064	0.198710628628189	0.000203818092003714	0.000369374888968272	0.000376859252227043
100	0.405785764645593	0.21	0.799954879065869	0.766498591204589	0.833411166927149	0.228123996576336	0.493059598944689	0.473744147190225	0.512375050699153	0.5	0.37	0.67	0.520628773840092	0.541855801176972	0.563082828513852	0.909614104682185	0.94670080529553	0.983787505908876	0.929066470267378	0.966946687846929	1.00504196568052	0.799954879065869	0.553520942000141	0.00525805445988118	-0.340753801346039	-0.32604959650766	-0.324191256894146	-0.327761129546227	0.177246791985752	0.180492939621884	0.174257085806807	0.201772736065298	0.205084444489064	0.198710628628189	0.000203818092003714	0.000369374888968272	0.000376859252227043
100	0.405785764645593	0.21	0.799961035519965	0.766878321030649	0.83304375000928	0.231403576915013	0.490775062372776	0.471726429993373	0.509823694752178	0.5	0.37	0.68	0.516734924099455	0.537601029920381	0.558467135741306	0.900921100018708	0.937300903536066	0.973680707053424	0.91909483664758	0.956489882947899	0.993662075902035	0.799961035519965	0.55322268261234	-0.00430417665714364	-0.350784333630767	-0.32604959650766	-0.324191256894146	-0.327761129546227	0.177246791985752	0.180492939621884	0.174257085806807	0.201772736065298	0.205084444489064	0.198710628628189	0.000203818092003714	0.000369374888968272	0.000376859252227043
100	0.405785764645593	0.21	0.800038435021324	0.766514170372131	0.833562699670516	0.228274950360349	0.493620368857568	0.474291234260198	0.512949503454939	0.5	0.37	0.68	0.522152994207113	0.543432673814079	0.564712353421045	0.913324944615773	0.950546338372187	0.9877677321286	0.931431091871676	0.969538681233106	1.00746489868433	0.800038435021324	0.553831092845002	0.00162277790481914	-0.344819814493689	-0.32604959650766	-0.324191256894146	-0.327761129546227	0.177246791985752	0.180492939621884	0.174257085806807	0.201772736065298	0.205084444489064	0.198710628628189	0.000203818092003714	0.000369374888968272	0.000376859252227043
100	0.405785764645593	0.21	0.800061909129699	0.766595255211109	0.833528563048289	0.229717906106372	0.493530128374549	0.474283338074292	0.512776918674807	0.5	0.37	0.67	0.521445975060871	0.54260666220552	0.563767349350169	0.91129642510091	0.948277549646643	0.985258674192376	0.930725329107747	0.968731712650761	1.00608308672141	0.800061909129699	0.553079782267344	1.51463680959288e-05	-0.346197186275646	-0.32604959650766	-0.324191256894146	-0.327761129546227	0.177246791985752	0.180492939621884	0.174257085806807	0.201772736065298	0.205084444489064	0.198710628628189	0.000203818092003714	0.000369374888968272	0.000376859252227043
100	0.405785764645593	0.21	0.800165970224258	0.766813018497471	0.833518921951044	0.227924087562963	0.495413495734152	0.475994807452455	0.514832184015849	0.5	0.37	0.68	0.524810332275787	0.546220499130381	0.567630665984975	0.918863094087323	0.956349040820933	0.993834987554542	0.938028452909784	0.976868049345427	1.01453395212432	0.800165970224258	0.553526865695953	-0.00130736058835598	-0.347784871757288	-0.32604959650766	-0.324191256894146	-0.327761129546227	0.177246791985752	0.180492939621884	0.174257085806807	0.201772736065298	0.205084444489064	0.198710628628189	0.000203818092003714	0.000369374888968272	0.000376859252227043
100	0.405785764645593	0.21	0.800194983385978	0.767138801832162	0.833251164939794	0.23920870459725	0.501822661454435	0.482763152157306	0.520882170751564	0.5	0.37	0.67	0.530950065517126	0.551911996154983	0.572873926792841	0.928111368322152	0.964753243689523	1.00139511905689	0.947436931307888	0.984762138047444	1.02172787113814	0.800194983385978	0.552987117326825	-0.00200781345051464	-0.349157480771654	-0.32604959650766	-0.324191256894146	-0.327761129546227	0.177246791985752	0.180492939621884	0.174257085806807	0.201772736065298	0.205084444489064	0.198710628628189	0.000203818092003714	0.000369374888968272	0.000376859252227043
100	0.405785764645593	0.21	0.800255619611519	0.766800110309082	0.833711128913957	0.230152007029901	0.494712116366974	0.475442865862466	0.513981366871483	0.5	0.37	0.68	0.522461129472917	0.543635985813268	0.564810842153618	0.912776455261176	0.949770423272746	0.986764391284315	0.931939179536946	0.970071538218464	1.00800501895737	0.800255619611519	0.553726980485587	-0.00274939157206205	-0.348808238778796	-0.32604959650766	-0.324191256894146	-0.327761129546227	0.177246791985752	0.180492939621884	0.174257085806807	0.201772736065298	0.205084444489064	0.198710628628189	0.000203818092003714	0.000369374888968272	0.000376859252227043
100	0.405785764645593	0.21	0.800271044300477	0.767396265353587	0.833145823247367	0.237516693826773	0.492902217833546	0.474094069541352	0.51171036612574	0.5	0.36	0.67	0.523073161631127	0.543824396931629	0.564575632232131	0.916230319198987	0.952578792678038	0.988927266157088	0.935325065213735	0.972472273685893	1.00910916517212	0.800271044300477	0.550443325247626	0.0026328842893857	-0.347514644839261	-0.32604959650766	-0.324191256894146	-0.327761129546227	0.177246791985752	0.180492939621884	0.174257085806807	0.201772736065298	0.205084444489064	0.198710628628189	0.000203818092003714	0.000369374888968272	0.000376859252227043
100	0.405785764645593	0.21	0.800337577769015	0.767284170499567	0.833390985038464	0.234618491587989	0.498026021342963	0.478869040442279	0.517183002243646	0.5	0.37	0.68	0.525571507322717	0.546596803337731	0.567622099352745	0.917470567931295	0.954173642597735	0.990876717264174	0.936742307720796	0.974129823423957	1.01133214682498	0.800337577769015	0.555243612084953	-0.000441998236882286	-0.345914284949297	-0.32604959650766	-0.324191256894146	-0.327761129546227	0.177246791985752	0.180492939621884	0.174257085806807	0.201772736065298	0.205084444489064	0.198710628628189	0.000203818092003714	0.000369374888968272	0.000376859252227043
100	0.405785764645593	0.21	0.800358435865186	0.766962845896315	0.833754025834056	0.227718483830823	0.490369944344413	0.471137712313452	0.509602176375373	0.5	0.37	0.68	0.517506144413198	0.538631174285952	0.559756204158706	0.903866177071954	0.94076274380406	0.977659310536167	0.922923355718657	0.960759724041099	0.998375927924659	0.800358435865186	0.553680313087968	0.00419707769446337	-0.34190565056373	-0.32604959650766	-0.324191256894146	-0.327761129546227	0.177246791985752	0.180492939621884	0.174257085806807	0.201772736065298	0.205084444489064	0.198710628628189	0.000203818092003714	0.000369374888968272	0.000376859252227043
100	0.405785764645593	0.21	0.800376278942537	0.767160107252717	0.833592450632358	0.233527501769384	0.497286402309862	0.478099581322312	0.516473223297412	0.5	0.37	0.68	0.524298804435109	0.545339666418004	0.5663805284009	0.914765642268065	0.951476497724611	0.988187353181156	0.933666511871981	0.971060157470485	1.00860566783467	0.800376278942537	0.55395225456617	-0.00106497770399696	-0.348651579555548	-0.32604959650766	-0.324191256894146	-0.327761129546227	0.177246791985752	0.180492939621884	0.174257085806807	0.201772736065298	0.205084444489064	0.198710628628189	0.000203818092003714	0.000369374888968272	0.000376859252227043
100	0.405785764645593	0.21	0.800407107881502	0.767814650965518	0.832999564797485	0.233972588324736	0.490881279710848	0.471965105560902	0.509797453860794	0.5	0.37	0.68	0.519134065067831	0.539940752397654	0.560747439727477	0.907524644313587	0.943897871941935	0.980271099570283	0.926256462973549	0.963003836331152	1.00017616020463	0.800407107881502	0.554938670474127	0.000266963593483533	-0.345386362406976	-0.32604959650766	-0.324191256894146	-0.327761129546227	0.177246791985752	0.180492939621884	0.174257085806807	0.201772736065298	0.205084444489064	0.198710628628189	0.000203818092003714	0.000369374888968272	0.000376859252227043
100	0.405785764645593	0.21	0.800439056098752	0.767458432814898	0.833419679382606	0.233373051909604	0.493371243905385	0.474327265131094	0.512415222679676	0.5	0.37	0.67	0.524110909460125	0.545153674168948	0.56619643887777	0.918940026337371	0.9558349628989	0.992729899460429	0.938215879000615	0.976016805344963	1.0134975951077	0.800439056098752	0.551573150523444	-0.00195242725554157	-0.350909743835925	-0.32604959650766	-0.324191256894146	-0.327761129546227	0.177246791985752	0.180492939621884	0.174257085806807	0.201772736065298	0.205084444489064	0.198710628628189	0.000203818092003714	0.000369374888968272	0.000376859252227043
100	0.405785764645593	0.21	0.800571931858632	0.767242765460959	0.833901098256305	0.232294291816519	0.494440719233677	0.475297740659537	0.513583697807818	0.5	0.37	0.68	0.522898685303429	0.543958828184226	0.565018971065023	0.914217991684088	0.951038817725924	0.987859643767761	0.932569389189482	0.97048201138162	1.00759752186203	0.800571931858632	0.552620639726585	-0.00324245967535758	-0.350890581308005	-0.32604959650766	-0.324191256894146	-0.327761129546227	0.177246791985752	0.180492939621884	0.174257085806807	0.201772736065298	0.205084444489064	0.198710628628189	0.000203818092003714	0.000369374888968272	0.000376859252227043
100	0.405785764645593	0.21	0.800594373696358	0.767298824600352	0.833889922792364	0.232798018289089	0.49476882711413	0.475640159734881	0.513897494493379	0.5	0.37	0.68	0.521101250073737	0.542058211506782	0.563015172939828	0.90862289987768	0.945164694907386	0.981706489937092	0.927387687937049	0.964770309944465	1.00214271152955	0.800594373696358	0.556095901891581	-0.00686298051492056	-0.350863433908555	-0.32604959650766	-0.324191256894146	-0.327761129546227	0.177246791985752	0.180492939621884	0.174257085806807	0.201772736065298	0.205084444489064	0.198710628628189	0.000203818092003714	0.000369374888968272	0.000376859252227043
100	0.405785764645593	0.21	0.800708270447428	0.76720137263612	0.834215168258736	0.229444690832696	0.492583774198724	0.473359047613746	0.511808500783701	0.5	0.37	0.67	0.522564526913828	0.543787655960522	0.565010785007215	0.915684452231478	0.952873523235841	0.990062594240204	0.935828516199648	0.973672293253303	1.01134111920599	0.800708270447428	0.549609384650978	-8.18474880780098e-05	-0.349205752689067	-0.32604959650766	-0.324191256894146	-0.327761129546227	0.177246791985752	0.180492939621884	0.174257085806807	0.201772736065298	0.205084444489064	0.198710628628189	0.000203818092003714	0.000369374888968272	0.000376859252227043
100	0.405785764645593	0.21	0.800726742635077	0.767602547801376	0.833850937468778	0.231941010464291	0.498743800894613	0.479415076461586	0.51807252532764	0.5	0.37	0.67	0.528763681882717	0.55008200915089	0.571400336419062	0.925992579719684	0.963326106092136	1.00065963246459	0.945030787999803	0.983206141599031	1.02134793473263	0.800726742635077	0.553649635929065	0.00263095144217575	-0.34397730642763	-0.32604959650766	-0.324191256894146	-0.327761129546227	0.177246791985752	0.180492939621884	0.174257085806807	0.201772736065298	0.205084444489064	0.198710628628189	0.000203818092003714	0.000369374888968272	0.000376859252227043
100	0.405785764645593	0.21	0.800836888967078	0.768095870116115	0.833577907818042	0.237879396073748	0.496363008164949	0.47744174990094	0.515284266428959	0.5	0.36	0.67	0.526812556377906	0.547690404697659	0.568568253017412	0.922832664498509	0.959404990197011	0.995977315895514	0.941409315695486	0.978643471151506	1.01638490888357	0.800836888967078	0.550201511235748	-0.00629510325968143	-0.356509291999915	-0.32604959650766	-0.324191256894146	-0.327761129546227	0.177246791985752	0.180492939621884	0.174257085806807	0.201772736065298	0.205084444489064	0.198710628628189	0.000203818092003714	0.000369374888968272	0.000376859252227043
100	0.405785764645593	0.21	0.800932235516827	0.767971553710805	0.833892917322848	0.236209489663085	0.497015865457691	0.477982048935879	0.516049681979504	0.5	0.37	0.68	0.527255471592471	0.548251414701119	0.569247357809767	0.923433791805324	0.960206029177823	0.996978266550323	0.941830201972361	0.979568064165952	1.01653132067996	0.800932235516827	0.554050644375916	0.00643162650716752	-0.341084055241589	-0.32604959650766	-0.324191256894146	-0.327761129546227	0.177246791985752	0.180492939621884	0.174257085806807	0.201772736065298	0.205084444489064	0.198710628628189	0.000203818092003714	0.000369374888968272	0.000376859252227043
100	0.405785764645593	0.21	0.801039454538412	0.767914348023726	0.834164561053099	0.226036149705919	0.488487425964117	0.469236929036129	0.507737922892106	0.5	0.37	0.68	0.514166535026106	0.535260274010645	0.556354012995183	0.896621830218828	0.933405840001797	0.970189849784765	0.915905153919267	0.953048231319085	0.99097528266773	0.801039454538412	0.553267240876888	-0.00140705119134946	-0.347364109925784	-0.32604959650766	-0.324191256894146	-0.327761129546227	0.177246791985752	0.180492939621884	0.174257085806807	0.201772736065298	0.205084444489064	0.198710628628189	0.000203818092003714	0.000369374888968272	0.000376859252227043
100	0.405785764645593	0.21	0.801045162003539	0.767731956442945	0.834358367564134	0.225924855991536	0.492006455949251	0.472611110312136	0.511401801586365	0.51	0.37	0.68	0.516011931823981	0.537188390760783	0.558364849697585	0.897764192681047	0.934607268177461	0.971450343673875	0.916615333679261	0.953887782978128	0.990946734005774	0.801045162003539	0.558150074739452	-0.00164988208400729	-0.343387730150045	-0.32604959650766	-0.324191256894146	-0.327761129546227	0.177246791985752	0.180492939621884	0.174257085806807	0.201772736065298	0.205084444489064	0.198710628628189	0.000203818092003714	0.000369374888968272	0.000376859252227043
100	0.405785764645593	0.21	0.801073862497736	0.768179694285339	0.833968030710134	0.236485109430928	0.501378344762135	0.482192116998579	0.520564572525691	0.51	0.38	0.68	0.525643937111803	0.546559095083971	0.567474253056139	0.913596399394984	0.94994802768759	0.986299655980196	0.933642454959425	0.970260661823939	1.00761013877091	0.801073862497736	0.558752652614903	0.00184267177539779	-0.339827654523911	-0.32604959650766	-0.324191256894146	-0.327761129546227	0.177246791985752	0.180492939621884	0.174257085806807	0.201772736065298	0.205084444489064	0.198710628628189	0.000203818092003714	0.000369374888968272	0.000376859252227043
100	0.405785764645593	0.21	0.801081836131922	0.767816029409146	0.834347642854698	0.227176442248556	0.493200305108892	0.473827208974387	0.512573401243396	0.5	0.37	0.68	0.522666229384759	0.544036177999672	0.565406126614584	0.91538925700349	0.952816242496381	0.990243227989272	0.933951230100969	0.971825539854533	1.01018483983184	0.801081836131922	0.556125824112794	0.00972884312177734	-0.335613875953519	-0.32604959650766	-0.324191256894146	-0.327761129546227	0.177246791985752	0.180492939621884	0.174257085806807	0.201772736065298	0.205084444489064	0.198710628628189	0.000203818092003714	0.000369374888968272	0.000376859252227043
100	0.405785764645593	0.21	0.801227933872528	0.768405484250896	0.83405038349416	0.23708021625228	0.500490802097305	0.481370046535461	0.519611557659149	0.5	0.37	0.68	0.530081279544785	0.551136919892649	0.572192560240513	0.927346292198705	0.96418190733914	1.00101752247957	0.947108067949078	0.984297620855083	1.02224691849406	0.801227933872528	0.554469157424791	0.00151908016537754	-0.34450899622535	-0.32604959650766	-0.324191256894146	-0.327761129546227	0.177246791985752	0.180492939621884	0.174257085806807	0.201772736065298	0.205084444489064	0.198710628628189	0.000203818092003714	0.000369374888968272	0.000376859252227043
100	0.405785764645593	0.21	0.80134737113733	0.768124189118899	0.834570553155761	0.23444876086891	0.495478955115259	0.476410937609162	0.514546972621355	0.5	0.37	0.68	0.522081274004434	0.542977215063807	0.56387315612318	0.910484465085539	0.946925974607562	0.983367484129585	0.929985405097914	0.96714816464082	1.0039952011295	0.80134737113733	0.553024698019984	0.00628775253215339	-0.340401419026368	-0.32604959650766	-0.324191256894146	-0.327761129546227	0.177246791985752	0.180492939621884	0.174257085806807	0.201772736065298	0.205084444489064	0.198710628628189	0.000203818092003714	0.000369374888968272	0.000376859252227043
100	0.405785764645593	0.21	0.801490097554209	0.768530893419416	0.834449301689002	0.23367860379777	0.495709854929181	0.476591931315911	0.51482777854245	0.5	0.37	0.68	0.522680446613546	0.543647156698035	0.564613866782524	0.911981489632942	0.948564552227766	0.985147614822591	0.931194642791415	0.968548139341479	1.0065333179517	0.801490097554209	0.557070445586725	0.0108731071786981	-0.332482686743989	-0.32604959650766	-0.324191256894146	-0.327761129546227	0.177246791985752	0.180492939621884	0.174257085806807	0.201772736065298	0.205084444489064	0.198710628628189	0.000203818092003714	0.000369374888968272	0.000376859252227043
100	0.405785764645593	0.21	0.801591813289279	0.768078924199644	0.835104702378914	0.228709739947497	0.494242365097213	0.474912726661207	0.51357200353322	0.5	0.37	0.67	0.521920377218428	0.543163295375079	0.564406213531731	0.911879074229353	0.948993878303214	0.986108682377075	0.931486193583367	0.969405382970566	1.0071046023958	0.801591813289279	0.552098695189377	-0.00557340325965204	-0.352724947151859	-0.32604959650766	-0.324191256894146	-0.327761129546227	0.177246791985752	0.180492939621884	0.174257085806807	0.201772736065298	0.205084444489064	0.198710628628189	0.000203818092003714	0.000369374888968272	0.000376859252227043
100	0.405785764645593	0.21	0.801654382668612	0.768238051688957	0.835070713648267	0.227392137532705	0.492729460570129	0.473386740919828	0.51207218022043	0.5	0.37	0.67	0.521578593983906	0.5428904467397	0.564202299495495	0.912799457883229	0.950096708702876	0.987393959522522	0.932282754659361	0.970364574877904	1.00896024625371	0.801654382668612	0.550624199532426	-0.00237791983437813	-0.351492128645694	-0.32604959650766	-0.324191256894146	-0.327761129546227	0.177246791985752	0.180492939621884	0.174257085806807	0.201772736065298	0.205084444489064	0.198710628628189	0.000203818092003714	0.000369374888968272	0.000376859252227043
100	0.405785764645593	0.21	0.801679375536368	0.76839515780453	0.834963593268207	0.229657076333864	0.489523781596216	0.470429949645334	0.508617613547097	0.5	0.36	0.68	0.518246875974801	0.539281503481814	0.560316130988826	0.906884636680579	0.943693311095696	0.980501985510813	0.925226596030566	0.96268779568619	1.00026514747105	0.801679375536368	0.550515291507359	0.00442111336096348	-0.345435001230507	-0.32604959650766	-0.324191256894146	-0.327761129546227	0.177246791985752	0.180492939621884	0.174257085806807	0.201772736065298	0.205084444489064	0.198710628628189	0.000203818092003714	0.000369374888968272	0.000376859252227043
100	0.405785764645593	0.21	0.801686355437468	0.768359957608053	0.835012753266884	0.231864565623164	0.496336316058241	0.477096765213579	0.515575866902904	0.5	0.37	0.68	0.524427299026301	0.545575515529988	0.566723732033675	0.916379942134508	0.95333416143598	0.990288380737453	0.936393977322544	0.974022546548409	1.01139549986457	0.801686355437468	0.554875040937057	0.000227886867275006	-0.344756789923823	-0.32604959650766	-0.324191256894146	-0.327761129546227	0.177246791985752	0.180492939621884	0.174257085806807	0.201772736065298	0.205084444489064	0.198710628628189	0.000203818092003714	0.000369374888968272	0.000376859252227043
100	0.405785764645593	0.21	0.801692795985771	0.768610765797676	0.834774826173867	0.235877763188424	0.498478644198489	0.479371242072167	0.517586046324812	0.5	0.37	0.68	0.52665495072516	0.547647048377545	0.568639146029931	0.919964078091537	0.956633202225646	0.993302326359756	0.939581673280218	0.976712044107184	1.01424508616694	0.801692795985771	0.55498894989262	0.00622612631002384	-0.339039630571379	-0.32604959650766	-0.324191256894146	-0.327761129546227	0.177246791985752	0.180492939621884	0.174257085806807	0.201772736065298	0.205084444489064	0.198710628628189	0.000203818092003714	0.000369374888968272	0.000376859252227043
100	0.405785764645593	0.21	0.801728603982929	0.768301925646373	0.835155282319486	0.229560369640719	0.495151282469582	0.475832670228312	0.514469894710853	0.5	0.37	0.68	0.52400677990655	0.545281241342656	0.566555702778762	0.916745701385299	0.953965202770979	0.991184704156659	0.935778825657999	0.973453927988394	1.01100959795796	0.801728603982929	0.556272246791212	0.00121259132148563	-0.344016531424632	-0.32604959650766	-0.324191256894146	-0.327761129546227	0.177246791985752	0.180492939621884	0.174257085806807	0.201772736065298	0.205084444489064	0.198710628628189	0.000203818092003714	0.000369374888968272	0.000376859252227043
100	0.405785764645593	0.21	0.801760143441856	0.768294875338023	0.835225411545688	0.231736918315773	0.493121114195422	0.473999342240629	0.512242886150214	0.49	0.36	0.67	0.524033075187107	0.545173275325632	0.566313475464158	0.919129148850205	0.956208056804457	0.993286964758708	0.938079488403391	0.976111749551735	1.0135844458519	0.801760143441856	0.548689468999428	-0.00237854765801368	-0.354012960327846	-0.32604959650766	-0.324191256894146	-0.327761129546227	0.177246791985752	0.180492939621884	0.174257085806807	0.201772736065298	0.205084444489064	0.198710628628189	0.000203818092003714	0.000369374888968272	0.000376859252227043
100	0.405785764645593	0.21	0.801769754933254	0.768248813876603	0.835290695989905	0.225356965747381	0.487425466471695	0.468179456762793	0.506671476180596	0.5	0.37	0.68	0.514114146177108	0.535248447791332	0.556382749405556	0.897780505245294	0.934686636154766	0.971592767064239	0.916161279495872	0.954206127522851	0.991348211669823	0.801769754933254	0.551895842747507	0.00779172013705228	-0.339772925831593	-0.32604959650766	-0.324191256894146	-0.327761129546227	0.177246791985752	0.180492939621884	0.174257085806807	0.201772736065298	0.205084444489064	0.198710628628189	0.000203818092003714	0.000369374888968272	0.000376859252227043
100	0.405785764645593	0.21	0.801815823374061	0.768307868890454	0.835323777857669	0.227560163822675	0.487643103586336	0.468509205026204	0.506777002146468	0.5	0.37	0.68	0.513464957501176	0.534434847325349	0.555404737149521	0.895506370010113	0.932078816954389	0.968651263898665	0.91426065625612	0.952296332247877	0.988918412928738	0.801815823374061	0.553963874888436	0.000147522667513459	-0.345461558604719	-0.32604959650766	-0.324191256894146	-0.327761129546227	0.177246791985752	0.180492939621884	0.174257085806807	0.201772736065298	0.205084444489064	0.198710628628189	0.000203818092003714	0.000369374888968272	0.000376859252227043
100	0.405785764645593	0.21	0.801836119948701	0.768366228002465	0.835306011894936	0.225136485604748	0.48932018685648	0.469987155045488	0.508653218667472	0.5	0.37	0.68	0.515629523920457	0.536840065275946	0.558050606631435	0.899896296755643	0.936913741902812	0.973931187049982	0.918834972184587	0.956681784357534	0.994265105127085	0.801836119948701	0.553617715272508	-0.0026559478209593	-0.348652247403341	-0.32604959650766	-0.324191256894146	-0.327761129546227	0.177246791985752	0.180492939621884	0.174257085806807	0.201772736065298	0.205084444489064	0.198710628628189	0.000203818092003714	0.000369374888968272	0.000376859252227043
100	0.405785764645593	0.21	0.801877879649252	0.768536800960776	0.835218958337728	0.22743280424921	0.494473573655712	0.475064632967915	0.513882514343508	0.5	0.37	0.68	0.521229552974388	0.542524578485348	0.563819603996308	0.909702940090669	0.946869189022793	0.984035437954918	0.929095973398206	0.967182433460211	1.0049954007519	0.801877879649252	0.556920306119957	0.00229689838111573	-0.34099965658319	-0.32604959650766	-0.324191256894146	-0.327761129546227	0.177246791985752	0.180492939621884	0.174257085806807	0.201772736065298	0.205084444489064	0.198710628628189	0.000203818092003714	0.000369374888968272	0.000376859252227043
100	0.405785764645593	0.21	0.80190156921394	0.76866067036574	0.83514246806214	0.238349074612351	0.501364316451139	0.482277133309832	0.520451499592445	0.49	0.37	0.67	0.533405467729793	0.554516167673744	0.575626867617695	0.93582079810184	0.972857973881306	1.00989514966077	0.955267874137447	0.993265363824386	1.03131073440022	0.80190156921394	0.551491938573681	-0.00137160374683806	-0.349990010988606	-0.32604959650766	-0.324191256894146	-0.327761129546227	0.177246791985752	0.180492939621884	0.174257085806807	0.201772736065298	0.205084444489064	0.198710628628189	0.000203818092003714	0.000369374888968272	0.000376859252227043
100	0.405785764645593	0.21	0.801919718943199	0.768325934068638	0.83551350381776	0.227833839851253	0.487423676076062	0.46831326380543	0.506534088346695	0.5	0.37	0.68	0.51214037575595	0.533039236577451	0.553938097398953	0.891949370309756	0.928347058584996	0.964744746860237	0.910152116438633	0.948005063458424	0.984533926703477	0.801919718943199	0.554354388884542	0.0073614190485828	-0.338078052013299	-0.32604959650766	-0.324191256894146	-0.327761129546227	0.177246791985752	0.180492939621884	0.174257085806807	0.201772736065298	0.205084444489064	0.198710628628189	0.000203818092003714	0.000369374888968272	0.000376859252227043
100	0.405785764645593	0.21	0.801947372959019	0.76874819020711	0.835146555710929	0.231683878151037	0.489451110068789	0.470468822354934	0.508433397782644	0.49	0.37	0.67	0.521560220814659	0.542603923821479	0.563647626828298	0.916435433565864	0.953411403586667	0.990387373607469	0.935743081958359	0.973162567695614	1.01148896674347	0.801947372959019	0.549116638977044	0.000968123242743546	-0.349304250572862	-0.32604959650766	-0.324191256894146	-0.327761129546227	0.177246791985752	0.180492939621884	0.174257085806807	0.201772736065298	0.205084444489064	0.198710628628189	0.000203818092003714	0.000369374888968272	0.000376859252227043
100	0.405785764645593	0.21	0.802006468352752	0.769158884277888	0.834854052427616	0.235961524351741	0.492811137602505	0.473925367425122	0.511696907779889	0.5	0.37	0.68	0.519147172758336	0.53983501702002	0.560522861281704	0.905130773296251	0.941199937219305	0.977269101142358	0.923493112043277	0.960171483384311	0.996998666141141	0.802006468352752	0.555029788606898	8.88925399382957e-05	-0.345714683319964	-0.32604959650766	-0.324191256894146	-0.327761129546227	0.177246791985752	0.180492939621884	0.174257085806807	0.201772736065298	0.205084444489064	0.198710628628189	0.000203818092003714	0.000369374888968272	0.000376859252227043
100	0.405785764645593	0.21	0.802018737581112	0.768882535179644	0.835154939982579	0.231092692027734	0.492797843263732	0.473653968048856	0.511941718478608	0.5	0.37	0.69	0.518098447471274	0.539038654239241	0.559978861007208	0.902458015016584	0.938933046984141	0.975408078951698	0.920455114843415	0.957898800724277	0.99466685443601	0.802018737581112	0.558899698852504	0.00239128268910459	-0.339925343272878	-0.32604959650766	-0.324191256894146	-0.327761129546227	0.177246791985752	0.180492939621884	0.174257085806807	0.201772736065298	0.205084444489064	0.198710628628189	0.000203818092003714	0.000369374888968272	0.000376859252227043
100	0.405785764645593	0.21	0.802189920295815	0.769017533771956	0.835362306819673	0.229194138745431	0.490824532335407	0.471654882494742	0.509994182176072	0.5	0.37	0.67	0.517979707660115	0.539032155093488	0.560084602526862	0.904586395667756	0.941351846634488	0.978117297601219	0.923158156005812	0.960740850651578	0.998532290441295	0.802189920295815	0.551449717391583	0.00347430896916932	-0.345170803910245	-0.32604959650766	-0.324191256894146	-0.327761129546227	0.177246791985752	0.180492939621884	0.174257085806807	0.201772736065298	0.205084444489064	0.198710628628189	0.000203818092003714	0.000369374888968272	0.000376859252227043
100	0.405785764645593	0.21	0.80227208473232	0.769103349395647	0.835440820068993	0.231332382093347	0.491606215019738	0.472521503023773	0.510690927015703	0.5	0.37	0.68	0.519037063298721	0.540000496295736	0.560963929292751	0.906552426298344	0.94316725092417	0.979782075549996	0.925589367724392	0.962637026962496	1.00012612634301	0.80227208473232	0.554092263236423	-0.00762166873045773	-0.353016743714266	-0.32604959650766	-0.324191256894146	-0.327761129546227	0.177246791985752	0.180492939621884	0.174257085806807	0.201772736065298	0.205084444489064	0.198710628628189	0.000203818092003714	0.000369374888968272	0.000376859252227043
100	0.405785764645593	0.21	0.802286997426867	0.769175889147871	0.835398105705862	0.23644011264948	0.496157945635698	0.477169120623306	0.515146770648091	0.5	0.37	0.68	0.525299825800366	0.546204000106813	0.56710817441326	0.918804843860151	0.955368451282629	0.991932058705106	0.938560233197639	0.975637105367156	1.01331390244231	0.802286997426867	0.553792592340189	-0.0034851879762026	-0.349557560776748	-0.32604959650766	-0.324191256894146	-0.327761129546227	0.177246791985752	0.180492939621884	0.174257085806807	0.201772736065298	0.205084444489064	0.198710628628189	0.000203818092003714	0.000369374888968272	0.000376859252227043
100	0.405785764645593	0.21	0.802602961618207	0.769380466790863	0.83582545644555	0.232848200084675	0.489262961299417	0.470349817741564	0.508176104857271	0.49	0.37	0.67	0.51994158847081	0.54084885691978	0.56175612536875	0.911887947558031	0.948555693585134	0.985223439612237	0.931082635104257	0.968637680338992	1.00652295968741	0.802602961618207	0.549716965846639	-0.00457252961820609	-0.354455715250099	-0.32604959650766	-0.324191256894146	-0.327761129546227	0.177246791985752	0.180492939621884	0.174257085806807	0.201772736065298	0.205084444489064	0.198710628628189	0.000203818092003714	0.000369374888968272	0.000376859252227043
100	0.405785764645593	0.21	0.802650545405951	0.769840667281545	0.835460423530358	0.238695704071788	0.496374513348333	0.477495317969642	0.515253708727025	0.5	0.37	0.68	0.522766651240114	0.543435783218605	0.564104915197097	0.91111381086532	0.94713740104562	0.98316099122592	0.929070288052218	0.965896089318652	1.0026815436658	0.802650545405951	0.55591277581396	-0.00278960744379467	-0.348777744829709	-0.32604959650766	-0.324191256894146	-0.327761129546227	0.177246791985752	0.180492939621884	0.174257085806807	0.201772736065298	0.205084444489064	0.198710628628189	0.000203818092003714	0.000369374888968272	0.000376859252227043
100	0.405785764645593	0.21	0.802692570067077	0.769578016231931	0.835807123902222	0.229994905861046	0.495279894976605	0.475979972814377	0.514579817138833	0.5	0.37	0.68	0.521981137730675	0.543146304132082	0.564311470533488	0.910729542054539	0.947657585830341	0.984585629606143	0.929215482128846	0.966537982495938	1.00464422786066	0.802692570067077	0.555719697201027	-0.0020356913905983	-0.347351306767923	-0.32604959650766	-0.324191256894146	-0.327761129546227	0.177246791985752	0.180492939621884	0.174257085806807	0.201772736065298	0.205084444489064	0.198710628628189	0.000203818092003714	0.000369374888968272	0.000376859252227043
100	0.405785764645593	0.21	0.802703059490079	0.769133488832113	0.836272630148046	0.224287283948187	0.49132389704151	0.471864329467341	0.510783464615679	0.5	0.37	0.67	0.515944615660832	0.537222043272948	0.558499470885063	0.898486046822487	0.935539387901112	0.972592728979737	0.918241147544906	0.95621660653438	0.994220890314568	0.802703059490079	0.553795280746204	-0.000156864394376756	-0.345294682039349	-0.32604959650766	-0.324191256894146	-0.327761129546227	0.177246791985752	0.180492939621884	0.174257085806807	0.201772736065298	0.205084444489064	0.198710628628189	0.000203818092003714	0.000369374888968272	0.000376859252227043
100	0.405785764645593	0.21	0.802774012623474	0.769325943500173	0.836222081746774	0.230592430904267	0.493791339389338	0.474581827050921	0.513000851727754	0.5	0.37	0.68	0.524250162316752	0.54547008559957	0.566690008882389	0.919021830703958	0.956220813450272	0.993419796196587	0.938157625024892	0.976197518720851	1.01412734669579	0.802774012623474	0.551930179723983	0.00120006231734931	-0.346493241298906	-0.32604959650766	-0.324191256894146	-0.327761129546227	0.177246791985752	0.180492939621884	0.174257085806807	0.201772736065298	0.205084444489064	0.198710628628189	0.000203818092003714	0.000369374888968272	0.000376859252227043
100	0.405785764645593	0.21	0.802805229419611	0.769549204020027	0.836061254819195	0.23378663312223	0.494644389256683	0.475573309652597	0.513715468860769	0.5	0.37	0.68	0.52084374709413	0.541730227391728	0.562616707689326	0.907966492184245	0.944377074735518	0.980787657286792	0.927314139638673	0.964117984626338	1.00177530384064	0.802805229419611	0.552815151197783	-0.00172594749309443	-0.348544494963285	-0.32604959650766	-0.324191256894146	-0.327761129546227	0.177246791985752	0.180492939621884	0.174257085806807	0.201772736065298	0.205084444489064	0.198710628628189	0.000203818092003714	0.000369374888968272	0.000376859252227043
100	0.405785764645593	0.21	0.802816249397768	0.76995611922584	0.835676379569695	0.239813246280187	0.502051566190002	0.483014980461466	0.521088151918539	0.5	0.37	0.68	0.529402528571276	0.550267340280476	0.571132151989675	0.923347184484739	0.959738142417045	0.996129100349351	0.941908305866312	0.979363742460235	1.01630470367891	0.802816249397768	0.555060088129553	9.0014214660331e-05	-0.34574628274323	-0.32604959650766	-0.324191256894146	-0.327761129546227	0.177246791985752	0.180492939621884	0.174257085806807	0.201772736065298	0.205084444489064	0.198710628628189	0.000203818092003714	0.000369374888968272	0.000376859252227043
100	0.405785764645593	0.21	0.802821176131753	0.769880794435158	0.835761557828348	0.238067556723059	0.49902663387566	0.480013705205496	0.518039562545824	0.5	0.37	0.68	0.527235710304606	0.54811906184994	0.569002413395275	0.920837038326322	0.957310598844867	0.993784159363412	0.939032301999458	0.976396788183019	1.01395032024851	0.802821176131753	0.555910851166253	0.00167817298474877	-0.344076148733855	-0.32604959650766	-0.324191256894146	-0.327761129546227	0.177246791985752	0.180492939621884	0.174257085806807	0.201772736065298	0.205084444489064	0.198710628628189	0.000203818092003714	0.000369374888968272	0.000376859252227043
100	0.405785764645593	0.21	0.802842061818664	0.769225048082373	0.836459075554955	0.231084901427366	0.496485079670892	0.477197542383333	0.515772616958451	0.5	0.37	0.67	0.524597234108829	0.545800588726478	0.567003943344127	0.916743916646552	0.953797193130653	0.990850469614754	0.936563712342114	0.974160879874525	1.01198950203796	0.802842061818664	0.551607275217004	-0.00235370144730336	-0.350209265437763	-0.32604959650766	-0.324191256894146	-0.327761129546227	0.177246791985752	0.180492939621884	0.174257085806807	0.201772736065298	0.205084444489064	0.198710628628189	0.000203818092003714	0.000369374888968272	0.000376859252227043
100	0.405785764645593	0.21	0.80289319071412	0.769283508970473	0.836502872457767	0.225738816475252	0.492147022157447	0.472735810228386	0.511558234086509	0.5	0.37	0.67	0.521624505353554	0.543043157382302	0.56446180941105	0.913749757572157	0.951269636139835	0.988789514707513	0.93290150000957	0.971715524968365	1.00961596661169	0.80289319071412	0.552763829120261	8.09599474469079e-05	-0.346257229139021	-0.32604959650766	-0.324191256894146	-0.327761129546227	0.177246791985752	0.180492939621884	0.174257085806807	0.201772736065298	0.205084444489064	0.198710628628189	0.000203818092003714	0.000369374888968272	0.000376859252227043
100	0.405785764645593	0.21	0.802903639880522	0.770093761015554	0.835713518745491	0.235930822819952	0.497275072316877	0.47821661007156	0.516333534562195	0.5	0.37	0.68	0.526540229227283	0.547524542335662	0.568508855444041	0.921073582106139	0.957781311867141	0.994489041628144	0.940566865588169	0.977375772570749	1.01507047736024	0.802903639880522	0.556518142955685	-0.0103772924153054	-0.354480372944771	-0.32604959650766	-0.324191256894146	-0.327761129546227	0.177246791985752	0.180492939621884	0.174257085806807	0.201772736065298	0.205084444489064	0.198710628628189	0.000203818092003714	0.000369374888968272	0.000376859252227043
100	0.405785764645593	0.21	0.802969168855774	0.769586281414893	0.836352056296655	0.233715537695663	0.50137743470039	0.482042924761882	0.520711944638898	0.5	0.37	0.67	0.530483519593614	0.551760958499836	0.573038397406058	0.927665349537002	0.964873560671089	1.00208177180518	0.947969496464286	0.986387552041809	1.02431017471099	0.802969168855774	0.552010577430069	-0.00033666365036838	-0.347425443421089	-0.32604959650766	-0.324191256894146	-0.327761129546227	0.177246791985752	0.180492939621884	0.174257085806807	0.201772736065298	0.205084444489064	0.198710628628189	0.000203818092003714	0.000369374888968272	0.000376859252227043
100	0.405785764645593	0.21	0.802993999808958	0.770235897030671	0.835752102587244	0.238258100501104	0.497834361087564	0.478876814958957	0.51679190721617	0.5	0.36	0.68	0.528699574221813	0.549629479895663	0.570559385569513	0.926484740998052	0.963161975448056	0.99983920989806	0.945326554349522	0.982556267695685	1.01991126009866	0.802993999808958	0.551859837296557	-0.00433216020693603	-0.353751138815148	-0.32604959650766	-0.324191256894146	-0.327761129546227	0.177246791985752	0.180492939621884	0.174257085806807	0.201772736065298	0.205084444489064	0.198710628628189	0.000203818092003714	0.000369374888968272	0.000376859252227043
100	0.405785764645593	0.21	0.803005406927903	0.769362862517527	0.83664795133828	0.226486420863609	0.49718246245205	0.477614488769465	0.516750436134634	0.5	0.37	0.67	0.52558791954246	0.547121375539553	0.568654831536646	0.919079188578376	0.956734070909623	0.99438895324087	0.93964020407563	0.97759164327643	1.01625099754244	0.803005406927903	0.552530294082469	-0.000516918786135674	-0.346977755017025	-0.32604959650766	-0.324191256894146	-0.327761129546227	0.177246791985752	0.180492939621884	0.174257085806807	0.201772736065298	0.205084444489064	0.198710628628189	0.000203818092003714	0.000369374888968272	0.000376859252227043
100	0.405785764645593	0.21	0.803013978091819	0.769899033106841	0.836128923076797	0.233224059238547	0.494754571672424	0.475649241494515	0.513859901850333	0.5	0.37	0.67	0.523565808330468	0.544595795904058	0.565625783477649	0.915702773231567	0.952483666169494	0.989264559107421	0.934960484796989	0.972482071660954	1.01025757305053	0.803013978091819	0.55270857676356	0.00397732710035304	-0.343314104948649	-0.32604959650766	-0.324191256894146	-0.327761129546227	0.177246791985752	0.180492939621884	0.174257085806807	0.201772736065298	0.205084444489064	0.198710628628189	0.000203818092003714	0.000369374888968272	0.000376859252227043
100	0.405785764645593	0.21	0.803014270034024	0.770102353788989	0.835926186279058	0.233876349721645	0.497317713363848	0.478148363794771	0.516487062932926	0.5	0.37	0.68	0.523581205658814	0.544571994123335	0.565562782587856	0.912645520745611	0.949234208158405	0.985822895571198	0.931745531134452	0.969312859151159	1.00664079883697	0.803014270034024	0.556606886970898	-0.00354489300323257	-0.347072601188001	-0.32604959650766	-0.324191256894146	-0.327761129546227	0.177246791985752	0.180492939621884	0.174257085806807	0.201772736065298	0.205084444489064	0.198710628628189	0.000203818092003714	0.000369374888968272	0.000376859252227043
100	0.405785764645593	0.21	0.803067123734731	0.769945071290845	0.836189176178618	0.234599345102838	0.49575189567516	0.476681374215424	0.514822417134896	0.5	0.37	0.68	0.526869866795686	0.547948271878647	0.569026676961608	0.923957884008852	0.960922530852636	0.99788717769642	0.943065702901532	0.980804909742667	1.01826940449436	0.803067123734731	0.551230288003733	-0.000324916600319041	-0.349387120243513	-0.32604959650766	-0.324191256894146	-0.327761129546227	0.177246791985752	0.180492939621884	0.174257085806807	0.201772736065298	0.205084444489064	0.198710628628189	0.000203818092003714	0.000369374888968272	0.000376859252227043
100	0.405785764645593	0.21	0.803209003098555	0.770085335175431	0.83633267102168	0.229876438743799	0.489775325849934	0.470683518422885	0.508867133276984	0.5	0.37	0.68	0.515706396622353	0.536624416539859	0.557542436457365	0.899256140123821	0.935731657924746	0.972207175725671	0.917887551754704	0.954949083838009	0.992314076862893	0.803209003098555	0.555888384898376	-0.0061608625534637	-0.351100805887667	-0.32604959650766	-0.324191256894146	-0.327761129546227	0.177246791985752	0.180492939621884	0.174257085806807	0.201772736065298	0.205084444489064	0.198710628628189	0.000203818092003714	0.000369374888968272	0.000376859252227043
100	0.405785764645593	0.21	0.803234997783858	0.770166318262255	0.836303677305461	0.235342202485962	0.494518651277505	0.475534836058497	0.513502466496512	0.5	0.37	0.68	0.521989633108713	0.542827969208982	0.563666305309251	0.91130540305736	0.947685605027664	0.984065806997969	0.930082831430176	0.9670027437847	1.00437523115262	0.803234997783858	0.556320735658543	-0.0020673614313505	-0.34693359535796	-0.32604959650766	-0.324191256894146	-0.327761129546227	0.177246791985752	0.180492939621884	0.174257085806807	0.201772736065298	0.205084444489064	0.198710628628189	0.000203818092003714	0.000369374888968272	0.000376859252227043
100	0.405785764645593	0.21	0.803238543117123	0.770015935953003	0.836461150281243	0.23480485964963	0.493271586382984	0.474307329532687	0.51223584323328	0.5	0.37	0.68	0.523546999702869	0.544480009077507	0.565413018452145	0.917332538296709	0.954010297188888	0.990688056081067	0.935224727056433	0.972923242089908	1.01005712192416	0.803238543117123	0.552792051540444	0.00301051255050423	-0.345152061064381	-0.32604959650766	-0.324191256894146	-0.327761129546227	0.177246791985752	0.180492939621884	0.174257085806807	0.201772736065298	0.205084444489064	0.198710628628189	0.000203818092003714	0.000369374888968272	0.000376859252227043
100	0.405785764645593	0.21	0.803399858288816	0.769992628560719	0.836807088016913	0.22986420693141	0.490409999487866	0.471292791572717	0.509527207403014	0.5	0.37	0.68	0.517073588471892	0.538047818239469	0.559022048007047	0.902429666621741	0.939035224512911	0.975640782404081	0.921157957895465	0.958730497376403	0.995982561821834	0.803399858288816	0.552100481600458	0.00539033799733474	-0.342331676680375	-0.32604959650766	-0.324191256894146	-0.327761129546227	0.177246791985752	0.180492939621884	0.174257085806807	0.201772736065298	0.205084444489064	0.198710628628189	0.000203818092003714	0.000369374888968272	0.000376859252227043
100	0.405785764645593	0.21	0.803462194756284	0.769968845946856	0.836955543565712	0.232582856506009	0.498244113986749	0.47896947541745	0.517518752556047	0.51	0.37	0.68	0.52223150885801	0.543247093565082	0.564262678272155	0.90777775328833	0.944308448862682	0.980839144437035	0.926805952974943	0.963732410917233	1.00112227191	0.803462194756284	0.555239271527846	-0.000396648316201556	-0.344666229716111	-0.32604959650766	-0.324191256894146	-0.327761129546227	0.177246791985752	0.180492939621884	0.174257085806807	0.201772736065298	0.205084444489064	0.198710628628189	0.000203818092003714	0.000369374888968272	0.000376859252227043
100	0.405785764645593	0.21	0.803519358054625	0.770448494631235	0.836590221478015	0.237242467220315	0.502674298370024	0.483478734015808	0.52186986272424	0.5	0.37	0.68	0.533454510804807	0.554634264270169	0.575814017735532	0.934445557598271	0.97154586537686	1.00864617315545	0.953992195938115	0.992304765182722	1.03029789500023	0.803519358054625	0.552168409797032	-0.000201970307130108	-0.347621851176494	-0.32604959650766	-0.324191256894146	-0.327761129546227	0.177246791985752	0.180492939621884	0.174257085806807	0.201772736065298	0.205084444489064	0.198710628628189	0.000203818092003714	0.000369374888968272	0.000376859252227043
100	0.405785764645593	0.21	0.803534011723314	0.770046672246857	0.837021351199771	0.228074891731639	0.490959792482923	0.471723917778094	0.510195667187752	0.51	0.37	0.68	0.513853037083984	0.534806845584092	0.555760654084201	0.892680199886471	0.929081755604439	0.965483311322408	0.910812138664187	0.948487100555689	0.985698803809404	0.803534011723314	0.556648542036124	-0.00661351870905064	-0.350440734093142	-0.32604959650766	-0.324191256894146	-0.327761129546227	0.177246791985752	0.180492939621884	0.174257085806807	0.201772736065298	0.205084444489064	0.198710628628189	0.000203818092003714	0.000369374888968272	0.000376859252227043
100	0.405785764645593	0.21	0.803543205938915	0.770674460110446	0.836411951767385	0.229799990153499	0.495163964267534	0.475857935181835	0.514469993353232	0.5	0.37	0.67	0.525413274969065	0.546729813411759	0.568046351854454	0.920779175535111	0.958136101268826	0.99549302700254	0.940700854243696	0.978523395856695	1.01702547194237	0.803543205938915	0.552672359269525	0.00394629803137843	-0.34319082342967	-0.32604959650766	-0.324191256894146	-0.327761129546227	0.177246791985752	0.180492939621884	0.174257085806807	0.201772736065298	0.205084444489064	0.198710628628189	0.000203818092003714	0.000369374888968272	0.000376859252227043
100	0.405785764645593	0.21	0.803643854404551	0.770429360423422	0.83685834838568	0.224680151071073	0.486434611277037	0.467190416929163	0.505678805624911	0.5	0.37	0.67	0.515882947220867	0.537132851622433	0.558382756023999	0.904122890100674	0.941364913868676	0.978606937636679	0.923812475188966	0.962133491739345	1.00001045989921	0.803643854404551	0.55012471757315	-0.00052152693265779	-0.34900759635568	-0.32604959650766	-0.324191256894146	-0.327761129546227	0.177246791985752	0.180492939621884	0.174257085806807	0.201772736065298	0.205084444489064	0.198710628628189	0.000203818092003714	0.000369374888968272	0.000376859252227043
100	0.405785764645593	0.21	0.80367484800117	0.769991435418144	0.837358260584196	0.224725045285921	0.488914827347811	0.469575003457696	0.508254651237927	0.5	0.37	0.68	0.514643608683428	0.53583961929903	0.557035629914633	0.897573918877278	0.934541222059146	0.971508525241013	0.916009606918719	0.953761184644896	0.991321670921333	0.80367484800117	0.554338036383032	-0.000832399302056529	-0.346026808877021	-0.32604959650766	-0.324191256894146	-0.327761129546227	0.177246791985752	0.180492939621884	0.174257085806807	0.201772736065298	0.205084444489064	0.198710628628189	0.000203818092003714	0.000369374888968272	0.000376859252227043
100	0.405785764645593	0.21	0.803734286072959	0.770469159735219	0.836999412410699	0.230057533539949	0.495553397181746	0.476246231080437	0.514860563283055	0.5	0.37	0.68	0.521079709916648	0.54220443879599	0.563329167675332	0.907814720168962	0.944617803212269	0.981420886255577	0.926933817832708	0.964463029279989	1.00174232923992	0.803734286072959	0.556755204266226	-0.00276266176262514	-0.345680866733903	-0.32604959650766	-0.324191256894146	-0.327761129546227	0.177246791985752	0.180492939621884	0.174257085806807	0.201772736065298	0.205084444489064	0.198710628628189	0.000203818092003714	0.000369374888968272	0.000376859252227043
100	0.405785764645593	0.21	0.803752642718815	0.770262533056224	0.837242752381407	0.232240352480038	0.496548866333135	0.47732136001286	0.51577637265341	0.51	0.37	0.68	0.520609423331486	0.541580663707637	0.562551904083788	0.905153499087969	0.941614982026977	0.978076464965985	0.924514764135474	0.961615624483112	0.999209246586439	0.803752642718815	0.556682998629887	0.00777956573493173	-0.33550497912651	-0.32604959650766	-0.324191256894146	-0.327761129546227	0.177246791985752	0.180492939621884	0.174257085806807	0.201772736065298	0.205084444489064	0.198710628628189	0.000203818092003714	0.000369374888968272	0.000376859252227043
100	0.405785764645593	0.21	0.803756506796186	0.770766416298454	0.836746597293919	0.236881247426502	0.503466997862656	0.484221954320502	0.522712041404811	0.5	0.37	0.68	0.528987866254646	0.550012097866837	0.571036329479028	0.920674645770748	0.957266178822734	0.993857711874719	0.938660613742088	0.976881799682768	1.01411595391692	0.803756506796186	0.559064967963807	-0.00833761673438039	-0.350662216348442	-0.32604959650766	-0.324191256894146	-0.327761129546227	0.177246791985752	0.180492939621884	0.174257085806807	0.201772736065298	0.205084444489064	0.198710628628189	0.000203818092003714	0.000369374888968272	0.000376859252227043
100	0.405785764645593	0.21	0.803864451539963	0.770344818191242	0.837384084888684	0.231929416688989	0.491798943798008	0.472738745799648	0.510859141796367	0.5	0.37	0.68	0.517524128431025	0.538390013540861	0.559255898650698	0.901937439814247	0.938302358784267	0.974667277754286	0.920326477413631	0.957683117223455	0.994727682993041	0.803864451539963	0.55390379522144	-0.0107783961700577	-0.356929828411721	-0.32604959650766	-0.324191256894146	-0.327761129546227	0.177246791985752	0.180492939621884	0.174257085806807	0.201772736065298	0.205084444489064	0.198710628628189	0.000203818092003714	0.000369374888968272	0.000376859252227043
100	0.405785764645593	0.21	0.804145905292959	0.77103225151229	0.837259559073628	0.231500898787143	0.496361478213208	0.477101287713529	0.515621668712887	0.5	0.37	0.68	0.521978201929611	0.543050036914639	0.564121871899668	0.909338422476102	0.946047674151991	0.982756925827881	0.928807001244913	0.966165378907474	1.00365044139922	0.804145905292959	0.555887588226781	0.00304950607682995	-0.341879743693007	-0.32604959650766	-0.324191256894146	-0.327761129546227	0.177246791985752	0.180492939621884	0.174257085806807	0.201772736065298	0.205084444489064	0.198710628628189	0.000203818092003714	0.000369374888968272	0.000376859252227043
100	0.405785764645593	0.21	0.804208936421173	0.770673588586112	0.837744284256234	0.234455960610876	0.500599272768216	0.481334591292154	0.519863954244278	0.5	0.37	0.68	0.530104667008395	0.551321296238127	0.57253792546786	0.927458174205962	0.964578270354637	1.00169836650331	0.946338835629133	0.983994000467315	1.02222510087491	0.804208936421173	0.554160095048182	-0.000279768249036334	-0.346124305278928	-0.32604959650766	-0.324191256894146	-0.327761129546227	0.177246791985752	0.180492939621884	0.174257085806807	0.201772736065298	0.205084444489064	0.198710628628189	0.000203818092003714	0.000369374888968272	0.000376859252227043
[truncated: 1,371 more rows]
