# Supplementary material for: Re-expressing coefficients from regression models for inclusion in a meta-analysis
Source: BMC Med Res Methodol. 2024 Jan 8;24:6. doi: 10.1186/s12874-023-02132-y (PMC10773134; doi:10.1186/s12874-023-02132-y)
Supplement: Supplementary file 2 — Additional file 2. [file 12874_2023_2132_MOESM2_ESM.zip › Supp_Files_R1/simdata/simdata_scenario_101.csv]

ex_no	errsd	rsquare	beta	b_low_ci	b_hi_ci	lrsquare	lbeta	lb_low_ci	lb_hi_ci	x_median	x_25	x_75	rbl	rb	rbu	altl	alt	altu	dzl	dz	dzu	observed_beta	xlog	error	ylog	RelBias_rb	RelBias_rbl	RelBias_rbu	RelBias_alt	RelBias_altl	RelBias_altu	RelBias_dz	RelBias_dzl	RelBias_dzu	MC_SE_RelBias_rb	MC_SE_RelBias_alt	MC_SE_RelBias_dz
101	0.423750140311331	0.04	0.181212141107679	0.0426457955725902	0.319778486642768	0.0551564946652628	0.251313393884767	0.0889146338823563	0.413712153887177	0.97	0.78	1.33	0.0629553495821388	0.177940591732322	0.292925833882505	0.0878757711495715	0.248377092988539	0.408878414827506	0.0900903427820483	0.254653400413531	0.419208644055484	0.181212141107679	1.10459036283397	-0.0466332959293696	-0.0405970913702673	-0.152217998756357	-0.123922981182075	-0.165616221927266	0.174240183350649	0.213405242258206	0.155694235093326	0.198896360837699	0.238894236514113	0.17996434711168	0.00175992153838645	0.00250614895706962	0.00256177067893985
101	0.423750140311331	0.06	0.243744276185717	0.0904614953664012	0.397027057005032	0.0745044537876517	0.304393053810992	0.136892499637149	0.471893607984835	1.06	0.76	1.39	0.090717351322924	0.201718367887381	0.312719384451838	0.123470317645265	0.274547598609678	0.42562487957409	0.126096222781977	0.280364573484436	0.434658101443886	0.243744276185717	1.11260597237555	-0.0155460192770359	-0.00747260659301747	-0.152217998756357	-0.123922981182075	-0.165616221927266	0.174240183350649	0.213405242258206	0.155694235093326	0.198896360837699	0.238894236514113	0.17996434711168	0.00175992153838645	0.00250614895706962	0.00256177067893985
101	0.423750140311331	0.07	0.229328301422846	0.097695229822714	0.360961373022977	0.0702962604471839	0.271315119164786	0.11726372432806	0.425366514001512	0.97	0.78	1.34	0.0833326121983219	0.192808114687267	0.302283617176211	0.116488300323887	0.269521007155289	0.42255371398669	0.119412780960971	0.27627318381673	0.433128498432716	0.229328301422846	1.10882378197239	0.0177816454887707	0.0257506603130558	-0.152217998756357	-0.123922981182075	-0.165616221927266	0.174240183350649	0.213405242258206	0.155694235093326	0.198896360837699	0.238894236514113	0.17996434711168	0.00175992153838645	0.00250614895706962	0.00256177067893985
101	0.423750140311331	0.07	0.234922054459211	0.100726542615917	0.369117566302504	0.0660570016084326	0.27070832474207	0.111784931334766	0.429631718149373	0.99	0.76	1.41	0.0778514249184655	0.188531929722681	0.299212434526896	0.107966981199051	0.261462437368459	0.414957893537866	0.110142326745086	0.266684582089452	0.423279610453099	0.234922054459211	1.13247535846269	-0.00320555484083596	0.0145369883658449	-0.152217998756357	-0.123922981182075	-0.165616221927266	0.174240183350649	0.213405242258206	0.155694235093326	0.198896360837699	0.238894236514113	0.17996434711168	0.00175992153838645	0.00250614895706962	0.00256177067893985
101	0.423750140311331	0.07	0.239340902810795	0.107711632962772	0.370970172658817	0.0782921373616376	0.270158507248841	0.125434132845301	0.41488288165238	0.91	0.66	1.2	0.0931245013738082	0.200570416590424	0.308016331807039	0.132513252628596	0.285405429198302	0.438297605768008	0.135326060019336	0.291447550500304	0.447544601001809	0.239340902810795	1.00478068317859	0.0125038030550554	-0.0360777365201017	-0.152217998756357	-0.123922981182075	-0.165616221927266	0.174240183350649	0.213405242258206	0.155694235093326	0.198896360837699	0.238894236514113	0.17996434711168	0.00175992153838645	0.00250614895706962	0.00256177067893985
101	0.423750140311331	0.07	0.247650081245657	0.11111169367734	0.384188468813975	0.0917681637216883	0.318027643133568	0.16181985890468	0.474235427362455	0.97	0.73	1.38	0.1143799056603	0.224793001706992	0.335206097753685	0.159548710571626	0.313564112164892	0.467579513758157	0.162539492382962	0.31946516371767	0.476368114380456	0.247650081245657	1.08656273508407	0.0396937551799679	0.0355661634512771	-0.152217998756357	-0.123922981182075	-0.165616221927266	0.174240183350649	0.213405242258206	0.155694235093326	0.198896360837699	0.238894236514113	0.17996434711168	0.00175992153838645	0.00250614895706962	0.00256177067893985
101	0.423750140311331	0.08	0.208051402778347	0.095528482959269	0.320574322597426	0.0778201732869879	0.264562633404896	0.122370464621899	0.406754802187893	1.02	0.71	1.35	0.0836896850666859	0.180935518537751	0.278181352008816	0.115256048680099	0.249181400502693	0.383106752325286	0.117358482794308	0.253722849661519	0.390136795673096	0.208051402778347	1.13348149418044	-0.0396353132112211	-0.0391737824471238	-0.152217998756357	-0.123922981182075	-0.165616221927266	0.174240183350649	0.213405242258206	0.155694235093326	0.198896360837699	0.238894236514113	0.17996434711168	0.00175992153838645	0.00250614895706962	0.00256177067893985
101	0.423750140311331	0.08	0.238930916869704	0.11057553271291	0.367286301026499	0.108545904963285	0.366156099552171	0.202325694511149	0.529986504593192	0.97	0.75	1.38	0.143108449317905	0.258988517211373	0.37486858510484	0.199675989338116	0.361360832626409	0.523045675914702	0.203771956038765	0.368762163194629	0.533770269666711	0.238930916869704	1.13468242701423	0.0127305017153883	0.0184712879467526	-0.152217998756357	-0.123922981182075	-0.165616221927266	0.174240183350649	0.213405242258206	0.155694235093326	0.198896360837699	0.238894236514113	0.17996434711168	0.00175992153838645	0.00250614895706962	0.00256177067893985
101	0.423750140311331	0.08	0.249164665235108	0.121377905288332	0.376951425181884	0.0793554076429798	0.303824917737661	0.142252735638446	0.465397099836877	1.01	0.74	1.27	0.0976682399271531	0.208600873848008	0.319533507768863	0.134707764321284	0.287710287115752	0.44071280991022	0.1381366718189	0.295023434233384	0.451914206770928	0.249164665235108	1.11522303630409	-0.0272094107591289	-0.0212445459552726	-0.152217998756357	-0.123922981182075	-0.165616221927266	0.174240183350649	0.213405242258206	0.155694235093326	0.198896360837699	0.238894236514113	0.17996434711168	0.00175992153838645	0.00250614895706962	0.00256177067893985
101	0.423750140311331	0.08	0.255116326114403	0.12249946419669	0.387733188032117	0.0957715886258295	0.318714118353447	0.165814115893678	0.471614120813217	0.96	0.75	1.32	0.11857840857475	0.227921565911128	0.337264723247506	0.166173505895887	0.319404907958915	0.472636310021943	0.17014237800133	0.327044153828183	0.483907458679625	0.255116326114403	1.09170468200274	0.0239650106191127	0.0197973925056395	-0.152217998756357	-0.123922981182075	-0.165616221927266	0.174240183350649	0.213405242258206	0.155694235093326	0.198896360837699	0.238894236514113	0.17996434711168	0.00175992153838645	0.00250614895706962	0.00256177067893985
101	0.423750140311331	0.08	0.256296949882788	0.117293553190189	0.395300346575387	0.0938309301979659	0.359781535950388	0.185217031715478	0.534346040185298	1.02	0.8	1.28	0.126432570892133	0.245593529538929	0.364754488185724	0.173996296823671	0.33798541279435	0.501974528765028	0.179052387181251	0.347708059340357	0.516523009097285	0.256296949882788	1.09801964859635	-0.0387377924747064	-0.0294317192520725	-0.152217998756357	-0.123922981182075	-0.165616221927266	0.174240183350649	0.213405242258206	0.155694235093326	0.198896360837699	0.238894236514113	0.17996434711168	0.00175992153838645	0.00250614895706962	0.00256177067893985
101	0.423750140311331	0.08	0.277956061373962	0.133815188055435	0.422096934692489	0.0768932301649267	0.305848998372786	0.140396077149063	0.471301919596508	1.12	0.78	1.38	0.0893808853419739	0.194713804050884	0.300046722759794	0.1199086037786	0.261217600282563	0.402526596786527	0.12274456470756	0.267442350761651	0.412087729680119	0.277956061373962	1.14259525674069	0.0579549333065974	0.082943307054018	-0.152217998756357	-0.123922981182075	-0.165616221927266	0.174240183350649	0.213405242258206	0.155694235093326	0.198896360837699	0.238894236514113	0.17996434711168	0.00175992153838645	0.00250614895706962	0.00256177067893985
101	0.423750140311331	0.08	0.279135170280048	0.130094127671647	0.428176212888449	0.0911552956981882	0.337241042939708	0.17098410649895	0.503497979380466	0.99	0.77	1.35	0.119321631493854	0.235344397056588	0.351367162619323	0.16560968407167	0.326640783876532	0.487671883681395	0.169541089090392	0.334404066144715	0.499287888812216	0.279135170280048	1.10762476401406	-0.00412950620644638	0.00256111100045867	-0.152217998756357	-0.123922981182075	-0.165616221927266	0.174240183350649	0.213405242258206	0.155694235093326	0.198896360837699	0.238894236514113	0.17996434711168	0.00175992153838645	0.00250614895706962	0.00256177067893985
101	0.423750140311331	0.08	0.29451811279215	0.138299782285345	0.450736443298954	0.0898953267630965	0.317768053549864	0.159907794986471	0.475628312113258	0.97	0.73	1.3	0.113143402443605	0.224838062269292	0.336532722094979	0.157887313105727	0.313752961011499	0.46961860891727	0.161411413544207	0.320779284163331	0.480069281063456	0.29451811279215	1.0391305657798	-0.0300137914939201	-0.055411763892921	-0.152217998756357	-0.123922981182075	-0.165616221927266	0.174240183350649	0.213405242258206	0.155694235093326	0.198896360837699	0.238894236514113	0.17996434711168	0.00175992153838645	0.00250614895706962	0.00256177067893985
101	0.423750140311331	0.08	0.303434614553397	0.143263448320527	0.463605780786266	0.0916298244664826	0.347674002119306	0.176762738787671	0.518585265450941	1.02	0.74	1.31	0.12078302529049	0.237567702779625	0.35435238026876	0.166284999152074	0.327065373302755	0.487845747453436	0.170169269966052	0.33470193332456	0.499255339576553	0.303434614553397	1.06715589332763	-0.0431744650434849	-0.0518124946329642	-0.152217998756357	-0.123922981182075	-0.165616221927266	0.174240183350649	0.213405242258206	0.155694235093326	0.198896360837699	0.238894236514113	0.17996434711168	0.00175992153838645	0.00250614895706962	0.00256177067893985
101	0.423750140311331	0.09	0.230044955901663	0.118838708927911	0.341251202875416	0.114695150583206	0.313955275957756	0.177770945227008	0.450139606688505	1.05	0.75	1.46	0.118675783191134	0.20958930163586	0.300502820080586	0.161961640958239	0.286034996420157	0.410108351882075	0.164627768761205	0.290754667718725	0.416870848324921	0.230044955901663	1.17817607123236	0.0285802129647578	0.0574601334735014	-0.152217998756357	-0.123922981182075	-0.165616221927266	0.174240183350649	0.213405242258206	0.155694235093326	0.198896360837699	0.238894236514113	0.17996434711168	0.00175992153838645	0.00250614895706962	0.00256177067893985
101	0.423750140311331	0.09	0.231446875665049	0.114522171948705	0.348371579381393	0.0915570799091796	0.314600631615089	0.159880114749162	0.469321148481015	0.99	0.72	1.31	0.111396755265676	0.219198551498642	0.327000347731609	0.154515692137856	0.304044905254652	0.453574118371449	0.157870856363699	0.31064928480432	0.463399067654158	0.231446875665049	1.12055276403749	-0.0582620344356124	-0.0540549939146287	-0.152217998756357	-0.123922981182075	-0.165616221927266	0.174240183350649	0.213405242258206	0.155694235093326	0.198896360837699	0.238894236514113	0.17996434711168	0.00175992153838645	0.00250614895706962	0.00256177067893985
101	0.423750140311331	0.09	0.24117165313617	0.117987636873314	0.364355669399025	0.0918668075426922	0.298013440510849	0.15172272117932	0.444304159842377	0.93	0.68	1.3	0.110597476019733	0.217235322990959	0.323873169962184	0.156192242319981	0.306792464260298	0.457392686200615	0.159058883506058	0.312398505431263	0.465766547834852	0.24117165313617	1.05768969832502	-0.019349663492191	-0.0450201093652834	-0.152217998756357	-0.123922981182075	-0.165616221927266	0.174240183350649	0.213405242258206	0.155694235093326	0.198896360837699	0.238894236514113	0.17996434711168	0.00175992153838645	0.00250614895706962	0.00256177067893985
101	0.423750140311331	0.09	0.24744321418467	0.12609900504337	0.368787423325969	0.110266916452279	0.311259195600417	0.173216030915195	0.449302360285638	0.96	0.74	1.23	0.123425474828313	0.221788444225863	0.320151413623413	0.172717180012468	0.310362789361992	0.448008398711516	0.177422059284692	0.318792238098058	0.460190524433627	0.24744321418467	1.08520801016532	0.0344146282794804	0.0255731741402108	-0.152217998756357	-0.123922981182075	-0.165616221927266	0.174240183350649	0.213405242258206	0.155694235093326	0.198896360837699	0.238894236514113	0.17996434711168	0.00175992153838645	0.00250614895706962	0.00256177067893985
101	0.423750140311331	0.09	0.254360644586518	0.126664413129916	0.382056876043119	0.106798685200673	0.350468761360623	0.192225035818338	0.508712486902908	1.01	0.74	1.39	0.132299332058177	0.24121094756401	0.350122563069843	0.182642035724715	0.332996832386164	0.483351629047613	0.186192610059322	0.339462386282898	0.49272057469508	0.254360644586518	1.13341975429305	0.0119893329434936	0.0195822096754131	-0.152217998756357	-0.123922981182075	-0.165616221927266	0.174240183350649	0.213405242258206	0.155694235093326	0.198896360837699	0.238894236514113	0.17996434711168	0.00175992153838645	0.00250614895706962	0.00256177067893985
101	0.423750140311331	0.09	0.25742144216232	0.132497807092426	0.382345077232214	0.11788006156281	0.324118945709055	0.185687893056074	0.462549998362036	0.95	0.74	1.46	0.133423024423223	0.232890412496142	0.332357800569062	0.187332865970852	0.326990252384374	0.466647638797897	0.19021811904979	0.332012713623009	0.473764557894617	0.25742144216232	1.1199478330414	-0.005074825917529	0.000345739513308463	-0.152217998756357	-0.123922981182075	-0.165616221927266	0.174240183350649	0.213405242258206	0.155694235093326	0.198896360837699	0.238894236514113	0.17996434711168	0.00175992153838645	0.00250614895706962	0.00256177067893985
101	0.423750140311331	0.09	0.262459421419105	0.132394492271012	0.392524350567199	0.0976060950163047	0.310341963443213	0.163013868678319	0.457670058208108	1.01	0.78	1.35	0.112226328483697	0.213653840707148	0.315081352930599	0.154947581931136	0.294985556733078	0.435023531535021	0.158820828047427	0.302372223479217	0.445889955603032	0.262459421419105	1.11994491540963	0.0203656325078463	0.0345700402228822	-0.152217998756357	-0.123922981182075	-0.165616221927266	0.174240183350649	0.213405242258206	0.155694235093326	0.198896360837699	0.238894236514113	0.17996434711168	0.00175992153838645	0.00250614895706962	0.00256177067893985
101	0.423750140311331	0.09	0.264114038618038	0.132578004031336	0.39565007320474	0.113058993060154	0.336611720697254	0.18941114581174	0.483812295582767	1.03	0.73	1.32	0.128678253168473	0.228680355792831	0.328682458417189	0.176766024588973	0.314139463349465	0.451512902109956	0.180617984748644	0.320948182757922	0.461290206250439	0.264114038618038	1.07996656101401	0.0153150187129423	0.00967730626638495	-0.152217998756357	-0.123922981182075	-0.165616221927266	0.174240183350649	0.213405242258206	0.155694235093326	0.198896360837699	0.238894236514113	0.17996434711168	0.00175992153838645	0.00250614895706962	0.00256177067893985
101	0.423750140311331	0.09	0.269278848886496	0.137608223362591	0.400949474410402	0.121786417915841	0.352099730675801	0.20447748736107	0.499721973990531	1.03	0.74	1.45	0.138655255498303	0.238757228229867	0.338859200961431	0.190337642914533	0.327751644802503	0.465165646690473	0.193260519632962	0.332781753408844	0.472357382526587	0.269278848886496	1.12976516969286	0.00838186788589718	0.0178085219815341	-0.152217998756357	-0.123922981182075	-0.165616221927266	0.174240183350649	0.213405242258206	0.155694235093326	0.198896360837699	0.238894236514113	0.17996434711168	0.00175992153838645	0.00250614895706962	0.00256177067893985
101	0.423750140311331	0.09	0.273283925505692	0.140761954368467	0.405805896642916	0.117020220729658	0.369918294536699	0.211269712710576	0.528566876362822	1.02	0.75	1.39	0.144493749326339	0.252998314979661	0.361502880632982	0.198997275993443	0.348430127577194	0.497862979160945	0.203033683592355	0.355515177207626	0.507986845892034	0.273283925505692	1.15575935907624	0.019258027045576	0.038652198692888	-0.152217998756357	-0.123922981182075	-0.165616221927266	0.174240183350649	0.213405242258206	0.155694235093326	0.198896360837699	0.238894236514113	0.17996434711168	0.00175992153838645	0.00250614895706962	0.00256177067893985
101	0.423750140311331	0.09	0.275929500361217	0.13460640766965	0.417252593052783	0.111786889334703	0.376344522834836	0.210716348255044	0.541972697414628	1.06	0.81	1.42	0.139985522396846	0.250017547601293	0.360049572805741	0.190700053441717	0.34059493348012	0.490489813518524	0.19528533140574	0.348805155120634	0.502342297771998	0.275929500361217	1.14100869823311	-0.0155332771565365	0.0120284176080256	-0.152217998756357	-0.123922981182075	-0.165616221927266	0.174240183350649	0.213405242258206	0.155694235093326	0.198896360837699	0.238894236514113	0.17996434711168	0.00175992153838645	0.00250614895706962	0.00256177067893985
101	0.423750140311331	0.09	0.282298396959389	0.141305240234097	0.423291553684681	0.106609031057667	0.361341682823462	0.198026220280064	0.524657145366861	1.04	0.73	1.32	0.133354327906672	0.243333823114129	0.353313318321586	0.182585431710507	0.333166623389645	0.483747815068783	0.186652642157558	0.340633595308862	0.494565586494096	0.282298396959389	1.10070283773854	-0.0339482985967877	-0.0365186925963443	-0.152217998756357	-0.123922981182075	-0.165616221927266	0.174240183350649	0.213405242258206	0.155694235093326	0.198896360837699	0.238894236514113	0.17996434711168	0.00175992153838645	0.00250614895706962	0.00256177067893985
101	0.423750140311331	0.09	0.287705671974643	0.144462296121209	0.430949047828076	0.10274831983911	0.321791249558266	0.173324408746629	0.470258090369903	0.96	0.69	1.3	0.123884425031203	0.230001788091336	0.336119151151469	0.173572966881985	0.322252718508557	0.470932470135129	0.176908341526171	0.328472736884854	0.479962413920406	0.287705671974643	1.02691282263926	0.0161153613476378	-0.0207208464896678	-0.152217998756357	-0.123922981182075	-0.165616221927266	0.174240183350649	0.213405242258206	0.155694235093326	0.198896360837699	0.238894236514113	0.17996434711168	0.00175992153838645	0.00250614895706962	0.00256177067893985
101	0.423750140311331	0.09	0.287849286958828	0.142884434801994	0.432814139115662	0.0879082822047016	0.329872804401886	0.163976644451853	0.49576896435192	0.99	0.74	1.38	0.114290500640465	0.229918889295456	0.345547277950446	0.158550820024407	0.318957640684168	0.47936446134393	0.161711221276438	0.325340713516824	0.488907901872813	0.287849286958828	1.1133630278833	0.0537706476289974	0.0615787825768812	-0.152217998756357	-0.123922981182075	-0.165616221927266	0.174240183350649	0.213405242258206	0.155694235093326	0.198896360837699	0.238894236514113	0.17996434711168	0.00175992153838645	0.00250614895706962	0.00256177067893985
101	0.423750140311331	0.09	0.288496010048484	0.14740404083078	0.429587979266188	0.104819942800096	0.354421586245682	0.192710845481237	0.516132327010127	1.02	0.78	1.27	0.131960996027737	0.242694309279361	0.353427622530986	0.181821242874703	0.334394118566035	0.486966994257366	0.186962991257721	0.343877811623795	0.500748243587264	0.288496010048484	1.09797530147414	-0.0532088986263562	-0.0495470923480146	-0.152217998756357	-0.123922981182075	-0.165616221927266	0.174240183350649	0.213405242258206	0.155694235093326	0.198896360837699	0.238894236514113	0.17996434711168	0.00175992153838645	0.00250614895706962	0.00256177067893985
101	0.423750140311331	0.09	0.293782788538638	0.150713018505021	0.436852558572255	0.0999250215818884	0.324431040471556	0.172407766975839	0.476454313967272	0.99	0.74	1.36	0.120191322770827	0.226171921289697	0.332152519808567	0.166749958775264	0.313784370466495	0.460818782157726	0.170236984945267	0.320366261128036	0.470430319223407	0.293782788538638	1.07623169018182	0.0110366987562696	0.00386021361574093	-0.152217998756357	-0.123922981182075	-0.165616221927266	0.174240183350649	0.213405242258206	0.155694235093326	0.198896360837699	0.238894236514113	0.17996434711168	0.00175992153838645	0.00250614895706962	0.00256177067893985
101	0.423750140311331	0.09	0.295020506839492	0.15245469618841	0.437586317490575	0.136242426089869	0.387670452167874	0.235269418610608	0.540071485725141	0.91	0.67	1.18	0.174994263585656	0.288350715922484	0.401707168259312	0.249205202991066	0.410633452901207	0.572061702811348	0.255201710640937	0.420559687992836	0.585834350182838	0.295020506839492	0.985620660855753	0.0457055371075797	-0.00678068551068814	-0.152217998756357	-0.123922981182075	-0.165616221927266	0.174240183350649	0.213405242258206	0.155694235093326	0.198896360837699	0.238894236514113	0.17996434711168	0.00175992153838645	0.00250614895706962	0.00256177067893985
101	0.423750140311331	0.09	0.331814014832216	0.164916924152357	0.498711105512075	0.108349667480713	0.402105499059646	0.222007465682067	0.582203532437226	0.99	0.77	1.27	0.155389719903249	0.281445764350626	0.407501808798002	0.215919662615438	0.391079117209095	0.566238571802752	0.221780643830273	0.401708589472272	0.581657058595277	0.331814014832216	1.06110758757517	0.0351984753117902	0.0219401421804381	-0.152217998756357	-0.123922981182075	-0.165616221927266	0.174240183350649	0.213405242258206	0.155694235093326	0.198896360837699	0.238894236514113	0.17996434711168	0.00175992153838645	0.00250614895706962	0.00256177067893985
101	0.423750140311331	0.09	0.336284271000158	0.173260747017077	0.499307794983239	0.113178326442279	0.383391139752711	0.2158335714645	0.550948708040922	0.98	0.75	1.26	0.151945797059919	0.269905519888124	0.387865242716329	0.211613683193808	0.375895235557864	0.54017678792192	0.217197837181872	0.385757042547773	0.554428437949712	0.336284271000158	1.04671000380093	-0.0135948334036924	-0.0293830856011075	-0.152217998756357	-0.123922981182075	-0.165616221927266	0.174240183350649	0.213405242258206	0.155694235093326	0.198896360837699	0.238894236514113	0.17996434711168	0.00175992153838645	0.00250614895706962	0.00256177067893985
101	0.423750140311331	0.1	0.210925147887861	0.114651481941377	0.307198813834345	0.146035115029008	0.348248671167095	0.216766675476647	0.479730666857542	1.02	0.78	1.36	0.147613415725329	0.237149809857742	0.326686203990155	0.202960047650184	0.326067495101669	0.449174942553154	0.207916335174046	0.334055032737341	0.460161219164768	0.210925147887861	1.17516745299096	0.0222543626466806	0.0447917098829812	-0.152217998756357	-0.123922981182075	-0.165616221927266	0.174240183350649	0.213405242258206	0.155694235093326	0.198896360837699	0.238894236514113	0.17996434711168	0.00175992153838645	0.00250614895706962	0.00256177067893985
101	0.423750140311331	0.1	0.225115200677934	0.121154656472107	0.32907574488376	0.150891909651127	0.380241589757227	0.239412104933982	0.521071074580472	1.1	0.78	1.47	0.154371822023828	0.245178024879928	0.335984227736029	0.208033830813944	0.330405660038756	0.452777489263567	0.211874870992606	0.336499549978704	0.461152693795856	0.225115200677934	1.22676312173582	-0.082567853268485	-0.0373855125551166	-0.152217998756357	-0.123922981182075	-0.165616221927266	0.174240183350649	0.213405242258206	0.155694235093326	0.198896360837699	0.238894236514113	0.17996434711168	0.00175992153838645	0.00250614895706962	0.00256177067893985
101	0.423750140311331	0.1	0.23316245474005	0.124446337550955	0.341878571929144	0.132750984091942	0.362919604171219	0.218092808033245	0.507746400309194	0.98	0.74	1.41	0.153432620798443	0.255321147493482	0.357209674188521	0.213627683625282	0.355489367487457	0.497351051349633	0.217423485696315	0.361849247479271	0.506226977972949	0.23316245474005	1.17430614291942	-0.0823403033371914	-0.0676370007587123	-0.152217998756357	-0.123922981182075	-0.165616221927266	0.174240183350649	0.213405242258206	0.155694235093326	0.198896360837699	0.238894236514113	0.17996434711168	0.00175992153838645	0.00250614895706962	0.00256177067893985
101	0.423750140311331	0.1	0.250150383028813	0.134350432751012	0.365950333306615	0.145806328275256	0.403775531245612	0.251189264752009	0.556361797739214	1.08	0.81	1.34	0.164632287064187	0.264639053086724	0.36464581910926	0.223169169170607	0.358734478276635	0.494299787382663	0.229291692425055	0.368558955440665	0.507876371778981	0.250150383028813	1.17258248297964	-0.000751301270365833	0.0363989677925647	-0.152217998756357	-0.123922981182075	-0.165616221927266	0.174240183350649	0.213405242258206	0.155694235093326	0.198896360837699	0.238894236514113	0.17996434711168	0.00175992153838645	0.00250614895706962	0.00256177067893985
101	0.423750140311331	0.1	0.267545720744833	0.138929147588512	0.396162293901154	0.159840572098304	0.40332641980672	0.25895558331781	0.54769725629563	1.03	0.74	1.36	0.175222513509967	0.272911161590116	0.370599809670264	0.240341858995622	0.374335321433979	0.508328783872335	0.245388613969989	0.382197916870734	0.519007804777106	0.267545720744833	1.09881259196828	-0.000711927162867916	-0.00135725850796631	-0.152217998756357	-0.123922981182075	-0.165616221927266	0.174240183350649	0.213405242258206	0.155694235093326	0.198896360837699	0.238894236514113	0.17996434711168	0.00175992153838645	0.00250614895706962	0.00256177067893985
101	0.423750140311331	0.1	0.269804200169455	0.144108036933955	0.395500363404955	0.11693855235735	0.345665791302654	0.197359877465827	0.493971705139482	0.98	0.72	1.4	0.138696126496297	0.242919214034559	0.347142301572821	0.193027579880161	0.338077992342011	0.483128404803861	0.196164109929346	0.343587796139375	0.490991536252773	0.269804200169455	1.13536616046659	0.0227400315008331	0.0312590860559693	-0.152217998756357	-0.123922981182075	-0.165616221927266	0.174240183350649	0.213405242258206	0.155694235093326	0.198896360837699	0.238894236514113	0.17996434711168	0.00175992153838645	0.00250614895706962	0.00256177067893985
101	0.423750140311331	0.1	0.269872467840015	0.144444514268084	0.395300421411946	0.105231499469874	0.362939282691306	0.197704336986201	0.528174228396412	1.04	0.79	1.36	0.132815192278035	0.243817871427184	0.354820550576332	0.181682580605716	0.333527056046052	0.485371531486388	0.186197904338063	0.341832120574539	0.497429762137858	0.269872467840015	1.16397070273816	0.0200959467203442	0.0434076640003444	-0.152217998756357	-0.123922981182075	-0.165616221927266	0.174240183350649	0.213405242258206	0.155694235093326	0.198896360837699	0.238894236514113	0.17996434711168	0.00175992153838645	0.00250614895706962	0.00256177067893985
101	0.423750140311331	0.1	0.273772953763177	0.146982635236818	0.400563272289536	0.108830044904304	0.341495995699384	0.188923257293373	0.494068734105395	0.98	0.74	1.27	0.132915067947386	0.240256091930806	0.347597115914226	0.185062714518755	0.33451771299536	0.483972711471965	0.189646614398686	0.342817069295914	0.495958684599376	0.273772953763177	1.08319365739984	0.0160605152120994	0.0079021243066378	-0.152217998756357	-0.123922981182075	-0.165616221927266	0.174240183350649	0.213405242258206	0.155694235093326	0.198896360837699	0.238894236514113	0.17996434711168	0.00175992153838645	0.00250614895706962	0.00256177067893985
101	0.423750140311331	0.1	0.282084458248372	0.146191486142383	0.417977430354361	0.0968194658234545	0.350725040416175	0.183478101077013	0.517971979755337	1.05	0.8	1.46	0.122634538558966	0.234420365373517	0.346206192188068	0.167439692119497	0.320067040377932	0.472694388636366	0.170880202534291	0.326665754868538	0.48248517152195	0.282084458248372	1.17798587271798	-0.00216392268482357	0.0313101201262942	-0.152217998756357	-0.123922981182075	-0.165616221927266	0.174240183350649	0.213405242258206	0.155694235093326	0.198896360837699	0.238894236514113	0.17996434711168	0.00175992153838645	0.00250614895706962	0.00256177067893985
101	0.423750140311331	0.1	0.283265951633421	0.152671809480635	0.413860093786208	0.153093907164984	0.394141958327005	0.249405878105118	0.538878038548892	1.03	0.79	1.35	0.168830069053854	0.266806117590073	0.364782166126292	0.231609553154818	0.366018008642151	0.500426464129485	0.237480541194616	0.375328210205971	0.513107557586642	0.283265951633421	1.12211658873517	0.0174948212532575	0.0224963710521779	-0.152217998756357	-0.123922981182075	-0.165616221927266	0.174240183350649	0.213405242258206	0.155694235093326	0.198896360837699	0.238894236514113	0.17996434711168	0.00175992153838645	0.00250614895706962	0.00256177067893985
101	0.423750140311331	0.1	0.288311830335206	0.151834252989737	0.424789407680674	0.122760359228583	0.356989562627909	0.207994790895553	0.505984334360264	1	0.74	1.37	0.144529519176019	0.248061644310016	0.351593769444013	0.200263214433788	0.34371955674158	0.487175899049372	0.20433734884337	0.350817117152099	0.497189157410632	0.288311830335206	1.08492955079902	0.0692926102498815	0.0659749728978793	-0.152217998756357	-0.123922981182075	-0.165616221927266	0.174240183350649	0.213405242258206	0.155694235093326	0.198896360837699	0.238894236514113	0.17996434711168	0.00175992153838645	0.00250614895706962	0.00256177067893985
101	0.423750140311331	0.1	0.290829197619942	0.157307881417091	0.424350513822793	0.135174581381034	0.388008756864086	0.234778794487897	0.541238719240275	0.99	0.75	1.33	0.164229493664993	0.271414979433576	0.378600465202159	0.228149033199472	0.377052037193392	0.525955041187312	0.233395677461312	0.385757500836773	0.538091677884171	0.290829197619942	1.09662066345207	-0.0114240027969634	-0.0176330092426475	-0.152217998756357	-0.123922981182075	-0.165616221927266	0.174240183350649	0.213405242258206	0.155694235093326	0.198896360837699	0.238894236514113	0.17996434711168	0.00175992153838645	0.00250614895706962	0.00256177067893985
101	0.423750140311331	0.1	0.29090681492236	0.154164135834708	0.427649494010013	0.107382158305537	0.336670637135592	0.185120121030859	0.488221153240325	1.06	0.78	1.47	0.123161368666524	0.223988706514177	0.324816044361831	0.167871457745545	0.305301175914054	0.442730894082563	0.171061203622852	0.311125129667449	0.45116237035377	0.29090681492236	1.15241533482999	-0.0165933600514068	0.00908571964003915	-0.152217998756357	-0.123922981182075	-0.165616221927266	0.174240183350649	0.213405242258206	0.155694235093326	0.198896360837699	0.238894236514113	0.17996434711168	0.00175992153838645	0.00250614895706962	0.00256177067893985
101	0.423750140311331	0.1	0.294271485034343	0.159936595174359	0.428606374894328	0.113565998427932	0.348501029413835	0.196485285817507	0.500516773010163	1.06	0.75	1.45	0.130190933972683	0.230916398248617	0.331641862524551	0.177186605495774	0.314271443567396	0.451356281639017	0.180329875189961	0.319870979514588	0.459280182500793	0.294271485034343	1.14884610707788	-0.0402175821975425	-0.0194041806057203	-0.152217998756357	-0.123922981182075	-0.165616221927266	0.174240183350649	0.213405242258206	0.155694235093326	0.198896360837699	0.238894236514113	0.17996434711168	0.00175992153838645	0.00250614895706962	0.00256177067893985
101	0.423750140311331	0.1	0.295035964973186	0.156409128595877	0.433662801350495	0.128544460120817	0.376416017933728	0.223395561587148	0.529436474280308	1.09	0.81	1.49	0.145885196734961	0.245812962622494	0.345740728510026	0.197496141262005	0.332776132717032	0.46805612417206	0.201516418339876	0.339564822663892	0.477616009715936	0.295035964973186	1.17206037712691	-0.0149459386505359	0.0166124188694516	-0.152217998756357	-0.123922981182075	-0.165616221927266	0.174240183350649	0.213405242258206	0.155694235093326	0.198896360837699	0.238894236514113	0.17996434711168	0.00175992153838645	0.00250614895706962	0.00256177067893985
101	0.423750140311331	0.1	0.295918423519296	0.160946549072353	0.430890297966238	0.12239887053444	0.367197682373977	0.213684641484386	0.520710723263568	0.98	0.74	1.25	0.150675255543572	0.258921765468807	0.367168275394042	0.209977078533443	0.360826571594162	0.511676064654881	0.21549091308154	0.370365984095063	0.5252008237157	0.295918423519296	1.06604250659653	-0.00970912962733701	-0.0199547022424901	-0.152217998756357	-0.123922981182075	-0.165616221927266	0.174240183350649	0.213405242258206	0.155694235093326	0.198896360837699	0.238894236514113	0.17996434711168	0.00175992153838645	0.00250614895706962	0.00256177067893985
101	0.423750140311331	0.1	0.296990190966156	0.15958680146698	0.434393580465333	0.12383780152843	0.358319299361551	0.209513005291636	0.507125593431465	1.01	0.69	1.31	0.143915923990044	0.246131990609851	0.348348057229658	0.19853018733633	0.339535951620045	0.48054171590376	0.202101322125124	0.345649026294198	0.489203914426842	0.296990190966156	1.0779090873882	-0.0214566299616808	-0.0293523603591368	-0.152217998756357	-0.123922981182075	-0.165616221927266	0.174240183350649	0.213405242258206	0.155694235093326	0.198896360837699	0.238894236514113	0.17996434711168	0.00175992153838645	0.00250614895706962	0.00256177067893985
101	0.423750140311331	0.1	0.298310141373927	0.161054339057239	0.435565943690615	0.142263765761583	0.402586217345772	0.248247782279596	0.556924652411949	1.02	0.69	1.33	0.17002010740071	0.275723518182662	0.381426928964615	0.234276159453019	0.379928279650288	0.525580399847557	0.238494523852936	0.386770004583947	0.535035409110628	0.298310141373927	1.08574400058509	0.0347615830230443	0.0247872119770777	-0.152217998756357	-0.123922981182075	-0.165616221927266	0.174240183350649	0.213405242258206	0.155694235093326	0.198896360837699	0.238894236514113	0.17996434711168	0.00175992153838645	0.00250614895706962	0.00256177067893985
101	0.423750140311331	0.1	0.299955796994295	0.163193771973607	0.436717822014984	0.138284219894528	0.392453950042623	0.239496766871126	0.545411133214119	1.02	0.75	1.3	0.163732923825194	0.268302714674234	0.372872505523274	0.225458865228834	0.369450591701706	0.513442318174579	0.231042779995064	0.378601666751388	0.526137481606658	0.299955796994295	1.09004298118825	0.00117073460299038	-0.00184753781875297	-0.152217998756357	-0.123922981182075	-0.165616221927266	0.174240183350649	0.213405242258206	0.155694235093326	0.198896360837699	0.238894236514113	0.17996434711168	0.00175992153838645	0.00250614895706962	0.00256177067893985
101	0.423750140311331	0.1	0.301107510249311	0.162861911990853	0.43935310850777	0.154342852334733	0.407680132714417	0.258689518604655	0.556670746824178	0.92	0.66	1.25	0.190525936641751	0.300258161036486	0.40999038543122	0.270214457186367	0.425842787760748	0.581471118335128	0.275216155035866	0.433863461796603	0.592377673719058	0.301107510249311	1.0295334551544	0.0269949018494024	-0.0176205215893172	-0.152217998756357	-0.123922981182075	-0.165616221927266	0.174240183350649	0.213405242258206	0.155694235093326	0.198896360837699	0.238894236514113	0.17996434711168	0.00175992153838645	0.00250614895706962	0.00256177067893985
101	0.423750140311331	0.1	0.302843053024086	0.158453923358506	0.447232182689667	0.114318946178995	0.388386063112919	0.219603075567005	0.557169050658833	1.02	0.76	1.35	0.15009334547932	0.265452400425849	0.380811455372377	0.206656761606132	0.365489444301435	0.524322126996738	0.211448348379858	0.374006341688907	0.536459721282927	0.302843053024086	1.12954753260191	0.0295785446834349	0.0435339966380409	-0.152217998756357	-0.123922981182075	-0.165616221927266	0.174240183350649	0.213405242258206	0.155694235093326	0.198896360837699	0.238894236514113	0.17996434711168	0.00175992153838645	0.00250614895706962	0.00256177067893985
101	0.423750140311331	0.1	0.306498631684583	0.163909902598853	0.449087360770313	0.124369570255204	0.397338405115444	0.23273100263499	0.561945807595899	0.95	0.72	1.29	0.167390582444606	0.285783614159043	0.404176645873479	0.235118592563723	0.401414704205859	0.567710815847996	0.240403958022302	0.410418635882266	0.58050799439634	0.306498631684583	1.05673376515037	-0.0233895168645403	-0.0441901807740207	-0.152217998756357	-0.123922981182075	-0.165616221927266	0.174240183350649	0.213405242258206	0.155694235093326	0.198896360837699	0.238894236514113	0.17996434711168	0.00175992153838645	0.00250614895706962	0.00256177067893985
101	0.423750140311331	0.1	0.307998637287939	0.159675686516451	0.456321588059428	0.100483412965665	0.361774726927377	0.192776913652331	0.530772540202423	1.02	0.76	1.32	0.131820049877968	0.247380050051851	0.362940050225734	0.181529432853194	0.340667146057673	0.499804859262151	0.186025405990853	0.349064521502373	0.512178418181296	0.307998637287939	1.0888894971571	-0.0396332421116252	-0.0368073648653031	-0.152217998756357	-0.123922981182075	-0.165616221927266	0.174240183350649	0.213405242258206	0.155694235093326	0.198896360837699	0.238894236514113	0.17996434711168	0.00175992153838645	0.00250614895706962	0.00256177067893985
101	0.423750140311331	0.1	0.308860349995381	0.165426126122466	0.452294573868297	0.140469474018093	0.41599082465651	0.255330408465822	0.576651240847198	1.04	0.78	1.37	0.17209554376551	0.280382456601553	0.388669369437596	0.235706686627357	0.384019355690228	0.5323320247531	0.241451942575239	0.393396429002818	0.545365453324212	0.308860349995381	1.12932808837831	0.0247043008379037	0.0435524690206058	-0.152217998756357	-0.123922981182075	-0.165616221927266	0.174240183350649	0.213405242258206	0.155694235093326	0.198896360837699	0.238894236514113	0.17996434711168	0.00175992153838645	0.00250614895706962	0.00256177067893985
101	0.423750140311331	0.1	0.310820990841469	0.168592563743717	0.45304941793922	0.109102066636689	0.364374605117459	0.201808107168141	0.526941103066777	1.04	0.74	1.38	0.135895744686941	0.245366546479677	0.354837348272412	0.186062324024556	0.335944808139934	0.485827292255311	0.189733962132205	0.342563130347696	0.49540215838259	0.310820990841469	1.12457448864415	-0.0388979785435325	-0.0291043113498802	-0.152217998756357	-0.123922981182075	-0.165616221927266	0.174240183350649	0.213405242258206	0.155694235093326	0.198896360837699	0.238894236514113	0.17996434711168	0.00175992153838645	0.00250614895706962	0.00256177067893985
101	0.423750140311331	0.1	0.320954295938437	0.174135850881349	0.467772740995526	0.145428559624138	0.42028419500409	0.261218013386064	0.579350376622116	1.07	0.84	1.38	0.172320875322437	0.277254004915246	0.382187134508054	0.234145275882681	0.376725775962942	0.519306276043203	0.240635716958708	0.387144632104901	0.533778481249306	0.320954295938437	1.1467900570584	0.0161714441950883	0.0437610754867281	-0.152217998756357	-0.123922981182075	-0.165616221927266	0.174240183350649	0.213405242258206	0.155694235093326	0.198896360837699	0.238894236514113	0.17996434711168	0.00175992153838645	0.00250614895706962	0.00256177067893985
101	0.423750140311331	0.1	0.32123072427165	0.168421369002172	0.474040079541129	0.155107515978326	0.419909119916008	0.266897268303395	0.572920971528621	0.96	0.75	1.26	0.191161624216994	0.3007543310463	0.410347037875606	0.268056272372021	0.421732579487286	0.575408886602551	0.275047505835321	0.432712429676114	0.590431527863206	0.32123072427165	1.03294452896012	0.0085017632190537	-0.0212290968528016	-0.152217998756357	-0.123922981182075	-0.165616221927266	0.174240183350649	0.213405242258206	0.155694235093326	0.198896360837699	0.238894236514113	0.17996434711168	0.00175992153838645	0.00250614895706962	0.00256177067893985
101	0.423750140311331	0.1	0.331145794689344	0.179712251307269	0.482579338071418	0.104692913459899	0.368113550342833	0.200041834470018	0.536185266215649	1.06	0.74	1.42	0.133309916873319	0.245314620944953	0.357319325016587	0.18181562597849	0.334573994305066	0.487332362631642	0.184960896135346	0.340399579055363	0.495800819632416	0.331145794689344	1.11837321542444	0.0601740603574425	0.068827030471178	-0.152217998756357	-0.123922981182075	-0.165616221927266	0.174240183350649	0.213405242258206	0.155694235093326	0.198896360837699	0.238894236514113	0.17996434711168	0.00175992153838645	0.00250614895706962	0.00256177067893985
101	0.423750140311331	0.1	0.334180014156554	0.177342227553195	0.491017800759912	0.0995369189257949	0.374051955120875	0.198397871949377	0.549706038292374	0.99	0.73	1.33	0.139020940846073	0.26210490170724	0.385188862568408	0.193259563527492	0.364364379884632	0.535469196241772	0.197337512102765	0.372030242097232	0.546714187276944	0.334180014156554	1.0753161832968	-0.0319447586039278	-0.0400936633767761	-0.152217998756357	-0.123922981182075	-0.165616221927266	0.174240183350649	0.213405242258206	0.155694235093326	0.198896360837699	0.238894236514113	0.17996434711168	0.00175992153838645	0.00250614895706962	0.00256177067893985
101	0.423750140311331	0.1	0.334342315570774	0.18138201597059	0.487302615170959	0.129233044332175	0.401541795058811	0.238807007969639	0.564276582147984	0.98	0.75	1.34	0.167697348433628	0.281974532025472	0.396251715617316	0.233320711924385	0.39231686828231	0.551313024640235	0.238713411586795	0.401382550950637	0.564019543203148	0.334342315570774	1.08238925278905	0.0305034758969794	0.0283207505581272	-0.152217998756357	-0.123922981182075	-0.165616221927266	0.174240183350649	0.213405242258206	0.155694235093326	0.198896360837699	0.238894236514113	0.17996434711168	0.00175992153838645	0.00250614895706962	0.00256177067893985
101	0.423750140311331	0.1	0.335959869039823	0.179632170588308	0.492287567491338	0.12061082364218	0.422918708684969	0.244623457787212	0.601213959582726	0.99	0.76	1.22	0.170779470533012	0.295253095516908	0.419726720500805	0.237066391510034	0.409853630052278	0.582640868594521	0.243918318721538	0.421686089267317	0.599502621719997	0.335959869039823	1.06312655854675	-0.0167770613214949	-0.0282918231802146	-0.152217998756357	-0.123922981182075	-0.165616221927266	0.174240183350649	0.213405242258206	0.155694235093326	0.198896360837699	0.238894236514113	0.17996434711168	0.00175992153838645	0.00250614895706962	0.00256177067893985
101	0.423750140311331	0.1	0.340943431189556	0.185503807201098	0.496383055178014	0.098646970549699	0.36382627653159	0.19212041995838	0.5355321331048	0.98	0.68	1.31	0.135363620863516	0.256343610779511	0.377323600695505	0.18858105152519	0.357123630146578	0.525666208767967	0.191879835090075	0.363376545346163	0.534859030587524	0.340943431189556	1.0639125233237	0.00294026022047082	-0.0109839840117146	-0.152217998756357	-0.123922981182075	-0.165616221927266	0.174240183350649	0.213405242258206	0.155694235093326	0.198896360837699	0.238894236514113	0.17996434711168	0.00175992153838645	0.00250614895706962	0.00256177067893985
101	0.423750140311331	0.1	0.356194707059054	0.192707893894302	0.519681520223806	0.126393707482842	0.438482396655654	0.25849886281834	0.618465930492968	1.02	0.76	1.33	0.176185824398501	0.298857726864731	0.421529629330961	0.242325625731627	0.411048311715614	0.579770997699602	0.248174316914973	0.421017316110521	0.593803761949516	0.356194707059054	1.0743866576792	-0.00885660207928998	-0.00809802988326243	-0.152217998756357	-0.123922981182075	-0.165616221927266	0.174240183350649	0.213405242258206	0.155694235093326	0.198896360837699	0.238894236514113	0.17996434711168	0.00175992153838645	0.00250614895706962	0.00256177067893985
101	0.423750140311331	0.1	0.400485018555335	0.213754126967848	0.587215910142821	0.113936124263462	0.429048473496109	0.242241270843029	0.61585567614919	0.97	0.76	1.23	0.171262459783152	0.303333518196265	0.435404576609377	0.238915149054106	0.423157373803504	0.607399598552903	0.245842759659915	0.435472769707106	0.625006093568073	0.400485018555335	1.03747814646847	-0.00567089824612514	-0.0220490086840575	-0.152217998756357	-0.123922981182075	-0.165616221927266	0.174240183350649	0.213405242258206	0.155694235093326	0.198896360837699	0.238894236514113	0.17996434711168	0.00175992153838645	0.00250614895706962	0.00256177067893985
101	0.423750140311331	0.11	0.260423767762514	0.146454759750835	0.374392775774193	0.147869110750727	0.340607925736965	0.212947986101544	0.468267865372387	0.98	0.71	1.52	0.149776394308395	0.239565670113535	0.329354945918676	0.208516955822855	0.333520542288399	0.458524128753942	0.210407201877387	0.336555187632572	0.462655706914344	0.260423767762514	1.14737458414999	-0.00839614735128865	0.00331639168595721	-0.152217998756357	-0.123922981182075	-0.165616221927266	0.174240183350649	0.213405242258206	0.155694235093326	0.198896360837699	0.238894236514113	0.17996434711168	0.00175992153838645	0.00250614895706962	0.00256177067893985
101	0.423750140311331	0.11	0.265490303564784	0.149143070367967	0.3818375367616	0.150038062175774	0.384804363157947	0.241808173550328	0.527800552765565	0.97	0.7	1.39	0.170827761482008	0.271848825462055	0.372869889442103	0.23823802679988	0.379122966923419	0.520007907046959	0.241781907979774	0.38476821985709	0.527691152402393	0.265490303564784	1.13156422927275	-0.0208737021494742	-0.0271212419581112	-0.152217998756357	-0.123922981182075	-0.165616221927266	0.174240183350649	0.213405242258206	0.155694235093326	0.198896360837699	0.238894236514113	0.17996434711168	0.00175992153838645	0.00250614895706962	0.00256177067893985
101	0.423750140311331	0.11	0.266395505403534	0.150085403905286	0.382705606901782	0.178979583985457	0.415685780028658	0.276682239902286	0.55468932015503	1.01	0.76	1.4	0.191044200822867	0.287023690667863	0.383003180512859	0.264068369764841	0.396734775261906	0.529401180758971	0.269451573238828	0.404831190648206	0.540152372936257	0.266395505403534	1.12436843273676	-0.0445009536626225	-0.040467921255169	-0.152217998756357	-0.123922981182075	-0.165616221927266	0.174240183350649	0.213405242258206	0.155694235093326	0.198896360837699	0.238894236514113	0.17996434711168	0.00175992153838645	0.00250614895706962	0.00256177067893985
101	0.423750140311331	0.11	0.277078051363456	0.153183673925261	0.40097242880165	0.119208004532785	0.362322849297284	0.208555136345015	0.516090562249552	0.96	0.76	1.46	0.14913330758835	0.259089303085537	0.369045298582724	0.208986714248065	0.36307262961086	0.517158544973654	0.212770374448259	0.369640006292567	0.526508230031862	0.277078051363456	1.13558736749786	0.0194639390574731	0.0338189767812031	-0.152217998756357	-0.123922981182075	-0.165616221927266	0.174240183350649	0.213405242258206	0.155694235093326	0.198896360837699	0.238894236514113	0.17996434711168	0.00175992153838645	0.00250614895706962	0.00256177067893985
101	0.423750140311331	0.11	0.280802453407606	0.154686858199687	0.406918048615526	0.177935322827098	0.468092751536358	0.311006098630473	0.625179404442244	1.02	0.81	1.34	0.21300842991486	0.320597256768768	0.428186083622676	0.293514491482567	0.441766275770413	0.59001806005826	0.301478686067369	0.453723999802785	0.605972768148922	0.280802453407606	1.14984227237982	0.039530825391703	0.0606678839153636	-0.152217998756357	-0.123922981182075	-0.165616221927266	0.174240183350649	0.213405242258206	0.155694235093326	0.198896360837699	0.238894236514113	0.17996434711168	0.00175992153838645	0.00250614895706962	0.00256177067893985
101	0.423750140311331	0.11	0.283362123015224	0.154306596605628	0.412417649424821	0.128660898535942	0.381042339091595	0.226221645857328	0.535863032325862	0.96	0.75	1.26	0.161344332889791	0.271764542117567	0.382184751345342	0.225862926896555	0.380438121438719	0.535013315980884	0.231801984626581	0.390484125015503	0.549154710958449	0.283362123015224	1.08378625208259	0.0293345174994479	0.0181081805661659	-0.152217998756357	-0.123922981182075	-0.165616221927266	0.174240183350649	0.213405242258206	0.155694235093326	0.198896360837699	0.238894236514113	0.17996434711168	0.00175992153838645	0.00250614895706962	0.00256177067893985
101	0.423750140311331	0.11	0.283370153919497	0.155762994713011	0.410977313125983	0.135666656648539	0.367921855678714	0.222929494987837	0.512914216369592	0.98	0.76	1.37	0.156284825647205	0.257931787221252	0.359578748795298	0.21729921898648	0.358629672988776	0.499960126991072	0.222226133411466	0.366727881522759	0.511204881783879	0.283370153919497	1.12718755145873	0.022145343211538	0.0346518120518781	-0.152217998756357	-0.123922981182075	-0.165616221927266	0.174240183350649	0.213405242258206	0.155694235093326	0.198896360837699	0.238894236514113	0.17996434711168	0.00175992153838645	0.00250614895706962	0.00256177067893985
101	0.423750140311331	0.11	0.288393756458355	0.163351248246945	0.413436264669765	0.140533911673016	0.375593234631489	0.230573526114153	0.520612943148824	0.99	0.78	1.34	0.160679128828594	0.26173860786005	0.362798086891505	0.222888401621288	0.363074534781308	0.503260667941327	0.228588974366087	0.372371474151555	0.516166668895656	0.288393756458355	1.12796525816344	0.00110851150335642	0.0059635926040056	-0.152217998756357	-0.123922981182075	-0.165616221927266	0.174240183350649	0.213405242258206	0.155694235093326	0.198896360837699	0.238894236514113	0.17996434711168	0.00175992153838645	0.00250614895706962	0.00256177067893985
101	0.423750140311331	0.11	0.289725739057324	0.157937399287006	0.421514078827642	0.139317614414947	0.383816492904501	0.23487094129392	0.532762044515082	1	0.81	1.39	0.162226992247971	0.265104720388302	0.367982448528633	0.224264217380611	0.366483418190426	0.508702619000242	0.229890928554343	0.37567697233275	0.521505417594569	0.289725739057324	1.14483737669086	0.00351376889156048	0.0220152949966189	-0.152217998756357	-0.123922981182075	-0.165616221927266	0.174240183350649	0.213405242258206	0.155694235093326	0.198896360837699	0.238894236514113	0.17996434711168	0.00175992153838645	0.00250614895706962	0.00256177067893985
101	0.423750140311331	0.11	0.292029491691915	0.165077067913425	0.418981915470405	0.139197293692045	0.360890751394981	0.220771557545594	0.501009945244368	1.06	0.76	1.37	0.146775365498226	0.239930689124156	0.333086012750087	0.200004971109763	0.32694403712592	0.453883103142077	0.20443239769367	0.334147938916506	0.463953267199662	0.292029491691915	1.1352969983228	0.0379772229711338	0.0526286442367046	-0.152217998756357	-0.123922981182075	-0.165616221927266	0.174240183350649	0.213405242258206	0.155694235093326	0.198896360837699	0.238894236514113	0.17996434711168	0.00175992153838645	0.00250614895706962	0.00256177067893985
101	0.423750140311331	0.11	0.295322944248341	0.165535255029234	0.425110633467447	0.139794921269457	0.391807387532431	0.240062738272406	0.543552036792456	1.05	0.76	1.36	0.160125081448145	0.261340807374381	0.362556533300617	0.218460822029148	0.356550810731406	0.494640799433664	0.223398435695997	0.364608468266027	0.505823862594481	0.295322944248341	1.14688827502869	-0.0104084133145317	0.0116592864383384	-0.152217998756357	-0.123922981182075	-0.165616221927266	0.174240183350649	0.213405242258206	0.155694235093326	0.198896360837699	0.238894236514113	0.17996434711168	0.00175992153838645	0.00250614895706962	0.00256177067893985
101	0.423750140311331	0.11	0.296751670090496	0.1673357009751	0.426167639205893	0.131932816597765	0.373136329986266	0.223701012942939	0.522571647029594	0.95	0.75	1.26	0.161424288115373	0.26925790654949	0.377091524983606	0.227038181223908	0.378702772035525	0.530367362847142	0.233076365098383	0.388758382343888	0.544436139568483	0.296751670090496	1.072321140268	-0.0355057516517954	-0.0468304166985339	-0.152217998756357	-0.123922981182075	-0.165616221927266	0.174240183350649	0.213405242258206	0.155694235093326	0.198896360837699	0.238894236514113	0.17996434711168	0.00175992153838645	0.00250614895706962	0.00256177067893985
101	0.423750140311331	0.11	0.298998737300826	0.169477343987785	0.428520130613866	0.119004054334656	0.333971798390508	0.192098282059131	0.475845314721884	0.99	0.75	1.32	0.134266415153169	0.233428407851912	0.332590400550656	0.186465717706397	0.324179323276891	0.461892928847384	0.190919195333268	0.331940207939173	0.472961891574947	0.298998737300826	1.07044502552314	-0.0188594856843541	-0.0279501573690087	-0.152217998756357	-0.123922981182075	-0.165616221927266	0.174240183350649	0.213405242258206	0.155694235093326	0.198896360837699	0.238894236514113	0.17996434711168	0.00175992153838645	0.00250614895706962	0.00256177067893985
101	0.423750140311331	0.11	0.299807409116625	0.16943059240842	0.430184225824829	0.128220930917913	0.378142652548095	0.224197902136271	0.532087402959918	1.08	0.81	1.35	0.146847112786415	0.247679198685512	0.348511284584608	0.199013665363054	0.335665742616818	0.472317819870581	0.204429980514918	0.344812549504734	0.485221001015788	0.299807409116625	1.15000781383088	-0.0495499420461368	-0.0212921055019064	-0.152217998756357	-0.123922981182075	-0.165616221927266	0.174240183350649	0.213405242258206	0.155694235093326	0.198896360837699	0.238894236514113	0.17996434711168	0.00175992153838645	0.00250614895706962	0.00256177067893985
101	0.423750140311331	0.11	0.300142818203097	0.165099117572317	0.435186518833878	0.0963388776579678	0.314369653322314	0.164045735662413	0.464693570982215	0.99	0.75	1.32	0.11415075182131	0.218753216178659	0.323355680536007	0.158255847024102	0.303274178778883	0.448292510533665	0.161983185852903	0.31044894003703	0.458873525098733	0.300142818203097	1.08088911904586	0.00221640265409845	0.00130177712818504	-0.152217998756357	-0.123922981182075	-0.165616221927266	0.174240183350649	0.213405242258206	0.155694235093326	0.198896360837699	0.238894236514113	0.17996434711168	0.00175992153838645	0.00250614895706962	0.00256177067893985
101	0.423750140311331	0.11	0.300939408333469	0.164787834636138	0.4370909820308	0.126662159856769	0.347149925555656	0.204828517369897	0.489471333741414	0.96	0.74	1.32	0.146375889466705	0.248082541356996	0.349789193247287	0.205070795806321	0.347560546802386	0.490050297798451	0.209798884414671	0.35553443248216	0.501350505731914	0.300939408333469	1.05168669101405	-0.0534757777972331	-0.072300635823758	-0.152217998756357	-0.123922981182075	-0.165616221927266	0.174240183350649	0.213405242258206	0.155694235093326	0.198896360837699	0.238894236514113	0.17996434711168	0.00175992153838645	0.00250614895706962	0.00256177067893985
101	0.423750140311331	0.11	0.306069782963917	0.173146743728477	0.438992822199358	0.121707025212465	0.363387723189641	0.210976273780136	0.515799172599146	1.02	0.72	1.29	0.144304906367462	0.248552268131411	0.35279962989536	0.198743412910554	0.342317716691537	0.48589202047252	0.203204524907164	0.349968177429133	0.496778359846379	0.306069782963917	1.09703073786834	-0.0155121701041975	-0.0151709168879048	-0.152217998756357	-0.123922981182075	-0.165616221927266	0.174240183350649	0.213405242258206	0.155694235093326	0.198896360837699	0.238894236514113	0.17996434711168	0.00175992153838645	0.00250614895706962	0.00256177067893985
101	0.423750140311331	0.11	0.309283998733354	0.17243514627094	0.446132851195768	0.122649097336851	0.360212089025408	0.209794635852657	0.51062954219816	1.04	0.78	1.36	0.141631388707395	0.243177515909848	0.344723643112302	0.194099089184217	0.333263231964042	0.472427374743867	0.198821175945981	0.341389462047208	0.483938827602117	0.309283998733354	1.11189025630763	0.0420493806435132	0.0491262460077109	-0.152217998756357	-0.123922981182075	-0.165616221927266	0.174240183350649	0.213405242258206	0.155694235093326	0.198896360837699	0.238894236514113	0.17996434711168	0.00175992153838645	0.00250614895706962	0.00256177067893985
101	0.423750140311331	0.11	0.309642346104414	0.17248815909885	0.446796533109977	0.0940630105178674	0.319750194495747	0.164820081428314	0.47468030756318	1	0.76	1.3	0.11421152677296	0.221569832891956	0.328928139010952	0.158084318146675	0.30668284493059	0.455281371714506	0.162062837682085	0.314444768618261	0.466808396655534	0.309642346104414	1.0972762650788	0.0468243137773359	0.0511474462344779	-0.152217998756357	-0.123922981182075	-0.165616221927266	0.174240183350649	0.213405242258206	0.155694235093326	0.198896360837699	0.238894236514113	0.17996434711168	0.00175992153838645	0.00250614895706962	0.00256177067893985
101	0.423750140311331	0.11	0.310274793671886	0.175846178738253	0.444703408605519	0.161785569219849	0.42942120807401	0.276813444825556	0.582028971322464	0.98	0.72	1.27	0.195119729741019	0.302689597021796	0.410259464302573	0.271875630505995	0.421761167602755	0.571646704699516	0.278310106623944	0.431776383815403	0.585228546689794	0.310274793671886	1.073204547585	0.0168600420891169	0.00638686767562741	-0.152217998756357	-0.123922981182075	-0.165616221927266	0.174240183350649	0.213405242258206	0.155694235093326	0.198896360837699	0.238894236514113	0.17996434711168	0.00175992153838645	0.00250614895706962	0.00256177067893985
101	0.423750140311331	0.11	0.313283751062734	0.172281816660454	0.454285685465014	0.126119719088777	0.406545792199143	0.239463892540246	0.57362769185804	1.04	0.82	1.41	0.160949980858459	0.273250120418643	0.385550259978827	0.22021066397969	0.37385894753747	0.527507231095251	0.225765754255376	0.383255480384354	0.540822863593229	0.313283751062734	1.16967577794136	-0.0190245797037648	0.0121174831929414	-0.152217998756357	-0.123922981182075	-0.165616221927266	0.174240183350649	0.213405242258206	0.155694235093326	0.198896360837699	0.238894236514113	0.17996434711168	0.00175992153838645	0.00250614895706962	0.00256177067893985
101	0.423750140311331	0.11	0.313477140611921	0.176814645419339	0.450139635804504	0.11621412787072	0.359038696774014	0.204452474522894	0.513624919025134	1	0.73	1.29	0.142210300869392	0.249735305044056	0.35726030921872	0.197126091175454	0.346172845503345	0.495219599831236	0.201801708734122	0.354350577327506	0.507003997795276	0.313477140611921	1.08106899450854	0.000710300911268576	-0.0110205821087489	-0.152217998756357	-0.123922981182075	-0.165616221927266	0.174240183350649	0.213405242258206	0.155694235093326	0.198896360837699	0.238894236514113	0.17996434711168	0.00175992153838645	0.00250614895706962	0.00256177067893985
101	0.423750140311331	0.11	0.31421477652032	0.171804166343824	0.456625386696815	0.146572620349037	0.413374443055255	0.257639544533059	0.569109341577451	1.01	0.76	1.37	0.17727019881251	0.284424387712783	0.391578576613057	0.244698388955358	0.392610771123142	0.540523153290925	0.25013791414319	0.401405459567187	0.552571543774728	0.31421477652032	1.1025855682726	-0.0105675071378984	-0.0087201256511295	-0.152217998756357	-0.123922981182075	-0.165616221927266	0.174240183350649	0.213405242258206	0.155694235093326	0.198896360837699	0.238894236514113	0.17996434711168	0.00175992153838645	0.00250614895706962	0.00256177067893985
101	0.423750140311331	0.11	0.316801442470202	0.176130343270489	0.457472541669916	0.131202793168772	0.391441103417163	0.234173395916094	0.548708810918231	1.02	0.76	1.32	0.159657093470469	0.266880653081746	0.374104212693023	0.219618573424478	0.367111457626825	0.514604341829171	0.225071337866233	0.376212451930186	0.527302069581271	0.316801442470202	1.08744816864173	0.0198267669258788	0.0136399221395238	-0.152217998756357	-0.123922981182075	-0.165616221927266	0.174240183350649	0.213405242258206	0.155694235093326	0.198896360837699	0.238894236514113	0.17996434711168	0.00175992153838645	0.00250614895706962	0.00256177067893985
101	0.423750140311331	0.11	0.31824192986984	0.178041536339829	0.45844232339985	0.121546984779013	0.387290062951451	0.224731822552533	0.549848303350368	0.98	0.7	1.33	0.157534910816071	0.271486720634524	0.385438530452978	0.2190300365419	0.377463928682114	0.535897820822327	0.22313475654015	0.384485557005225	0.545935574478218	0.31824192986984	1.07883139954421	0.025570651799202	0.0159648531935544	-0.152217998756357	-0.123922981182075	-0.165616221927266	0.174240183350649	0.213405242258206	0.155694235093326	0.198896360837699	0.238894236514113	0.17996434711168	0.00175992153838645	0.00250614895706962	0.00256177067893985
101	0.423750140311331	0.11	0.319833305698295	0.179870563963212	0.459796047433377	0.132563631892901	0.39830997802495	0.239230827315729	0.557389128734171	1.01	0.79	1.31	0.164493897404308	0.273875910540065	0.383257923675822	0.22700419102208	0.37795310642907	0.528902021836061	0.233161030650635	0.388168721152126	0.543200936101634	0.319833305698295	1.08710374611831	-0.0235826057506033	-0.0249490644177404	-0.152217998756357	-0.123922981182075	-0.165616221927266	0.174240183350649	0.213405242258206	0.155694235093326	0.198896360837699	0.238894236514113	0.17996434711168	0.00175992153838645	0.00250614895706962	0.00256177067893985
101	0.423750140311331	0.11	0.32041681698189	0.180992702332802	0.459840931630978	0.162403044557985	0.454084187616126	0.293078098073578	0.615090277158675	0.99	0.78	1.25	0.205293488602527	0.318074013744814	0.430854538887101	0.285349270618704	0.442109432903509	0.598869595188314	0.293591889351759	0.454809378451748	0.616170434275734	0.32041681698189	1.06223830528498	0.0136606703549141	0.00726672953885781	-0.152217998756357	-0.123922981182075	-0.165616221927266	0.174240183350649	0.213405242258206	0.155694235093326	0.198896360837699	0.238894236514113	0.17996434711168	0.00175992153838645	0.00250614895706962	0.00256177067893985
101	0.423750140311331	0.11	0.323850049536537	0.177650745601907	0.470049353471167	0.112264823279753	0.3606928962503	0.202333835683909	0.51905195681669	0.96	0.74	1.34	0.143969763545832	0.256649466513063	0.369329169480294	0.201352821573613	0.358944079402594	0.516535337231574	0.205771562483197	0.366838519644155	0.527859865125066	0.323850049536537	1.09022807647603	0.052316897475224	0.0478692726103339	-0.152217998756357	-0.123922981182075	-0.165616221927266	0.174240183350649	0.213405242258206	0.155694235093326	0.198896360837699	0.238894236514113	0.17996434711168	0.00175992153838645	0.00250614895706962	0.00256177067893985
101	0.423750140311331	0.11	0.329616367276065	0.183554882352575	0.475677852199554	0.114187599373512	0.389217192265389	0.219963214756683	0.558471169774094	1.04	0.8	1.34	0.148132497270708	0.262115257474948	0.376098017679189	0.202822107394721	0.358886604093532	0.514951100792343	0.208197927195089	0.368380319216296	0.52855241839513	0.329616367276065	1.13190235983123	0.00818523777669661	0.0331045353068298	-0.152217998756357	-0.123922981182075	-0.165616221927266	0.174240183350649	0.213405242258206	0.155694235093326	0.198896360837699	0.238894236514113	0.17996434711168	0.00175992153838645	0.00250614895706962	0.00256177067893985
101	0.423750140311331	0.11	0.330837339226005	0.185522698760757	0.476151979691252	0.131476292657887	0.409484559395513	0.245164680620455	0.573804438170571	0.98	0.73	1.36	0.172592506794743	0.288271403617165	0.403950300439587	0.240366957498575	0.401471196566526	0.562575435634476	0.245136262864079	0.409407366543872	0.57370246484325	0.330837339226005	1.09376754989949	-0.0144983122971936	-0.0197616421316635	-0.152217998756357	-0.123922981182075	-0.165616221927266	0.174240183350649	0.213405242258206	0.155694235093326	0.198896360837699	0.238894236514113	0.17996434711168	0.00175992153838645	0.00250614895706962	0.00256177067893985
101	0.423750140311331	0.11	0.335998461528636	0.188071718392486	0.483925204664786	0.120599931191817	0.393922628062914	0.227843097796064	0.560002158329764	1.01	0.76	1.42	0.156317867631111	0.270261183358533	0.384204499085954	0.215538877514713	0.372649608004905	0.529760338495096	0.219755258611756	0.379973855462562	0.540151979067113	0.335998461528636	1.12603597727572	0.018163796223445	0.0323439179156536	-0.152217998756357	-0.123922981182075	-0.165616221927266	0.174240183350649	0.213405242258206	0.155694235093326	0.198896360837699	0.238894236514113	0.17996434711168	0.00175992153838645	0.00250614895706962	0.00256177067893985
101	0.423750140311331	0.11	0.340247407823209	0.186659100747234	0.493835714899184	0.114102404237504	0.391703992759587	0.221296838557692	0.562111146961481	1.01	0.78	1.37	0.152338197356216	0.269644521553665	0.386950845751114	0.210322060938363	0.372278210443139	0.534234359947915	0.215273352700483	0.381025995673377	0.546763646487096	0.340247407823209	1.11984839193076	-0.0132031732626644	0.00370728418789385	-0.152217998756357	-0.123922981182075	-0.165616221927266	0.174240183350649	0.213405242258206	0.155694235093326	0.198896360837699	0.238894236514113	0.17996434711168	0.00175992153838645	0.00250614895706962	0.00256177067893985
101	0.423750140311331	0.11	0.342777248631798	0.190576331786251	0.494978165477345	0.141773319196682	0.410485811739604	0.252801907532765	0.568169715946442	1.02	0.73	1.36	0.172342043543975	0.279839516764096	0.387336989984216	0.237059300813548	0.384923834137841	0.532788367462135	0.241774152865	0.392561761386289	0.543409833876618	0.342777248631798	1.069680120852	0.00132413093707997	-0.00881837936738499	-0.152217998756357	-0.123922981182075	-0.165616221927266	0.174240183350649	0.213405242258206	0.155694235093326	0.198896360837699	0.238894236514113	0.17996434711168	0.00175992153838645	0.00250614895706962	0.00256177067893985
101	0.423750140311331	0.11	0.343588370186646	0.192853609780454	0.494323130592837	0.142918241919138	0.436583495725675	0.269659001587944	0.603507989863407	1	0.76	1.37	0.186280152230329	0.301591415699523	0.416902679168718	0.257528743488013	0.41694435720578	0.576359970923547	0.263061063588613	0.426014677516275	0.588748662530809	0.343588370186646	1.12146449740594	0.0364673241244686	0.0481843235597175	-0.152217998756357	-0.123922981182075	-0.165616221927266	0.174240183350649	0.213405242258206	0.155694235093326	0.198896360837699	0.238894236514113	0.17996434711168	0.00175992153838645	0.00250614895706962	0.00256177067893985
101	0.423750140311331	0.11	0.357495299594419	0.199401104032205	0.515589495156633	0.135674014453883	0.418601579318599	0.253642292114875	0.583560866522323	1.02	0.78	1.32	0.17387168779637	0.286951211895638	0.400030735994907	0.239665932943594	0.395535528411077	0.55140512387856	0.245894026137987	0.405811621522925	0.565748858554673	0.357495299594419	1.07689811820343	0.0695698407007866	0.0656556220343344	-0.152217998756357	-0.123922981182075	-0.165616221927266	0.174240183350649	0.213405242258206	0.155694235093326	0.198896360837699	0.238894236514113	0.17996434711168	0.00175992153838645	0.00250614895706962	0.00256177067893985
101	0.423750140311331	0.11	0.361534351314736	0.20020228608318	0.522866416546292	0.133046025885959	0.414047685654439	0.249029088584723	0.579066282724154	0.95	0.73	1.27	0.179690656839543	0.298762289260945	0.417833921682348	0.252723258963018	0.420189790194269	0.58765632142552	0.258777081738571	0.430292850028591	0.601836940284997	0.361534351314736	1.03773331208593	-0.0879807085862014	-0.11214420593451	-0.152217998756357	-0.123922981182075	-0.165616221927266	0.174240183350649	0.213405242258206	0.155694235093326	0.198896360837699	0.238894236514113	0.17996434711168	0.00175992153838645	0.00250614895706962	0.00256177067893985
101	0.423750140311331	0.11	0.36799018303874	0.206170416335586	0.529809949741893	0.113986833259011	0.399908286528737	0.225832402842053	0.573984170215421	1.01	0.76	1.31	0.155941615946354	0.276144360361099	0.396347104775844	0.215552706016242	0.381704805133199	0.547856904250156	0.220940664116684	0.391256092727723	0.561496194208213	0.36799018303874	1.05740986963103	0.0193621715642012	0.00967307985407365	-0.152217998756357	-0.123922981182075	-0.165616221927266	0.174240183350649	0.213405242258206	0.155694235093326	0.198896360837699	0.238894236514113	0.17996434711168	0.00175992153838645	0.00250614895706962	0.00256177067893985
101	0.423750140311331	0.11	0.374045293411935	0.209931884572088	0.538158702251782	0.107523895240934	0.389986688108785	0.214565903753506	0.565407472464063	1.06	0.79	1.36	0.142610594593657	0.259203501124283	0.37579640765491	0.194310164717176	0.353170640247569	0.512031115777961	0.19906099265912	0.361833600245164	0.524542084445268	0.374045293411935	1.10711871538559	-0.0250891462966818	-0.0144641799287763	-0.152217998756357	-0.123922981182075	-0.165616221927266	0.174240183350649	0.213405242258206	0.155694235093326	0.198896360837699	0.238894236514113	0.17996434711168	0.00175992153838645	0.00250614895706962	0.00256177067893985
101	0.423750140311331	0.11	0.395472160728001	0.221191836557065	0.569752484898937	0.148228909547616	0.462995937547601	0.289712269287696	0.636279605807507	0.97	0.71	1.22	0.204844186674103	0.327366274454087	0.44988836223407	0.285773543004483	0.456701367170159	0.627629191335836	0.29307300711238	0.46834109304153	0.643625212873986	0.395472160728001	1.02723427409551	0.0124064069133088	-0.0142429213477216	-0.152217998756357	-0.123922981182075	-0.165616221927266	0.174240183350649	0.213405242258206	0.155694235093326	0.198896360837699	0.238894236514113	0.17996434711168	0.00175992153838645	0.00250614895706962	0.00256177067893985
101	0.423750140311331	0.12	0.218239940171412	0.124856103787873	0.311623776554952	0.170583786718291	0.41561779552651	0.272531848954173	0.558703742098848	1.01	0.77	1.4	0.187425078854476	0.285827870756413	0.38423066265835	0.258667327067257	0.394474057483482	0.530280787899708	0.264221279843529	0.402933979650396	0.541640481390269	0.218239940171412	1.21146089985835	0.0158414784345585	0.0438824965605458	-0.152217998756357	-0.123922981182075	-0.165616221927266	0.174240183350649	0.213405242258206	0.155694235093326	0.198896360837699	0.238894236514113	0.17996434711168	0.00175992153838645	0.00250614895706962	0.00256177067893985
101	0.423750140311331	0.12	0.248134278702391	0.142388250645388	0.353880306759393	0.167531200026201	0.395917256134187	0.258124614650932	0.533709897617442	1.02	0.74	1.31	0.176160148397689	0.2701983407825	0.364236533167312	0.242410149530415	0.37181406116944	0.501217972808466	0.247936801016226	0.380255485362406	0.512616449293867	0.248134278702391	1.1342939405659	-0.0283454933164035	-0.0213714822882173	-0.152217998756357	-0.123922981182075	-0.165616221927266	0.174240183350649	0.213405242258206	0.155694235093326	0.198896360837699	0.238894236514113	0.17996434711168	0.00175992153838645	0.00250614895706962	0.00256177067893985
101	0.423750140311331	0.12	0.250576961592884	0.145924068206587	0.35522985497918	0.131700224295085	0.370382217086286	0.221899065939661	0.51886536823291	1.08	0.76	1.39	0.145880551125565	0.24349612165717	0.341111692188775	0.197970180572759	0.330441383730066	0.462912586887374	0.202099985036449	0.337273812530407	0.472534370236917	0.250576961592884	1.18037886342124	-0.00405807722979708	0.0272680584078022	-0.152217998756357	-0.123922981182075	-0.165616221927266	0.174240183350649	0.213405242258206	0.155694235093326	0.198896360837699	0.238894236514113	0.17996434711168	0.00175992153838645	0.00250614895706962	0.00256177067893985
101	0.423750140311331	0.12	0.256385328357772	0.148432286171566	0.364338370543977	0.1502258691063	0.370345766040626	0.232823748252753	0.5078677838285	1.11	0.76	1.45	0.150015345061426	0.238624918211992	0.327234491362559	0.202110930263829	0.321491805949638	0.440872681635447	0.205627764941252	0.32710556199286	0.448531176984936	0.256385328357772	1.2034167551056	0.0593714441169803	0.0951315382437554	-0.152217998756357	-0.123922981182075	-0.165616221927266	0.174240183350649	0.213405242258206	0.155694235093326	0.198896360837699	0.238894236514113	0.17996434711168	0.00175992153838645	0.00250614895706962	0.00256177067893985
101	0.423750140311331	0.12	0.267610177231944	0.15620743322182	0.379012921242068	0.160412342858672	0.386688218028731	0.248566957527009	0.524809478530452	1.01	0.76	1.36	0.171331672750336	0.266535584161504	0.361739495572671	0.236662128522239	0.368168229854955	0.499674331187672	0.242049251918288	0.376528535828218	0.511059141035837	0.267610177231944	1.14540105104967	-0.0600787871248043	-0.0520541254236544	-0.152217998756357	-0.123922981182075	-0.165616221927266	0.174240183350649	0.213405242258206	0.155694235093326	0.198896360837699	0.238894236514113	0.17996434711168	0.00175992153838645	0.00250614895706962	0.00256177067893985
101	0.423750140311331	0.12	0.271308187728459	0.155456632179611	0.387159743277308	0.153045829755671	0.37300142556767	0.236003131771743	0.509999719363596	1.06	0.75	1.44	0.15715735269786	0.248386180957287	0.339615009216715	0.214280862048053	0.338669518560018	0.463058175071984	0.218048996748374	0.34463192140303	0.471227071416958	0.271308187728459	1.17315058529504	-0.00105583296019149	0.0254189642551223	-0.152217998756357	-0.123922981182075	-0.165616221927266	0.174240183350649	0.213405242258206	0.155694235093326	0.198896360837699	0.238894236514113	0.17996434711168	0.00175992153838645	0.00250614895706962	0.00256177067893985
101	0.423750140311331	0.12	0.27677540362112	0.159420081082936	0.394130726159304	0.154273775174285	0.391209471216678	0.248200373234535	0.534218569198821	1.01	0.76	1.41	0.170780055367693	0.269180800512406	0.367581545657119	0.235741986565501	0.371572760773861	0.507403534982221	0.24040363242682	0.378906929198092	0.517377632070429	0.27677540362112	1.16369507216034	-0.00281826348401321	0.0190048122175523	-0.152217998756357	-0.123922981182075	-0.165616221927266	0.174240183350649	0.213405242258206	0.155694235093326	0.198896360837699	0.238894236514113	0.17996434711168	0.00175992153838645	0.00250614895706962	0.00256177067893985
101	0.423750140311331	0.12	0.277036429044178	0.158184689172077	0.395888168916279	0.156774959377589	0.416512584591382	0.265696733815862	0.567328435366902	0.98	0.78	1.33	0.186186551556009	0.291870512260396	0.397554472964784	0.258831101164023	0.405749853866004	0.552668606567985	0.265551202359028	0.416274157383079	0.566911192269463	0.277036429044178	1.14317281917182	0.00415085647887242	0.0189909984348601	-0.152217998756357	-0.123922981182075	-0.165616221927266	0.174240183350649	0.213405242258206	0.155694235093326	0.198896360837699	0.238894236514113	0.17996434711168	0.00175992153838645	0.00250614895706962	0.00256177067893985
101	0.423750140311331	0.12	0.27874032026156	0.162038748800374	0.395441891722747	0.139766918551136	0.377028988904353	0.230990920606858	0.523067057201847	1	0.79	1.37	0.159940636113672	0.261058989505869	0.362177342898066	0.221313553278733	0.361233354992019	0.501153156705305	0.226814642584935	0.370219081775106	0.513625206899784	0.27874032026156	1.15452764109807	0.022956859971363	0.0416480544133068	-0.152217998756357	-0.123922981182075	-0.165616221927266	0.174240183350649	0.213405242258206	0.155694235093326	0.198896360837699	0.238894236514113	0.17996434711168	0.00175992153838645	0.00250614895706962	0.00256177067893985
101	0.423750140311331	0.12	0.278899245994138	0.1632001066487	0.394598385339576	0.155769451174619	0.358236452652199	0.228026367162236	0.488446538142161	0.97	0.75	1.44	0.16103243635058	0.252986921986654	0.344941407622728	0.224544911377101	0.352766978283714	0.480989045190328	0.228552356887641	0.359102838057703	0.489614105598405	0.278899245994138	1.13573845948573	0.0018811524517277	0.00864460776476498	-0.152217998756357	-0.123922981182075	-0.165616221927266	0.174240183350649	0.213405242258206	0.155694235093326	0.198896360837699	0.238894236514113	0.17996434711168	0.00175992153838645	0.00250614895706962	0.00256177067893985
101	0.423750140311331	0.12	0.281584940569309	0.164418933730233	0.398750947408385	0.162406008272783	0.412062850309789	0.265957992991802	0.558167707627776	1.03	0.7	1.46	0.180027710008766	0.278926496949625	0.377825283890484	0.246967442243313	0.382639780965841	0.518312119688369	0.249823010621253	0.38718316018485	0.524443479987195	0.281584940569309	1.1582308005526	-0.0275715180169129	-0.0129288357576289	-0.152217998756357	-0.123922981182075	-0.165616221927266	0.174240183350649	0.213405242258206	0.155694235093326	0.198896360837699	0.238894236514113	0.17996434711168	0.00175992153838645	0.00250614895706962	0.00256177067893985
101	0.423750140311331	0.12	0.285294388650328	0.164561861452885	0.406026915847771	0.141676099398938	0.397090376010993	0.244491220475476	0.549689531546511	1	0.77	1.29	0.169249486300573	0.274886525675892	0.380523565051211	0.234173658991854	0.380333110203738	0.526492561415622	0.240406205258653	0.390414593001597	0.54050904719993	0.285294388650328	1.12588700773338	-0.00419711746057331	0.00472857387646254	-0.152217998756357	-0.123922981182075	-0.165616221927266	0.174240183350649	0.213405242258206	0.155694235093326	0.198896360837699	0.238894236514113	0.17996434711168	0.00175992153838645	0.00250614895706962	0.00256177067893985
101	0.423750140311331	0.12	0.285470100833685	0.164839171496139	0.406101030171231	0.110615070603833	0.338592195545504	0.188692711621046	0.488491679469962	1	0.76	1.34	0.130470722558777	0.234118043172248	0.33776536378572	0.180438260290424	0.323780320857562	0.467122381424701	0.184641685216893	0.331324325215496	0.478048460102351	0.285470100833685	1.13404288373924	0.0480935179385653	0.0578880903742686	-0.152217998756357	-0.123922981182075	-0.165616221927266	0.174240183350649	0.213405242258206	0.155694235093326	0.198896360837699	0.238894236514113	0.17996434711168	0.00175992153838645	0.00250614895706962	0.00256177067893985
101	0.423750140311331	0.12	0.286586660985502	0.164479133124411	0.408694188846593	0.18631870449976	0.472830787030435	0.31855770826413	0.627103865796739	0.98	0.76	1.25	0.22348208936082	0.331711364874798	0.439940640388776	0.310816130594207	0.461340070693751	0.611864010793295	0.319494105171204	0.474277843138495	0.628967645913042	0.286586660985502	1.08305391764996	-0.00807134823071776	-0.0207062305021104	-0.152217998756357	-0.123922981182075	-0.165616221927266	0.174240183350649	0.213405242258206	0.155694235093326	0.198896360837699	0.238894236514113	0.17996434711168	0.00175992153838645	0.00250614895706962	0.00256177067893985
101	0.423750140311331	0.12	0.287858875093151	0.167770748689126	0.407947001497176	0.135380702459285	0.369152717474551	0.223497645585964	0.514807789363138	1.07	0.82	1.45	0.147319683517873	0.243329012999361	0.339338342480849	0.200115815154349	0.330532774876363	0.460949734598378	0.204764841408969	0.338214776143288	0.471657353903794	0.287858875093151	1.17916040027954	0.00883565412369547	0.0412461770193203	-0.152217998756357	-0.123922981182075	-0.165616221927266	0.174240183350649	0.213405242258206	0.155694235093326	0.198896360837699	0.238894236514113	0.17996434711168	0.00175992153838645	0.00250614895706962	0.00256177067893985
101	0.423750140311331	0.12	0.288713803959852	0.16744335198563	0.409984255934074	0.14660020641055	0.393936925106918	0.245541289580381	0.542332560633456	1.04	0.75	1.35	0.165551659194332	0.265604663398227	0.365657667602121	0.226771767902866	0.363823832241748	0.50087589658063	0.231851375658099	0.371985323497121	0.512099263640357	0.288713803959852	1.12144940683781	-0.0636660228060238	-0.0556493967735701	-0.152217998756357	-0.123922981182075	-0.165616221927266	0.174240183350649	0.213405242258206	0.155694235093326	0.198896360837699	0.238894236514113	0.17996434711168	0.00175992153838645	0.00250614895706962	0.00256177067893985
101	0.423750140311331	0.12	0.291006438592043	0.167756369331144	0.414256507852943	0.157800224299799	0.419238687835857	0.26802170546953	0.570455670202184	0.96	0.76	1.25	0.190709585432493	0.298307318858278	0.405905052284064	0.266722014478795	0.417205715377178	0.567689416275561	0.274234037381147	0.428953574029126	0.583729553812792	0.291006438592043	1.09081372922939	-0.00870243943090786	-0.0140945011997277	-0.152217998756357	-0.123922981182075	-0.165616221927266	0.174240183350649	0.213405242258206	0.155694235093326	0.198896360837699	0.238894236514113	0.17996434711168	0.00175992153838645	0.00250614895706962	0.00256177067893985
101	0.423750140311331	0.12	0.291232259614379	0.165243671667262	0.417220847561497	0.135886294913818	0.361940148198426	0.2194385157876	0.504441780609253	0.97	0.75	1.38	0.156025657920327	0.257347483178845	0.358669308437363	0.218150102358542	0.359815049303275	0.501479996248007	0.222629219513437	0.36717409149892	0.511801949419181	0.291232259614379	1.10141872451042	-0.00393824068566668	-0.00918560422207361	-0.152217998756357	-0.123922981182075	-0.165616221927266	0.174240183350649	0.213405242258206	0.155694235093326	0.198896360837699	0.238894236514113	0.17996434711168	0.00175992153838645	0.00250614895706962	0.00256177067893985
101	0.423750140311331	0.12	0.292424346414371	0.170563598084325	0.414285094744416	0.204923965494612	0.44975575669944	0.311440480532433	0.588071032866446	1.03	0.76	1.4	0.21081880535888	0.304446522714573	0.398074240070266	0.289209594705728	0.417651809068754	0.54609402343178	0.295112474341793	0.426167850548655	0.557236774541207	0.292424346414371	1.13644075131192	-0.0041406637694096	0.00497902580024487	-0.152217998756357	-0.123922981182075	-0.165616221927266	0.174240183350649	0.213405242258206	0.155694235093326	0.198896360837699	0.238894236514113	0.17996434711168	0.00175992153838645	0.00250614895706962	0.00256177067893985
101	0.423750140311331	0.12	0.296414222679557	0.171529930757851	0.421298514601262	0.125668148974136	0.414900107922186	0.244034541729133	0.585765674115239	1.05	0.81	1.34	0.163334360190616	0.277696112977755	0.392057865764893	0.223123426027064	0.379347664812752	0.53557190359844	0.229163511896097	0.389615746902447	0.550084956678325	0.296414222679557	1.16016509122436	0.0211617455636708	0.0451581445136889	-0.152217998756357	-0.123922981182075	-0.165616221927266	0.174240183350649	0.213405242258206	0.155694235093326	0.198896360837699	0.238894236514113	0.17996434711168	0.00175992153838645	0.00250614895706962	0.00256177067893985
101	0.423750140311331	0.12	0.297519948079471	0.172473320245074	0.422566575913868	0.125721575400482	0.350766227139574	0.206347601968643	0.495184852310505	1.03	0.77	1.47	0.140483027217277	0.23880433290249	0.337125638587704	0.193137826890523	0.328311190486332	0.463484554082141	0.196677075324904	0.334290631421107	0.471940465361878	0.297519948079471	1.15211925880563	-0.00111702870540442	0.0184853332285817	-0.152217998756357	-0.123922981182075	-0.165616221927266	0.174240183350649	0.213405242258206	0.155694235093326	0.198896360837699	0.238894236514113	0.17996434711168	0.00175992153838645	0.00250614895706962	0.00256177067893985
101	0.423750140311331	0.12	0.297810885415916	0.170413015514385	0.425208755317448	0.158292889941952	0.411431079860871	0.263304719795861	0.55955743992588	0.97	0.75	1.27	0.186315574359618	0.2911304362987	0.395945298237782	0.260003608784716	0.406272875066407	0.552542141348098	0.266762544475517	0.416835991225219	0.566962032592481	0.297810885415916	1.07218111218628	-0.0260361310081354	-0.0407039630828374	-0.152217998756357	-0.123922981182075	-0.165616221927266	0.174240183350649	0.213405242258206	0.155694235093326	0.198896360837699	0.238894236514113	0.17996434711168	0.00175992153838645	0.00250614895706962	0.00256177067893985
101	0.423750140311331	0.12	0.298331879563552	0.171331539788594	0.42533221933851	0.162975972486001	0.419087813322084	0.270802661700056	0.567372964944112	1	0.73	1.35	0.188373767691677	0.291522800749232	0.394671833806788	0.26112271480258	0.404107355770931	0.547091996739282	0.266520545801433	0.412385949587033	0.558283444039471	0.298331879563552	1.11559691745501	-0.0546869550961611	-0.0492792855212636	-0.152217998756357	-0.123922981182075	-0.165616221927266	0.174240183350649	0.213405242258206	0.155694235093326	0.198896360837699	0.238894236514113	0.17996434711168	0.00175992153838645	0.00250614895706962	0.00256177067893985
101	0.423750140311331	0.12	0.298932144097342	0.172210528335693	0.425653759858992	0.114359450046156	0.343827133223688	0.194438234707105	0.493216031740272	0.99	0.77	1.31	0.135840039759897	0.240207341513837	0.344574643267777	0.188617644196064	0.333534523068618	0.478451401941172	0.193469080791828	0.342099709970636	0.4907311841675	0.298932144097342	1.08864154177256	-0.00361377394688416	-0.0049014572697668	-0.152217998756357	-0.123922981182075	-0.165616221927266	0.174240183350649	0.213405242258206	0.155694235093326	0.198896360837699	0.238894236514113	0.17996434711168	0.00175992153838645	0.00250614895706962	0.00256177067893985
101	0.423750140311331	0.12	0.299194226142292	0.174228543512244	0.42415990877234	0.126057626357081	0.35689136095085	0.210175072208011	0.503607649693689	0.98	0.72	1.34	0.148048828538983	0.251396834788111	0.354744841037239	0.206233828465322	0.350198864888447	0.494163901311572	0.210298685169454	0.357111036825742	0.503942081346025	0.299194226142292	1.09830120755645	-0.0146893202050344	-0.0208217705587825	-0.152217998756357	-0.123922981182075	-0.165616221927266	0.174240183350649	0.213405242258206	0.155694235093326	0.198896360837699	0.238894236514113	0.17996434711168	0.00175992153838645	0.00250614895706962	0.00256177067893985
101	0.423750140311331	0.12	0.300159271600023	0.173700182870072	0.426618360329973	0.141610984764606	0.369179261722597	0.22726816292363	0.511090360521564	1.01	0.78	1.36	0.156615480653971	0.254409534438802	0.352203588223633	0.216315735812284	0.351387905014196	0.486460074216107	0.221505833087997	0.359837263043957	0.498186111212794	0.300159271600023	1.11372621656333	0.0180774851863359	0.0246752808707176	-0.152217998756357	-0.123922981182075	-0.165616221927266	0.174240183350649	0.213405242258206	0.155694235093326	0.198896360837699	0.238894236514113	0.17996434711168	0.00175992153838645	0.00250614895706962	0.00256177067893985
101	0.423750140311331	0.12	0.300718912107894	0.176108767593465	0.425329056622324	0.16860692096916	0.442798670178378	0.289281388018936	0.596315952337821	1.03	0.74	1.28	0.195918889580634	0.299890097884384	0.403861306188134	0.268820916132616	0.411480133564154	0.554139350995693	0.275601175515412	0.421887584521598	0.568151586981548	0.300718912107894	1.08411481708912	0.0570572455911604	0.05031605579473	-0.152217998756357	-0.123922981182075	-0.165616221927266	0.174240183350649	0.213405242258206	0.155694235093326	0.198896360837699	0.238894236514113	0.17996434711168	0.00175992153838645	0.00250614895706962	0.00256177067893985
101	0.423750140311331	0.12	0.307950592097788	0.178499507282601	0.437401676912974	0.165630620853532	0.435412565580359	0.282833383129789	0.58799174803093	1.08	0.81	1.41	0.184944462483492	0.284715835198509	0.384487207913527	0.250493546158111	0.385626464553427	0.520759382948742	0.256577688326204	0.394937822945066	0.53342088210236	0.307950592097788	1.16959442138421	-0.0207467028060636	0.0131493333558199	-0.152217998756357	-0.123922981182075	-0.165616221927266	0.174240183350649	0.213405242258206	0.155694235093326	0.198896360837699	0.238894236514113	0.17996434711168	0.00175992153838645	0.00250614895706962	0.00256177067893985
101	0.423750140311331	0.12	0.31031038504847	0.177434718528849	0.44318605156809	0.125223628434379	0.373241191628658	0.219220024868938	0.527262358388378	0.98	0.71	1.31	0.153705401310208	0.261696837134663	0.369688272959117	0.213724252327318	0.363884160063769	0.51404406780022	0.218109196886029	0.371351394551901	0.524580008624835	0.31031038504847	1.08601781101705	-0.0592718043189148	-0.0659978604219889	-0.152217998756357	-0.123922981182075	-0.165616221927266	0.174240183350649	0.213405242258206	0.155694235093326	0.198896360837699	0.238894236514113	0.17996434711168	0.00175992153838645	0.00250614895706962	0.00256177067893985
101	0.423750140311331	0.12	0.311268247808588	0.17713469936767	0.445401796249505	0.153959952458608	0.402791253694077	0.255371028771436	0.550211478616719	0.96	0.73	1.33	0.182189074417407	0.287362924631641	0.392536774845876	0.255073801188922	0.402322442994723	0.549571084800523	0.260536003352982	0.410930425278393	0.561267535537996	0.311268247808588	1.07880905215789	0.0047947906716601	-0.00661918867425487	-0.152217998756357	-0.123922981182075	-0.165616221927266	0.174240183350649	0.213405242258206	0.155694235093326	0.198896360837699	0.238894236514113	0.17996434711168	0.00175992153838645	0.00250614895706962	0.00256177067893985
101	0.423750140311331	0.12	0.311823504054941	0.180385683917655	0.443261324192227	0.163743388594846	0.40823062225917	0.264192007574376	0.552269236943964	0.98	0.72	1.42	0.185378237595139	0.286447247142657	0.387516256690175	0.257841396562319	0.398417630908748	0.538993865255176	0.261899495431076	0.404737714980095	0.547434611804128	0.311823504054941	1.11846543578346	-0.00254151550672688	-0.00320636324172368	-0.152217998756357	-0.123922981182075	-0.165616221927266	0.174240183350649	0.213405242258206	0.155694235093326	0.198896360837699	0.238894236514113	0.17996434711168	0.00175992153838645	0.00250614895706962	0.00256177067893985
101	0.423750140311331	0.12	0.311958615179658	0.179532794875508	0.444384435483809	0.121528764994328	0.381547471012879	0.22138591802028	0.541709024005479	1.01	0.77	1.32	0.152047351822529	0.262045947099387	0.372044542376244	0.209734645402042	0.361467089923947	0.513199534445852	0.215131961962044	0.370722184901891	0.526414673904183	0.311958615179658	1.11441177314137	0.0046146880267739	0.0191534790217202	-0.152217998756357	-0.123922981182075	-0.165616221927266	0.174240183350649	0.213405242258206	0.155694235093326	0.198896360837699	0.238894236514113	0.17996434711168	0.00175992153838645	0.00250614895706962	0.00256177067893985
101	0.423750140311331	0.12	0.313429858826092	0.180242261058073	0.446617456594111	0.126008418549395	0.36270499855028	0.213565442325494	0.511844554775065	1.03	0.74	1.3	0.144960124657784	0.246190400616016	0.347420676574248	0.199066373456018	0.338080767700849	0.47709516194568	0.20369441958678	0.345969588242802	0.488208340775191	0.313429858826092	1.09375035711009	0.0663686296306034	0.0679261175914939	-0.152217998756357	-0.123922981182075	-0.165616221927266	0.174240183350649	0.213405242258206	0.155694235093326	0.198896360837699	0.238894236514113	0.17996434711168	0.00175992153838645	0.00250614895706962	0.00256177067893985
101	0.423750140311331	0.12	0.314405095441996	0.180228191377186	0.448581999506806	0.13001911889478	0.404069565042524	0.240879826480498	0.567259303604549	0.99	0.72	1.26	0.168116833482759	0.28201156059536	0.395906287707962	0.233343747938409	0.391427991760442	0.549512235582476	0.238916616055663	0.400781939101504	0.562704241574457	0.314405095441996	1.08009013099659	0.00560369956813692	-0.00399288009453026	-0.152217998756357	-0.123922981182075	-0.165616221927266	0.174240183350649	0.213405242258206	0.155694235093326	0.198896360837699	0.238894236514113	0.17996434711168	0.00175992153838645	0.00250614895706962	0.00256177067893985
101	0.423750140311331	0.12	0.314769641206862	0.180277555780862	0.449261726632862	0.151925921007706	0.390840611121758	0.246666892233126	0.53501433001039	0.97	0.69	1.33	0.1753818701388	0.277890383602604	0.380398897066408	0.245211248353435	0.388534161568016	0.531857074782598	0.249455623091873	0.39529199884609	0.541051099489157	0.314769641206862	1.05928274533922	-0.0467394238997194	-0.0703569530659445	-0.152217998756357	-0.123922981182075	-0.165616221927266	0.174240183350649	0.213405242258206	0.155694235093326	0.198896360837699	0.238894236514113	0.17996434711168	0.00175992153838645	0.00250614895706962	0.00256177067893985
101	0.423750140311331	0.12	0.317444917705242	0.184709008991942	0.450180826418541	0.153055207422914	0.420709665555185	0.266194380561692	0.575224950548679	0.99	0.77	1.34	0.185903447616327	0.293813029062404	0.401722610508481	0.258095583937979	0.40790983855744	0.557724093176902	0.264281942520867	0.417742587996488	0.571228846134956	0.317444917705242	1.10503611660115	0.0197508854227502	0.0258368251826073	-0.152217998756357	-0.123922981182075	-0.165616221927266	0.174240183350649	0.213405242258206	0.155694235093326	0.198896360837699	0.238894236514113	0.17996434711168	0.00175992153838645	0.00250614895706962	0.00256177067893985
101	0.423750140311331	0.12	0.320288465895796	0.184401875891129	0.456175055900463	0.162720426210214	0.436024793234632	0.281602194088698	0.590447392380566	1	0.75	1.33	0.195813594537306	0.303192176278877	0.410570758020448	0.271396825642424	0.420223092253324	0.569049358864225	0.277767438169287	0.430129374543869	0.582513181068584	0.320288465895796	1.11363038599762	0.00164269977741211	0.00833936334667827	-0.152217998756357	-0.123922981182075	-0.165616221927266	0.174240183350649	0.213405242258206	0.155694235093326	0.198896360837699	0.238894236514113	0.17996434711168	0.00175992153838645	0.00250614895706962	0.00256177067893985
101	0.423750140311331	0.12	0.322493633774279	0.18836982320141	0.456617444347148	0.118021474767877	0.355914386260295	0.204006790163604	0.507821982356987	1	0.77	1.3	0.14176970901006	0.247334311432239	0.352898913854418	0.196445246579409	0.342722363868339	0.48899948115727	0.201584187585359	0.351627306116575	0.501779767909779	0.322493633774279	1.10630682660205	0.0328709798364121	0.0382085402207519	-0.152217998756357	-0.123922981182075	-0.165616221927266	0.174240183350649	0.213405242258206	0.155694235093326	0.198896360837699	0.238894236514113	0.17996434711168	0.00175992153838645	0.00250614895706962	0.00256177067893985
101	0.423750140311331	0.12	0.323122032816446	0.185731698708589	0.460512366924302	0.15131028308803	0.388301523504719	0.244721240768812	0.531881806240626	1.02	0.75	1.41	0.166913440736091	0.264843146134859	0.362772851533628	0.229634042102615	0.364362521687393	0.499091001272171	0.234165499824363	0.371518810771813	0.50886615188333	0.323122032816446	1.1159677531271	-0.0165367976634672	-0.00992411173885017	-0.152217998756357	-0.123922981182075	-0.165616221927266	0.174240183350649	0.213405242258206	0.155694235093326	0.198896360837699	0.238894236514113	0.17996434711168	0.00175992153838645	0.00250614895706962	0.00256177067893985
101	0.423750140311331	0.12	0.323489886584288	0.185264347113916	0.46171542605466	0.0998517340035424	0.354797616242087	0.188477272507911	0.521117959976264	1	0.75	1.32	0.131075463982189	0.246742015893478	0.362408567804766	0.181679065036677	0.342000382000428	0.502321698964179	0.186051899223803	0.35025389541438	0.514405080571185	0.323489886584288	1.08624623580144	-0.063705668384907	-0.0691324701292799	-0.152217998756357	-0.123922981182075	-0.165616221927266	0.174240183350649	0.213405242258206	0.155694235093326	0.198896360837699	0.238894236514113	0.17996434711168	0.00175992153838645	0.00250614895706962	0.00256177067893985
101	0.423750140311331	0.12	0.325916416328911	0.190047313276301	0.46178551938152	0.141151282488982	0.385203431889041	0.236852072321353	0.533554791456729	1.02	0.76	1.33	0.161535323607262	0.262712335235137	0.363889346863012	0.22222931000387	0.361421760176455	0.50061421034904	0.227615470848084	0.370163825738104	0.512733349783825	0.325916416328911	1.10289368618061	-0.0226541852563619	-0.0224541520798163	-0.152217998756357	-0.123922981182075	-0.165616221927266	0.174240183350649	0.213405242258206	0.155694235093326	0.198896360837699	0.238894236514113	0.17996434711168	0.00175992153838645	0.00250614895706962	0.00256177067893985
101	0.423750140311331	0.12	0.329640338558369	0.189362311392096	0.469918365724642	0.144298756449352	0.414198901806416	0.256719342064241	0.57167846154859	0.95	0.74	1.25	0.184968047945704	0.298433151597962	0.411898255250221	0.259991590069545	0.419478447630025	0.578965305190504	0.266665078509703	0.430294189576298	0.59385386118793	0.329640338558369	1.04735996520006	0.00465083637350844	-0.0200120898317924	-0.152217998756357	-0.123922981182075	-0.165616221927266	0.174240183350649	0.213405242258206	0.155694235093326	0.198896360837699	0.238894236514113	0.17996434711168	0.00175992153838645	0.00250614895706962	0.00256177067893985
101	0.423750140311331	0.12	0.330460915730265	0.191209902531084	0.469711928929447	0.127761948088478	0.389599118711286	0.230663887038981	0.548534350383592	0.97	0.76	1.29	0.16385162752432	0.276750949194301	0.389650270864283	0.22900583888587	0.386798619216002	0.544591399546135	0.234920454296866	0.396771212309245	0.558670561966481	0.330460915730265	1.09118412645697	-0.00170595529358887	-0.00465718932447168	-0.152217998756357	-0.123922981182075	-0.165616221927266	0.174240183350649	0.213405242258206	0.155694235093326	0.198896360837699	0.238894236514113	0.17996434711168	0.00175992153838645	0.00250614895706962	0.00256177067893985
101	0.423750140311331	0.12	0.330638782343778	0.192465869102916	0.46881169558464	0.151188716041659	0.444405248999972	0.280001951469485	0.60880854653046	1.05	0.79	1.4	0.186916122082311	0.296664024447528	0.406411926812745	0.255088590565053	0.404863994740653	0.554639398916254	0.260881905350665	0.414121629245969	0.56731770286633	0.330638782343778	1.14610349184714	0.00183476949649328	0.024606505704726	-0.152217998756357	-0.123922981182075	-0.165616221927266	0.174240183350649	0.213405242258206	0.155694235093326	0.198896360837699	0.238894236514113	0.17996434711168	0.00175992153838645	0.00250614895706962	0.00256177067893985
101	0.423750140311331	0.12	0.331174127559722	0.188162829567791	0.474185425551653	0.116535079115762	0.337746857111353	0.19255472083815	0.482938993384557	1	0.73	1.35	0.13372766807935	0.234562411173469	0.335397154267588	0.185256784636091	0.324946054280263	0.464635323924436	0.188927565510593	0.331411595082881	0.47382088569637	0.331174127559722	1.05950648619011	-0.0374716485907203	-0.0533153473614516	-0.152217998756357	-0.123922981182075	-0.165616221927266	0.174240183350649	0.213405242258206	0.155694235093326	0.198896360837699	0.238894236514113	0.17996434711168	0.00175992153838645	0.00250614895706962	0.00256177067893985
101	0.423750140311331	0.12	0.331564526009573	0.194392084878291	0.468736967140854	0.140642193219468	0.425331055948179	0.261180728273692	0.589481383622667	1.05	0.84	1.39	0.174311584798765	0.283865241193324	0.393418897587882	0.237866481639011	0.387363962413721	0.536861443188432	0.244370721225404	0.397935666399257	0.551460737857838	0.331564526009573	1.14526989960179	0.0342941942641619	0.0623658238626005	-0.152217998756357	-0.123922981182075	-0.165616221927266	0.174240183350649	0.213405242258206	0.155694235093326	0.198896360837699	0.238894236514113	0.17996434711168	0.00175992153838645	0.00250614895706962	0.00256177067893985
101	0.423750140311331	0.12	0.332296028268573	0.192808745444577	0.471783311092568	0.139742827381604	0.395639868883519	0.242377724059253	0.548902013707786	0.99	0.71	1.34	0.169546970134909	0.276756213031255	0.383965455927602	0.235537185044851	0.384473867679181	0.533410550313511	0.239947783021534	0.391667185639466	0.543453907858376	0.332296028268573	1.08276542385167	-0.0210299752154641	-0.0312328945489548	-0.152217998756357	-0.123922981182075	-0.165616221927266	0.174240183350649	0.213405242258206	0.155694235093326	0.198896360837699	0.238894236514113	0.17996434711168	0.00175992153838645	0.00250614895706962	0.00256177067893985
101	0.423750140311331	0.12	0.333418729974593	0.191498623146571	0.475338836802615	0.108209097268575	0.373235343089109	0.205946161904429	0.540524524273789	0.96	0.74	1.35	0.146787846803375	0.266022983173598	0.385258119543822	0.205432190545071	0.372303875006023	0.539175559466975	0.209749568903271	0.38008914961701	0.550497953284117	0.333418729974593	1.08431929295358	-0.0222877908094842	-0.0288533482970984	-0.152217998756357	-0.123922981182075	-0.165616221927266	0.174240183350649	0.213405242258206	0.155694235093326	0.198896360837699	0.238894236514113	0.17996434711168	0.00175992153838645	0.00250614895706962	0.00256177067893985
101	0.423750140311331	0.12	0.334795778922165	0.195442844009841	0.474148713834489	0.152590006992474	0.419357140193095	0.265061644660336	0.573652635725854	0.93	0.71	1.23	0.193080151913953	0.305474375360653	0.417868598807354	0.272601249572997	0.431285637650397	0.589970025727798	0.279458981914818	0.442137822513071	0.604816704377955	0.334795778922165	1.03533680399805	0.0665061456730947	0.0402237250723354	-0.152217998756357	-0.123922981182075	-0.165616221927266	0.174240183350649	0.213405242258206	0.155694235093326	0.198896360837699	0.238894236514113	0.17996434711168	0.00175992153838645	0.00250614895706962	0.00256177067893985
101	0.423750140311331	0.12	0.338832919310258	0.195301656184745	0.48236418243577	0.158842871045552	0.405470539057016	0.259790695345557	0.551150382768474	1	0.75	1.31	0.180038580572318	0.280996747087564	0.381954913602809	0.249207277759958	0.388952379975951	0.528697482191944	0.255207146249682	0.398365672959327	0.541452524443077	0.338832919310258	1.07061359863699	0.0599505231828403	0.0493168730927968	-0.152217998756357	-0.123922981182075	-0.165616221927266	0.174240183350649	0.213405242258206	0.155694235093326	0.198896360837699	0.238894236514113	0.17996434711168	0.00175992153838645	0.00250614895706962	0.00256177067893985
101	0.423750140311331	0.12	0.344041594363925	0.198716872735099	0.489366315992751	0.164498710481951	0.46497685535098	0.301367131767683	0.628586578934278	1.03	0.8	1.36	0.204653974034151	0.315758924084784	0.426863874135417	0.281091419080282	0.433693625922181	0.58629583276408	0.288227115831486	0.444722843094952	0.601178152225475	0.344041594363925	1.12057024533346	-0.0278971389482494	-0.0142108961913895	-0.152217998756357	-0.123922981182075	-0.165616221927266	0.174240183350649	0.213405242258206	0.155694235093326	0.198896360837699	0.238894236514113	0.17996434711168	0.00175992153838645	0.00250614895706962	0.00256177067893985
101	0.423750140311331	0.12	0.344336936039596	0.198832903609181	0.489840968470011	0.124085849579624	0.370394826365608	0.216749266119815	0.524040386611401	0.94	0.74	1.27	0.157170030436108	0.268582068006078	0.379994105576048	0.221490240004451	0.378496501772587	0.535502763540723	0.227035804093684	0.387990192918396	0.548912539918374	0.344336936039596	1.03905682049925	0.0199661229761193	-0.0028656146303256	-0.152217998756357	-0.123922981182075	-0.165616221927266	0.174240183350649	0.213405242258206	0.155694235093326	0.198896360837699	0.238894236514113	0.17996434711168	0.00175992153838645	0.00250614895706962	0.00256177067893985
101	0.423750140311331	0.12	0.344460849175364	0.195403639450792	0.493518058899935	0.164153227456864	0.461263650916285	0.298756185930356	0.623771115902214	0.98	0.72	1.27	0.2094414964242	0.323366523752975	0.437291551081749	0.291207619195348	0.449609065621148	0.608010512046947	0.298030174299652	0.460240614533096	0.622341960442605	0.344460849175364	1.06816663569381	0.0310307145431634	0.0171589885617143	-0.152217998756357	-0.123922981182075	-0.165616221927266	0.174240183350649	0.213405242258206	0.155694235093326	0.198896360837699	0.238894236514113	0.17996434711168	0.00175992153838645	0.00250614895706962	0.00256177067893985
101	0.423750140311331	0.12	0.344613835030047	0.198934754974678	0.490292915085415	0.154242259907056	0.454675880363164	0.288446158377438	0.620905602348891	1.07	0.79	1.44	0.190396687288443	0.300121110636619	0.409845533984796	0.258762891333432	0.407886331661226	0.55700977198902	0.264152713252849	0.416417417829641	0.568528395873676	0.344613835030047	1.15585843071599	-0.0401720562202177	-0.00982477231605407	-0.152217998756357	-0.123922981182075	-0.165616221927266	0.174240183350649	0.213405242258206	0.155694235093326	0.198896360837699	0.238894236514113	0.17996434711168	0.00175992153838645	0.00250614895706962	0.00256177067893985
101	0.423750140311331	0.12	0.345536231699282	0.199374459682262	0.491698003716303	0.120940367756973	0.346295741985145	0.200529774608855	0.492061709361434	0.96	0.68	1.3	0.143288020637793	0.247444707506074	0.351601394374356	0.200735846843329	0.346651609025234	0.492567371207139	0.204268083688099	0.352795994944757	0.501285809548973	0.345536231699282	1.04275196207338	-0.0468481082737932	-0.0759278709878624	-0.152217998756357	-0.123922981182075	-0.165616221927266	0.174240183350649	0.213405242258206	0.155694235093326	0.198896360837699	0.238894236514113	0.17996434711168	0.00175992153838645	0.00250614895706962	0.00256177067893985
101	0.423750140311331	0.12	0.346829106414724	0.199084589873632	0.494573622955816	0.142211118755152	0.424422372518466	0.26167755785441	0.587167187182523	1.03	0.79	1.35	0.177856225937589	0.288470138587927	0.399084051238265	0.244365235825887	0.396343018486749	0.54832080114761	0.250650389245545	0.406480917127136	0.562367744397545	0.346829106414724	1.1197083262354	-0.00551619120620853	0.00785171335391516	-0.152217998756357	-0.123922981182075	-0.165616221927266	0.174240183350649	0.213405242258206	0.155694235093326	0.198896360837699	0.238894236514113	0.17996434711168	0.00175992153838645	0.00250614895706962	0.00256177067893985
101	0.423750140311331	0.12	0.347330635595571	0.197770781148828	0.496890490042314	0.123788946446541	0.418655580256944	0.244753099939056	0.592558060574833	0.96	0.71	1.25	0.175223347603637	0.299723404050169	0.424223460496701	0.245663158924264	0.420212256240273	0.594761353556282	0.251507366770907	0.430180376929592	0.608935082114156	0.347330635595571	1.05739204293655	0.031107768989435	0.0142767761145842	-0.152217998756357	-0.123922981182075	-0.165616221927266	0.174240183350649	0.213405242258206	0.155694235093326	0.198896360837699	0.238894236514113	0.17996434711168	0.00175992153838645	0.00250614895706962	0.00256177067893985
101	0.423750140311331	0.12	0.348101168455297	0.200826400217326	0.495375936693268	0.157197039809934	0.437365529158791	0.279251335655412	0.595479722662171	0.98	0.75	1.32	0.196469195498038	0.307711522491822	0.418953849485606	0.273554124449627	0.428442514384666	0.583330904319706	0.28009450898663	0.438666820391079	0.597316459074528	0.348101168455297	1.079346599461	0.0155276627873094	0.0109015534719101	-0.152217998756357	-0.123922981182075	-0.165616221927266	0.174240183350649	0.213405242258206	0.155694235093326	0.198896360837699	0.238894236514113	0.17996434711168	0.00175992153838645	0.00250614895706962	0.00256177067893985
101	0.423750140311331	0.12	0.356508194102779	0.2040959624088	0.508920425796757	0.145074051926837	0.477968592954576	0.296811976474057	0.659125209435094	0.98	0.76	1.3	0.208194114380568	0.335263587049365	0.462333059718162	0.28953616868771	0.466252058967099	0.642967949246489	0.296821975138406	0.477973758899377	0.65916591727069	0.356508194102779	1.08347848945718	0.0210159035195047	0.0183777934461147	-0.152217998756357	-0.123922981182075	-0.165616221927266	0.174240183350649	0.213405242258206	0.155694235093326	0.198896360837699	0.238894236514113	0.17996434711168	0.00175992153838645	0.00250614895706962	0.00256177067893985
101	0.423750140311331	0.12	0.358186904403687	0.209378235630556	0.506995573176818	0.14522443508035	0.443533484071619	0.275530082499185	0.611536885644053	1.02	0.78	1.38	0.188045979971366	0.302706288568721	0.417366597166075	0.258769781730744	0.416553654767728	0.574337527804711	0.264702398909096	0.426101452668509	0.587483216647098	0.358186904403687	1.12532037418904	0.00256892411435482	0.0150352648313854	-0.152217998756357	-0.123922981182075	-0.165616221927266	0.174240183350649	0.213405242258206	0.155694235093326	0.198896360837699	0.238894236514113	0.17996434711168	0.00175992153838645	0.00250614895706962	0.00256177067893985
101	0.423750140311331	0.12	0.36348660849984	0.207529498398784	0.519443718600895	0.128942675012744	0.413591613419285	0.245756735859345	0.581426490979225	1	0.74	1.37	0.169963952895634	0.286037594271505	0.402111235647376	0.23507605448956	0.395616764328374	0.556157474167188	0.239914597975182	0.403802988746468	0.567687453355785	0.36348660849984	1.09063870396677	0.024090324989284	0.0230098391627785	-0.152217998756357	-0.123922981182075	-0.165616221927266	0.174240183350649	0.213405242258206	0.155694235093326	0.198896360837699	0.238894236514113	0.17996434711168	0.00175992153838645	0.00250614895706962	0.00256177067893985
101	0.423750140311331	0.12	0.364087908801724	0.209083633448163	0.519092184155286	0.126398994460218	0.424613975946715	0.250327174663575	0.598900777229854	1.02	0.76	1.23	0.170463849634545	0.289146925601599	0.407830001568652	0.234376250316564	0.397557443166715	0.560738636016867	0.241040132889487	0.408819386679422	0.576682206837975	0.364087908801724	1.05939497896034	-0.0106653317187133	-0.0160351027226599	-0.152217998756357	-0.123922981182075	-0.165616221927266	0.174240183350649	0.213405242258206	0.155694235093326	0.198896360837699	0.238894236514113	0.17996434711168	0.00175992153838645	0.00250614895706962	0.00256177067893985
101	0.423750140311331	0.12	0.36824023098625	0.215555856345904	0.520924605626596	0.132665482582077	0.398529460235238	0.239433102537897	0.557625817932579	1	0.76	1.32	0.166283662176203	0.276774336675238	0.387265011174274	0.230357187782642	0.383422863151486	0.536488538520329	0.235966724731374	0.3927282653836	0.549518271614459	0.36824023098625	1.06600447893229	0.0140483738403542	0.00422741157917653	-0.152217998756357	-0.123922981182075	-0.165616221927266	0.174240183350649	0.213405242258206	0.155694235093326	0.198896360837699	0.238894236514113	0.17996434711168	0.00175992153838645	0.00250614895706962	0.00256177067893985
101	0.423750140311331	0.12	0.373124246406464	0.213197415137583	0.533051077675345	0.126394269029216	0.427581525677411	0.252072910294718	0.603090141060104	0.98	0.71	1.34	0.176802183186071	0.29990270331473	0.423003223443389	0.245873649702512	0.417065959768372	0.588258269834231	0.250657055798202	0.425179507031836	0.599733072140311	0.373124246406464	1.06754599929473	-0.0403053846657746	-0.0524791203514925	-0.152217998756357	-0.123922981182075	-0.165616221927266	0.174240183350649	0.213405242258206	0.155694235093326	0.198896360837699	0.238894236514113	0.17996434711168	0.00175992153838645	0.00250614895706962	0.00256177067893985
101	0.423750140311331	0.12	0.374402337291906	0.218285579332091	0.53051909525172	0.153681853956646	0.457374426755766	0.289798021267904	0.624950832243628	0.98	0.69	1.33	0.204416986174677	0.322621601975511	0.440826217776344	0.284909643940555	0.449659333436357	0.614409022932158	0.289886598739344	0.457463414618351	0.625095084427383	0.374402337291906	1.05892124676206	0.0268205545736677	0.00488323093571637	-0.152217998756357	-0.123922981182075	-0.165616221927266	0.174240183350649	0.213405242258206	0.155694235093326	0.198896360837699	0.238894236514113	0.17996434711168	0.00175992153838645	0.00250614895706962	0.00256177067893985
101	0.423750140311331	0.12	0.37492938846407	0.219897068096917	0.529961708831223	0.151538174071158	0.450649215583549	0.284162644172222	0.617135786994876	0.99	0.7	1.37	0.198102043121266	0.314167017266318	0.43023199141137	0.274842432516852	0.435868433669725	0.596894434822598	0.279256577758959	0.442916014170133	0.606499206676536	0.37492938846407	1.09764553645943	-0.0258118447061234	-0.0301567559898123	-0.152217998756357	-0.123922981182075	-0.165616221927266	0.174240183350649	0.213405242258206	0.155694235093326	0.198896360837699	0.238894236514113	0.17996434711168	0.00175992153838645	0.00250614895706962	0.00256177067893985
101	0.423750140311331	0.12	0.379617478252495	0.220849212414837	0.538385744090154	0.129688404280335	0.404662697377279	0.240994068069377	0.56833132668518	0.89	0.65	1.2	0.180835538482198	0.303648124495798	0.426460710509398	0.258475670534461	0.434016749386401	0.60955782823834	0.26378865084449	0.442968734400526	0.622061797099279	0.379617478252495	0.996901513710278	-0.00218463159875461	-0.055462954895414	-0.152217998756357	-0.123922981182075	-0.165616221927266	0.174240183350649	0.213405242258206	0.155694235093326	0.198896360837699	0.238894236514113	0.17996434711168	0.00175992153838645	0.00250614895706962	0.00256177067893985
101	0.423750140311331	0.12	0.394611821248463	0.230977519103536	0.55824612339339	0.120327526703044	0.404547076770051	0.233768836183466	0.575325317356636	1	0.72	1.36	0.16145926291473	0.279412234307991	0.397365205701253	0.223199444421091	0.386256287413721	0.54931313040635	0.227395352866761	0.393521994248194	0.559678429113302	0.394611821248463	1.07693180606714	-0.00513363924931442	-0.00798276456677564	-0.152217998756357	-0.123922981182075	-0.165616221927266	0.174240183350649	0.213405242258206	0.155694235093326	0.198896360837699	0.238894236514113	0.17996434711168	0.00175992153838645	0.00250614895706962	0.00256177067893985
101	0.423750140311331	0.13	0.249481855145009	0.149098388435559	0.349865321854459	0.149839457243538	0.351815848539428	0.220976540716894	0.482655156361962	1.02	0.77	1.46	0.15091813240615	0.240276142617687	0.329634152829224	0.207732756370134	0.330730473536668	0.453728190703201	0.211628114830688	0.336907404514295	0.462205771995382	0.249481855145009	1.18808100674642	0.04337042191591	0.0681610036815572	-0.152217998756357	-0.123922981182075	-0.165616221927266	0.174240183350649	0.213405242258206	0.155694235093326	0.198896360837699	0.238894236514113	0.17996434711168	0.00175992153838645	0.00250614895706962	0.00256177067893985
101	0.423750140311331	0.13	0.254808293566724	0.151830582664224	0.357786004469224	0.189632524095386	0.439188481986509	0.29743915951612	0.580937804456898	0.94	0.69	1.28	0.216006277307825	0.318947475459226	0.421888673610627	0.304591540892961	0.449749443510854	0.594907346128747	0.310821285441136	0.458855203135911	0.607026812332449	0.254808293566724	1.11552471063746	0.0316908189106914	0.0206839282625795	-0.152217998756357	-0.123922981182075	-0.165616221927266	0.174240183350649	0.213405242258206	0.155694235093326	0.198896360837699	0.238894236514113	0.17996434711168	0.00175992153838645	0.00250614895706962	0.00256177067893985
101	0.423750140311331	0.13	0.269407353388066	0.16182991221933	0.376984794556802	0.175920756900232	0.390119643763291	0.258291169513992	0.52194811801259	1.05	0.78	1.47	0.173098459356458	0.261445675541989	0.349792891727519	0.236574619490649	0.357319247316074	0.478063875141499	0.241148116046393	0.364196573458849	0.487293709651999	0.269407353388066	1.19603930471126	0.021458634946031	0.0553787378719568	-0.152217998756357	-0.123922981182075	-0.165616221927266	0.174240183350649	0.213405242258206	0.155694235093326	0.198896360837699	0.238894236514113	0.17996434711168	0.00175992153838645	0.00250614895706962	0.00256177067893985
101	0.423750140311331	0.13	0.271178195431703	0.159321077391266	0.383035313472141	0.151604393482428	0.389169082768864	0.245432570008013	0.532905595529715	1.05	0.79	1.32	0.164704388783668	0.261162794770285	0.357621200756902	0.225216213580838	0.35711310548991	0.489009997398981	0.231324360259344	0.366775687867322	0.502322512617681	0.271178195431703	1.16091046989292	-0.0204644485002581	0.00527261187257838	-0.152217998756357	-0.123922981182075	-0.165616221927266	0.174240183350649	0.213405242258206	0.155694235093326	0.198896360837699	0.238894236514113	0.17996434711168	0.00175992153838645	0.00250614895706962	0.00256177067893985
101	0.423750140311331	0.13	0.274379383286651	0.161053998672834	0.387704767900468	0.142017396995975	0.377241611151343	0.232473296220299	0.522009926082387	1.03	0.75	1.35	0.158120914521517	0.256587700697868	0.355054486874219	0.217309286925983	0.352634504052552	0.487959721179121	0.222147382896372	0.360439430555556	0.498777582291688	0.274379383286651	1.13057671674679	-0.0440815047652485	-0.0333620793877483	-0.152217998756357	-0.123922981182075	-0.165616221927266	0.174240183350649	0.213405242258206	0.155694235093326	0.198896360837699	0.238894236514113	0.17996434711168	0.00175992153838645	0.00250614895706962	0.00256177067893985
101	0.423750140311331	0.13	0.279996260987992	0.168717533324983	0.391274988651002	0.167107100371823	0.413969489216171	0.269674608596713	0.558264369835628	1.05	0.76	1.35	0.180311807412706	0.276791304908905	0.373270802405105	0.246222379366658	0.377968668056678	0.509714956746699	0.25198535923641	0.38678556365331	0.521671519100518	0.279996260987992	1.1409292124341	-0.0620079437385093	-0.0490935913825001	-0.152217998756357	-0.123922981182075	-0.165616221927266	0.174240183350649	0.213405242258206	0.155694235093326	0.198896360837699	0.238894236514113	0.17996434711168	0.00175992153838645	0.00250614895706962	0.00256177067893985
101	0.423750140311331	0.13	0.286893215055591	0.17038954386551	0.403396886245672	0.138105331123717	0.345012256867473	0.210444237265692	0.479580276469254	0.97	0.73	1.29	0.149237873515915	0.244667643176288	0.340097412836661	0.208442243892907	0.3417300940449	0.475017944196893	0.21320966622595	0.349547445757742	0.485939435993242	0.286893215055591	1.07332097347897	-0.0361447320398956	-0.0560180879358458	-0.152217998756357	-0.123922981182075	-0.165616221927266	0.174240183350649	0.213405242258206	0.155694235093326	0.198896360837699	0.238894236514113	0.17996434711168	0.00175992153838645	0.00250614895706962	0.00256177067893985
101	0.423750140311331	0.13	0.289149805547623	0.169961215174069	0.408338395921177	0.136409108888248	0.333992351456151	0.202786161767785	0.465198541144516	1.02	0.72	1.44	0.138143088943121	0.22752408108776	0.3169050732324	0.189964995319467	0.312875666307841	0.435786337296216	0.192805767840863	0.317564236067895	0.442315263224486	0.289149805547623	1.13177296591237	0.0399437975437825	0.0530351980845769	-0.152217998756357	-0.123922981182075	-0.165616221927266	0.174240183350649	0.213405242258206	0.155694235093326	0.198896360837699	0.238894236514113	0.17996434711168	0.00175992153838645	0.00250614895706962	0.00256177067893985
101	0.423750140311331	0.13	0.290243843324476	0.174787584208801	0.405700102440151	0.162275948694005	0.409373980417604	0.264153084743634	0.554594876091573	1.03	0.79	1.4	0.178979964733103	0.277376055058764	0.375772145384425	0.245620056247532	0.380652227453766	0.51568439866	0.251337216663451	0.389530502533508	0.527692714205332	0.290243843324476	1.18669548173496	-0.000941567063003247	0.0288204214091099	-0.152217998756357	-0.123922981182075	-0.165616221927266	0.174240183350649	0.213405242258206	0.155694235093326	0.198896360837699	0.238894236514113	0.17996434711168	0.00175992153838645	0.00250614895706962	0.00256177067893985
101	0.423750140311331	0.13	0.292433867531053	0.171817735047298	0.413050000014808	0.192964668849349	0.440011180380614	0.299517578082755	0.580504782678473	0.97	0.71	1.42	0.212220796179918	0.311766419941601	0.411312043703284	0.296309513347439	0.435298320588012	0.574287127828585	0.300624409876753	0.441658547103217	0.582684262398478	0.292433867531053	1.10570599918762	-0.0748164950941063	-0.0835314815870025	-0.152217998756357	-0.123922981182075	-0.165616221927266	0.174240183350649	0.213405242258206	0.155694235093326	0.198896360837699	0.238894236514113	0.17996434711168	0.00175992153838645	0.00250614895706962	0.00256177067893985
101	0.423750140311331	0.13	0.294207728327622	0.177630586985139	0.410784869670105	0.15677424007066	0.388386841412495	0.247754713011768	0.529018969813221	1.1	0.8	1.45	0.159791961992254	0.250494106234537	0.341196250476819	0.215357749901374	0.337600505117026	0.459843260332677	0.219956349169368	0.344780998309682	0.469697537929305	0.294207728327622	1.18428841129944	-0.00382567217765029	0.0333941819222439	-0.152217998756357	-0.123922981182075	-0.165616221927266	0.174240183350649	0.213405242258206	0.155694235093326	0.198896360837699	0.238894236514113	0.17996434711168	0.00175992153838645	0.00250614895706962	0.00256177067893985
101	0.423750140311331	0.13	0.298337040156617	0.175273845111401	0.421400235201833	0.167327546039055	0.418297819409727	0.272609598434631	0.563986040384823	1.03	0.76	1.39	0.185117028342889	0.284047406019736	0.382977783696584	0.254253285290498	0.390131511969771	0.526009738649044	0.259686520325316	0.398452825775946	0.537263917501731	0.298337040156617	1.14753378366357	-0.0127576622519568	0.00836418770581042	-0.152217998756357	-0.123922981182075	-0.165616221927266	0.174240183350649	0.213405242258206	0.155694235093326	0.198896360837699	0.238894236514113	0.17996434711168	0.00175992153838645	0.00250614895706962	0.00256177067893985
101	0.423750140311331	0.13	0.298858899534901	0.179171932560845	0.418545866508958	0.158226530071843	0.454877707243937	0.291068586257121	0.618686828230753	1.12	0.83	1.36	0.185952603145411	0.290603994276818	0.395255385408226	0.24977147919693	0.390339195490034	0.530906911783138	0.25687595681106	0.401441559852975	0.546047994335267	0.298858899534901	1.19828362125124	0.0544974359794763	0.099436063761077	-0.152217998756357	-0.123922981182075	-0.165616221927266	0.174240183350649	0.213405242258206	0.155694235093326	0.198896360837699	0.238894236514113	0.17996434711168	0.00175992153838645	0.00250614895706962	0.00256177067893985
101	0.423750140311331	0.13	0.298937241107579	0.177390816348555	0.420483665866603	0.144750451332286	0.38572095378905	0.239336432405382	0.532105475172718	0.95	0.74	1.3	0.171752097115955	0.276800243276902	0.38184838943785	0.241025366692884	0.38844288516287	0.535860403632856	0.246848712906422	0.397818396951088	0.548797079647528	0.298937241107579	1.08339495890072	0.0399059675942941	0.0261838152060034	-0.152217998756357	-0.123922981182075	-0.165616221927266	0.174240183350649	0.213405242258206	0.155694235093326	0.198896360837699	0.238894236514113	0.17996434711168	0.00175992153838645	0.00250614895706962	0.00256177067893985
101	0.423750140311331	0.13	0.2994018480819	0.177375708298439	0.421427987865361	0.135977862536299	0.356394233328584	0.216130801792142	0.496657664865026	0.99	0.78	1.4	0.151042215295785	0.249064798141833	0.347087380987882	0.209751797428254	0.345875416247371	0.481999035066488	0.214336025698984	0.353455972734206	0.492541484434302	0.2994018480819	1.1416790070832	0.018479337149639	0.0331180425341348	-0.152217998756357	-0.123922981182075	-0.165616221927266	0.174240183350649	0.213405242258206	0.155694235093326	0.198896360837699	0.238894236514113	0.17996434711168	0.00175992153838645	0.00250614895706962	0.00256177067893985
101	0.423750140311331	0.13	0.299439004191791	0.17864257253962	0.420235435843962	0.145524575956648	0.39876566007168	0.247901933875779	0.54962938626758	1.06	0.79	1.41	0.165265638951709	0.265840046398222	0.366414453844735	0.225429577170445	0.362617478349711	0.499805379528978	0.230555157739989	0.370855286187393	0.511198024404512	0.299439004191791	1.15174107043736	-0.0498298720468613	-0.0308401220234303	-0.152217998756357	-0.123922981182075	-0.165616221927266	0.174240183350649	0.213405242258206	0.155694235093326	0.198896360837699	0.238894236514113	0.17996434711168	0.00175992153838645	0.00250614895706962	0.00256177067893985
101	0.423750140311331	0.13	0.301250530028295	0.178132365362091	0.424368694694499	0.15663212857402	0.400174207262616	0.255196023072917	0.545152391452315	1.04	0.76	1.38	0.172285425459843	0.270161669159695	0.368037912859546	0.236110929006116	0.370246772278519	0.504382615550923	0.241240783475006	0.378248841051695	0.515285461929943	0.301250530028295	1.14119595656604	-0.0201727301385088	-0.00788821113393941	-0.152217998756357	-0.123922981182075	-0.165616221927266	0.174240183350649	0.213405242258206	0.155694235093326	0.198896360837699	0.238894236514113	0.17996434711168	0.00175992153838645	0.00250614895706962	0.00256177067893985
101	0.423750140311331	0.13	0.302043377752705	0.180576993763501	0.423509761741908	0.161781570293975	0.421662641780607	0.271809909352671	0.571515374208543	1.01	0.75	1.34	0.186462482054801	0.289261943994037	0.392061405933272	0.257093246704957	0.398832470264757	0.540571693824557	0.262838024132576	0.407767813968625	0.552668109380742	0.302043377752705	1.11522854776521	0.0466257730439948	0.0509669154291229	-0.152217998756357	-0.123922981182075	-0.165616221927266	0.174240183350649	0.213405242258206	0.155694235093326	0.198896360837699	0.238894236514113	0.17996434711168	0.00175992153838645	0.00250614895706962	0.00256177067893985
101	0.423750140311331	0.13	0.302147986115728	0.182182099967144	0.422113872264313	0.18067019668077	0.435349275910099	0.290602331135861	0.580096220684337	0.96	0.74	1.36	0.207880979557411	0.311425010157576	0.414969040757742	0.291355702383261	0.436477895992963	0.581600089602666	0.297498471353049	0.445685601662795	0.593958208112073	0.302147986115728	1.12215299100427	0.00894942748730532	0.0073002130229806	-0.152217998756357	-0.123922981182075	-0.165616221927266	0.174240183350649	0.213405242258206	0.155694235093326	0.198896360837699	0.238894236514113	0.17996434711168	0.00175992153838645	0.00250614895706962	0.00256177067893985
101	0.423750140311331	0.13	0.302987377117568	0.179601948007652	0.426372806227484	0.149402946823359	0.41645774942648	0.261312399073736	0.571603099779223	0.98	0.68	1.28	0.184302710188281	0.293726176676958	0.403149643165636	0.256863417304574	0.409367336030895	0.561871254757216	0.261879850522178	0.417367667649711	0.572851896157713	0.302987377117568	1.07862153817266	-0.00536088343365258	-0.0219960330285345	-0.152217998756357	-0.123922981182075	-0.165616221927266	0.174240183350649	0.213405242258206	0.155694235093326	0.198896360837699	0.238894236514113	0.17996434711168	0.00175992153838645	0.00250614895706962	0.00256177067893985
101	0.423750140311331	0.13	0.303039028591975	0.178866512666101	0.427211544517849	0.136048104712896	0.359840673998894	0.218263171807234	0.501418176190553	1	0.73	1.35	0.151607444212693	0.249948374052433	0.348289303892173	0.210039814115355	0.346283194054485	0.482526573993614	0.214304301852326	0.353302660752759	0.492324702304315	0.303039028591975	1.09578250117216	-0.0390296758566784	-0.0418734932540299	-0.152217998756357	-0.123922981182075	-0.165616221927266	0.174240183350649	0.213405242258206	0.155694235093326	0.198896360837699	0.238894236514113	0.17996434711168	0.00175992153838645	0.00250614895706962	0.00256177067893985
101	0.423750140311331	0.13	0.30370384336332	0.178483015008757	0.428924671717882	0.158891511077787	0.415249241836584	0.266083198484266	0.564415285188901	0.97	0.73	1.23	0.188053555032163	0.293476238246577	0.398898921460992	0.262303370193413	0.409350444614548	0.556397519035684	0.269324866200345	0.420314337432571	0.5712945158697	0.30370384336332	1.06672151428676	0.0385412949765794	0.023059713982214	-0.152217998756357	-0.123922981182075	-0.165616221927266	0.174240183350649	0.213405242258206	0.155694235093326	0.198896360837699	0.238894236514113	0.17996434711168	0.00175992153838645	0.00250614895706962	0.00256177067893985
101	0.423750140311331	0.13	0.304784833791782	0.182451716574226	0.427117951009337	0.188629523625896	0.454180930266564	0.307112612944369	0.601249247588758	0.95	0.74	1.35	0.221579203563695	0.327687774974298	0.433796346384901	0.311624014798586	0.460852726228671	0.610081437658755	0.318101594083248	0.470396467297215	0.622787261213431	0.304784833791782	1.12054067031532	-0.0209950843523471	-0.0225510352658984	-0.152217998756357	-0.123922981182075	-0.165616221927266	0.174240183350649	0.213405242258206	0.155694235093326	0.198896360837699	0.238894236514113	0.17996434711168	0.00175992153838645	0.00250614895706962	0.00256177067893985
101	0.423750140311331	0.13	0.310786197647502	0.184260191678824	0.437312203616179	0.16758377917285	0.396230042324345	0.258354529867853	0.534105554780837	1.03	0.7	1.39	0.175197107235887	0.268694174825135	0.362191242414383	0.240504291215562	0.368853704776424	0.497203118337286	0.244090083395812	0.374366660737432	0.504619153482423	0.310786197647502	1.10718169424424	-0.0518401647631387	-0.057351326651525	-0.152217998756357	-0.123922981182075	-0.165616221927266	0.174240183350649	0.213405242258206	0.155694235093326	0.198896360837699	0.238894236514113	0.17996434711168	0.00175992153838645	0.00250614895706962	0.00256177067893985
101	0.423750140311331	0.13	0.31099097563966	0.187253763208529	0.434728188070791	0.149567517072543	0.418664198207529	0.262797777095176	0.574530619319882	0.99	0.79	1.4	0.183199564904308	0.291855965451537	0.400512365998765	0.254162688517909	0.404907603781149	0.555652519044389	0.260026067959392	0.414208115793327	0.568471427753048	0.31099097563966	1.14853405221528	-0.0306490917514626	-0.00928398319557078	-0.152217998756357	-0.123922981182075	-0.165616221927266	0.174240183350649	0.213405242258206	0.155694235093326	0.198896360837699	0.238894236514113	0.17996434711168	0.00175992153838645	0.00250614895706962	0.00256177067893985
101	0.423750140311331	0.13	0.311076400335212	0.183201404375541	0.438951396294884	0.139361723115755	0.384399978596657	0.23525542749155	0.533544529701763	1.07	0.8	1.42	0.155373118092821	0.253874794329756	0.352376470566692	0.211206345767655	0.345104534497853	0.47900272322805	0.2160332339695	0.353036077424913	0.490062558487614	0.311076400335212	1.16183195551448	-0.0170605085142121	0.00457472085996215	-0.152217998756357	-0.123922981182075	-0.165616221927266	0.174240183350649	0.213405242258206	0.155694235093326	0.198896360837699	0.238894236514113	0.17996434711168	0.00175992153838645	0.00250614895706962	0.00256177067893985
101	0.423750140311331	0.13	0.31241348329582	0.184265121737421	0.440561844854219	0.174489714733913	0.451782607327857	0.298359315374134	0.605205899281579	0.95	0.73	1.27	0.214064958045166	0.324142132991225	0.434219307937285	0.3003801750784	0.454842640044088	0.609305105009776	0.307688003174331	0.465851331001904	0.62408332629597	0.31241348329582	1.06685775857964	0.0222112192484562	0.00207947406544668	-0.152217998756357	-0.123922981182075	-0.165616221927266	0.174240183350649	0.213405242258206	0.155694235093326	0.198896360837699	0.238894236514113	0.17996434711168	0.00175992153838645	0.00250614895706962	0.00256177067893985
101	0.423750140311331	0.13	0.312603335249235	0.188586737042346	0.436619933456123	0.16483468614563	0.421700830599152	0.273499589835028	0.569902071363277	1.01	0.74	1.39	0.188183699359881	0.290154812930983	0.392125926502085	0.259763537410603	0.40052162254247	0.541279707674337	0.26481411303102	0.408254221140183	0.551805651743791	0.312603335249235	1.13295263490215	0.0482826439669483	0.0555937581111415	-0.152217998756357	-0.123922981182075	-0.165616221927266	0.174240183350649	0.213405242258206	0.155694235093326	0.198896360837699	0.238894236514113	0.17996434711168	0.00175992153838645	0.00250614895706962	0.00256177067893985
101	0.423750140311331	0.13	0.312998467647472	0.187602393055579	0.438394542239365	0.123289100732722	0.384755914334512	0.224565462501894	0.54494636616713	1.07	0.82	1.44	0.148322043483075	0.25412537983579	0.359928716188505	0.201625980043938	0.345452891291077	0.489279802538217	0.206455878465727	0.353753935266504	0.501107778346341	0.312998467647472	1.17515918711782	0.046516214567783	0.0852094966681233	-0.152217998756357	-0.123922981182075	-0.165616221927266	0.174240183350649	0.213405242258206	0.155694235093326	0.198896360837699	0.238894236514113	0.17996434711168	0.00175992153838645	0.00250614895706962	0.00256177067893985
101	0.423750140311331	0.13	0.313026914649514	0.188518070837956	0.437535758461073	0.169035433495114	0.428488818583068	0.280159387223113	0.576818249943023	0.99	0.71	1.36	0.196057907401621	0.299860097314842	0.403662287228062	0.272411091931795	0.416638214795284	0.560865337658772	0.277154461685803	0.423836804114935	0.570621763380402	0.313026914649514	1.11544369932416	-0.0582958769964179	-0.0659752239221827	-0.152217998756357	-0.123922981182075	-0.165616221927266	0.174240183350649	0.213405242258206	0.155694235093326	0.198896360837699	0.238894236514113	0.17996434711168	0.00175992153838645	0.00250614895706962	0.00256177067893985
101	0.423750140311331	0.13	0.313261526129867	0.187753883535679	0.438769168724055	0.209384127491551	0.511525820632444	0.356335757951358	0.66671588331353	1	0.74	1.37	0.247223814506222	0.354893837548689	0.462563860591156	0.342353193999988	0.491453620915831	0.640554047831674	0.349198485782022	0.501336496734529	0.653383805557612	0.313261526129867	1.10253200882957	-0.0452648973359337	-0.0478717224046907	-0.152217998756357	-0.123922981182075	-0.165616221927266	0.174240183350649	0.213405242258206	0.155694235093326	0.198896360837699	0.238894236514113	0.17996434711168	0.00175992153838645	0.00250614895706962	0.00256177067893985
101	0.423750140311331	0.13	0.314940685754145	0.187717125024019	0.442164246484271	0.164429614008055	0.432294579300221	0.280146402550386	0.584442756050057	1.07	0.74	1.36	0.185487053409687	0.286225512765444	0.3869639721212	0.252374437576426	0.38943959417294	0.526504750769453	0.257591961210991	0.397544449475618	0.537381701235654	0.314940685754145	1.14622926458141	-0.0523151373941484	-0.0305038658875744	-0.152217998756357	-0.123922981182075	-0.165616221927266	0.174240183350649	0.213405242258206	0.155694235093326	0.198896360837699	0.238894236514113	0.17996434711168	0.00175992153838645	0.00250614895706962	0.00256177067893985
101	0.423750140311331	0.13	0.315534896266649	0.189021888368156	0.442047904165142	0.178656783364897	0.446197777955426	0.296827067426795	0.595568488484056	1.03	0.75	1.3	0.200868064754233	0.301949835412667	0.4030316060711	0.275528479282704	0.414181214284644	0.552833949286584	0.282439909227464	0.4245582867927	0.566715963973786	0.315534896266649	1.09659295590517	-0.029646345367365	-0.0293789142533885	-0.152217998756357	-0.123922981182075	-0.165616221927266	0.174240183350649	0.213405242258206	0.155694235093326	0.198896360837699	0.238894236514113	0.17996434711168	0.00175992153838645	0.00250614895706962	0.00256177067893985
101	0.423750140311331	0.13	0.318351585460598	0.191352611494545	0.44535055942665	0.167911134050452	0.384189323007753	0.25066024177665	0.517718404238857	1	0.75	1.36	0.174065504115341	0.266791844255317	0.359518184395293	0.241129385588946	0.369581289597729	0.498033193606511	0.246483039554987	0.377792791248175	0.509148433236847	0.318351585460598	1.09843599377977	0.0439618543119797	0.0426857927627121	-0.152217998756357	-0.123922981182075	-0.165616221927266	0.174240183350649	0.213405242258206	0.155694235093326	0.198896360837699	0.238894236514113	0.17996434711168	0.00175992153838645	0.00250614895706962	0.00256177067893985
101	0.423750140311331	0.13	0.320758126295183	0.193083460477676	0.44843279211269	0.151647049490916	0.392395928353351	0.24749163319845	0.537300223508252	0.98	0.74	1.32	0.173997784878542	0.275872042405956	0.37774629993337	0.242196841460012	0.384001080039525	0.525805318619038	0.2476282299518	0.392643885752977	0.537692801428116	0.320758126295183	1.08961514777726	0.0214865951823253	0.0180496112456938	-0.152217998756357	-0.123922981182075	-0.165616221927266	0.174240183350649	0.213405242258206	0.155694235093326	0.198896360837699	0.238894236514113	0.17996434711168	0.00175992153838645	0.00250614895706962	0.00256177067893985
101	0.423750140311331	0.13	0.323584222855715	0.195513728209166	0.451654717502264	0.184725901127643	0.452357662884916	0.303984505430991	0.600730820338841	0.99	0.79	1.33	0.21290600875876	0.316824255235376	0.420742501711993	0.295915616951012	0.440350394521987	0.584785172092962	0.303662127388111	0.451924990286042	0.600140432998825	0.323584222855715	1.11309829089665	-0.0328949826206938	-0.0238127950287611	-0.152217998756357	-0.123922981182075	-0.165616221927266	0.174240183350649	0.213405242258206	0.155694235093326	0.198896360837699	0.238894236514113	0.17996434711168	0.00175992153838645	0.00250614895706962	0.00256177067893985
101	0.423750140311331	0.13	0.325451031296178	0.191732862908416	0.459169199683939	0.147559427640419	0.394171457441627	0.246254076093096	0.542088838790158	1	0.71	1.33	0.171285440080282	0.274171427438427	0.377057414796573	0.237428504864754	0.38004463229817	0.522660759731587	0.242012854180753	0.387390359269856	0.532756162676066	0.325451031296178	1.09668192103778	-0.00703571131997899	-0.0118618281607041	-0.152217998756357	-0.123922981182075	-0.165616221927266	0.174240183350649	0.213405242258206	0.155694235093326	0.198896360837699	0.238894236514113	0.17996434711168	0.00175992153838645	0.00250614895706962	0.00256177067893985
101	0.423750140311331	0.13	0.32654366757064	0.195277109258086	0.457810225883193	0.165479581712635	0.445618861991368	0.289377756536125	0.601859967446611	0.93	0.69	1.27	0.212008555598281	0.326476410657865	0.440944265717449	0.300030874113616	0.462023820645987	0.624016767178359	0.306343496702928	0.471716747835726	0.637151039262691	0.32654366757064	1.05547840833701	-0.0067599636289243	-0.0307584359706559	-0.152217998756357	-0.123922981182075	-0.165616221927266	0.174240183350649	0.213405242258206	0.155694235093326	0.198896360837699	0.238894236514113	0.17996434711168	0.00175992153838645	0.00250614895706962	0.00256177067893985
101	0.423750140311331	0.13	0.333869904553719	0.199704206151289	0.468035602956149	0.139313223355453	0.397077122683127	0.242982770046843	0.55117147531941	1.05	0.83	1.42	0.162714771749057	0.265904917339206	0.369095062929355	0.222319904260944	0.36331031983093	0.504300735400915	0.227973396720675	0.372526096066822	0.517105042712723	0.333869904553719	1.16330732139456	0.00382029071418117	0.0324284996952956	-0.152217998756357	-0.123922981182075	-0.165616221927266	0.174240183350649	0.213405242258206	0.155694235093326	0.198896360837699	0.238894236514113	0.17996434711168	0.00175992153838645	0.00250614895706962	0.00256177067893985
101	0.423750140311331	0.13	0.334579032610026	0.201369209673556	0.467788855546496	0.161937575705822	0.417105625061894	0.268957596686266	0.565253653437521	1.1	0.76	1.41	0.173770108081279	0.269486679094853	0.365203250108427	0.234342754762785	0.363424132310626	0.492505509858466	0.239112768120747	0.370846016864289	0.502610490611103	0.334579032610026	1.16156653186759	-0.0176003465734391	0.00978757895588713	-0.152217998756357	-0.123922981182075	-0.165616221927266	0.174240183350649	0.213405242258206	0.155694235093326	0.198896360837699	0.238894236514113	0.17996434711168	0.00175992153838645	0.00250614895706962	0.00256177067893985
101	0.423750140311331	0.13	0.336016925691431	0.201132618196893	0.470901233185969	0.158933715792478	0.433618602148445	0.277878498300186	0.589358705996704	1.05	0.75	1.39	0.185658078919865	0.28971222009351	0.393766361267155	0.253452461845714	0.395502721113369	0.537552980381025	0.258487302312941	0.403343357286703	0.548217050086472	0.336016925691431	1.1465736571905	-0.0217362137245423	-0.00222471538238751	-0.152217998756357	-0.123922981182075	-0.165616221927266	0.174240183350649	0.213405242258206	0.155694235093326	0.198896360837699	0.238894236514113	0.17996434711168	0.00175992153838645	0.00250614895706962	0.00256177067893985
101	0.423750140311331	0.13	0.336027375258655	0.201662242888622	0.470392507628688	0.141599405537291	0.367339690567601	0.226128990149878	0.508550390985324	0.96	0.7	1.32	0.161225355257125	0.261905702902356	0.362586050547587	0.225666866738466	0.366588985092642	0.507511103446819	0.230010532178041	0.373669750616883	0.517348319719173	0.336027375258655	1.0588919133687	0.0299444137565851	0.0101323703887427	-0.152217998756357	-0.123922981182075	-0.165616221927266	0.174240183350649	0.213405242258206	0.155694235093326	0.198896360837699	0.238894236514113	0.17996434711168	0.00175992153838645	0.00250614895706962	0.00256177067893985
101	0.423750140311331	0.13	0.336400287961865	0.200441592772773	0.472358983150957	0.163769849182565	0.437628994679855	0.283232482224464	0.592025507135245	1	0.76	1.35	0.19661264817734	0.303790705385984	0.410968762594628	0.272324929212867	0.420775484724384	0.569226040235902	0.278679910031146	0.430496936332749	0.58252258222799	0.336400287961865	1.11245190507326	0.0427908871718716	0.044665730122896	-0.152217998756357	-0.123922981182075	-0.165616221927266	0.174240183350649	0.213405242258206	0.155694235093326	0.198896360837699	0.238894236514113	0.17996434711168	0.00175992153838645	0.00250614895706962	0.00256177067893985
101	0.423750140311331	0.13	0.337305097102334	0.203247738784769	0.471362455419899	0.175083142975055	0.443378935878621	0.293118916540597	0.593638955216644	1.02	0.75	1.39	0.200930070418543	0.303931803036161	0.40693353565378	0.276961906894395	0.418939442759379	0.560916978624362	0.282394912760408	0.427165338851579	0.571881251275986	0.337305097102334	1.11021096302084	-0.0365047587197592	-0.0326734329519211	-0.152217998756357	-0.123922981182075	-0.165616221927266	0.174240183350649	0.213405242258206	0.155694235093326	0.198896360837699	0.238894236514113	0.17996434711168	0.00175992153838645	0.00250614895706962	0.00256177067893985
101	0.423750140311331	0.13	0.337507957791363	0.198791470543839	0.476224445038886	0.121871424869315	0.380243852842677	0.220885154456045	0.539602551229308	1.05	0.73	1.34	0.148078449062353	0.254910386046979	0.361742323031606	0.202404215907231	0.34842974883349	0.494455281759749	0.206568268863673	0.355639397418019	0.504601768430837	0.337507957791363	1.10563747394689	0.00939196298554379	0.0126430392176403	-0.152217998756357	-0.123922981182075	-0.165616221927266	0.174240183350649	0.213405242258206	0.155694235093326	0.198896360837699	0.238894236514113	0.17996434711168	0.00175992153838645	0.00250614895706962	0.00256177067893985
101	0.423750140311331	0.13	0.337548367491025	0.198532803055333	0.476563931926717	0.145531132070386	0.428631624637485	0.266473079203899	0.590790170071072	1.01	0.78	1.35	0.183010193192357	0.294378541605836	0.405746890019314	0.252443356260379	0.406064305805652	0.559685255350925	0.258604888704133	0.41602092409226	0.57340945636837	0.337548367491025	1.09835934087406	-0.0366479134792682	-0.0331254619301367	-0.152217998756357	-0.123922981182075	-0.165616221927266	0.174240183350649	0.213405242258206	0.155694235093326	0.198896360837699	0.238894236514113	0.17996434711168	0.00175992153838645	0.00250614895706962	0.00256177067893985
101	0.423750140311331	0.13	0.337911886472016	0.199232277456013	0.476591495488018	0.172401866443423	0.418186977176518	0.275134713192756	0.56123924116028	1.01	0.71	1.46	0.189625203602978	0.288218050608741	0.386810897614504	0.261921071379963	0.398103095855029	0.534285120330095	0.26526041285656	0.403168824504869	0.541023341797761	0.337911886472016	1.12219164318736	0.0795928405309729	0.07858598513686	-0.152217998756357	-0.123922981182075	-0.165616221927266	0.174240183350649	0.213405242258206	0.155694235093326	0.198896360837699	0.238894236514113	0.17996434711168	0.00175992153838645	0.00250614895706962	0.00256177067893985
101	0.423750140311331	0.13	0.339442519690096	0.202453919948011	0.476431119432181	0.189589350728018	0.469462801882557	0.317921069399017	0.621004534366097	1.11	0.74	1.45	0.204135235950315	0.301439284956331	0.398743333962347	0.27468494225699	0.405617541708337	0.536550141159684	0.279282216073842	0.412393343520949	0.545477985984679	0.339442519690096	1.14843739593781	-0.0418644399015924	-0.0219793182337783	-0.152217998756357	-0.123922981182075	-0.165616221927266	0.174240183350649	0.213405242258206	0.155694235093326	0.198896360837699	0.238894236514113	0.17996434711168	0.00175992153838645	0.00250614895706962	0.00256177067893985
101	0.423750140311331	0.13	0.340476592184173	0.20283459435444	0.478118590013906	0.156611725230674	0.413333969840847	0.263576600235692	0.563091339446001	1.02	0.73	1.31	0.18037046814862	0.282852277384469	0.385334086620317	0.248460561143446	0.389629390448439	0.530798219753433	0.253980050165551	0.398264040086009	0.542624332707228	0.340476592184173	1.07391576857372	0.0377055722176233	0.0292164588499333	-0.152217998756357	-0.123922981182075	-0.165616221927266	0.174240183350649	0.213405242258206	0.155694235093326	0.198896360837699	0.238894236514113	0.17996434711168	0.00175992153838645	0.00250614895706962	0.00256177067893985
101	0.423750140311331	0.13	0.341332808026127	0.201309939498831	0.481355676553422	0.137329774113822	0.422868556166084	0.257394121457	0.588342990875169	0.97	0.75	1.36	0.182633360067756	0.300045334533852	0.417457308999948	0.255141843758326	0.419168326288525	0.583194808818725	0.260634054676785	0.428152993190116	0.595698444341709	0.341332808026127	1.09782661730948	0.0372620061512701	0.042475610077215	-0.152217998756357	-0.123922981182075	-0.165616221927266	0.174240183350649	0.213405242258206	0.155694235093326	0.198896360837699	0.238894236514113	0.17996434711168	0.00175992153838645	0.00250614895706962	0.00256177067893985
101	0.423750140311331	0.13	0.343520040773645	0.205822274195082	0.481217807352208	0.167563971754293	0.435257855799851	0.283791146195336	0.586724565404366	1	0.74	1.47	0.197242276049947	0.302515604512517	0.407788932975087	0.27332681006415	0.419208431538764	0.565090053013379	0.27741796208455	0.42559299968989	0.573616059325756	0.343520040773645	1.11636069303067	0.0123247547343331	0.0184256313144637	-0.152217998756357	-0.123922981182075	-0.165616221927266	0.174240183350649	0.213405242258206	0.155694235093326	0.198896360837699	0.238894236514113	0.17996434711168	0.00175992153838645	0.00250614895706962	0.00256177067893985
101	0.423750140311331	0.13	0.345071420101438	0.206184328380645	0.483958511822231	0.118621595981332	0.380898753514185	0.218794528586402	0.543002978441968	1.03	0.81	1.34	0.148415775507204	0.258376588563598	0.368337401619992	0.203763332616976	0.354730988508486	0.505698644399996	0.209348738152448	0.36444572558333	0.519550516279424	0.345071420101438	1.12567440383047	0.0374063963700241	0.0545754195170263	-0.152217998756357	-0.123922981182075	-0.165616221927266	0.174240183350649	0.213405242258206	0.155694235093326	0.198896360837699	0.238894236514113	0.17996434711168	0.00175992153838645	0.00250614895706962	0.00256177067893985
101	0.423750140311331	0.13	0.346479842197078	0.208761585843144	0.484198098551013	0.156286780618697	0.444942850207585	0.283534500075856	0.606351200339315	1.02	0.76	1.34	0.193234987942052	0.303238322926355	0.413241657910657	0.265767475580075	0.417061549989284	0.568355624398493	0.271881293754456	0.42664241814037	0.581415653603653	0.346479842197078	1.13476204697689	0.00439989021597719	0.0190329278667324	-0.152217998756357	-0.123922981182075	-0.165616221927266	0.174240183350649	0.213405242258206	0.155694235093326	0.198896360837699	0.238894236514113	0.17996434711168	0.00175992153838645	0.00250614895706962	0.00256177067893985
101	0.423750140311331	0.13	0.359090373178236	0.215870132632182	0.502310613724291	0.163974301503881	0.430990219504954	0.279049284283358	0.582931154726549	0.98	0.74	1.29	0.195752511461517	0.302338771805539	0.408925032149561	0.27224326240951	0.420478352868568	0.568713443327627	0.278687356115568	0.430473987414719	0.582235605320344	0.359090373178236	1.06211772700898	0.0221482851282375	0.00277518552395821	-0.152217998756357	-0.123922981182075	-0.165616221927266	0.174240183350649	0.213405242258206	0.155694235093326	0.198896360837699	0.238894236514113	0.17996434711168	0.00175992153838645	0.00250614895706962	0.00256177067893985
101	0.423750140311331	0.13	0.359381214221964	0.214157625872827	0.504604802571102	0.168663788603919	0.487103919430415	0.318260356172122	0.655947482688708	1.05	0.85	1.41	0.212816938110144	0.325720633010815	0.438624327911487	0.290619149853757	0.444798493465962	0.598977837078167	0.298489859938378	0.456854845946106	0.615260128089358	0.359381214221964	1.16202627333786	0.0187328322227269	0.0525251233116572	-0.152217998756357	-0.123922981182075	-0.165616221927266	0.174240183350649	0.213405242258206	0.155694235093326	0.198896360837699	0.238894236514113	0.17996434711168	0.00175992153838645	0.00250614895706962	0.00256177067893985
101	0.423750140311331	0.13	0.359411350203038	0.214076296364499	0.504746404041576	0.167889316402836	0.457473748851412	0.298461471248788	0.616486026454037	0.96	0.71	1.25	0.212424487737083	0.32559856502188	0.438772642306677	0.29712291998154	0.455422053322018	0.613721186662497	0.304180136925962	0.466218162995579	0.628355406034085	0.359411350203038	1.05722485976853	0.00495850142185141	-0.0146617926250627	-0.152217998756357	-0.123922981182075	-0.165616221927266	0.174240183350649	0.213405242258206	0.155694235093326	0.198896360837699	0.238894236514113	0.17996434711168	0.00175992153838645	0.00250614895706962	0.00256177067893985
101	0.423750140311331	0.13	0.361017230843709	0.214378668322581	0.507655793364837	0.150860692919984	0.402665273172644	0.253512593047585	0.551817953297702	0.95	0.69	1.33	0.182017985801137	0.289107223802456	0.396196461803776	0.255484140917178	0.40579676992371	0.556109398930241	0.259920211981655	0.412802723937086	0.565753157119118	0.361017230843709	1.04200029444483	-0.0408813462522846	-0.0696447672895121	-0.152217998756357	-0.123922981182075	-0.165616221927266	0.174240183350649	0.213405242258206	0.155694235093326	0.198896360837699	0.238894236514113	0.17996434711168	0.00175992153838645	0.00250614895706962	0.00256177067893985
101	0.423750140311331	0.13	0.362156103811986	0.215626357738742	0.50868584988523	0.154318382473437	0.444479098052879	0.282024720565703	0.606933475540055	0.95	0.73	1.32	0.203117502153387	0.320119044794367	0.437120587435347	0.285455364854957	0.449885892451501	0.614316420048046	0.291638764370878	0.459596700199464	0.627637278186874	0.362156103811986	1.07382224844537	-0.0335471806611852	-0.0428034279611042	-0.152217998756357	-0.123922981182075	-0.165616221927266	0.174240183350649	0.213405242258206	0.155694235093326	0.198896360837699	0.238894236514113	0.17996434711168	0.00175992153838645	0.00250614895706962	0.00256177067893985
101	0.423750140311331	0.13	0.365976905024834	0.216977607301953	0.514976202747715	0.193235205968519	0.526731178589302	0.358694213373642	0.694768143804962	1.08	0.74	1.33	0.23453909327406	0.344413286915293	0.454287480556527	0.317660546774257	0.466474528875189	0.615288510976122	0.324732028997288	0.476939426315621	0.629015558718685	0.365976905024834	1.10994695468331	-0.0769046446288033	-0.075584475103114	-0.152217998756357	-0.123922981182075	-0.165616221927266	0.174240183350649	0.213405242258206	0.155694235093326	0.198896360837699	0.238894236514113	0.17996434711168	0.00175992153838645	0.00250614895706962	0.00256177067893985
101	0.423750140311331	0.13	0.366050717452581	0.218573252341986	0.513528182563177	0.14411564803302	0.420193142234217	0.260315993119037	0.580070291349398	1.06	0.82	1.37	0.172478107468589	0.278408241750619	0.38433837603265	0.23473489765269	0.378901015857325	0.523067134061959	0.240974195510853	0.389070097727736	0.537189531881576	0.366050717452581	1.12562034947206	0.0227512777394134	0.0411658658720774	-0.152217998756357	-0.123922981182075	-0.165616221927266	0.174240183350649	0.213405242258206	0.155694235093326	0.198896360837699	0.238894236514113	0.17996434711168	0.00175992153838645	0.00250614895706962	0.00256177067893985
101	0.423750140311331	0.13	0.374727529099087	0.224124130475074	0.5253309277231	0.146771746097665	0.467344024812957	0.291416602424925	0.64327144720099	1.02	0.76	1.26	0.199524059948202	0.319976200557196	0.440428341166191	0.274898288254917	0.440853648619223	0.606809008983528	0.282213837418271	0.452641888677319	0.623018002570285	0.374727529099087	1.08340223223003	-0.0357562675637112	-0.0348417569649778	-0.152217998756357	-0.123922981182075	-0.165616221927266	0.174240183350649	0.213405242258206	0.155694235093326	0.198896360837699	0.238894236514113	0.17996434711168	0.00175992153838645	0.00250614895706962	0.00256177067893985
101	0.423750140311331	0.13	0.379306595951409	0.225108941643921	0.533504250258897	0.156567162774031	0.478443134657162	0.305066447407273	0.651819821907052	1	0.76	1.3	0.211018453962915	0.330945377449983	0.45087230093705	0.29187759266502	0.457758732753739	0.623639872842458	0.299181463331235	0.469217253915391	0.639262729861655	0.379306595951409	1.08907707870593	0.011995671554927	0.0146960726610313	-0.152217998756357	-0.123922981182075	-0.165616221927266	0.174240183350649	0.213405242258206	0.155694235093326	0.198896360837699	0.238894236514113	0.17996434711168	0.00175992153838645	0.00250614895706962	0.00256177067893985
101	0.423750140311331	0.13	0.387651004336383	0.22892419881328	0.546377809859486	0.147441393519927	0.438546413929718	0.273899561149272	0.603193266710164	1.01	0.72	1.34	0.188275255819903	0.301451517209699	0.414627778599495	0.259792901903182	0.415959941724566	0.57212698154595	0.264878814998931	0.424096339905937	0.583296004010617	0.387651004336383	1.06990332309162	0.0331690831763964	0.0153173032103753	-0.152217998756357	-0.123922981182075	-0.165616221927266	0.174240183350649	0.213405242258206	0.155694235093326	0.198896360837699	0.238894236514113	0.17996434711168	0.00175992153838645	0.00250614895706962	0.00256177067893985
101	0.423750140311331	0.13	0.388302233236275	0.232400534146532	0.544203932326018	0.129678282387846	0.408894831089083	0.243507070103757	0.574282592074409	0.94	0.72	1.29	0.176168464624976	0.295820464495587	0.415472464366198	0.248032940261659	0.416494630606026	0.584956320950393	0.25350733047705	0.425667442393455	0.597843412956905	0.388302233236275	1.04199333429485	-0.00689688836242098	-0.0309333593922171	-0.152217998756357	-0.123922981182075	-0.165616221927266	0.174240183350649	0.213405242258206	0.155694235093326	0.198896360837699	0.238894236514113	0.17996434711168	0.00175992153838645	0.00250614895706962	0.00256177067893985
101	0.423750140311331	0.13	0.392831081212009	0.237525535465348	0.548136626958669	0.140450332356336	0.432537965125927	0.265473610610077	0.599602319641777	0.98	0.72	1.23	0.186356267559663	0.303631538266575	0.420906808973486	0.259244643507739	0.422389066525083	0.585533489542427	0.265879878214114	0.433258073083921	0.600583783213104	0.392831081212009	1.0392694226249	-0.0428055299649244	-0.0654209470592026	-0.152217998756357	-0.123922981182075	-0.165616221927266	0.174240183350649	0.213405242258206	0.155694235093326	0.198896360837699	0.238894236514113	0.17996434711168	0.00175992153838645	0.00250614895706962	0.00256177067893985
101	0.423750140311331	0.13	0.400884182566035	0.235567105828553	0.566201259303517	0.124877042056994	0.395197852456003	0.231857580426271	0.558538124485735	1.01	0.77	1.38	0.159691665128858	0.272192106024829	0.3846925469208	0.220518713676291	0.375870920032062	0.531223126387833	0.2255176052572	0.38443164832575	0.543296809362548	0.400884182566035	1.06800543958694	-0.00745759085386137	-0.0160705695546414	-0.152217998756357	-0.123922981182075	-0.165616221927266	0.174240183350649	0.213405242258206	0.155694235093326	0.198896360837699	0.238894236514113	0.17996434711168	0.00175992153838645	0.00250614895706962	0.00256177067893985
101	0.423750140311331	0.13	0.401120373759731	0.240978641349284	0.561262106170177	0.157702671651777	0.46014953322739	0.29411530280051	0.626183763654271	0.99	0.73	1.38	0.205923981249339	0.322172368965376	0.438420756681413	0.286173490180921	0.447724401535545	0.609275312890169	0.29169301584809	0.45636187729119	0.621006270976389	0.401120373759731	1.08719099598322	-0.00273649417382866	-0.0109440181829917	-0.152217998756357	-0.123922981182075	-0.165616221927266	0.174240183350649	0.213405242258206	0.155694235093326	0.198896360837699	0.238894236514113	0.17996434711168	0.00175992153838645	0.00250614895706962	0.00256177067893985
101	0.423750140311331	0.13	0.404045427996924	0.242146039991936	0.565944816001912	0.153121060974273	0.467310725938179	0.29572371365475	0.638897738221608	1	0.76	1.24	0.204838453405506	0.323691344119719	0.442544234833931	0.283480361900771	0.447963445581935	0.612446529263098	0.291411336272769	0.460492441372176	0.629576105966885	0.404045427996924	1.05350167331408	0.0472223423066062	0.0331221741609882	-0.152217998756357	-0.123922981182075	-0.165616221927266	0.174240183350649	0.213405242258206	0.155694235093326	0.198896360837699	0.238894236514113	0.17996434711168	0.00175992153838645	0.00250614895706962	0.00256177067893985
101	0.423750140311331	0.14	0.258361612184837	0.160066063435003	0.356657160934672	0.169306002921177	0.373166591033303	0.24411226284109	0.502220919225516	1.06	0.74	1.43	0.16221662248685	0.247975350839953	0.333734079193056	0.221007806778762	0.337847549678669	0.454687292578576	0.22470006795935	0.343508218083768	0.462313745853589	0.258361612184837	1.17013719035523	0.00948594602714244	0.0280196817158385	-0.152217998756357	-0.123922981182075	-0.165616221927266	0.174240183350649	0.213405242258206	0.155694235093326	0.198896360837699	0.238894236514113	0.17996434711168	0.00175992153838645	0.00250614895706962	0.00256177067893985
101	0.423750140311331	0.14	0.273715821805388	0.167687012418588	0.379744631192188	0.192466286410894	0.438572023560958	0.298313460868603	0.578830586253314	1	0.75	1.43	0.207119458119981	0.304501176722093	0.401882895324204	0.286898099917091	0.4217894823454	0.556680864773709	0.292073863905839	0.429423560491426	0.566687414408572	0.273715821805388	1.17048795002664	0.0241129167650367	0.0449278928397251	-0.152217998756357	-0.123922981182075	-0.165616221927266	0.174240183350649	0.213405242258206	0.155694235093326	0.198896360837699	0.238894236514113	0.17996434711168	0.00175992153838645	0.00250614895706962	0.00256177067893985
101	0.423750140311331	0.14	0.279222064757304	0.16929289895639	0.389151230558218	0.160108897057423	0.394608937194383	0.253499475198528	0.535718399190237	0.96	0.76	1.32	0.181383970820927	0.282350627722951	0.383317284624975	0.254243668304822	0.395767382396338	0.537291096487855	0.260500660210512	0.405516566970525	0.550474314049408	0.279222064757304	1.14127115533375	-0.0206294260635403	-0.0153924583089751	-0.152217998756357	-0.123922981182075	-0.165616221927266	0.174240183350649	0.213405242258206	0.155694235093326	0.198896360837699	0.238894236514113	0.17996434711168	0.00175992153838645	0.00250614895706962	0.00256177067893985
101	0.423750140311331	0.14	0.280749011949281	0.171239977303441	0.390258046595122	0.178054150740284	0.408048169339227	0.271167396838926	0.544928941839527	1.01	0.73	1.4	0.186928936064146	0.281287540636061	0.375646145207975	0.258217009652176	0.388560643016412	0.518904276380648	0.262596028853075	0.395171073464232	0.527702979337567	0.280749011949281	1.1410549893655	-0.0454410823724754	-0.038985410073647	-0.152217998756357	-0.123922981182075	-0.165616221927266	0.174240183350649	0.213405242258206	0.155694235093326	0.198896360837699	0.238894236514113	0.17996434711168	0.00175992153838645	0.00250614895706962	0.00256177067893985
101	0.423750140311331	0.14	0.291455838188403	0.178961074404539	0.403950601972267	0.13308740780965	0.339614271357258	0.20428536689939	0.474943175815125	1.09	0.76	1.45	0.132885608746475	0.220915721342518	0.308945833938561	0.179644130014723	0.298649439480439	0.417654748946155	0.182925245101615	0.304142214327089	0.425344776027233	0.291455838188403	1.18767264336856	0.027350658560108	0.0543660955544173	-0.152217998756357	-0.123922981182075	-0.165616221927266	0.174240183350649	0.213405242258206	0.155694235093326	0.198896360837699	0.238894236514113	0.17996434711168	0.00175992153838645	0.00250614895706962	0.00256177067893985
101	0.423750140311331	0.14	0.301662729488017	0.185014554279405	0.41831090469663	0.189151914227974	0.444948926653058	0.301115441903569	0.588782411402548	0.93	0.71	1.3	0.219044210977502	0.323674820354175	0.428305429730848	0.309086908348181	0.456728114780903	0.604369321213625	0.31565339362696	0.466445449837044	0.617194005573925	0.301662729488017	1.09117403225204	-0.00225745228997441	-0.0195449649879923	-0.152217998756357	-0.123922981182075	-0.165616221927266	0.174240183350649	0.213405242258206	0.155694235093326	0.198896360837699	0.238894236514113	0.17996434711168	0.00175992153838645	0.00250614895706962	0.00256177067893985
101	0.423750140311331	0.14	0.303661665916396	0.184243735594049	0.423079596238743	0.163110946156258	0.397907816415896	0.257186359682736	0.538629273149056	1.07	0.82	1.47	0.169709346643708	0.262567095827591	0.355424845011474	0.230620706099523	0.356806565082049	0.482992424064575	0.235761086920109	0.364755918988203	0.493705841664335	0.303661665916396	1.18297595599215	-0.00759112788925895	0.0273448636584531	-0.152217998756357	-0.123922981182075	-0.165616221927266	0.174240183350649	0.213405242258206	0.155694235093326	0.198896360837699	0.238894236514113	0.17996434711168	0.00175992153838645	0.00250614895706962	0.00256177067893985
101	0.423750140311331	0.14	0.306681734780722	0.19010901785573	0.423254451705715	0.168273134502806	0.403860733265976	0.263676211758392	0.54404525477356	0.94	0.72	1.39	0.19170079607541	0.29361929752551	0.395537798975609	0.270441064286703	0.414222146926694	0.558003229566686	0.275177063703791	0.42145798343402	0.567765952689024	0.306681734780722	1.08509393612657	0.0254071960971387	0.0117744937050953	-0.152217998756357	-0.123922981182075	-0.165616221927266	0.174240183350649	0.213405242258206	0.155694235093326	0.198896360837699	0.238894236514113	0.17996434711168	0.00175992153838645	0.00250614895706962	0.00256177067893985
101	0.423750140311331	0.14	0.307345602891087	0.186632277151541	0.428058928630633	0.146991146989881	0.368573403259	0.229948698507109	0.507198108010891	0.99	0.71	1.31	0.160038360338571	0.256517577637665	0.352996794936759	0.221889040396699	0.355654975635171	0.489420910873643	0.226326385264882	0.36276120818897	0.499208080161211	0.307345602891087	1.09976369339892	-0.0288577381767978	-0.0339553848612691	-0.152217998756357	-0.123922981182075	-0.165616221927266	0.174240183350649	0.213405242258206	0.155694235093326	0.198896360837699	0.238894236514113	0.17996434711168	0.00175992153838645	0.00250614895706962	0.00256177067893985
101	0.423750140311331	0.14	0.310512165589082	0.189186027522893	0.431838303655272	0.186346671902806	0.43173595154192	0.290884100584918	0.572587802498923	1.01	0.79	1.32	0.200547296659355	0.297656275397253	0.39476525413515	0.277043080236219	0.411192834614798	0.545342588993378	0.284416096927439	0.422129337248401	0.559825019247725	0.310512165589082	1.11558638959542	0.0116052800975634	0.0175347938017838	-0.152217998756357	-0.123922981182075	-0.165616221927266	0.174240183350649	0.213405242258206	0.155694235093326	0.198896360837699	0.238894236514113	0.17996434711168	0.00175992153838645	0.00250614895706962	0.00256177067893985
101	0.423750140311331	0.14	0.315076546520133	0.190734806383282	0.439418286656984	0.14808765025541	0.391718251281244	0.245029333488767	0.538407169073721	1.05	0.71	1.35	0.163766877514731	0.26180732716559	0.359847776816449	0.223596009254727	0.357453683163782	0.491311357072837	0.227694509134477	0.364075909917125	0.500352880734597	0.315076546520133	1.10787247401419	0.0201431334238098	0.0239579023671839	-0.152217998756357	-0.123922981182075	-0.165616221927266	0.174240183350649	0.213405242258206	0.155694235093326	0.198896360837699	0.238894236514113	0.17996434711168	0.00175992153838645	0.00250614895706962	0.00256177067893985
101	0.423750140311331	0.14	0.316306829624446	0.195242924065838	0.437370735183053	0.179409914982877	0.426811131455586	0.284295956118965	0.569326306792207	0.92	0.72	1.28	0.209586326288366	0.314650191588812	0.419714056889259	0.297364932046672	0.446431475264965	0.595498018483259	0.304149496396926	0.456623099456709	0.609066497829455	0.316306829624446	1.05925208947715	-0.0446645339713106	-0.0661959877135617	-0.152217998756357	-0.123922981182075	-0.165616221927266	0.174240183350649	0.213405242258206	0.155694235093326	0.198896360837699	0.238894236514113	0.17996434711168	0.00175992153838645	0.00250614895706962	0.00256177067893985
101	0.423750140311331	0.14	0.319120200575916	0.197756618465855	0.440483782685976	0.167398367664223	0.396808856150629	0.258640103312738	0.53497760898852	0.98	0.72	1.42	0.181975823989619	0.27918956743176	0.3764033108739	0.253378527326898	0.38873648097853	0.524094434630162	0.257440576990714	0.394996541138384	0.532535237084774	0.319120200575916	1.11218702205995	0.041208722371618	0.0375462252310056	-0.152217998756357	-0.123922981182075	-0.165616221927266	0.174240183350649	0.213405242258206	0.155694235093326	0.198896360837699	0.238894236514113	0.17996434711168	0.00175992153838645	0.00250614895706962	0.00256177067893985
101	0.423750140311331	0.14	0.319270725968118	0.19636599811769	0.442175453818545	0.161424315268797	0.412219995106365	0.265529771144922	0.558910219067807	1.04	0.76	1.47	0.179431641606699	0.278557504516776	0.377683367426854	0.245991983056706	0.381888680936256	0.517785378815806	0.250139670603488	0.38837546343615	0.526515112372618	0.319270725968118	1.16427907262298	-0.0371364917917675	-0.0102477856480327	-0.152217998756357	-0.123922981182075	-0.165616221927266	0.174240183350649	0.213405242258206	0.155694235093326	0.198896360837699	0.238894236514113	0.17996434711168	0.00175992153838645	0.00250614895706962	0.00256177067893985
101	0.423750140311331	0.14	0.320378633697903	0.198333320690192	0.442423946705614	0.157386254928974	0.394154035807954	0.251763111804969	0.53654495981094	0.98	0.72	1.41	0.177671349939221	0.278157825123487	0.378644300307754	0.247678225087341	0.387758839251842	0.527839453416343	0.251666361455966	0.39404322326817	0.536400967568693	0.320378633697903	1.11387837280856	0.0171339587955357	0.0139157641808469	-0.152217998756357	-0.123922981182075	-0.165616221927266	0.174240183350649	0.213405242258206	0.155694235093326	0.198896360837699	0.238894236514113	0.17996434711168	0.00175992153838645	0.00250614895706962	0.00256177067893985
101	0.423750140311331	0.14	0.320772007841069	0.197208423379232	0.444335592302906	0.172815548446127	0.390953181144645	0.25741053205913	0.52449583023016	1	0.75	1.39	0.178559995004903	0.271195578183658	0.363831161362412	0.247252107991801	0.375524643031736	0.50379717807167	0.252320601010734	0.383274981632507	0.514166287321394	0.320772007841069	1.1059890442562	0.00309455450254884	-2.96550858624981e-05	-0.152217998756357	-0.123922981182075	-0.165616221927266	0.174240183350649	0.213405242258206	0.155694235093326	0.198896360837699	0.238894236514113	0.17996434711168	0.00175992153838645	0.00250614895706962	0.00256177067893985
101	0.423750140311331	0.14	0.321352158514011	0.19823034820431	0.444473968823712	0.16204119127856	0.414610629385829	0.267404967229874	0.561816291541785	0.9	0.71	1.36	0.199663636434423	0.309577891634209	0.419492146833996	0.284794512556451	0.441573069191173	0.598351625825895	0.289747302902504	0.4491978499275	0.608777441115326	0.321352158514011	1.10361580451768	0.0285956225743128	0.0131877082128577	-0.152217998756357	-0.123922981182075	-0.165616221927266	0.174240183350649	0.213405242258206	0.155694235093326	0.198896360837699	0.238894236514113	0.17996434711168	0.00175992153838645	0.00250614895706962	0.00256177067893985
101	0.423750140311331	0.14	0.321592128081878	0.198942772106834	0.444241484056923	0.181490159802504	0.456589495677576	0.305199635336356	0.607979356018797	1.01	0.76	1.36	0.210054513429473	0.314249013587	0.418443513744527	0.289984792189218	0.433827549872139	0.577670307555061	0.296649252254812	0.443778580151617	0.590916444576008	0.321592128081878	1.13279202751756	0.0248360109433641	0.0352981804803437	-0.152217998756357	-0.123922981182075	-0.165616221927266	0.174240183350649	0.213405242258206	0.155694235093326	0.198896360837699	0.238894236514113	0.17996434711168	0.00175992153838645	0.00250614895706962	0.00256177067893985
101	0.423750140311331	0.14	0.32180123705962	0.198935889235452	0.444666584883788	0.175753016419041	0.441032925929952	0.291913657437183	0.590152194422721	0.95	0.71	1.33	0.209175654489566	0.316029581290482	0.422883508091398	0.293370591224765	0.443234110269407	0.593097629314049	0.299157516860336	0.451975593642854	0.604776609775016	0.32180123705962	1.11628907886835	-0.0399404638882512	-0.0414597963318979	-0.152217998756357	-0.123922981182075	-0.165616221927266	0.174240183350649	0.213405242258206	0.155694235093326	0.198896360837699	0.238894236514113	0.17996434711168	0.00175992153838645	0.00250614895706962	0.00256177067893985
101	0.423750140311331	0.14	0.325238563230387	0.201734398982518	0.448742727478256	0.149487331144942	0.400776362587014	0.251522437780445	0.550030287393583	0.99	0.73	1.35	0.175710373443677	0.2799772654837	0.384244157523722	0.243973129306524	0.388747279150464	0.533521428994404	0.248883549564784	0.396589813453944	0.544313531225516	0.325238563230387	1.13298338064285	0.0320637407450428	0.0442751649109789	-0.152217998756357	-0.123922981182075	-0.165616221927266	0.174240183350649	0.213405242258206	0.155694235093326	0.198896360837699	0.238894236514113	0.17996434711168	0.00175992153838645	0.00250614895706962	0.00256177067893985
101	0.423750140311331	0.14	0.325575041850149	0.1979299486495	0.453220135050799	0.165567031113756	0.396900999957771	0.257785201904495	0.536016798011047	0.99	0.73	1.45	0.17957481274668	0.276483763303032	0.373392713859384	0.249063598433415	0.383472715039424	0.517881831645434	0.252868798167241	0.389312516415115	0.525722949495947	0.325575041850149	1.10279414357119	-0.0200743145244699	-0.0211298504354272	-0.152217998756357	-0.123922981182075	-0.165616221927266	0.174240183350649	0.213405242258206	0.155694235093326	0.198896360837699	0.238894236514113	0.17996434711168	0.00175992153838645	0.00250614895706962	0.00256177067893985
101	0.423750140311331	0.14	0.32622924373646	0.198326203232312	0.454132284240608	0.155094794357904	0.384626718942951	0.244464716323409	0.524788721562493	0.99	0.77	1.36	0.171203546552297	0.269361809639199	0.3675200727261	0.237945301936305	0.374369447452599	0.510793592968892	0.243531886797606	0.383196732297511	0.522813926595133	0.32622924373646	1.09233251651655	0.0417505345908831	0.0382878445543703	-0.152217998756357	-0.123922981182075	-0.165616221927266	0.174240183350649	0.213405242258206	0.155694235093326	0.198896360837699	0.238894236514113	0.17996434711168	0.00175992153838645	0.00250614895706962	0.00256177067893985
101	0.423750140311331	0.14	0.329012267350645	0.20406681970566	0.45395771499563	0.194057758230585	0.4669119917201	0.318350263100579	0.615473720339622	1.06	0.8	1.38	0.211121488010532	0.309643703453655	0.408165918896779	0.28742269984288	0.421551733433964	0.555680767025049	0.294535527291037	0.432005997361727	0.569461802544184	0.329012267350645	1.15498732710321	0.0166150083684704	0.0357819844592732	-0.152217998756357	-0.123922981182075	-0.165616221927266	0.174240183350649	0.213405242258206	0.155694235093326	0.198896360837699	0.238894236514113	0.17996434711168	0.00175992153838645	0.00250614895706962	0.00256177067893985
101	0.423750140311331	0.14	0.330582652188393	0.200803346917845	0.46036195745894	0.17236851103712	0.451065503364172	0.296748204179127	0.605382802549217	1.06	0.78	1.44	0.197172464887132	0.299707617001055	0.402242769114979	0.26862162710415	0.408312325863635	0.548003024623121	0.274172806223687	0.416706052686852	0.559288608623837	0.330582652188393	1.16949420287405	-0.0400645716026527	-0.00839403580821832	-0.152217998756357	-0.123922981182075	-0.165616221927266	0.174240183350649	0.213405242258206	0.155694235093326	0.198896360837699	0.238894236514113	0.17996434711168	0.00175992153838645	0.00250614895706962	0.00256177067893985
101	0.423750140311331	0.14	0.333115760687888	0.205831838914974	0.460399682460802	0.141857747945521	0.355215002512485	0.218810133192758	0.491619871832211	0.96	0.69	1.4	0.156316171555729	0.253762695820836	0.351209220085942	0.218968276898065	0.355471732015174	0.491975187132283	0.22201862718511	0.36043259099589	0.498809933405106	0.333115760687888	1.06738238640725	0.0374984360117229	0.0144799945799098	-0.152217998756357	-0.123922981182075	-0.165616221927266	0.174240183350649	0.213405242258206	0.155694235093326	0.198896360837699	0.238894236514113	0.17996434711168	0.00175992153838645	0.00250614895706962	0.00256177067893985
101	0.423750140311331	0.14	0.333331209291048	0.205223064575736	0.46143935400636	0.171770304373295	0.421389419495327	0.276921823930468	0.565857015060186	1.02	0.77	1.44	0.189305132289808	0.288063897134803	0.386822661979798	0.260664467212817	0.396650747719499	0.532637028226181	0.265680661553627	0.404295811578018	0.542908525462147	0.333331209291048	1.1578526728713	-0.0189056743059859	2.62552317871554e-07	-0.152217998756357	-0.123922981182075	-0.165616221927266	0.174240183350649	0.213405242258206	0.155694235093326	0.198896360837699	0.238894236514113	0.17996434711168	0.00175992153838645	0.00250614895706962	0.00256177067893985
101	0.423750140311331	0.14	0.333512973731887	0.20365958762497	0.463366359838804	0.142735519550438	0.35966813317012	0.222049003469233	0.497287262871008	1	0.67	1.34	0.153483263706561	0.248607460820445	0.343731657934328	0.212236683867337	0.343774440254846	0.475312196642355	0.215289052377703	0.348734473832924	0.482107746675197	0.333512973731887	1.07853306171712	-0.0101818167197109	-0.0252365523568493	-0.152217998756357	-0.123922981182075	-0.165616221927266	0.174240183350649	0.213405242258206	0.155694235093326	0.198896360837699	0.238894236514113	0.17996434711168	0.00175992153838645	0.00250614895706962	0.00256177067893985
101	0.423750140311331	0.14	0.334119027919224	0.203706743644989	0.464531312193458	0.135552229728374	0.412059938467675	0.249594157995314	0.574525718940035	1.01	0.71	1.36	0.172317468032531	0.284482320598719	0.396647173164906	0.238171417457899	0.393201909895276	0.548232402332653	0.242380729139609	0.400157709965693	0.557905572470202	0.334119027919224	1.11896885680733	-0.0266580445967589	-0.0251561058769617	-0.152217998756357	-0.123922981182075	-0.165616221927266	0.174240183350649	0.213405242258206	0.155694235093326	0.198896360837699	0.238894236514113	0.17996434711168	0.00175992153838645	0.00250614895706962	0.00256177067893985
101	0.423750140311331	0.14	0.335047499706682	0.204439579944752	0.465655419468612	0.176135764106958	0.412246939511133	0.273044465791748	0.551449413230519	1.04	0.73	1.36	0.183828278281079	0.27754690027219	0.371265522263301	0.251670239229397	0.379975787414363	0.50828133559933	0.25670146957589	0.387549408677868	0.518349581463394	0.335047499706682	1.08629399404711	0.00132454275654474	-0.00417766433429935	-0.152217998756357	-0.123922981182075	-0.165616221927266	0.174240183350649	0.213405242258206	0.155694235093326	0.198896360837699	0.238894236514113	0.17996434711168	0.00175992153838645	0.00250614895706962	0.00256177067893985
101	0.423750140311331	0.14	0.335389494857459	0.207077372594544	0.463701617120374	0.134781474339421	0.354780698806478	0.214436892853942	0.495124504759014	0.96	0.71	1.29	0.152884165907455	0.252943187598026	0.353002209288597	0.213988949718498	0.354039587626853	0.494090225535207	0.218515678856733	0.361554874960848	0.504596708603755	0.335389494857459	1.06741084344031	0.0752762561961402	0.0555436480423149	-0.152217998756357	-0.123922981182075	-0.165616221927266	0.174240183350649	0.213405242258206	0.155694235093326	0.198896360837699	0.238894236514113	0.17996434711168	0.00175992153838645	0.00250614895706962	0.00256177067893985
101	0.423750140311331	0.14	0.336207630683773	0.207416579214784	0.464998682152762	0.172941192729451	0.399269289895798	0.262945911801562	0.535592667990033	0.99	0.71	1.35	0.183846177612012	0.279160578243182	0.374474978874352	0.255353880951817	0.387741197500384	0.520128514048951	0.259981432183011	0.394779619225536	0.529525229022214	0.336207630683773	1.06856550396823	0.00395397864748158	-0.00823687780369808	-0.152217998756357	-0.123922981182075	-0.165616221927266	0.174240183350649	0.213405242258206	0.155694235093326	0.198896360837699	0.238894236514113	0.17996434711168	0.00175992153838645	0.00250614895706962	0.00256177067893985
101	0.423750140311331	0.14	0.337623555925031	0.209314042357911	0.465933069492151	0.154451055497833	0.419027004876842	0.265953012330599	0.572100997423085	0.94	0.73	1.27	0.192274424370745	0.302941393490743	0.41360836261074	0.270633323907263	0.426401153132105	0.582168982356948	0.277290542731222	0.436881604428713	0.596502174960172	0.337623555925031	1.05172644737533	-0.0245668799058069	-0.0512571762703938	-0.152217998756357	-0.123922981182075	-0.165616221927266	0.174240183350649	0.213405242258206	0.155694235093326	0.198896360837699	0.238894236514113	0.17996434711168	0.00175992153838645	0.00250614895706962	0.00256177067893985
101	0.423750140311331	0.14	0.337901733165074	0.208033744485919	0.467769721844229	0.139376959716294	0.393804408003526	0.241020707205236	0.546588108801816	0.97	0.7	1.3	0.17055831130989	0.278675702159808	0.386793093009725	0.238020397037939	0.388902192824757	0.539783988611575	0.2427307511392	0.396587418103021	0.55050864033683	0.337901733165074	1.07920486227148	0.016380885316616	0.00482951847786797	-0.152217998756357	-0.123922981182075	-0.165616221927266	0.174240183350649	0.213405242258206	0.155694235093326	0.198896360837699	0.238894236514113	0.17996434711168	0.00175992153838645	0.00250614895706962	0.00256177067893985
101	0.423750140311331	0.14	0.34214781107445	0.208606477342695	0.475689144806206	0.158429817533097	0.396118475938844	0.253578306799313	0.538658645078376	0.97	0.7	1.27	0.179497968404694	0.280396468357437	0.381294968310181	0.250525409092334	0.391349498646781	0.532173588201229	0.255885904090203	0.399703845130032	0.543580021763811	0.34214781107445	1.05835021362669	0.0680027150221525	0.0439963661825016	-0.152217998756357	-0.123922981182075	-0.165616221927266	0.174240183350649	0.213405242258206	0.155694235093326	0.198896360837699	0.238894236514113	0.17996434711168	0.00175992153838645	0.00250614895706962	0.00256177067893985
101	0.423750140311331	0.14	0.342248192363545	0.210935273289309	0.47356111143778	0.164713918830621	0.435519578530882	0.282394749395368	0.588644407666397	1.04	0.72	1.34	0.190857983298605	0.294348208043651	0.397838432788698	0.261672306955792	0.403560664929487	0.545449022903181	0.266850475833262	0.41148759863697	0.556175062049728	0.342248192363545	1.12432957779549	0.015992648692856	0.0211991382834928	-0.152217998756357	-0.123922981182075	-0.165616221927266	0.174240183350649	0.213405242258206	0.155694235093326	0.198896360837699	0.238894236514113	0.17996434711168	0.00175992153838645	0.00250614895706962	0.00256177067893985
101	0.423750140311331	0.14	0.343627871490896	0.20803305628313	0.479222686698661	0.125825535495497	0.36293008283196	0.213573938461308	0.512286227202611	1	0.72	1.34	0.148150212199853	0.251754353422695	0.355358494645537	0.205142967918524	0.348603181059715	0.492063394200907	0.209186162633135	0.355477310128684	0.501774666608139	0.343627871490896	1.10730141486806	-0.0247944841765218	-0.0266330614679237	-0.152217998756357	-0.123922981182075	-0.165616221927266	0.174240183350649	0.213405242258206	0.155694235093326	0.198896360837699	0.238894236514113	0.17996434711168	0.00175992153838645	0.00250614895706962	0.00256177067893985
101	0.423750140311331	0.14	0.344724716490721	0.210191078929222	0.479258354052219	0.153201475098052	0.43691873879136	0.276540771083948	0.597296706498772	1.04	0.79	1.44	0.186765087242688	0.295078248492922	0.403391409743157	0.255990592981033	0.404450622558553	0.552910652136073	0.261459873199504	0.413060384748515	0.564768996946714	0.344724716490721	1.13321067507941	0.083956913447337	0.101753450098653	-0.152217998756357	-0.123922981182075	-0.165616221927266	0.174240183350649	0.213405242258206	0.155694235093326	0.198896360837699	0.238894236514113	0.17996434711168	0.00175992153838645	0.00250614895706962	0.00256177067893985
101	0.423750140311331	0.14	0.344875823346541	0.213472255413299	0.476279391279782	0.159469390583702	0.417470998675651	0.267830250155286	0.567111747196015	1	0.76	1.43	0.18619921658196	0.290231491230082	0.394263765878204	0.258050935537209	0.402227835374996	0.546404735212784	0.263037263644232	0.409977541479453	0.556911595072818	0.344875823346541	1.12355852571235	-0.0219482387612648	-0.0085725573270017	-0.152217998756357	-0.123922981182075	-0.165616221927266	0.174240183350649	0.213405242258206	0.155694235093326	0.198896360837699	0.238894236514113	0.17996434711168	0.00175992153838645	0.00250614895706962	0.00256177067893985
101	0.423750140311331	0.14	0.345342943530513	0.211062636627914	0.479623250433112	0.151239560059042	0.401082105722628	0.252735159770466	0.549429051674791	0.95	0.72	1.3	0.182341504031841	0.289369767404513	0.396398030777185	0.256438259828874	0.4069587996123	0.557479339395725	0.262059564402806	0.415869862822151	0.569636356730612	0.345342943530513	1.07944525033545	0.0116661848204083	-0.00470561721332797	-0.152217998756357	-0.123922981182075	-0.165616221927266	0.174240183350649	0.213405242258206	0.155694235093326	0.198896360837699	0.238894236514113	0.17996434711168	0.00175992153838645	0.00250614895706962	0.00256177067893985
101	0.423750140311331	0.14	0.346805212187866	0.214115231823255	0.479495192552478	0.161745899148144	0.434781077377737	0.280245919551619	0.589316235203855	1.02	0.76	1.34	0.191819862910648	0.297594508395258	0.403369153879869	0.264254297937106	0.409971244336459	0.555688190735812	0.270524579706383	0.419673512049517	0.568823154843965	0.346805212187866	1.12728533921895	0.0589110753091094	0.0695897530258562	-0.152217998756357	-0.123922981182075	-0.165616221927266	0.174240183350649	0.213405242258206	0.155694235093326	0.198896360837699	0.238894236514113	0.17996434711168	0.00175992153838645	0.00250614895706962	0.00256177067893985
101	0.423750140311331	0.14	0.347177378241268	0.213726089354395	0.48062866712814	0.152502650151623	0.381472225891468	0.241068425253989	0.521876026528947	0.96	0.72	1.36	0.171491537085624	0.271372156285822	0.371252775486019	0.239822099321995	0.379500011044322	0.519177922766649	0.244414532357718	0.386774953938504	0.529138087525969	0.347177378241268	1.0720629652186	0.0173644082918337	-0.00430470939208175	-0.152217998756357	-0.123922981182075	-0.165616221927266	0.174240183350649	0.213405242258206	0.155694235093326	0.198896360837699	0.238894236514113	0.17996434711168	0.00175992153838645	0.00250614895706962	0.00256177067893985
101	0.423750140311331	0.14	0.347513662321749	0.214778590699722	0.480248733943776	0.173747752671604	0.468602324307732	0.309056064053176	0.628148584562288	1.04	0.77	1.39	0.208673056676246	0.316397866770422	0.424122676864599	0.285992319189974	0.433632214650613	0.581272110111252	0.292174494637916	0.443016903627193	0.593881738811205	0.347513662321749	1.15852698126281	-0.00868053870875075	0.0102620743296458	-0.152217998756357	-0.123922981182075	-0.165616221927266	0.174240183350649	0.213405242258206	0.155694235093326	0.198896360837699	0.238894236514113	0.17996434711168	0.00175992153838645	0.00250614895706962	0.00256177067893985
101	0.423750140311331	0.14	0.349745188728891	0.216722738654468	0.482767638803313	0.169861795794314	0.415439137083368	0.27204869158294	0.558829582583796	0.92	0.74	1.25	0.200317670536495	0.305900387559337	0.411483104582178	0.284073905208135	0.433802557038178	0.583531208868221	0.291459759224973	0.445042278306569	0.598672259362865	0.349745188728891	1.02992405278642	-0.0278698004422433	-0.0603987679819045	-0.152217998756357	-0.123922981182075	-0.165616221927266	0.174240183350649	0.213405242258206	0.155694235093326	0.198896360837699	0.238894236514113	0.17996434711168	0.00175992153838645	0.00250614895706962	0.00256177067893985
101	0.423750140311331	0.14	0.350621910934779	0.214209276968538	0.48703454490102	0.144100857605014	0.393799783469461	0.243955925054568	0.543643641884353	0.89	0.67	1.27	0.184095112726336	0.297170956242202	0.410246799758068	0.263764261563136	0.425774897934171	0.587785534305206	0.26870743273264	0.433819109733758	0.598741033731815	0.350621910934779	1.04174444022531	0.0279309573081107	-0.00610102348418586	-0.152217998756357	-0.123922981182075	-0.165616221927266	0.174240183350649	0.213405242258206	0.155694235093326	0.198896360837699	0.238894236514113	0.17996434711168	0.00175992153838645	0.00250614895706962	0.00256177067893985
101	0.423750140311331	0.14	0.35167505500842	0.218019633465712	0.485330476551129	0.148774309106521	0.416661083806617	0.261054921828373	0.572267245784862	0.99	0.77	1.31	0.182483219737346	0.291255401659391	0.400027583581436	0.253438690629528	0.404505070337855	0.555571450046182	0.259843372787719	0.414769240729734	0.569631271738804	0.35167505500842	1.11240727166636	0.00721848839750911	0.0121581534328458	-0.152217998756357	-0.123922981182075	-0.165616221927266	0.174240183350649	0.213405242258206	0.155694235093326	0.198896360837699	0.238894236514113	0.17996434711168	0.00175992153838645	0.00250614895706962	0.00256177067893985
101	0.423750140311331	0.14	0.352332437652602	0.214062589625557	0.490602285679647	0.164407359147018	0.434135836356349	0.281327244091717	0.586944428620981	1.04	0.76	1.35	0.18966998640434	0.292693082197545	0.395716177990749	0.259803949424887	0.400921728133393	0.542039506841899	0.265763360874918	0.410112868084091	0.554417050832181	0.352332437652602	1.08185976825388	0.0306441275967581	0.0184709713655508	-0.152217998756357	-0.123922981182075	-0.165616221927266	0.174240183350649	0.213405242258206	0.155694235093326	0.198896360837699	0.238894236514113	0.17996434711168	0.00175992153838645	0.00250614895706962	0.00256177067893985
101	0.423750140311331	0.14	0.353420221301551	0.216297957948844	0.490542484654257	0.156123495093017	0.466209190549834	0.296981429973198	0.635436951126471	0.96	0.77	1.31	0.212388811122077	0.33341349229816	0.454438173474243	0.297642596750461	0.467247107392225	0.636851618033989	0.305257709074301	0.479185647151025	0.653113826934144	0.353420221301551	1.09244054486449	-0.0490983396609772	-0.0560733264770021	-0.152217998756357	-0.123922981182075	-0.165616221927266	0.174240183350649	0.213405242258206	0.155694235093326	0.198896360837699	0.238894236514113	0.17996434711168	0.00175992153838645	0.00250614895706962	0.00256177067893985
101	0.423750140311331	0.14	0.353786385025041	0.217728101114948	0.489844668935133	0.156719571613357	0.430594799843659	0.274647221633603	0.586542378053715	1	0.74	1.36	0.190252226891977	0.298279440334736	0.406306653777494	0.263301001935678	0.412806077384533	0.562311152833388	0.268695672410072	0.421244302043145	0.573807492509169	0.353786385025041	1.11486836800662	-0.0142998237638579	-0.00889775406830939	-0.152217998756357	-0.123922981182075	-0.165616221927266	0.174240183350649	0.213405242258206	0.155694235093326	0.198896360837699	0.238894236514113	0.17996434711168	0.00175992153838645	0.00250614895706962	0.00256177067893985
101	0.423750140311331	0.14	0.355397783581944	0.215233581865531	0.495561985298356	0.149316310093886	0.459123758606104	0.288025473307191	0.630222043905017	1.07	0.75	1.39	0.190588484293007	0.303805424745606	0.417022365198206	0.259257852793242	0.41326705744401	0.567276262094778	0.264353463456996	0.421425357784545	0.578433242872423	0.355397783581944	1.15383740964848	0.0419005309783628	0.068131423133707	-0.152217998756357	-0.123922981182075	-0.165616221927266	0.174240183350649	0.213405242258206	0.155694235093326	0.198896360837699	0.238894236514113	0.17996434711168	0.00175992153838645	0.00250614895706962	0.00256177067893985
101	0.423750140311331	0.14	0.355981547431968	0.219916963773816	0.492046131090121	0.152123342222273	0.433393315417233	0.273645076020999	0.593141554813467	0.91	0.71	1.32	0.203329163725513	0.32202845258305	0.440727741440587	0.289432107004621	0.458396483016935	0.62736085902925	0.295152027463665	0.467480593207964	0.639784458051556	0.355981547431968	1.07064795625859	-0.0527940043403947	-0.0683664508595846	-0.152217998756357	-0.123922981182075	-0.165616221927266	0.174240183350649	0.213405242258206	0.155694235093326	0.198896360837699	0.238894236514113	0.17996434711168	0.00175992153838645	0.00250614895706962	0.00256177067893985
101	0.423750140311331	0.14	0.357589805957223	0.219115671610087	0.496063940304358	0.159460760348691	0.449718294809914	0.288513446995188	0.610923142624639	1.04	0.74	1.4	0.194113553373203	0.302573128329599	0.411032703285996	0.265685142618911	0.414134836831014	0.562584531043117	0.270683658380228	0.421937851580025	0.573185279238749	0.357589805957223	1.13435389523173	0.039872703366018	0.057502846462994	-0.152217998756357	-0.123922981182075	-0.165616221927266	0.174240183350649	0.213405242258206	0.155694235093326	0.198896360837699	0.238894236514113	0.17996434711168	0.00175992153838645	0.00250614895706962	0.00256177067893985
101	0.423750140311331	0.14	0.358492687552652	0.219432824029693	0.49755255107561	0.175074289277513	0.462542797886396	0.305783388541057	0.619302207231736	0.97	0.77	1.33	0.216543697373545	0.327554508849249	0.438565320324952	0.302280851342713	0.457244690088087	0.61220852883346	0.309710399094986	0.468471423311593	0.627275235451324	0.358492687552652	1.0739879928617	-0.105771957794611	-0.11409761813718	-0.152217998756357	-0.123922981182075	-0.165616221927266	0.174240183350649	0.213405242258206	0.155694235093326	0.198896360837699	0.238894236514113	0.17996434711168	0.00175992153838645	0.00250614895706962	0.00256177067893985
101	0.423750140311331	0.14	0.360046193764054	0.220200299256689	0.499892088271418	0.201521301959323	0.516837904603143	0.356213694239883	0.677462114966404	1.02	0.69	1.31	0.243142537302035	0.352780596397986	0.462418655493936	0.334604250354122	0.485484310178908	0.636364370003695	0.340553663921478	0.494102175005165	0.647709667293489	0.360046193764054	1.09466146292774	-0.0700590775972608	-0.0769187889979813	-0.152217998756357	-0.123922981182075	-0.165616221927266	0.174240183350649	0.213405242258206	0.155694235093326	0.198896360837699	0.238894236514113	0.17996434711168	0.00175992153838645	0.00250614895706962	0.00256177067893985
101	0.423750140311331	0.14	0.361015938678651	0.221886656064917	0.500145221292385	0.163090812581074	0.442909435348703	0.286261450208756	0.599557420488651	0.98	0.7	1.29	0.20059942655415	0.310371440798545	0.420143455042939	0.278868645485927	0.431471140171188	0.58407363485645	0.284677135678251	0.440444173190743	0.596168309117584	0.361015938678651	1.08751428744713	-0.0241345256164593	-0.0355991467277482	-0.152217998756357	-0.123922981182075	-0.165616221927266	0.174240183350649	0.213405242258206	0.155694235093326	0.198896360837699	0.238894236514113	0.17996434711168	0.00175992153838645	0.00250614895706962	0.00256177067893985
101	0.423750140311331	0.14	0.36224673320718	0.223060801374331	0.501432665040029	0.163982944942742	0.432278313123925	0.279888078587233	0.584668547660617	0.95	0.7	1.33	0.201621088840207	0.311397415045278	0.421173741250348	0.283376379539017	0.437665883965517	0.591955388392018	0.288701542451799	0.445861315179678	0.603146637331932	0.36224673320718	1.07056357484181	-0.0228162564310789	-0.0350018615786153	-0.152217998756357	-0.123922981182075	-0.165616221927266	0.174240183350649	0.213405242258206	0.155694235093326	0.198896360837699	0.238894236514113	0.17996434711168	0.00175992153838645	0.00250614895706962	0.00256177067893985
101	0.423750140311331	0.14	0.362656701865493	0.222071178948845	0.503242224782141	0.155557712533362	0.436122913776304	0.27747528724846	0.594770540304149	1.04	0.76	1.35	0.187258149448974	0.294323759697266	0.401389369945557	0.256595429950073	0.403304912957183	0.550014395964294	0.262515753109799	0.412550662723731	0.562653033604724	0.362656701865493	1.11779344134658	0.0122316948668531	0.0232675721781426	-0.152217998756357	-0.123922981182075	-0.165616221927266	0.174240183350649	0.213405242258206	0.155694235093326	0.198896360837699	0.238894236514113	0.17996434711168	0.00175992153838645	0.00250614895706962	0.00256177067893985
101	0.423750140311331	0.14	0.363111565798183	0.219768614171313	0.506454517425054	0.169885549087903	0.473875318310016	0.310329170657258	0.637421465962774	1.03	0.77	1.32	0.211251179353724	0.322582371639741	0.433913563925758	0.290418641348554	0.443471768447462	0.59652489554637	0.297810709995803	0.454756297858671	0.611758246956111	0.363111565798183	1.12432750976089	-0.0311731212780328	-0.020467195313666	-0.152217998756357	-0.123922981182075	-0.165616221927266	0.174240183350649	0.213405242258206	0.155694235093326	0.198896360837699	0.238894236514113	0.17996434711168	0.00175992153838645	0.00250614895706962	0.00256177067893985
101	0.423750140311331	0.14	0.364801319733294	0.222050957714939	0.507551681751649	0.138357825399475	0.441514058604453	0.269489041893522	0.613539075315384	1.01	0.77	1.46	0.18515997210817	0.303354563889341	0.421549155670511	0.255450155611401	0.418513621862559	0.581577088113716	0.260271640536289	0.426388672917999	0.592489353587584	0.364801319733294	1.14772578664493	-0.0599695769317505	-0.0339734341084261	-0.152217998756357	-0.123922981182075	-0.165616221927266	0.174240183350649	0.213405242258206	0.155694235093326	0.198896360837699	0.238894236514113	0.17996434711168	0.00175992153838645	0.00250614895706962	0.00256177067893985
101	0.423750140311331	0.14	0.366259692268906	0.225292073082313	0.507227311455498	0.199380609076073	0.461138201215615	0.316864173654169	0.60541222877706	0.94	0.68	1.23	0.229538943576378	0.334052203911411	0.438565464246444	0.323345791226312	0.470571017282247	0.617796243338183	0.33046974798996	0.480997143283948	0.631642351902701	0.366259692268906	1.02543213723882	0.0377614104671368	-0.00118864046854236	-0.152217998756357	-0.123922981182075	-0.165616221927266	0.174240183350649	0.213405242258206	0.155694235093326	0.198896360837699	0.238894236514113	0.17996434711168	0.00175992153838645	0.00250614895706962	0.00256177067893985
101	0.423750140311331	0.14	0.368823876008045	0.223912410766162	0.513735341249928	0.142224440464525	0.423152514462586	0.260903486206368	0.585401542718804	0.94	0.7	1.38	0.189229492758099	0.30690634623308	0.424583199708061	0.266693851970719	0.432543756674295	0.59839366137787	0.270890229299955	0.439346590136543	0.607848038839277	0.368823876008045	1.08254919482553	-0.0134555512205235	-0.0199805727828156	-0.152217998756357	-0.123922981182075	-0.165616221927266	0.174240183350649	0.213405242258206	0.155694235093326	0.198896360837699	0.238894236514113	0.17996434711168	0.00175992153838645	0.00250614895706962	0.00256177067893985
101	0.423750140311331	0.14	0.370213923135972	0.225454400854223	0.51497344541772	0.168246404463296	0.476464153787234	0.311062387998912	0.641865919575555	1.04	0.78	1.35	0.210139691335765	0.321877649218573	0.433615607101382	0.288060017234636	0.441230690841725	0.594401364448814	0.295100764995671	0.451981158429118	0.608913339679066	0.370213923135972	1.1383343177532	0.015118038607447	0.0358854116395792	-0.152217998756357	-0.123922981182075	-0.165616221927266	0.174240183350649	0.213405242258206	0.155694235093326	0.198896360837699	0.238894236514113	0.17996434711168	0.00175992153838645	0.00250614895706962	0.00256177067893985
101	0.423750140311331	0.14	0.371132595071742	0.228163804668063	0.51410138547542	0.155480657857993	0.443727607757993	0.282266277018515	0.605188938497471	0.98	0.77	1.27	0.198007626938168	0.311271511238118	0.424535395538067	0.275378699374695	0.432900213201969	0.590421727029242	0.283003408857302	0.444930677667423	0.606761679964584	0.371132595071742	1.07803919288578	0.0512697864847488	0.0447693955029839	-0.152217998756357	-0.123922981182075	-0.165616221927266	0.174240183350649	0.213405242258206	0.155694235093326	0.198896360837699	0.238894236514113	0.17996434711168	0.00175992153838645	0.00250614895706962	0.00256177067893985
101	0.423750140311331	0.14	0.371622814894599	0.229647171009298	0.513598458779899	0.181663597341929	0.460472388579921	0.307884158509559	0.613060618650283	1	0.73	1.33	0.213445584357182	0.319229799079568	0.425014013801955	0.295490340726486	0.441936160844714	0.588381980962942	0.30182392850568	0.451403806746633	0.601044541073998	0.371622814894599	1.09320406783928	0.0056976347956189	0.00295092401609024	-0.152217998756357	-0.123922981182075	-0.165616221927266	0.174240183350649	0.213405242258206	0.155694235093326	0.198896360837699	0.238894236514113	0.17996434711168	0.00175992153838645	0.00250614895706962	0.00256177067893985
101	0.423750140311331	0.14	0.373325538484626	0.229499478260044	0.517151598709208	0.168200035128181	0.436966384597757	0.285250903813987	0.588681865381526	0.91	0.68	1.19	0.211411025958067	0.323853528391412	0.436296030824757	0.300615750473222	0.460503282833014	0.620390815192806	0.307856679339125	0.471570254313065	0.635351430852167	0.373325538484626	1.00311852449565	-0.0435637131184184	-0.0838137856834389	-0.152217998756357	-0.123922981182075	-0.165616221927266	0.174240183350649	0.213405242258206	0.155694235093326	0.198896360837699	0.238894236514113	0.17996434711168	0.00175992153838645	0.00250614895706962	0.00256177067893985
101	0.423750140311331	0.14	0.374298791198829	0.229657054397515	0.518940528000142	0.178608918675156	0.457027484029212	0.304006426085511	0.610048541972914	0.99	0.77	1.28	0.211696604517282	0.318253688863952	0.424810773210623	0.293574294971836	0.441344359506691	0.589114424041546	0.301425932612134	0.453196528429034	0.604931279856493	0.374298791198829	1.06606678526432	-0.0220410812385586	-0.0332975494330145	-0.152217998756357	-0.123922981182075	-0.165616221927266	0.174240183350649	0.213405242258206	0.155694235093326	0.198896360837699	0.238894236514113	0.17996434711168	0.00175992153838645	0.00250614895706962	0.00256177067893985
101	0.423750140311331	0.14	0.377611867121847	0.233363815936238	0.521859918307455	0.154067207613532	0.453832504382691	0.287799707468024	0.619865301297357	1.04	0.76	1.4	0.194328221184133	0.306436945569263	0.418545669954392	0.266336095890983	0.419986449844264	0.573636803797545	0.271701809597783	0.428457028050177	0.585228264032094	0.377611867121847	1.1179313355653	-0.0135705671555503	-0.00227143923339032	-0.152217998756357	-0.123922981182075	-0.165616221927266	0.174240183350649	0.213405242258206	0.155694235093326	0.198896360837699	0.238894236514113	0.17996434711168	0.00175992153838645	0.00250614895706962	0.00256177067893985
101	0.423750140311331	0.14	0.382236913264087	0.235391838399043	0.529081988129131	0.159010490023442	0.490626633936292	0.31446189549928	0.666791372373304	1.05	0.74	1.31	0.209671026960671	0.327130859617664	0.444590692274657	0.286016985340294	0.446246597042583	0.606476208744872	0.292648408424621	0.456552196504879	0.620477476850285	0.382236913264087	1.11585750438738	-0.00771530984799899	0.00607091509182139	-0.152217998756357	-0.123922981182075	-0.165616221927266	0.174240183350649	0.213405242258206	0.155694235093326	0.198896360837699	0.238894236514113	0.17996434711168	0.00175992153838645	0.00250614895706962	0.00256177067893985
101	0.423750140311331	0.14	0.383108869480522	0.236723998649657	0.529493740311386	0.147690686814478	0.411741488577339	0.257311317064019	0.56617166009066	1	0.75	1.33	0.178798755283259	0.286108152941396	0.393417550599534	0.247747738347883	0.396438150264674	0.545128562181465	0.253587398746809	0.40577216995808	0.558046528577447	0.383108869480522	1.07119929143389	0.00365699278162756	-0.00379874030833878	-0.152217998756357	-0.123922981182075	-0.165616221927266	0.174240183350649	0.213405242258206	0.155694235093326	0.198896360837699	0.238894236514113	0.17996434711168	0.00175992153838645	0.00250614895706962	0.00256177067893985
101	0.423750140311331	0.14	0.384653882906369	0.237788362139882	0.531519403672856	0.149836168175268	0.435844159257316	0.273752870459707	0.597935448054926	1.02	0.76	1.38	0.187460114018359	0.298456763764376	0.409453413510393	0.258292632167183	0.41122978882457	0.564166945481957	0.263904645548158	0.420130169001853	0.576409109926203	0.384653882906369	1.10430806579521	0.0116791343590832	0.0186333646800446	-0.152217998756357	-0.123922981182075	-0.165616221927266	0.174240183350649	0.213405242258206	0.155694235093326	0.198896360837699	0.238894236514113	0.17996434711168	0.00175992153838645	0.00250614895706962	0.00256177067893985
101	0.423750140311331	0.14	0.387365833043467	0.2358056751163	0.538925990970634	0.152993464260754	0.42143491893892	0.266616395821846	0.576253442055994	1.02	0.75	1.32	0.181863688391166	0.28746810014744	0.393072511903714	0.250210738992012	0.395502842875448	0.540794946758884	0.256114820440796	0.404886729213582	0.553545178794264	0.387365833043467	1.06756016581676	-0.0440314204923206	-0.0565774058047363	-0.152217998756357	-0.123922981182075	-0.165616221927266	0.174240183350649	0.213405242258206	0.155694235093326	0.198896360837699	0.238894236514113	0.17996434711168	0.00175992153838645	0.00250614895706962	0.00256177067893985
101	0.423750140311331	0.14	0.388514704057655	0.239141101931083	0.537888306184226	0.138838723917892	0.443966645071356	0.271334071783226	0.616599218359487	1.02	0.71	1.25	0.185852448760139	0.304098514469852	0.422344580179564	0.256103077042747	0.419045139299563	0.581987201556379	0.262067822024906	0.428754181414528	0.595557363868238	0.388514704057655	1.07593915872228	-0.0813721166536985	-0.0888039978987993	-0.152217998756357	-0.123922981182075	-0.165616221927266	0.174240183350649	0.213405242258206	0.155694235093326	0.198896360837699	0.238894236514113	0.17996434711168	0.00175992153838645	0.00250614895706962	0.00256177067893985
101	0.423750140311331	0.14	0.388691389042021	0.239048572108758	0.538334205975283	0.183293472282945	0.465879850998011	0.312340781751167	0.619418920244855	1.01	0.75	1.34	0.214763794884823	0.320336410121491	0.425909025358158	0.296377376887707	0.442069227750181	0.587761078612656	0.303095582291275	0.452075120157875	0.601077398946809	0.388691389042021	1.07832027969399	0.0301267288928291	0.0224389630630354	-0.152217998756357	-0.123922981182075	-0.165616221927266	0.174240183350649	0.213405242258206	0.155694235093326	0.198896360837699	0.238894236514113	0.17996434711168	0.00175992153838645	0.00250614895706962	0.00256177067893985
101	0.423750140311331	0.14	0.389452440334648	0.240585633521706	0.53831924714759	0.148377666946283	0.457802943474195	0.286563702499905	0.629042184448486	1.05	0.74	1.36	0.192195063353182	0.307043302960972	0.421891542568763	0.262750059585579	0.41975920057893	0.576768341572282	0.26817693699368	0.42842890817572	0.58870058351292	0.389452440334648	1.12138234342868	-0.0568530841000068	-0.047293347710667	-0.152217998756357	-0.123922981182075	-0.165616221927266	0.174240183350649	0.213405242258206	0.155694235093326	0.198896360837699	0.238894236514113	0.17996434711168	0.00175992153838645	0.00250614895706962	0.00256177067893985
101	0.423750140311331	0.14	0.391129208219847	0.241789278625624	0.540469137814069	0.153479542210537	0.429787512632979	0.272196031945692	0.587378993320266	1	0.74	1.37	0.188339660883405	0.297381390178999	0.406423119474594	0.260539609583746	0.411382450893725	0.562225292203705	0.265859819931506	0.419755021220299	0.573662929853526	0.391129208219847	1.07807528200684	0.0591978996581307	0.0514298598504379	-0.152217998756357	-0.123922981182075	-0.165616221927266	0.174240183350649	0.213405242258206	0.155694235093326	0.198896360837699	0.238894236514113	0.17996434711168	0.00175992153838645	0.00250614895706962	0.00256177067893985
101	0.423750140311331	0.14	0.392751184362242	0.238261244973048	0.547241123751437	0.12925377458026	0.436536100115439	0.25963529529188	0.613436904938998	0.99	0.73	1.25	0.180724801332071	0.303860458875396	0.426996116418721	0.250583887714504	0.421317575376956	0.592051263039407	0.256982324476586	0.432043992442332	0.607083765149723	0.392751184362242	1.04974973504965	0.0497710266199322	0.0354782785962437	-0.152217998756357	-0.123922981182075	-0.165616221927266	0.174240183350649	0.213405242258206	0.155694235093326	0.198896360837699	0.238894236514113	0.17996434711168	0.00175992153838645	0.00250614895706962	0.00256177067893985
101	0.423750140311331	0.14	0.397682582918279	0.245377476385627	0.549987689450931	0.157558143585853	0.459786638419956	0.293793036613981	0.62578024022593	1	0.73	1.4	0.203581074573824	0.31860475320662	0.433628431839416	0.28178297254671	0.440990866238486	0.600198759930261	0.286876451626574	0.448945915954075	0.611018913434968	0.397682582918279	1.10286678842261	0.0698307319013984	0.0755114959437282	-0.152217998756357	-0.123922981182075	-0.165616221927266	0.174240183350649	0.213405242258206	0.155694235093326	0.198896360837699	0.238894236514113	0.17996434711168	0.00175992153838645	0.00250614895706962	0.00256177067893985
101	0.423750140311331	0.14	0.399688685121121	0.243193664838148	0.556183705404095	0.145564288918866	0.437381477491638	0.271934772235764	0.602828182747513	1	0.71	1.31	0.188085230972962	0.302517385110233	0.416949539247504	0.260148378439922	0.418424172802945	0.576699967165968	0.265413256082962	0.426930476720219	0.588420627271444	0.399688685121121	1.0596420644941	0.0207750477853979	0.00504931121980427	-0.152217998756357	-0.123922981182075	-0.165616221927266	0.174240183350649	0.213405242258206	0.155694235093326	0.198896360837699	0.238894236514113	0.17996434711168	0.00175992153838645	0.00250614895706962	0.00256177067893985
101	0.423750140311331	0.14	0.400160016066792	0.244552500110391	0.555767532023194	0.154720827625707	0.472525729302235	0.300086284162936	0.644965174441534	1.07	0.81	1.42	0.19800570115811	0.3117862870898	0.425566873021489	0.269067109684681	0.423681917318038	0.578296724951395	0.275458488145918	0.433746414691165	0.592135148339449	0.400160016066792	1.1362860918927	0.0542088946042474	0.0776868329512334	-0.152217998756357	-0.123922981182075	-0.165616221927266	0.174240183350649	0.213405242258206	0.155694235093326	0.198896360837699	0.238894236514113	0.17996434711168	0.00175992153838645	0.00250614895706962	0.00256177067893985
101	0.423750140311331	0.14	0.407432104606535	0.250543174900744	0.564321034312326	0.135243033256543	0.432924064433163	0.262006469873435	0.603841658992891	1	0.79	1.31	0.181491853637335	0.299886453094608	0.41828105255188	0.251174914681318	0.415026640372725	0.578878366064131	0.258093278471196	0.426531164256072	0.594826847614939	0.407432104606535	1.08089685534568	-0.0598997453553374	-0.0580333727444833	-0.152217998756357	-0.123922981182075	-0.165616221927266	0.174240183350649	0.213405242258206	0.155694235093326	0.198896360837699	0.238894236514113	0.17996434711168	0.00175992153838645	0.00250614895706962	0.00256177067893985
101	0.423750140311331	0.14	0.409741184822371	0.252744221642531	0.566738148002211	0.1324376674996	0.426760655903104	0.256225305587542	0.597296006218667	1.07	0.76	1.33	0.169658575820306	0.282577885625443	0.395497195430579	0.23084307579343	0.384484827563747	0.538126579334063	0.236361536434893	0.39370922833652	0.551091259771278	0.409741184822371	1.10526169201784	-0.037192776179679	-0.0306066593934817	-0.152217998756357	-0.123922981182075	-0.165616221927266	0.174240183350649	0.213405242258206	0.155694235093326	0.198896360837699	0.238894236514113	0.17996434711168	0.00175992153838645	0.00250614895706962	0.00256177067893985
101	0.423750140311331	0.14	0.41506030104373	0.255791389779807	0.574329212307654	0.196808721105035	0.529627648814396	0.362578820790182	0.69667647683861	0.98	0.72	1.33	0.254653315551912	0.371978254230677	0.489303192909443	0.35432597717867	0.517572520639859	0.680819064101049	0.361522722618043	0.528269039161003	0.694636446469422	0.41506030104373	1.07851299545695	0.00784431427286661	-0.00171382606542853	-0.152217998756357	-0.123922981182075	-0.165616221927266	0.174240183350649	0.213405242258206	0.155694235093326	0.198896360837699	0.238894236514113	0.17996434711168	0.00175992153838645	0.00250614895706962	0.00256177067893985
101	0.423750140311331	0.14	0.41728106489549	0.256455793059203	0.578106336731778	0.16438985423293	0.487259662031521	0.315741439169417	0.658777884893624	1.03	0.74	1.27	0.214298309818554	0.3307102238173	0.447122137816047	0.294277201103755	0.454135541823698	0.613993882543641	0.301804437237562	0.465736231317398	0.629714104805601	0.41728106489549	1.07138758417939	-0.0075627696914835	-0.0125048008658843	-0.152217998756357	-0.123922981182075	-0.165616221927266	0.174240183350649	0.213405242258206	0.155694235093326	0.198896360837699	0.238894236514113	0.17996434711168	0.00175992153838645	0.00250614895706962	0.00256177067893985
101	0.423750140311331	0.14	0.418082391434565	0.253239242339632	0.582925540529499	0.167592219592844	0.464138882206803	0.302638128839073	0.625639635574533	0.95	0.68	1.31	0.217444628888497	0.333482457684128	0.44952028647976	0.305297310315207	0.468217117565488	0.631136924815769	0.310530088540457	0.476261523049561	0.64200380751505	0.418082391434565	1.0229947412998	0.0471158740104488	0.0167679692534864	-0.152217998756357	-0.123922981182075	-0.165616221927266	0.174240183350649	0.213405242258206	0.155694235093326	0.198896360837699	0.238894236514113	0.17996434711168	0.00175992153838645	0.00250614895706962	0.00256177067893985
101	0.423750140311331	0.14	0.420443273187415	0.256748500373263	0.584138046001567	0.152065316708426	0.465234058633235	0.293710777122692	0.636757340143777	1.02	0.77	1.36	0.200136060271285	0.317012921728713	0.433889783186142	0.275241052234656	0.435978254145302	0.596715456055947	0.281714518761082	0.446251545536478	0.610680242951568	0.420443273187415	1.09679980393024	0.00740092006674944	0.0134498218525066	-0.152217998756357	-0.123922981182075	-0.165616221927266	0.174240183350649	0.213405242258206	0.155694235093326	0.198896360837699	0.238894236514113	0.17996434711168	0.00175992153838645	0.00250614895706962	0.00256177067893985
101	0.423750140311331	0.14	0.440333427122942	0.272967766484354	0.60769908776153	0.169062863294623	0.496582248495184	0.324697783500622	0.668466713489746	1.07	0.76	1.35	0.214110952845102	0.327454339986473	0.440797727127845	0.29088565632694	0.444871078935321	0.598856501543702	0.297653072054771	0.4552418602664	0.6127277806122	0.440333427122942	1.1030247045286	0.0105427704243428	0.0205279015572744	-0.152217998756357	-0.123922981182075	-0.165616221927266	0.174240183350649	0.213405242258206	0.155694235093326	0.198896360837699	0.238894236514113	0.17996434711168	0.00175992153838645	0.00250614895706962	0.00256177067893985
101	0.423750140311331	0.14	0.487792661675695	0.298818250434851	0.676767072916539	0.134734885374134	0.457951306391076	0.276759175550062	0.63914343723209	0.94	0.74	1.23	0.200082924587209	0.33107569611431	0.462068467641411	0.281621816493321	0.46599748143857	0.650373146383819	0.289249143800714	0.478581745864714	0.667919632991546	0.487792661675695	0.998880442370045	-0.0183148853509705	-0.0553838453301436	-0.152217998756357	-0.123922981182075	-0.165616221927266	0.174240183350649	0.213405242258206	0.155694235093326	0.198896360837699	0.238894236514113	0.17996434711168	0.00175992153838645	0.00250614895706962	0.00256177067893985
101	0.423750140311331	0.15	0.28660589178095	0.178371057610991	0.394840725950909	0.146503175055621	0.345553937602785	0.215333621830645	0.475774253374924	1.1	0.75	1.46	0.139384097854325	0.223674888497693	0.30796567914106	0.18809605092648	0.301844786209457	0.415593521492433	0.191196560626856	0.306848422668312	0.422459641733239	0.28660589178095	1.19168293596875	-0.00142524523721439	0.0302979805922753	-0.152217998756357	-0.123922981182075	-0.165616221927266	0.174240183350649	0.213405242258206	0.155694235093326	0.198896360837699	0.238894236514113	0.17996434711168	0.00175992153838645	0.00250614895706962	0.00256177067893985
101	0.423750140311331	0.15	0.289979515709061	0.183102165132166	0.396856866285955	0.188935157533026	0.449546011478148	0.304123711713548	0.594968311242749	1.04	0.81	1.38	0.205421749766597	0.303647906169896	0.401874062573195	0.281576961041991	0.416218120735654	0.550859280429318	0.28875893824454	0.42683073722558	0.564915876084092	0.289979515709061	1.17004371138384	-0.0109314242516491	0.0182111010752866	-0.152217998756357	-0.123922981182075	-0.165616221927266	0.174240183350649	0.213405242258206	0.155694235093326	0.198896360837699	0.238894236514113	0.17996434711168	0.00175992153838645	0.00250614895706962	0.00256177067893985
101	0.423750140311331	0.15	0.301669730435626	0.189159879201246	0.414179581670006	0.170289696648575	0.40881177917712	0.267922509485466	0.549701048868774	1.05	0.77	1.4	0.178807185245997	0.272834423917765	0.366861662589532	0.243999252757185	0.372308279842249	0.500617306927314	0.249148967147152	0.380194275231428	0.511201841692491	0.301669730435626	1.16333037831515	-0.0527602309164859	-0.0342625863833617	-0.152217998756357	-0.123922981182075	-0.165616221927266	0.174240183350649	0.213405242258206	0.155694235093326	0.198896360837699	0.238894236514113	0.17996434711168	0.00175992153838645	0.00250614895706962	0.00256177067893985
101	0.423750140311331	0.15	0.304743723558466	0.191370881566775	0.418116565550157	0.166741723276131	0.422642256405773	0.275130697346115	0.57015381546543	0.99	0.74	1.35	0.19231148544326	0.295419453098089	0.398527420752919	0.267082544246899	0.410279079128346	0.553475614009793	0.272740523606891	0.419028627832198	0.565239428487627	0.304743723558466	1.13984111745527	-0.037932414397492	-0.0264006185149768	-0.152217998756357	-0.123922981182075	-0.165616221927266	0.174240183350649	0.213405242258206	0.155694235093326	0.198896360837699	0.238894236514113	0.17996434711168	0.00175992153838645	0.00250614895706962	0.00256177067893985
101	0.423750140311331	0.15	0.311322545684986	0.195441590663035	0.427203500706936	0.177791060337664	0.456490628300786	0.303221931521136	0.609759325080436	1	0.76	1.35	0.209811063121804	0.315863643333636	0.421916223545467	0.290244071685096	0.436952887871411	0.583661704057727	0.296910509872205	0.4469783478858	0.597047962147186	0.311322545684986	1.14958441299566	-0.0634668897695742	-0.0469242974452208	-0.152217998756357	-0.123922981182075	-0.165616221927266	0.174240183350649	0.213405242258206	0.155694235093326	0.198896360837699	0.238894236514113	0.17996434711168	0.00175992153838645	0.00250614895706962	0.00256177067893985
101	0.423750140311331	0.15	0.311793155071155	0.194281150906495	0.429305159235816	0.192888387903007	0.426549933020439	0.290321081361643	0.562778784679236	0.99	0.67	1.4	0.202682079026329	0.297787631637508	0.392893184248687	0.281351588434402	0.413371638873153	0.545391689311904	0.284531089802899	0.417954465856389	0.551566598022449	0.311793155071155	1.11878100088232	-0.0234114323387932	-0.0290536121919967	-0.152217998756357	-0.123922981182075	-0.165616221927266	0.174240183350649	0.213405242258206	0.155694235093326	0.198896360837699	0.238894236514113	0.17996434711168	0.00175992153838645	0.00250614895706962	0.00256177067893985
101	0.423750140311331	0.15	0.312354278754873	0.196875277072576	0.427833280437171	0.163729380401264	0.426464041784521	0.275984316209862	0.57694376735918	1.02	0.78	1.38	0.188502274227866	0.291282645538671	0.394063016849476	0.259474208297801	0.400951840775526	0.54242947325325	0.265475707463327	0.41020436400395	0.554923533644038	0.312354278754873	1.15857239663685	-0.0116049481603662	0.0147519479077441	-0.152217998756357	-0.123922981182075	-0.165616221927266	0.174240183350649	0.213405242258206	0.155694235093326	0.198896360837699	0.238894236514113	0.17996434711168	0.00175992153838645	0.00250614895706962	0.00256177067893985
101	0.423750140311331	0.15	0.312892358000071	0.195724222658336	0.430060493341807	0.173388362512962	0.405343776470792	0.267162323179675	0.54352522976191	1	0.7	1.4	0.185005640712428	0.280694089579167	0.376382538445906	0.256007007863659	0.388418719134487	0.520830430405315	0.259634116847445	0.393921888313329	0.528171013016822	0.312892358000071	1.14071449334286	-0.0160829770391221	-0.00614411558520643	-0.152217998756357	-0.123922981182075	-0.165616221927266	0.174240183350649	0.213405242258206	0.155694235093326	0.198896360837699	0.238894236514113	0.17996434711168	0.00175992153838645	0.00250614895706962	0.00256177067893985
101	0.423750140311331	0.15	0.31419965291446	0.196354015697257	0.432045290131664	0.184923011743193	0.442178574304937	0.297238995918376	0.587118152691498	0.97	0.71	1.31	0.210463070366444	0.313089001363837	0.41571493236123	0.293776228399017	0.437027293262123	0.580278358125228	0.299958068794831	0.446221315231043	0.59250235873799	0.31419965291446	1.11576963950589	-0.037358355174582	-0.0401591571908064	-0.152217998756357	-0.123922981182075	-0.165616221927266	0.174240183350649	0.213405242258206	0.155694235093326	0.198896360837699	0.238894236514113	0.17996434711168	0.00175992153838645	0.00250614895706962	0.00256177067893985
101	0.423750140311331	0.15	0.320648745360471	0.202059943250051	0.439237547470891	0.191576998996148	0.488995200642598	0.332162108199702	0.645828293085494	1.04	0.77	1.38	0.224439249063941	0.33041010072742	0.4363809523909	0.307685335471761	0.452961516800529	0.598237698129298	0.314757855794794	0.463423278137516	0.6120243626486	0.320648745360471	1.14118738201126	-0.00548604595552239	0.012267474898638	-0.152217998756357	-0.123922981182075	-0.165616221927266	0.174240183350649	0.213405242258206	0.155694235093326	0.198896360837699	0.238894236514113	0.17996434711168	0.00175992153838645	0.00250614895706962	0.00256177067893985
101	0.423750140311331	0.15	0.322219702082483	0.204169594482043	0.440269809682923	0.160660810180404	0.400328518180686	0.257466834257111	0.54319020210426	1	0.75	1.54	0.178714558282325	0.27787864212069	0.377042725959056	0.247528018978255	0.384874911487861	0.522221803997468	0.250656925437175	0.389735775079292	0.52878731386809	0.322219702082483	1.17906798914757	-0.0103849624541677	0.0198779873348524	-0.152217998756357	-0.123922981182075	-0.165616221927266	0.174240183350649	0.213405242258206	0.155694235093326	0.198896360837699	0.238894236514113	0.17996434711168	0.00175992153838645	0.00250614895706962	0.00256177067893985
101	0.423750140311331	0.15	0.322345566812507	0.20307973666732	0.441611396957695	0.206064590159737	0.440190403626655	0.305288855629841	0.575091951623469	0.96	0.68	1.24	0.21728294503523	0.313296294681047	0.409309644326865	0.303918103941518	0.438213941899253	0.572509779856988	0.310287134906778	0.447447361026716	0.584533935677937	0.322345566812507	1.04678312049689	-0.008886991894588	-0.0440979458584832	-0.152217998756357	-0.123922981182075	-0.165616221927266	0.174240183350649	0.213405242258206	0.155694235093326	0.198896360837699	0.238894236514113	0.17996434711168	0.00175992153838645	0.00250614895706962	0.00256177067893985
101	0.423750140311331	0.15	0.322497688584531	0.203540878310955	0.441454498858107	0.191694495084307	0.447592865125004	0.304092976450981	0.591092753799028	0.98	0.73	1.33	0.214360554311764	0.315516181248115	0.416671808184467	0.298692005517929	0.439643204193683	0.580594402869438	0.305149478807229	0.449106659074765	0.593029415056317	0.322497688584531	1.12416883341578	-0.0426795527694665	-0.0408015104229909	-0.152217998756357	-0.123922981182075	-0.165616221927266	0.174240183350649	0.213405242258206	0.155694235093326	0.198896360837699	0.238894236514113	0.17996434711168	0.00175992153838645	0.00250614895706962	0.00256177067893985
101	0.423750140311331	0.15	0.322659489673654	0.203696829682505	0.441622149664804	0.14905902084687	0.364030212271923	0.228232179766479	0.499828244777367	1.01	0.74	1.42	0.157169578567193	0.250685398996077	0.344201219424961	0.217022665768781	0.346151043067028	0.475279420365275	0.220817386754073	0.352226535987614	0.483549815842684	0.322659489673654	1.1304808104717	-0.0279309581120983	-0.0168649040688829	-0.152217998756357	-0.123922981182075	-0.165616221927266	0.174240183350649	0.213405242258206	0.155694235093326	0.198896360837699	0.238894236514113	0.17996434711168	0.00175992153838645	0.00250614895706962	0.00256177067893985
101	0.423750140311331	0.15	0.32306347566748	0.202553232386827	0.443573718948132	0.158766051068437	0.365181748607682	0.233939368036114	0.496424129179249	1.06	0.72	1.38	0.155419550928033	0.242611510205319	0.329803469482606	0.211728721158686	0.330510701436369	0.449292681714053	0.215383456875405	0.336169614744126	0.457004471018486	0.32306347566748	1.10324700891465	0.00595168891259121	-0.00412374070726538	-0.152217998756357	-0.123922981182075	-0.165616221927266	0.174240183350649	0.213405242258206	0.155694235093326	0.198896360837699	0.238894236514113	0.17996434711168	0.00175992153838645	0.00250614895706962	0.00256177067893985
101	0.423750140311331	0.15	0.327373880903805	0.204506832400519	0.45024092940709	0.154975475921094	0.41001914662609	0.260535815872065	0.559502477380116	1.03	0.78	1.38	0.17620174976198	0.277298116689288	0.378394483616597	0.241638590880887	0.380279573053263	0.518920555225638	0.247221576310503	0.389010547407027	0.53083917416755	0.327373880903805	1.15690700206509	-0.0226716349984341	0.00458943686471933	-0.152217998756357	-0.123922981182075	-0.165616221927266	0.174240183350649	0.213405242258206	0.155694235093326	0.198896360837699	0.238894236514113	0.17996434711168	0.00175992153838645	0.00250614895706962	0.00256177067893985
101	0.423750140311331	0.15	0.330254967992619	0.207864926185035	0.452645009800203	0.167771781129131	0.418803130160989	0.273171020213568	0.564435240108411	0.99	0.71	1.42	0.190861792788969	0.292613455796539	0.394365118804108	0.265025960996944	0.406315801554164	0.547605642111383	0.268890704801971	0.412203354303138	0.555591384754915	0.330254967992619	1.12370787892731	-0.00290786915113842	0.00193851501538796	-0.152217998756357	-0.123922981182075	-0.165616221927266	0.174240183350649	0.213405242258206	0.155694235093326	0.198896360837699	0.238894236514113	0.17996434711168	0.00175992153838645	0.00250614895706962	0.00256177067893985
101	0.423750140311331	0.15	0.330798101692756	0.206622356879425	0.454973846506086	0.17424212487938	0.413066149178086	0.2726701117774	0.553462186578772	1.02	0.73	1.4	0.186950197369805	0.283209617703428	0.379469038037051	0.257711827326633	0.390405942981989	0.523100058637345	0.262307376671556	0.397402194318232	0.532398384374215	0.330798101692756	1.1248012070786	0.0464415477633008	0.0530014829494397	-0.152217998756357	-0.123922981182075	-0.165616221927266	0.174240183350649	0.213405242258206	0.155694235093326	0.198896360837699	0.238894236514113	0.17996434711168	0.00175992153838645	0.00250614895706962	0.00256177067893985
101	0.423750140311331	0.15	0.331297563384253	0.205728668272917	0.456866458495589	0.193777842760057	0.43988129422519	0.299794801530491	0.579967786919888	1	0.73	1.32	0.207306492870233	0.30417554914063	0.401044605411027	0.286708361733467	0.420679893649437	0.554651425565408	0.292990912518412	0.429902916807084	0.566782954828507	0.331297563384253	1.11154580243968	-0.026092763014853	-0.0267972178139373	-0.152217998756357	-0.123922981182075	-0.165616221927266	0.174240183350649	0.213405242258206	0.155694235093326	0.198896360837699	0.238894236514113	0.17996434711168	0.00175992153838645	0.00250614895706962	0.00256177067893985
101	0.423750140311331	0.15	0.331869027135759	0.209657077244554	0.454080977026963	0.147777349778297	0.375417260442169	0.2346595165674	0.516175004316939	0.97	0.69	1.38	0.166217078769081	0.265920433413428	0.365623788057775	0.232050544812521	0.37124332774549	0.510436110678459	0.23530158841394	0.376425131750539	0.517552707495715	0.331869027135759	1.08884524098873	-0.0258020514692314	-0.0392785009498205	-0.152217998756357	-0.123922981182075	-0.165616221927266	0.174240183350649	0.213405242258206	0.155694235093326	0.198896360837699	0.238894236514113	0.17996434711168	0.00175992153838645	0.00250614895706962	0.00256177067893985
101	0.423750140311331	0.15	0.331903544633577	0.208641321002844	0.455165768264309	0.160343896640205	0.388732000593321	0.249845427313183	0.527618573873458	0.99	0.73	1.29	0.174368118877973	0.271297611567502	0.36822710425703	0.242017168110784	0.376552090423914	0.511087012737043	0.247697655466297	0.385443774557386	0.523093116976467	0.331903544633577	1.08138353221291	-0.00502091454432699	-0.0113157555663839	-0.152217998756357	-0.123922981182075	-0.165616221927266	0.174240183350649	0.213405242258206	0.155694235093326	0.198896360837699	0.238894236514113	0.17996434711168	0.00175992153838645	0.00250614895706962	0.00256177067893985
101	0.423750140311331	0.15	0.332817209466173	0.210608839498224	0.455025579434121	0.199138988075227	0.461952477294198	0.317314216901482	0.606590737686914	1.08	0.81	1.45	0.207621841352446	0.302260090612088	0.396898339871729	0.281272414000723	0.409482089113249	0.537691764225774	0.287650449736127	0.418788719064071	0.549909616266418	0.332817209466173	1.19786519126838	-0.00850221843379952	0.0329861162718615	-0.152217998756357	-0.123922981182075	-0.165616221927266	0.174240183350649	0.213405242258206	0.155694235093326	0.198896360837699	0.238894236514113	0.17996434711168	0.00175992153838645	0.00250614895706962	0.00256177067893985
101	0.423750140311331	0.15	0.33458770930475	0.211132310942001	0.4580431076675	0.181900875785728	0.433660502539676	0.290071592406787	0.577249412672565	1.02	0.71	1.4	0.197692547842658	0.295552725223672	0.393412902604686	0.271899465923917	0.406492955944059	0.541086445964202	0.276162121284455	0.412855434317601	0.549530118034238	0.33458770930475	1.12219693266635	0.0105559344840549	0.0194043900953008	-0.152217998756357	-0.123922981182075	-0.165616221927266	0.174240183350649	0.213405242258206	0.155694235093326	0.198896360837699	0.238894236514113	0.17996434711168	0.00175992153838645	0.00250614895706962	0.00256177067893985
101	0.423750140311331	0.15	0.334716801825797	0.211387288878031	0.458046314773563	0.179798553399901	0.444690935167289	0.29640126232985	0.592980608004729	0.99	0.78	1.32	0.206588986602087	0.309945541139798	0.413302095677509	0.286592700529713	0.429975145884668	0.573357591239623	0.294039314451056	0.441118188385226	0.588240518526877	0.334716801825797	1.13060831766761	-0.02728342667658	-0.0119927047948239	-0.152217998756357	-0.123922981182075	-0.165616221927266	0.174240183350649	0.213405242258206	0.155694235093326	0.198896360837699	0.238894236514113	0.17996434711168	0.00175992153838645	0.00250614895706962	0.00256177067893985
101	0.423750140311331	0.15	0.335398795693979	0.211151976877561	0.459645614510398	0.162349964534061	0.440929555955942	0.284557236124235	0.597301875787649	0.97	0.73	1.28	0.202127910773693	0.313202964569265	0.424278018364838	0.282498618579922	0.437739669337488	0.592980720095054	0.289316111617143	0.448318633640757	0.607346583224635	0.335398795693979	1.09926944817267	-0.0126209278643406	-0.0157663261767953	-0.152217998756357	-0.123922981182075	-0.165616221927266	0.174240183350649	0.213405242258206	0.155694235093326	0.198896360837699	0.238894236514113	0.17996434711168	0.00175992153838645	0.00250614895706962	0.00256177067893985
101	0.423750140311331	0.15	0.335424725273683	0.212506873738034	0.458342576809332	0.168497930090254	0.423306443388583	0.276489991942178	0.570122894834987	0.97	0.74	1.3	0.196207214561174	0.300393434061224	0.404579653561275	0.274118272965953	0.419675339356605	0.565232405747257	0.280754782229213	0.429841585335502	0.578887671286522	0.335424725273683	1.0966183911341	-0.0209083869913882	-0.0242824570565829	-0.152217998756357	-0.123922981182075	-0.165616221927266	0.174240183350649	0.213405242258206	0.155694235093326	0.198896360837699	0.238894236514113	0.17996434711168	0.00175992153838645	0.00250614895706962	0.00256177067893985
101	0.423750140311331	0.15	0.337218717938407	0.209983859255656	0.464453576621158	0.134981482816324	0.399897517300684	0.241841958600217	0.557953076001152	1.04	0.75	1.52	0.163177499355524	0.269821983121954	0.376466466888385	0.223581329793098	0.369702673665683	0.515824017538268	0.226648323913092	0.374783305540538	0.522871925621568	0.337218717938407	1.19433435157595	-0.0605435838583562	-0.0267262246852316	-0.152217998756357	-0.123922981182075	-0.165616221927266	0.174240183350649	0.213405242258206	0.155694235093326	0.198896360837699	0.238894236514113	0.17996434711168	0.00175992153838645	0.00250614895706962	0.00256177067893985
101	0.423750140311331	0.15	0.337622668341351	0.21360306803598	0.461642268646722	0.194919758578238	0.465348357018181	0.317690929420659	0.613005784615702	1.05	0.78	1.42	0.212030670649095	0.310578978140642	0.409127285632189	0.289340299278891	0.423820828419991	0.55830135756109	0.295478826081704	0.432757650808627	0.570109684190226	0.337622668341351	1.14062545342223	-0.0209942229100832	-0.00558171193928082	-0.152217998756357	-0.123922981182075	-0.165616221927266	0.174240183350649	0.213405242258206	0.155694235093326	0.198896360837699	0.238894236514113	0.17996434711168	0.00175992153838645	0.00250614895706962	0.00256177067893985
101	0.423750140311331	0.15	0.341874936491811	0.216086574262654	0.467663298720967	0.157858430224032	0.385306490088729	0.246359082376987	0.52425389780047	1.03	0.81	1.46	0.167337923709149	0.261717113982604	0.356096304256059	0.229858263535087	0.359499150127	0.489140036718912	0.234937196596367	0.36742413489858	0.499943627368413	0.341874936491811	1.12534630377269	0.0615777498912616	0.0730975245535296	-0.152217998756357	-0.123922981182075	-0.165616221927266	0.174240183350649	0.213405242258206	0.155694235093326	0.198896360837699	0.238894236514113	0.17996434711168	0.00175992153838645	0.00250614895706962	0.00256177067893985
101	0.423750140311331	0.15	0.343530494967452	0.215861874958299	0.471199114976605	0.191063601400098	0.471397144624162	0.319957138714222	0.622837150534102	1.01	0.77	1.32	0.219526130158818	0.323430792459012	0.427335454759206	0.302699354183865	0.445971019166104	0.589242684148342	0.310377493508678	0.457210955980852	0.604185849321402	0.343530494967452	1.11192199970538	0.00838294550145257	0.0127236257694524	-0.152217998756357	-0.123922981182075	-0.165616221927266	0.174240183350649	0.213405242258206	0.155694235093326	0.198896360837699	0.238894236514113	0.17996434711168	0.00175992153838645	0.00250614895706962	0.00256177067893985
101	0.423750140311331	0.15	0.344215854658374	0.218562388605373	0.469869320711375	0.153045642265107	0.428990365618714	0.271427990195252	0.586552741042176	0.95	0.8	1.36	0.195784108261034	0.309435648566741	0.423087188872448	0.275318593630995	0.435139441803437	0.594960289975878	0.282461807734482	0.446443067993556	0.610324224830888	0.344215854658374	1.14008041105337	0.0268307927112957	0.0453298715833227	-0.152217998756357	-0.123922981182075	-0.165616221927266	0.174240183350649	0.213405242258206	0.155694235093326	0.198896360837699	0.238894236514113	0.17996434711168	0.00175992153838645	0.00250614895706962	0.00256177067893985
101	0.423750140311331	0.15	0.344802592837226	0.216223163366004	0.473382022308448	0.153607983291061	0.397245368972217	0.251658170162506	0.542832567781928	0.97	0.76	1.31	0.178361801873093	0.281546193194814	0.384730584516536	0.249062911694807	0.393148723085801	0.537234534476795	0.255208348674021	0.402834955755932	0.550464003548011	0.344802592837226	1.07731747372274	-0.00123586468356702	-0.0129707432148094	-0.152217998756357	-0.123922981182075	-0.165616221927266	0.174240183350649	0.213405242258206	0.155694235093326	0.198896360837699	0.238894236514113	0.17996434711168	0.00175992153838645	0.00250614895706962	0.00256177067893985
101	0.423750140311331	0.15	0.345139203185584	0.215070214139663	0.475208192231504	0.153376753073097	0.39863924352914	0.252411143755406	0.544867343302874	1	0.75	1.3	0.175077272567377	0.276503923151014	0.37793057373465	0.242421681077396	0.382862634834385	0.523303588591374	0.248448002319308	0.392371541251051	0.536279890452437	0.345139203185584	1.0976438260767	0.0157315644778671	0.01652295130981	-0.152217998756357	-0.123922981182075	-0.165616221927266	0.174240183350649	0.213405242258206	0.155694235093326	0.198896360837699	0.238894236514113	0.17996434711168	0.00175992153838645	0.00250614895706962	0.00256177067893985
101	0.423750140311331	0.15	0.345579001310721	0.217845555708093	0.47331244691335	0.143506278626469	0.378176419814435	0.233929500007602	0.522423339621268	1.02	0.71	1.46	0.159470959538542	0.257804836673864	0.356138713809186	0.219352179122862	0.354610349598845	0.489868520074827	0.222106695624641	0.359094094665787	0.496015759405782	0.345579001310721	1.11850622892004	-0.0171478084395878	-0.011182784335138	-0.152217998756357	-0.123922981182075	-0.165616221927266	0.174240183350649	0.213405242258206	0.155694235093326	0.198896360837699	0.238894236514113	0.17996434711168	0.00175992153838645	0.00250614895706962	0.00256177067893985
101	0.423750140311331	0.15	0.34653129964007	0.217813121620263	0.475249477659877	0.152469347698782	0.416294469279537	0.263054329831665	0.569534608727408	0.93	0.7	1.24	0.191690175984354	0.303357713703376	0.415025251422399	0.270680432021229	0.428363094668474	0.586045757315719	0.276951824568323	0.438330216525783	0.599666573642523	0.34653129964007	1.0561194075734	0.00769676688489149	-0.0191641230224157	-0.152217998756357	-0.123922981182075	-0.165616221927266	0.174240183350649	0.213405242258206	0.155694235093326	0.198896360837699	0.238894236514113	0.17996434711168	0.00175992153838645	0.00250614895706962	0.00256177067893985
101	0.423750140311331	0.15	0.346892684135158	0.217716408827216	0.476068959443099	0.167167624332523	0.451763990690136	0.294329534924124	0.609198446456147	1.01	0.77	1.34	0.203270969103849	0.311998944371924	0.420726919639999	0.280990797734539	0.431290472308477	0.581590146882416	0.287862603940494	0.441849624399642	0.595853315426903	0.346892684135158	1.10239503321009	0.0131682284723721	0.0134034271749726	-0.152217998756357	-0.123922981182075	-0.165616221927266	0.174240183350649	0.213405242258206	0.155694235093326	0.198896360837699	0.238894236514113	0.17996434711168	0.00175992153838645	0.00250614895706962	0.00256177067893985
101	0.423750140311331	0.15	0.348104958483152	0.218949690857747	0.477260226108557	0.158437269999659	0.441176472400429	0.282426968436214	0.599925976364644	0.97	0.73	1.37	0.199471775775761	0.311592957526204	0.423714139276646	0.278156901327594	0.434506241316177	0.590855581304761	0.283589792126651	0.442956691055331	0.602417012512667	0.348104958483152	1.1247520644205	-0.0927485241616938	-0.0879696914788847	-0.152217998756357	-0.123922981182075	-0.165616221927266	0.174240183350649	0.213405242258206	0.155694235093326	0.198896360837699	0.238894236514113	0.17996434711168	0.00175992153838645	0.00250614895706962	0.00256177067893985
101	0.423750140311331	0.15	0.349282575555191	0.217824396946554	0.480740754163828	0.192683553584728	0.478800202227561	0.325783314990759	0.631817089464362	0.96	0.72	1.47	0.233151385436008	0.342660060720307	0.452168736004607	0.326831705013618	0.480341009665697	0.633850314317775	0.331240482195001	0.486808623992478	0.642367793472279	0.349282575555191	1.11359907127245	0.0295123772372541	0.0315849664609473	-0.152217998756357	-0.123922981182075	-0.165616221927266	0.174240183350649	0.213405242258206	0.155694235093326	0.198896360837699	0.238894236514113	0.17996434711168	0.00175992153838645	0.00250614895706962	0.00256177067893985
101	0.423750140311331	0.15	0.350005191146738	0.218524506538278	0.481485875755197	0.179908914719972	0.461856352355438	0.307900186643483	0.615812518067393	1.05	0.75	1.42	0.205964683679302	0.308951087542894	0.411937491406486	0.281300115222135	0.421955720618299	0.562611326014464	0.286484030974784	0.429739116748534	0.572950444138763	0.350005191146738	1.13108962902407	-0.0169704542063258	-0.00319967545350168	-0.152217998756357	-0.123922981182075	-0.165616221927266	0.174240183350649	0.213405242258206	0.155694235093326	0.198896360837699	0.238894236514113	0.17996434711168	0.00175992153838645	0.00250614895706962	0.00256177067893985
101	0.423750140311331	0.15	0.351271219581076	0.220978683661607	0.481563755500544	0.189622330737355	0.478039173601049	0.323745563414664	0.632332783787434	1.02	0.78	1.39	0.221137386977974	0.32652905759776	0.431920728217546	0.304403552686818	0.449478971179744	0.59455438967267	0.311474943047865	0.459861028565536	0.608292719370894	0.351271219581076	1.14324025663641	0.0241013555912335	0.0450124326462343	-0.152217998756357	-0.123922981182075	-0.165616221927266	0.174240183350649	0.213405242258206	0.155694235093326	0.198896360837699	0.238894236514113	0.17996434711168	0.00175992153838645	0.00250614895706962	0.00256177067893985
101	0.423750140311331	0.15	0.352252946333168	0.222282970804654	0.482222921861681	0.160875047156747	0.430591203321762	0.277051891731908	0.584130514911617	1.02	0.77	1.32	0.188919625974078	0.293616941471715	0.398314256969351	0.259885885972625	0.403911973557576	0.547938061142527	0.266494724349585	0.414193947389466	0.561910348033297	0.352252946333168	1.13093956382049	-0.00909202572655738	0.00402024002813833	-0.152217998756357	-0.123922981182075	-0.165616221927266	0.174240183350649	0.213405242258206	0.155694235093326	0.198896360837699	0.238894236514113	0.17996434711168	0.00175992153838645	0.00250614895706962	0.00256177067893985
101	0.423750140311331	0.15	0.353363064255792	0.220452723946395	0.486273404565189	0.196466207687315	0.473994448328969	0.324330617185021	0.623658279472916	1	0.71	1.35	0.224892254431083	0.328669803047636	0.432447351664189	0.311360933722216	0.455039845734521	0.598718757746827	0.317063593829552	0.463356229131237	0.609638545621974	0.353363064255792	1.11627068895276	0.0624694894616842	0.0608535908204287	-0.152217998756357	-0.123922981182075	-0.165616221927266	0.174240183350649	0.213405242258206	0.155694235093326	0.198896360837699	0.238894236514113	0.17996434711168	0.00175992153838645	0.00250614895706962	0.00256177067893985
101	0.423750140311331	0.15	0.35391587312763	0.224684206849152	0.483147539406108	0.141976091240771	0.395011158413577	0.243397993905997	0.546624322921156	1.04	0.76	1.38	0.16408286274242	0.266290451484704	0.368498040226989	0.224747646063234	0.364743466441427	0.50473928681962	0.229577915045735	0.372512781751611	0.515538861678992	0.35391587312763	1.14061065506867	-0.0137612691349016	-0.00115025369865357	-0.152217998756357	-0.123922981182075	-0.165616221927266	0.174240183350649	0.213405242258206	0.155694235093326	0.198896360837699	0.238894236514113	0.17996434711168	0.00175992153838645	0.00250614895706962	0.00256177067893985
101	0.423750140311331	0.15	0.354667205892148	0.224450525775279	0.484883886009016	0.138015044068949	0.377701192389318	0.230327336577763	0.525075048200872	0.98	0.72	1.43	0.161622161213158	0.265035335856187	0.368448510499215	0.224802536714631	0.368641375491236	0.512480214267842	0.228219343513093	0.374286318179125	0.520321971182611	0.354667205892148	1.12412700043428	-0.0132977322658423	-0.00177703396948372	-0.152217998756357	-0.123922981182075	-0.165616221927266	0.174240183350649	0.213405242258206	0.155694235093326	0.198896360837699	0.238894236514113	0.17996434711168	0.00175992153838645	0.00250614895706962	0.00256177067893985
101	0.423750140311331	0.15	0.356011335705813	0.225046506468868	0.486976164942758	0.192735305294183	0.472026009223946	0.321199134348642	0.62285288409925	1.01	0.8	1.39	0.220536789225359	0.324095208775114	0.427653628324868	0.304176491328733	0.447009969665104	0.589843448001475	0.311537931458719	0.457835785095471	0.604096590907483	0.356011335705813	1.1366589348923	0.0469669010274393	0.0674193716819193	-0.152217998756357	-0.123922981182075	-0.165616221927266	0.174240183350649	0.213405242258206	0.155694235093326	0.198896360837699	0.238894236514113	0.17996434711168	0.00175992153838645	0.00250614895706962	0.00256177067893985
101	0.423750140311331	0.15	0.356234215091369	0.225863010662511	0.486605419520227	0.170879357538724	0.392359985993118	0.257421996671161	0.527297975315075	0.96	0.66	1.21	0.184205144231561	0.280763605073274	0.377322065914986	0.258206221151217	0.393555292959846	0.528904364768475	0.26347582355343	0.401581792153663	0.539694984887857	0.356234215091369	1.01696384981114	0.00346911393870641	-0.0381370340665429	-0.152217998756357	-0.123922981182075	-0.165616221927266	0.174240183350649	0.213405242258206	0.155694235093326	0.198896360837699	0.238894236514113	0.17996434711168	0.00175992153838645	0.00250614895706962	0.00256177067893985
101	0.423750140311331	0.15	0.356975155614205	0.225158653032507	0.488791658195902	0.169608333811987	0.401820184835081	0.263005597068253	0.540634772601909	0.97	0.74	1.3	0.186330549968199	0.284675979763328	0.383021409558457	0.260149682509046	0.397456916034547	0.534764149560048	0.26647907552174	0.407141813573018	0.547739800742076	0.356975155614205	1.07085552480553	-0.0432353963423095	-0.0589691268666796	-0.152217998756357	-0.123922981182075	-0.165616221927266	0.174240183350649	0.213405242258206	0.155694235093326	0.198896360837699	0.238894236514113	0.17996434711168	0.00175992153838645	0.00250614895706962	0.00256177067893985
101	0.423750140311331	0.15	0.360542987609873	0.225415734563488	0.495670240656257	0.173384604809884	0.45620708136214	0.300684318803987	0.611729843920293	1.04	0.76	1.37	0.202112331310945	0.306650766296767	0.411189201282589	0.276536115369086	0.419568717735479	0.562601320101872	0.282807755097314	0.42903138833685	0.575266062710807	0.360542987609873	1.12340934089711	-0.0420276640802009	-0.0285957055380998	-0.152217998756357	-0.123922981182075	-0.165616221927266	0.174240183350649	0.213405242258206	0.155694235093326	0.198896360837699	0.238894236514113	0.17996434711168	0.00175992153838645	0.00250614895706962	0.00256177067893985
101	0.423750140311331	0.15	0.362133750661895	0.2282494516468	0.49601804967699	0.191046159215884	0.468597071305679	0.318048115850279	0.619146026761078	0.98	0.71	1.4	0.223325940115762	0.329037891656925	0.434749843198089	0.310708705140537	0.457783530233441	0.604858355326346	0.315479382993287	0.464754734535451	0.614122979599607	0.362133750661895	1.11667547554337	-0.0837247878449328	-0.088258671758389	-0.152217998756357	-0.123922981182075	-0.165616221927266	0.174240183350649	0.213405242258206	0.155694235093326	0.198896360837699	0.238894236514113	0.17996434711168	0.00175992153838645	0.00250614895706962	0.00256177067893985
101	0.423750140311331	0.15	0.364215021910488	0.226582214980244	0.501847828840731	0.151291921889088	0.463047390835066	0.291816466553213	0.634278315116919	1.02	0.8	1.36	0.199445311809194	0.316475051385398	0.433504790961602	0.274605099183088	0.435736804672558	0.596868510162028	0.281603832577247	0.446833240874798	0.61204809712421	0.364215021910488	1.13514875972181	-0.0162130763741156	0.00391220510198658	-0.152217998756357	-0.123922981182075	-0.165616221927266	0.174240183350649	0.213405242258206	0.155694235093326	0.198896360837699	0.238894236514113	0.17996434711168	0.00175992153838645	0.00250614895706962	0.00256177067893985
101	0.423750140311331	0.15	0.364692512648354	0.231185966072564	0.498199059224144	0.171326269637219	0.440323754873749	0.289128770808114	0.591518738939385	0.98	0.73	1.32	0.203583695376577	0.310044333978721	0.416504972580865	0.283550403534943	0.431828275102152	0.58010614666936	0.289882905245935	0.441503349084077	0.593017978975288	0.364692512648354	1.0896230476051	-0.0273180765526254	-0.0350199095530896	-0.152217998756357	-0.123922981182075	-0.165616221927266	0.174240183350649	0.213405242258206	0.155694235093326	0.198896360837699	0.238894236514113	0.17996434711168	0.00175992153838645	0.00250614895706962	0.00256177067893985
101	0.423750140311331	0.15	0.365325697287583	0.229609254684777	0.501042139890389	0.170184505317871	0.482279928000792	0.316009348437939	0.648550507563645	0.98	0.74	1.31	0.222822265190919	0.340061794198327	0.457301323205734	0.310516448978015	0.473896900191196	0.637277351404376	0.317733974900486	0.484920480319324	0.65214241101636	0.365325697287583	1.09438415306774	-0.0364285257585945	-0.0415684030350849	-0.152217998756357	-0.123922981182075	-0.165616221927266	0.174240183350649	0.213405242258206	0.155694235093326	0.198896360837699	0.238894236514113	0.17996434711168	0.00175992153838645	0.00250614895706962	0.00256177067893985
101	0.423750140311331	0.15	0.367673398558284	0.233624670993417	0.501722126123152	0.18102104977797	0.471778656529598	0.315105143687998	0.628452169371198	1.01	0.74	1.38	0.216471611961013	0.324103520090056	0.4317354282191	0.298632354058881	0.447115426759491	0.595598499460101	0.304471060961793	0.455897423695777	0.607329799394302	0.367673398558284	1.14935342367074	-0.0191653752319977	0.00130074016770433	-0.152217998756357	-0.123922981182075	-0.165616221927266	0.174240183350649	0.213405242258206	0.155694235093326	0.198896360837699	0.238894236514113	0.17996434711168	0.00175992153838645	0.00250614895706962	0.00256177067893985
101	0.423750140311331	0.15	0.367839043657273	0.2299408662082	0.505737221106347	0.148262690761594	0.400959630341785	0.250914119209105	0.551005141474466	0.98	0.73	1.33	0.175932990805551	0.281140125476679	0.386347260147808	0.244634192272943	0.390924335433576	0.537214478594209	0.249742324095403	0.399088169913694	0.548462159425003	0.367839043657273	1.08002542507774	-0.0325235904927447	-0.0433528089843023	-0.152217998756357	-0.123922981182075	-0.165616221927266	0.174240183350649	0.213405242258206	0.155694235093326	0.198896360837699	0.238894236514113	0.17996434711168	0.00175992153838645	0.00250614895706962	0.00256177067893985
101	0.423750140311331	0.15	0.368600778091658	0.230144786747084	0.507056769436232	0.15948409912978	0.450648452806187	0.289124245629037	0.612172659983337	0.98	0.77	1.28	0.203342979276693	0.316944014157902	0.430545049039111	0.283085293994221	0.441235737504914	0.599386181015608	0.290753334734138	0.453190054888847	0.615696203154272	0.368600778091658	1.08345633978275	0.0303332586254501	0.0283837784475729	-0.152217998756357	-0.123922981182075	-0.165616221927266	0.174240183350649	0.213405242258206	0.155694235093326	0.198896360837699	0.238894236514113	0.17996434711168	0.00175992153838645	0.00250614895706962	0.00256177067893985
101	0.423750140311331	0.15	0.368672266840948	0.231808267667257	0.50553626601464	0.150408436506332	0.431797470024795	0.271570893986646	0.592024046062945	1	0.75	1.33	0.188539506583899	0.299777640922942	0.411015775261984	0.261154762710892	0.415235830939358	0.569316899167824	0.267282245703427	0.424842642037179	0.582438253637708	0.368672266840948	1.09433376830334	0.0163638151056631	0.0185285407769499	-0.152217998756357	-0.123922981182075	-0.165616221927266	0.174240183350649	0.213405242258206	0.155694235093326	0.198896360837699	0.238894236514113	0.17996434711168	0.00175992153838645	0.00250614895706962	0.00256177067893985
101	0.423750140311331	0.15	0.369012558824397	0.232534041969188	0.505491075679607	0.150612489331388	0.395482171043594	0.248848126647017	0.542116215440171	0.97	0.7	1.4	0.175676744783363	0.279194468388932	0.382712191994501	0.244932054436181	0.389258548785421	0.533585043134661	0.248426497169178	0.394840623737697	0.541250814702765	0.369012558824397	1.06774290535819	0.00834982779320355	-0.00680759270366065	-0.152217998756357	-0.123922981182075	-0.165616221927266	0.174240183350649	0.213405242258206	0.155694235093326	0.198896360837699	0.238894236514113	0.17996434711168	0.00175992153838645	0.00250614895706962	0.00256177067893985
101	0.423750140311331	0.15	0.369583435708607	0.234765410197213	0.504401461220002	0.176848209953808	0.464225815867746	0.307855476380836	0.620596155354655	1.02	0.77	1.5	0.210584441686857	0.317547491441085	0.424510541195313	0.290034779158768	0.437353376226579	0.58467197329439	0.294846546039283	0.444601356082533	0.594284870421349	0.369583435708607	1.15552576115071	-0.0329755105747437	-0.00934412749668691	-0.152217998756357	-0.123922981182075	-0.165616221927266	0.174240183350649	0.213405242258206	0.155694235093326	0.198896360837699	0.238894236514113	0.17996434711168	0.00175992153838645	0.00250614895706962	0.00256177067893985
101	0.423750140311331	0.15	0.370676318558364	0.235387126555793	0.505965510560934	0.154192089903612	0.439337656763467	0.278684703082708	0.599990610444225	0.97	0.8	1.3	0.196911543895015	0.310424846888125	0.423938149881235	0.274632324468163	0.43294920951416	0.591266094560157	0.282521964458496	0.445412165577637	0.608395434848483	0.370676318558364	1.1104555281359	0.0146650044727972	0.0250351551150746	-0.152217998756357	-0.123922981182075	-0.165616221927266	0.174240183350649	0.213405242258206	0.155694235093326	0.198896360837699	0.238894236514113	0.17996434711168	0.00175992153838645	0.00250614895706962	0.00256177067893985
101	0.423750140311331	0.15	0.371131523016168	0.235578917882529	0.506684128149808	0.18202416545197	0.48193084354517	0.322425257892156	0.641436429198185	1.03	0.78	1.33	0.218363048553189	0.326388474886582	0.434413901219974	0.299615128980447	0.447836415770934	0.59605770256142	0.30714814517333	0.459123011727309	0.611092751373184	0.371131523016168	1.11917870160127	0.0317077967085144	0.0408378102459167	-0.152217998756357	-0.123922981182075	-0.165616221927266	0.174240183350649	0.213405242258206	0.155694235093326	0.198896360837699	0.238894236514113	0.17996434711168	0.00175992153838645	0.00250614895706962	0.00256177067893985
101	0.423750140311331	0.15	0.371797862397673	0.23218476850441	0.511410956290935	0.164369109224827	0.43614553535604	0.282608187330277	0.589682883381803	1.03	0.7	1.33	0.191713963750257	0.295869663738245	0.400025363726234	0.263214189039127	0.406215030343805	0.549215871648482	0.267992951078597	0.413607933662166	0.559187107047077	0.371797862397673	1.09208324223523	0.0670877072617088	0.0579478424276443	-0.152217998756357	-0.123922981182075	-0.165616221927266	0.174240183350649	0.213405242258206	0.155694235093326	0.198896360837699	0.238894236514113	0.17996434711168	0.00175992153838645	0.00250614895706962	0.00256177067893985
101	0.423750140311331	0.15	0.37257226056766	0.235915366356316	0.509229154779005	0.183524358222104	0.475175756062058	0.318693717466401	0.631657794657716	1.05	0.77	1.4	0.213112349730708	0.317752802642328	0.422393255553948	0.291025412864237	0.433922016694966	0.576818620525696	0.297223074508405	0.443184763736287	0.589065517680652	0.37257226056766	1.13956430693176	-0.0132254236446763	0.00618118486399314	-0.152217998756357	-0.123922981182075	-0.165616221927266	0.174240183350649	0.213405242258206	0.155694235093326	0.198896360837699	0.238894236514113	0.17996434711168	0.00175992153838645	0.00250614895706962	0.00256177067893985
101	0.423750140311331	0.15	0.374217725944666	0.235474679313084	0.512960772576248	0.20436846459259	0.509094049922984	0.35226282450646	0.665925275339508	1.05	0.78	1.36	0.235406813645821	0.340212477164812	0.445018140683803	0.321392923788197	0.464480535001563	0.607568146214929	0.329076891358805	0.475605041392134	0.622158233345004	0.374217725944666	1.11892867036688	-0.0636382741468615	-0.0503442699941438	-0.152217998756357	-0.123922981182075	-0.165616221927266	0.174240183350649	0.213405242258206	0.155694235093326	0.198896360837699	0.238894236514113	0.17996434711168	0.00175992153838645	0.00250614895706962	0.00256177067893985
101	0.423750140311331	0.15	0.374655561377517	0.234388664141074	0.51492245861396	0.168490678851509	0.451736685274326	0.295055646105562	0.60841772444309	0.97	0.72	1.27	0.209064783029274	0.320082782145616	0.431100781261957	0.291905999519535	0.446914507060361	0.601923014601187	0.298680966802241	0.457249794188771	0.615932788429497	0.374655561377517	1.0711004722818	0.00454485186414177	-0.00765882576157145	-0.152217998756357	-0.123922981182075	-0.165616221927266	0.174240183350649	0.213405242258206	0.155694235093326	0.198896360837699	0.238894236514113	0.17996434711168	0.00175992153838645	0.00250614895706962	0.00256177067893985
101	0.423750140311331	0.15	0.37496911424756	0.234539102500397	0.515399125994722	0.173751324827792	0.438640649449409	0.289297377112752	0.587983921786065	1.03	0.72	1.32	0.196893163027156	0.298534835553381	0.400176508079607	0.270658551296064	0.410379948495939	0.550101345695814	0.276247370244721	0.418876313770897	0.561500762385627	0.37496911424756	1.07280487832243	0.00225476109455361	-0.00870405972660409	-0.152217998756357	-0.123922981182075	-0.165616221927266	0.174240183350649	0.213405242258206	0.155694235093326	0.198896360837699	0.238894236514113	0.17996434711168	0.00175992153838645	0.00250614895706962	0.00256177067893985
101	0.423750140311331	0.15	0.379776126862052	0.238811309289911	0.520740944434193	0.162340471640345	0.44991307670065	0.29034925025699	0.609476903144311	1	0.7	1.26	0.20197988012798	0.312979589992313	0.423979299856646	0.279988412347233	0.433858354819848	0.587728297292463	0.286112748702889	0.443357880922501	0.600568610913591	0.379776126862052	1.0783113184624	0.0800736523062468	0.0685404006162058	-0.152217998756357	-0.123922981182075	-0.165616221927266	0.174240183350649	0.213405242258206	0.155694235093326	0.198896360837699	0.238894236514113	0.17996434711168	0.00175992153838645	0.00250614895706962	0.00256177067893985
101	0.423750140311331	0.15	0.38037642322651	0.236258036578061	0.524494809874959	0.143071739321797	0.44129279152721	0.272673368360962	0.609912214693457	0.94	0.7	1.28	0.197165245145434	0.319090939996733	0.441016634848033	0.277535704456277	0.449161964383153	0.620788224310029	0.283400858431881	0.458646968279208	0.633935488489169	0.38037642322651	1.05548000276417	-0.0441095858761947	-0.0622089308248513	-0.152217998756357	-0.123922981182075	-0.165616221927266	0.174240183350649	0.213405242258206	0.155694235093326	0.198896360837699	0.238894236514113	0.17996434711168	0.00175992153838645	0.00250614895706962	0.00256177067893985
101	0.423750140311331	0.15	0.38111707062372	0.241038697898312	0.521195443349128	0.166784167416318	0.451090876513046	0.293674159359214	0.608507593666879	0.98	0.76	1.33	0.205952846547375	0.316348739269823	0.426744631992271	0.286397303558654	0.439913443440638	0.593429583322621	0.293249871439366	0.450479173382423	0.607581130231062	0.38111707062372	1.10094405193935	-0.0160267270452797	-0.0120775051478781	-0.152217998756357	-0.123922981182075	-0.165616221927266	0.174240183350649	0.213405242258206	0.155694235093326	0.198896360837699	0.238894236514113	0.17996434711168	0.00175992153838645	0.00250614895706962	0.00256177067893985
101	0.423750140311331	0.15	0.381534738414135	0.239982599877186	0.523086876951084	0.156472700329551	0.469031330867356	0.299004445911187	0.639058215823526	1	0.79	1.32	0.207274268889865	0.32513940017082	0.443004531451774	0.286938689126295	0.45010446191899	0.613270234711686	0.294523037199775	0.461983956919101	0.629489187056662	0.381534738414135	1.11027711556216	0.0136714325832381	0.0232546952795161	-0.152217998756357	-0.123922981182075	-0.165616221927266	0.174240183350649	0.213405242258206	0.155694235093326	0.198896360837699	0.238894236514113	0.17996434711168	0.00175992153838645	0.00250614895706962	0.00256177067893985
101	0.423750140311331	0.15	0.383783556677135	0.241458002278283	0.526109111075987	0.144801491089438	0.405672554454769	0.251747952647739	0.5595971562618	1.07	0.75	1.37	0.166450044339528	0.268221504747686	0.369992965155844	0.226355769746317	0.364754995473798	0.503154221201279	0.231282755122024	0.372682161613253	0.514064415206815	0.383783556677135	1.11073207835536	-0.0078234482583311	-0.00178672358239036	-0.152217998756357	-0.123922981182075	-0.165616221927266	0.174240183350649	0.213405242258206	0.155694235093326	0.198896360837699	0.238894236514113	0.17996434711168	0.00175992153838645	0.00250614895706962	0.00256177067893985
101	0.423750140311331	0.15	0.383897534900376	0.241484582002239	0.526310487798514	0.210523376355827	0.513924356178375	0.358541129302578	0.669307583054172	1.01	0.77	1.31	0.246588777720989	0.353454509047759	0.460320240374529	0.340326940039962	0.487816569023498	0.635306198007033	0.349199847781878	0.500537031563511	0.651948637492285	0.383897534900376	1.10123251059821	-0.0145451698426494	-0.0139744259840087	-0.152217998756357	-0.123922981182075	-0.165616221927266	0.174240183350649	0.213405242258206	0.155694235093326	0.198896360837699	0.238894236514113	0.17996434711168	0.00175992153838645	0.00250614895706962	0.00256177067893985
101	0.423750140311331	0.15	0.385676717296491	0.24019616998764	0.531157264605341	0.127392718547921	0.391504065754109	0.231526585666144	0.551481545842073	1.02	0.76	1.39	0.157854074612449	0.266926201277555	0.375998327942661	0.217139214158317	0.367175479796593	0.517211745434868	0.221698907970134	0.374796564276249	0.528015606355512	0.385676717296491	1.1014302328623	0.0370393042863864	0.0433067565744138	-0.152217998756357	-0.123922981182075	-0.165616221927266	0.174240183350649	0.213405242258206	0.155694235093326	0.198896360837699	0.238894236514113	0.17996434711168	0.00175992153838645	0.00250614895706962	0.00256177067893985
101	0.423750140311331	0.15	0.3871720452567	0.241369012126614	0.532975078386785	0.152962081559969	0.451868724733781	0.285849921568055	0.617887527899508	0.98	0.73	1.29	0.200601423423353	0.31710874323438	0.433616063045407	0.27902953169353	0.441087119974603	0.603144708255677	0.285534096096362	0.451251948360122	0.617078604761136	0.3871720452567	1.07894364942983	-0.0505093766156004	-0.053245230421241	-0.152217998756357	-0.123922981182075	-0.165616221927266	0.174240183350649	0.213405242258206	0.155694235093326	0.198896360837699	0.238894236514113	0.17996434711168	0.00175992153838645	0.00250614895706962	0.00256177067893985
101	0.423750140311331	0.15	0.387694813139475	0.24576429619669	0.52962533008226	0.140082697059178	0.405484202491699	0.248630239093634	0.562338165889764	1.01	0.73	1.27	0.170691979126971	0.27837684297912	0.386061706831268	0.235417936941882	0.383936623160188	0.532455309378494	0.241139970078212	0.393228307497611	0.545455986796642	0.387694813139475	1.06967972063182	-0.0362858784160363	-0.0481881422000622	-0.152217998756357	-0.123922981182075	-0.165616221927266	0.174240183350649	0.213405242258206	0.155694235093326	0.198896360837699	0.238894236514113	0.17996434711168	0.00175992153838645	0.00250614895706962	0.00256177067893985
101	0.423750140311331	0.15	0.388552890219772	0.24320149246869	0.533904287970853	0.156216411995748	0.45693211711194	0.291130273913244	0.622733960310637	1.06	0.73	1.38	0.193419450237257	0.3035739213912	0.413728392545142	0.263498482044078	0.413563720590812	0.563628959137545	0.268598386816533	0.421571563216897	0.574509201192329	0.388552890219772	1.13263949880557	-0.0155160649167116	0.00187954153168235	-0.152217998756357	-0.123922981182075	-0.165616221927266	0.174240183350649	0.213405242258206	0.155694235093326	0.198896360837699	0.238894236514113	0.17996434711168	0.00175992153838645	0.00250614895706962	0.00256177067893985
101	0.423750140311331	0.15	0.390557482245158	0.242834914350893	0.538280050139423	0.169684828774157	0.430988052809813	0.282137424427854	0.579838681191773	1.03	0.7	1.34	0.191280658833156	0.292196892552839	0.393113126272521	0.262560305291959	0.4010823978861	0.53960449048024	0.267288904967173	0.408304158867968	0.549327153185254	0.390557482245158	1.05699336412418	0.00203646894576942	-0.0189889927002272	-0.152217998756357	-0.123922981182075	-0.165616221927266	0.174240183350649	0.213405242258206	0.155694235093326	0.198896360837699	0.238894236514113	0.17996434711168	0.00175992153838645	0.00250614895706962	0.00256177067893985
101	0.423750140311331	0.15	0.392465215292548	0.243988368508585	0.540942062076511	0.158099391126304	0.451274372942528	0.288685265824237	0.613863480060819	1.09	0.77	1.48	0.187441291272535	0.293009242924269	0.398577194576003	0.253228402540969	0.395848011992027	0.538467621443084	0.257685220945925	0.40279358099347	0.547898248647897	0.392465215292548	1.15233966281675	0.0198069753656126	0.045801052972526	-0.152217998756357	-0.123922981182075	-0.165616221927266	0.174240183350649	0.213405242258206	0.155694235093326	0.198896360837699	0.238894236514113	0.17996434711168	0.00175992153838645	0.00250614895706962	0.00256177067893985
101	0.423750140311331	0.15	0.394445004471069	0.249691349112986	0.539198659829151	0.154874951372615	0.451147447707428	0.286606550250234	0.615688345164622	1.05	0.79	1.4	0.192402926721266	0.30286149861527	0.413320070509273	0.263125566469627	0.414186024833346	0.565246483197066	0.269206733468288	0.423709518760083	0.578308333647385	0.394445004471069	1.11417494281921	-0.0123895907510947	-0.00522731447306858	-0.152217998756357	-0.123922981182075	-0.165616221927266	0.174240183350649	0.213405242258206	0.155694235093326	0.198896360837699	0.238894236514113	0.17996434711168	0.00175992153838645	0.00250614895706962	0.00256177067893985
101	0.423750140311331	0.15	0.394541470352042	0.249060421201521	0.540022519502564	0.167209334566133	0.446548073243115	0.290954610414966	0.602141536071264	1.03	0.77	1.37	0.196974421470262	0.302310206599834	0.407645991729407	0.270229100357736	0.414739205977402	0.559249311597068	0.276493957990306	0.424335496489221	0.572260866477753	0.394541470352042	1.10403723107468	0.0185231151105258	0.022494439252064	-0.152217998756357	-0.123922981182075	-0.165616221927266	0.174240183350649	0.213405242258206	0.155694235093326	0.198896360837699	0.238894236514113	0.17996434711168	0.00175992153838645	0.00250614895706962	0.00256177067893985
101	0.423750140311331	0.15	0.396040327835288	0.251436454386272	0.540644201284303	0.165071148173526	0.460956803833682	0.299098554195842	0.622815053471523	1	0.76	1.43	0.207639555048483	0.320004441017546	0.43236932698661	0.28760513194084	0.443243675122577	0.598882218304314	0.293163182019208	0.451794942729527	0.610324786143952	0.396040327835288	1.13547326233177	0.0155549899130644	0.0261178332867484	-0.152217998756357	-0.123922981182075	-0.165616221927266	0.174240183350649	0.213405242258206	0.155694235093326	0.198896360837699	0.238894236514113	0.17996434711168	0.00175992153838645	0.00250614895706962	0.00256177067893985
101	0.423750140311331	0.15	0.396369341304617	0.251469842742935	0.541268839866299	0.208176321440677	0.52327929341782	0.363941943950601	0.682616642885039	0.97	0.78	1.42	0.258427192734919	0.3715691501407	0.484711107546481	0.361134112920802	0.519242166448171	0.677350219975539	0.368848852523313	0.530265107591086	0.691739907390845	0.396369341304617	1.11730219564072	-0.024600176211265	-0.0171088148076529	-0.152217998756357	-0.123922981182075	-0.165616221927266	0.174240183350649	0.213405242258206	0.155694235093326	0.198896360837699	0.238894236514113	0.17996434711168	0.00175992153838645	0.00250614895706962	0.00256177067893985
101	0.423750140311331	0.15	0.398063567054284	0.2529483197869	0.543178814321668	0.177868943248769	0.500165554456038	0.332277535090171	0.668053573821905	0.97	0.73	1.31	0.236068954916003	0.355346200860008	0.474623446804012	0.329959900986489	0.496676902278034	0.663393903569578	0.337283647025414	0.507662311883585	0.678087957866745	0.398063567054284	1.08653489558527	0.0420021874435964	0.0367110259322109	-0.152217998756357	-0.123922981182075	-0.165616221927266	0.174240183350649	0.213405242258206	0.155694235093326	0.198896360837699	0.238894236514113	0.17996434711168	0.00175992153838645	0.00250614895706962	0.00256177067893985
101	0.423750140311331	0.15	0.399058266890598	0.251260728508653	0.546855805272542	0.169390515208875	0.466344279227977	0.305114219967718	0.627574338488236	0.98	0.74	1.34	0.213869998542434	0.326884306897635	0.439898615252836	0.297349370685311	0.45447628748934	0.611603204293368	0.303715430218534	0.464198665091117	0.624718781609644	0.399058266890598	1.08636457711177	-0.0404621007225836	-0.0425257103796022	-0.152217998756357	-0.123922981182075	-0.165616221927266	0.174240183350649	0.213405242258206	0.155694235093326	0.198896360837699	0.238894236514113	0.17996434711168	0.00175992153838645	0.00250614895706962	0.00256177067893985
101	0.423750140311331	0.15	0.399967087184142	0.252891680376107	0.547042493992178	0.157327275298671	0.443849082912583	0.283469807769477	0.604228358055689	0.95	0.71	1.23	0.204175942278804	0.319692969936876	0.435209997594949	0.286952874091668	0.449302770573336	0.611652667055004	0.293990669344327	0.460284484716539	0.626598695755249	0.399967087184142	1.03656103115583	-0.0653139909554877	-0.0930449833550406	-0.152217998756357	-0.123922981182075	-0.165616221927266	0.174240183350649	0.213405242258206	0.155694235093326	0.198896360837699	0.238894236514113	0.17996434711168	0.00175992153838645	0.00250614895706962	0.00256177067893985
101	0.423750140311331	0.15	0.400307302803625	0.253407719606406	0.547206886000844	0.150435360663701	0.437395721415322	0.275108905229224	0.599682537601419	1	0.73	1.32	0.190793965692694	0.303343376675912	0.41589278765913	0.264169479430535	0.420003125435558	0.575836771440581	0.269787310072807	0.428957753341232	0.588158820524003	0.400307302803625	1.0692936316452	-0.0121935219866491	-0.0198209834367733	-0.152217998756357	-0.123922981182075	-0.165616221927266	0.174240183350649	0.213405242258206	0.155694235093326	0.198896360837699	0.238894236514113	0.17996434711168	0.00175992153838645	0.00250614895706962	0.00256177067893985
101	0.423750140311331	0.15	0.401709729768938	0.250027353876676	0.5533921056612	0.164874144150142	0.475269402509445	0.308266120936343	0.642272684082547	1	0.71	1.39	0.213483714074641	0.329138592737875	0.44479347140111	0.295422044528755	0.455467043101676	0.615512041674598	0.300253319843232	0.462893992248802	0.625582275382714	0.401709729768938	1.09624427412631	-0.0774952223840095	-0.0871786325135692	-0.152217998756357	-0.123922981182075	-0.165616221927266	0.174240183350649	0.213405242258206	0.155694235093326	0.198896360837699	0.238894236514113	0.17996434711168	0.00175992153838645	0.00250614895706962	0.00256177067893985
101	0.423750140311331	0.15	0.403582332987637	0.254766815800125	0.552397850175149	0.167005097309301	0.46303775872275	0.301580275920785	0.624495241524714	0.94	0.68	1.31	0.218790249649919	0.33592431242055	0.453058375191181	0.308389293789636	0.473492130658944	0.638594967528252	0.313665707877103	0.481543382740854	0.649531545842309	0.403582332987637	1.03343916313999	-0.0825627490834861	-0.113131006834798	-0.152217998756357	-0.123922981182075	-0.165616221927266	0.174240183350649	0.213405242258206	0.155694235093326	0.198896360837699	0.238894236514113	0.17996434711168	0.00175992153838645	0.00250614895706962	0.00256177067893985
101	0.423750140311331	0.15	0.404127863255032	0.255753345462191	0.552502381047872	0.177457753420461	0.462786651597452	0.307226663109241	0.618346640085663	1.06	0.78	1.38	0.204446474160663	0.307965129882219	0.411483785603776	0.27868837489711	0.419798394294669	0.560908413692229	0.285234032177946	0.429631657412092	0.574109147362527	0.404127863255032	1.11676520675497	0.0175255017248835	0.0256513500687167	-0.152217998756357	-0.123922981182075	-0.165616221927266	0.174240183350649	0.213405242258206	0.155694235093326	0.198896360837699	0.238894236514113	0.17996434711168	0.00175992153838645	0.00250614895706962	0.00256177067893985
101	0.423750140311331	0.15	0.404415179203513	0.255573288376076	0.55325707003095	0.165081073092248	0.481943823786299	0.312722381566595	0.651165266006003	1.01	0.77	1.29	0.214857429511237	0.331121842411172	0.447386255311108	0.296417514018736	0.456816008588105	0.617214503157474	0.304504380195158	0.469132860880364	0.634019801384898	0.404415179203513	1.07215105249513	0.0581343040334973	0.0513654761967244	-0.152217998756357	-0.123922981182075	-0.165616221927266	0.174240183350649	0.213405242258206	0.155694235093326	0.198896360837699	0.238894236514113	0.17996434711168	0.00175992153838645	0.00250614895706962	0.00256177067893985
101	0.423750140311331	0.15	0.406641004589288	0.252495223031833	0.560786786146743	0.169954375352666	0.513836599631952	0.33654208295152	0.691131116312384	1	0.75	1.28	0.233707011274796	0.356826744906331	0.479946478537865	0.323751019739788	0.494307046689413	0.664863073639039	0.332062798529046	0.506992179923664	0.681861605653125	0.406641004589288	1.10156390907458	-0.019034384302011	-0.013852570139837	-0.152217998756357	-0.123922981182075	-0.165616221927266	0.174240183350649	0.213405242258206	0.155694235093326	0.198896360837699	0.238894236514113	0.17996434711168	0.00175992153838645	0.00250614895706962	0.00256177067893985
101	0.423750140311331	0.15	0.417907914094353	0.265482384952321	0.570333443236385	0.194212145248311	0.513882471292659	0.350456365804906	0.677308576780411	0.97	0.71	1.28	0.24867365363306	0.364636069260245	0.480598484887429	0.347405778996356	0.509409323588607	0.671412868180858	0.355217095183027	0.520922430596354	0.686487972357086	0.417907914094353	1.05742696632068	0.0503330485028615	0.0352039164948668	-0.152217998756357	-0.123922981182075	-0.165616221927266	0.174240183350649	0.213405242258206	0.155694235093326	0.198896360837699	0.238894236514113	0.17996434711168	0.00175992153838645	0.00250614895706962	0.00256177067893985
101	0.423750140311331	0.15	0.425065328415757	0.265996041378763	0.584134615452751	0.159307153940614	0.491432582668681	0.315173930256672	0.667691235080691	1.01	0.83	1.3	0.2164366760434	0.337477260906738	0.458517845770076	0.298540806997613	0.46549751020127	0.632454213404927	0.307560546138654	0.479588450764055	0.651616725953168	0.425065328415757	1.08659593829624	0.000890909338844818	0.00376714740443823	-0.152217998756357	-0.123922981182075	-0.165616221927266	0.174240183350649	0.213405242258206	0.155694235093326	0.198896360837699	0.238894236514113	0.17996434711168	0.00175992153838645	0.00250614895706962	0.00256177067893985
101	0.423750140311331	0.15	0.430093592587487	0.273090210482862	0.587096974692111	0.185118800567492	0.501229928724152	0.337040821352812	0.665419036095492	1.05	0.74	1.38	0.22585257829754	0.335876441517869	0.445900304738197	0.308663093271243	0.459028018087373	0.609392942903502	0.314780348681166	0.468157881009239	0.621489264911685	0.430093592587487	1.09620332904667	-0.0233251417776154	-0.0195932774786316	-0.152217998756357	-0.123922981182075	-0.165616221927266	0.174240183350649	0.213405242258206	0.155694235093326	0.198896360837699	0.238894236514113	0.17996434711168	0.00175992153838645	0.00250614895706962	0.00256177067893985
101	0.423750140311331	0.15	0.45451309754438	0.283883836898479	0.625142358190281	0.168910159663809	0.501367945556742	0.327732603750128	0.675003287363356	1.02	0.76	1.33	0.223353567435129	0.341688065076059	0.460022562716988	0.307189561919954	0.469941036668137	0.63269251141632	0.314585736819962	0.481212190451698	0.647904243684815	0.45451309754438	1.07797745347739	-0.058470118820922	-0.056924831764088	-0.152217998756357	-0.123922981182075	-0.165616221927266	0.174240183350649	0.213405242258206	0.155694235093326	0.198896360837699	0.238894236514113	0.17996434711168	0.00175992153838645	0.00250614895706962	0.00256177067893985
101	0.423750140311331	0.15	0.458083923043673	0.290199025755717	0.625968820331629	0.155755840321329	0.544965182457439	0.346873573160389	0.743056791754489	0.99	0.76	1.31	0.241397217950124	0.3792536794496	0.517110140949077	0.334681392868335	0.52581032526588	0.716939257663426	0.343149192121001	0.539188068880925	0.735066187405417	0.458083923043673	1.09290732454493	-0.00340977003778842	0.00597341321960488	-0.152217998756357	-0.123922981182075	-0.165616221927266	0.174240183350649	0.213405242258206	0.155694235093326	0.198896360837699	0.238894236514113	0.17996434711168	0.00175992153838645	0.00250614895706962	0.00256177067893985
101	0.423750140311331	0.15	0.464731675121026	0.293096501676623	0.636366848565428	0.17585569449052	0.540925034867831	0.358095667562225	0.723754402173438	1.02	0.77	1.28	0.24461385040374	0.369503927426894	0.494394004450049	0.336726711499194	0.508645942014871	0.680565172530547	0.345870800654484	0.52244648249617	0.69905751684584	0.464731675121026	1.05861953187055	0.0274787903377502	0.0195234777727278	-0.152217998756357	-0.123922981182075	-0.165616221927266	0.174240183350649	0.213405242258206	0.155694235093326	0.198896360837699	0.238894236514113	0.17996434711168	0.00175992153838645	0.00250614895706962	0.00256177067893985
101	0.423750140311331	0.16	0.285145975652163	0.184831649793649	0.385460301510677	0.216180216122391	0.423886813333307	0.297867965377326	0.549905661289289	1.08	0.76	1.42	0.195213203625336	0.277801953964764	0.360390704304191	0.264617160313076	0.376568607155622	0.488520053998168	0.269863623392603	0.384060627250325	0.498267410823782	0.285145975652163	1.18140009985505	-0.00116613950090827	0.020634012200691	-0.152217998756357	-0.123922981182075	-0.165616221927266	0.174240183350649	0.213405242258206	0.155694235093326	0.198896360837699	0.238894236514113	0.17996434711168	0.00175992153838645	0.00250614895706962	0.00256177067893985
101	0.423750140311331	0.16	0.289279248533408	0.187529875906842	0.391028621159974	0.183006447788318	0.38383892516244	0.257216509408812	0.510461340916067	1.07	0.76	1.45	0.169458221774061	0.252879031191244	0.336299840608426	0.230144933153271	0.343440566766771	0.456736200380272	0.234226323454626	0.349495387860526	0.464819855141593	0.289279248533408	1.19405298928069	-0.00481022487014156	0.022644097533288	-0.152217998756357	-0.123922981182075	-0.165616221927266	0.174240183350649	0.213405242258206	0.155694235093326	0.198896360837699	0.238894236514113	0.17996434711168	0.00175992153838645	0.00250614895706962	0.00256177067893985
101	0.423750140311331	0.16	0.301627093496761	0.192651853504188	0.410602333489334	0.19816057315473	0.439673362152904	0.301587029826852	0.577759694478956	1.02	0.75	1.31	0.206163491642517	0.300558666517219	0.394953841391922	0.283876135310287	0.413853257941844	0.543830380573401	0.290807112460052	0.423938998082525	0.557057683163726	0.301627093496761	1.1190928670999	0.022950803802545	0.0245664426621346	-0.152217998756357	-0.123922981182075	-0.165616221927266	0.174240183350649	0.213405242258206	0.155694235093326	0.198896360837699	0.238894236514113	0.17996434711168	0.00175992153838645	0.00250614895706962	0.00256177067893985
101	0.423750140311331	0.16	0.303841009616228	0.193516591573592	0.414165427658864	0.153863465001413	0.393565729410188	0.24946864108607	0.537662817734306	0.97	0.72	1.39	0.176303291693369	0.278138900707677	0.379974509721986	0.245909323150831	0.38795049234758	0.529991661544328	0.250053778996178	0.394455458062661	0.53887391834684	0.303841009616228	1.12355897967514	-0.000954507549379745	0.00395564860542118	-0.152217998756357	-0.123922981182075	-0.165616221927266	0.174240183350649	0.213405242258206	0.155694235093326	0.198896360837699	0.238894236514113	0.17996434711168	0.00175992153838645	0.00250614895706962	0.00256177067893985
101	0.423750140311331	0.16	0.305274095677524	0.196799768623606	0.413748422731443	0.208213938013141	0.440320815587995	0.306259429500586	0.574382201675405	0.95	0.69	1.37	0.220060463325015	0.316389287500314	0.412718111675612	0.308977869489361	0.444229220024511	0.57948057055966	0.31346411430163	0.450706405011398	0.587986325252941	0.305274095677524	1.08759002140032	0.0217278266258725	0.00392977503447719	-0.152217998756357	-0.123922981182075	-0.165616221927266	0.174240183350649	0.213405242258206	0.155694235093326	0.198896360837699	0.238894236514113	0.17996434711168	0.00175992153838645	0.00250614895706962	0.00256177067893985
101	0.423750140311331	0.16	0.30771131971866	0.199360339039432	0.416062300397888	0.208260103187059	0.455496569506749	0.316834142458894	0.594158996554604	0.99	0.76	1.38	0.220605047178026	0.317152821427705	0.413700595677383	0.305915213348865	0.439798972291667	0.573682731234469	0.312554760539009	0.449313015615061	0.5861849863132	0.30771131971866	1.15748395361964	0.00100859972112164	0.0139723151713183	-0.152217998756357	-0.123922981182075	-0.165616221927266	0.174240183350649	0.213405242258206	0.155694235093326	0.198896360837699	0.238894236514113	0.17996434711168	0.00175992153838645	0.00250614895706962	0.00256177067893985
101	0.423750140311331	0.16	0.308283848611326	0.198897508006822	0.41767018921583	0.199281921817556	0.403871663950868	0.277475262154658	0.530268065747077	1	0.73	1.3	0.192920081640225	0.280799642377297	0.36867920311437	0.267373628106023	0.38916850187377	0.510963375641517	0.273470306471462	0.398022780328623	0.522593806206651	0.308283848611326	1.10316427433712	-0.0255129187880897	-0.0314437458758315	-0.152217998756357	-0.123922981182075	-0.165616221927266	0.174240183350649	0.213405242258206	0.155694235093326	0.198896360837699	0.238894236514113	0.17996434711168	0.00175992153838645	0.00250614895706962	0.00256177067893985
101	0.423750140311331	0.16	0.308950076274214	0.2000562413815	0.417843911166928	0.159529815425153	0.394422261559064	0.253075095697423	0.535769427420705	1.01	0.71	1.35	0.174148382139571	0.2714135049166	0.368678627693629	0.240399060265667	0.374666423676961	0.508933787088254	0.244901640859192	0.381697012753177	0.518496216688521	0.308950076274214	1.15358599853543	-0.0124140876157762	-0.00814315443407807	-0.152217998756357	-0.123922981182075	-0.165616221927266	0.174240183350649	0.213405242258206	0.155694235093326	0.198896360837699	0.238894236514113	0.17996434711168	0.00175992153838645	0.00250614895706962	0.00256177067893985
101	0.423750140311331	0.16	0.314099189671632	0.203216724767554	0.42498165457571	0.193231882509397	0.400682968412778	0.27285634554631	0.528509591279245	1.05	0.76	1.41	0.182495419200115	0.2679901255015	0.353484831802886	0.249232694298656	0.365992205814949	0.482751717331242	0.254112449508399	0.373175020866829	0.492227233368433	0.314099189671632	1.15213554219074	0.0971188829363902	0.114076100847568	-0.152217998756357	-0.123922981182075	-0.165616221927266	0.174240183350649	0.213405242258206	0.155694235093326	0.198896360837699	0.238894236514113	0.17996434711168	0.00175992153838645	0.00250614895706962	0.00256177067893985
101	0.423750140311331	0.16	0.318618053683741	0.204792076248614	0.432444031118868	0.1786941901907	0.409837164793771	0.272656143701788	0.547018185885754	1.02	0.71	1.42	0.185746904291812	0.279201427815386	0.37265595133896	0.255429973273474	0.383944020583838	0.512458067894203	0.259070136093861	0.38943434307055	0.519778117570261	0.318618053683741	1.1453919446882	0.0527373520088145	0.0662093462424887	-0.152217998756357	-0.123922981182075	-0.165616221927266	0.174240183350649	0.213405242258206	0.155694235093326	0.198896360837699	0.238894236514113	0.17996434711168	0.00175992153838645	0.00250614895706962	0.00256177067893985
101	0.423750140311331	0.16	0.324572544520312	0.208626723191006	0.440518365849619	0.210459191649224	0.450040982950289	0.313946390908094	0.586135574992485	0.95	0.7	1.36	0.226379606058393	0.324514322766155	0.422649039473916	0.318301365025963	0.456283822140317	0.594266279254671	0.323586253757333	0.463852132184012	0.604139170645233	0.324572544520312	1.11266794011512	0.0385279311585921	0.0377965879880715	-0.152217998756357	-0.123922981182075	-0.165616221927266	0.174240183350649	0.213405242258206	0.155694235093326	0.198896360837699	0.238894236514113	0.17996434711168	0.00175992153838645	0.00250614895706962	0.00256177067893985
101	0.423750140311331	0.16	0.325251726350339	0.209144529491714	0.441358923208964	0.183031739477832	0.42257879108257	0.28318849310042	0.56196908906472	1.03	0.73	1.42	0.191544921928935	0.285826661459835	0.380108400990735	0.262691711263941	0.391993137002088	0.521294562740234	0.267242002809282	0.398793619880077	0.530343030510316	0.325251726350339	1.15836675847728	0.0444937944847618	0.0642091607353392	-0.152217998756357	-0.123922981182075	-0.165616221927266	0.174240183350649	0.213405242258206	0.155694235093326	0.198896360837699	0.238894236514113	0.17996434711168	0.00175992153838645	0.00250614895706962	0.00256177067893985
101	0.423750140311331	0.16	0.325354122445416	0.206789948811616	0.443918296079216	0.154684516884174	0.399220985527608	0.253512510405624	0.544929460649592	1.01	0.71	1.42	0.17411165840128	0.274183817388696	0.374255976376111	0.240170139527601	0.378209973318875	0.51624980711015	0.243716177661889	0.383768793451618	0.523863510588886	0.325354122445416	1.13541032793132	-0.0347485074295356	-0.0295419228813733	-0.152217998756357	-0.123922981182075	-0.165616221927266	0.174240183350649	0.213405242258206	0.155694235093326	0.198896360837699	0.238894236514113	0.17996434711168	0.00175992153838645	0.00250614895706962	0.00256177067893985
101	0.423750140311331	0.16	0.3265769259433	0.208374852044415	0.444778999842185	0.194462984329007	0.423450046995338	0.288891303015068	0.558008790975608	1.03	0.78	1.44	0.195768470824319	0.286952799567108	0.378137128309897	0.268673351970229	0.393815051996407	0.518956752022584	0.274199485848198	0.401912867741836	0.529693079063279	0.3265769259433	1.13933606913659	0.0184862530861492	0.03449710318338	-0.152217998756357	-0.123922981182075	-0.165616221927266	0.174240183350649	0.213405242258206	0.155694235093326	0.198896360837699	0.238894236514113	0.17996434711168	0.00175992153838645	0.00250614895706962	0.00256177067893985
101	0.423750140311331	0.16	0.328024504824575	0.209741049048576	0.446307960600573	0.139465949855658	0.369866089226527	0.226422906745237	0.513309271707817	1	0.74	1.49	0.157149579549097	0.256706802535739	0.356264025522381	0.217650639517564	0.355536425237185	0.493422210956806	0.220602198218732	0.360394961247498	0.500192366527203	0.328024504824575	1.1651789596822	-0.0277513763549685	-0.00878177536731792	-0.152217998756357	-0.123922981182075	-0.165616221927266	0.174240183350649	0.213405242258206	0.155694235093326	0.198896360837699	0.238894236514113	0.17996434711168	0.00175992153838645	0.00250614895706962	0.00256177067893985
101	0.423750140311331	0.16	0.32907615906682	0.210688278684207	0.447464039449432	0.191474384138314	0.427464827520681	0.290320642225197	0.564609012816164	1.01	0.67	1.42	0.199281411448471	0.29341969458314	0.387557977717809	0.274831406456179	0.404658652094495	0.534485897732812	0.277682671519772	0.408837936547901	0.540051139792274	0.32907615906682	1.1090585820731	0.0241406687479413	0.0185386019343439	-0.152217998756357	-0.123922981182075	-0.165616221927266	0.174240183350649	0.213405242258206	0.155694235093326	0.198896360837699	0.238894236514113	0.17996434711168	0.00175992153838645	0.00250614895706962	0.00256177067893985
101	0.423750140311331	0.16	0.330658273011701	0.212660507317713	0.448656038705689	0.183472067214132	0.452875458042174	0.303711192593068	0.602039723491281	1.03	0.8	1.37	0.206448039512327	0.307842623967188	0.409237208422049	0.283660603090867	0.422977251699178	0.56229390030749	0.29084847994833	0.433682215848088	0.576533394390694	0.330658273011701	1.15353569137669	-0.00394370128022815	0.0179530379826042	-0.152217998756357	-0.123922981182075	-0.165616221927266	0.174240183350649	0.213405242258206	0.155694235093326	0.198896360837699	0.238894236514113	0.17996434711168	0.00175992153838645	0.00250614895706962	0.00256177067893985
101	0.423750140311331	0.16	0.330841065499573	0.213410276944793	0.448271854054353	0.199261550396967	0.455294048330626	0.312795308551484	0.597792788109769	0.98	0.75	1.4	0.220219054121822	0.320543249625378	0.420867445128935	0.306704225419903	0.446428078087855	0.586151930755808	0.312670772955866	0.455110203558202	0.597547611850309	0.330841065499573	1.13898945138814	0.0088128883659735	0.0185534017358345	-0.152217998756357	-0.123922981182075	-0.165616221927266	0.174240183350649	0.213405242258206	0.155694235093326	0.198896360837699	0.238894236514113	0.17996434711168	0.00175992153838645	0.00250614895706962	0.00256177067893985
101	0.423750140311331	0.16	0.335792166753777	0.214922794824593	0.456661538682962	0.170120227429135	0.443943014054003	0.290854608395421	0.597031419712585	1.06	0.79	1.49	0.193148481361611	0.294810247115126	0.39647201286864	0.263085248507079	0.401557530134076	0.540029811761073	0.268178074831799	0.409341125498843	0.550494545701751	0.335792166753777	1.20207492552808	0.0313827256707284	0.0749643049829425	-0.152217998756357	-0.123922981182075	-0.165616221927266	0.174240183350649	0.213405242258206	0.155694235093326	0.198896360837699	0.238894236514113	0.17996434711168	0.00175992153838645	0.00250614895706962	0.00256177067893985
101	0.423750140311331	0.16	0.336552324856666	0.216025012189013	0.457079637524318	0.199040148491491	0.442926772313191	0.304202510225766	0.581651034400615	0.99	0.76	1.37	0.211636358783292	0.308148046610236	0.404659734437179	0.293384912348187	0.427176068255745	0.560967224163302	0.299812638897926	0.436533897672363	0.573236894791276	0.336552324856666	1.12619677950197	-0.068160171212218	-0.0620831510783737	-0.152217998756357	-0.123922981182075	-0.165616221927266	0.174240183350649	0.213405242258206	0.155694235093326	0.198896360837699	0.238894236514113	0.17996434711168	0.00175992153838645	0.00250614895706962	0.00256177067893985
101	0.423750140311331	0.16	0.336592767332241	0.21732130669907	0.455864227965413	0.204824651047182	0.41642204580281	0.28831898186406	0.544525109741559	1	0.71	1.33	0.200548892910071	0.289654811241237	0.378760729572404	0.277994729160708	0.401510622335928	0.525026515511147	0.283554524999097	0.409573868929767	0.535516371417559	0.336592767332241	1.08758138171888	-0.0206215319492753	-0.0292945081749583	-0.152217998756357	-0.123922981182075	-0.165616221927266	0.174240183350649	0.213405242258206	0.155694235093326	0.198896360837699	0.238894236514113	0.17996434711168	0.00175992153838645	0.00250614895706962	0.00256177067893985
101	0.423750140311331	0.16	0.336783141699017	0.214727467084349	0.458838816313684	0.167333295224734	0.408404709580495	0.266165077277633	0.550644341883358	0.97	0.74	1.22	0.188226112743209	0.288814865182975	0.389403617622742	0.262607241965031	0.402945553509233	0.543283865053435	0.26998293561134	0.414264327377697	0.558476649451316	0.336783141699017	1.06761993920396	0.00668682188722648	-0.00173679370062497	-0.152217998756357	-0.123922981182075	-0.165616221927266	0.174240183350649	0.213405242258206	0.155694235093326	0.198896360837699	0.238894236514113	0.17996434711168	0.00175992153838645	0.00250614895706962	0.00256177067893985
101	0.423750140311331	0.16	0.337705910965072	0.21532878905416	0.460083032875983	0.161751492585223	0.404859409921835	0.260962341818693	0.548756478024977	1.02	0.74	1.39	0.178138732744997	0.276366090680893	0.374593448616789	0.245154761283261	0.380335382112822	0.515516002942384	0.24984768686498	0.387583881358761	0.525388557698525	0.337705910965072	1.14287351804617	-0.00967931644404255	-0.00109741779262106	-0.152217998756357	-0.123922981182075	-0.165616221927266	0.174240183350649	0.213405242258206	0.155694235093326	0.198896360837699	0.238894236514113	0.17996434711168	0.00175992153838645	0.00250614895706962	0.00256177067893985
101	0.423750140311331	0.16	0.338118603010517	0.216547794265542	0.459689411755491	0.239295778231406	0.497266483676346	0.358841320303553	0.635691647049138	1.02	0.72	1.26	0.24604587164177	0.340959523030639	0.435873174419508	0.339183049647405	0.470024918752687	0.600866787857969	0.347228358542645	0.481200656831215	0.61514555106933	0.338118603010517	1.09081965324147	0.00284344049434247	-0.0123802848751275	-0.152217998756357	-0.123922981182075	-0.165616221927266	0.174240183350649	0.213405242258206	0.155694235093326	0.198896360837699	0.238894236514113	0.17996434711168	0.00175992153838645	0.00250614895706962	0.00256177067893985
101	0.423750140311331	0.16	0.338629785103395	0.218232264280339	0.45902730592645	0.19845615174993	0.4631978352839	0.317858442164928	0.608537228402873	0.99	0.74	1.31	0.221736915346863	0.323125157512425	0.424513399677987	0.307710705785186	0.448410090487462	0.589109475189739	0.314742393323976	0.458708601943526	0.602630079381166	0.338629785103395	1.09585965403515	-0.0376150189028957	-0.0445640548390244	-0.152217998756357	-0.123922981182075	-0.165616221927266	0.174240183350649	0.213405242258206	0.155694235093326	0.198896360837699	0.238894236514113	0.17996434711168	0.00175992153838645	0.00250614895706962	0.00256177067893985
101	0.423750140311331	0.16	0.338970471298001	0.215902462323226	0.462038480272776	0.168517329641216	0.398745859135974	0.260457391464924	0.537034326807024	1.04	0.74	1.42	0.175454835810418	0.268611648344056	0.361768460877694	0.240258265213501	0.367822114159421	0.495385963105341	0.244369120406122	0.374139037035784	0.503851364665474	0.338970471298001	1.11503941803728	0.0551215810618197	0.0575136486173719	-0.152217998756357	-0.123922981182075	-0.165616221927266	0.174240183350649	0.213405242258206	0.155694235093326	0.198896360837699	0.238894236514113	0.17996434711168	0.00175992153838645	0.00250614895706962	0.00256177067893985
101	0.423750140311331	0.16	0.339486546246127	0.217827032592603	0.46114605989965	0.197104737159558	0.471265929203719	0.3227638886658	0.619767969741638	1	0.77	1.37	0.223425422914458	0.326222335381947	0.429019247849436	0.309126993005779	0.451354766492056	0.593582539978333	0.31612917453769	0.461603639222605	0.607012666044323	0.339486546246127	1.12820347204058	0.0476824685674908	0.055991421076401	-0.152217998756357	-0.123922981182075	-0.165616221927266	0.174240183350649	0.213405242258206	0.155694235093326	0.198896360837699	0.238894236514113	0.17996434711168	0.00175992153838645	0.00250614895706962	0.00256177067893985
101	0.423750140311331	0.16	0.339709592906404	0.218903528777389	0.460515657035419	0.173880376780736	0.422163936291575	0.278495033521706	0.565832839061444	1.05	0.8	1.44	0.185768732918103	0.281602363018413	0.377435993118724	0.253451246264965	0.384200660342776	0.514950074420587	0.259028371903537	0.392643592211715	0.526257046683615	0.339709592906404	1.16337877968272	0.0516015045017658	0.0834591824160182	-0.152217998756357	-0.123922981182075	-0.165616221927266	0.174240183350649	0.213405242258206	0.155694235093326	0.198896360837699	0.238894236514113	0.17996434711168	0.00175992153838645	0.00250614895706962	0.00256177067893985
101	0.423750140311331	0.16	0.339959907660703	0.219563553628952	0.460356261692454	0.186504032210907	0.433026992957444	0.291827212915604	0.574226772999283	0.96	0.74	1.27	0.208504301888859	0.309388524680646	0.410272747472433	0.292087774709292	0.433413626845602	0.574739478981913	0.299608328588431	0.44451095445814	0.589496160240159	0.339959907660703	1.06807841241201	0.0162751313139888	-0.00311322994304484	-0.152217998756357	-0.123922981182075	-0.165616221927266	0.174240183350649	0.213405242258206	0.155694235093326	0.198896360837699	0.238894236514113	0.17996434711168	0.00175992153838645	0.00250614895706962	0.00256177067893985
101	0.423750140311331	0.16	0.340691337294801	0.218987376403589	0.462395298186013	0.208158170216647	0.501195212758283	0.348574012429976	0.653816413086591	1.15	0.79	1.37	0.218624040604364	0.314347365659658	0.410070690714952	0.291769356906037	0.419518953496986	0.547268550087935	0.298915261658988	0.429788797608258	0.560725654066985	0.340691337294801	1.18675575939548	0.0146980542575438	0.0477625984510949	-0.152217998756357	-0.123922981182075	-0.165616221927266	0.174240183350649	0.213405242258206	0.155694235093326	0.198896360837699	0.238894236514113	0.17996434711168	0.00175992153838645	0.00250614895706962	0.00256177067893985
101	0.423750140311331	0.16	0.341592659872364	0.217090038874338	0.46609528087039	0.163784808046932	0.416785626760118	0.2697507324621	0.563820521058136	1	0.73	1.36	0.187323798938897	0.289429675446029	0.391535551953162	0.259496539613444	0.400942110213052	0.542387680812661	0.264569045496197	0.408784692153601	0.553024535281186	0.341592659872364	1.11394373505376	-0.00807222495305866	-0.0029457026787851	-0.152217998756357	-0.123922981182075	-0.165616221927266	0.174240183350649	0.213405242258206	0.155694235093326	0.198896360837699	0.238894236514113	0.17996434711168	0.00175992153838645	0.00250614895706962	0.00256177067893985
101	0.423750140311331	0.16	0.342322666347785	0.218846674264188	0.465798658431383	0.172798840457528	0.465034445311409	0.306177671125041	0.623891219497777	0.99	0.74	1.42	0.213767261139158	0.324677953634932	0.435588646130705	0.296747620641416	0.4507117212545	0.604675821867584	0.302054542425376	0.458787416218391	0.615537433574007	0.342322666347785	1.14248825106972	0.018203136314154	0.0338502987100934	-0.152217998756357	-0.123922981182075	-0.165616221927266	0.174240183350649	0.213405242258206	0.155694235093326	0.198896360837699	0.238894236514113	0.17996434711168	0.00175992153838645	0.00250614895706962	0.00256177067893985
101	0.423750140311331	0.16	0.34305833217181	0.221170563043978	0.464946101299643	0.183902735857368	0.424271951500485	0.284729403408552	0.563814499592417	0.95	0.72	1.22	0.205262691457789	0.305859534113794	0.406456376769798	0.288581987648082	0.430012642184544	0.571443296721006	0.296199327389696	0.441361924653742	0.586503902329683	0.34305833217181	1.02527489381701	0.0583563094747344	0.0191648247011688	-0.152217998756357	-0.123922981182075	-0.165616221927266	0.174240183350649	0.213405242258206	0.155694235093326	0.198896360837699	0.238894236514113	0.17996434711168	0.00175992153838645	0.00250614895706962	0.00256177067893985
101	0.423750140311331	0.16	0.343395897825554	0.221823270112969	0.464968525538139	0.199634648205994	0.465362123253671	0.319882330329105	0.610841916178236	0.97	0.67	1.37	0.226470221909417	0.329466973724579	0.432463725539741	0.316105734594531	0.459867963548432	0.603630192502332	0.320199624635757	0.465814649932313	0.611409347767632	0.343395897825554	1.10230974220836	-0.0172685870176503	-0.0296652274262436	-0.152217998756357	-0.123922981182075	-0.165616221927266	0.174240183350649	0.213405242258206	0.155694235093326	0.198896360837699	0.238894236514113	0.17996434711168	0.00175992153838645	0.00250614895706962	0.00256177067893985
101	0.423750140311331	0.16	0.344256625167172	0.220490986160522	0.468022264173823	0.174364302546868	0.391054830082439	0.258196570655231	0.523913089509646	0.99	0.73	1.46	0.180738972512417	0.273740460633363	0.366741948754309	0.251153901023334	0.380388267125233	0.509622633227133	0.254868308694418	0.386028491847482	0.517219062594834	0.344256625167172	1.11065338029256	-0.0146925143861751	-0.0107160770410419	-0.152217998756357	-0.123922981182075	-0.165616221927266	0.174240183350649	0.213405242258206	0.155694235093326	0.198896360837699	0.238894236514113	0.17996434711168	0.00175992153838645	0.00250614895706962	0.00256177067893985
101	0.423750140311331	0.16	0.344741749217262	0.222287027036252	0.467196471398272	0.172326789415757	0.405426141889068	0.266702570517829	0.544149713260308	1.08	0.72	1.44	0.175367495472631	0.266583733948168	0.357799972423706	0.238002015834591	0.361797184235197	0.485592352635802	0.24153455201652	0.367170616160545	0.492762028818388	0.344741749217262	1.13550484854856	-0.0646895511883172	-0.0552169052442307	-0.152217998756357	-0.123922981182075	-0.165616221927266	0.174240183350649	0.213405242258206	0.155694235093326	0.198896360837699	0.238894236514113	0.17996434711168	0.00175992153838645	0.00250614895706962	0.00256177067893985
101	0.423750140311331	0.16	0.345300748134781	0.222082755382558	0.468518740887004	0.186099337866017	0.453838522015719	0.305654934542436	0.602022109489003	0.98	0.73	1.29	0.215026316701937	0.319272534934136	0.423518753166336	0.29938159681104	0.444523827560077	0.589666058309114	0.30640807675515	0.455014864921093	0.603591008074981	0.345300748134781	1.10786541994737	0.068304199952207	0.064214072203881	-0.152217998756357	-0.123922981182075	-0.165616221927266	0.174240183350649	0.213405242258206	0.155694235093326	0.198896360837699	0.238894236514113	0.17996434711168	0.00175992153838645	0.00250614895706962	0.00256177067893985
101	0.423750140311331	0.16	0.347356072206692	0.223951701239844	0.47076044317354	0.150660088085341	0.395313730758039	0.248769401065202	0.541858060450876	0.97	0.74	1.51	0.176027351147012	0.27972101311263	0.383414675078249	0.24564474415862	0.390348410369796	0.535052076580973	0.248789515676525	0.395340129001197	0.541909935251863	0.347356072206692	1.14572360192676	-0.0574767111313069	-0.0455851454913383	-0.152217998756357	-0.123922981182075	-0.165616221927266	0.174240183350649	0.213405242258206	0.155694235093326	0.198896360837699	0.238894236514113	0.17996434711168	0.00175992153838645	0.00250614895706962	0.00256177067893985
101	0.423750140311331	0.16	0.349422313331643	0.226534118292	0.472310508371286	0.153073361306878	0.417319270191936	0.264059917171821	0.570578623212051	1.06	0.74	1.43	0.175916066601351	0.278017070199044	0.380118073796738	0.239895988877068	0.37913069152032	0.518365394163572	0.243869143685617	0.385438983331261	0.526975955467196	0.349422313331643	1.16842202664614	-0.0240610510971901	-0.00522427747063512	-0.152217998756357	-0.123922981182075	-0.165616221927266	0.174240183350649	0.213405242258206	0.155694235093326	0.198896360837699	0.238894236514113	0.17996434711168	0.00175992153838645	0.00250614895706962	0.00256177067893985
101	0.423750140311331	0.16	0.349530947811669	0.224254217839269	0.474807677784069	0.16373865370351	0.387976648612012	0.251082005840046	0.524871291383977	1.01	0.74	1.4	0.172706593876462	0.266869484578167	0.361032375279872	0.238371615324822	0.368336313582236	0.49830101183965	0.242870106322286	0.3752385345122	0.50770310715794	0.349530947811669	1.10651144882507	-0.000624121180167924	0.00682606288762258	-0.152217998756357	-0.123922981182075	-0.165616221927266	0.174240183350649	0.213405242258206	0.155694235093326	0.198896360837699	0.238894236514113	0.17996434711168	0.00175992153838645	0.00250614895706962	0.00256177067893985
101	0.423750140311331	0.16	0.351323509774235	0.225957452297053	0.476689567251417	0.183019561988593	0.407501353219957	0.273078970308599	0.541923736131314	0.98	0.74	1.42	0.191788439639138	0.286195779179088	0.380603118719038	0.266852388008855	0.398209752661284	0.529567117313713	0.27161359705822	0.405290140514472	0.538990637654796	0.351323509774235	1.09862836940075	-0.0331137941693582	-0.035095572647365	-0.152217998756357	-0.123922981182075	-0.165616221927266	0.174240183350649	0.213405242258206	0.155694235093326	0.198896360837699	0.238894236514113	0.17996434711168	0.00175992153838645	0.00250614895706962	0.00256177067893985
101	0.423750140311331	0.16	0.351853826549352	0.225381720254124	0.478325932844579	0.160841507283137	0.445891835788528	0.286876902252832	0.604906769324224	1.01	0.78	1.37	0.198121318683467	0.307939321021942	0.417757323360417	0.273870771280559	0.425676448735088	0.577482126189616	0.280275045545109	0.435654114165066	0.590993828294373	0.351853826549352	1.14757085836454	0.0404803531418169	0.0643617496075868	-0.152217998756357	-0.123922981182075	-0.165616221927266	0.174240183350649	0.213405242258206	0.155694235093326	0.198896360837699	0.238894236514113	0.17996434711168	0.00175992153838645	0.00250614895706962	0.00256177067893985
101	0.423750140311331	0.16	0.353612058373384	0.228655626038165	0.478568490708603	0.204588389712005	0.464152905544551	0.321262849725838	0.607042961363264	0.97	0.75	1.38	0.227060564410028	0.328051689747008	0.429042815083987	0.316716572295074	0.457584552307625	0.598452532320177	0.323295588540496	0.467145451708824	0.6109770388976	0.353612058373384	1.11525340243043	-0.00681404740903921	-0.00358006204268411	-0.152217998756357	-0.123922981182075	-0.165616221927266	0.174240183350649	0.213405242258206	0.155694235093326	0.198896360837699	0.238894236514113	0.17996434711168	0.00175992153838645	0.00250614895706962	0.00256177067893985
101	0.423750140311331	0.16	0.35424175675694	0.226318191377617	0.482165322136263	0.16235104928325	0.429551300205357	0.277214799959525	0.58188780045119	0.93	0.75	1.26	0.202638656510416	0.313993691493473	0.425348726476531	0.286504834216565	0.443946441787433	0.601388049358301	0.294143776394543	0.45581183778762	0.6174669362207	0.35424175675694	1.07133857334089	-0.00270431985893849	-0.0150047703478691	-0.152217998756357	-0.123922981182075	-0.165616221927266	0.174240183350649	0.213405242258206	0.155694235093326	0.198896360837699	0.238894236514113	0.17996434711168	0.00175992153838645	0.00250614895706962	0.00256177067893985
101	0.423750140311331	0.16	0.3560069985675	0.228624255323659	0.483389741811342	0.1636478443817	0.417542335925865	0.27016679102353	0.5649178808282	0.94	0.73	1.28	0.195204825436622	0.301688740085414	0.408172654734205	0.274691944277521	0.424535952916821	0.57437996155612	0.281240199065486	0.434627742646008	0.588128279218973	0.3560069985675	1.06924090749504	-0.0364773769064752	-0.0500889056308259	-0.152217998756357	-0.123922981182075	-0.165616221927266	0.174240183350649	0.213405242258206	0.155694235093326	0.198896360837699	0.238894236514113	0.17996434711168	0.00175992153838645	0.00250614895706962	0.00256177067893985
101	0.423750140311331	0.16	0.357035987974688	0.227813792762917	0.48625818318646	0.201697108035253	0.456886804476901	0.314971872818749	0.598801736135052	0.99	0.71	1.36	0.219720951263578	0.318719263409305	0.417717575555032	0.304911850730545	0.442294100361091	0.579676349991637	0.310402476899449	0.450223972556172	0.590064390322299	0.357035987974688	1.08226723795322	-0.0383076261347464	-0.0549085048646052	-0.152217998756357	-0.123922981182075	-0.165616221927266	0.174240183350649	0.213405242258206	0.155694235093326	0.198896360837699	0.238894236514113	0.17996434711168	0.00175992153838645	0.00250614895706962	0.00256177067893985
101	0.423750140311331	0.16	0.35854749221361	0.231441816914846	0.485653167512374	0.168049145309355	0.414194088171118	0.270307591182371	0.558080585159866	0.98	0.76	1.35	0.190392774163456	0.291740091885905	0.393087409608353	0.265211886607904	0.406385906756093	0.547559926904281	0.27127441818157	0.415673298367328	0.56001079502778	0.35854749221361	1.09828074104392	0.0218747296268874	0.0195485627465351	-0.152217998756357	-0.123922981182075	-0.165616221927266	0.174240183350649	0.213405242258206	0.155694235093326	0.198896360837699	0.238894236514113	0.17996434711168	0.00175992153838645	0.00250614895706962	0.00256177067893985
101	0.423750140311331	0.16	0.358651640851726	0.230719264974791	0.486584016728661	0.198060085298098	0.440356169280453	0.302011642946791	0.578700695614114	0.9	0.71	1.28	0.225037961535876	0.328122630365212	0.431207299194547	0.320710006754384	0.46761981970725	0.614529632660116	0.327815614981322	0.477929743946789	0.628140529510654	0.358651640851726	1.05959602190214	0.0452888131766359	0.0204359719659801	-0.152217998756357	-0.123922981182075	-0.165616221927266	0.174240183350649	0.213405242258206	0.155694235093326	0.198896360837699	0.238894236514113	0.17996434711168	0.00175992153838645	0.00250614895706962	0.00256177067893985
101	0.423750140311331	0.16	0.35914617439378	0.23084873266923	0.487443616118329	0.187073941741476	0.41299703581003	0.278580942109615	0.547413129510444	0.98	0.7	1.24	0.195566880838648	0.289928454822995	0.384290028807342	0.27206296402142	0.40333411483089	0.534605265640361	0.278349242604867	0.412677256593167	0.547016973662462	0.35914617439378	1.04856077985936	-0.058122474222862	-0.0847484109568131	-0.152217998756357	-0.123922981182075	-0.165616221927266	0.174240183350649	0.213405242258206	0.155694235093326	0.198896360837699	0.238894236514113	0.17996434711168	0.00175992153838645	0.00250614895706962	0.00256177067893985
101	0.423750140311331	0.16	0.359947683459869	0.232231669246023	0.487663697673715	0.154501775434081	0.384465772296369	0.244044547621503	0.524886996971234	1	0.77	1.4	0.169651062355006	0.267266887725664	0.364882713096323	0.235110624840567	0.370391343856625	0.505672062872682	0.240131787275826	0.37825028626113	0.51641671281451	0.359947683459869	1.09081112411064	0.0228179086984419	0.0173273034720611	-0.152217998756357	-0.123922981182075	-0.165616221927266	0.174240183350649	0.213405242258206	0.155694235093326	0.198896360837699	0.238894236514113	0.17996434711168	0.00175992153838645	0.00250614895706962	0.00256177067893985
101	0.423750140311331	0.16	0.360407129544993	0.232933421567746	0.487880837522239	0.182206831090957	0.442619266181799	0.296214509509397	0.589024022854202	0.98	0.73	1.3	0.209004180588554	0.312305015693701	0.415605850798847	0.2913366995226	0.435330586499949	0.579324473477298	0.298026445847353	0.445356391410245	0.592632973775293	0.360407129544993	1.08165078527294	0.0174419278999593	0.00689312025611847	-0.152217998756357	-0.123922981182075	-0.165616221927266	0.174240183350649	0.213405242258206	0.155694235093326	0.198896360837699	0.238894236514113	0.17996434711168	0.00175992153838645	0.00250614895706962	0.00256177067893985
101	0.423750140311331	0.16	0.360573933999498	0.231071514138695	0.490076353860302	0.218468754373769	0.518618261019176	0.36547010473844	0.671766417299913	1.07	0.77	1.39	0.24173835201381	0.343037425271127	0.444336498528444	0.328789300149915	0.46656657514435	0.604343850138785	0.336148442814178	0.476949488831895	0.617782156880692	0.360573933999498	1.16253584535868	-0.0412252863688355	-0.0180666243116232	-0.152217998756357	-0.123922981182075	-0.165616221927266	0.174240183350649	0.213405242258206	0.155694235093326	0.198896360837699	0.238894236514113	0.17996434711168	0.00175992153838645	0.00250614895706962	0.00256177067893985
101	0.423750140311331	0.16	0.361138707092243	0.232979352886446	0.48929806129804	0.18969677524801	0.464139780902985	0.314368665554323	0.613910896251647	1.09	0.78	1.46	0.205070911661099	0.302770531662643	0.400470151664187	0.277511398610109	0.409723022241603	0.541934645873097	0.282820135546278	0.417588690285186	0.552312657921932	0.361138707092243	1.16592485798049	0.0314889138458634	0.0557038220020278	-0.152217998756357	-0.123922981182075	-0.165616221927266	0.174240183350649	0.213405242258206	0.155694235093326	0.198896360837699	0.238894236514113	0.17996434711168	0.00175992153838645	0.00250614895706962	0.00256177067893985
101	0.423750140311331	0.16	0.361267646940622	0.232826352618679	0.489708941262565	0.223349845221053	0.47591826900083	0.337358316276309	0.614478221725351	0.96	0.73	1.36	0.241404613606524	0.340554420310578	0.439704227014632	0.338383930985988	0.477365124625081	0.616346318264174	0.345297702320612	0.487171049180585	0.629007993805151	0.361267646940622	1.08950241129329	0.0618329467310616	0.0517226630671586	-0.152217998756357	-0.123922981182075	-0.165616221927266	0.174240183350649	0.213405242258206	0.155694235093326	0.198896360837699	0.238894236514113	0.17996434711168	0.00175992153838645	0.00250614895706962	0.00256177067893985
101	0.423750140311331	0.16	0.361287575863972	0.231053138080962	0.491522013646983	0.220978476229725	0.490709297479414	0.34685942227996	0.634559172678868	0.97	0.75	1.32	0.245822095340625	0.347769672556721	0.449717249772818	0.343256574233866	0.485612272805836	0.627967971377806	0.35132748789654	0.496936129575949	0.642574532005676	0.361287575863972	1.08619246501367	-0.000222606428559503	-0.00679669900564431	-0.152217998756357	-0.123922981182075	-0.165616221927266	0.174240183350649	0.213405242258206	0.155694235093326	0.198896360837699	0.238894236514113	0.17996434711168	0.00175992153838645	0.00250614895706962	0.00256177067893985
101	0.423750140311331	0.16	0.361734160591255	0.230335715979282	0.493132605203228	0.206405159070648	0.471870903859078	0.327410839373302	0.616330968344854	1.04	0.74	1.43	0.221068865256102	0.318608771362515	0.416148677468928	0.302982544269036	0.436664367286709	0.570346190304383	0.308266811473747	0.44425591642133	0.580285032485758	0.361734160591255	1.14478399467769	-0.00924073231158397	0.00558499322184079	-0.152217998756357	-0.123922981182075	-0.165616221927266	0.174240183350649	0.213405242258206	0.155694235093326	0.198896360837699	0.238894236514113	0.17996434711168	0.00175992153838645	0.00250614895706962	0.00256177067893985
101	0.423750140311331	0.16	0.36367087192168	0.231931813944078	0.495409929899282	0.190109222158297	0.462171636340492	0.313235396511778	0.611107876169206	1.04	0.71	1.35	0.21048382809686	0.310564056099831	0.410644284102802	0.287957036978308	0.424873997185755	0.561790957393203	0.293292749099582	0.432733416133296	0.57220415264909	0.36367087192168	1.11694118070733	-0.0236403503558066	-0.0230145205839033	-0.152217998756357	-0.123922981182075	-0.165616221927266	0.174240183350649	0.213405242258206	0.155694235093326	0.198896360837699	0.238894236514113	0.17996434711168	0.00175992153838645	0.00250614895706962	0.00256177067893985
101	0.423750140311331	0.16	0.363820930483864	0.234899446351782	0.492742414615945	0.187357968395687	0.450247587898772	0.303844440702077	0.596650735095467	0.99	0.73	1.43	0.211936755772612	0.314055484619757	0.416174213466901	0.294097764358763	0.435804613383697	0.577511462408631	0.298764417307664	0.442707025635027	0.586701872589291	0.363820930483864	1.12719670105548	0.0270661878644795	0.033147147562471	-0.152217998756357	-0.123922981182075	-0.165616221927266	0.174240183350649	0.213405242258206	0.155694235093326	0.198896360837699	0.238894236514113	0.17996434711168	0.00175992153838645	0.00250614895706962	0.00256177067893985
101	0.423750140311331	0.16	0.364823231056739	0.234476447605469	0.495170014508008	0.2167647068351	0.519566262970124	0.365368439769452	0.673764086170796	1.02	0.8	1.38	0.249143497676733	0.354290469403671	0.459437441130608	0.342733178866768	0.4873781573801	0.632023135893432	0.351214971988167	0.499412166042905	0.647603515333191	0.364823231056739	1.15601100838291	-0.0372138584402668	-0.00977410437858128	-0.152217998756357	-0.123922981182075	-0.165616221927266	0.174240183350649	0.213405242258206	0.155694235093326	0.198896360837699	0.238894236514113	0.17996434711168	0.00175992153838645	0.00250614895706962	0.00256177067893985
101	0.423750140311331	0.16	0.365537333100732	0.233168231751296	0.497906434450167	0.194318590847026	0.461086200924848	0.314500340099397	0.607672061750299	1.01	0.71	1.39	0.216688478901881	0.317685085775981	0.418681692650082	0.299266436393364	0.438751907795468	0.578237379197571	0.304099155185395	0.445902359064764	0.587613905464923	0.365537333100732	1.1019081000327	-0.043640732745163	-0.0451162768829496	-0.152217998756357	-0.123922981182075	-0.165616221927266	0.174240183350649	0.213405242258206	0.155694235093326	0.198896360837699	0.238894236514113	0.17996434711168	0.00175992153838645	0.00250614895706962	0.00256177067893985
101	0.423750140311331	0.16	0.365966903429829	0.233056150383934	0.498877656475725	0.211214445686699	0.466009320186847	0.325405302849635	0.60661333752406	0.97	0.72	1.28	0.230636366657646	0.330291779191313	0.429947191724981	0.322062296191186	0.461221837479462	0.600381378767739	0.329477909058647	0.471883452050524	0.614234012159145	0.365966903429829	1.05430069056186	0.0137414572492359	-0.0167585436785649	-0.152217998756357	-0.123922981182075	-0.165616221927266	0.174240183350649	0.213405242258206	0.155694235093326	0.198896360837699	0.238894236514113	0.17996434711168	0.00175992153838645	0.00250614895706962	0.00256177067893985
101	0.423750140311331	0.16	0.366785351353005	0.233301965216706	0.500268737489305	0.151324859315155	0.397794616320092	0.250712468286419	0.544876764353766	0.97	0.75	1.36	0.177048991442876	0.280915967611225	0.384782943779575	0.246876109042168	0.391707631240877	0.536539153439585	0.252319276761261	0.40033786510703	0.54829885180559	0.366785351353005	1.08817693871779	0.000158016809501268	-0.00150721517618159	-0.152217998756357	-0.123922981182075	-0.165616221927266	0.174240183350649	0.213405242258206	0.155694235093326	0.198896360837699	0.238894236514113	0.17996434711168	0.00175992153838645	0.00250614895706962	0.00256177067893985
101	0.423750140311331	0.16	0.367444457639101	0.238168861598976	0.496720053679226	0.198469134506305	0.503906505292967	0.345800245826443	0.662012764759491	0.95	0.73	1.26	0.248647301393646	0.362333440210117	0.476019579026588	0.349214364285981	0.508881621772397	0.668548879258813	0.357950550716879	0.521663007803837	0.68530323898114	0.367444457639101	1.08143567641718	0.0612376864450867	0.0509207489222237	-0.152217998756357	-0.123922981182075	-0.165616221927266	0.174240183350649	0.213405242258206	0.155694235093326	0.198896360837699	0.238894236514113	0.17996434711168	0.00175992153838645	0.00250614895706962	0.00256177067893985
101	0.423750140311331	0.16	0.367665389650157	0.236721802248239	0.498608977052075	0.196643243703602	0.459374834004421	0.314408428164845	0.604341239843998	0.97	0.67	1.31	0.223337735678463	0.32631356561608	0.429289395553696	0.312145174285285	0.456068046456451	0.599990918627617	0.317071900707067	0.46331059132847	0.609407585991783	0.367665389650157	1.05510067680523	-0.0648698257483828	-0.094811083740292	-0.152217998756357	-0.123922981182075	-0.165616221927266	0.174240183350649	0.213405242258206	0.155694235093326	0.198896360837699	0.238894236514113	0.17996434711168	0.00175992153838645	0.00250614895706962	0.00256177067893985
101	0.423750140311331	0.16	0.36862580710739	0.235508753190075	0.501742861024706	0.166804469464795	0.442308098410337	0.287967572106858	0.596648624713815	1.04	0.77	1.44	0.193937726773176	0.297881551424255	0.401825376075334	0.265542564043842	0.40786407195062	0.550185579857397	0.270597740828044	0.415624841149386	0.560666162020696	0.36862580710739	1.13804089368675	0.0758671099636716	0.091608131696124	-0.152217998756357	-0.123922981182075	-0.165616221927266	0.174240183350649	0.213405242258206	0.155694235093326	0.198896360837699	0.238894236514113	0.17996434711168	0.00175992153838645	0.00250614895706962	0.00256177067893985
101	0.423750140311331	0.16	0.37377683108247	0.241871813684354	0.505681848480587	0.163727085795493	0.429527269379172	0.277965400408315	0.581089138350029	0.96	0.75	1.31	0.198013018986351	0.305980496931621	0.413947974876892	0.277063423954268	0.428133486258027	0.579203548561787	0.283813466542964	0.43856664631005	0.593268334024679	0.37377683108247	1.08862222376964	0.00714750199142785	0.00279963096755602	-0.152217998756357	-0.123922981182075	-0.165616221927266	0.174240183350649	0.213405242258206	0.155694235093326	0.198896360837699	0.238894236514113	0.17996434711168	0.00175992153838645	0.00250614895706962	0.00256177067893985
101	0.423750140311331	0.16	0.374423719732468	0.24096907703824	0.507878362426697	0.190593633046197	0.459829061573659	0.31188041691378	0.607777706233537	1	0.76	1.32	0.216628872300029	0.319392451905759	0.422156031511488	0.300118561849049	0.442487662487752	0.584856763126455	0.307323489702064	0.453078077841467	0.598901844274895	0.374423719732468	1.0907467034846	-0.0380161094296821	-0.0392845242302517	-0.152217998756357	-0.123922981182075	-0.165616221927266	0.174240183350649	0.213405242258206	0.155694235093326	0.198896360837699	0.238894236514113	0.17996434711168	0.00175992153838645	0.00250614895706962	0.00256177067893985
101	0.423750140311331	0.16	0.374763588480952	0.241675885312278	0.507851291649626	0.151343702180635	0.393252786006389	0.247860618158729	0.53864495385405	0.98	0.77	1.32	0.173745410467111	0.275662455897933	0.377579501328755	0.241567048389096	0.383267481103096	0.524967913817096	0.247522671436207	0.392712190935308	0.537949831911812	0.374763588480952	1.08115839816066	-0.0189318564487594	-0.0262300576624487	-0.152217998756357	-0.123922981182075	-0.165616221927266	0.174240183350649	0.213405242258206	0.155694235093326	0.198896360837699	0.238894236514113	0.17996434711168	0.00175992153838645	0.00250614895706962	0.00256177067893985
101	0.423750140311331	0.16	0.375555892987029	0.241192909643019	0.50991887633104	0.172827054728064	0.453526477723052	0.298616138552642	0.608436816893461	1.01	0.78	1.34	0.205059807817782	0.311436792441711	0.41781377706564	0.282844871559402	0.429573696057123	0.576302520554844	0.289964590043904	0.440455068818421	0.590787975972785	0.375555892987029	1.11977618330809	0.013815036366328	0.0249899030322774	-0.152217998756357	-0.123922981182075	-0.165616221927266	0.174240183350649	0.213405242258206	0.155694235093326	0.198896360837699	0.238894236514113	0.17996434711168	0.00175992153838645	0.00250614895706962	0.00256177067893985
101	0.423750140311331	0.16	0.376244582075097	0.240034369357521	0.512454794792674	0.167219325623502	0.436047684319518	0.284118386254436	0.5879769823846	0.95	0.71	1.36	0.203869841485071	0.312887080115057	0.421904318745043	0.28608678690186	0.439068666366606	0.592050545831352	0.291204780633697	0.44696217902132	0.602721062965409	0.376244582075097	1.06800316800126	-0.0035823412700672	-0.0219011571586443	-0.152217998756357	-0.123922981182075	-0.165616221927266	0.174240183350649	0.213405242258206	0.155694235093326	0.198896360837699	0.238894236514113	0.17996434711168	0.00175992153838645	0.00250614895706962	0.00256177067893985
101	0.423750140311331	0.16	0.376683746824144	0.244199090244438	0.50916840340385	0.178670951086083	0.462429146947699	0.307632240058029	0.617226053837369	1.01	0.78	1.39	0.212461586315969	0.319369745188982	0.426277904061996	0.293697246606306	0.441482229506971	0.589267212407635	0.300328455343061	0.451436811549281	0.602630442107079	0.376683746824144	1.13339040946238	0.00727132208348023	0.016128329780451	-0.152217998756357	-0.123922981182075	-0.165616221927266	0.174240183350649	0.213405242258206	0.155694235093326	0.198896360837699	0.238894236514113	0.17996434711168	0.00175992153838645	0.00250614895706962	0.00256177067893985
101	0.423750140311331	0.16	0.376796651326688	0.24135807704697	0.512235225606405	0.186351001972656	0.463499119945138	0.312286841862479	0.614711398027797	1.03	0.79	1.44	0.212339668713813	0.315156568849722	0.417973468985631	0.291788117503169	0.433074717034426	0.574361316565682	0.298134391793489	0.442442772078139	0.586767500342842	0.376796651326688	1.12429452386673	0.00421391000620329	0.0178537260453967	-0.152217998756357	-0.123922981182075	-0.165616221927266	0.174240183350649	0.213405242258206	0.155694235093326	0.198896360837699	0.238894236514113	0.17996434711168	0.00175992153838645	0.00250614895706962	0.00256177067893985
101	0.423750140311331	0.16	0.377309308727573	0.240712548571127	0.513906068884018	0.177716542804438	0.434129596511283	0.28833155014676	0.579927642875807	1.04	0.72	1.37	0.194414372887051	0.292722156886715	0.391029940886379	0.266314006460186	0.400978637651746	0.535643268843306	0.271070606669707	0.408211946276528	0.545350808253443	0.377309308727573	1.10472138715276	0.00525453871142465	0.00398855235958123	-0.152217998756357	-0.123922981182075	-0.165616221927266	0.174240183350649	0.213405242258206	0.155694235093326	0.198896360837699	0.238894236514113	0.17996434711168	0.00175992153838645	0.00250614895706962	0.00256177067893985
101	0.423750140311331	0.16	0.377364042455811	0.240375071081361	0.51435301383026	0.174297628366251	0.466148754545817	0.307741153545059	0.624556355546574	1.04	0.76	1.39	0.207608597401568	0.314473667226229	0.42133873705089	0.284442686960044	0.430857565647865	0.577272444335686	0.290445617602837	0.439995331242685	0.589501328395352	0.377364042455811	1.15292857673003	0.048893634124351	0.0684310263022387	-0.152217998756357	-0.123922981182075	-0.165616221927266	0.174240183350649	0.213405242258206	0.155694235093326	0.198896360837699	0.238894236514113	0.17996434711168	0.00175992153838645	0.00250614895706962	0.00256177067893985
101	0.423750140311331	0.16	0.378052521252759	0.240967698158109	0.515137344347409	0.149513583335304	0.416172408795722	0.261200810726277	0.571144006865166	1	0.74	1.32	0.181038998638436	0.288450238495923	0.395861478353411	0.250604442925905	0.399289169039672	0.547973895153438	0.256459680233249	0.408642425704964	0.560771974132595	0.378052521252759	1.07647452412473	-0.0328561855327875	-0.0400390947357444	-0.152217998756357	-0.123922981182075	-0.165616221927266	0.174240183350649	0.213405242258206	0.155694235093326	0.198896360837699	0.238894236514113	0.17996434711168	0.00175992153838645	0.00250614895706962	0.00256177067893985
101	0.423750140311331	0.16	0.378455879219647	0.245163597858621	0.511748160580672	0.198209394204716	0.496864081240849	0.34084007377079	0.652888088710909	0.99	0.78	1.39	0.237752193385784	0.346586373552616	0.455420553719449	0.329926593443505	0.480954812368894	0.631983031294283	0.337577862949161	0.492071814960077	0.646594391376791	0.378455879219647	1.1186904007336	0.00893376534990575	0.0227637142941315	-0.152217998756357	-0.123922981182075	-0.165616221927266	0.174240183350649	0.213405242258206	0.155694235093326	0.198896360837699	0.238894236514113	0.17996434711168	0.00175992153838645	0.00250614895706962	0.00256177067893985
101	0.423750140311331	0.16	0.379816139113324	0.242679422671621	0.516952855555027	0.181444388343118	0.470534985091413	0.314497225644112	0.626572744538715	0.97	0.74	1.3	0.222512688600723	0.332912331417101	0.44331197423348	0.310501877734347	0.464557345812384	0.61861281389042	0.317931824344115	0.475618299789187	0.633426165970735	0.379816139113324	1.07357210891179	-0.0104337899736726	-0.017882062530694	-0.152217998756357	-0.123922981182075	-0.165616221927266	0.174240183350649	0.213405242258206	0.155694235093326	0.198896360837699	0.238894236514113	0.17996434711168	0.00175992153838645	0.00250614895706962	0.00256177067893985
101	0.423750140311331	0.16	0.380218424412138	0.24634971110954	0.514087137714735	0.173259756853097	0.435440081931069	0.286932183137174	0.583947980724964	1	0.69	1.37	0.199010257999882	0.302012280745668	0.405014303491455	0.275554473642977	0.418173595125118	0.560792716607258	0.279856942904283	0.42467295855937	0.569397973141662	0.380218424412138	1.07620806541073	0.0587606759438521	0.037113272326998	-0.152217998756357	-0.123922981182075	-0.165616221927266	0.174240183350649	0.213405242258206	0.155694235093326	0.198896360837699	0.238894236514113	0.17996434711168	0.00175992153838645	0.00250614895706962	0.00256177067893985
101	0.423750140311331	0.16	0.380760348641853	0.24617458076415	0.515346116519556	0.19417884425842	0.459204737743182	0.313151833170533	0.605257642315831	1.02	0.69	1.4	0.214066975250765	0.313907053438746	0.413747131626728	0.294757678181023	0.432231614091163	0.569705550001303	0.298518213808657	0.437723308962606	0.57692505257806	0.380760348641853	1.09096583230696	0.0379918983564797	0.0300202497358942	-0.152217998756357	-0.123922981182075	-0.165616221927266	0.174240183350649	0.213405242258206	0.155694235093326	0.198896360837699	0.238894236514113	0.17996434711168	0.00175992153838645	0.00250614895706962	0.00256177067893985
101	0.423750140311331	0.16	0.381040493082835	0.243014402439811	0.519066583725859	0.191696726908048	0.503034822334291	0.341761203464931	0.66430844120365	1.06	0.77	1.42	0.226453701340201	0.333314888482652	0.440176075625103	0.308199377871907	0.453635514269958	0.599071650668008	0.314585185864196	0.46299481959004	0.611508473394665	0.381040493082835	1.14984034529325	0.0327511707062328	0.0572340779152979	-0.152217998756357	-0.123922981182075	-0.165616221927266	0.174240183350649	0.213405242258206	0.155694235093326	0.198896360837699	0.238894236514113	0.17996434711168	0.00175992153838645	0.00250614895706962	0.00256177067893985
101	0.423750140311331	0.16	0.382041160211163	0.243287765153873	0.520794555268453	0.190533968637345	0.520948995022197	0.353302771918906	0.688595218125488	1.04	0.77	1.39	0.238430332974664	0.351568264441664	0.464706195908664	0.326714915042979	0.481744894686161	0.636774874329344	0.333906039773055	0.492277295128088	0.65072647637087	0.382041160211163	1.14102338756194	-0.0165938379600872	0.00491276491004436	-0.152217998756357	-0.123922981182075	-0.165616221927266	0.174240183350649	0.213405242258206	0.155694235093326	0.198896360837699	0.238894236514113	0.17996434711168	0.00175992153838645	0.00250614895706962	0.00256177067893985
101	0.423750140311331	0.16	0.382357017999847	0.245766409289736	0.518947626709958	0.206732523118771	0.521808382654275	0.362219756849704	0.681397008458847	1.04	0.72	1.34	0.243822806318054	0.351247500483088	0.458672194648122	0.333783724952501	0.480843858956189	0.627903992959876	0.340444792382762	0.490503974991346	0.640499575666753	0.382357017999847	1.10982235007018	-0.0318873686457195	-0.0301051760204319	-0.152217998756357	-0.123922981182075	-0.165616221927266	0.174240183350649	0.213405242258206	0.155694235093326	0.198896360837699	0.238894236514113	0.17996434711168	0.00175992153838645	0.00250614895706962	0.00256177067893985
101	0.423750140311331	0.16	0.382464049954052	0.247138120966165	0.517789978941939	0.146392748307996	0.407022652871508	0.253570386139026	0.560474919603989	1	0.76	1.35	0.175337558227729	0.2814459495232	0.387554340818671	0.242492123989531	0.38924019917906	0.535988274368589	0.248077422917255	0.398220987293355	0.548326586733082	0.382464049954052	1.088812445233	-0.053013964345382	-0.0612198674601477	-0.152217998756357	-0.123922981182075	-0.165616221927266	0.174240183350649	0.213405242258206	0.155694235093326	0.198896360837699	0.238894236514113	0.17996434711168	0.00175992153838645	0.00250614895706962	0.00256177067893985
101	0.423750140311331	0.16	0.38253505337635	0.246422988997905	0.518647117754796	0.183564797798076	0.486742773407178	0.326473180164768	0.647012366649588	0.99	0.78	1.25	0.228636211255393	0.340876464987397	0.453116718719401	0.317767704797307	0.473763675944877	0.629759647092448	0.327030066625935	0.487607309397423	0.648178307740403	0.38253505337635	1.09142969001787	0.00985489199402871	0.00629181931899614	-0.152217998756357	-0.123922981182075	-0.165616221927266	0.174240183350649	0.213405242258206	0.155694235093326	0.198896360837699	0.238894236514113	0.17996434711168	0.00175992153838645	0.00250614895706962	0.00256177067893985
101	0.423750140311331	0.16	0.383138787691994	0.243531224786091	0.522746350597897	0.166945362045805	0.437014326667484	0.284598277333723	0.589430376001244	1.02	0.71	1.32	0.195038005393229	0.299490226715408	0.403942448037586	0.268813337586852	0.41277579339317	0.556738249199489	0.274261674784925	0.421143150182927	0.568034492207234	0.383138787691994	1.08779526236325	0.00167472491993766	-0.0110549667210426	-0.152217998756357	-0.123922981182075	-0.165616221927266	0.174240183350649	0.213405242258206	0.155694235093326	0.198896360837699	0.238894236514113	0.17996434711168	0.00175992153838645	0.00250614895706962	0.00256177067893985
101	0.423750140311331	0.16	0.383161409807718	0.248394635262923	0.517928184352513	0.201378674911936	0.483647084571955	0.333271354910254	0.634022814233656	1.01	0.71	1.22	0.229499794585544	0.333052645916872	0.4366054972482	0.316895526070914	0.459882300233592	0.602869074396271	0.324999135404391	0.471630665034956	0.618296493673643	0.383161409807718	1.06927372029878	-0.0380065153468827	-0.0507707623192736	-0.152217998756357	-0.123922981182075	-0.165616221927266	0.174240183350649	0.213405242258206	0.155694235093326	0.198896360837699	0.238894236514113	0.17996434711168	0.00175992153838645	0.00250614895706962	0.00256177067893985
101	0.423750140311331	0.16	0.383605708228081	0.248298901094793	0.51891251536137	0.170199413028229	0.425823188826371	0.279024353737118	0.572622023915624	0.92	0.71	1.21	0.204952204630065	0.31278058765721	0.420608970684355	0.290353232174972	0.443112357594694	0.595871483014415	0.297699182171227	0.454288641622173	0.610912912940017	0.383605708228081	1.04366758626415	-0.000467181160396206	-0.0335393402749144	-0.152217998756357	-0.123922981182075	-0.165616221927266	0.174240183350649	0.213405242258206	0.155694235093326	0.198896360837699	0.238894236514113	0.17996434711168	0.00175992153838645	0.00250614895706962	0.00256177067893985
101	0.423750140311331	0.16	0.385161161445072	0.244980375763903	0.525341947126241	0.19913538231579	0.488497275674939	0.335546055862209	0.641448495487668	1.03	0.72	1.39	0.22811498752804	0.332096140011939	0.436077292495838	0.313445207041133	0.456322245599088	0.599199284157044	0.318660346093051	0.463877412007753	0.60914827795387	0.385161161445072	1.09786222044372	-0.000810089080276718	-0.00580110641544561	-0.152217998756357	-0.123922981182075	-0.165616221927266	0.174240183350649	0.213405242258206	0.155694235093326	0.198896360837699	0.238894236514113	0.17996434711168	0.00175992153838645	0.00250614895706962	0.00256177067893985
101	0.423750140311331	0.16	0.385783414532659	0.245424070858185	0.526142758207133	0.169565368233026	0.437434088905934	0.286293109102824	0.588575068709044	0.92	0.68	1.26	0.210433663601552	0.321526627731798	0.432619591862044	0.298201856438184	0.455629748790934	0.613057641143684	0.304158549651734	0.464844976900989	0.625415118100785	0.385783414532659	1.02812428457395	-0.0468136184631567	-0.0788629368531269	-0.152217998756357	-0.123922981182075	-0.165616221927266	0.174240183350649	0.213405242258206	0.155694235093326	0.198896360837699	0.238894236514113	0.17996434711168	0.00175992153838645	0.00250614895706962	0.00256177067893985
101	0.423750140311331	0.16	0.386026693808779	0.24755440823449	0.524498979383067	0.174375968989298	0.462856696012797	0.305610604998838	0.620102787026755	0.96	0.73	1.24	0.217521958528446	0.32944372148045	0.441365484432454	0.304257988810696	0.460808117038192	0.617358245265688	0.312000882448095	0.472529046921724	0.633105593459646	0.386026693808779	1.06647250777796	0.0768490025187461	0.0611582958908809	-0.152217998756357	-0.123922981182075	-0.165616221927266	0.174240183350649	0.213405242258206	0.155694235093326	0.198896360837699	0.238894236514113	0.17996434711168	0.00175992153838645	0.00250614895706962	0.00256177067893985
101	0.423750140311331	0.16	0.386098907311676	0.247032738417015	0.525165076206337	0.15791309676133	0.438025577749596	0.280099331063825	0.595951824435368	1.01	0.75	1.44	0.193084766560503	0.301950262094837	0.410815757629171	0.266719719527719	0.417102242977931	0.567484766428143	0.271414931347138	0.424447472476465	0.577509841933079	0.386098907311676	1.12294897933593	0.00241042926658839	0.0101701557678161	-0.152217998756357	-0.123922981182075	-0.165616221927266	0.174240183350649	0.213405242258206	0.155694235093326	0.198896360837699	0.238894236514113	0.17996434711168	0.00175992153838645	0.00250614895706962	0.00256177067893985
101	0.423750140311331	0.16	0.386737567423348	0.249971613197913	0.523503521648784	0.157717525154156	0.436477208506482	0.278993389450901	0.593961027562063	1.04	0.75	1.32	0.18823923116273	0.294494913700363	0.400750596237997	0.257917466218285	0.403504527120109	0.549091588021932	0.263846091861227	0.41281752706026	0.561773129627795	0.386737567423348	1.10606085084675	0.0399663704075797	0.044851155711881	-0.152217998756357	-0.123922981182075	-0.165616221927266	0.174240183350649	0.213405242258206	0.155694235093326	0.198896360837699	0.238894236514113	0.17996434711168	0.00175992153838645	0.00250614895706962	0.00256177067893985
101	0.423750140311331	0.16	0.387048732711752	0.248473098370006	0.525624367053499	0.148547439491131	0.396045278343601	0.248005664250943	0.544084892436259	0.98	0.73	1.29	0.174043510124306	0.277933613408655	0.381823716693004	0.242088473077944	0.386595995674188	0.531103518270432	0.247646203590811	0.395460477937895	0.543318998902009	0.387048732711752	1.070097416841	0.0685958829057163	0.0540394814730502	-0.152217998756357	-0.123922981182075	-0.165616221927266	0.174240183350649	0.213405242258206	0.155694235093326	0.198896360837699	0.238894236514113	0.17996434711168	0.00175992153838645	0.00250614895706962	0.00256177067893985
101	0.423750140311331	0.16	0.387637411482476	0.250148330569202	0.525126492395749	0.167865455875401	0.427939190541776	0.279180060175137	0.576698320908415	1.04	0.71	1.37	0.188555030974063	0.289025252294168	0.389495473614273	0.258447832331013	0.396159940991588	0.533872049652163	0.262970928672589	0.40313687056306	0.543275390959492	0.387637411482476	1.10292333652155	0.015712947168526	0.0149055092655899	-0.152217998756357	-0.123922981182075	-0.165616221927266	0.174240183350649	0.213405242258206	0.155694235093326	0.198896360837699	0.238894236514113	0.17996434711168	0.00175992153838645	0.00250614895706962	0.00256177067893985
101	0.423750140311331	0.16	0.388590832429818	0.247926374745703	0.529255290113932	0.157992544202334	0.447452261293337	0.286175482377892	0.608729040208783	1.12	0.79	1.42	0.182551808460404	0.285430529617956	0.388309250775509	0.245073408005383	0.383186741518514	0.521300075031646	0.250504539307092	0.391621634219986	0.532762184589639	0.388590832429818	1.16553006646147	-0.0319796005777848	-0.000870963435607634	-0.152217998756357	-0.123922981182075	-0.165616221927266	0.174240183350649	0.213405242258206	0.155694235093326	0.198896360837699	0.238894236514113	0.17996434711168	0.00175992153838645	0.00250614895706962	0.00256177067893985
101	0.423750140311331	0.16	0.388719298001205	0.250557860457954	0.526880735544457	0.1863156858928	0.501862468300493	0.338115434409134	0.665609502191851	1.07	0.81	1.43	0.223348370488849	0.331514486170403	0.439680601851956	0.303629349842309	0.450675004607889	0.59772065937347	0.310668725917301	0.46114314809746	0.611619128790116	0.388719298001205	1.17545392755383	0.0151911182252858	0.0534006696960935	-0.152217998756357	-0.123922981182075	-0.165616221927266	0.174240183350649	0.213405242258206	0.155694235093326	0.198896360837699	0.238894236514113	0.17996434711168	0.00175992153838645	0.00250614895706962	0.00256177067893985
101	0.423750140311331	0.16	0.389029125354718	0.250899582146642	0.527158668562794	0.209457860057152	0.5171781114178	0.360308153935084	0.674048068900517	1.04	0.76	1.4	0.243194838750814	0.349076328243083	0.454957817735352	0.333262535581903	0.478357447302204	0.623452359022505	0.34014875121779	0.488202117886192	0.636346027663586	0.389029125354718	1.14405551758789	-0.0453499605687555	-0.0275600687559114	-0.152217998756357	-0.123922981182075	-0.165616221927266	0.174240183350649	0.213405242258206	0.155694235093326	0.198896360837699	0.238894236514113	0.17996434711168	0.00175992153838645	0.00250614895706962	0.00256177067893985
101	0.423750140311331	0.16	0.389183073269449	0.251928816965976	0.526437329572923	0.201627235205043	0.455958895502616	0.314301447475304	0.597616343529929	0.96	0.67	1.34	0.224708396259015	0.325985747095471	0.427263097931927	0.314869802597091	0.456783411506806	0.598697020416521	0.319457440382047	0.463515101057448	0.607373945396593	0.389183073269449	1.04488136064208	-0.0460516191206155	-0.0732356944944543	-0.152217998756357	-0.123922981182075	-0.165616221927266	0.174240183350649	0.213405242258206	0.155694235093326	0.198896360837699	0.238894236514113	0.17996434711168	0.00175992153838645	0.00250614895706962	0.00256177067893985
101	0.423750140311331	0.16	0.389913792147904	0.25117408172051	0.528653502575298	0.225046914819014	0.506248114422535	0.359575155213748	0.652921073631321	0.96	0.73	1.26	0.257476371995081	0.362502597693049	0.467528823391017	0.361009842401792	0.508268019505525	0.655526196609258	0.370077010337898	0.521019854432564	0.672008810487265	0.389913792147904	1.05864650110989	-0.0288013028299201	-0.0466047179789078	-0.152217998756357	-0.123922981182075	-0.165616221927266	0.174240183350649	0.213405242258206	0.155694235093326	0.198896360837699	0.238894236514113	0.17996434711168	0.00175992153838645	0.00250614895706962	0.00256177067893985
101	0.423750140311331	0.16	0.390158337997796	0.249903282068523	0.530413393927069	0.151358994679146	0.416962121420067	0.262813390290691	0.571110852549443	0.95	0.71	1.27	0.189519725089955	0.300679301526648	0.411838877963341	0.26648069773074	0.422780425762974	0.579080153795207	0.2724371252305	0.432237522790045	0.592001162249831	0.390158337997796	1.06336771602258	-0.0117479614963649	-0.0287808868883786	-0.152217998756357	-0.123922981182075	-0.165616221927266	0.174240183350649	0.213405242258206	0.155694235093326	0.198896360837699	0.238894236514113	0.17996434711168	0.00175992153838645	0.00250614895706962	0.00256177067893985
101	0.423750140311331	0.16	0.39016356937932	0.253010603531733	0.527316535226908	0.214723430361109	0.519194612087022	0.364174787932279	0.674214436241765	0.95	0.7	1.26	0.261183607002805	0.372362739033234	0.483541871063663	0.36644046413711	0.522424728276451	0.678408992415791	0.374478882163291	0.533863044751964	0.693190394995796	0.39016356937932	1.04943305133012	-0.0261302846989051	-0.0527961203936874	-0.152217998756357	-0.123922981182075	-0.165616221927266	0.174240183350649	0.213405242258206	0.155694235093326	0.198896360837699	0.238894236514113	0.17996434711168	0.00175992153838645	0.00250614895706962	0.00256177067893985
101	0.423750140311331	0.16	0.390817579434795	0.252170960230354	0.529464198639237	0.195195021617241	0.483512550859092	0.330225957698952	0.636799144019232	1.03	0.72	1.36	0.224168847879344	0.328225110516893	0.432281373154442	0.307852125150451	0.450753076336251	0.59365402752205	0.313776706612659	0.459406934702924	0.605041002281505	0.390817579434795	1.0879881390393	-0.0169180170737897	-0.0205345022819424	-0.152217998756357	-0.123922981182075	-0.165616221927266	0.174240183350649	0.213405242258206	0.155694235093326	0.198896360837699	0.238894236514113	0.17996434711168	0.00175992153838645	0.00250614895706962	0.00256177067893985
101	0.423750140311331	0.16	0.390873615306923	0.249827828144575	0.531919402469272	0.13939266702983	0.405937658052182	0.248456949297133	0.563418366807231	0.98	0.75	1.33	0.175316298534527	0.286437903414699	0.397559508294871	0.244383217913006	0.399281853164113	0.554180488415221	0.250109012852172	0.408644514739245	0.567249344055642	0.390873615306923	1.07514646780241	-0.0652333218465354	-0.0717210362151976	-0.152217998756357	-0.123922981182075	-0.165616221927266	0.174240183350649	0.213405242258206	0.155694235093326	0.198896360837699	0.238894236514113	0.17996434711168	0.00175992153838645	0.00250614895706962	0.00256177067893985
101	0.423750140311331	0.16	0.39113880605923	0.253134055359292	0.529143556759167	0.186997535788892	0.452970530870679	0.305507417265808	0.60043364447555	1.09	0.74	1.4	0.199348427916173	0.295570444834271	0.391792461752369	0.269795814888059	0.40002155950997	0.53024730413188	0.274814551767635	0.407443190864348	0.540112255020608	0.39113880605923	1.10622441160465	0.0351356882758143	0.0414153467921514	-0.152217998756357	-0.123922981182075	-0.165616221927266	0.174240183350649	0.213405242258206	0.155694235093326	0.198896360837699	0.238894236514113	0.17996434711168	0.00175992153838645	0.00250614895706962	0.00256177067893985
101	0.423750140311331	0.16	0.391710348043895	0.252077167168219	0.531343528919572	0.149837723520538	0.444471966663619	0.27917298867523	0.609770944652009	1.04	0.75	1.35	0.188111630455695	0.29949296576901	0.410874301082324	0.257615015647422	0.41014946750487	0.562683919362318	0.263343995664197	0.41935260133987	0.57512935232354	0.391710348043895	1.11471246476388	-0.0621088980812987	-0.0556409896158653	-0.152217998756357	-0.123922981182075	-0.165616221927266	0.174240183350649	0.213405242258206	0.155694235093326	0.198896360837699	0.238894236514113	0.17996434711168	0.00175992153838645	0.00250614895706962	0.00256177067893985
101	0.423750140311331	0.16	0.391849476146029	0.250116082300175	0.533582869991883	0.192647430914121	0.467744432194814	0.318243433783256	0.617245430606371	0.96	0.68	1.24	0.227299568453493	0.334077929968587	0.440856291483681	0.318373594273252	0.46793573808843	0.617497881903609	0.325109261249952	0.477797733162294	0.630470935155174	0.391849476146029	1.03414205449064	-0.00954180134702685	-0.0459445158970378	-0.152217998756357	-0.123922981182075	-0.165616221927266	0.174240183350649	0.213405242258206	0.155694235093326	0.198896360837699	0.238894236514113	0.17996434711168	0.00175992153838645	0.00250614895706962	0.00256177067893985
101	0.423750140311331	0.16	0.392557398128112	0.253804339001019	0.531310457255205	0.173968186114722	0.481468181913034	0.317667191728249	0.645269172097819	1	0.73	1.29	0.219499042848925	0.332680893224029	0.445862743599134	0.30348243383719	0.459969236568602	0.616456039300015	0.310471844785643	0.47055482661303	0.630722492861756	0.392557398128112	1.08063332015883	0.0139233042548602	-0.000383862927169046	-0.152217998756357	-0.123922981182075	-0.165616221927266	0.174240183350649	0.213405242258206	0.155694235093326	0.198896360837699	0.238894236514113	0.17996434711168	0.00175992153838645	0.00250614895706962	0.00256177067893985
101	0.423750140311331	0.16	0.395890816269382	0.255305159824765	0.536476472713999	0.184616708716859	0.452379754108196	0.303945537937947	0.600813970278445	1.02	0.74	1.36	0.206991140482981	0.308076907032546	0.409162673582111	0.284606669563108	0.423596595850657	0.562586522138207	0.290533595472772	0.432454620243331	0.574350701111811	0.395890816269382	1.1063560062558	-0.0277412918216302	-0.0281985019763163	-0.152217998756357	-0.123922981182075	-0.165616221927266	0.174240183350649	0.213405242258206	0.155694235093326	0.198896360837699	0.238894236514113	0.17996434711168	0.00175992153838645	0.00250614895706962	0.00256177067893985
101	0.423750140311331	0.16	0.396082020568293	0.252313392191699	0.539850648944888	0.157952994738096	0.472636243986738	0.302256987195404	0.643015500778073	1.05	0.75	1.39	0.202811380411398	0.317134137956055	0.431456895500712	0.277310014005128	0.433626910184748	0.589943806364367	0.282833957277855	0.442231576462041	0.601617293305257	0.396082020568293	1.12958004547929	-0.00632790468078394	0.00919218620490327	-0.152217998756357	-0.123922981182075	-0.165616221927266	0.174240183350649	0.213405242258206	0.155694235093326	0.198896360837699	0.238894236514113	0.17996434711168	0.00175992153838645	0.00250614895706962	0.00256177067893985
101	0.423750140311331	0.16	0.397712747976915	0.255284387170345	0.540141108783484	0.158944474518748	0.4461428693231	0.285910950195039	0.606374788451161	0.99	0.72	1.32	0.198923414475583	0.310405260271226	0.421887106066869	0.275768157239277	0.43031579187417	0.584863426509064	0.281602128603613	0.439362819452197	0.597242927011325	0.397712747976915	1.08512565074899	-0.0285375472387352	-0.0358104378722727	-0.152217998756357	-0.123922981182075	-0.165616221927266	0.174240183350649	0.213405242258206	0.155694235093326	0.198896360837699	0.238894236514113	0.17996434711168	0.00175992153838645	0.00250614895706962	0.00256177067893985
101	0.423750140311331	0.16	0.400421039498236	0.2554796444363	0.545362434560171	0.16807630811057	0.444767045609389	0.290274845088775	0.599259246130004	0.91	0.69	1.33	0.215535601693075	0.330249535605998	0.444963469518922	0.306718486779815	0.469962442515886	0.633206398251957	0.312177975685879	0.478301358254396	0.644430145653439	0.400421039498236	1.03848306284784	-0.00226428212484524	-0.0306099892526493	-0.152217998756357	-0.123922981182075	-0.165616221927266	0.174240183350649	0.213405242258206	0.155694235093326	0.198896360837699	0.238894236514113	0.17996434711168	0.00175992153838645	0.00250614895706962	0.00256177067893985
101	0.423750140311331	0.16	0.400783765248235	0.257909271673079	0.54365825882339	0.167282578415108	0.451208534005147	0.294032532916875	0.608384535093419	1.04	0.8	1.33	0.198536465733336	0.304664748357716	0.410793030982096	0.272103548609721	0.417557343222628	0.563011137835536	0.27947457272414	0.428923088484932	0.578248589115094	0.400783765248235	1.10574015009751	0.00438415545378565	0.0110203727517189	-0.152217998756357	-0.123922981182075	-0.165616221927266	0.174240183350649	0.213405242258206	0.155694235093326	0.198896360837699	0.238894236514113	0.17996434711168	0.00175992153838645	0.00250614895706962	0.00256177067893985
101	0.423750140311331	0.16	0.401962563684614	0.259590721526068	0.54433440584316	0.178163821969103	0.46354058039998	0.30810297784527	0.61897818295469	0.97	0.76	1.33	0.21859092227549	0.328869794412157	0.439148666548824	0.30536254329845	0.459417599735316	0.613472656172182	0.312746124562503	0.470469188968215	0.628323280230414	0.401962563684614	1.08803293900577	-0.0696524476087252	-0.0785409042430943	-0.152217998756357	-0.123922981182075	-0.165616221927266	0.174240183350649	0.213405242258206	0.155694235093326	0.198896360837699	0.238894236514113	0.17996434711168	0.00175992153838645	0.00250614895706962	0.00256177067893985
101	0.423750140311331	0.16	0.402875633211791	0.259883882740633	0.545867383682949	0.173499166796187	0.491081241612838	0.323736620389441	0.658425862836235	1.09	0.86	1.38	0.211219301986848	0.320401927182414	0.429584552377979	0.285849990876454	0.433610409183125	0.581370827489796	0.294160845575825	0.446219005388639	0.598242993519916	0.402875633211791	1.1629157820553	-0.0361842272713623	-0.0016002243616338	-0.152217998756357	-0.123922981182075	-0.165616221927266	0.174240183350649	0.213405242258206	0.155694235093326	0.198896360837699	0.238894236514113	0.17996434711168	0.00175992153838645	0.00250614895706962	0.00256177067893985
101	0.423750140311331	0.16	0.404468321415842	0.259906578204858	0.549030064626825	0.157497728117789	0.442892265790393	0.282961524076659	0.602823007504128	0.97	0.72	1.41	0.200275750326353	0.313472233139652	0.42666871595295	0.279513149726349	0.437494859431751	0.595476569137154	0.284077829184949	0.444595660693137	0.605186122568862	0.404468321415842	1.09966516497501	0.00908765925143839	0.00675866722763007	-0.152217998756357	-0.123922981182075	-0.165616221927266	0.174240183350649	0.213405242258206	0.155694235093326	0.198896360837699	0.238894236514113	0.17996434711168	0.00175992153838645	0.00250614895706962	0.00256177067893985
101	0.423750140311331	0.16	0.40580318722799	0.262040933314265	0.549565441141715	0.201768977213503	0.514012265384861	0.354389052230716	0.673635478539007	1.08	0.8	1.31	0.232634576175103	0.337417380006322	0.442200183837541	0.31553001735414	0.457650421186089	0.599770825018037	0.324447968975685	0.470591954373249	0.616661601095516	0.40580318722799	1.11233476729593	0.0816400492083803	0.0913461917828344	-0.152217998756357	-0.123922981182075	-0.165616221927266	0.174240183350649	0.213405242258206	0.155694235093326	0.198896360837699	0.238894236514113	0.17996434711168	0.00175992153838645	0.00250614895706962	0.00256177067893985
101	0.423750140311331	0.16	0.407144112793626	0.261774966664746	0.552513258922507	0.160601441457628	0.438862709434145	0.28221518655071	0.595510232317579	0.98	0.76	1.32	0.199102645693659	0.309617379605207	0.420132113516756	0.277521588330304	0.431563863269349	0.585606138208394	0.284272142750908	0.442140049776793	0.59983624637313	0.407144112793626	1.07337493530519	-0.0629602349127343	-0.0738047288228858	-0.152217998756357	-0.123922981182075	-0.165616221927266	0.174240183350649	0.213405242258206	0.155694235093326	0.198896360837699	0.238894236514113	0.17996434711168	0.00175992153838645	0.00250614895706962	0.00256177067893985
101	0.423750140311331	0.16	0.410237653494072	0.261947547137814	0.558527759850331	0.165487169750905	0.470196092890134	0.305342346037652	0.635049839742616	1.01	0.76	1.46	0.210485493305244	0.32412620734228	0.437766921379317	0.290756192830723	0.447734903549076	0.604713614267428	0.295865307217565	0.455593677525413	0.615346668710413	0.410237653494072	1.13705238153544	-0.0539871588303723	-0.0347348582698921	-0.152217998756357	-0.123922981182075	-0.165616221927266	0.174240183350649	0.213405242258206	0.155694235093326	0.198896360837699	0.238894236514113	0.17996434711168	0.00175992153838645	0.00250614895706962	0.00256177067893985
101	0.423750140311331	0.16	0.411422213582222	0.264977699980288	0.557866727184155	0.181694202123398	0.505699228615767	0.338141280952307	0.673257176279226	1.01	0.76	1.35	0.23299237653992	0.34844626115381	0.463900145767701	0.321791791024458	0.481248134027464	0.64070447703047	0.329158688180871	0.492331824948951	0.655402124884501	0.411422213582222	1.12373323216952	-0.0214002988836291	-0.0125041109520842	-0.152217998756357	-0.123922981182075	-0.165616221927266	0.174240183350649	0.213405242258206	0.155694235093326	0.198896360837699	0.238894236514113	0.17996434711168	0.00175992153838645	0.00250614895706962	0.00256177067893985
101	0.423750140311331	0.16	0.420985611753321	0.272087348773226	0.569883874733416	0.18810183938623	0.504206207165919	0.340657201919285	0.667755212412553	1.03	0.78	1.29	0.231549892284008	0.342716643888419	0.453883395492829	0.318144311593354	0.470884912387393	0.623625513181433	0.326828205170342	0.483730672097008	0.640721079056471	0.420985611753321	1.0850362413662	0.0495017245170279	0.0444264046418364	-0.152217998756357	-0.123922981182075	-0.165616221927266	0.174240183350649	0.213405242258206	0.155694235093326	0.198896360837699	0.238894236514113	0.17996434711168	0.00175992153838645	0.00250614895706962	0.00256177067893985
101	0.423750140311331	0.16	0.423784544071574	0.273596952086163	0.573972136056985	0.168400813692846	0.447158953637157	0.292015902673307	0.602302004601007	0.93	0.72	1.27	0.213159672247861	0.326407757685129	0.439655843122396	0.301207726946476	0.461234236819954	0.621260746693431	0.308253456922991	0.472001604035275	0.635855290775916	0.423784544071574	1.03340533456808	0.0114072609672792	-0.0143580416440559	-0.152217998756357	-0.123922981182075	-0.165616221927266	0.174240183350649	0.213405242258206	0.155694235093326	0.198896360837699	0.238894236514113	0.17996434711168	0.00175992153838645	0.00250614895706962	0.00256177067893985
101	0.423750140311331	0.16	0.427032759387618	0.273830509411573	0.580235009363663	0.139222348080511	0.419650956211282	0.256734598157478	0.582567314265087	0.99	0.74	1.28	0.178803025872144	0.29226625986222	0.405729493852295	0.247971653721307	0.405327300427228	0.562682947133148	0.254015855783784	0.415182033661808	0.576406102481812	0.427032759387618	1.04690407633178	0.00802836928532521	-0.00883506844767913	-0.152217998756357	-0.123922981182075	-0.165616221927266	0.174240183350649	0.213405242258206	0.155694235093326	0.198896360837699	0.238894236514113	0.17996434711168	0.00175992153838645	0.00250614895706962	0.00256177067893985
101	0.423750140311331	0.16	0.428358765596041	0.27621608396845	0.580501447223632	0.166501765448747	0.471110927822254	0.306540590060232	0.635681265584277	1.01	0.74	1.39	0.211486552439858	0.325025882941944	0.43856521344403	0.292231960092106	0.449120522118316	0.606009084144526	0.297841647350709	0.457754446907166	0.61764097870273	0.428358765596041	1.09649953714351	0.0385207053495121	0.0379392582409478	-0.152217998756357	-0.123922981182075	-0.165616221927266	0.174240183350649	0.213405242258206	0.155694235093326	0.198896360837699	0.238894236514113	0.17996434711168	0.00175992153838645	0.00250614895706962	0.00256177067893985
101	0.423750140311331	0.16	0.428796795617288	0.27596853153515	0.581625059699426	0.169365168630344	0.483767030369371	0.316498304622739	0.651035756116002	1.02	0.73	1.28	0.215589835920574	0.329528636260576	0.443467436600579	0.296455719076891	0.453131978146906	0.609808237216921	0.303498563470398	0.463952569318172	0.624344097879677	0.428796795617288	1.06456247739883	-0.0518464638190048	-0.0617631627370829	-0.152217998756357	-0.123922981182075	-0.165616221927266	0.174240183350649	0.213405242258206	0.155694235093326	0.198896360837699	0.238894236514113	0.17996434711168	0.00175992153838645	0.00250614895706962	0.00256177067893985
101	0.423750140311331	0.16	0.437549401763365	0.279081895768255	0.596016907758476	0.178813016478917	0.496076527898585	0.330096587674046	0.662056468123125	1.01	0.74	1.38	0.22736242464108	0.341685332118381	0.456008239595683	0.313970107800079	0.471841293601031	0.629712479401982	0.320285407543304	0.481302240081022	0.642419834148757	0.437549401763365	1.09773134528368	-0.0224985836000065	-0.0215779445349891	-0.152217998756357	-0.123922981182075	-0.165616221927266	0.174240183350649	0.213405242258206	0.155694235093326	0.198896360837699	0.238894236514113	0.17996434711168	0.00175992153838645	0.00250614895706962	0.00256177067893985
101	0.423750140311331	0.16	0.439049204322639	0.282339612640834	0.595758796004444	0.169751425763716	0.454272653675913	0.297417277228868	0.611128030122958	0.98	0.69	1.26	0.20898772315269	0.319206094773046	0.429424466393402	0.29084114944029	0.444228331270492	0.597615513100693	0.297149631214237	0.453853916263358	0.610531248223631	0.439049204322639	1.02739009920389	0.0439735779151142	0.0113102745798808	-0.152217998756357	-0.123922981182075	-0.165616221927266	0.174240183350649	0.213405242258206	0.155694235093326	0.198896360837699	0.238894236514113	0.17996434711168	0.00175992153838645	0.00250614895706962	0.00256177067893985
101	0.423750140311331	0.16	0.442969768450649	0.281504202903483	0.604435333997815	0.193113878129926	0.515362943940176	0.350888650255268	0.679837237625084	0.94	0.7	1.27	0.254419292930884	0.373674884339096	0.492930475747307	0.3585272397538	0.526582018619993	0.694636797486186	0.36615850797122	0.537732346250394	0.709315145790288	0.442969768450649	1.04094776506928	0.0153393413966934	-0.0155293589842556	-0.152217998756357	-0.123922981182075	-0.165616221927266	0.174240183350649	0.213405242258206	0.155694235093326	0.198896360837699	0.238894236514113	0.17996434711168	0.00175992153838645	0.00250614895706962	0.00256177067893985
101	0.423750140311331	0.16	0.448229314298833	0.286274211325347	0.610184417272319	0.160309011396631	0.506330714302996	0.325404909751282	0.68725651885471	1.06	0.69	1.3	0.216182771941539	0.336380841397953	0.456578910854367	0.294505378398588	0.458250979447749	0.62199658049691	0.300167936378231	0.467041506460828	0.633979362949133	0.448229314298833	1.09034542843845	0.00249630921169749	0.00121808487123684	-0.152217998756357	-0.123922981182075	-0.165616221927266	0.174240183350649	0.213405242258206	0.155694235093326	0.198896360837699	0.238894236514113	0.17996434711168	0.00175992153838645	0.00250614895706962	0.00256177067893985
101	0.423750140311331	0.16	0.455475428672646	0.294021463488168	0.616929393857124	0.18144006283999	0.512468008839667	0.342522039113104	0.68241397856623	0.98	0.75	1.28	0.240733761290071	0.360176389315693	0.479619017341315	0.335049447619715	0.501287811228427	0.667526174837139	0.343619471913548	0.51401122237519	0.684565935169301	0.455475428672646	1.04236808372733	-0.00121193174510346	-0.0235329299097333	-0.152217998756357	-0.123922981182075	-0.165616221927266	0.174240183350649	0.213405242258206	0.155694235093326	0.198896360837699	0.238894236514113	0.17996434711168	0.00175992153838645	0.00250614895706962	0.00256177067893985
101	0.423750140311331	0.16	0.458562397239235	0.295149299888722	0.621975494589748	0.150596674169774	0.47810527966413	0.300825873100629	0.65538468622763	1.03	0.75	1.35	0.203855450729059	0.323989310750779	0.444123170772498	0.27977167588065	0.444643653686916	0.609515631493182	0.286061795211279	0.454714547069614	0.623299109731886	0.458562397239235	1.09033047118319	-0.0168051506258984	-0.0115287180657727	-0.152217998756357	-0.123922981182075	-0.165616221927266	0.174240183350649	0.213405242258206	0.155694235093326	0.198896360837699	0.238894236514113	0.17996434711168	0.00175992153838645	0.00250614895706962	0.00256177067893985
101	0.423750140311331	0.16	0.466577566967425	0.301962349858023	0.631192784076828	0.168470943890502	0.492508477111461	0.321674055472614	0.663342898750309	1.07	0.74	1.38	0.212379572929613	0.325169960876908	0.437960348824204	0.288664066538391	0.441967567445701	0.59527106835301	0.294280330747804	0.450531538070554	0.606837275614488	0.466577566967425	1.10282199739083	0.0341009299403823	0.041763849615221	-0.152217998756357	-0.123922981182075	-0.165616221927266	0.174240183350649	0.213405242258206	0.155694235093326	0.198896360837699	0.238894236514113	0.17996434711168	0.00175992153838645	0.00250614895706962	0.00256177067893985
101	0.423750140311331	0.16	0.469679443975163	0.299929606262975	0.63942928168735	0.165539244377683	0.517612923733359	0.336168741814786	0.699057105651931	1.03	0.75	1.33	0.227830499815344	0.350800049071861	0.473769598328378	0.312687944502547	0.481458568385606	0.650229192268666	0.3200173547546	0.492822165241432	0.665454638045006	0.469679443975163	1.08970159619061	-0.00419919614441574	0.000936949359478349	-0.152217998756357	-0.123922981182075	-0.165616221927266	0.174240183350649	0.213405242258206	0.155694235093326	0.198896360837699	0.238894236514113	0.17996434711168	0.00175992153838645	0.00250614895706962	0.00256177067893985
101	0.423750140311331	0.16	0.497460503659333	0.316635228677876	0.67828577864079	0.167730533481706	0.539897357648231	0.352128925339199	0.727665789957264	0.99	0.75	1.25	0.246218150860904	0.377510961153743	0.508803771446583	0.341994951314682	0.524359566218452	0.706724181122223	0.351215448368307	0.538375928143137	0.725710116076473	0.497460503659333	1.03900649912623	0.015163952083453	0.00105034463079588	-0.152217998756357	-0.123922981182075	-0.165616221927266	0.174240183350649	0.213405242258206	0.155694235093326	0.198896360837699	0.238894236514113	0.17996434711168	0.00175992153838645	0.00250614895706962	0.00256177067893985
101	0.423750140311331	0.17	0.257829937126364	0.167622762429396	0.348037111823332	0.295027581058696	0.491452651336541	0.372842489696295	0.610062812976788	0.99	0.72	1.34	0.26039363616769	0.343231113465676	0.426068590763662	0.361517967256096	0.476525525989617	0.591533084723138	0.368815143005487	0.486157951369994	0.603492783113963	0.257829937126364	1.12351440586559	0.0309132434803051	0.0253501658426095	-0.152217998756357	-0.123922981182075	-0.165616221927266	0.174240183350649	0.213405242258206	0.155694235093326	0.198896360837699	0.238894236514113	0.17996434711168	0.00175992153838645	0.00250614895706962	0.00256177067893985
101	0.423750140311331	0.17	0.308168617872806	0.200558399368046	0.415778836377565	0.172499896758455	0.394022172097976	0.259282424058676	0.528761920137276	0.99	0.8	1.34	0.181463185457175	0.275763074760028	0.370062964062881	0.252140792529503	0.383169291584905	0.514197790640308	0.258954499275725	0.393508822718367	0.528066131762332	0.308168617872806	1.1380642131543	0.00664126760376256	0.0170592180815214	-0.152217998756357	-0.123922981182075	-0.165616221927266	0.174240183350649	0.213405242258206	0.155694235093326	0.198896360837699	0.238894236514113	0.17996434711168	0.00175992153838645	0.00250614895706962	0.00256177067893985
101	0.423750140311331	0.17	0.308895103718391	0.201963112024701	0.415827095412081	0.1910354258408	0.419454872618695	0.284689442514478	0.554220302722912	1.02	0.75	1.46	0.194112981014608	0.286001598815793	0.377890216616977	0.267022449382985	0.393424731535579	0.519827013688172	0.271473112252415	0.40001827805918	0.528510443372633	0.308895103718391	1.17033838680868	-0.0147187764436782	0.00538207254475675	-0.152217998756357	-0.123922981182075	-0.165616221927266	0.174240183350649	0.213405242258206	0.155694235093326	0.198896360837699	0.238894236514113	0.17996434711168	0.00175992153838645	0.00250614895706962	0.00256177067893985
101	0.423750140311331	0.17	0.310473562125877	0.204829937955464	0.41611718629629	0.18317177268051	0.433599535994423	0.290640910206893	0.576558161781954	0.94	0.75	1.31	0.209962843870718	0.313238049019342	0.416513254167966	0.295439357073138	0.44075821277264	0.586077068472142	0.302383351485473	0.45116536461706	0.59990154725126	0.310473562125877	1.15398025720574	0.0787988568919151	0.0859108222091187	-0.152217998756357	-0.123922981182075	-0.165616221927266	0.174240183350649	0.213405242258206	0.155694235093326	0.198896360837699	0.238894236514113	0.17996434711168	0.00175992153838645	0.00250614895706962	0.00256177067893985
101	0.423750140311331	0.17	0.314580124769078	0.207086719843514	0.422073529694643	0.168398977967009	0.370472593696684	0.241935247567994	0.499009939825373	0.97	0.69	1.41	0.172002840619347	0.263385923002138	0.354769005384928	0.240478618835822	0.368242075283655	0.496005531731488	0.243680567799121	0.373146050931661	0.502660021826754	0.314580124769078	1.1219566276569	0.0203708103622161	0.0157508733113176	-0.152217998756357	-0.123922981182075	-0.165616221927266	0.174240183350649	0.213405242258206	0.155694235093326	0.198896360837699	0.238894236514113	0.17996434711168	0.00175992153838645	0.00250614895706962	0.00256177067893985
101	0.423750140311331	0.17	0.316271802716685	0.205630084645025	0.426913520788346	0.181263376944986	0.408198948530807	0.272750380326126	0.543647516735489	0.99	0.66	1.29	0.190540595954818	0.285163565411681	0.379786534868544	0.264565184906303	0.395948963178281	0.527332741450259	0.268858668258667	0.402396285909465	0.535877837711089	0.316271802716685	1.09033266090047	-0.0156864726367847	-0.037834726072422	-0.152217998756357	-0.123922981182075	-0.165616221927266	0.174240183350649	0.213405242258206	0.155694235093326	0.198896360837699	0.238894236514113	0.17996434711168	0.00175992153838645	0.00250614895706962	0.00256177067893985
101	0.423750140311331	0.17	0.321619388849385	0.209637830804203	0.433600946894566	0.173581404976177	0.396164742610244	0.261203296114433	0.531126189106055	1.01	0.73	1.31	0.17931447174824	0.27196468269417	0.364614893640101	0.247305163964997	0.375085567777273	0.502865971589548	0.252755044053534	0.383327443294765	0.513932655389568	0.321619388849385	1.09184225497718	0.0310463551595981	0.0238620317200747	-0.152217998756357	-0.123922981182075	-0.165616221927266	0.174240183350649	0.213405242258206	0.155694235093326	0.198896360837699	0.238894236514113	0.17996434711168	0.00175992153838645	0.00250614895706962	0.00256177067893985
101	0.423750140311331	0.17	0.323765393238645	0.21163698999838	0.435893796478909	0.197369081670507	0.430258876235877	0.294791823408177	0.565725929063577	0.99	0.69	1.35	0.206181255667065	0.300928683633743	0.39567611160042	0.286413720543129	0.418030744932816	0.549647769322503	0.290908177257254	0.424577204384078	0.558327810140206	0.323765393238645	1.09474118344489	0.0272743871669408	0.0106326777716228	-0.152217998756357	-0.123922981182075	-0.165616221927266	0.174240183350649	0.213405242258206	0.155694235093326	0.198896360837699	0.238894236514113	0.17996434711168	0.00175992153838645	0.00250614895706962	0.00256177067893985
101	0.423750140311331	0.17	0.325458225300274	0.213079277223015	0.437837173377534	0.172547468498888	0.392849981381197	0.258533456505568	0.527166506256826	1.1	0.8	1.4	0.166619093662999	0.253183122710663	0.339747151758326	0.224498994486004	0.341133511290925	0.457768028095847	0.229894505242536	0.34935826108916	0.46876662171066	0.325458225300274	1.17580303913254	-0.0191036962652745	0.0105163387690678	-0.152217998756357	-0.123922981182075	-0.165616221927266	0.174240183350649	0.213405242258206	0.155694235093326	0.198896360837699	0.238894236514113	0.17996434711168	0.00175992153838645	0.00250614895706962	0.00256177067893985
101	0.423750140311331	0.17	0.32798226933934	0.213808489507561	0.44215604917112	0.203861154945031	0.488010949536108	0.337439651272248	0.638582247799969	1.02	0.78	1.32	0.2311305429722	0.334264913199714	0.437399283427227	0.318495138497669	0.460613073700342	0.602731008903015	0.326882317455341	0.472771202667864	0.618521103671628	0.32798226933934	1.14024868517073	0.0379891335909737	0.048925342935141	-0.152217998756357	-0.123922981182075	-0.165616221927266	0.174240183350649	0.213405242258206	0.155694235093326	0.198896360837699	0.238894236514113	0.17996434711168	0.00175992153838645	0.00250614895706962	0.00256177067893985
101	0.423750140311331	0.17	0.331837379394731	0.219034047924703	0.444640710864759	0.218397267127637	0.444515210378581	0.313222225302474	0.575808195454688	0.98	0.78	1.34	0.219605418174069	0.311657158318361	0.403708898462653	0.305351824950817	0.433345783736835	0.561339742522852	0.312873474243685	0.444087559064132	0.575222010141036	0.331837379394731	1.11973991439144	-0.0278089871291033	-0.0243668026036939	-0.152217998756357	-0.123922981182075	-0.165616221927266	0.174240183350649	0.213405242258206	0.155694235093326	0.198896360837699	0.238894236514113	0.17996434711168	0.00175992153838645	0.00250614895706962	0.00256177067893985
101	0.423750140311331	0.17	0.332072868339455	0.217438803868405	0.446706932810505	0.189011570229537	0.430294285553314	0.291134364343745	0.569454206762882	1	0.79	1.32	0.202337416136612	0.299053099119584	0.395768782102556	0.280382746110803	0.414403478926917	0.54842421174303	0.287851313922436	0.425438409828996	0.562983228364963	0.332072868339455	1.11447685881064	-0.0143377561250951	-0.0146713567286755	-0.152217998756357	-0.123922981182075	-0.165616221927266	0.174240183350649	0.213405242258206	0.155694235093326	0.198896360837699	0.238894236514113	0.17996434711168	0.00175992153838645	0.00250614895706962	0.00256177067893985
101	0.423750140311331	0.17	0.332277391941826	0.216869573278083	0.447685210605569	0.1910281949073	0.434820926005967	0.29511531311245	0.574526538899484	1.02	0.8	1.41	0.201960319945278	0.297566982915609	0.393173645885941	0.278204447519918	0.409904569890941	0.541604692261964	0.284882013944093	0.419744307379382	0.554538884837484	0.332277391941826	1.17141088480452	-0.0325696618398687	-0.00376797353127596	-0.152217998756357	-0.123922981182075	-0.165616221927266	0.174240183350649	0.213405242258206	0.155694235093326	0.198896360837699	0.238894236514113	0.17996434711168	0.00175992153838645	0.00250614895706962	0.00256177067893985
101	0.423750140311331	0.17	0.334152530004521	0.217533291881041	0.450771768128	0.206552173093086	0.429813822798828	0.298288267789248	0.561339377808408	1.05	0.73	1.34	0.199092629961395	0.286879417045126	0.374666204128856	0.271690678735791	0.391488442075588	0.511286205415385	0.277479497634796	0.399821048489812	0.522189296405637	0.334152530004521	1.12785429028375	0.00446707604334692	0.0109190026306602	-0.152217998756357	-0.123922981182075	-0.165616221927266	0.174240183350649	0.213405242258206	0.155694235093326	0.198896360837699	0.238894236514113	0.17996434711168	0.00175992153838645	0.00250614895706962	0.00256177067893985
101	0.423750140311331	0.17	0.334514754603302	0.219144967383051	0.449884541823553	0.187278658067548	0.434224983794524	0.292994984489547	0.5754549830995	1.07	0.82	1.47	0.193941336392654	0.287425307975512	0.38090927955837	0.263850959651893	0.391032900711992	0.518214841772092	0.269650823193653	0.399664011616118	0.529690322785178	0.334514754603302	1.17527823643261	0.0181537204085467	0.054201250877016	-0.152217998756357	-0.123922981182075	-0.165616221927266	0.174240183350649	0.213405242258206	0.155694235093326	0.198896360837699	0.238894236514113	0.17996434711168	0.00175992153838645	0.00250614895706962	0.00256177067893985
101	0.423750140311331	0.17	0.336498925445621	0.222314666306822	0.45068318458442	0.213668718243731	0.484419015013834	0.339328524830034	0.629509505197634	1.02	0.75	1.37	0.231428680053613	0.330383227562955	0.429337775072297	0.318385641478848	0.454521348940483	0.590657056402118	0.325076496117979	0.464075511493111	0.603013090116292	0.336498925445621	1.1546717550684	-0.0404463551422354	-0.0241881918098747	-0.152217998756357	-0.123922981182075	-0.165616221927266	0.174240183350649	0.213405242258206	0.155694235093326	0.198896360837699	0.238894236514113	0.17996434711168	0.00175992153838645	0.00250614895706962	0.00256177067893985
101	0.423750140311331	0.17	0.336727695977441	0.221516200459722	0.451939191495159	0.25176377258773	0.526916133351098	0.385092141623769	0.668740125078427	0.99	0.73	1.43	0.269467853831938	0.368709054941617	0.467950256051297	0.374397544708711	0.512282867581327	0.650168190453942	0.380659279369508	0.520806833393434	0.660955167730771	0.336727695977441	1.13299573257539	0.0072271481314631	0.0113391842732647	-0.152217998756357	-0.123922981182075	-0.165616221927266	0.174240183350649	0.213405242258206	0.155694235093326	0.198896360837699	0.238894236514113	0.17996434711168	0.00175992153838645	0.00250614895706962	0.00256177067893985
101	0.423750140311331	0.17	0.337170913469447	0.222392563700261	0.451949263238633	0.194340313732297	0.472138807610441	0.322049578453259	0.622228036767624	1.01	0.77	1.37	0.221457361849105	0.324666205936878	0.427875050024651	0.305624037221185	0.448058243714305	0.590492450207425	0.312650536569492	0.458285218670461	0.604020188397328	0.337170913469447	1.13923066100468	-0.0291068137844852	-0.0116928061920216	-0.152217998756357	-0.123922981182075	-0.165616221927266	0.174240183350649	0.213405242258206	0.155694235093326	0.198896360837699	0.238894236514113	0.17996434711168	0.00175992153838645	0.00250614895706962	0.00256177067893985
101	0.423750140311331	0.17	0.33765234685378	0.221721489773202	0.453583203934357	0.204556495535049	0.458324901675215	0.317215175862173	0.599434627488256	1	0.73	1.34	0.219828468680401	0.317616775488491	0.41540508229658	0.304280721477639	0.439636695734557	0.574992669991475	0.310538686149286	0.448715104668598	0.586896964412242	0.33765234685378	1.13220502222503	0.00312062627536959	0.00350467091344612	-0.152217998756357	-0.123922981182075	-0.165616221927266	0.174240183350649	0.213405242258206	0.155694235093326	0.198896360837699	0.238894236514113	0.17996434711168	0.00175992153838645	0.00250614895706962	0.00256177067893985
101	0.423750140311331	0.17	0.339555407133972	0.222583550459294	0.456527263808649	0.208277013044769	0.426579824959996	0.296726901951265	0.556432747968726	1	0.7	1.29	0.205645414012624	0.295639472310936	0.385633530609248	0.284657047294918	0.409227989138103	0.533798930981288	0.290560209251571	0.417691502508891	0.544852453349921	0.339555407133972	1.09022596202669	0.0499459505498471	0.0385782394064583	-0.152217998756357	-0.123922981182075	-0.165616221927266	0.174240183350649	0.213405242258206	0.155694235093326	0.198896360837699	0.238894236514113	0.17996434711168	0.00175992153838645	0.00250614895706962	0.00256177067893985
101	0.423750140311331	0.17	0.340151228980465	0.22110808600834	0.45919437195259	0.20636130711755	0.468143623973672	0.324805453873622	0.611481794073722	0.98	0.75	1.31	0.22838240880804	0.329168636906055	0.42995486500407	0.317913839355477	0.458210707647675	0.598507575939874	0.325618989520573	0.469336892642503	0.613006871937753	0.340151228980465	1.10178582727484	-0.0128255227507241	-0.0166772185856588	-0.152217998756357	-0.123922981182075	-0.165616221927266	0.174240183350649	0.213405242258206	0.155694235093326	0.198896360837699	0.238894236514113	0.17996434711168	0.00175992153838645	0.00250614895706962	0.00256177067893985
101	0.423750140311331	0.17	0.340819409783791	0.221674583602589	0.459964235964992	0.216871853697032	0.497061857474587	0.349589466771067	0.644534248178108	1.01	0.8	1.38	0.239921190242597	0.34113062264429	0.442340055045983	0.330855333019537	0.470424832604468	0.609994332189399	0.339082235156444	0.482155501394667	0.625137376683696	0.340819409783791	1.1578787644306	0.0310105591928689	0.0548008498124608	-0.152217998756357	-0.123922981182075	-0.165616221927266	0.174240183350649	0.213405242258206	0.155694235093326	0.198896360837699	0.238894236514113	0.17996434711168	0.00175992153838645	0.00250614895706962	0.00256177067893985
101	0.423750140311331	0.17	0.342984797293511	0.224862023638642	0.461107570948381	0.192429482324257	0.437704963920927	0.297707117352911	0.577702810488942	1.07	0.77	1.41	0.19579363783056	0.287866302776299	0.379938967722038	0.265743100596087	0.390709752903757	0.515676405211426	0.271289528677538	0.398885692188617	0.526395018365306	0.342984797293511	1.17748864667452	0.0206850493041747	0.0531515166665524	-0.152217998756357	-0.123922981182075	-0.165616221927266	0.174240183350649	0.213405242258206	0.155694235093326	0.198896360837699	0.238894236514113	0.17996434711168	0.00175992153838645	0.00250614895706962	0.00256177067893985
101	0.423750140311331	0.17	0.344270786271289	0.2254598667758	0.463081705766779	0.212709267715883	0.477363400429786	0.333976676120766	0.620750124738805	0.99	0.78	1.42	0.233337197250625	0.333516218018879	0.433695238787133	0.324001448942729	0.463105493497249	0.60220953805177	0.330796097554627	0.472790564854247	0.614860441856886	0.344270786271289	1.12742761014965	-0.00530903024580495	0.000629587028610191	-0.152217998756357	-0.123922981182075	-0.165616221927266	0.174240183350649	0.213405242258206	0.155694235093326	0.198896360837699	0.238894236514113	0.17996434711168	0.00175992153838645	0.00250614895706962	0.00256177067893985
101	0.423750140311331	0.17	0.346189418451462	0.226663080914102	0.465715755988822	0.196779799585347	0.451163775129226	0.30885006607095	0.593477484187501	1.07	0.76	1.4	0.204495901335439	0.298724698422942	0.392953495510444	0.278239919914295	0.4064489098453	0.534657899776306	0.28407727414394	0.415014054139901	0.545890510390622	0.346189418451462	1.16152625677641	-0.0296186966833737	-0.0109538938823799	-0.152217998756357	-0.123922981182075	-0.165616221927266	0.174240183350649	0.213405242258206	0.155694235093326	0.198896360837699	0.238894236514113	0.17996434711168	0.00175992153838645	0.00250614895706962	0.00256177067893985
101	0.423750140311331	0.17	0.346889020383399	0.225607018133524	0.468171022633274	0.200258906780136	0.425997984259209	0.293083658929212	0.558912309589207	0.98	0.71	1.34	0.205620583752665	0.298870140085134	0.392119696417603	0.285979822128551	0.415672535994218	0.545365249859885	0.291146752147788	0.423226431181774	0.555294728657473	0.346889020383399	1.10112392646728	0.0513681195607208	0.0423474739190188	-0.152217998756357	-0.123922981182075	-0.165616221927266	0.174240183350649	0.213405242258206	0.155694235093326	0.198896360837699	0.238894236514113	0.17996434711168	0.00175992153838645	0.00250614895706962	0.00256177067893985
101	0.423750140311331	0.17	0.348131716172368	0.227696858974746	0.46856657336999	0.204180682748825	0.453888781143651	0.313983270036334	0.593794292250968	1.07	0.81	1.5	0.207006951613272	0.299245666640576	0.39148438166788	0.281215130899693	0.406519726316766	0.531824321733839	0.286784615312276	0.414555208375686	0.542358809058661	0.348131716172368	1.18251977889728	0.00833358344483358	0.0375106625426988	-0.152217998756357	-0.123922981182075	-0.165616221927266	0.174240183350649	0.213405242258206	0.155694235093326	0.198896360837699	0.238894236514113	0.17996434711168	0.00175992153838645	0.00250614895706962	0.00256177067893985
101	0.423750140311331	0.17	0.348978266453717	0.22764943073066	0.470307102176775	0.20218990056329	0.442654439271369	0.305370313940578	0.579938564602161	1.02	0.7	1.41	0.208039660350431	0.301567228360468	0.395094796370506	0.286089122623702	0.414705078966108	0.543321035308515	0.289973186106231	0.420370939200529	0.550765889730605	0.348978266453717	1.12280083628543	0.00165763628056312	0.00293651520083039	-0.152217998756357	-0.123922981182075	-0.165616221927266	0.174240183350649	0.213405242258206	0.155694235093326	0.198896360837699	0.238894236514113	0.17996434711168	0.00175992153838645	0.00250614895706962	0.00256177067893985
101	0.423750140311331	0.17	0.350368639074257	0.228349665766565	0.47238761238195	0.180929168857879	0.459091587595882	0.306584076919601	0.611599098272162	1.03	0.79	1.44	0.207533657836508	0.310769422251269	0.414005186666029	0.284704048423844	0.426327534355784	0.567951020287723	0.290686320688908	0.435251549799929	0.579842446458918	0.350368639074257	1.17238515693922	0.00258913119510065	0.0293285701882308	-0.152217998756357	-0.123922981182075	-0.165616221927266	0.174240183350649	0.213405242258206	0.155694235093326	0.198896360837699	0.238894236514113	0.17996434711168	0.00175992153838645	0.00250614895706962	0.00256177067893985
101	0.423750140311331	0.17	0.350819141555164	0.229020580713375	0.472617702396954	0.164152241482092	0.442440957763724	0.286564342191645	0.598317573335802	0.99	0.76	1.28	0.200083676147597	0.308919151038083	0.417754625928568	0.277757766710433	0.428844047343096	0.579930327975759	0.285095208135989	0.440234871901762	0.595345516881908	0.350819141555164	1.10397620876409	0.0453610579355503	0.0447298590278605	-0.152217998756357	-0.123922981182075	-0.165616221927266	0.174240183350649	0.213405242258206	0.155694235093326	0.198896360837699	0.238894236514113	0.17996434711168	0.00175992153838645	0.00250614895706962	0.00256177067893985
101	0.423750140311331	0.17	0.351151703686562	0.229024552242263	0.473278855130862	0.209194708418805	0.49438503363062	0.344309390735078	0.644460676526163	0.99	0.78	1.32	0.240535492578383	0.345378751749529	0.450222010920674	0.333985426320015	0.47956111760659	0.625136808893164	0.342529857483264	0.491874035452314	0.641101006137757	0.351151703686562	1.09821038437665	0.00813183008672302	0.00940754328299091	-0.152217998756357	-0.123922981182075	-0.165616221927266	0.174240183350649	0.213405242258206	0.155694235093326	0.198896360837699	0.238894236514113	0.17996434711168	0.00175992153838645	0.00250614895706962	0.00256177067893985
101	0.423750140311331	0.17	0.352506209142208	0.229163151377443	0.475849266906973	0.219672700919888	0.50839141219894	0.358790575415615	0.657992248982266	1.08	0.76	1.45	0.235134405415372	0.333175731517491	0.43121705761961	0.318728778906186	0.451625502784897	0.584522226663608	0.324563533170695	0.459879016366384	0.595129992687239	0.352506209142208	1.15144899984173	-0.031325724488645	-0.0116126645306929	-0.152217998756357	-0.123922981182075	-0.165616221927266	0.174240183350649	0.213405242258206	0.155694235093326	0.198896360837699	0.238894236514113	0.17996434711168	0.00175992153838645	0.00250614895706962	0.00256177067893985
101	0.423750140311331	0.17	0.35436209651524	0.231128125154096	0.477596067876384	0.169310962952843	0.417138909617273	0.272879927767014	0.561397891467531	1.03	0.73	1.33	0.185118683692857	0.282982359667561	0.380846035642265	0.254161313609857	0.388524630938154	0.522887948266452	0.259414309193157	0.396562696336479	0.53373128563893	0.35436209651524	1.11999928860728	-0.0544431158707687	-0.0492852917920281	-0.152217998756357	-0.123922981182075	-0.165616221927266	0.174240183350649	0.213405242258206	0.155694235093326	0.198896360837699	0.238894236514113	0.17996434711168	0.00175992153838645	0.00250614895706962	0.00256177067893985
101	0.423750140311331	0.17	0.355930779941532	0.235194654242866	0.476666905640198	0.18657491156998	0.442205065834247	0.298046207453311	0.586363924215183	0.95	0.65	1.3	0.215011799967316	0.319008612698355	0.423005425429394	0.302372966411394	0.448624589659953	0.594876212908513	0.306893451175802	0.455272989967453	0.603735668915698	0.355930779941532	1.0533880298418	0.0395210101924912	0.00801903081854906	-0.152217998756357	-0.123922981182075	-0.165616221927266	0.174240183350649	0.213405242258206	0.155694235093326	0.198896360837699	0.238894236514113	0.17996434711168	0.00175992153838645	0.00250614895706962	0.00256177067893985
101	0.423750140311331	0.17	0.356424004050362	0.233951297908757	0.478896710191968	0.228011013047076	0.526492263729111	0.375238881123328	0.677745646334894	1.07	0.74	1.37	0.247371125063294	0.347082858860209	0.446794592657124	0.336038579684752	0.471490885989484	0.606943192294215	0.342934650511085	0.481172651193114	0.6194105830542	0.356424004050362	1.16313466538077	-0.0302967985231047	-0.00754868216647411	-0.152217998756357	-0.123922981182075	-0.165616221927266	0.174240183350649	0.213405242258206	0.155694235093326	0.198896360837699	0.238894236514113	0.17996434711168	0.00175992153838645	0.00250614895706962	0.00256177067893985
101	0.423750140311331	0.17	0.357089171836249	0.232091014810402	0.482087328862096	0.168762864968229	0.423977481927693	0.277067171508704	0.570887792346682	1.04	0.79	1.5	0.187190228499944	0.286444768208068	0.385699307916192	0.256609160068517	0.392671946420084	0.528734732771651	0.261246237662047	0.399786211554076	0.538308960600671	0.357089171836249	1.15255396138383	-0.0427806196683702	-0.0200659023632055	-0.152217998756357	-0.123922981182075	-0.165616221927266	0.174240183350649	0.213405242258206	0.155694235093326	0.198896360837699	0.238894236514113	0.17996434711168	0.00175992153838645	0.00250614895706962	0.00256177067893985
101	0.423750140311331	0.17	0.360093677195008	0.237637349252576	0.48255000513744	0.185834712646066	0.466896413042816	0.31431597066318	0.619476855422453	1.1	0.82	1.47	0.202750869992607	0.301173541201634	0.399596212410662	0.273269326671149	0.405924230156631	0.538579133642112	0.279475266397797	0.415094959572401	0.550730331539555	0.360093677195008	1.1979928544469	-0.0117946776363575	0.0294384343833861	-0.152217998756357	-0.123922981182075	-0.165616221927266	0.174240183350649	0.213405242258206	0.155694235093326	0.198896360837699	0.238894236514113	0.17996434711168	0.00175992153838645	0.00250614895706962	0.00256177067893985
101	0.423750140311331	0.17	0.363028455840268	0.239541185132529	0.486515726548008	0.15115065796888	0.423685284783919	0.266923886275431	0.580446683292408	0.97	0.75	1.26	0.188584461849639	0.299337996833072	0.410091531816506	0.26300909522642	0.417471380949331	0.571933666672243	0.270068695569257	0.428705603158467	0.587244483692054	0.363028455840268	1.07496355212724	-0.0115897642522233	-0.0231536272741659	-0.152217998756357	-0.123922981182075	-0.165616221927266	0.174240183350649	0.213405242258206	0.155694235093326	0.198896360837699	0.238894236514113	0.17996434711168	0.00175992153838645	0.00250614895706962	0.00256177067893985
101	0.423750140311331	0.17	0.365712770935659	0.241406852751106	0.490018689120212	0.188633670875861	0.462418529415896	0.312684824000286	0.612152234831506	0.97	0.68	1.24	0.221399123934357	0.327419335527456	0.433439547120555	0.309041101483845	0.457029957031421	0.605018812578998	0.315636940976465	0.466802336726155	0.618108486454003	0.365712770935659	1.07237443623834	-0.00769935090103708	-0.0280846201545949	-0.152217998756357	-0.123922981182075	-0.165616221927266	0.174240183350649	0.213405242258206	0.155694235093326	0.198896360837699	0.238894236514113	0.17996434711168	0.00175992153838645	0.00250614895706962	0.00256177067893985
101	0.423750140311331	0.17	0.366261399670695	0.238704160354378	0.493818638987013	0.212774136875591	0.45207128759897	0.31630790681777	0.587834668380171	0.99	0.72	1.37	0.220137215477937	0.314622911108247	0.409108606738557	0.305211896298546	0.436212728092497	0.567213559886449	0.310722647786094	0.444111994313575	0.577536319574149	0.366261399670695	1.08930127829494	-0.0859664262109241	-0.0971614635060818	-0.152217998756357	-0.123922981182075	-0.165616221927266	0.174240183350649	0.213405242258206	0.155694235093326	0.198896360837699	0.238894236514113	0.17996434711168	0.00175992153838645	0.00250614895706962	0.00256177067893985
101	0.423750140311331	0.17	0.366328549166094	0.238528578899098	0.49412851943309	0.175090269516747	0.447309710113718	0.295721301046466	0.59889811918097	1.02	0.73	1.46	0.20251844081468	0.306330537343547	0.410142633872414	0.279048586539758	0.422090467988064	0.56513234943637	0.283264338437305	0.428446955448389	0.573620595219063	0.366328549166094	1.14814065708198	-0.00339477676898978	0.0172274598509056	-0.152217998756357	-0.123922981182075	-0.165616221927266	0.174240183350649	0.213405242258206	0.155694235093326	0.198896360837699	0.238894236514113	0.17996434711168	0.00175992153838645	0.00250614895706962	0.00256177067893985
101	0.423750140311331	0.17	0.367837929296381	0.240789170967138	0.494886687625624	0.173463366587612	0.432456046615566	0.285070599473417	0.579841493757715	0.93	0.69	1.27	0.207857006916391	0.315321957572791	0.42278690822919	0.293580336209487	0.445365435073786	0.597150533938084	0.29978549888082	0.454724305221909	0.609694872561485	0.367837929296381	1.07396954108319	-0.0300288695093866	-0.0464680061555311	-0.152217998756357	-0.123922981182075	-0.165616221927266	0.174240183350649	0.213405242258206	0.155694235093326	0.198896360837699	0.238894236514113	0.17996434711168	0.00175992153838645	0.00250614895706962	0.00256177067893985
101	0.423750140311331	0.17	0.372707492517488	0.244874663749353	0.500540321285622	0.19896687610997	0.503091700752616	0.345487618814488	0.660695782690745	0.97	0.76	1.32	0.245068021992055	0.356862825959228	0.468657629926401	0.342324327427292	0.498485383312294	0.654646439197297	0.35056356895627	0.510529609749308	0.670390934958472	0.372707492517488	1.10898673725716	0.013918154021638	0.0102165944954743	-0.152217998756357	-0.123922981182075	-0.165616221927266	0.174240183350649	0.213405242258206	0.155694235093326	0.198896360837699	0.238894236514113	0.17996434711168	0.00175992153838645	0.00250614895706962	0.00256177067893985
101	0.423750140311331	0.17	0.372769335899726	0.242246759870437	0.503291911929015	0.191926343819565	0.451065322209604	0.306560253525838	0.595570390893369	0.99	0.72	1.33	0.213823596549087	0.314614854222455	0.415406111895823	0.296712031749553	0.436574887531199	0.576437743312844	0.302609343514631	0.445300845271598	0.587904555372437	0.372769335899726	1.0830769654555	-0.0357659642682703	-0.0531777409685579	-0.152217998756357	-0.123922981182075	-0.165616221927266	0.174240183350649	0.213405242258206	0.155694235093326	0.198896360837699	0.238894236514113	0.17996434711168	0.00175992153838645	0.00250614895706962	0.00256177067893985
101	0.423750140311331	0.17	0.373321540551915	0.243432474772127	0.503210606331702	0.189455151157824	0.480082115825561	0.325044776931748	0.635119454719374	0.95	0.73	1.29	0.234543992687126	0.346414968812294	0.458285944937461	0.329872669316128	0.487212778907582	0.644552888499037	0.337540313490951	0.498585117201916	0.659553346123243	0.373321540551915	1.08786948415594	-0.000204042087973665	-0.0106505700894948	-0.152217998756357	-0.123922981182075	-0.165616221927266	0.174240183350649	0.213405242258206	0.155694235093326	0.198896360837699	0.238894236514113	0.17996434711168	0.00175992153838645	0.00250614895706962	0.00256177067893985
101	0.423750140311331	0.17	0.374151045411018	0.245709978846409	0.502592111975627	0.170856567216209	0.419355305956571	0.275121654515802	0.563588957397341	0.97	0.74	1.27	0.194468412844246	0.296419272814833	0.398370132785419	0.271265868159911	0.413478107850069	0.555690347540228	0.278172318765163	0.423998633205643	0.569808808531261	0.374151045411018	1.05852236584505	-0.0187439166510117	-0.034998830716564	-0.152217998756357	-0.123922981182075	-0.165616221927266	0.174240183350649	0.213405242258206	0.155694235093326	0.198896360837699	0.238894236514113	0.17996434711168	0.00175992153838645	0.00250614895706962	0.00256177067893985
101	0.423750140311331	0.17	0.376854403111507	0.245646939686182	0.508061866536831	0.184714558961379	0.450389990660712	0.302656665939461	0.598123315381963	0.96	0.7	1.33	0.215250738435896	0.32031932213661	0.425387905837323	0.300987354445416	0.447905851790422	0.594824349135427	0.306315784050739	0.455823869742311	0.605403329135543	0.376854403111507	1.05497287829812	-0.060557406869146	-0.0852835807962028	-0.152217998756357	-0.123922981182075	-0.165616221927266	0.174240183350649	0.213405242258206	0.155694235093326	0.198896360837699	0.238894236514113	0.17996434711168	0.00175992153838645	0.00250614895706962	0.00256177067893985
101	0.423750140311331	0.17	0.37755642518886	0.248037557347734	0.507075293029986	0.191460472909933	0.464584469412235	0.315524436207355	0.613644502617116	1.04	0.74	1.31	0.213248424356665	0.313991230833319	0.414734037309973	0.292370083987547	0.430491539654002	0.568612995320457	0.299061341859476	0.440359929156753	0.581623770321835	0.37755642518886	1.12347455164147	-0.0188764265169579	-0.0136945985806372	-0.152217998756357	-0.123922981182075	-0.165616221927266	0.174240183350649	0.213405242258206	0.155694235093326	0.198896360837699	0.238894236514113	0.17996434711168	0.00175992153838645	0.00250614895706962	0.00256177067893985
101	0.423750140311331	0.17	0.377728620610361	0.246710540452641	0.508746700768081	0.200704092584685	0.475546994667766	0.327378938485879	0.623715050849653	1.05	0.76	1.46	0.218470209894242	0.317347390214364	0.416224570534487	0.298114469791856	0.433037753840132	0.567961037888408	0.303359280770952	0.440693082516819	0.578005739974995	0.377728620610361	1.1596820050725	0.0312952302817504	0.0530575253195219	-0.152217998756357	-0.123922981182075	-0.165616221927266	0.174240183350649	0.213405242258206	0.155694235093326	0.198896360837699	0.238894236514113	0.17996434711168	0.00175992153838645	0.00250614895706962	0.00256177067893985
101	0.423750140311331	0.17	0.379676483198879	0.248628159728596	0.510724806669161	0.163287419798001	0.461543494112367	0.298422491849075	0.624664496375659	0.94	0.75	1.38	0.216338288884522	0.334591166849954	0.452844044815386	0.304841076149364	0.47147054688528	0.638100017621197	0.311247231669557	0.481380717038494	0.651578926783509	0.379676483198879	1.11264413291862	-0.0323029254704807	-0.0300110579397715	-0.152217998756357	-0.123922981182075	-0.165616221927266	0.174240183350649	0.213405242258206	0.155694235093326	0.198896360837699	0.238894236514113	0.17996434711168	0.00175992153838645	0.00250614895706962	0.00256177067893985
101	0.423750140311331	0.17	0.379891861124705	0.250969097472383	0.508814624777027	0.204271880467181	0.451983572551457	0.312704402119999	0.591262742982914	0.92	0.7	1.29	0.230492030368236	0.333153644861373	0.43581525935451	0.327004429390671	0.472652860766021	0.618301292141371	0.333683505681367	0.48229666483114	0.630956836175742	0.379891861124705	1.05599334638128	0.0735055129947401	0.0426015971185739	-0.152217998756357	-0.123922981182075	-0.165616221927266	0.174240183350649	0.213405242258206	0.155694235093326	0.198896360837699	0.238894236514113	0.17996434711168	0.00175992153838645	0.00250614895706962	0.00256177067893985
101	0.423750140311331	0.17	0.379929571781667	0.247566478609791	0.512292664953543	0.184507023642086	0.478591986593491	0.321499814356898	0.635684158830083	0.96	0.77	1.36	0.229235311280728	0.341244934286123	0.453254557291519	0.320867266493521	0.477650361357548	0.634433456221575	0.328365912696055	0.48882398838052	0.649300937223077	0.379929571781667	1.12812191219616	0.0369893881746563	0.0454542396858678	-0.152217998756357	-0.123922981182075	-0.165616221927266	0.174240183350649	0.213405242258206	0.155694235093326	0.198896360837699	0.238894236514113	0.17996434711168	0.00175992153838645	0.00250614895706962	0.00256177067893985
101	0.423750140311331	0.17	0.380064759162229	0.247236275215298	0.51289324310916	0.21906751514907	0.488823962612053	0.344726709470559	0.632921215753547	1.01	0.77	1.37	0.237771997970493	0.337161719858112	0.436551441745731	0.328521485745934	0.465844885393893	0.603168285041853	0.336195456537217	0.476728467961663	0.61732446093929	0.380064759162229	1.08931201550154	0.038041410789319	0.0374359316010218	-0.152217998756357	-0.123922981182075	-0.165616221927266	0.174240183350649	0.213405242258206	0.155694235093326	0.198896360837699	0.238894236514113	0.17996434711168	0.00175992153838645	0.00250614895706962	0.00256177067893985
101	0.423750140311331	0.17	0.380207913829858	0.249450030636625	0.510965797023091	0.232436730194707	0.492047824707643	0.352443943936585	0.631651705478701	0.97	0.74	1.25	0.249173803453421	0.347872137038184	0.446570470622947	0.347602760163316	0.485289036577989	0.622975312992662	0.356827225941081	0.498236644129481	0.639509271032866	0.380207913829858	1.05798396873411	0.020508224216586	-0.000912889221946089	-0.152217998756357	-0.123922981182075	-0.165616221927266	0.174240183350649	0.213405242258206	0.155694235093326	0.198896360837699	0.238894236514113	0.17996434711168	0.00175992153838645	0.00250614895706962	0.00256177067893985
101	0.423750140311331	0.17	0.380442675653205	0.246984853754028	0.513900497552383	0.169419760919734	0.442031410950688	0.289222965347185	0.594839856554192	1	0.76	1.39	0.20009880635887	0.30581927544441	0.411539744529951	0.276794758828282	0.423036869294765	0.569278979761247	0.282657356337549	0.432006922944308	0.581345789647452	0.380442675653205	1.11842450943603	0.0322539830060254	0.0389483582517794	-0.152217998756357	-0.123922981182075	-0.165616221927266	0.174240183350649	0.213405242258206	0.155694235093326	0.198896360837699	0.238894236514113	0.17996434711168	0.00175992153838645	0.00250614895706962	0.00256177067893985
101	0.423750140311331	0.17	0.381699688153432	0.250241069402649	0.513158306904214	0.216923353395915	0.505374526263294	0.355458593863484	0.655290458663104	1.03	0.73	1.35	0.241461798625089	0.343299175199301	0.445136551773513	0.331685797729793	0.471575468394315	0.611465139058837	0.338635971717493	0.481457012274258	0.624338283165454	0.381699688153432	1.10204668674898	0.0067096517948699	0.00444883027978628	-0.152217998756357	-0.123922981182075	-0.165616221927266	0.174240183350649	0.213405242258206	0.155694235093326	0.198896360837699	0.238894236514113	0.17996434711168	0.00175992153838645	0.00250614895706962	0.00256177067893985
101	0.423750140311331	0.17	0.382073979606401	0.249540231806311	0.514607727406491	0.187680994653129	0.465491485503009	0.314291983064849	0.616690987941169	1.03	0.79	1.46	0.213327300316091	0.315954740410908	0.418582180505724	0.292950411322778	0.433882916183772	0.574815421044765	0.298755137080485	0.442468745020919	0.586173023162416	0.382073979606401	1.1445096879999	0.0524434877139069	0.0694125541261013	-0.152217998756357	-0.123922981182075	-0.165616221927266	0.174240183350649	0.213405242258206	0.155694235093326	0.198896360837699	0.238894236514113	0.17996434711168	0.00175992153838645	0.00250614895706962	0.00256177067893985
101	0.423750140311331	0.17	0.383323702389762	0.250125380079795	0.516522024699728	0.198880688279169	0.477849251978572	0.328112411395383	0.62758609256176	1.01	0.79	1.31	0.226187517454182	0.329410081022896	0.43263264459161	0.312449332824782	0.455038196624667	0.597627060424552	0.320876886874111	0.467310757606701	0.613754337411123	0.383323702389762	1.10674989672482	-0.0115063458862398	-0.0148240511435047	-0.152217998756357	-0.123922981182075	-0.165616221927266	0.174240183350649	0.213405242258206	0.155694235093326	0.198896360837699	0.238894236514113	0.17996434711168	0.00175992153838645	0.00250614895706962	0.00256177067893985
101	0.423750140311331	0.17	0.383490132334173	0.252819578883384	0.514160685784962	0.165148764288944	0.421279301542889	0.273394866622571	0.569163736463207	1.04	0.76	1.39	0.184532664098241	0.284349859247641	0.38416705439704	0.252875281838181	0.389660286699235	0.526445291560289	0.258364389116033	0.398075958489153	0.537873103481211	0.383490132334173	1.11461531498664	0.050435048212988	0.0623005981431466	-0.152217998756357	-0.123922981182075	-0.165616221927266	0.174240183350649	0.213405242258206	0.155694235093326	0.198896360837699	0.238894236514113	0.17996434711168	0.00175992153838645	0.00250614895706962	0.00256177067893985
101	0.423750140311331	0.17	0.384142787505697	0.250231936778389	0.518053638233005	0.19673338635932	0.459333801877917	0.314421687904603	0.604245915851231	1.02	0.73	1.43	0.214798281506286	0.313795501635563	0.412792721764839	0.295693064884897	0.431973444922547	0.568253824960197	0.300482708130101	0.43890004176032	0.577421606144634	0.384142787505697	1.1176427828401	-0.0560578264427721	-0.0490513016858239	-0.152217998756357	-0.123922981182075	-0.165616221927266	0.174240183350649	0.213405242258206	0.155694235093326	0.198896360837699	0.238894236514113	0.17996434711168	0.00175992153838645	0.00250614895706962	0.00256177067893985
101	0.423750140311331	0.17	0.384481780990971	0.252210586496228	0.516752975485715	0.182061109432017	0.431713202422457	0.28884597112886	0.574580433716054	0.92	0.72	1.28	0.212071320636876	0.316964742891503	0.42185816514613	0.300383299852551	0.448957054262382	0.597530808672214	0.307245443361305	0.45926638625295	0.611183053955737	0.384481780990971	1.05212660921849	0.00221879225716789	-0.0262428531123099	-0.152217998756357	-0.123922981182075	-0.165616221927266	0.174240183350649	0.213405242258206	0.155694235093326	0.198896360837699	0.238894236514113	0.17996434711168	0.00175992153838645	0.00250614895706962	0.00256177067893985
101	0.423750140311331	0.17	0.384588623481372	0.253940047109662	0.515237199853082	0.222455635147706	0.541131788408146	0.383178238128979	0.699085338687312	1.05	0.8	1.31	0.255727193062019	0.361142934426421	0.466558675790824	0.348963944040102	0.492813694353951	0.636663444667801	0.358798294567817	0.506690654479485	0.654492231729659	0.384588623481372	1.14715719909977	0.0147901296687749	0.0366950789418607	-0.152217998756357	-0.123922981182075	-0.165616221927266	0.174240183350649	0.213405242258206	0.155694235093326	0.198896360837699	0.238894236514113	0.17996434711168	0.00175992153838645	0.00250614895706962	0.00256177067893985
101	0.423750140311331	0.17	0.384893596666455	0.250678677123887	0.519108516209023	0.185926176206073	0.450076049858863	0.303036897266708	0.597115202451017	1	0.74	1.29	0.209997883982591	0.311892772642864	0.413787661303138	0.290670755258709	0.431709625185318	0.572748495111927	0.297777027944495	0.442255887722667	0.586735544849767	0.384893596666455	1.08254337593657	0.0371597821490554	0.0271931745292509	-0.152217998756357	-0.123922981182075	-0.165616221927266	0.174240183350649	0.213405242258206	0.155694235093326	0.198896360837699	0.238894236514113	0.17996434711168	0.00175992153838645	0.00250614895706962	0.00256177067893985
101	0.423750140311331	0.17	0.385235481251653	0.251097400692148	0.519373561811157	0.192859977843751	0.466037678466824	0.31718389536862	0.614891461565029	0.9	0.71	1.31	0.23716784524254	0.348470252171408	0.459772659100276	0.338490617958244	0.497343604386755	0.656196590815267	0.34558542988647	0.507787210412882	0.66989144539292	0.385235481251653	1.05116369017261	0.0145329438982201	-0.0169327169374338	-0.152217998756357	-0.123922981182075	-0.165616221927266	0.174240183350649	0.213405242258206	0.155694235093326	0.198896360837699	0.238894236514113	0.17996434711168	0.00175992153838645	0.00250614895706962	0.00256177067893985
101	0.423750140311331	0.17	0.385728367065123	0.2513503472999	0.520106386830346	0.195217334698601	0.438883476872327	0.29975539122203	0.578011562522625	1.09	0.82	1.43	0.194811832672755	0.285231548666155	0.375651264659555	0.263274702127297	0.385470687186301	0.507666672245305	0.269620288974531	0.39475535440872	0.519878891036915	0.385728367065123	1.1562844389883	0.0346673762368179	0.0563641986428828	-0.152217998756357	-0.123922981182075	-0.165616221927266	0.174240183350649	0.213405242258206	0.155694235093326	0.198896360837699	0.238894236514113	0.17996434711168	0.00175992153838645	0.00250614895706962	0.00256177067893985
101	0.423750140311331	0.17	0.385857065411132	0.252922196418435	0.518791934403828	0.176294641881539	0.458269838462764	0.303611576547591	0.612928100377938	0.98	0.73	1.36	0.213850540267094	0.322784966429021	0.431719392590948	0.297887855715814	0.449630482049512	0.60137310838321	0.303873468788186	0.458628493381798	0.613418413222521	0.385857065411132	1.08547403614279	-0.0151387281003807	-0.0259294858568398	-0.152217998756357	-0.123922981182075	-0.165616221927266	0.174240183350649	0.213405242258206	0.155694235093326	0.198896360837699	0.238894236514113	0.17996434711168	0.00175992153838645	0.00250614895706962	0.00256177067893985
101	0.423750140311331	0.17	0.385972866814924	0.254390980137314	0.517554753492534	0.201514257850405	0.454933412857316	0.313544944547545	0.596321881167086	1.02	0.74	1.39	0.213902915877311	0.310359280965668	0.406815646054025	0.29430563622525	0.427018422205158	0.559731208185067	0.300099664908224	0.435349646454551	0.570685504303978	0.385972866814924	1.11761206739259	0.0326643638099614	0.038873660862203	-0.152217998756357	-0.123922981182075	-0.165616221927266	0.174240183350649	0.213405242258206	0.155694235093326	0.198896360837699	0.238894236514113	0.17996434711168	0.00175992153838645	0.00250614895706962	0.00256177067893985
101	0.423750140311331	0.17	0.386072962535999	0.253798545385498	0.518347379686501	0.189844396437425	0.444198499244921	0.300930935045438	0.587466063444403	0.98	0.72	1.41	0.212075478705838	0.313040629583519	0.414005780461201	0.295477209654846	0.436148357662005	0.576819505669165	0.300115673022492	0.44303458094697	0.585861897546412	0.386072962535999	1.10264184923075	0.00752699910298887	0.00589664899686733	-0.152217998756357	-0.123922981182075	-0.165616221927266	0.174240183350649	0.213405242258206	0.155694235093326	0.198896360837699	0.238894236514113	0.17996434711168	0.00175992153838645	0.00250614895706962	0.00256177067893985
101	0.423750140311331	0.17	0.386402384262092	0.252201159286554	0.52060360923763	0.20515934318122	0.50914005206695	0.352675085752724	0.665605018381176	1.08	0.79	1.39	0.230404194171748	0.33262344904992	0.434842703928092	0.311962589626359	0.450365380322525	0.588768171018692	0.319362807341454	0.461040991148786	0.602789391201	0.386402384262092	1.14072856035012	-0.0252572377600887	-0.00673188128331314	-0.152217998756357	-0.123922981182075	-0.165616221927266	0.174240183350649	0.213405242258206	0.155694235093326	0.198896360837699	0.238894236514113	0.17996434711168	0.00175992153838645	0.00250614895706962	0.00256177067893985
101	0.423750140311331	0.17	0.386553133707113	0.252884816777264	0.520221450636962	0.197089159334528	0.476442134713113	0.326301614709206	0.62658265471702	0.97	0.75	1.33	0.232007531259508	0.338760700161748	0.445513869063987	0.324385445481636	0.47364428230877	0.622903119135904	0.331874651016563	0.484562102837329	0.637245111701523	0.386553133707113	1.08304070092166	-0.0271326517171736	-0.0352100185476847	-0.152217998756357	-0.123922981182075	-0.165616221927266	0.174240183350649	0.213405242258206	0.155694235093326	0.198896360837699	0.238894236514113	0.17996434711168	0.00175992153838645	0.00250614895706962	0.00256177067893985
101	0.423750140311331	0.17	0.38715523131591	0.252794146625626	0.521516316006194	0.202452448953968	0.478313849590466	0.330090988089974	0.626536711090959	0.98	0.71	1.3	0.232626097248239	0.337083677242599	0.441541257236959	0.324109990712192	0.469647166816996	0.6151843429218	0.330922183700354	0.479481327156873	0.628032874678179	0.38715523131591	1.08181791842832	-0.00619255117058289	-0.0184734276773058	-0.152217998756357	-0.123922981182075	-0.165616221927266	0.174240183350649	0.213405242258206	0.155694235093326	0.198896360837699	0.238894236514113	0.17996434711168	0.00175992153838645	0.00250614895706962	0.00256177067893985
101	0.423750140311331	0.17	0.388848925936842	0.252460546637707	0.525237305235977	0.179393488641389	0.446976669890688	0.297719755673684	0.596233584107691	1	0.73	1.3	0.206422559074623	0.309909121874387	0.413395684674152	0.2857804166259	0.429051739124174	0.572323061622447	0.292343193953307	0.438943657023295	0.585461797109498	0.388848925936842	1.09013560779702	0.0426336991319301	0.0379334478216087	-0.152217998756357	-0.123922981182075	-0.165616221927266	0.174240183350649	0.213405242258206	0.155694235093326	0.198896360837699	0.238894236514113	0.17996434711168	0.00175992153838645	0.00250614895706962	0.00256177067893985
101	0.423750140311331	0.17	0.3891904888963	0.252743544104632	0.525637433687967	0.180644779480597	0.444548055738587	0.296729967328638	0.592366144148537	0.99	0.75	1.26	0.206510753774138	0.309385516083475	0.412260278392811	0.286318772296748	0.428950451792452	0.571582131288155	0.293788874935613	0.44009236197655	0.586472208354834	0.3891904888963	1.05991868649544	-0.0212933087315233	-0.034737375334417	-0.152217998756357	-0.123922981182075	-0.165616221927266	0.174240183350649	0.213405242258206	0.155694235093326	0.198896360837699	0.238894236514113	0.17996434711168	0.00175992153838645	0.00250614895706962	0.00256177067893985
101	0.423750140311331	0.17	0.389646983751979	0.257017267779542	0.522276699724417	0.180887937215313	0.464515730806152	0.310184881847457	0.618846579764848	0.97	0.77	1.33	0.220303874315549	0.329914902904391	0.439525931493233	0.307886249165997	0.461073425579915	0.614260601993832	0.315630661373149	0.472663270989505	0.629763732032633	0.389646983751979	1.11073527952616	0.0110907559851055	0.0106215117903314	-0.152217998756357	-0.123922981182075	-0.165616221927266	0.174240183350649	0.213405242258206	0.155694235093326	0.198896360837699	0.238894236514113	0.17996434711168	0.00175992153838645	0.00250614895706962	0.00256177067893985
[truncated: 1,368 more rows]
