# Supplementary material for: Re-expressing coefficients from regression models for inclusion in a meta-analysis
Source: BMC Med Res Methodol. 2024 Jan 8;24:6. doi: 10.1186/s12874-023-02132-y (PMC10773134; doi:10.1186/s12874-023-02132-y)
Supplement: Supplementary file 2 — Additional file 2. [file 12874_2023_2132_MOESM2_ESM.zip › Supp_Files_R1/simdata/simdata_scenario_102.csv]

ex_no	errsd	rsquare	beta	b_low_ci	b_hi_ci	lrsquare	lbeta	lb_low_ci	lb_hi_ci	x_median	x_25	x_75	rbl	rb	rbu	altl	alt	altu	dzl	dz	dzu	observed_beta	xlog	error	ylog	RelBias_rb	RelBias_rbl	RelBias_rbu	RelBias_alt	RelBias_altl	RelBias_altu	RelBias_dz	RelBias_dzl	RelBias_dzu	MC_SE_RelBias_rb	MC_SE_RelBias_alt	MC_SE_RelBias_dz
102	0.423750140311331	0.17	0.385543868874095	0.367693280913787	0.403394456834404	0.194537191677567	0.471539781309321	0.451105614678373	0.491973947940269	0.99	0.74	1.34	0.313963023277897	0.328184909516646	0.342406795755395	0.435304371818013	0.4550227742929	0.474741176767787	0.444630086142385	0.464740727522605	0.48483270885701	0.385543868874095	1.09751580985213	-0.00424895897840425	-0.00736448849053723	-0.149640705623368	-0.147242483048467	-0.151841562129437	0.177189767613179	0.180509715669869	0.174143040356912	0.201758688085467	0.205146638391593	0.198649700738924	0.000255736265359268	0.000364988655055122	0.000373531275477657
102	0.423750140311331	0.17	0.389271577125475	0.371244590625911	0.407298563625039	0.197916625560511	0.480960818998871	0.460340495011684	0.501581142986058	1	0.74	1.35	0.318907995227897	0.33319304348014	0.347478091732384	0.441367553358979	0.461138010327931	0.480908467296882	0.450882116758292	0.471085853500952	0.491330657477423	0.389271577125475	1.10318002163175	0.00531779953584234	0.00536745226590089	-0.149640705623368	-0.147242483048467	-0.151841562129437	0.177189767613179	0.180509715669869	0.174143040356912	0.201758688085467	0.205146638391593	0.198649700738924	0.000255736265359268	0.000364988655055122	0.000373531275477657
102	0.423750140311331	0.18	0.369055384065302	0.352277257527784	0.38583351060282	0.200036956073512	0.46191860923266	0.442245977131418	0.481591241333902	1.01	0.74	1.35	0.305295351851431	0.318875946022461	0.332456540193491	0.421954564003426	0.440724563800649	0.459494563597872	0.430583664785734	0.449818180761982	0.468958050984969	0.369055384065302	1.11120301962744	-0.00562829855993183	-0.0041979436140129	-0.149640705623368	-0.147242483048467	-0.151841562129437	0.177189767613179	0.180509715669869	0.174143040356912	0.201758688085467	0.205146638391593	0.198649700738924	0.000255736265359268	0.000364988655055122	0.000373531275477657
102	0.423750140311331	0.18	0.369550789797814	0.352532145938232	0.386569433657396	0.198911104672477	0.465632167648647	0.445731347060743	0.48553298823655	1	0.74	1.35	0.308604344562225	0.32238277799366	0.336161211425096	0.427009664168419	0.446074607147982	0.465139550127544	0.436077262391883	0.455573352665981	0.475059046799145	0.369550789797814	1.11095401447355	-0.000807789371128004	-9.15690667163748e-05	-0.149640705623368	-0.147242483048467	-0.151841562129437	0.177189767613179	0.180509715669869	0.174143040356912	0.201758688085467	0.205146638391593	0.198649700738924	0.000255736265359268	0.000364988655055122	0.000373531275477657
102	0.423750140311331	0.18	0.375130349687493	0.358285474952948	0.391975224422037	0.207383774447866	0.479914788849887	0.459933412813079	0.499896164886696	1	0.74	1.35	0.319539541382348	0.333421637262138	0.347303733141928	0.44273147237297	0.46196552623026	0.481199580087551	0.452439097063573	0.472046436152796	0.491731371138938	0.375130349687493	1.10687738468655	0.00189749459667767	0.00205461237009471	-0.149640705623368	-0.147242483048467	-0.151841562129437	0.177189767613179	0.180509715669869	0.174143040356912	0.201758688085467	0.205146638391593	0.198649700738924	0.000255736265359268	0.000364988655055122	0.000373531275477657
102	0.423750140311331	0.18	0.376975899064337	0.359653327788847	0.394298470339827	0.201170186487686	0.474062035000424	0.453943439097372	0.494180630903476	1	0.74	1.35	0.315349009829724	0.329325154764888	0.343301299700052	0.436909814947526	0.45627348728187	0.475637159616213	0.446134043376642	0.465909781312575	0.485727481695846	0.376975899064337	1.10737444637566	0.00436730119555337	0.00479517165740058	-0.149640705623368	-0.147242483048467	-0.151841562129437	0.177189767613179	0.180509715669869	0.174143040356912	0.201758688085467	0.205146638391593	0.198649700738924	0.000255736265359268	0.000364988655055122	0.000373531275477657
102	0.423750140311331	0.18	0.377341364584463	0.360121279932841	0.394561449236084	0.205594683291274	0.478420987356335	0.45839275956739	0.498449215145281	1	0.74	1.36	0.31815270250518	0.332053521539617	0.345954340574054	0.440640363842354	0.459892948870895	0.479145533899435	0.44966091567008	0.46934427667904	0.488975642411335	0.377341364584463	1.11314682197843	0.00162504433034676	0.00404408789276586	-0.149640705623368	-0.147242483048467	-0.151841562129437	0.177189767613179	0.180509715669869	0.174143040356912	0.201758688085467	0.205146638391593	0.198649700738924	0.000255736265359268	0.000364988655055122	0.000373531275477657
102	0.423750140311331	0.18	0.377503231018822	0.360097930465774	0.39490853157187	0.199228231501976	0.47623382691967	0.455900130052998	0.496567523786342	1	0.75	1.35	0.316448769208725	0.330562766820819	0.344676764432914	0.438294410349105	0.457842870836184	0.477391331323264	0.447898724503718	0.467874959238234	0.487856131219138	0.377503231018822	1.11410027578226	0.00521073508520101	0.00796031750795743	-0.149640705623368	-0.147242483048467	-0.151841562129437	0.177189767613179	0.180509715669869	0.174143040356912	0.201758688085467	0.205146638391593	0.198649700738924	0.000255736265359268	0.000364988655055122	0.000373531275477657
102	0.423750140311331	0.18	0.377739613755529	0.360471165662654	0.395008061848404	0.202577234325688	0.477376532523902	0.4572055417962	0.497547523251604	1.01	0.74	1.36	0.314981539332396	0.32887789256624	0.342774245800084	0.435002273162168	0.454193700247701	0.473385127333234	0.444077540459246	0.463705894671313	0.483304650085125	0.377739613755529	1.11701929801863	0.00881527070893289	0.0136495169080231	-0.149640705623368	-0.147242483048467	-0.151841562129437	0.177189767613179	0.180509715669869	0.174143040356912	0.201758688085467	0.205146638391593	0.198649700738924	0.000255736265359268	0.000364988655055122	0.000373531275477657
102	0.423750140311331	0.18	0.378112341013906	0.3609435157466	0.395281166281213	0.198592275059821	0.469350294478336	0.449270472914571	0.489430116042101	1.01	0.75	1.35	0.310026700152387	0.323883121160154	0.337739542167921	0.428431232777133	0.447579659449153	0.466728086121174	0.43777676245302	0.457364892563466	0.476918420711032	0.378112341013906	1.11438059869537	-0.00577628007054352	-0.00215860991156681	-0.149640705623368	-0.147242483048467	-0.151841562129437	0.177189767613179	0.180509715669869	0.174143040356912	0.201758688085467	0.205146638391593	0.198649700738924	0.000255736265359268	0.000364988655055122	0.000373531275477657
102	0.423750140311331	0.18	0.378290591914261	0.361283492217792	0.395297691610731	0.211596483987267	0.481478728070644	0.461685604993507	0.50127185114778	1	0.74	1.36	0.319771202850396	0.333480252268627	0.347189301686858	0.442525565739954	0.461497270494738	0.480468975249521	0.451748302809543	0.471069164085042	0.490467321056264	0.378290591914261	1.11107044111813	0.00410943246071743	0.00517287632542056	-0.149640705623368	-0.147242483048467	-0.151841562129437	0.177189767613179	0.180509715669869	0.174143040356912	0.201758688085467	0.205146638391593	0.198649700738924	0.000255736265359268	0.000364988655055122	0.000373531275477657
102	0.423750140311331	0.18	0.3784588960473	0.361142839080469	0.39577495301413	0.202152295974856	0.475536776178114	0.455417055933067	0.495656496423161	0.99	0.73	1.35	0.316829643253023	0.330826755799738	0.344823868346453	0.439206792901113	0.458610365270158	0.478013937639203	0.448226093006017	0.468066071067584	0.487855566747442	0.3784588960473	1.10363469322412	-0.00282735663393924	-0.0044838532603329	-0.149640705623368	-0.147242483048467	-0.151841562129437	0.177189767613179	0.180509715669869	0.174143040356912	0.201758688085467	0.205146638391593	0.198649700738924	0.000255736265359268	0.000364988655055122	0.000373531275477657
102	0.423750140311331	0.18	0.378581439492563	0.361441072036807	0.395721806948318	0.206521643434355	0.479604223156466	0.459583262007035	0.499625184305896	1.01	0.74	1.37	0.317266532659276	0.331087708166508	0.344908883673741	0.438501621857745	0.4576041973015	0.476706772745254	0.447370537248746	0.466861985471567	0.4863288401147	0.378581439492563	1.11861436142578	-0.00615640259207644	-0.00220676040094276	-0.149640705623368	-0.147242483048467	-0.151841562129437	0.177189767613179	0.180509715669869	0.174143040356912	0.201758688085467	0.205146638391593	0.198649700738924	0.000255736265359268	0.000364988655055122	0.000373531275477657
102	0.423750140311331	0.18	0.379480239424158	0.362386515360138	0.396573963488179	0.202960839119936	0.470766469406836	0.450898366742834	0.490634572070839	1.01	0.74	1.37	0.311403787192095	0.325125288244727	0.338846789297358	0.430469175688781	0.449437099298829	0.468405022908876	0.439021471660943	0.458394526179568	0.477758585812474	0.379480239424158	1.11418914763867	-0.0088542267548182	-0.00668410581559879	-0.149640705623368	-0.147242483048467	-0.151841562129437	0.177189767613179	0.180509715669869	0.174143040356912	0.201758688085467	0.205146638391593	0.198649700738924	0.000255736265359268	0.000364988655055122	0.000373531275477657
102	0.423750140311331	0.18	0.379781803518285	0.362551575397387	0.397012031639183	0.210128771659898	0.486288258991956	0.466209062101167	0.506367455882744	1.01	0.75	1.36	0.32188318853641	0.335746402368695	0.34960961620098	0.444905075579948	0.464066729302463	0.483228383024978	0.454337180226526	0.473921965442948	0.493537235944636	0.379781803518285	1.11356634886058	-0.00180476661896384	0.0011504533178577	-0.149640705623368	-0.147242483048467	-0.151841562129437	0.177189767613179	0.180509715669869	0.174143040356912	0.201758688085467	0.205146638391593	0.198649700738924	0.000255736265359268	0.000364988655055122	0.000373531275477657
102	0.423750140311331	0.18	0.380086595792012	0.362690302690068	0.397482888893957	0.202281172748183	0.474160795210658	0.454107303626224	0.494214286795092	1.01	0.74	1.38	0.313482155496328	0.327325605528768	0.341169055561209	0.433268949014472	0.452402213671254	0.471535478328037	0.442054710536136	0.461532751247901	0.48107217967483	0.380086595792012	1.11625951321906	-0.00498491626547797	-0.000734230039147258	-0.149640705623368	-0.147242483048467	-0.151841562129437	0.177189767613179	0.180509715669869	0.174143040356912	0.201758688085467	0.205146638391593	0.198649700738924	0.000255736265359268	0.000364988655055122	0.000373531275477657
102	0.423750140311331	0.18	0.380294083191847	0.362966449509344	0.39762171687435	0.203231839915256	0.477761388472034	0.457614947905045	0.497907829039022	1	0.74	1.35	0.316677402291801	0.330619085126654	0.344560767961507	0.438097704917942	0.457384901315413	0.476672097712885	0.447240624267336	0.466984099042594	0.486612552631931	0.380294083191847	1.11109588381477	0.00567804209204989	0.00677795707536859	-0.149640705623368	-0.147242483048467	-0.151841562129437	0.177189767613179	0.180509715669869	0.174143040356912	0.201758688085467	0.205146638391593	0.198649700738924	0.000255736265359268	0.000364988655055122	0.000373531275477657
102	0.423750140311331	0.18	0.380349085959387	0.363186833581602	0.397511338337173	0.203167882346667	0.47176160925604	0.451864240328015	0.491658978184065	1	0.73	1.36	0.312510177022391	0.326271235612606	0.340032294202821	0.432232664238336	0.451265577258517	0.470298490278698	0.441085949506508	0.460545050898288	0.479919435379908	0.380349085959387	1.10829148592025	0.00241530869140754	0.00220544952616567	-0.149640705623368	-0.147242483048467	-0.151841562129437	0.177189767613179	0.180509715669869	0.174143040356912	0.201758688085467	0.205146638391593	0.198649700738924	0.000255736265359268	0.000364988655055122	0.000373531275477657
102	0.423750140311331	0.18	0.380965202428326	0.363871165765024	0.398059239091628	0.205624089205926	0.472877181152894	0.453082816688196	0.492671545617591	1.01	0.74	1.36	0.311381233500486	0.324984913437916	0.338588593375347	0.4296285632319	0.44839825400768	0.467167944783459	0.438603698080461	0.457751115659564	0.476933873967387	0.380965202428326	1.11446782926337	0.00432957192291577	0.00763722934519161	-0.149640705623368	-0.147242483048467	-0.151841562129437	0.177189767613179	0.180509715669869	0.174143040356912	0.201758688085467	0.205146638391593	0.198649700738924	0.000255736265359268	0.000364988655055122	0.000373531275477657
102	0.423750140311331	0.18	0.380997379917636	0.363524309056819	0.398470450778452	0.201325188759113	0.473272735963299	0.453197318232499	0.493348153694099	1	0.73	1.35	0.313595821760698	0.327487270070747	0.341378718380795	0.433821515372325	0.453038637343996	0.472255759315667	0.442719605292706	0.462290219630228	0.481901953031478	0.380997379917636	1.10645857622825	-0.0109525155723608	-0.0118006687411036	-0.149640705623368	-0.147242483048467	-0.151841562129437	0.177189767613179	0.180509715669869	0.174143040356912	0.201758688085467	0.205146638391593	0.198649700738924	0.000255736265359268	0.000364988655055122	0.000373531275477657
102	0.423750140311331	0.18	0.381595338298112	0.364265932100609	0.398924744495614	0.207762520463186	0.487078971982132	0.466822647831586	0.507335296132678	0.99	0.74	1.35	0.324859152999014	0.338955410618446	0.353051668237879	0.450388700842499	0.469931924720747	0.489475148598994	0.45988140806979	0.479842146835524	0.499796597242425	0.381595338298112	1.10288616715295	0.00690168106374961	0.00524538016802677	-0.149640705623368	-0.147242483048467	-0.151841562129437	0.177189767613179	0.180509715669869	0.174143040356912	0.201758688085467	0.205146638391593	0.198649700738924	0.000255736265359268	0.000364988655055122	0.000373531275477657
102	0.423750140311331	0.18	0.381741044469968	0.364219342695736	0.3992627462442	0.206276660824236	0.485269588267647	0.464996973298649	0.505542203236645	0.99	0.73	1.35	0.323810359461291	0.337927618534535	0.35204487760778	0.44905398578063	0.468631529456765	0.488209073132899	0.458455924170032	0.478446561394339	0.498390914614066	0.381741044469968	1.10200329830375	0.00783035405662568	0.00601422619759151	-0.149640705623368	-0.147242483048467	-0.151841562129437	0.177189767613179	0.180509715669869	0.174143040356912	0.201758688085467	0.205146638391593	0.198649700738924	0.000255736265359268	0.000364988655055122	0.000373531275477657
102	0.423750140311331	0.18	0.381994256679166	0.364468275494312	0.39952023786402	0.196656350070637	0.469859289922758	0.449634608878464	0.490083970967053	1.01	0.74	1.36	0.309460931509393	0.323380564277562	0.337300197045732	0.427216778712826	0.446433099955956	0.465649421199087	0.43618751821329	0.455808421319262	0.475393004725002	0.381994256679166	1.11239118875942	-0.00123044377940904	0.00175679930482245	-0.149640705623368	-0.147242483048467	-0.151841562129437	0.177189767613179	0.180509715669869	0.174143040356912	0.201758688085467	0.205146638391593	0.198649700738924	0.000255736265359268	0.000364988655055122	0.000373531275477657
102	0.423750140311331	0.18	0.382083791016916	0.364913588841194	0.399253993192638	0.208581173932557	0.478864894876304	0.458999563996139	0.498730225756468	1.01	0.73	1.35	0.316668762786425	0.330374069382789	0.344079375979154	0.437571956461477	0.456509908435351	0.475447860409225	0.446522221702522	0.465879323038907	0.485157663907346	0.382083791016916	1.11030836205338	0.00617133430360828	0.00727890765449282	-0.149640705623368	-0.147242483048467	-0.151841562129437	0.177189767613179	0.180509715669869	0.174143040356912	0.201758688085467	0.205146638391593	0.198649700738924	0.000255736265359268	0.000364988655055122	0.000373531275477657
102	0.423750140311331	0.18	0.382197473205939	0.36462734313827	0.399767603273608	0.204387296743206	0.480986019439139	0.460775683822004	0.501196355056274	1	0.74	1.35	0.319436662797286	0.3334476499006	0.347458637003913	0.442220720514059	0.46161720668344	0.481013692852821	0.451764422572267	0.471555154983811	0.491437666767022	0.382197473205939	1.10742166692553	-0.0027437804620657	-0.00265476113675894	-0.149640705623368	-0.147242483048467	-0.151841562129437	0.177189767613179	0.180509715669869	0.174143040356912	0.201758688085467	0.205146638391593	0.198649700738924	0.000255736265359268	0.000364988655055122	0.000373531275477657
102	0.423750140311331	0.18	0.383952758228995	0.366397138059451	0.401508378398539	0.195854817530199	0.469500756399721	0.449240097401419	0.489761415398022	1.01	0.74	1.35	0.309782021419381	0.323753142733102	0.337724264046822	0.427974371313192	0.447275949349849	0.466577527386507	0.437059858054937	0.456826463020285	0.47648525308239	0.383952758228995	1.10740462651567	-0.000983150196642189	5.37084040317299e-05	-0.149640705623368	-0.147242483048467	-0.151841562129437	0.177189767613179	0.180509715669869	0.174143040356912	0.201758688085467	0.205146638391593	0.198649700738924	0.000255736265359268	0.000364988655055122	0.000373531275477657
102	0.423750140311331	0.18	0.384320159679102	0.366832535362863	0.40180778399534	0.205029793254569	0.481818040729364	0.461612654118642	0.502023427340086	0.99	0.74	1.35	0.321130585249163	0.335186888882943	0.349243192516723	0.445164006792774	0.464649414703872	0.484134822614969	0.454597300961189	0.474587975529467	0.494481376677887	0.384320159679102	1.10356178068226	-0.00721630419254238	-0.00818967562721664	-0.149640705623368	-0.147242483048467	-0.151841562129437	0.177189767613179	0.180509715669869	0.174143040356912	0.201758688085467	0.205146638391593	0.198649700738924	0.000255736265359268	0.000364988655055122	0.000373531275477657
102	0.423750140311331	0.18	0.384334967784751	0.366927666492118	0.401742269077384	0.210759271871218	0.488634299531089	0.468496476673031	0.508772122389147	1	0.74	1.33	0.325755501791571	0.33975775563284	0.35376000947411	0.451487153342987	0.470893848525148	0.490300543707309	0.461591018795274	0.481439356037696	0.50126755298604	0.384334967784751	1.1010546730355	0.00298732994291341	0.00122600318567903	-0.149640705623368	-0.147242483048467	-0.151841562129437	0.177189767613179	0.180509715669869	0.174143040356912	0.201758688085467	0.205146638391593	0.198649700738924	0.000255736265359268	0.000364988655055122	0.000373531275477657
102	0.423750140311331	0.18	0.384464477458727	0.367048275941918	0.401880678975536	0.202004352218343	0.472792404723071	0.452779618460933	0.492805190985209	0.99	0.74	1.34	0.315428351681006	0.329370234057841	0.343312116434676	0.43749775050719	0.456835080665353	0.476172410823517	0.446940605130404	0.466665400149341	0.486409723749804	0.384464477458727	1.10036646499602	-0.00257740306942713	-0.00539638231314238	-0.149640705623368	-0.147242483048467	-0.151841562129437	0.177189767613179	0.180509715669869	0.174143040356912	0.201758688085467	0.205146638391593	0.198649700738924	0.000255736265359268	0.000364988655055122	0.000373531275477657
102	0.423750140311331	0.18	0.38458341022569	0.366987499365281	0.4021793210861	0.200168362764273	0.469424415577303	0.449440323919409	0.489408507235198	1	0.74	1.36	0.312039726128024	0.325914383465101	0.339789040802178	0.432227816019253	0.451446563943547	0.470665311867842	0.441017377906875	0.460666899062435	0.480257063293731	0.38458341022569	1.10325107341138	0.00251951313944733	0.000791238389713394	-0.149640705623368	-0.147242483048467	-0.151841562129437	0.177189767613179	0.180509715669869	0.174143040356912	0.201758688085467	0.205146638391593	0.198649700738924	0.000255736265359268	0.000364988655055122	0.000373531275477657
102	0.423750140311331	0.18	0.384632867793838	0.367010608260994	0.402255127326681	0.200660751364113	0.474027368783564	0.453878301972427	0.494176435594701	1	0.74	1.34	0.314849704589622	0.328826860372734	0.342804016155846	0.435974867009696	0.455329144764724	0.474683422519752	0.445423809417771	0.465181073824653	0.484977492973253	0.384632867793838	1.10027904199263	0.00636525055413	0.00444525748057897	-0.149640705623368	-0.147242483048467	-0.151841562129437	0.177189767613179	0.180509715669869	0.174143040356912	0.201758688085467	0.205146638391593	0.198649700738924	0.000255736265359268	0.000364988655055122	0.000373531275477657
102	0.423750140311331	0.18	0.385163327520779	0.367764988119795	0.402561666921762	0.203153975466152	0.482448346100301	0.462099371379768	0.502797320820833	1	0.75	1.35	0.320351874410614	0.334458866537853	0.348565858665093	0.443486409974321	0.463015745663572	0.482545081352822	0.453114083425326	0.473069413920381	0.493040107971225	0.385163327520779	1.11131993571556	-0.00449368836341841	-0.00160403058993	-0.149640705623368	-0.147242483048467	-0.151841562129437	0.177189767613179	0.180509715669869	0.174143040356912	0.201758688085467	0.205146638391593	0.198649700738924	0.000255736265359268	0.000364988655055122	0.000373531275477657
102	0.423750140311331	0.18	0.3852551966585	0.367729126102021	0.40278126721498	0.198957652492442	0.472871427792189	0.452664157281243	0.493078698303136	0.99	0.73	1.34	0.315518784474371	0.329603781765635	0.3436887790569	0.437715301513985	0.457255243791718	0.47679518606945	0.44684219738822	0.466830064766085	0.486729222309312	0.3852551966585	1.10016703567009	0.000901243230201301	-0.00279113022940888	-0.149640705623368	-0.147242483048467	-0.151841562129437	0.177189767613179	0.180509715669869	0.174143040356912	0.201758688085467	0.205146638391593	0.198649700738924	0.000255736265359268	0.000364988655055122	0.000373531275477657
102	0.423750140311331	0.18	0.385445910384095	0.368135059241887	0.402756761526302	0.204336333033338	0.477014615070283	0.456968010716034	0.497061219424531	1.01	0.75	1.36	0.315056183634846	0.328877296961337	0.342698410287827	0.435231749780678	0.45432481206438	0.473417874348082	0.444454008831999	0.463890028835636	0.483370278595633	0.385445910384095	1.11355147318743	0.00565581058689192	0.00907110415208183	-0.149640705623368	-0.147242483048467	-0.151841562129437	0.177189767613179	0.180509715669869	0.174143040356912	0.201758688085467	0.205146638391593	0.198649700738924	0.000255736265359268	0.000364988655055122	0.000373531275477657
102	0.423750140311331	0.18	0.38572189946214	0.368229941283073	0.403213857641208	0.203244641396156	0.479055075044414	0.458854880238374	0.499255269850455	1.01	0.74	1.36	0.316643388266242	0.330582998374998	0.344522608483754	0.437576438295561	0.45683989102709	0.47610334375862	0.446725354118929	0.466407297480446	0.486066193002319	0.38572189946214	1.11338311231387	0.00104881314801003	0.00447814448641023	-0.149640705623368	-0.147242483048467	-0.151841562129437	0.177189767613179	0.180509715669869	0.174143040356912	0.201758688085467	0.205146638391593	0.198649700738924	0.000255736265359268	0.000364988655055122	0.000373531275477657
102	0.423750140311331	0.18	0.386206508571132	0.368858786903132	0.403554230239132	0.204841228450616	0.477508661400199	0.457472401217615	0.497544921582784	1	0.73	1.37	0.316528192840243	0.3303914143373	0.344254635834357	0.43786431737249	0.457041787672761	0.476219257973033	0.446422891856363	0.466035664178529	0.485497896174679	0.386206508571132	1.11066032811245	0.00144351275615525	0.00314085989403299	-0.149640705623368	-0.147242483048467	-0.151841562129437	0.177189767613179	0.180509715669869	0.174143040356912	0.201758688085467	0.205146638391593	0.198649700738924	0.000255736265359268	0.000364988655055122	0.000373531275477657
102	0.423750140311331	0.18	0.386290799349508	0.368893007025913	0.403688591673103	0.202153044553441	0.477804836051471	0.457589202254759	0.498020469848184	1.01	0.75	1.37	0.314924180178814	0.328837078186142	0.342749976193469	0.434752814638303	0.453959569626208	0.473166324614113	0.443862755575256	0.463480965461049	0.483093190682586	0.386290799349508	1.11829824237876	-0.00795644430500808	-0.00253902734044915	-0.149640705623368	-0.147242483048467	-0.151841562129437	0.177189767613179	0.180509715669869	0.174143040356912	0.201758688085467	0.205146638391593	0.198649700738924	0.000255736265359268	0.000364988655055122	0.000373531275477657
102	0.423750140311331	0.18	0.386498115270303	0.369164821180901	0.403831409359705	0.20620215549741	0.479300344756747	0.459272543804067	0.499328145709428	1	0.74	1.35	0.317406351575807	0.331247699847627	0.345089048119447	0.438883458813345	0.458022139479367	0.477160820145389	0.448031123244207	0.467547581536973	0.487069440264044	0.386498115270303	1.10858812531143	-0.000615285324585149	-0.00026715503023353	-0.149640705623368	-0.147242483048467	-0.151841562129437	0.177189767613179	0.180509715669869	0.174143040356912	0.201758688085467	0.205146638391593	0.198649700738924	0.000255736265359268	0.000364988655055122	0.000373531275477657
102	0.423750140311331	0.18	0.386641425494802	0.369138830015035	0.404144020974569	0.202656542804943	0.477261075962882	0.457099912699635	0.497422239226129	1	0.74	1.34	0.317858882696578	0.331878585283854	0.345898287871131	0.440557538805894	0.459989072743981	0.479420606682069	0.449890153786339	0.469683581444349	0.48957839096023	0.386641425494802	1.10142468278447	-0.00582739695649168	-0.00725765756258618	-0.149640705623368	-0.147242483048467	-0.151841562129437	0.177189767613179	0.180509715669869	0.174143040356912	0.201758688085467	0.205146638391593	0.198649700738924	0.000255736265359268	0.000364988655055122	0.000373531275477657
102	0.423750140311331	0.18	0.386874871842795	0.369172044503805	0.404577699181784	0.200504944836187	0.476330759416761	0.456073945324042	0.496587573509479	1	0.74	1.36	0.316121790003452	0.330162540185328	0.344203290367203	0.437602087288404	0.45703846206857	0.476474836848735	0.446764015398686	0.466544257056544	0.486371506356074	0.386874871842795	1.10772906752043	0.00124349580588332	0.00307809888261356	-0.149640705623368	-0.147242483048467	-0.151841562129437	0.177189767613179	0.180509715669869	0.174143040356912	0.201758688085467	0.205146638391593	0.198649700738924	0.000255736265359268	0.000364988655055122	0.000373531275477657
102	0.423750140311331	0.18	0.387070983298359	0.369442150268755	0.404699816327963	0.206992336843466	0.488978376401459	0.468595363454666	0.509361389348252	0.99	0.74	1.35	0.326322568035519	0.340516983191619	0.354711398347718	0.452541311516621	0.472226003536615	0.491910695556609	0.462295289825748	0.482472691922119	0.502514725835258	0.387070983298359	1.10399536784644	-0.00777521234449552	-0.00896852493498303	-0.149640705623368	-0.147242483048467	-0.151841562129437	0.177189767613179	0.180509715669869	0.174143040356912	0.201758688085467	0.205146638391593	0.198649700738924	0.000255736265359268	0.000364988655055122	0.000373531275477657
102	0.423750140311331	0.18	0.387090267686401	0.36956795736439	0.404612578008413	0.202911650285697	0.477094874581459	0.456956627821804	0.497233121341114	0.99	0.74	1.35	0.318858492414228	0.332910703522879	0.34696291463153	0.442536197153567	0.462038930226591	0.481541663299615	0.451957982475454	0.471856286709985	0.491773355839063	0.387090267686401	1.10209007962563	0.00167167964572161	0.000283866498410767	-0.149640705623368	-0.147242483048467	-0.151841562129437	0.177189767613179	0.180509715669869	0.174143040356912	0.201758688085467	0.205146638391593	0.198649700738924	0.000255736265359268	0.000364988655055122	0.000373531275477657
102	0.423750140311331	0.18	0.387611461465044	0.370037334801724	0.405185588128363	0.209799954809046	0.489335097390335	0.469110058550162	0.509560136230509	0.99	0.74	1.36	0.326514060794462	0.340591268138599	0.354668475482735	0.452717041460161	0.472235317779877	0.491753594099593	0.461885059073588	0.481938780514648	0.501798847465703	0.387611461465044	1.10551572885773	-0.00572570488452031	-0.00707394970382415	-0.149640705623368	-0.147242483048467	-0.151841562129437	0.177189767613179	0.180509715669869	0.174143040356912	0.201758688085467	0.205146638391593	0.198649700738924	0.000255736265359268	0.000364988655055122	0.000373531275477657
102	0.423750140311331	0.18	0.387820888364039	0.370441538796695	0.405200237931384	0.210993766862295	0.488335923395385	0.468224572405068	0.508447274385701	1	0.74	1.36	0.32411780475122	0.338039429795544	0.351961054839869	0.448443392837669	0.467705095456823	0.486966798075977	0.457661704645655	0.477305607847021	0.497014437201384	0.387820888364039	1.11064920477038	-0.00161131649139618	-0.000214417355619997	-0.149640705623368	-0.147242483048467	-0.151841562129437	0.177189767613179	0.180509715669869	0.174143040356912	0.201758688085467	0.205146638391593	0.198649700738924	0.000255736265359268	0.000364988655055122	0.000373531275477657
102	0.423750140311331	0.18	0.387860205023751	0.370445600191689	0.405274809855814	0.201664879350593	0.477260028816267	0.457036836437591	0.497483221194942	1.01	0.74	1.35	0.314868231093418	0.328800676585052	0.342733122076685	0.434847335957823	0.454088676325429	0.473330016693035	0.444150244372748	0.463765485613959	0.483471320721194	0.387860205023751	1.11020693738257	-0.000813617659691992	0.00102734330579273	-0.149640705623368	-0.147242483048467	-0.151841562129437	0.177189767613179	0.180509715669869	0.174143040356912	0.201758688085467	0.205146638391593	0.198649700738924	0.000255736265359268	0.000364988655055122	0.000373531275477657
102	0.423750140311331	0.18	0.387906443738435	0.370349711850088	0.405463175626782	0.200708601326885	0.477087158944447	0.456811056687178	0.497363261201716	1.01	0.74	1.37	0.314811859312333	0.328785158245833	0.342758457179333	0.434822059773473	0.454122154240584	0.473422248707694	0.443591972252856	0.46332375606933	0.482981184959314	0.387906443738435	1.11329017185751	-0.00462749561554209	-0.00209725744165618	-0.149640705623368	-0.147242483048467	-0.151841562129437	0.177189767613179	0.180509715669869	0.174143040356912	0.201758688085467	0.205146638391593	0.198649700738924	0.000255736265359268	0.000364988655055122	0.000373531275477657
102	0.423750140311331	0.18	0.388094320907375	0.37065096186477	0.40553767994998	0.20407873340417	0.477675851487305	0.457585541691398	0.497766161283212	1.01	0.74	1.35	0.315692997786618	0.329553510298635	0.343414022810652	0.436223532725516	0.455375942743381	0.474528352761246	0.445628882339637	0.465137495795871	0.484716266193672	0.388094320907375	1.10871750764928	0.00683328779797459	0.00904488188664413	-0.149640705623368	-0.147242483048467	-0.151841562129437	0.177189767613179	0.180509715669869	0.174143040356912	0.201758688085467	0.205146638391593	0.198649700738924	0.000255736265359268	0.000364988655055122	0.000373531275477657
102	0.423750140311331	0.18	0.388552407321234	0.371088985215499	0.406015829426968	0.203811291713277	0.480769061746878	0.46053199488753	0.501006128606227	0.99	0.73	1.35	0.321035510836973	0.335142711138267	0.349249911439561	0.445386188101732	0.464957705752848	0.484529223403964	0.454632901463909	0.474660860858748	0.494661803241472	0.388552407321234	1.10189209159747	0.0050980418883568	0.00331354966306928	-0.149640705623368	-0.147242483048467	-0.151841562129437	0.177189767613179	0.180509715669869	0.174143040356912	0.201758688085467	0.205146638391593	0.198649700738924	0.000255736265359268	0.000364988655055122	0.000373531275477657
102	0.423750140311331	0.18	0.388697979354862	0.371103338998286	0.406292619711439	0.20426554515625	0.474323460936273	0.454385612192637	0.49426130967991	1	0.74	1.36	0.314136651305908	0.327920558345452	0.341704465384996	0.434419745312817	0.453481517826917	0.472543290341017	0.443383655759148	0.462897791386211	0.482331679581239	0.388697979354862	1.10310138562958	-0.00598358665874084	-0.00701592801715467	-0.149640705623368	-0.147242483048467	-0.151841562129437	0.177189767613179	0.180509715669869	0.174143040356912	0.201758688085467	0.205146638391593	0.198649700738924	0.000255736265359268	0.000364988655055122	0.000373531275477657
102	0.423750140311331	0.18	0.388726642248794	0.371216338361549	0.406236946136039	0.206232940838458	0.486307520795652	0.46598883228725	0.506626209304055	1	0.74	1.36	0.323059738940986	0.337146235763084	0.351232732585183	0.447241246148455	0.46674247651914	0.486243706889826	0.45663861572811	0.476575203127498	0.496489302277939	0.388726642248794	1.10814685742023	-0.0010509352729365	-3.90432394377216e-05	-0.149640705623368	-0.147242483048467	-0.151841562129437	0.177189767613179	0.180509715669869	0.174143040356912	0.201758688085467	0.205146638391593	0.198649700738924	0.000255736265359268	0.000364988655055122	0.000373531275477657
102	0.423750140311331	0.18	0.389065421975612	0.371667158854262	0.406463685096962	0.209248722991148	0.488759775460614	0.468524870574674	0.508994680346553	1	0.74	1.36	0.325220974640608	0.33926679355454	0.353312612468472	0.450449168331793	0.469903410037178	0.489357651742564	0.459946046236282	0.47977071801017	0.499678084145292	0.389065421975612	1.10991399844471	0.00229928616556819	0.00452638159020487	-0.149640705623368	-0.147242483048467	-0.151841562129437	0.177189767613179	0.180509715669869	0.174143040356912	0.201758688085467	0.205146638391593	0.198649700738924	0.000255736265359268	0.000364988655055122	0.000373531275477657
102	0.423750140311331	0.18	0.389814125861907	0.372254471496456	0.407373780227358	0.20639680123831	0.487854648211496	0.467481514345996	0.508227782076997	1	0.74	1.36	0.323361640568161	0.337453941093626	0.35154624161909	0.447268252477817	0.466760479874802	0.486252707271787	0.456543023172601	0.476447040154494	0.4963677191596	0.389814125861907	1.11190103062182	0.00322058036160246	0.00578488760820061	-0.149640705623368	-0.147242483048467	-0.151841562129437	0.177189767613179	0.180509715669869	0.174143040356912	0.201758688085467	0.205146638391593	0.198649700738924	0.000255736265359268	0.000364988655055122	0.000373531275477657
102	0.423750140311331	0.18	0.389963007923295	0.372530245548079	0.407395770298511	0.205230524289612	0.481098302260213	0.460935513302651	0.501261091217774	1	0.73	1.35	0.31946701666414	0.333441522533189	0.347416028402237	0.442219725146427	0.461563825858285	0.480907926570142	0.451420784741731	0.471154693522591	0.490915585461551	0.389963007923295	1.10596007770186	0.00819306392286022	0.00749493935167284	-0.149640705623368	-0.147242483048467	-0.151841562129437	0.177189767613179	0.180509715669869	0.174143040356912	0.201758688085467	0.205146638391593	0.198649700738924	0.000255736265359268	0.000364988655055122	0.000373531275477657
102	0.423750140311331	0.18	0.390418285373713	0.372955812154476	0.40788075859295	0.206975938002278	0.48657625062118	0.466292356816378	0.506860144425982	1	0.74	1.35	0.324058476778421	0.338155143029607	0.352251809280793	0.449046832886628	0.468580539880762	0.488114246874896	0.45869880852665	0.478629343488373	0.498617874603858	0.390418285373713	1.10353043548531	0.00942963628649151	0.00850653754818522	-0.149640705623368	-0.147242483048467	-0.151841562129437	0.177189767613179	0.180509715669869	0.174143040356912	0.201758688085467	0.205146638391593	0.198649700738924	0.000255736265359268	0.000364988655055122	0.000373531275477657
102	0.423750140311331	0.18	0.391268462477548	0.373656836795495	0.408880088159601	0.205604523860793	0.483138281825555	0.462913182343223	0.503363381307886	1	0.73	1.36	0.320489759348072	0.334492249476074	0.348494739604077	0.44344966178288	0.462824382285687	0.482199102788495	0.452402570664025	0.472160985572261	0.491911985389436	0.391268462477548	1.10505179968246	0.00231305480393383	0.00235300933518431	-0.149640705623368	-0.147242483048467	-0.151841562129437	0.177189767613179	0.180509715669869	0.174143040356912	0.201758688085467	0.205146638391593	0.198649700738924	0.000255736265359268	0.000364988655055122	0.000373531275477657
102	0.423750140311331	0.18	0.391467335166935	0.373740752204808	0.409193918129061	0.202456306329281	0.48076963065443	0.460447661763444	0.501091599545416	1	0.74	1.37	0.318399802639436	0.332452454919944	0.346505107200453	0.440353725036808	0.459788843171528	0.479223961306247	0.449198581227766	0.469057718188013	0.48887249917188	0.391467335166935	1.10868645818	-0.00304391770855163	-0.00242908007945317	-0.149640705623368	-0.147242483048467	-0.151841562129437	0.177189767613179	0.180509715669869	0.174143040356912	0.201758688085467	0.205146638391593	0.198649700738924	0.000255736265359268	0.000364988655055122	0.000373531275477657
102	0.423750140311331	0.18	0.392315620183211	0.374559630018298	0.410071610348125	0.202524292810761	0.478399246387849	0.458181729072253	0.498616763703445	1	0.74	1.34	0.316914437507862	0.330898458959025	0.344882480410188	0.438342890211458	0.457685008001626	0.477027125791794	0.447904062660065	0.467634441627091	0.487398133192202	0.392315620183211	1.10151371536334	0.000537497733194852	-0.0010575787501176	-0.149640705623368	-0.147242483048467	-0.151841562129437	0.177189767613179	0.180509715669869	0.174143040356912	0.201758688085467	0.205146638391593	0.198649700738924	0.000255736265359268	0.000364988655055122	0.000373531275477657
102	0.423750140311331	0.18	0.392446918333647	0.3748126556579	0.410081181009393	0.205918039535096	0.482511850481991	0.462332340338266	0.502691360625716	1	0.73	1.33	0.321418073789589	0.335447071362348	0.349476068935106	0.445448016284874	0.464890573032139	0.484333129779404	0.45513394251457	0.474991413031612	0.494827337918367	0.392446918333647	1.09794560034126	0.00999674119102778	0.00571905530336879	-0.149640705623368	-0.147242483048467	-0.151841562129437	0.177189767613179	0.180509715669869	0.174143040356912	0.201758688085467	0.205146638391593	0.198649700738924	0.000255736265359268	0.000364988655055122	0.000373531275477657
102	0.423750140311331	0.18	0.392825676115594	0.375197434194075	0.410453918037114	0.201500009822	0.473003997267868	0.452950879677131	0.493057114858604	1	0.74	1.35	0.314848349812621	0.32878736895426	0.342726388095899	0.436317561478579	0.455634286006127	0.474951010533674	0.445436172764253	0.465106421365489	0.484882513108226	0.392825676115594	1.103116783251	0.00342235508251887	0.00253989456081545	-0.149640705623368	-0.147242483048467	-0.151841562129437	0.177189767613179	0.180509715669869	0.174143040356912	0.201758688085467	0.205146638391593	0.198649700738924	0.000255736265359268	0.000364988655055122	0.000373531275477657
102	0.423750140311331	0.18	0.392932122273886	0.375050626574727	0.410813617973044	0.200733582632386	0.480481383911576	0.460062617610387	0.500900150212765	1	0.74	1.36	0.317822023877512	0.331927785533682	0.346033547189851	0.439388851105496	0.458890062294249	0.478391273483003	0.448716684971075	0.468732067478732	0.48858887877866	0.392932122273886	1.10594557486567	-0.0083735216641895	-0.00719754987088796	-0.149640705623368	-0.147242483048467	-0.151841562129437	0.177189767613179	0.180509715669869	0.174143040356912	0.201758688085467	0.205146638391593	0.198649700738924	0.000255736265359268	0.000364988655055122	0.000373531275477657
102	0.423750140311331	0.18	0.392990876608284	0.37532769390734	0.410654059309229	0.205668858923965	0.486473629901287	0.466112916222893	0.506834343579681	1	0.74	1.37	0.323667323402998	0.337805738086424	0.351944152769851	0.448361920433497	0.467947236284036	0.487532552134575	0.457599830422636	0.477646773854333	0.497578835121257	0.392990876608284	1.11116221906483	0.00210746686757497	0.00483007278474395	-0.149640705623368	-0.147242483048467	-0.151841562129437	0.177189767613179	0.180509715669869	0.174143040356912	0.201758688085467	0.205146638391593	0.198649700738924	0.000255736265359268	0.000364988655055122	0.000373531275477657
102	0.423750140311331	0.18	0.393130161509796	0.375227415550843	0.411032907468748	0.202087601057005	0.47911763629283	0.458842345205269	0.499392927380391	1	0.74	1.33	0.318738351145008	0.332822737465855	0.346907123786702	0.441598239558393	0.461111549400787	0.48062485924318	0.451349722309273	0.47129360465981	0.491254966921218	0.393130161509796	1.09618544977925	-0.0019575466050774	-0.00530923684678703	-0.149640705623368	-0.147242483048467	-0.151841562129437	0.177189767613179	0.180509715669869	0.174143040356912	0.201758688085467	0.205146638391593	0.198649700738924	0.000255736265359268	0.000364988655055122	0.000373531275477657
102	0.423750140311331	0.18	0.393400049077402	0.375692162050568	0.411107936104236	0.210720736247981	0.497050265783848	0.476563227112169	0.517537304455528	1	0.75	1.36	0.329149891704093	0.343299759290359	0.357449626876625	0.455011783171482	0.474572344011209	0.494132904850935	0.464838709309787	0.484881607124232	0.504876547983393	0.393400049077402	1.11079261608392	0.00147439578995807	0.00530589425083696	-0.149640705623368	-0.147242483048467	-0.151841562129437	0.177189767613179	0.180509715669869	0.174143040356912	0.201758688085467	0.205146638391593	0.198649700738924	0.000255736265359268	0.000364988655055122	0.000373531275477657
102	0.423750140311331	0.18	0.393437785880525	0.375716769828334	0.411158801932716	0.202552987192158	0.47932498442224	0.459070143985288	0.499579824859191	1	0.74	1.36	0.3179594554463	0.331988287684389	0.346017119922477	0.44001819575645	0.459432436610866	0.478846677465283	0.4493101977344	0.469124236540482	0.488924799101463	0.393437785880525	1.10640102647017	-0.00233397785034324	-0.00135045188356224	-0.149640705623368	-0.147242483048467	-0.151841562129437	0.177189767613179	0.180509715669869	0.174143040356912	0.201758688085467	0.205146638391593	0.198649700738924	0.000255736265359268	0.000364988655055122	0.000373531275477657
102	0.423750140311331	0.18	0.393514472792713	0.375850452868552	0.411178492716874	0.205840150552745	0.48170948698014	0.461558733718235	0.501860240242045	0.99	0.73	1.32	0.322839791534272	0.336934346586724	0.351028901639177	0.44847885626934	0.468058567616285	0.487638278963231	0.458385562505206	0.478449242346995	0.498459656262839	0.393514472792713	1.08845056809478	0.00292523838762085	-0.00403229857709024	-0.149640705623368	-0.147242483048467	-0.151841562129437	0.177189767613179	0.180509715669869	0.174143040356912	0.201758688085467	0.205146638391593	0.198649700738924	0.000255736265359268	0.000364988655055122	0.000373531275477657
102	0.423750140311331	0.18	0.393763523716996	0.376072241249267	0.411454806184725	0.20472412266338	0.481965336012606	0.461734801044295	0.502195870980918	1	0.74	1.36	0.32012199427121	0.334147879226345	0.34817376418148	0.443180397969531	0.462597986849805	0.482015575730078	0.452384813954605	0.472212297331869	0.492083907736251	0.393763523716996	1.10573451631358	-0.000365240200129539	-3.39701150128802e-05	-0.149640705623368	-0.147242483048467	-0.151841562129437	0.177189767613179	0.180509715669869	0.174143040356912	0.201758688085467	0.205146638391593	0.198649700738924	0.000255736265359268	0.000364988655055122	0.000373531275477657
102	0.423750140311331	0.18	0.394668356431135	0.376933525663062	0.412403187199207	0.206517273511407	0.481452544820001	0.461354157952679	0.501550931687323	1	0.74	1.34	0.320877776750121	0.334856464452577	0.348835152155033	0.444774327289078	0.464150432054618	0.483526536820158	0.454339484601199	0.474175098961077	0.493924535014055	0.394668356431135	1.09686365980275	-0.00333290925088169	-0.00645978342323237	-0.149640705623368	-0.147242483048467	-0.151841562129437	0.177189767613179	0.180509715669869	0.174143040356912	0.201758688085467	0.205146638391593	0.198649700738924	0.000255736265359268	0.000364988655055122	0.000373531275477657
102	0.423750140311331	0.18	0.394684532378241	0.376765770825572	0.412603293930909	0.201535436577305	0.479772986354516	0.459435134840874	0.500110837868159	0.99	0.74	1.34	0.319848784294576	0.334007555769586	0.348166327244596	0.44351252767015	0.463145531870667	0.482778536071184	0.453072897749035	0.473092588772195	0.493139638331086	0.394684532378241	1.0993092440435	0.00228693233775223	5.88157785188014e-05	-0.149640705623368	-0.147242483048467	-0.151841562129437	0.177189767613179	0.180509715669869	0.174143040356912	0.201758688085467	0.205146638391593	0.198649700738924	0.000255736265359268	0.000364988655055122	0.000373531275477657
102	0.423750140311331	0.18	0.394998464143706	0.377300986952462	0.41269594133495	0.207193408529744	0.484939138172482	0.464736873210064	0.5051414031349	1	0.74	1.35	0.321303861675192	0.335271046379463	0.349238231083733	0.444337107242824	0.463652587658978	0.482968068075132	0.453719433523968	0.473450254566832	0.493213187488431	0.394998464143706	1.1085236021145	0.00449178434030562	0.00572858680907006	-0.149640705623368	-0.147242483048467	-0.151841562129437	0.177189767613179	0.180509715669869	0.174143040356912	0.201758688085467	0.205146638391593	0.198649700738924	0.000255736265359268	0.000364988655055122	0.000373531275477657
102	0.423750140311331	0.18	0.395085264346077	0.377305238763083	0.412865289929071	0.208525852526076	0.488133817770342	0.467880579196623	0.50838705634406	1	0.73	1.36	0.324293513543019	0.338331270589858	0.352369027636696	0.448907707784733	0.468339663945334	0.487771620105935	0.45802963586904	0.47781991652674	0.497689292579627	0.395085264346077	1.10360506555591	-0.00425772214703334	-0.00564486693498373	-0.149640705623368	-0.147242483048467	-0.151841562129437	0.177189767613179	0.180509715669869	0.174143040356912	0.201758688085467	0.205146638391593	0.198649700738924	0.000255736265359268	0.000364988655055122	0.000373531275477657
102	0.423750140311331	0.18	0.395367164713626	0.377596893240904	0.413137436186349	0.200059112156528	0.473813835603948	0.453635995075392	0.493991676132505	0.99	0.73	1.34	0.317039320023456	0.331141306881117	0.345243293738779	0.440280857404352	0.459864658127671	0.479448458850991	0.449700469149781	0.469670320863972	0.4897038674034	0.395367164713626	1.09374904618974	0.00245422587534533	-0.00229200181815771	-0.149640705623368	-0.147242483048467	-0.151841562129437	0.177189767613179	0.180509715669869	0.174143040356912	0.201758688085467	0.205146638391593	0.198649700738924	0.000255736265359268	0.000364988655055122	0.000373531275477657
102	0.423750140311331	0.18	0.396069233277218	0.378271357328549	0.413867109225888	0.210434273345978	0.489465771415342	0.469273954418087	0.509657588412598	1	0.75	1.35	0.325241587668908	0.339236011515104	0.353230435361301	0.450210633727139	0.469582198334234	0.488953762941329	0.459873811497759	0.47969043073101	0.49947654129019	0.396069233277218	1.10578689219277	-0.00412377039895527	-0.00339798934593351	-0.149640705623368	-0.147242483048467	-0.151841562129437	0.177189767613179	0.180509715669869	0.174143040356912	0.201758688085467	0.205146638391593	0.198649700738924	0.000255736265359268	0.000364988655055122	0.000373531275477657
102	0.423750140311331	0.18	0.396117683591934	0.378288771491022	0.413946595692845	0.205069247791819	0.483276702088186	0.463012598034915	0.503540806141457	1.01	0.73	1.35	0.319404675297375	0.333383667667771	0.347362660038167	0.441335057297691	0.460650427033619	0.479965796769546	0.450491163288618	0.470229811169134	0.489949677710598	0.396117683591934	1.1031208209349	0.00223244282367519	0.000973690668593316	-0.149640705623368	-0.147242483048467	-0.151841562129437	0.177189767613179	0.180509715669869	0.174143040356912	0.201758688085467	0.205146638391593	0.198649700738924	0.000255736265359268	0.000364988655055122	0.000373531275477657
102	0.423750140311331	0.18	0.396787241167152	0.378970807233538	0.414603675100767	0.212172949809779	0.497613162305853	0.477192046688704	0.518034277923001	1	0.74	1.34	0.331345209778502	0.345524907208558	0.359704604638614	0.458989483412521	0.47863163246522	0.49827378151792	0.469134921935343	0.48915405502193	0.50924976413171	0.396787241167152	1.10370941831188	0.00639576933163932	0.00570262496635155	-0.149640705623368	-0.147242483048467	-0.151841562129437	0.177189767613179	0.180509715669869	0.174143040356912	0.201758688085467	0.205146638391593	0.198649700738924	0.000255736265359268	0.000364988655055122	0.000373531275477657
102	0.423750140311331	0.18	0.396834613506139	0.378848152107277	0.414821074905001	0.19928482817417	0.484508859242022	0.46382551306002	0.505192205424024	1	0.74	1.35	0.321307269263191	0.335635307057232	0.349963344851273	0.444680112191668	0.464509708541452	0.484339304891237	0.454061990923012	0.474351317029329	0.494580935402986	0.396834613506139	1.10634328181391	-0.0103899024756232	-0.00902541152830643	-0.149640705623368	-0.147242483048467	-0.151841562129437	0.177189767613179	0.180509715669869	0.174143040356912	0.201758688085467	0.205146638391593	0.198649700738924	0.000255736265359268	0.000364988655055122	0.000373531275477657
102	0.423750140311331	0.18	0.396835174329565	0.378641282991798	0.415029065667332	0.199315417275603	0.482185664142403	0.461603466292784	0.502767861992022	0.99	0.74	1.33	0.322812547711367	0.337206269185548	0.351599990659729	0.448409292076725	0.468403181726758	0.488397071376791	0.458307429267685	0.478772720745097	0.499223030012714	0.396835174329565	1.0932298484053	0.00859837301847875	0.00465067327871828	-0.149640705623368	-0.147242483048467	-0.151841562129437	0.177189767613179	0.180509715669869	0.174143040356912	0.201758688085467	0.205146638391593	0.198649700738924	0.000255736265359268	0.000364988655055122	0.000373531275477657
102	0.423750140311331	0.18	0.397391934158473	0.379538099479824	0.415245768837122	0.199878764422708	0.477016189567446	0.456690520179108	0.497341858955784	1.01	0.75	1.36	0.315225020487876	0.329254564054613	0.34328410762135	0.435656323905267	0.455045836092129	0.474435348278991	0.445057904268051	0.464931924742421	0.48469511578016	0.397391934158473	1.10739811298541	0.00898095911819423	0.0109918353374836	-0.149640705623368	-0.147242483048467	-0.151841562129437	0.177189767613179	0.180509715669869	0.174143040356912	0.201758688085467	0.205146638391593	0.198649700738924	0.000255736265359268	0.000364988655055122	0.000373531275477657
102	0.423750140311331	0.18	0.397560987298351	0.379624200588805	0.415497774007897	0.20165126990581	0.48608689279459	0.46548880441618	0.506684981173001	1.01	0.75	1.36	0.319743582297625	0.33389237922703	0.348041176156435	0.441080160251901	0.460598155178175	0.480116150104449	0.450639655086178	0.47053367517827	0.490491140318242	0.397560987298351	1.11397019521326	0.0160164813417123	0.0204219453757676	-0.149640705623368	-0.147242483048467	-0.151841562129437	0.177189767613179	0.180509715669869	0.174143040356912	0.201758688085467	0.205146638391593	0.198649700738924	0.000255736265359268	0.000364988655055122	0.000373531275477657
102	0.423750140311331	0.18	0.399536523687692	0.381673052701022	0.417399994674363	0.203843546297236	0.480611690105711	0.460383257876168	0.500840122335254	1	0.73	1.35	0.319895581735773	0.333951232077021	0.34800688241827	0.443248127491385	0.462723672169517	0.482199216847649	0.45244581541738	0.472362504801803	0.492229369136052	0.399536523687692	1.09795966085423	-0.000677338036034354	-0.00289187305304818	-0.149640705623368	-0.147242483048467	-0.151841562129437	0.177189767613179	0.180509715669869	0.174143040356912	0.201758688085467	0.205146638391593	0.198649700738924	0.000255736265359268	0.000364988655055122	0.000373531275477657
102	0.423750140311331	0.18	0.400904752041326	0.382918414827122	0.41889108925553	0.206608096138848	0.488110456704816	0.467739778243076	0.508481135166555	0.99	0.74	1.34	0.325393440561244	0.339564750036204	0.353736059511165	0.451073557412412	0.470718400181945	0.490363242951477	0.460835139111659	0.480915678491269	0.500980852059878	0.400904752041326	1.09655739435395	0.000946787655581851	-0.00282826449978205	-0.149640705623368	-0.147242483048467	-0.151841562129437	0.177189767613179	0.180509715669869	0.174143040356912	0.201758688085467	0.205146638391593	0.198649700738924	0.000255736265359268	0.000364988655055122	0.000373531275477657
102	0.423750140311331	0.18	0.401615130919712	0.38362080522882	0.419609456610605	0.206555248159992	0.487480924922487	0.467133239101438	0.507828610743536	0.99	0.74	1.34	0.326345196439705	0.340560347429896	0.354775498420086	0.453135377706848	0.472873335805735	0.492611293904621	0.46294475280515	0.483062501760833	0.503233337339368	0.401615130919712	1.09411810912651	0.00174425315856473	-0.00313585679673868	-0.149640705623368	-0.147242483048467	-0.151841562129437	0.177189767613179	0.180509715669869	0.174143040356912	0.201758688085467	0.205146638391593	0.198649700738924	0.000255736265359268	0.000364988655055122	0.000373531275477657
102	0.423750140311331	0.18	0.402054252891933	0.384025728915495	0.42008277686837	0.199244274579994	0.48273301398493	0.46212285841115	0.50334316955871	1	0.74	1.35	0.32009033564184	0.334366001723201	0.348641667804563	0.442975906086508	0.46273212929362	0.482488352500732	0.452441865248517	0.472652770995691	0.492844240051504	0.402054252891933	1.10053560611438	0.00761367543550358	0.00658608042199153	-0.149640705623368	-0.147242483048467	-0.151841562129437	0.177189767613179	0.180509715669869	0.174143040356912	0.201758688085467	0.205146638391593	0.198649700738924	0.000255736265359268	0.000364988655055122	0.000373531275477657
102	0.423750140311331	0.18	0.402136355383542	0.38405002450968	0.420222686257405	0.2059403348872	0.492899760454679	0.472287214553166	0.513512306356191	1.01	0.75	1.36	0.324456638052473	0.338617252904676	0.352777867756878	0.447604546575709	0.467139839883927	0.486675133192145	0.457287549480515	0.477206105706836	0.497239586031276	0.402136355383542	1.11073377982119	0.00590177253751832	0.0102459898258183	-0.149640705623368	-0.147242483048467	-0.151841562129437	0.177189767613179	0.180509715669869	0.174143040356912	0.201758688085467	0.205146638391593	0.198649700738924	0.000255736265359268	0.000364988655055122	0.000373531275477657
102	0.423750140311331	0.18	0.402286909663715	0.384130105641238	0.420443713686193	0.200030946690445	0.479180972924377	0.45877277154657	0.499589174302184	1	0.74	1.35	0.31709901066598	0.331204949090701	0.345310887515422	0.438478756756913	0.457984192394732	0.477489628032551	0.447630745107786	0.46748127522091	0.48744045521883	0.402286909663715	1.10045499302037	-0.00347051634702289	-0.0043411548567524	-0.149640705623368	-0.147242483048467	-0.151841562129437	0.177189767613179	0.180509715669869	0.174143040356912	0.201758688085467	0.205146638391593	0.198649700738924	0.000255736265359268	0.000364988655055122	0.000373531275477657
102	0.423750140311331	0.18	0.402294390684254	0.384255524629979	0.420333256738529	0.208159217303761	0.490861636909643	0.470472569160955	0.511250704658331	1	0.74	1.34	0.326396915921001	0.340542116444688	0.354687316968376	0.451983644223916	0.471571449650735	0.491159255077554	0.461711216319451	0.481754817007638	0.50173254632998	0.402294390684254	1.0970129300349	0.000662099318160852	-0.00226984174296837	-0.149640705623368	-0.147242483048467	-0.151841562129437	0.177189767613179	0.180509715669869	0.174143040356912	0.201758688085467	0.205146638391593	0.198649700738924	0.000255736265359268	0.000364988655055122	0.000373531275477657
102	0.423750140311331	0.19	0.376136777923221	0.359448271398174	0.392825284448268	0.214747525053245	0.485853871480079	0.466067625272646	0.505640117687512	1	0.74	1.35	0.323445353541317	0.33717677158623	0.350908189631144	0.447952357498966	0.466969545464961	0.485986733430956	0.457289824678106	0.476721253264338	0.496111416751264	0.376136777923221	1.11455127143456	-0.00235333010334541	-0.000377255203356117	-0.149640705623368	-0.147242483048467	-0.151841562129437	0.177189767613179	0.180509715669869	0.174143040356912	0.201758688085467	0.205146638391593	0.198649700738924	0.000255736265359268	0.000364988655055122	0.000373531275477657
102	0.423750140311331	0.19	0.379037631657137	0.362109745894954	0.39596551741932	0.206651428939156	0.472969300510251	0.453233127847956	0.492705473172546	1.01	0.74	1.38	0.312715060712206	0.326332331942183	0.339949603172159	0.432121820516255	0.450938694960868	0.46975556940548	0.44064531116037	0.459845066787852	0.479099318620716	0.379037631657137	1.11843777845655	-0.00481328211969358	-0.000920338657101225	-0.149640705623368	-0.147242483048467	-0.151841562129437	0.177189767613179	0.180509715669869	0.174143040356912	0.201758688085467	0.205146638391593	0.198649700738924	0.000255736265359268	0.000364988655055122	0.000373531275477657
102	0.423750140311331	0.19	0.38034012660595	0.363683338744412	0.396996914467487	0.211040076966932	0.475884202023775	0.456288381248987	0.495480022798562	1	0.74	1.35	0.316855493915634	0.330463211590324	0.344070929265014	0.438931317455112	0.45778171948759	0.476632121520067	0.448146836917013	0.46738529900958	0.486647455366721	0.38034012660595	1.11153538710149	0.00929328260199524	0.0100849551013647	-0.149640705623368	-0.147242483048467	-0.151841562129437	0.177189767613179	0.180509715669869	0.174143040356912	0.201758688085467	0.205146638391593	0.198649700738924	0.000255736265359268	0.000364988655055122	0.000373531275477657
102	0.423750140311331	0.19	0.380579882742164	0.363634028597621	0.397525736886707	0.210989467831261	0.488491123555367	0.468373121127158	0.508609125983577	1	0.75	1.36	0.323488569888684	0.337383354924292	0.3512781399599	0.447183196989936	0.466391029884462	0.485598862778989	0.456780410942212	0.476346692613279	0.495967832173304	0.380579882742164	1.11800087962089	0.0017832262976573	0.0072175664126259	-0.149640705623368	-0.147242483048467	-0.151841562129437	0.177189767613179	0.180509715669869	0.174143040356912	0.201758688085467	0.205146638391593	0.198649700738924	0.000255736265359268	0.000364988655055122	0.000373531275477657
102	0.423750140311331	0.19	0.381851282737406	0.364783744780523	0.39891882069429	0.205286446576767	0.472381324159519	0.45258725614087	0.492175392178169	0.99	0.74	1.35	0.315354703527558	0.329146856017337	0.342939008507116	0.437428129217275	0.456559207314406	0.475690285411538	0.44672418162401	0.466226745311587	0.485806565532622	0.381851282737406	1.10848403182381	0.000357685551093489	0.00087286141969439	-0.149640705623368	-0.147242483048467	-0.151841562129437	0.177189767613179	0.180509715669869	0.174143040356912	0.201758688085467	0.205146638391593	0.198649700738924	0.000255736265359268	0.000364988655055122	0.000373531275477657
102	0.423750140311331	0.19	0.383185937064868	0.366090499985922	0.400281374143813	0.203216674237887	0.474294836547017	0.454293638355131	0.494296034738904	1.01	0.74	1.38	0.312936818041475	0.326714495716752	0.340492173392029	0.432157962482494	0.451184592679453	0.470211222876412	0.440846520769309	0.460216920337799	0.479652884884338	0.383185937064868	1.12214063043037	0.00915546000356897	0.0144404858571984	-0.149640705623368	-0.147242483048467	-0.151841562129437	0.177189767613179	0.180509715669869	0.174143040356912	0.201758688085467	0.205146638391593	0.198649700738924	0.000255736265359268	0.000364988655055122	0.000373531275477657
102	0.423750140311331	0.19	0.38473599416917	0.3677255869849	0.401746401353439	0.212536873247689	0.480642861502753	0.460939622095442	0.500346100910065	1	0.74	1.36	0.320150875041361	0.333835984836705	0.347521094632048	0.443531433420423	0.462490545630441	0.481449657840459	0.452636035748123	0.47204016815711	0.491405348567145	0.38473599416917	1.11007023524778	-0.00239924591945434	-0.00147911477815875	-0.149640705623368	-0.147242483048467	-0.151841562129437	0.177189767613179	0.180509715669869	0.174143040356912	0.201758688085467	0.205146638391593	0.198649700738924	0.000255736265359268	0.000364988655055122	0.000373531275477657
102	0.423750140311331	0.19	0.385835647795681	0.368709890433839	0.402961405157524	0.213578449833217	0.490930744726289	0.470868182969719	0.510993306482858	1.01	0.74	1.36	0.324270668393936	0.338087062335583	0.351903456277231	0.447765554098972	0.46684376835613	0.485921982613288	0.457089363286008	0.476611270474392	0.49605221288194	0.385835647795681	1.11543058716651	-0.00892585814246664	-0.00590190134831831	-0.149640705623368	-0.147242483048467	-0.151841562129437	0.177189767613179	0.180509715669869	0.174143040356912	0.201758688085467	0.205146638391593	0.198649700738924	0.000255736265359268	0.000364988655055122	0.000373531275477657
102	0.423750140311331	0.19	0.38610900428944	0.368959630041494	0.403258378537386	0.210016626422092	0.484033147997031	0.464040311753837	0.504025984240224	1.02	0.75	1.39	0.31643204494014	0.330065287346768	0.343698529753395	0.435300744832737	0.454055357928933	0.472809971025128	0.443983229844558	0.463156291422844	0.48230809250778	0.38610900428944	1.12913416365085	-0.00162198094443196	0.0084757300584858	-0.149640705623368	-0.147242483048467	-0.151841562129437	0.177189767613179	0.180509715669869	0.174143040356912	0.201758688085467	0.205146638391593	0.198649700738924	0.000255736265359268	0.000364988655055122	0.000373531275477657
102	0.423750140311331	0.19	0.386198957514083	0.369327533453362	0.403070381574805	0.214143454969199	0.481371263703339	0.461732390630927	0.501010136775752	1	0.73	1.35	0.32111996482191	0.334778166754717	0.348436368687524	0.44509880839165	0.464030204975592	0.482961601559534	0.45411050371843	0.473446170164461	0.492750935105628	0.386198957514083	1.10897841455482	-0.0015325738710479	-0.00263676341199812	-0.149640705623368	-0.147242483048467	-0.151841562129437	0.177189767613179	0.180509715669869	0.174143040356912	0.201758688085467	0.205146638391593	0.198649700738924	0.000255736265359268	0.000364988655055122	0.000373531275477657
102	0.423750140311331	0.19	0.386680508014314	0.369490458406888	0.40387055762174	0.212513857221683	0.486800948367287	0.4668438950919	0.506758001642673	1.01	0.75	1.36	0.320766175304379	0.334478569783119	0.348190964261858	0.442539249770796	0.461457306699412	0.480375363628027	0.451936456656333	0.471369564731686	0.490529634706189	0.386680508014314	1.11516671708091	-0.00511085809990554	-0.000968917343827533	-0.149640705623368	-0.147242483048467	-0.151841562129437	0.177189767613179	0.180509715669869	0.174143040356912	0.201758688085467	0.205146638391593	0.198649700738924	0.000255736265359268	0.000364988655055122	0.000373531275477657
102	0.423750140311331	0.19	0.387140795712336	0.369946036921382	0.404335554503289	0.210423734108991	0.483063493689024	0.4631351563146	0.502991831063448	1.01	0.74	1.37	0.319308960449594	0.333048571022783	0.346788181595973	0.441107160674543	0.460087650918789	0.479068141163034	0.449969875801652	0.469396574254647	0.488761058409834	0.387140795712336	1.11404075463899	-0.00216077120570817	0.000790938615643537	-0.149640705623368	-0.147242483048467	-0.151841562129437	0.177189767613179	0.180509715669869	0.174143040356912	0.201758688085467	0.205146638391593	0.198649700738924	0.000255736265359268	0.000364988655055122	0.000373531275477657
102	0.423750140311331	0.19	0.387328762369711	0.370313456472874	0.404344068266548	0.212916946701091	0.48311219844923	0.463330192080442	0.502894204818019	1.01	0.75	1.37	0.31921181097628	0.332840644550391	0.346469478124502	0.440850189360238	0.45967240600545	0.478494622650663	0.44996836443652	0.469125347751214	0.488394098872642	0.387328762369711	1.12221895794825	0.00410635887711037	0.00963324811805642	-0.149640705623368	-0.147242483048467	-0.151841562129437	0.177189767613179	0.180509715669869	0.174143040356912	0.201758688085467	0.205146638391593	0.198649700738924	0.000255736265359268	0.000364988655055122	0.000373531275477657
102	0.423750140311331	0.19	0.387365931515854	0.370128639853508	0.404603223178199	0.205184936889907	0.476210916533785	0.456250168076372	0.496171664991198	1.01	0.74	1.38	0.314944979982532	0.3287236872866	0.342502394590669	0.435281999996528	0.454325400126336	0.473368800256144	0.443828384822067	0.463189077846642	0.482706153020323	0.387365931515854	1.11502855623949	-0.000214267505087325	0.00339604130896075	-0.149640705623368	-0.147242483048467	-0.151841562129437	0.177189767613179	0.180509715669869	0.174143040356912	0.201758688085467	0.205146638391593	0.198649700738924	0.000255736265359268	0.000364988655055122	0.000373531275477657
102	0.423750140311331	0.19	0.387439038253698	0.370208684432711	0.404669392074684	0.207736813962457	0.479651853207248	0.459702845441579	0.499600860972917	1	0.75	1.34	0.317907504156767	0.331703240537506	0.345498976918245	0.439684985226812	0.458765309118025	0.477845633009238	0.449377726095348	0.468936007306227	0.488302036183988	0.387439038253698	1.10521335611449	-0.00130143354299414	-0.00139017129891997	-0.149640705623368	-0.147242483048467	-0.151841562129437	0.177189767613179	0.180509715669869	0.174143040356912	0.201758688085467	0.205146638391593	0.198649700738924	0.000255736265359268	0.000364988655055122	0.000373531275477657
102	0.423750140311331	0.19	0.387577996221635	0.370564294003632	0.404591698439638	0.215801272681124	0.489426652817093	0.469556973874008	0.509296331760179	1	0.74	1.35	0.326211295127584	0.340015187013838	0.353819078900092	0.451967747897188	0.471093124673631	0.490218501450073	0.46176729074995	0.48130386014991	0.500878037703559	0.387577996221635	1.1083489378451	0.00416116634716818	0.00436461319788305	-0.149640705623368	-0.147242483048467	-0.151841562129437	0.177189767613179	0.180509715669869	0.174143040356912	0.201758688085467	0.205146638391593	0.198649700738924	0.000255736265359268	0.000364988655055122	0.000373531275477657
102	0.423750140311331	0.19	0.387770942552929	0.370797654176292	0.404744230929567	0.217777640708786	0.490285507164361	0.470496468721477	0.510074545607245	0.99	0.73	1.36	0.327410530112118	0.341181387063712	0.354952244015306	0.453923157033097	0.47301512350216	0.492107089971224	0.462974041800219	0.48246082176952	0.501926776416843	0.387770942552929	1.11021877957716	0.00147945443482185	0.00111347572360688	-0.149640705623368	-0.147242483048467	-0.151841562129437	0.177189767613179	0.180509715669869	0.174143040356912	0.201758688085467	0.205146638391593	0.198649700738924	0.000255736265359268	0.000364988655055122	0.000373531275477657
102	0.423750140311331	0.19	0.387965910973581	0.370943100550606	0.404988721396556	0.213941382496268	0.485736396291608	0.465907530106304	0.505565262476912	1.01	0.75	1.36	0.319515930491768	0.33311441993526	0.346712909378752	0.440494803686527	0.459242112869593	0.47798942205266	0.449933188514474	0.469041473394772	0.48823458109791	0.387965910973581	1.1165681499099	-0.00234405301584022	0.00235132071875226	-0.149640705623368	-0.147242483048467	-0.151841562129437	0.177189767613179	0.180509715669869	0.174143040356912	0.201758688085467	0.205146638391593	0.198649700738924	0.000255736265359268	0.000364988655055122	0.000373531275477657
102	0.423750140311331	0.19	0.38801815523457	0.370770553963871	0.405265756505268	0.207733363531644	0.477442865799087	0.45758552298972	0.497300208608453	1	0.74	1.35	0.316413874476299	0.330144944318858	0.343876014161417	0.437603543211199	0.456593749709348	0.475583956207496	0.446764813582361	0.466204116952525	0.485591862655114	0.38801815523457	1.10626170467102	0.00160959370869293	0.00127608192837277	-0.149640705623368	-0.147242483048467	-0.151841562129437	0.177189767613179	0.180509715669869	0.174143040356912	0.201758688085467	0.205146638391593	0.198649700738924	0.000255736265359268	0.000364988655055122	0.000373531275477657
102	0.423750140311331	0.19	0.388119009297648	0.371228395489943	0.405009623105354	0.219656859362583	0.497337082806012	0.477373502359259	0.517300663252765	1	0.75	1.36	0.330271156126289	0.344082971742329	0.357894787358369	0.456861170373248	0.475966932805952	0.495072695238657	0.466733024918203	0.486244515677212	0.505754966823523	0.388119009297648	1.11572474085079	0.00294565118850875	0.00650994392381208	-0.149640705623368	-0.147242483048467	-0.151841562129437	0.177189767613179	0.180509715669869	0.174143040356912	0.201758688085467	0.205146638391593	0.198649700738924	0.000255736265359268	0.000364988655055122	0.000373531275477657
102	0.423750140311331	0.19	0.388232723103739	0.371062385912229	0.405403060295249	0.210950152265027	0.476528445800575	0.45690079616885	0.4961560954323	1.01	0.74	1.38	0.315012891358474	0.328545287696815	0.342077684035157	0.435173561425657	0.453867847503233	0.472562133580809	0.44394764577714	0.463020613277788	0.482052925073421	0.388232723103739	1.11479868097766	0.000161074904170979	0.00291957984759796	-0.149640705623368	-0.147242483048467	-0.151841562129437	0.177189767613179	0.180509715669869	0.174143040356912	0.201758688085467	0.205146638391593	0.198649700738924	0.000255736265359268	0.000364988655055122	0.000373531275477657
102	0.423750140311331	0.19	0.388630436987837	0.371507200396647	0.405753673579026	0.20807946650055	0.480453895918648	0.46049230844152	0.500415483395775	1	0.74	1.36	0.320318114231798	0.33420337993664	0.348088645641482	0.4440199447052	0.463267482189201	0.482515019673202	0.453267953052322	0.472940548833015	0.492541361422449	0.388630436987837	1.11014840715346	-0.00252722053709944	-0.000528153351781949	-0.149640705623368	-0.147242483048467	-0.151841562129437	0.177189767613179	0.180509715669869	0.174143040356912	0.201758688085467	0.205146638391593	0.198649700738924	0.000255736265359268	0.000364988655055122	0.000373531275477657
102	0.423750140311331	0.19	0.388862709339504	0.371800811643873	0.405924607035136	0.211957779938561	0.484896656589465	0.464984586174897	0.504808727004033	0.99	0.73	1.35	0.324450824501321	0.338344806916267	0.352238789331213	0.450292546346686	0.469575458418609	0.488858370490533	0.459465425959351	0.4791593055666	0.498856953507508	0.388862709339504	1.10654490795775	0.00387187762518191	0.00253858163590372	-0.149640705623368	-0.147242483048467	-0.151841562129437	0.177189767613179	0.180509715669869	0.174143040356912	0.201758688085467	0.205146638391593	0.198649700738924	0.000255736265359268	0.000364988655055122	0.000373531275477657
102	0.423750140311331	0.19	0.388931993571842	0.371584601945987	0.406279385197697	0.209253137871197	0.489942556122434	0.46965895411354	0.510226158131327	1	0.74	1.35	0.325332928098376	0.339383386577105	0.353433845055834	0.450243304226337	0.469688384342682	0.489133464459026	0.460022875449538	0.479828561750715	0.499732369380736	0.388931993571842	1.10572365259417	0.00648859042423367	0.00652207161602947	-0.149640705623368	-0.147242483048467	-0.151841562129437	0.177189767613179	0.180509715669869	0.174143040356912	0.201758688085467	0.205146638391593	0.198649700738924	0.000255736265359268	0.000364988655055122	0.000373531275477657
102	0.423750140311331	0.19	0.388988623353748	0.371787604978402	0.406189641729094	0.209419327146167	0.48898488184873	0.468751088203943	0.509218675493518	1	0.75	1.37	0.324099305760895	0.338089158026223	0.352079010291551	0.448213712376015	0.467561003493203	0.486908294610391	0.45757629636676	0.477307366053806	0.497003076228272	0.388988623353748	1.11487295621305	-0.00576297923898122	-0.00177458408423116	-0.149640705623368	-0.147242483048467	-0.151841562129437	0.177189767613179	0.180509715669869	0.174143040356912	0.201758688085467	0.205146638391593	0.198649700738924	0.000255736265359268	0.000364988655055122	0.000373531275477657
102	0.423750140311331	0.19	0.389245622905935	0.371999150413776	0.406492095398095	0.211014726215227	0.485348410208173	0.4653613534595	0.505335466956846	1.01	0.74	1.37	0.321246019207477	0.335043388431314	0.348840757655151	0.443996803965599	0.463066263109809	0.482135722254018	0.452985648762194	0.472457533414841	0.491924590086806	0.389245622905935	1.11522219065922	-0.000678403275491048	0.00259793911843657	-0.149640705623368	-0.147242483048467	-0.151841562129437	0.177189767613179	0.180509715669869	0.174143040356912	0.201758688085467	0.205146638391593	0.198649700738924	0.000255736265359268	0.000364988655055122	0.000373531275477657
102	0.423750140311331	0.19	0.389249015393673	0.372239266642038	0.406258764145308	0.21166438562173	0.483135584307949	0.463278390623376	0.502992777992522	1	0.74	1.36	0.320598379100019	0.334339974299793	0.348081569499567	0.443523008880418	0.462533440770091	0.481543872659764	0.45286212954543	0.472231184217043	0.491628603414874	0.389249015393673	1.11534745069228	-0.00138553068670743	0.0018685026826298	-0.149640705623368	-0.147242483048467	-0.151841562129437	0.177189767613179	0.180509715669869	0.174143040356912	0.201758688085467	0.205146638391593	0.198649700738924	0.000255736265359268	0.000364988655055122	0.000373531275477657
102	0.423750140311331	0.19	0.389346027709294	0.372193619070016	0.406498436348572	0.211105824570688	0.481815913153734	0.461979754454399	0.501652071853069	1	0.73	1.36	0.321170841997554	0.334961047585646	0.348751253173738	0.445104248216241	0.464215818410032	0.483327388603823	0.454133639213537	0.473602585770944	0.493081255506367	0.389346027709294	1.10641048316297	-0.00447430438759744	-0.00558531331092078	-0.149640705623368	-0.147242483048467	-0.151841562129437	0.177189767613179	0.180509715669869	0.174143040356912	0.201758688085467	0.205146638391593	0.198649700738924	0.000255736265359268	0.000364988655055122	0.000373531275477657
102	0.423750140311331	0.19	0.389357201046455	0.371966041986112	0.406748360106798	0.208783506219463	0.488113270591432	0.467876679522587	0.508349861660276	0.99	0.73	1.33	0.326529506501598	0.340652552988393	0.354775599475187	0.45321024319753	0.472812481909574	0.492414720621617	0.463047012907131	0.483004399395287	0.503012033001595	0.389357201046455	1.09713380370049	-0.00869503244204925	-0.0130502925280232	-0.149640705623368	-0.147242483048467	-0.151841562129437	0.177189767613179	0.180509715669869	0.174143040356912	0.201758688085467	0.205146638391593	0.198649700738924	0.000255736265359268	0.000364988655055122	0.000373531275477657
102	0.423750140311331	0.19	0.389358562047065	0.372399045509619	0.40631807858451	0.215800418306389	0.49309129900728	0.47307279270727	0.51310980530729	0.99	0.74	1.35	0.32959485693329	0.343541963640086	0.357489070346881	0.457162414455843	0.476507658602181	0.495852902748519	0.466747480571379	0.486471605492855	0.506238260375053	0.389358562047065	1.10926412382584	0.00142231221400595	0.000908880020942571	-0.149640705623368	-0.147242483048467	-0.151841562129437	0.177189767613179	0.180509715669869	0.174143040356912	0.201758688085467	0.205146638391593	0.198649700738924	0.000255736265359268	0.000364988655055122	0.000373531275477657
102	0.423750140311331	0.19	0.389417062334565	0.372187059119843	0.406647065549288	0.213866893159433	0.487910146005825	0.467988130211436	0.507832161800214	0.99	0.74	1.35	0.325826020408752	0.339696267762832	0.353566515116913	0.451813040669591	0.471046491159594	0.490279941649597	0.461352013673182	0.481009128917177	0.500567501762955	0.389417062334565	1.10804799660709	-0.00187594895164962	-0.00162471022548057	-0.149640705623368	-0.147242483048467	-0.151841562129437	0.177189767613179	0.180509715669869	0.174143040356912	0.201758688085467	0.205146638391593	0.198649700738924	0.000255736265359268	0.000364988655055122	0.000373531275477657
102	0.423750140311331	0.19	0.389602606820349	0.372662568268742	0.406542645371955	0.21920800966902	0.494857793364843	0.474967689662743	0.514747897066943	1.01	0.75	1.36	0.326031079525567	0.33968420188106	0.353337324236553	0.449635805621634	0.468465092321834	0.487294379022034	0.459343279315296	0.478577953856288	0.497807680855127	0.389602606820349	1.11983989867647	0.00119370230147139	0.00677794850130034	-0.149640705623368	-0.147242483048467	-0.151841562129437	0.177189767613179	0.180509715669869	0.174143040356912	0.201758688085467	0.205146638391593	0.198649700738924	0.000255736265359268	0.000364988655055122	0.000373531275477657
102	0.423750140311331	0.19	0.389631998174258	0.372345469362756	0.406918526985761	0.207384797320447	0.479438548516924	0.459477062977092	0.499400034056757	1.01	0.74	1.36	0.316663682491698	0.330420794714214	0.344177906936731	0.437387531117415	0.456389360765087	0.475391190412759	0.446511330036332	0.465877824736927	0.485353833298217	0.389631998174258	1.11441099143538	-0.00321049981965062	-0.000452134950231082	-0.149640705623368	-0.147242483048467	-0.151841562129437	0.177189767613179	0.180509715669869	0.174143040356912	0.201758688085467	0.205146638391593	0.198649700738924	0.000255736265359268	0.000364988655055122	0.000373531275477657
102	0.423750140311331	0.19	0.389776885519994	0.372609901303604	0.406943869736384	0.209780849325959	0.484614968472509	0.464583866232907	0.504646070712111	1.01	0.75	1.38	0.318824190253442	0.332570685591753	0.346317180930063	0.439654943799718	0.458611205025077	0.477567466250437	0.44847631045079	0.467781621201359	0.487164735162321	0.389776885519994	1.12191420701725	0.00549968215123556	0.0122613157372071	-0.149640705623368	-0.147242483048467	-0.151841562129437	0.177189767613179	0.180509715669869	0.174143040356912	0.201758688085467	0.205146638391593	0.198649700738924	0.000255736265359268	0.000364988655055122	0.000373531275477657
102	0.423750140311331	0.19	0.389885694679697	0.372534404258756	0.407236985100638	0.205597964972552	0.481300458743496	0.461151889523513	0.501449027963478	1	0.74	1.34	0.320183767576091	0.33417318180312	0.348162596030149	0.443515593773612	0.462893600986208	0.482271608198805	0.453285171664648	0.473066982930178	0.492893240791776	0.389885694679697	1.10325727226846	-0.00464833235253087	-0.00616647867625229	-0.149640705623368	-0.147242483048467	-0.151841562129437	0.177189767613179	0.180509715669869	0.174143040356912	0.201758688085467	0.205146638391593	0.198649700738924	0.000255736265359268	0.000364988655055122	0.000373531275477657
102	0.423750140311331	0.19	0.389887439833471	0.37252390297773	0.407250976689213	0.206460951098163	0.476147565023723	0.456267219644735	0.49602791040271	1	0.74	1.36	0.317096420538851	0.330912855486033	0.344729290433215	0.439402269747041	0.458547780331132	0.477693290915224	0.448357233148239	0.467892363188319	0.487422918565417	0.389887439833471	1.10649096506969	-0.0060539195586623	-0.00712144613083951	-0.149640705623368	-0.147242483048467	-0.151841562129437	0.177189767613179	0.180509715669869	0.174143040356912	0.201758688085467	0.205146638391593	0.198649700738924	0.000255736265359268	0.000364988655055122	0.000373531275477657
102	0.423750140311331	0.19	0.39009298142838	0.372819567902342	0.407366394954419	0.212542778417555	0.48431823588344	0.464464680216508	0.504171791550373	0.99	0.73	1.35	0.324379471012901	0.33824508051837	0.352110690023839	0.450351077989278	0.469601347336681	0.488851616684084	0.45923562056113	0.478837141533074	0.498460452641623	0.39009298142838	1.10018453097427	0.000495672033463016	-0.00321659184198178	-0.149640705623368	-0.147242483048467	-0.151841562129437	0.177189767613179	0.180509715669869	0.174143040356912	0.201758688085467	0.205146638391593	0.198649700738924	0.000255736265359268	0.000364988655055122	0.000373531275477657
102	0.423750140311331	0.19	0.390296083772646	0.372867733603865	0.407724433941428	0.203821287122367	0.479104191184719	0.45893782499894	0.499270557370498	1	0.74	1.36	0.317662851152294	0.331621398543699	0.345579945935103	0.439498343145967	0.458810511468431	0.478122679790894	0.448567346602281	0.468299310566783	0.487972560734472	0.390296083772646	1.10871642949145	0.00550535932249618	0.00599931878002404	-0.149640705623368	-0.147242483048467	-0.151841562129437	0.177189767613179	0.180509715669869	0.174143040356912	0.201758688085467	0.205146638391593	0.198649700738924	0.000255736265359268	0.000364988655055122	0.000373531275477657
102	0.423750140311331	0.19	0.390318975774844	0.373114323884199	0.407523627665489	0.211454724046994	0.483186122300413	0.463314366511929	0.503057878088896	1.01	0.74	1.35	0.319366580564447	0.333064352864836	0.346762125165226	0.441151788472736	0.460072981597356	0.478994174721975	0.450621004791138	0.469941920247691	0.489218800337389	0.390318975774844	1.11079724454525	0.0114786764616589	0.0131685414287078	-0.149640705623368	-0.147242483048467	-0.151841562129437	0.177189767613179	0.180509715669869	0.174143040356912	0.201758688085467	0.205146638391593	0.198649700738924	0.000255736265359268	0.000364988655055122	0.000373531275477657
102	0.423750140311331	0.19	0.390567845787124	0.373222120146727	0.40791357142752	0.207457495994297	0.484827596881274	0.464646200346607	0.505008993415941	1.02	0.74	1.37	0.318590294054523	0.332427912981814	0.346265531909106	0.43918678957919	0.458262384616174	0.477337979653157	0.448283675531195	0.467708063495637	0.487222708513061	0.390567845787124	1.11812623265465	0.00487027851947398	0.00993712346155473	-0.149640705623368	-0.147242483048467	-0.151841562129437	0.177189767613179	0.180509715669869	0.174143040356912	0.201758688085467	0.205146638391593	0.198649700738924	0.000255736265359268	0.000364988655055122	0.000373531275477657
102	0.423750140311331	0.19	0.390759824964011	0.373680583891456	0.407839066036566	0.2152223921286	0.491322211493467	0.471341399187714	0.51130302379922	1.01	0.74	1.36	0.325110356491904	0.338892233116609	0.352674109741315	0.449197679482874	0.468239788954681	0.487281898426488	0.458617522885502	0.478066600281073	0.497508581122749	0.390759824964011	1.1154751456438	-0.00768144068717172	-0.00492727542195227	-0.149640705623368	-0.147242483048467	-0.151841562129437	0.177189767613179	0.180509715669869	0.174143040356912	0.201758688085467	0.205146638391593	0.198649700738924	0.000255736265359268	0.000364988655055122	0.000373531275477657
102	0.423750140311331	0.19	0.390802768251563	0.373669043211217	0.407936493291909	0.212129381017503	0.492792560187219	0.472566637135061	0.513018483239378	1	0.74	1.36	0.327564770211455	0.341584591579	0.355604412946545	0.4534484463326	0.472856107946728	0.492263769560857	0.46287541789159	0.482682755700791	0.502520857219392	0.390802768251563	1.11115597805901	0.00272031472346877	0.00449562193360422	-0.149640705623368	-0.147242483048467	-0.151841562129437	0.177189767613179	0.180509715669869	0.174143040356912	0.201758688085467	0.205146638391593	0.198649700738924	0.000255736265359268	0.000364988655055122	0.000373531275477657
102	0.423750140311331	0.19	0.39080806655165	0.373654895202895	0.407961237900405	0.20784427097567	0.483579998559051	0.463474180317549	0.503685816800554	1	0.74	1.36	0.322251144471192	0.336230613477243	0.350210082483294	0.446623641268267	0.465998471916967	0.485373302565668	0.456017841494953	0.475789165206614	0.495610737769673	0.39080806655165	1.11201665693627	-0.00614551351976253	-0.00375963379843892	-0.149640705623368	-0.147242483048467	-0.151841562129437	0.177189767613179	0.180509715669869	0.174143040356912	0.201758688085467	0.205146638391593	0.198649700738924	0.000255736265359268	0.000364988655055122	0.000373531275477657
102	0.423750140311331	0.19	0.39084375630246	0.373599969740256	0.408087542864663	0.211727432556937	0.487593438124671	0.46755680892483	0.507630067324513	1.01	0.74	1.36	0.321502770859329	0.335280416021301	0.349058061183272	0.443685848384458	0.462699514008833	0.481713179633208	0.45289576248864	0.472263296381128	0.491659808163461	0.39084375630246	1.11747310096019	0.0065511427507327	0.0117325528278938	-0.149640705623368	-0.147242483048467	-0.151841562129437	0.177189767613179	0.180509715669869	0.174143040356912	0.201758688085467	0.205146638391593	0.198649700738924	0.000255736265359268	0.000364988655055122	0.000373531275477657
102	0.423750140311331	0.19	0.390861129579861	0.373740840544506	0.407981418615217	0.207210735537913	0.479751555351134	0.459766455919138	0.499736654783129	1	0.73	1.37	0.319254603241218	0.333131942285326	0.347009281329435	0.442246088386053	0.461469613582421	0.480693138778789	0.450983584164701	0.470586561406606	0.490198217478496	0.390861129579861	1.11021035507352	0.00192611089203956	0.00256682954994042	-0.149640705623368	-0.147242483048467	-0.151841562129437	0.177189767613179	0.180509715669869	0.174143040356912	0.201758688085467	0.205146638391593	0.198649700738924	0.000255736265359268	0.000364988655055122	0.000373531275477657
102	0.423750140311331	0.19	0.390957046743183	0.37366186444379	0.408252229042576	0.209310676611742	0.477387083352788	0.457626713066004	0.497147453639571	1	0.73	1.36	0.317367522762685	0.331071486250247	0.34477544973781	0.439417205775717	0.458391287595236	0.477365369414756	0.448117934447983	0.467468290490127	0.486758137218682	0.390957046743183	1.10731201570377	0.00277486994612126	0.00226659680386075	-0.149640705623368	-0.147242483048467	-0.151841562129437	0.177189767613179	0.180509715669869	0.174143040356912	0.201758688085467	0.205146638391593	0.198649700738924	0.000255736265359268	0.000364988655055122	0.000373531275477657
102	0.423750140311331	0.19	0.391168006636022	0.373769858888386	0.408566154383659	0.207023708431251	0.47990716408727	0.459904195148065	0.499910133026474	1	0.73	1.35	0.318412992453773	0.332261975057294	0.346110957660816	0.440579561641122	0.459742029345768	0.478904497050413	0.449660351199817	0.469220221268426	0.488796080787635	0.391168006636022	1.10527610852422	-0.00418264709786231	-0.00537699167593214	-0.149640705623368	-0.147242483048467	-0.151841562129437	0.177189767613179	0.180509715669869	0.174143040356912	0.201758688085467	0.205146638391593	0.198649700738924	0.000255736265359268	0.000364988655055122	0.000373531275477657
102	0.423750140311331	0.19	0.391347970436859	0.374250977130641	0.408444963743078	0.215387285235723	0.488839241489109	0.468969104142834	0.508709378835385	1	0.74	1.36	0.32612836514315	0.339946365840136	0.353764366537122	0.452027699696771	0.471180032756563	0.490332365816355	0.461511839844752	0.480945731494268	0.500472443305138	0.391347970436859	1.1083028399135	-0.0118896444659131	-0.0117741134561799	-0.149640705623368	-0.147242483048467	-0.151841562129437	0.177189767613179	0.180509715669869	0.174143040356912	0.201758688085467	0.205146638391593	0.198649700738924	0.000255736265359268	0.000364988655055122	0.000373531275477657
102	0.423750140311331	0.19	0.39135666076811	0.374270010435277	0.408443311100942	0.207654188171452	0.47620877788407	0.456397996739258	0.496019559028881	1	0.75	1.35	0.316033186181073	0.329751178658388	0.343469171135703	0.437312154060942	0.456294479658258	0.475276805255574	0.446959140675039	0.466322164722818	0.485677625079515	0.39135666076811	1.10908243344446	0.00603537757895629	0.00750717456222973	-0.149640705623368	-0.147242483048467	-0.151841562129437	0.177189767613179	0.180509715669869	0.174143040356912	0.201758688085467	0.205146638391593	0.198649700738924	0.000255736265359268	0.000364988655055122	0.000373531275477657
102	0.423750140311331	0.19	0.391374995912242	0.374226100889841	0.408523890934642	0.214486943253586	0.490961946686878	0.47095221457905	0.510971678794705	1	0.75	1.36	0.325384590238808	0.339209471577382	0.353034352915955	0.449865265072387	0.468979058701664	0.488092852330942	0.459419786372241	0.47890147226426	0.498402891032384	0.391374995912242	1.11639892360297	-0.00378775680791314	0.000966324314612264	-0.149640705623368	-0.147242483048467	-0.151841562129437	0.177189767613179	0.180509715669869	0.174143040356912	0.201758688085467	0.205146638391593	0.198649700738924	0.000255736265359268	0.000364988655055122	0.000373531275477657
102	0.423750140311331	0.19	0.391665733765667	0.374623674792651	0.408707792738683	0.215164180229149	0.488757855705843	0.468877903313642	0.508637808098043	0.99	0.73	1.36	0.326590421868531	0.340437527890399	0.354284633912267	0.452951062832864	0.472155733177695	0.491360403522527	0.461981667362183	0.481573252070996	0.501233637796884	0.391665733765667	1.10900467908471	-0.00502661358925811	-0.00585593165101716	-0.149640705623368	-0.147242483048467	-0.151841562129437	0.177189767613179	0.180509715669869	0.174143040356912	0.201758688085467	0.205146638391593	0.198649700738924	0.000255736265359268	0.000364988655055122	0.000373531275477657
102	0.423750140311331	0.19	0.391750274770883	0.374574573647292	0.408925975894474	0.211533066202295	0.48718178052432	0.467150402985909	0.50721315806273	1	0.74	1.36	0.323120912404573	0.336976315173276	0.350831717941979	0.446929047085247	0.466093334256624	0.485257621428001	0.456056544187426	0.475620087613824	0.495185155449252	0.391750274770883	1.11396805857104	0.00693878131098473	0.00947108074961756	-0.149640705623368	-0.147242483048467	-0.151841562129437	0.177189767613179	0.180509715669869	0.174143040356912	0.201758688085467	0.205146638391593	0.198649700738924	0.000255736265359268	0.000364988655055122	0.000373531275477657
102	0.423750140311331	0.19	0.391793065085062	0.374716329395068	0.408869800775057	0.214491477980722	0.487566843530531	0.467695750265152	0.507437936795909	1.01	0.75	1.37	0.321847791227147	0.335522209848879	0.349196628470611	0.444293948543349	0.463170764258999	0.48204757997465	0.453552800247605	0.472815506586545	0.492143858201334	0.391793065085062	1.11761718242134	0.00024774883561189	0.00485165159409718	-0.149640705623368	-0.147242483048467	-0.151841562129437	0.177189767613179	0.180509715669869	0.174143040356912	0.201758688085467	0.205146638391593	0.198649700738924	0.000255736265359268	0.000364988655055122	0.000373531275477657
102	0.423750140311331	0.19	0.391825748312817	0.374805902469677	0.408845594155957	0.214859282634467	0.488432296505839	0.46854763372091	0.508316959290768	1	0.74	1.36	0.324421221224408	0.338189312492082	0.351957403759757	0.448905787430156	0.46795687116814	0.487007954906125	0.45823830478578	0.477698471558064	0.49715596657554	0.391825748312817	1.1155025510691	0.000824535495993802	0.00402314224753324	-0.149640705623368	-0.147242483048467	-0.151841562129437	0.177189767613179	0.180509715669869	0.174143040356912	0.201758688085467	0.205146638391593	0.198649700738924	0.000255736265359268	0.000364988655055122	0.000373531275477657
102	0.423750140311331	0.19	0.39197748588182	0.37459836779924	0.4093566039644	0.210512486571306	0.490314162496379	0.470092106534858	0.5105362184579	1	0.74	1.35	0.326694858630139	0.340748363510826	0.354801868391513	0.452697737681685	0.472171536236893	0.4916453347921	0.462485559219167	0.482352271575701	0.502393207779958	0.39197748588182	1.10781146813125	0.00142657340047293	0.00230839115813026	-0.149640705623368	-0.147242483048467	-0.151841562129437	0.177189767613179	0.180509715669869	0.174143040356912	0.201758688085467	0.205146638391593	0.198649700738924	0.000255736265359268	0.000364988655055122	0.000373531275477657
102	0.423750140311331	0.19	0.392005376642105	0.374547536936725	0.409463216347485	0.210803300770793	0.487929408992417	0.46782329735037	0.508035520634465	1.01	0.74	1.36	0.322854226798604	0.336729857116471	0.350605487434339	0.446171007085699	0.465346546505642	0.484522085925585	0.455418352985928	0.474948765724265	0.494483742389004	0.392005376642105	1.11220028770658	0.00287445759465332	0.00483402248242334	-0.149640705623368	-0.147242483048467	-0.151841562129437	0.177189767613179	0.180509715669869	0.174143040356912	0.201758688085467	0.205146638391593	0.198649700738924	0.000255736265359268	0.000364988655055122	0.000373531275477657
102	0.423750140311331	0.19	0.392030242253973	0.374759028882207	0.409301455625738	0.210921371033814	0.491015728887246	0.470789616320082	0.51124184145441	1	0.74	1.36	0.326142290556891	0.340154049637897	0.354165808718904	0.451377391198789	0.470769513726938	0.490161636255088	0.460920806822373	0.480710990565561	0.500496476227134	0.392030242253973	1.11571447714784	0.00236460076274531	0.00640468616307942	-0.149640705623368	-0.147242483048467	-0.151841562129437	0.177189767613179	0.180509715669869	0.174143040356912	0.201758688085467	0.205146638391593	0.198649700738924	0.000255736265359268	0.000364988655055122	0.000373531275477657
102	0.423750140311331	0.19	0.392033216084108	0.374755006518234	0.409311425649983	0.211529029021684	0.487725180686389	0.467671217538332	0.507779143834447	1	0.74	1.35	0.323203438976813	0.337062555406263	0.350921671835713	0.446895313071326	0.466058395602992	0.485221478134659	0.45630814343924	0.475858144422091	0.495455211012184	0.392033216084108	1.10937283053212	-0.00140982319883947	-0.000125634798856774	-0.149640705623368	-0.147242483048467	-0.151841562129437	0.177189767613179	0.180509715669869	0.174143040356912	0.201758688085467	0.205146638391593	0.198649700738924	0.000255736265359268	0.000364988655055122	0.000373531275477657
102	0.423750140311331	0.19	0.392196847423067	0.375158570707861	0.409235124138272	0.216045556146788	0.484939116014584	0.465265819910181	0.504612412118987	1	0.74	1.36	0.321369519646023	0.334958305772943	0.348547091899864	0.444268260648713	0.463053696129912	0.481839131611112	0.453288047842115	0.472400773388063	0.491572319421744	0.392196847423067	1.10946836112613	-0.00451385583205006	-0.00355913925114902	-0.149640705623368	-0.147242483048467	-0.151841562129437	0.177189767613179	0.180509715669869	0.174143040356912	0.201758688085467	0.205146638391593	0.198649700738924	0.000255736265359268	0.000364988655055122	0.000373531275477657
102	0.423750140311331	0.19	0.392247471286241	0.375187223980572	0.40930771859191	0.217492127176546	0.489470758875422	0.469698034736531	0.509243483014312	1	0.73	1.36	0.325067821942957	0.338752095442873	0.35243636894279	0.449720495587455	0.468652231812078	0.4875839680367	0.458930713547567	0.478233695416389	0.497517720702479	0.392247471286241	1.11096115445763	-0.00197424725465181	-0.00101144238226854	-0.149640705623368	-0.147242483048467	-0.151841562129437	0.177189767613179	0.180509715669869	0.174143040356912	0.201758688085467	0.205146638391593	0.198649700738924	0.000255736265359268	0.000364988655055122	0.000373531275477657
102	0.423750140311331	0.19	0.39232604456295	0.375107415671931	0.409544673453969	0.214170499590507	0.488427591383235	0.46850243693159	0.508352745834881	1	0.74	1.36	0.325043180263138	0.338867090364042	0.352691000464947	0.450116035189678	0.469259225950981	0.488402416712283	0.459653050941028	0.47917872533687	0.498775542498331	0.39232604456295	1.10777590809347	0.000317901758666094	0.00122565392062154	-0.149640705623368	-0.147242483048467	-0.151841562129437	0.177189767613179	0.180509715669869	0.174143040356912	0.201758688085467	0.205146638391593	0.198649700738924	0.000255736265359268	0.000364988655055122	0.000373531275477657
102	0.423750140311331	0.19	0.392352723070296	0.375350994150216	0.409354451990375	0.216668247425278	0.486953402150252	0.467234633002267	0.506672171298237	1	0.74	1.36	0.323084171083236	0.336719337945808	0.35035450480838	0.446827603901886	0.465685132321115	0.484542660740345	0.455931239984134	0.475132825656232	0.494408451602161	0.392352723070296	1.11450875035644	0.00255019468685062	0.00434040588886562	-0.149640705623368	-0.147242483048467	-0.151841562129437	0.177189767613179	0.180509715669869	0.174143040356912	0.201758688085467	0.205146638391593	0.198649700738924	0.000255736265359268	0.000364988655055122	0.000373531275477657
102	0.423750140311331	0.19	0.392368343983427	0.374911033824728	0.409825654142126	0.207646334999464	0.480374202117105	0.460389658055648	0.500358746178563	0.99	0.74	1.35	0.320543916298516	0.334458051654975	0.348372187011434	0.44449289896969	0.463787398246629	0.483081897523568	0.453642483606581	0.473355312440032	0.493078077298302	0.392368343983427	1.10402136124617	0.00314716151704779	0.00193423910012492	-0.149640705623368	-0.147242483048467	-0.151841562129437	0.177189767613179	0.180509715669869	0.174143040356912	0.201758688085467	0.205146638391593	0.198649700738924	0.000255736265359268	0.000364988655055122	0.000373531275477657
102	0.423750140311331	0.19	0.392436029370582	0.375289424800215	0.409582633940948	0.216864311344392	0.489378730814124	0.469573189246397	0.509184272381851	1	0.73	1.37	0.325900451472485	0.339646199923196	0.353391948373908	0.451364456253142	0.470401994394667	0.489439532536192	0.460229861672437	0.479656733698852	0.499056879419187	0.392436029370582	1.10893445179982	0.00324444684432165	0.00330907773575503	-0.149640705623368	-0.147242483048467	-0.151841562129437	0.177189767613179	0.180509715669869	0.174143040356912	0.201758688085467	0.205146638391593	0.198649700738924	0.000255736265359268	0.000364988655055122	0.000373531275477657
102	0.423750140311331	0.19	0.392490107193394	0.375017349612826	0.409962864773962	0.207981286282428	0.479755255680878	0.459816754855033	0.499693756506724	1.01	0.74	1.35	0.316248301047431	0.329961409465141	0.34367451788285	0.436470303719101	0.455396459452387	0.474322615185672	0.445747197212002	0.464964180199333	0.484301673000724	0.392490107193394	1.10557992068157	0.00636509794059049	0.00627050058960138	-0.149640705623368	-0.147242483048467	-0.151841562129437	0.177189767613179	0.180509715669869	0.174143040356912	0.201758688085467	0.205146638391593	0.198649700738924	0.000255736265359268	0.000364988655055122	0.000373531275477657
102	0.423750140311331	0.19	0.39268026226331	0.375287934845515	0.410072589681104	0.20596078761247	0.480530193285008	0.460436186162547	0.50062420040747	1.01	0.74	1.37	0.317862235088782	0.331734137879629	0.345606040670477	0.4393286233253	0.458501470185524	0.477674317045747	0.448421231970928	0.468004826246274	0.487595424184674	0.39268026226331	1.11228251057426	0.00107440419414548	0.0037064435390408	-0.149640705623368	-0.147242483048467	-0.151841562129437	0.177189767613179	0.180509715669869	0.174143040356912	0.201758688085467	0.205146638391593	0.198649700738924	0.000255736265359268	0.000364988655055122	0.000373531275477657
102	0.423750140311331	0.19	0.392681047592182	0.37540878083827	0.409953314346094	0.213557883694766	0.488173925800889	0.468222803790865	0.508125047810913	1	0.74	1.36	0.325341784237675	0.339204700737539	0.353067617237402	0.450793821652915	0.47000228921226	0.489210756771605	0.460059806165679	0.479682396632951	0.499223910933633	0.392681047592182	1.10950695184087	0.000393392576032479	0.000891846279871621	-0.149640705623368	-0.147242483048467	-0.151841562129437	0.177189767613179	0.180509715669869	0.174143040356912	0.201758688085467	0.205146638391593	0.198649700738924	0.000255736265359268	0.000364988655055122	0.000373531275477657
102	0.423750140311331	0.19	0.392686984191192	0.375240208409184	0.4101337599732	0.209642749221736	0.488322186026982	0.468129438198037	0.508514933855927	1	0.73	1.36	0.325377768509217	0.339412927788971	0.353448087068726	0.450897832572895	0.470347295663295	0.489796758753695	0.460091198105966	0.479947970544309	0.499767840142322	0.392686984191192	1.1068275891629	0.000545288710464183	0.000715603791011522	-0.149640705623368	-0.147242483048467	-0.151841562129437	0.177189767613179	0.180509715669869	0.174143040356912	0.201758688085467	0.205146638391593	0.198649700738924	0.000255736265359268	0.000364988655055122	0.000373531275477657
102	0.423750140311331	0.19	0.392707893666019	0.375561989931558	0.40985379740048	0.214619621836085	0.489413745138281	0.469474962411145	0.509352527865417	0.99	0.72	1.34	0.328841182278428	0.342807194121764	0.356773205965101	0.457067920336381	0.476479771201283	0.495891622066186	0.466379954695912	0.48618966888288	0.50599528223931	0.392707893666019	1.09714957562675	-0.00400669638731692	-0.0100422011597235	-0.149640705623368	-0.147242483048467	-0.151841562129437	0.177189767613179	0.180509715669869	0.174143040356912	0.201758688085467	0.205146638391593	0.198649700738924	0.000255736265359268	0.000364988655055122	0.000373531275477657
102	0.423750140311331	0.19	0.392715878721874	0.375487156498312	0.409944600945436	0.211332730122612	0.482423777921139	0.462576113868618	0.50227144197366	1	0.74	1.37	0.320008568132523	0.333739114011999	0.347469659891475	0.442651690060661	0.461644460705753	0.480637231350846	0.451642432934636	0.471077574995739	0.490487280540094	0.392715878721874	1.11110567122033	0.00732240990390824	0.00836032868311949	-0.149640705623368	-0.147242483048467	-0.151841562129437	0.177189767613179	0.180509715669869	0.174143040356912	0.201758688085467	0.205146638391593	0.198649700738924	0.000255736265359268	0.000364988655055122	0.000373531275477657
102	0.423750140311331	0.19	0.392750836634778	0.375626493237323	0.409875180032232	0.216146538542476	0.488019011369244	0.468226668469702	0.507811354268786	1	0.74	1.36	0.325552335451893	0.339313711915283	0.353075088378673	0.451197210422403	0.470269703523199	0.489342196623994	0.46047208261471	0.479871042221645	0.49941489716477	0.392750836634778	1.11307213071137	0.00655513451083103	0.00793626692963447	-0.149640705623368	-0.147242483048467	-0.151841562129437	0.177189767613179	0.180509715669869	0.174143040356912	0.201758688085467	0.205146638391593	0.198649700738924	0.000255736265359268	0.000364988655055122	0.000373531275477657
102	0.423750140311331	0.19	0.392820086218605	0.375348660703534	0.410291511733676	0.210237961061003	0.484025524081273	0.46404632882827	0.504004719334276	0.99	0.73	1.35	0.324156344417508	0.338112672687511	0.352069000957515	0.450078650745201	0.469456477233242	0.488834303721283	0.459300369755513	0.479083855501238	0.4988494440268	0.392820086218605	1.10084130732578	0.00406921207870331	0.000495166619051491	-0.149640705623368	-0.147242483048467	-0.151841562129437	0.177189767613179	0.180509715669869	0.174143040356912	0.201758688085467	0.205146638391593	0.198649700738924	0.000255736265359268	0.000364988655055122	0.000373531275477657
102	0.423750140311331	0.19	0.392869330008037	0.375721558793505	0.410017101222569	0.219025384710698	0.490034475612098	0.470327724299131	0.509741226925066	1	0.74	1.35	0.326737393309768	0.340427703750637	0.354118014191507	0.452691638922459	0.471659437520763	0.490627236119067	0.462050830824753	0.481428078380922	0.500748364582159	0.392869330008037	1.10745881638227	-0.00434029226554735	-0.00553685959275983	-0.149640705623368	-0.147242483048467	-0.151841562129437	0.177189767613179	0.180509715669869	0.174143040356912	0.201758688085467	0.205146638391593	0.198649700738924	0.000255736265359268	0.000364988655055122	0.000373531275477657
102	0.423750140311331	0.19	0.392925452568712	0.375613344606988	0.410237560530437	0.210967524675769	0.479526748562956	0.459776633001266	0.499276864124646	1	0.73	1.35	0.318699168784493	0.332389175977379	0.346079183170265	0.441175742809996	0.460126840534633	0.479077938259271	0.450196283110104	0.469538555363587	0.488906432737981	0.392925452568712	1.10254165092121	0.00347826391765594	0.000818416277594517	-0.149640705623368	-0.147242483048467	-0.151841562129437	0.177189767613179	0.180509715669869	0.174143040356912	0.201758688085467	0.205146638391593	0.198649700738924	0.000255736265359268	0.000364988655055122	0.000373531275477657
102	0.423750140311331	0.19	0.392965071472024	0.375667509107378	0.410262633836671	0.212340557742824	0.48696471482216	0.466990605321141	0.506938824323179	1	0.74	1.36	0.323619148171075	0.337460977596638	0.351302807022201	0.447943462201257	0.467102887813515	0.486262313425772	0.457367602800964	0.476964089328664	0.496499409812158	0.392965071472024	1.1096642905299	0.0110221150595875	0.0115324476005569	-0.149640705623368	-0.147242483048467	-0.151841562129437	0.177189767613179	0.180509715669869	0.174143040356912	0.201758688085467	0.205146638391593	0.198649700738924	0.000255736265359268	0.000364988655055122	0.000373531275477657
102	0.423750140311331	0.19	0.392977693628271	0.375702546835028	0.410252840421514	0.210408039081543	0.486985020403245	0.466893955113549	0.507076085692941	1	0.74	1.35	0.324316661528731	0.338272437031811	0.352228212534891	0.449318807443027	0.468653590850173	0.487988374257318	0.458736114238781	0.478519777146894	0.49826450708399	0.392977693628271	1.10819070554525	0.00138156039055868	0.00182113962474298	-0.149640705623368	-0.147242483048467	-0.151841562129437	0.177189767613179	0.180509715669869	0.174143040356912	0.201758688085467	0.205146638391593	0.198649700738924	0.000255736265359268	0.000364988655055122	0.000373531275477657
102	0.423750140311331	0.19	0.392996074498408	0.375834003540976	0.410158145455839	0.219682506341102	0.498793661815952	0.47877311069779	0.518814212934113	1	0.74	1.36	0.331990259504774	0.3458728853512	0.359755511197626	0.459640680272551	0.478861182697951	0.498081685123351	0.469184065560277	0.48886793017154	0.508455218002599	0.392996074498408	1.11040542718855	0.00571802531900302	0.00717656394309427	-0.149640705623368	-0.147242483048467	-0.151841562129437	0.177189767613179	0.180509715669869	0.174143040356912	0.201758688085467	0.205146638391593	0.198649700738924	0.000255736265359268	0.000364988655055122	0.000373531275477657
102	0.423750140311331	0.19	0.393129883436049	0.375891459252679	0.410368307619418	0.21841265955982	0.500649637194013	0.480479868013221	0.520819406374805	1.01	0.74	1.35	0.331843628382504	0.345773888179378	0.359704147976251	0.458729507617444	0.477986231782228	0.497242955947011	0.468628933098949	0.488283218944579	0.507912387027802	0.393129883436049	1.10917935403862	-0.00160138427227859	6.48278185832874e-05	-0.149640705623368	-0.147242483048467	-0.151841562129437	0.177189767613179	0.180509715669869	0.174143040356912	0.201758688085467	0.205146638391593	0.198649700738924	0.000255736265359268	0.000364988655055122	0.000373531275477657
102	0.423750140311331	0.19	0.393144436447497	0.375631658886828	0.410657214008167	0.209492614169226	0.487606302085617	0.467434017529915	0.507778586641319	1	0.74	1.36	0.323623190170963	0.337589266314608	0.351555342458253	0.447787146468034	0.467111563177523	0.486435979887013	0.4572081096349	0.476873795068095	0.496599641836392	0.393144436447497	1.11112612305189	0.00261719434003131	0.00443835020518005	-0.149640705623368	-0.147242483048467	-0.151841562129437	0.177189767613179	0.180509715669869	0.174143040356912	0.201758688085467	0.205146638391593	0.198649700738924	0.000255736265359268	0.000364988655055122	0.000373531275477657
102	0.423750140311331	0.19	0.393235660340288	0.375877285268691	0.410594035411885	0.210264147863486	0.491049483520317	0.470781957468188	0.511317009572447	1	0.74	1.35	0.326844746688425	0.340915664898915	0.354986583109406	0.452728757471775	0.472219079352319	0.491709401232863	0.462338178289667	0.482289525057076	0.502131740119501	0.393235660340288	1.1063606093443	0.00346475321546255	0.00303156772838411	-0.149640705623368	-0.147242483048467	-0.151841562129437	0.177189767613179	0.180509715669869	0.174143040356912	0.201758688085467	0.205146638391593	0.198649700738924	0.000255736265359268	0.000364988655055122	0.000373531275477657
102	0.423750140311331	0.19	0.393237688928738	0.375892648056762	0.410582729800714	0.215976002025276	0.495703993366025	0.475589851232106	0.515818135499944	1.01	0.74	1.36	0.327916127200203	0.341784698140944	0.355653269081686	0.453008223902566	0.472167320295823	0.491326416689079	0.462652923086679	0.482199952331757	0.501819083166193	0.393237688928738	1.11467844863145	-0.00154109560382389	0.00245386845507704	-0.149640705623368	-0.147242483048467	-0.151841562129437	0.177189767613179	0.180509715669869	0.174143040356912	0.201758688085467	0.205146638391593	0.198649700738924	0.000255736265359268	0.000364988655055122	0.000373531275477657
102	0.423750140311331	0.19	0.393311563366786	0.375738192694415	0.410884934039157	0.205910869311269	0.484905116767802	0.464625071295463	0.505185162240141	1	0.74	1.36	0.321176682533626	0.335195464835399	0.349214247137173	0.444134661142175	0.463520337207162	0.482906013272149	0.453557997888566	0.473390534418694	0.493187665575693	0.393311563366786	1.10903920397528	-0.00356817583636338	-0.00175574483951664	-0.149640705623368	-0.147242483048467	-0.151841562129437	0.177189767613179	0.180509715669869	0.174143040356912	0.201758688085467	0.205146638391593	0.198649700738924	0.000255736265359268	0.000364988655055122	0.000373531275477657
102	0.423750140311331	0.19	0.393322942006731	0.376235464488887	0.410410419524575	0.218349536459076	0.495140642158971	0.475189126140804	0.515092158177139	1	0.73	1.35	0.329167748161543	0.342988341350292	0.356808934539041	0.45555266251662	0.474679712660074	0.493806762803528	0.464813440458979	0.484395169055629	0.503882080314969	0.393322942006731	1.10934508094369	-0.000447855155840602	-0.000368846179292171	-0.149640705623368	-0.147242483048467	-0.151841562129437	0.177189767613179	0.180509715669869	0.174143040356912	0.201758688085467	0.205146638391593	0.198649700738924	0.000255736265359268	0.000364988655055122	0.000373531275477657
102	0.423750140311331	0.19	0.393330584457845	0.375849834199656	0.410811334716033	0.20565811849633	0.477950457954191	0.457945812835341	0.497955103073041	1	0.74	1.35	0.317867466852484	0.331753008964643	0.345638551076801	0.440258695048503	0.459490706146943	0.478722717245383	0.4495119261741	0.469153955635528	0.488800786017753	0.393330584457845	1.10172038718063	0.00396642090046964	0.00202405161205181	-0.149640705623368	-0.147242483048467	-0.151841562129437	0.177189767613179	0.180509715669869	0.174143040356912	0.201758688085467	0.205146638391593	0.198649700738924	0.000255736265359268	0.000364988655055122	0.000373531275477657
102	0.423750140311331	0.19	0.393379434702465	0.376160400440326	0.410598468964604	0.215825834384184	0.494370412592691	0.474301483905314	0.514439341280068	1	0.74	1.34	0.328748792395539	0.342659008354223	0.356569224312907	0.455077594624502	0.474333110585665	0.493588626546828	0.46478871655095	0.484500469924149	0.504129911072161	0.393379434702465	1.10782600488807	0.00169629508524954	0.00220028090669181	-0.149640705623368	-0.147242483048467	-0.151841562129437	0.177189767613179	0.180509715669869	0.174143040356912	0.201758688085467	0.205146638391593	0.198649700738924	0.000255736265359268	0.000364988655055122	0.000373531275477657
102	0.423750140311331	0.19	0.393474913129154	0.37598907442995	0.410960751828357	0.208655724140992	0.481528342211903	0.461557029906224	0.501499654517582	1.01	0.75	1.36	0.317463725249328	0.33120020154992	0.344936677850512	0.438157559715012	0.45711639014587	0.476075220576728	0.447459778562195	0.466881015095762	0.48618950636389	0.393474913129154	1.11283202078229	0.000127227907755745	0.00369709881266587	-0.149640705623368	-0.147242483048467	-0.151841562129437	0.177189767613179	0.180509715669869	0.174143040356912	0.201758688085467	0.205146638391593	0.198649700738924	0.000255736265359268	0.000364988655055122	0.000373531275477657
102	0.423750140311331	0.19	0.393475965706774	0.376378414828418	0.410573516585131	0.215378860131846	0.484431324810836	0.464739867807372	0.5041227818143	0.99	0.73	1.35	0.324740209222323	0.33849975151717	0.352259293812018	0.450943115063883	0.470049990923669	0.489156866783454	0.460172470662686	0.47959238373922	0.499141093168368	0.393475965706774	1.09794761263417	-0.00550827458279836	-0.00956364222980617	-0.149640705623368	-0.147242483048467	-0.151841562129437	0.177189767613179	0.180509715669869	0.174143040356912	0.201758688085467	0.205146638391593	0.198649700738924	0.000255736265359268	0.000364988655055122	0.000373531275477657
102	0.423750140311331	0.19	0.393547233299454	0.376267075591709	0.410827391007198	0.216847943223906	0.490709845514893	0.470849475644675	0.510570215385111	1.01	0.74	1.37	0.324199495690085	0.33787418840866	0.351548881127236	0.447636411923919	0.466517657774334	0.485398903624749	0.456828518433817	0.47603192389383	0.495353016339003	0.393547233299454	1.11521459247795	0.00370030622792295	0.00702101726111181	-0.149640705623368	-0.147242483048467	-0.151841562129437	0.177189767613179	0.180509715669869	0.174143040356912	0.201758688085467	0.205146638391593	0.198649700738924	0.000255736265359268	0.000364988655055122	0.000373531275477657
102	0.423750140311331	0.19	0.393586616912966	0.376336384759166	0.410836849066766	0.212910183119019	0.491474946322898	0.471350104208344	0.511599788437451	1.01	0.75	1.36	0.323656144299548	0.337475020640677	0.351293896981807	0.44641757854383	0.465477897413272	0.484538216282715	0.456058700771146	0.475520042966495	0.495008850483856	0.393586616912966	1.11171508818258	-0.00270797224905031	-0.000284437351997909	-0.149640705623368	-0.147242483048467	-0.151841562129437	0.177189767613179	0.180509715669869	0.174143040356912	0.201758688085467	0.205146638391593	0.198649700738924	0.000255736265359268	0.000364988655055122	0.000373531275477657
102	0.423750140311331	0.19	0.393656214787949	0.376060583736627	0.41125184583927	0.209519933919093	0.488913630678655	0.468688930119446	0.509138331237865	1	0.74	1.35	0.324348842570345	0.338345030225213	0.352341217880082	0.448714822013928	0.468077606855887	0.487440391697846	0.45816391517549	0.477948522740985	0.497660126767324	0.393656214787949	1.10677448268669	0.00835040298886037	0.00894395895862634	-0.149640705623368	-0.147242483048467	-0.151841562129437	0.177189767613179	0.180509715669869	0.174143040356912	0.201758688085467	0.205146638391593	0.198649700738924	0.000255736265359268	0.000364988655055122	0.000373531275477657
102	0.423750140311331	0.19	0.393693260788335	0.376124310386233	0.411262211190437	0.206174558650598	0.487218894957069	0.466858497095139	0.507579292818999	1	0.75	1.36	0.324501610201598	0.338653611143321	0.352805612085043	0.449687558641042	0.469299106175167	0.488910653709292	0.459256983261866	0.479327282619852	0.49934988448658	0.393693260788335	1.1108750567438	0.00201836301693017	0.00355891416909738	-0.149640705623368	-0.147242483048467	-0.151841562129437	0.177189767613179	0.180509715669869	0.174143040356912	0.201758688085467	0.205146638391593	0.198649700738924	0.000255736265359268	0.000364988655055122	0.000373531275477657
102	0.423750140311331	0.19	0.393775442663892	0.376544709524075	0.41100617580371	0.20931173138869	0.483173131936997	0.463173324846063	0.503172939027932	1	0.74	1.36	0.32074356757976	0.334593263002927	0.348442958426093	0.443840201385658	0.463005204918331	0.482170208451004	0.452792965279003	0.472356271002595	0.491855129310325	0.393775442663892	1.10985710673609	0.0023982380964926	0.00324232803052281	-0.149640705623368	-0.147242483048467	-0.151841562129437	0.177189767613179	0.180509715669869	0.174143040356912	0.201758688085467	0.205146638391593	0.198649700738924	0.000255736265359268	0.000364988655055122	0.000373531275477657
102	0.423750140311331	0.19	0.393813948020776	0.376703543942674	0.410924352098878	0.221004624074313	0.499629249823045	0.4796521802158	0.51960631943029	0.99	0.74	1.34	0.334090186580036	0.348004733803409	0.361919281026783	0.46334990686701	0.482648001869576	0.501946096872143	0.473485391957435	0.493193205353671	0.512857040121538	0.393813948020776	1.10521627670347	0.00464382744934237	0.00375912625575897	-0.149640705623368	-0.147242483048467	-0.151841562129437	0.177189767613179	0.180509715669869	0.174143040356912	0.201758688085467	0.205146638391593	0.198649700738924	0.000255736265359268	0.000364988655055122	0.000373531275477657
102	0.423750140311331	0.19	0.393831504503702	0.376732430652075	0.41093057835533	0.215180570446785	0.491753742382483	0.471752904603112	0.511754580161854	1	0.75	1.36	0.327332735764977	0.341210613111426	0.355088490457875	0.453305012212612	0.472523717440231	0.49174242266785	0.463083293460544	0.482818052689654	0.502458043027932	0.393831504503702	1.11684088694129	-0.00333433784977676	0.000686905391627787	-0.149640705623368	-0.147242483048467	-0.151841562129437	0.177189767613179	0.180509715669869	0.174143040356912	0.201758688085467	0.205146638391593	0.198649700738924	0.000255736265359268	0.000364988655055122	0.000373531275477657
102	0.423750140311331	0.19	0.393837301891154	0.376391574531581	0.411283029250727	0.208165600668482	0.485362507949672	0.465202249552518	0.505522766346826	1	0.74	1.35	0.322208191986014	0.336171581918815	0.350134971851615	0.445898766268604	0.465222478386493	0.484546190504382	0.455573352236373	0.475258531141381	0.495064887373671	0.393837301891154	1.10796771191183	-0.000894905369906945	0.000455030188599071	-0.149640705623368	-0.147242483048467	-0.151841562129437	0.177189767613179	0.180509715669869	0.174143040356912	0.201758688085467	0.205146638391593	0.198649700738924	0.000255736265359268	0.000364988655055122	0.000373531275477657
102	0.423750140311331	0.19	0.393918017235728	0.376464721542207	0.411371312929249	0.210182341545899	0.492260514028322	0.471937997970594	0.51258303008605	1	0.75	1.36	0.326306428734669	0.340357782230713	0.354409135726757	0.451268007408776	0.47070043574966	0.490132864090543	0.460940167738134	0.480750692374114	0.500572260254488	0.393918017235728	1.11414097425493	-0.0010652702021002	0.00303034356916219	-0.149640705623368	-0.147242483048467	-0.151841562129437	0.177189767613179	0.180509715669869	0.174143040356912	0.201758688085467	0.205146638391593	0.198649700738924	0.000255736265359268	0.000364988655055122	0.000373531275477657
102	0.423750140311331	0.19	0.393918173680594	0.376486927285074	0.411349420076114	0.205870310859797	0.481918874752652	0.46176122196693	0.502076527538374	0.99	0.74	1.34	0.322468064778565	0.336545035678376	0.350622006578188	0.447684770526006	0.467227932083139	0.486771093640272	0.457258434442099	0.477165955310903	0.497185025905289	0.393918173680594	1.10029778859879	0.0032771105832876	0.000221695271961857	-0.149640705623368	-0.147242483048467	-0.151841562129437	0.177189767613179	0.180509715669869	0.174143040356912	0.201758688085467	0.205146638391593	0.198649700738924	0.000255736265359268	0.000364988655055122	0.000373531275477657
102	0.423750140311331	0.19	0.393952047777794	0.376810784432334	0.411093311123255	0.213435693718406	0.491685421752112	0.471583476215324	0.511787367288901	0.99	0.73	1.36	0.32933589071191	0.343374321811175	0.35741275291044	0.457224028440452	0.476713881205404	0.496203733970357	0.46637530664587	0.486190904531977	0.506075293622253	0.393952047777794	1.10723543782181	-0.00348693415132451	-0.00381590103427709	-0.149640705623368	-0.147242483048467	-0.151841562129437	0.177189767613179	0.180509715669869	0.174143040356912	0.201758688085467	0.205146638391593	0.198649700738924	0.000255736265359268	0.000364988655055122	0.000373531275477657
102	0.423750140311331	0.19	0.393979602423913	0.376858616604417	0.41110058824341	0.212635107729456	0.486083256476276	0.466162842159501	0.506003670793051	1	0.74	1.37	0.322762835100756	0.336555374573613	0.35034791404647	0.446607233610193	0.465691983242254	0.484776732874314	0.455779007416563	0.475257217591582	0.494729376214871	0.393979602423913	1.11397160034644	0.00350949735624598	0.00645011734690139	-0.149640705623368	-0.147242483048467	-0.151841562129437	0.177189767613179	0.180509715669869	0.174143040356912	0.201758688085467	0.205146638391593	0.198649700738924	0.000255736265359268	0.000364988655055122	0.000373531275477657
102	0.423750140311331	0.19	0.394042546019942	0.376476856802356	0.411608235237527	0.207822998793383	0.487498436692089	0.467228391991142	0.507768481393037	1	0.74	1.35	0.324496661969581	0.33857449190496	0.352652321840339	0.449540131236293	0.469042795695952	0.488545460155612	0.459032351350116	0.478950604185291	0.498844087778184	0.394042546019942	1.10520045716639	0.00125581759283725	0.00156370497299717	-0.149640705623368	-0.147242483048467	-0.151841562129437	0.177189767613179	0.180509715669869	0.174143040356912	0.201758688085467	0.205146638391593	0.198649700738924	0.000255736265359268	0.000364988655055122	0.000373531275477657
102	0.423750140311331	0.19	0.394061854168766	0.37693259319864	0.411191115138893	0.217241349596236	0.491203359653844	0.471346014335044	0.511060704972645	1	0.73	1.35	0.32630964870125	0.340056754178016	0.353803859654782	0.451492585521876	0.470513525355713	0.489534465189551	0.460702132880715	0.48013320495487	0.499555441159818	0.394061854168766	1.1059831551244	-0.00271806753660655	-0.00391622490698385	-0.149640705623368	-0.147242483048467	-0.151841562129437	0.177189767613179	0.180509715669869	0.174143040356912	0.201758688085467	0.205146638391593	0.198649700738924	0.000255736265359268	0.000364988655055122	0.000373531275477657
102	0.423750140311331	0.19	0.394126222521202	0.377000602493919	0.411251842548485	0.21700205092669	0.493309307174944	0.473352784486428	0.513265829863459	1	0.74	1.35	0.328620113756093	0.342474716435132	0.35632931911417	0.455182838768716	0.474373317724421	0.493563796680125	0.464670830093448	0.484236033018907	0.503862863722232	0.394126222521202	1.10844234221553	-0.0067844614539876	-0.00694731107452514	-0.149640705623368	-0.147242483048467	-0.151841562129437	0.177189767613179	0.180509715669869	0.174143040356912	0.201758688085467	0.205146638391593	0.198649700738924	0.000255736265359268	0.000364988655055122	0.000373531275477657
102	0.423750140311331	0.19	0.394140508818518	0.376858520185079	0.411422497451956	0.211704442169496	0.490155858685043	0.470012544807422	0.510299172562663	1.01	0.74	1.36	0.32418135173414	0.338074782438053	0.351968213141967	0.447907501482976	0.467103460165758	0.486299418848539	0.457357934385987	0.476954759918951	0.496561672162778	0.394140508818518	1.11151219643202	-0.00381800388808139	-0.00174746649687433	-0.149640705623368	-0.147242483048467	-0.151841562129437	0.177189767613179	0.180509715669869	0.174143040356912	0.201758688085467	0.205146638391593	0.198649700738924	0.000255736265359268	0.000364988655055122	0.000373531275477657
102	0.423750140311331	0.19	0.394167774161191	0.376823693066861	0.411511855255521	0.210642012427103	0.484063226759398	0.464106754823233	0.504019698695563	1.01	0.75	1.36	0.319884107754429	0.333639042697486	0.347393977640542	0.441851461224658	0.460850961219529	0.479850461214399	0.451322476302518	0.470732425541976	0.490119505760647	0.394167774161191	1.11135557830968	-0.00123081577150549	0.000929132650106669	-0.149640705623368	-0.147242483048467	-0.151841562129437	0.177189767613179	0.180509715669869	0.174143040356912	0.201758688085467	0.205146638391593	0.198649700738924	0.000255736265359268	0.000364988655055122	0.000373531275477657
102	0.423750140311331	0.19	0.39422355380347	0.376837715467845	0.411609392139095	0.216331532737483	0.49348514173612	0.473482031817469	0.513488251654772	1.01	0.74	1.35	0.325223184336223	0.338962829491077	0.352702474645931	0.448633397869849	0.467586732036135	0.486540066202422	0.458225016216974	0.477599311223586	0.496876039602282	0.39422355380347	1.1137046159913	-0.00193786172918688	0.000966145505184826	-0.149640705623368	-0.147242483048467	-0.151841562129437	0.177189767613179	0.180509715669869	0.174143040356912	0.201758688085467	0.205146638391593	0.198649700738924	0.000255736265359268	0.000364988655055122	0.000373531275477657
102	0.423750140311331	0.19	0.394244652294367	0.377178280829667	0.411311023759067	0.219649517394756	0.498139540177706	0.478143320080645	0.518135760274766	0.99	0.74	1.36	0.332644206412949	0.346555572495244	0.360466938577538	0.461132020904805	0.480416818990575	0.499701617076345	0.470846552465664	0.490510656177365	0.510182540692378	0.394244652294367	1.11328529749206	-0.00971083062359413	-0.00804477055810022	-0.149640705623368	-0.147242483048467	-0.151841562129437	0.177189767613179	0.180509715669869	0.174143040356912	0.201758688085467	0.205146638391593	0.198649700738924	0.000255736265359268	0.000364988655055122	0.000373531275477657
102	0.423750140311331	0.19	0.394247547690199	0.376958150181376	0.411536945199022	0.208885908391258	0.481826759135209	0.461856988710853	0.501796529559566	1	0.74	1.36	0.319346526897943	0.333154430608068	0.346962334318192	0.441648239214076	0.460744223817543	0.479840208421011	0.45066339511223	0.47011505781255	0.489585794977187	0.394247547690199	1.11190646329855	0.00340096220989126	0.00561722390034239	-0.149640705623368	-0.147242483048467	-0.151841562129437	0.177189767613179	0.180509715669869	0.174143040356912	0.201758688085467	0.205146638391593	0.198649700738924	0.000255736265359268	0.000364988655055122	0.000373531275477657
102	0.423750140311331	0.19	0.394361983937715	0.376813086503561	0.411910881371869	0.201133957239186	0.477920345572663	0.457635721263552	0.498204969881774	1	0.75	1.37	0.317404262185698	0.331473151289832	0.345542040393967	0.439484394096308	0.458964463963553	0.478444533830797	0.448817358967294	0.468731499656307	0.488628964641604	0.394361983937715	1.11120026330766	-0.00203718862098163	0.00149832871783552	-0.149640705623368	-0.147242483048467	-0.151841562129437	0.177189767613179	0.180509715669869	0.174143040356912	0.201758688085467	0.205146638391593	0.198649700738924	0.000255736265359268	0.000364988655055122	0.000373531275477657
102	0.423750140311331	0.19	0.39437874081154	0.376861690345727	0.411895791277353	0.207255539854359	0.487762297131605	0.467446263216639	0.508078331046571	1	0.74	1.35	0.323075468462097	0.337116894591388	0.351158320720679	0.446733006179707	0.466148805638725	0.485564605097743	0.456393543110893	0.476204207237453	0.496092534601964	0.39437874081154	1.10889151964873	-0.0101053381557539	-0.00847878489308633	-0.149640705623368	-0.147242483048467	-0.151841562129437	0.177189767613179	0.180509715669869	0.174143040356912	0.201758688085467	0.205146638391593	0.198649700738924	0.000255736265359268	0.000364988655055122	0.000373531275477657
102	0.423750140311331	0.19	0.394387367789788	0.377269907114805	0.411504828464772	0.215004349352045	0.491316984287116	0.471323478722397	0.511310489851835	1	0.74	1.35	0.326154411363405	0.339989856302894	0.353825301242382	0.45120330101601	0.470343310196407	0.489483319376804	0.460936983288697	0.480498624010136	0.500067605140357	0.394387367789788	1.11425296562099	-0.00109137593217461	0.00133631852638449	-0.149640705623368	-0.147242483048467	-0.151841562129437	0.177189767613179	0.180509715669869	0.174143040356912	0.201758688085467	0.205146638391593	0.198649700738924	0.000255736265359268	0.000364988655055122	0.000373531275477657
102	0.423750140311331	0.19	0.39439996992248	0.377097758618899	0.411702181226062	0.217091860832988	0.491900449346796	0.472006178762349	0.511794719931244	0.99	0.73	1.35	0.328934668082082	0.342798713905782	0.356662759729481	0.456291405288971	0.475523324468459	0.494755243647947	0.465725019703147	0.48534014896093	0.504976173729524	0.39439996992248	1.10270414363266	-0.006281301389557	-0.00843426310174742	-0.149640705623368	-0.147242483048467	-0.151841562129437	0.177189767613179	0.180509715669869	0.174143040356912	0.201758688085467	0.205146638391593	0.198649700738924	0.000255736265359268	0.000364988655055122	0.000373531275477657
102	0.423750140311331	0.19	0.394400145630951	0.376772842513984	0.412027448747917	0.209110296712806	0.489931747716037	0.469639834221435	0.510223661210638	1	0.74	1.35	0.325905341480182	0.339986862072889	0.354068382665595	0.451349070983875	0.470850688259286	0.490352305534696	0.460841124366744	0.480751177234865	0.500781749625109	0.394400145630951	1.10769860511609	-0.0047137567369141	-0.00434692555175205	-0.149640705623368	-0.147242483048467	-0.151841562129437	0.177189767613179	0.180509715669869	0.174143040356912	0.201758688085467	0.205146638391593	0.198649700738924	0.000255736265359268	0.000364988655055122	0.000373531275477657
102	0.423750140311331	0.19	0.394419350343705	0.377022138074301	0.411816562613108	0.214498747605226	0.492992099198118	0.472900329676438	0.513083868719798	1	0.74	1.35	0.328394573893224	0.342346833337296	0.356299092781368	0.454917926245588	0.474245690579482	0.493573454913376	0.464505991525593	0.484260414703986	0.504022510352717	0.394419350343705	1.1081200688149	0.0088169173381056	0.009041729678528	-0.149640705623368	-0.147242483048467	-0.151841562129437	0.177189767613179	0.180509715669869	0.174143040356912	0.201758688085467	0.205146638391593	0.198649700738924	0.000255736265359268	0.000364988655055122	0.000373531275477657
102	0.423750140311331	0.19	0.394465248642452	0.377169282624033	0.411761214660871	0.213415887431813	0.490853377289333	0.47078426498918	0.510922489589485	0.99	0.73	1.36	0.327630465565917	0.341597059386857	0.355563653207797	0.454238653591068	0.473602441270332	0.492966228949597	0.463497182483084	0.483307006573124	0.503073914433418	0.394465248642452	1.10643073098897	-0.004490204777108	-0.00517009179203562	-0.149640705623368	-0.147242483048467	-0.151841562129437	0.177189767613179	0.180509715669869	0.174143040356912	0.201758688085467	0.205146638391593	0.198649700738924	0.000255736265359268	0.000364988655055122	0.000373531275477657
102	0.423750140311331	0.19	0.394604953789551	0.37704367212433	0.412166235454772	0.207362142407707	0.483712021563405	0.463571221479148	0.503852821647662	1	0.74	1.34	0.321498779445997	0.335466951636439	0.349435123826882	0.445141869215665	0.464481968388341	0.483822067561017	0.454606923546467	0.474367811627819	0.494078026823999	0.394604953789551	1.10280571548627	0.00961585823631416	0.00788479720339928	-0.149640705623368	-0.147242483048467	-0.151841562129437	0.177189767613179	0.180509715669869	0.174143040356912	0.201758688085467	0.205146638391593	0.198649700738924	0.000255736265359268	0.000364988655055122	0.000373531275477657
102	0.423750140311331	0.19	0.3946080311289	0.377201761464676	0.412014300793124	0.213291575154517	0.486177506730715	0.466292209827103	0.506062803634327	1	0.73	1.35	0.323074491878775	0.33685218761891	0.350629883359045	0.447157138460399	0.466226409345605	0.485295680230811	0.456338723699013	0.475758296760057	0.495307645067301	0.3946080311289	1.10326461892504	-0.00445250058139434	-0.00636553130384594	-0.149640705623368	-0.147242483048467	-0.151841562129437	0.177189767613179	0.180509715669869	0.174143040356912	0.201758688085467	0.205146638391593	0.198649700738924	0.000255736265359268	0.000364988655055122	0.000373531275477657
102	0.423750140311331	0.19	0.394681323935958	0.377451165178625	0.411911482693291	0.212224684456492	0.483499377161978	0.46366053497473	0.503338219349226	1	0.74	1.36	0.320759395633836	0.334483865477713	0.34820833532159	0.443690607043632	0.462674987358818	0.481659367674004	0.453074228273622	0.472486145748279	0.491871182098602	0.394681323935958	1.11204577909342	0.00348180909773365	0.0058136816315885	-0.149640705623368	-0.147242483048467	-0.151841562129437	0.177189767613179	0.180509715669869	0.174143040356912	0.201758688085467	0.205146638391593	0.198649700738924	0.000255736265359268	0.000364988655055122	0.000373531275477657
102	0.423750140311331	0.19	0.394737070784111	0.377109180186373	0.412364961381849	0.212610848513085	0.4950858737012	0.474795048680628	0.515376698721772	1	0.74	1.35	0.327925749493227	0.341939973148669	0.355954196804111	0.45331800137002	0.472690984028611	0.492063966687202	0.462859743667145	0.482625455111139	0.502427332418447	0.394737070784111	1.10722222307918	0.00750339557664538	0.00791037752710906	-0.149640705623368	-0.147242483048467	-0.151841562129437	0.177189767613179	0.180509715669869	0.174143040356912	0.201758688085467	0.205146638391593	0.198649700738924	0.000255736265359268	0.000364988655055122	0.000373531275477657
102	0.423750140311331	0.19	0.394907959397826	0.377592407970816	0.412223510824836	0.215332200580346	0.494296162787821	0.474200939650791	0.514391385924852	1.01	0.74	1.36	0.326625618750172	0.340467039427003	0.354308460103835	0.45104903711737	0.470163151596542	0.489277266075714	0.460483128964175	0.479959767108461	0.499475732290265	0.394907959397826	1.11407074607717	-0.00126762468422839	0.00145878600659915	-0.149640705623368	-0.147242483048467	-0.151841562129437	0.177189767613179	0.180509715669869	0.174143040356912	0.201758688085467	0.205146638391593	0.198649700738924	0.000255736265359268	0.000364988655055122	0.000373531275477657
102	0.423750140311331	0.19	0.394913873730803	0.377586229888754	0.412241517572851	0.210033616440018	0.487531971897488	0.467395648866915	0.507668294928061	1	0.75	1.35	0.323636296330406	0.337579183952758	0.351522071575109	0.447826460991211	0.467119704952763	0.486412948914315	0.457505505697134	0.477230139922209	0.497009496937136	0.394913873730803	1.11252741403875	0.00556351553631884	0.00883819277277373	-0.149640705623368	-0.147242483048467	-0.151841562129437	0.177189767613179	0.180509715669869	0.174143040356912	0.201758688085467	0.205146638391593	0.198649700738924	0.000255736265359268	0.000364988655055122	0.000373531275477657
102	0.423750140311331	0.19	0.395090123344694	0.377520707448754	0.412659539240634	0.214144870380929	0.49175591526436	0.471693455958362	0.511818374570359	1	0.74	1.35	0.326165180542566	0.34003790991587	0.353910639289174	0.451087496814301	0.470273526287393	0.489459555760485	0.460692975872142	0.480278824064458	0.499864264540512	0.395090123344694	1.10517508954925	-0.00634224179925855	-0.00719857957986613	-0.149640705623368	-0.147242483048467	-0.151841562129437	0.177189767613179	0.180509715669869	0.174143040356912	0.201758688085467	0.205146638391593	0.198649700738924	0.000255736265359268	0.000364988655055122	0.000373531275477657
102	0.423750140311331	0.19	0.395092149258714	0.377906119235098	0.41227817928233	0.219707841949888	0.49959051394615	0.479539460555729	0.519641567336572	1	0.74	1.36	0.331776804227369	0.345649436122056	0.359522068016743	0.458947721541225	0.478137769545556	0.497327817549887	0.468459397348079	0.488097747199206	0.50769605125991	0.395092149258714	1.11143826221528	0.00469143009168932	0.00614358302315583	-0.149640705623368	-0.147242483048467	-0.151841562129437	0.177189767613179	0.180509715669869	0.174143040356912	0.201758688085467	0.205146638391593	0.198649700738924	0.000255736265359268	0.000364988655055122	0.000373531275477657
102	0.423750140311331	0.19	0.395251173415666	0.378076567946315	0.412425778885017	0.215321084195899	0.484860284841216	0.465148021477952	0.504572548204481	1	0.75	1.37	0.322509048406399	0.336176489749098	0.349843931091798	0.44649611378451	0.465417937761378	0.484339761738247	0.455871448046833	0.475139492988925	0.494478862995657	0.395251173415666	1.11365514825039	-0.00332264959111604	-0.000491557947739308	-0.149640705623368	-0.147242483048467	-0.151841562129437	0.177189767613179	0.180509715669869	0.174143040356912	0.201758688085467	0.205146638391593	0.198649700738924	0.000255736265359268	0.000364988655055122	0.000373531275477657
102	0.423750140311331	0.19	0.3953281070165	0.377915289602528	0.412740924430472	0.214036376007857	0.497667729309757	0.477357535067747	0.517977923551766	1	0.74	1.35	0.330112063264405	0.344157384923733	0.358202706583061	0.456562196105086	0.475987608307151	0.495413020509216	0.466138317378652	0.48599822023994	0.505858283850902	0.3953281070165	1.10878599461824	0.000348168152456795	0.00151498081391589	-0.149640705623368	-0.147242483048467	-0.151841562129437	0.177189767613179	0.180509715669869	0.174143040356912	0.201758688085467	0.205146638391593	0.198649700738924	0.000255736265359268	0.000364988655055122	0.000373531275477657
102	0.423750140311331	0.19	0.395371109394901	0.378140259792855	0.412601958996947	0.209436362965841	0.483978769012017	0.463953154490747	0.504004383533286	1	0.74	1.36	0.321168045425555	0.335030624895031	0.348893204364506	0.444365913735016	0.463546083992974	0.482726254250932	0.453593605547042	0.473099027464849	0.492752180093672	0.395371109394901	1.11339088344313	0.00103233210624941	0.00435710770610546	-0.149640705623368	-0.147242483048467	-0.151841562129437	0.177189767613179	0.180509715669869	0.174143040356912	0.201758688085467	0.205146638391593	0.198649700738924	0.000255736265359268	0.000364988655055122	0.000373531275477657
102	0.423750140311331	0.19	0.395373511290863	0.37796766972238	0.412779352859347	0.20976485429194	0.491581082641665	0.471261062329555	0.511901102953776	1.01	0.74	1.36	0.324238258174456	0.33821889124331	0.352199524312165	0.447560528081685	0.466858619412555	0.486156710743426	0.4569857268194	0.476683102917944	0.496456933065888	0.395373511290863	1.1148912732838	0.00469257996574017	0.0086556053374404	-0.149640705623368	-0.147242483048467	-0.151841562129437	0.177189767613179	0.180509715669869	0.174143040356912	0.201758688085467	0.205146638391593	0.198649700738924	0.000255736265359268	0.000364988655055122	0.000373531275477657
102	0.423750140311331	0.19	0.395393576231777	0.378147895159072	0.412639257304482	0.213149516279311	0.490341479505253	0.470277377210699	0.510405581799807	1	0.74	1.36	0.325632030539425	0.339524925855543	0.35341782117166	0.450588214906972	0.469812290898541	0.48903636689011	0.460208857427849	0.47975640390172	0.499439091123465	0.395393576231777	1.111986033313	0.00311878599284045	0.00565367197709115	-0.149640705623368	-0.147242483048467	-0.151841562129437	0.177189767613179	0.180509715669869	0.174143040356912	0.201758688085467	0.205146638391593	0.198649700738924	0.000255736265359268	0.000364988655055122	0.000373531275477657
102	0.423750140311331	0.19	0.3954491829195	0.37800525224881	0.412893113590191	0.209328751127669	0.489425472889277	0.469167906577728	0.509683039200827	1	0.74	1.35	0.324796888014276	0.338820853431536	0.352844818848796	0.44939688073696	0.468800780671501	0.488204680606042	0.458934523432234	0.4787372467338	0.498577985619463	0.3954491829195	1.10703998543372	0.0108930048806163	0.0121559988784229	-0.149640705623368	-0.147242483048467	-0.151841562129437	0.177189767613179	0.180509715669869	0.174143040356912	0.201758688085467	0.205146638391593	0.198649700738924	0.000255736265359268	0.000364988655055122	0.000373531275477657
102	0.423750140311331	0.19	0.395540543335839	0.378074086912977	0.413006999758702	0.213539440502742	0.486387866662316	0.466508647387805	0.506267085936828	1	0.74	1.36	0.323325962848823	0.337103773289432	0.350881583730042	0.447559461044735	0.466631203260682	0.485702945476629	0.456749611116987	0.476206788595858	0.495680211900612	0.395540543335839	1.10675569662021	-0.00316390224480989	-0.00346037014638214	-0.149640705623368	-0.147242483048467	-0.151841562129437	0.177189767613179	0.180509715669869	0.174143040356912	0.201758688085467	0.205146638391593	0.198649700738924	0.000255736265359268	0.000364988655055122	0.000373531275477657
102	0.423750140311331	0.19	0.395541992131643	0.377971879366788	0.413112104896498	0.211036958129851	0.493251493741056	0.472940337467458	0.513562650014654	1	0.73	1.35	0.328947746593486	0.343074917734535	0.357202088875584	0.455966506566021	0.475548695346919	0.495130884127816	0.465507983574025	0.485439801578395	0.505476698803557	0.395541992131643	1.10560559818735	-0.00224327646139191	-0.00261517135998063	-0.149640705623368	-0.147242483048467	-0.151841562129437	0.177189767613179	0.180509715669869	0.174143040356912	0.201758688085467	0.205146638391593	0.198649700738924	0.000255736265359268	0.000364988655055122	0.000373531275477657
102	0.423750140311331	0.19	0.395588885770199	0.377933125209234	0.413244646331164	0.211442843898535	0.495823939613977	0.47543170812302	0.516216171104935	1.01	0.74	1.35	0.328125518520991	0.342199488383429	0.356273458245866	0.453466643166976	0.47291674841426	0.492366853661543	0.463204293935336	0.48317977081972	0.502992823818678	0.395588885770199	1.11259517294533	0.00222543730309368	0.00555926674713085	-0.149640705623368	-0.147242483048467	-0.151841562129437	0.177189767613179	0.180509715669869	0.174143040356912	0.201758688085467	0.205146638391593	0.198649700738924	0.000255736265359268	0.000364988655055122	0.000373531275477657
102	0.423750140311331	0.19	0.395618492688297	0.378046810608376	0.413190174768217	0.206363304826742	0.485060829957758	0.464802296349743	0.505319363565772	1	0.74	1.36	0.323268225151922	0.33735795804497	0.351447690938019	0.448083590445539	0.46761343474177	0.487143279038	0.457461397385745	0.477392679062919	0.497432934079333	0.395618492688297	1.10256651431687	-0.00369231293212719	-0.00429397941334611	-0.149640705623368	-0.147242483048467	-0.151841562129437	0.177189767613179	0.180509715669869	0.174143040356912	0.201758688085467	0.205146638391593	0.198649700738924	0.000255736265359268	0.000364988655055122	0.000373531275477657
102	0.423750140311331	0.19	0.395636581814499	0.378338374126043	0.412934789502955	0.21974171155645	0.491677076595185	0.471945577927739	0.511408575262631	1	0.74	1.35	0.326147753143504	0.339783613415357	0.35341947368721	0.450961291887529	0.469815461830215	0.4886696317729	0.460455858068094	0.479718179151245	0.498924658545869	0.395636581814499	1.10345405538785	-0.0103168543637205	-0.0118414065058047	-0.149640705623368	-0.147242483048467	-0.151841562129437	0.177189767613179	0.180509715669869	0.174143040356912	0.201758688085467	0.205146638391593	0.198649700738924	0.000255736265359268	0.000364988655055122	0.000373531275477657
102	0.423750140311331	0.19	0.395700127952891	0.378102182015259	0.413298073890523	0.2130292567807	0.493391273327342	0.473195136742243	0.51358740991244	1	0.74	1.34	0.328350954155	0.342365089557186	0.356379224959372	0.454724461922158	0.474132263542418	0.493540065162679	0.464497269148301	0.484325059524752	0.504093486669888	0.395700127952891	1.10052712079222	-0.00737287640097592	-0.00965262883519399	-0.149640705623368	-0.147242483048467	-0.151841562129437	0.177189767613179	0.180509715669869	0.174143040356912	0.201758688085467	0.205146638391593	0.198649700738924	0.000255736265359268	0.000364988655055122	0.000373531275477657
102	0.423750140311331	0.19	0.395708000155244	0.378456535477477	0.412959464833011	0.21532696372432	0.490563514370845	0.470619730062198	0.510507298679492	1.01	0.75	1.36	0.323179782930578	0.336875400585263	0.350571018239947	0.445773801758932	0.46466467263583	0.483555543512728	0.455367488073848	0.474606736383417	0.494019407169179	0.395708000155244	1.11392911966118	-0.0012995989470178	0.00231176928282045	-0.149640705623368	-0.147242483048467	-0.151841562129437	0.177189767613179	0.180509715669869	0.174143040356912	0.201758688085467	0.205146638391593	0.198649700738924	0.000255736265359268	0.000364988655055122	0.000373531275477657
102	0.423750140311331	0.19	0.395823632860762	0.378601637081113	0.413045628640412	0.212253634763238	0.4879525628989	0.46793273188961	0.507972393908189	1	0.74	1.36	0.32370761228981	0.337556978347817	0.351406344405825	0.447764847599277	0.466921824596032	0.486078801592787	0.456865878968987	0.476447530428761	0.49600103413085	0.395823632860762	1.11057061219598	-0.00170040593994637	-0.00088543447727528	-0.149640705623368	-0.147242483048467	-0.151841562129437	0.177189767613179	0.180509715669869	0.174143040356912	0.201758688085467	0.205146638391593	0.198649700738924	0.000255736265359268	0.000364988655055122	0.000373531275477657
102	0.423750140311331	0.19	0.395836969694564	0.378306312087173	0.413367627301954	0.207761308859635	0.487817524984123	0.467530411703746	0.5081046382645	1.01	0.75	1.36	0.322737873441897	0.336742138478954	0.350746403516011	0.446055795779322	0.465411080979631	0.484766366179939	0.455623734707283	0.475330346000335	0.495104690629936	0.395836969694564	1.11268676942969	0.00755748098866179	0.010745860572367	-0.149640705623368	-0.147242483048467	-0.151841562129437	0.177189767613179	0.180509715669869	0.174143040356912	0.201758688085467	0.205146638391593	0.198649700738924	0.000255736265359268	0.000364988655055122	0.000373531275477657
102	0.423750140311331	0.19	0.395903513199401	0.378622631497578	0.413184394901223	0.211883104863709	0.48510820361534	0.465182992042902	0.505033415187777	1.01	0.73	1.37	0.320678979532417	0.334414641891775	0.348150304251132	0.442977558805844	0.461951643697224	0.480925728588605	0.451833259377422	0.471152357993809	0.490546091756939	0.395903513199401	1.11148632105125	-0.00441620651012668	-0.00337929551824671	-0.149640705623368	-0.147242483048467	-0.151841562129437	0.177189767613179	0.180509715669869	0.174143040356912	0.201758688085467	0.205146638391593	0.198649700738924	0.000255736265359268	0.000364988655055122	0.000373531275477657
102	0.423750140311331	0.19	0.39591173488715	0.378367468654751	0.413456001119548	0.211909977981741	0.487494991381821	0.467473356501788	0.507516626261854	1	0.73	1.34	0.324732700796997	0.33864082941767	0.352548958038343	0.449902482706483	0.469171566420209	0.488440650133936	0.459295435220652	0.478930338015467	0.498597208698075	0.39591173488715	1.09799464351094	-7.89542407363552e-05	-0.00410301235204557	-0.149640705623368	-0.147242483048467	-0.151841562129437	0.177189767613179	0.180509715669869	0.174143040356912	0.201758688085467	0.205146638391593	0.198649700738924	0.000255736265359268	0.000364988655055122	0.000373531275477657
102	0.423750140311331	0.19	0.39591191227572	0.378752752713571	0.413071071837868	0.217743654423577	0.495866393994429	0.475850101545387	0.51588268644347	0.99	0.73	1.36	0.331711065849011	0.345664253378138	0.359617440907266	0.460195408180894	0.479553197207186	0.498910986233477	0.46930060173516	0.489036601421818	0.508776921451763	0.39591191227572	1.10588572596274	0.00015306465478675	-0.00180931403623448	-0.149640705623368	-0.147242483048467	-0.151841562129437	0.177189767613179	0.180509715669869	0.174143040356912	0.201758688085467	0.205146638391593	0.198649700738924	0.000255736265359268	0.000364988655055122	0.000373531275477657
102	0.423750140311331	0.19	0.396055607211519	0.378685839771341	0.413425374651698	0.208800483804912	0.479875706252392	0.459981657020071	0.499769755484712	1.01	0.74	1.37	0.316915774681539	0.330622273468595	0.344328772255651	0.437685026880333	0.456614754490378	0.475544482100422	0.446430960463044	0.465787324918763	0.485116785837338	0.396055607211519	1.11377279780259	0.00431770940080888	0.00743796578448544	-0.149640705623368	-0.147242483048467	-0.151841562129437	0.177189767613179	0.180509715669869	0.174143040356912	0.201758688085467	0.205146638391593	0.198649700738924	0.000255736265359268	0.000364988655055122	0.000373531275477657
102	0.423750140311331	0.19	0.396088391784868	0.378662031071179	0.413514752498557	0.214682928775252	0.496560057628406	0.4763339313642	0.516786183892612	0.99	0.74	1.33	0.332370561072747	0.34648370416862	0.360596847264492	0.461284328997225	0.480871417944	0.500458506890774	0.471746695751871	0.491783028764408	0.511795039860209	0.396088391784868	1.09996442928241	-0.00350484245659445	-0.00541319996011394	-0.149640705623368	-0.147242483048467	-0.151841562129437	0.177189767613179	0.180509715669869	0.174143040356912	0.201758688085467	0.205146638391593	0.198649700738924	0.000255736265359268	0.000364988655055122	0.000373531275477657
102	0.423750140311331	0.19	0.396111833265218	0.37895547119167	0.413268195338766	0.217838075533837	0.486284169215965	0.466660114823522	0.505908223608408	1.01	0.74	1.36	0.322170526766694	0.33571848542029	0.349266444073886	0.445289432098554	0.464014803644795	0.482740175191037	0.454405690823724	0.473598850590681	0.49268389762513	0.396111833265218	1.1106239075144	-0.000884871275206311	0.000556564329248092	-0.149640705623368	-0.147242483048467	-0.151841562129437	0.177189767613179	0.180509715669869	0.174143040356912	0.201758688085467	0.205146638391593	0.198649700738924	0.000255736265359268	0.000364988655055122	0.000373531275477657
102	0.423750140311331	0.19	0.39612697359421	0.378879210131292	0.413374737057128	0.216973347933479	0.485944735889368	0.466284481776806	0.505604990001931	1	0.74	1.37	0.322542782272989	0.336142362163566	0.349741942054143	0.446140495045928	0.464951405220516	0.483762315395103	0.455194330894756	0.474384184962716	0.493596165200866	0.39612697359421	1.10908913346816	0.000667058430608662	0.00100828101250515	-0.149640705623368	-0.147242483048467	-0.151841562129437	0.177189767613179	0.180509715669869	0.174143040356912	0.201758688085467	0.205146638391593	0.198649700738924	0.000255736265359268	0.000364988655055122	0.000373531275477657
102	0.423750140311331	0.19	0.396154114775439	0.378843427383153	0.413464802167725	0.211362700779821	0.481107363721102	0.461315638447059	0.500899088995145	0.99	0.74	1.35	0.321200774686309	0.334981182200352	0.348761589714394	0.44541029388995	0.464519635599189	0.483628977308428	0.454738370192632	0.474217240999727	0.49373242710519	0.396154114775439	1.10160024433338	0.00173503005616331	-0.00127691383234179	-0.149640705623368	-0.147242483048467	-0.151841562129437	0.177189767613179	0.180509715669869	0.174143040356912	0.201758688085467	0.205146638391593	0.198649700738924	0.000255736265359268	0.000364988655055122	0.000373531275477657
102	0.423750140311331	0.19	0.396229706614222	0.378976287568278	0.413483125660165	0.212447039136421	0.48921871108414	0.4691585336584	0.509278888509879	1	0.74	1.35	0.325905754096356	0.339840760671346	0.353775767246335	0.451529002219263	0.470835380016028	0.490141757812793	0.460945693154486	0.480665428276275	0.500448439607906	0.396229706614222	1.10568874713881	0.00326350856285394	0.00249663210755551	-0.149640705623368	-0.147242483048467	-0.151841562129437	0.177189767613179	0.180509715669869	0.174143040356912	0.201758688085467	0.205146638391593	0.198649700738924	0.000255736265359268	0.000364988655055122	0.000373531275477657
102	0.423750140311331	0.19	0.396291130242732	0.379108567008482	0.413473693476981	0.221526954493289	0.499641828323459	0.479694512760744	0.519589143886174	1	0.74	1.36	0.333669252880335	0.34754434568153	0.361419438482725	0.462523911729914	0.48175721579562	0.500990519861325	0.472114114224241	0.491767234739165	0.511416201120338	0.396291130242732	1.10789646255562	0.00317990244329458	0.0038677782738698	-0.149640705623368	-0.147242483048467	-0.151841562129437	0.177189767613179	0.180509715669869	0.174143040356912	0.201758688085467	0.205146638391593	0.198649700738924	0.000255736265359268	0.000364988655055122	0.000373531275477657
102	0.423750140311331	0.19	0.396328373061624	0.378864445956207	0.413792300167041	0.210492419923612	0.486746368522857	0.466670247296207	0.506822489749507	1	0.74	1.36	0.322973874011557	0.336868187362931	0.350762500714305	0.446824398354681	0.466046752555247	0.485269106755814	0.456187632821115	0.475833080879234	0.4954298322387	0.396328373061624	1.11026889870324	0.000444906942580848	0.00195274081278356	-0.149640705623368	-0.147242483048467	-0.151841562129437	0.177189767613179	0.180509715669869	0.174143040356912	0.201758688085467	0.205146638391593	0.198649700738924	0.000255736265359268	0.000364988655055122	0.000373531275477657
102	0.423750140311331	0.19	0.396357601140683	0.378919924426489	0.413795277854876	0.215544947628216	0.493801555709289	0.473739070470417	0.513864040948161	1.01	0.74	1.36	0.326891678832399	0.340735289989007	0.354578901145614	0.451726618064548	0.470856892875799	0.489987167687049	0.461104760784589	0.48072924965874	0.500115285331182	0.396357601140683	1.11386236604813	0.00674144011904147	0.0090914155674167	-0.149640705623368	-0.147242483048467	-0.151841562129437	0.177189767613179	0.180509715669869	0.174143040356912	0.201758688085467	0.205146638391593	0.198649700738924	0.000255736265359268	0.000364988655055122	0.000373531275477657
102	0.423750140311331	0.19	0.396373126255765	0.378876370226457	0.413869882285074	0.2104121030543	0.491763715581764	0.471475748471348	0.51205168269218	1	0.74	1.36	0.325969926298884	0.339996665033969	0.354023403769055	0.450793638429963	0.470191638305258	0.489589638180553	0.46031837945247	0.480111325694938	0.499934553060569	0.396373126255765	1.10988763619648	0.00374792118008966	0.00558319903134359	-0.149640705623368	-0.147242483048467	-0.151841562129437	0.177189767613179	0.180509715669869	0.174143040356912	0.201758688085467	0.205146638391593	0.198649700738924	0.000255736265359268	0.000364988655055122	0.000373531275477657
102	0.423750140311331	0.19	0.396409630730784	0.379050637081044	0.413768624380523	0.212363358323713	0.490446016243077	0.470330483330455	0.5105615491557	0.99	0.73	1.36	0.327677643822322	0.341692067004855	0.355706490187389	0.45449959101685	0.473938053557347	0.493376516097844	0.46377314195601	0.483542587630546	0.503422470731255	0.396409630730784	1.1083034236632	0.00211619049391259	0.00205640183776273	-0.149640705623368	-0.147242483048467	-0.151841562129437	0.177189767613179	0.180509715669869	0.174143040356912	0.201758688085467	0.205146638391593	0.198649700738924	0.000255736265359268	0.000364988655055122	0.000373531275477657
102	0.423750140311331	0.19	0.396420216847224	0.378704492914342	0.414135940780106	0.203936279004949	0.481618967303321	0.461353929386396	0.501884005220246	1	0.74	1.36	0.319926909218039	0.333979744867605	0.34803258051717	0.442947225873347	0.462403746682563	0.481860267491779	0.452257224216424	0.472115502321197	0.491957025469011	0.396420216847224	1.10551530247783	-0.00275420476567209	-0.00220519967267769	-0.149640705623368	-0.147242483048467	-0.151841562129437	0.177189767613179	0.180509715669869	0.174143040356912	0.201758688085467	0.205146638391593	0.198649700738924	0.000255736265359268	0.000364988655055122	0.000373531275477657
102	0.423750140311331	0.19	0.396422107594374	0.378954217188014	0.413889998000733	0.205360403460909	0.484137192726389	0.463855118769691	0.504419266683087	1.02	0.76	1.38	0.318012528958421	0.331917632880953	0.345822736803485	0.43837172356092	0.457539535573795	0.476707347586671	0.447780827569676	0.467359033010933	0.486951769186437	0.396422107594374	1.12262101257959	0.00136250552877214	0.010555752312607	-0.149640705623368	-0.147242483048467	-0.151841562129437	0.177189767613179	0.180509715669869	0.174143040356912	0.201758688085467	0.205146638391593	0.198649700738924	0.000255736265359268	0.000364988655055122	0.000373531275477657
102	0.423750140311331	0.19	0.396423035075098	0.37914173972488	0.413704330425317	0.211122775580151	0.48613474010353	0.466121795601226	0.506147684605833	1.01	0.74	1.36	0.32182920468019	0.33564694517906	0.34946468567793	0.444833791335451	0.463932735136744	0.483031678938037	0.454187872234765	0.473633487859005	0.493200835012712	0.396423035075098	1.11143283164154	5.40840780947762e-06	0.00177439521574793	-0.149640705623368	-0.147242483048467	-0.151841562129437	0.177189767613179	0.180509715669869	0.174143040356912	0.201758688085467	0.205146638391593	0.198649700738924	0.000255736265359268	0.000364988655055122	0.000373531275477657
102	0.423750140311331	0.19	0.396450457224079	0.379010800896319	0.413890113551839	0.212554038952562	0.489410064626145	0.469348455563971	0.509471673688318	1	0.73	1.35	0.325579557600294	0.339495976682496	0.353412395764698	0.450831722899735	0.47010186147252	0.489372000045305	0.459880457809439	0.479517957200868	0.499200459509093	0.396450457224079	1.10217547772207	0.00545901205008098	0.00305471035521052	-0.149640705623368	-0.147242483048467	-0.151841562129437	0.177189767613179	0.180509715669869	0.174143040356912	0.201758688085467	0.205146638391593	0.198649700738924	0.000255736265359268	0.000364988655055122	0.000373531275477657
102	0.423750140311331	0.19	0.396495932680679	0.379278036413229	0.41371382894813	0.216455088020029	0.493976149644301	0.473960430590808	0.513991868697795	1	0.74	1.37	0.327419466695773	0.341246646424381	0.355073826152988	0.452655455053186	0.471771448354741	0.490887441656296	0.461975067655626	0.48156350955789	0.501042310740557	0.396495932680679	1.11740551547036	-0.00839636364540437	-0.00359194991341688	-0.149640705623368	-0.147242483048467	-0.151841562129437	0.177189767613179	0.180509715669869	0.174143040356912	0.201758688085467	0.205146638391593	0.198649700738924	0.000255736265359268	0.000364988655055122	0.000373531275477657
102	0.423750140311331	0.19	0.396510423025947	0.379340099398743	0.413680746653152	0.219773679304761	0.495391254369016	0.475512555164726	0.515269953573306	1	0.74	1.36	0.328970683580331	0.342723231635887	0.356475779691443	0.455055319491529	0.474078808396781	0.493102297302033	0.464534126845996	0.483925110184041	0.503392569540745	0.396510423025947	1.11433802776077	-0.00163348921487373	0.00164877718370133	-0.149640705623368	-0.147242483048467	-0.151841562129437	0.177189767613179	0.180509715669869	0.174143040356912	0.201758688085467	0.205146638391593	0.198649700738924	0.000255736265359268	0.000364988655055122	0.000373531275477657
102	0.423750140311331	0.19	0.39657640248099	0.378977855359108	0.414174949602872	0.207977925065406	0.485332271162266	0.465161785266652	0.505502757057881	0.99	0.74	1.35	0.323954182838637	0.338001582007566	0.352048981176494	0.449269082686963	0.46875042441085	0.488231766134737	0.458531763979961	0.478406213969744	0.498347297922952	0.39657640248099	1.10381577978297	-0.00119877307516241	-0.00214649713497294	-0.149640705623368	-0.147242483048467	-0.151841562129437	0.177189767613179	0.180509715669869	0.174143040356912	0.201758688085467	0.205146638391593	0.198649700738924	0.000255736265359268	0.000364988655055122	0.000373531275477657
102	0.423750140311331	0.19	0.396634188080675	0.379336386340686	0.413931989820664	0.212759638909209	0.4938123624922	0.473582721306842	0.514042003677558	1	0.74	1.36	0.32739964179629	0.341384901350264	0.355370160904239	0.452756448879223	0.472096471420394	0.491436493961566	0.462221587704792	0.481955925326395	0.501745367430435	0.396634188080675	1.11279080088625	-0.00440319361657164	-0.00133785547547572	-0.149640705623368	-0.147242483048467	-0.151841562129437	0.177189767613179	0.180509715669869	0.174143040356912	0.201758688085467	0.205146638391593	0.198649700738924	0.000255736265359268	0.000364988655055122	0.000373531275477657
102	0.423750140311331	0.19	0.396678992433684	0.379126956463711	0.414231028403657	0.209132680610439	0.494818269436449	0.474325353585531	0.515311185287368	1	0.74	1.35	0.328662371866303	0.342862014114196	0.357061656362088	0.454902929602065	0.47455671236152	0.494210495120975	0.464548756787203	0.48455381818597	0.504688139547755	0.396678992433684	1.10924288815432	0.00401189574142284	0.0049917234866871	-0.149640705623368	-0.147242483048467	-0.151841562129437	0.177189767613179	0.180509715669869	0.174143040356912	0.201758688085467	0.205146638391593	0.198649700738924	0.000255736265359268	0.000364988655055122	0.000373531275477657
102	0.423750140311331	0.19	0.396734397720518	0.379387967650689	0.414080827790347	0.21297712781046	0.490157873539936	0.470090970830694	0.510224776249179	0.99	0.73	1.34	0.327275006044351	0.341245484341038	0.355215962637725	0.453814194069241	0.473186285527132	0.492558376985022	0.463253197401734	0.483105656732511	0.502858495551187	0.396734397720518	1.10260189205345	0.00975233249095868	0.00698962671508438	-0.149640705623368	-0.147242483048467	-0.151841562129437	0.177189767613179	0.180509715669869	0.174143040356912	0.201758688085467	0.205146638391593	0.198649700738924	0.000255736265359268	0.000364988655055122	0.000373531275477657
102	0.423750140311331	0.19	0.396750183212671	0.379409611126524	0.414090755298817	0.217715914055503	0.495120131457051	0.475132335239979	0.515107927674124	1	0.74	1.36	0.329489653852586	0.343350575470377	0.357211497088168	0.456191420348023	0.475382412982292	0.49457340561656	0.465705025800529	0.48544454426157	0.504945514001027	0.396750183212671	1.10912769855332	0.00437224126592187	0.00496386054835976	-0.149640705623368	-0.147242483048467	-0.151841562129437	0.177189767613179	0.180509715669869	0.174143040356912	0.201758688085467	0.205146638391593	0.198649700738924	0.000255736265359268	0.000364988655055122	0.000373531275477657
102	0.423750140311331	0.19	0.396754216362963	0.379442987285314	0.414065445440613	0.214154318608397	0.484636137860874	0.464864703377614	0.504407572344135	0.99	0.74	1.35	0.324199713981585	0.337988442955641	0.351777171929696	0.449853659497122	0.468986650432288	0.488119641367454	0.459134274559591	0.478691543747411	0.498198506231025	0.396754216362963	1.1043629606609	-0.000706196552223186	-0.0030682973064662	-0.149640705623368	-0.147242483048467	-0.151841562129437	0.177189767613179	0.180509715669869	0.174143040356912	0.201758688085467	0.205146638391593	0.198649700738924	0.000255736265359268	0.000364988655055122	0.000373531275477657
102	0.423750140311331	0.19	0.396766873918586	0.379317924494137	0.414215823343035	0.214244489314563	0.489816950317533	0.469839508909674	0.509794391725392	0.99	0.74	1.35	0.327410788517012	0.341332201509883	0.355253614502755	0.454169987915523	0.473481165776758	0.492792343637994	0.463821803824874	0.483534867302164	0.503299756590223	0.396766873918586	1.1028530430354	0.00379981767938297	0.00190003140488397	-0.149640705623368	-0.147242483048467	-0.151841562129437	0.177189767613179	0.180509715669869	0.174143040356912	0.201758688085467	0.205146638391593	0.198649700738924	0.000255736265359268	0.000364988655055122	0.000373531275477657
102	0.423750140311331	0.19	0.396773179145317	0.379090355420524	0.414456002870109	0.206137815991272	0.482288458357454	0.462131836013415	0.502445080701493	1	0.74	1.35	0.320529945551315	0.334510373989587	0.34849080242786	0.443816183380035	0.463173939114276	0.482531694848517	0.453145956721188	0.47291507177719	0.492640187682683	0.396773179145317	1.1039329863397	-0.00123795586875168	-0.00198777878204436	-0.149640705623368	-0.147242483048467	-0.151841562129437	0.177189767613179	0.180509715669869	0.174143040356912	0.201758688085467	0.205146638391593	0.198649700738924	0.000255736265359268	0.000364988655055122	0.000373531275477657
102	0.423750140311331	0.19	0.396810666756805	0.379255851754118	0.414365481759493	0.211827600424102	0.491140511859242	0.470964177591956	0.511316846126529	1	0.73	1.35	0.32663120095929	0.34062424035854	0.354617279757791	0.452250924662932	0.471625574079675	0.491000223496417	0.461660251976384	0.481410667435766	0.501255104245402	0.396810666756805	1.10218886477643	-0.00364652557002653	-0.0057227074122454	-0.149640705623368	-0.147242483048467	-0.151841562129437	0.177189767613179	0.180509715669869	0.174143040356912	0.201758688085467	0.205146638391593	0.198649700738924	0.000255736265359268	0.000364988655055122	0.000373531275477657
102	0.423750140311331	0.19	0.396869470253049	0.379589835285856	0.414149105220243	0.2160028688208	0.492684461671142	0.472694428688726	0.512674494653558	1	0.74	1.35	0.328311044292743	0.342195169439107	0.356079294585471	0.454834101436373	0.474068829280453	0.493303557124533	0.464331628681467	0.483983436283878	0.503620193632155	0.396869470253049	1.10482635910277	-0.00537794719640355	-0.00634964371878021	-0.149640705623368	-0.147242483048467	-0.151841562129437	0.177189767613179	0.180509715669869	0.174143040356912	0.201758688085467	0.205146638391593	0.198649700738924	0.000255736265359268	0.000364988655055122	0.000373531275477657
102	0.423750140311331	0.19	0.39688182218674	0.379549879539655	0.414213764833825	0.216750611784378	0.491713610380909	0.47180691074703	0.511620310014789	1	0.74	1.36	0.326620032164321	0.340400938561831	0.354181844959342	0.451917402797553	0.470984914934181	0.490052427070809	0.461475100530182	0.480955917489268	0.500392018681636	0.39688182218674	1.10742533729991	-0.00154126171588079	-0.00136009956460672	-0.149640705623368	-0.147242483048467	-0.151841562129437	0.177189767613179	0.180509715669869	0.174143040356912	0.201758688085467	0.205146638391593	0.198649700738924	0.000255736265359268	0.000364988655055122	0.000373531275477657
102	0.423750140311331	0.19	0.396937003659592	0.379521154528548	0.414352852790636	0.212601116878911	0.492773562839584	0.472576919589862	0.512970206089305	1	0.74	1.35	0.327419796172041	0.341412821523178	0.355405846874315	0.453166467787908	0.472533561488955	0.491900655190001	0.46285723394735	0.482657043291785	0.502381297204499	0.396937003659592	1.10746806917901	0.00179738957021318	0.00269071715662793	-0.149640705623368	-0.147242483048467	-0.151841562129437	0.177189767613179	0.180509715669869	0.174143040356912	0.201758688085467	0.205146638391593	0.198649700738924	0.000255736265359268	0.000364988655055122	0.000373531275477657
102	0.423750140311331	0.19	0.396946797893182	0.379750170033282	0.414143425753082	0.217555453199229	0.491512423363747	0.471660917127367	0.511363929600126	1	0.73	1.36	0.327366698227753	0.341145075480275	0.354923452732796	0.453404437224381	0.472487555384734	0.491570673545087	0.462473251411983	0.481951330721519	0.501392431398272	0.396946797893182	1.11125011690404	0.000301960948242215	0.00143593149785949	-0.149640705623368	-0.147242483048467	-0.151841562129437	0.177189767613179	0.180509715669869	0.174143040356912	0.201758688085467	0.205146638391593	0.198649700738924	0.000255736265359268	0.000364988655055122	0.000373531275477657
102	0.423750140311331	0.19	0.396952214556066	0.37936739538133	0.414537033730801	0.207477641691833	0.484901462243915	0.464718227481085	0.505084697006744	1.01	0.74	1.35	0.320492530754298	0.334411881460658	0.348331232167019	0.442791084112092	0.462021998401731	0.481252912691371	0.452076715805545	0.471732860164827	0.491321415936262	0.396952214556066	1.10796859945647	0.00406506017696252	0.00552889187905855	-0.149640705623368	-0.147242483048467	-0.151841562129437	0.177189767613179	0.180509715669869	0.174143040356912	0.201758688085467	0.205146638391593	0.198649700738924	0.000255736265359268	0.000364988655055122	0.000373531275477657
102	0.423750140311331	0.19	0.396953885624841	0.379570999774502	0.414336771475179	0.215970760873445	0.498393677582387	0.478170083359616	0.518617271805157	1	0.75	1.34	0.332427939582542	0.346487555590289	0.360547171598037	0.460706036440472	0.480191011057643	0.499675985674814	0.470930298508962	0.490837052805637	0.510802619183171	0.396953885624841	1.11017012484387	-0.00583789651071591	-0.00459015335361549	-0.149640705623368	-0.147242483048467	-0.151841562129437	0.177189767613179	0.180509715669869	0.174143040356912	0.201758688085467	0.205146638391593	0.198649700738924	0.000255736265359268	0.000364988655055122	0.000373531275477657
102	0.423750140311331	0.19	0.396955276223795	0.379377730427091	0.4145328220205	0.209241894481943	0.484019583042746	0.463980511053074	0.504058655032418	0.99	0.73	1.35	0.323410890342994	0.337378835029114	0.351346779715234	0.448666246581303	0.468043903617312	0.487421560653321	0.45800238998443	0.477793246628177	0.497526508262127	0.396955276223795	1.09951688705832	0.00190615286354005	-0.000616034308201563	-0.149640705623368	-0.147242483048467	-0.151841562129437	0.177189767613179	0.180509715669869	0.174143040356912	0.201758688085467	0.205146638391593	0.198649700738924	0.000255736265359268	0.000364988655055122	0.000373531275477657
102	0.423750140311331	0.19	0.397003210309103	0.379801682353071	0.414204738265135	0.212994662642479	0.486284337986209	0.466377057818758	0.50619161815366	1	0.74	1.37	0.322805825111433	0.336584774766962	0.350363724422491	0.446610510083754	0.465674056201454	0.484737602319155	0.455581012438809	0.475016862054472	0.494458967946687	0.397003210309103	1.11159482717225	-0.00339482348459369	-0.001393911180824	-0.149640705623368	-0.147242483048467	-0.151841562129437	0.177189767613179	0.180509715669869	0.174143040356912	0.201758688085467	0.205146638391593	0.198649700738924	0.000255736265359268	0.000364988655055122	0.000373531275477657
102	0.423750140311331	0.19	0.397065952326024	0.379817901194019	0.414314003458028	0.215592408680719	0.49227054239905	0.472273066695317	0.512268018102784	1	0.74	1.38	0.326997075669051	0.340843124781359	0.354689173893667	0.452468094224129	0.471626967255521	0.490785840286913	0.461323925290579	0.48079167148	0.500409142065246	0.397065952326024	1.11485281643548	0.00121476507837303	0.00356566412258239	-0.149640705623368	-0.147242483048467	-0.151841562129437	0.177189767613179	0.180509715669869	0.174143040356912	0.201758688085467	0.205146638391593	0.198649700738924	0.000255736265359268	0.000364988655055122	0.000373531275477657
102	0.423750140311331	0.19	0.397098391052319	0.379664545824682	0.414532236279955	0.211569877953151	0.491478364791491	0.471272555072803	0.511684174510179	0.99	0.74	1.35	0.328066367867005	0.342132212637443	0.356198057407881	0.454894712910548	0.474398322684064	0.49390193245758	0.464627944735741	0.484627971911244	0.504489520346185	0.397098391052319	1.10951887765868	-0.00104870004684765	0.000951733147640175	-0.149640705623368	-0.147242483048467	-0.151841562129437	0.177189767613179	0.180509715669869	0.174143040356912	0.201758688085467	0.205146638391593	0.198649700738924	0.000255736265359268	0.000364988655055122	0.000373531275477657
102	0.423750140311331	0.19	0.397103081826863	0.379405235464775	0.414800928188952	0.211393200549756	0.493628980420148	0.473324000321091	0.513933960519204	1	0.74	1.35	0.327445389151326	0.341492367765838	0.355539346380349	0.4529394528051	0.472369962496234	0.491800472187368	0.462603941452967	0.482443532455877	0.502273820170513	0.397103081826863	1.10959978873978	-0.00247682746579749	-0.000300744493941279	-0.149640705623368	-0.147242483048467	-0.151841562129437	0.177189767613179	0.180509715669869	0.174143040356912	0.201758688085467	0.205146638391593	0.198649700738924	0.000255736265359268	0.000364988655055122	0.000373531275477657
102	0.423750140311331	0.19	0.397162377978114	0.37957365435004	0.414751101606189	0.209339767954839	0.484123507107469	0.464086058697155	0.504160955517783	1.01	0.73	1.36	0.319762159769122	0.333568258142195	0.347374356515267	0.441625937957334	0.460693644867813	0.479761351778292	0.4505326048399	0.470024360602823	0.489495265741431	0.397162377978114	1.10340006106687	-0.000450466568436792	-0.0018749805613537	-0.149640705623368	-0.147242483048467	-0.151841562129437	0.177189767613179	0.180509715669869	0.174143040356912	0.201758688085467	0.205146638391593	0.198649700738924	0.000255736265359268	0.000364988655055122	0.000373531275477657
102	0.423750140311331	0.19	0.397210633092115	0.379767600217354	0.414653665966876	0.213327884919931	0.496954349827325	0.476630464842678	0.517278234811973	1	0.73	1.35	0.329642371107976	0.343698572149754	0.357754773191533	0.455930231994328	0.475371443330106	0.494812654665884	0.465324660629275	0.485147623770663	0.505041336750941	0.397210633092115	1.10652171803404	0.00662545061190287	0.00709005394543099	-0.149640705623368	-0.147242483048467	-0.151841562129437	0.177189767613179	0.180509715669869	0.174143040356912	0.201758688085467	0.205146638391593	0.198649700738924	0.000255736265359268	0.000364988655055122	0.000373531275477657
102	0.423750140311331	0.19	0.397283043503919	0.379834311788186	0.414731775219652	0.212630676978234	0.491432657643646	0.471292750418028	0.511572564869264	1.01	0.74	1.36	0.325321178557764	0.339223234867501	0.353125291177238	0.449618819112089	0.468832527143409	0.488046235174728	0.459105379253806	0.478657641403356	0.498310746222849	0.397283043503919	1.11207275147922	-0.000316191120112423	0.0025878586128583	-0.149640705623368	-0.147242483048467	-0.151841562129437	0.177189767613179	0.180509715669869	0.174143040356912	0.201758688085467	0.205146638391593	0.198649700738924	0.000255736265359268	0.000364988655055122	0.000373531275477657
102	0.423750140311331	0.19	0.39730991900675	0.380040843837263	0.414578994176238	0.21422962604135	0.493485579184497	0.473357622259324	0.513613536109671	0.99	0.74	1.34	0.330396552147536	0.344445565530083	0.358494578912629	0.458600198352014	0.478100644957791	0.497601091563568	0.46850697036197	0.488437267018543	0.508368441885406	0.39730991900675	1.10051998650883	-0.00173923459834462	-0.00447381222390853	-0.149640705623368	-0.147242483048467	-0.151841562129437	0.177189767613179	0.180509715669869	0.174143040356912	0.201758688085467	0.205146638391593	0.198649700738924	0.000255736265359268	0.000364988655055122	0.000373531275477657
102	0.423750140311331	0.19	0.397316775852297	0.379908220848501	0.414725330856093	0.216596090192646	0.496130375366922	0.476035720744835	0.51622502998901	1.01	0.74	1.36	0.328558531344389	0.342427806112627	0.356297080880864	0.45407364219396	0.473241222724691	0.492408803255422	0.463434390477174	0.483037491418423	0.502543198608879	0.397316775852297	1.11106321295156	0.00174737303336688	0.00362048096846859	-0.149640705623368	-0.147242483048467	-0.151841562129437	0.177189767613179	0.180509715669869	0.174143040356912	0.201758688085467	0.205146638391593	0.198649700738924	0.000255736265359268	0.000364988655055122	0.000373531275477657
102	0.423750140311331	0.19	0.39737658267275	0.380019108605922	0.414734056739578	0.211157824832407	0.487585643044975	0.467515080354261	0.507656205735689	1	0.73	1.35	0.324234932368667	0.338154435311104	0.352073938253541	0.448930827467169	0.46820356260471	0.487476297742251	0.458302009241334	0.477951524714547	0.497606553995971	0.39737658267275	1.10189089895172	-0.00373904747771427	-0.00638248791062463	-0.149640705623368	-0.147242483048467	-0.151841562129437	0.177189767613179	0.180509715669869	0.174143040356912	0.201758688085467	0.205146638391593	0.198649700738924	0.000255736265359268	0.000364988655055122	0.000373531275477657
102	0.423750140311331	0.19	0.3973793275264	0.379934016029457	0.414824639023342	0.216609606276255	0.500388941807847	0.480122610605393	0.520655273010302	1	0.75	1.35	0.333561058146502	0.347640917605973	0.361720777065444	0.462156034606896	0.481663983321801	0.501171932036706	0.472350022777362	0.492244723906304	0.512194271148556	0.3973793275264	1.10688941794983	0.00423447921240012	0.00498728309885204	-0.149640705623368	-0.147242483048467	-0.151841562129437	0.177189767613179	0.180509715669869	0.174143040356912	0.201758688085467	0.205146638391593	0.198649700738924	0.000255736265359268	0.000364988655055122	0.000373531275477657
102	0.423750140311331	0.19	0.397382027742336	0.379939579417312	0.41482447606736	0.21252306479987	0.490544028342462	0.470434075734725	0.510653980950199	1	0.74	1.35	0.326873811430747	0.340846899681883	0.354819987933018	0.452914205139737	0.472275224399462	0.491636243659187	0.462515410615195	0.482304916781281	0.502017141480123	0.397382027742336	1.10421737246251	0.00261661639125071	0.00168794619044959	-0.149640705623368	-0.147242483048467	-0.151841562129437	0.177189767613179	0.180509715669869	0.174143040356912	0.201758688085467	0.205146638391593	0.198649700738924	0.000255736265359268	0.000364988655055122	0.000373531275477657
102	0.423750140311331	0.19	0.397455541837943	0.379985463984196	0.414925619691689	0.213575337899765	0.493953585354488	0.473767304046823	0.514139866662152	1	0.74	1.36	0.327399019489839	0.341348839688116	0.355298659886392	0.452687319700381	0.471975424856286	0.49126353001219	0.461965320867444	0.481645939860825	0.501274410304119	0.397455541837943	1.11249318722678	-0.00279119831709749	-0.000553026743345703	-0.149640705623368	-0.147242483048467	-0.151841562129437	0.177189767613179	0.180509715669869	0.174143040356912	0.201758688085467	0.205146638391593	0.198649700738924	0.000255736265359268	0.000364988655055122	0.000373531275477657
102	0.423750140311331	0.19	0.397466606262874	0.380078612557624	0.414854599968124	0.211110526993158	0.486615876407291	0.466582388069769	0.506649364744813	1	0.74	1.34	0.323811171553126	0.337714541021712	0.351617910490297	0.44846358932845	0.467719117004456	0.486974644680463	0.458054079143427	0.477727315403545	0.497455349321344	0.397466606262874	1.10265132327277	0.00265933322763111	0.00125137995943916	-0.149640705623368	-0.147242483048467	-0.151841562129437	0.177189767613179	0.180509715669869	0.174143040356912	0.201758688085467	0.205146638391593	0.198649700738924	0.000255736265359268	0.000364988655055122	0.000373531275477657
102	0.423750140311331	0.19	0.397487916184588	0.380218134351738	0.414757698017438	0.215956607874527	0.494271604003521	0.474214435198343	0.514328772808699	0.99	0.74	1.36	0.330198735478184	0.344164678488696	0.358130621499208	0.457896897946551	0.47726390724824	0.496630916549928	0.467212807158252	0.486959277516826	0.506690818405315	0.397487916184588	1.10895856656877	-0.00471529652075779	-0.00347984860990484	-0.149640705623368	-0.147242483048467	-0.151841562129437	0.177189767613179	0.180509715669869	0.174143040356912	0.201758688085467	0.205146638391593	0.198649700738924	0.000255736265359268	0.000364988655055122	0.000373531275477657
102	0.423750140311331	0.19	0.397498160571697	0.380143857059872	0.414852464083523	0.21837479970052	0.494760644136453	0.474825915378715	0.514695372894192	1.02	0.74	1.37	0.325365054503092	0.339024932573548	0.352684810644004	0.448418181399127	0.467244228012654	0.48607027462618	0.457674025658417	0.476872497455682	0.496109358445313	0.397498160571697	1.11468710340988	-0.00205031514923615	0.00108830893911326	-0.149640705623368	-0.147242483048467	-0.151841562129437	0.177189767613179	0.180509715669869	0.174143040356912	0.201758688085467	0.205146638391593	0.198649700738924	0.000255736265359268	0.000364988655055122	0.000373531275477657
102	0.423750140311331	0.19	0.397553063798322	0.379794566869291	0.415311560727353	0.206096687803887	0.481011542509769	0.460905760635034	0.501117324384504	1	0.74	1.35	0.319553366134442	0.333493027613145	0.347432689091848	0.442396471636771	0.46169483525155	0.48099319886633	0.45177374571362	0.471512402785122	0.491204707040323	0.397553063798322	1.10112643001078	-0.00872299307751848	-0.0104757262650725	-0.149640705623368	-0.147242483048467	-0.151841562129437	0.177189767613179	0.180509715669869	0.174143040356912	0.201758688085467	0.205146638391593	0.198649700738924	0.000255736265359268	0.000364988655055122	0.000373531275477657
102	0.423750140311331	0.19	0.397568602572836	0.38014952458314	0.414987680562533	0.21120583138462	0.485236318673701	0.465265339429933	0.505207297917468	0.99	0.74	1.35	0.323795935482131	0.337694503371699	0.351593071261267	0.448925673239886	0.468195291116974	0.487464908994061	0.458393621474384	0.478172943808716	0.497835256619901	0.397568602572836	1.10178323657408	-0.00471181962324003	-0.00650285848898937	-0.149640705623368	-0.147242483048467	-0.151841562129437	0.177189767613179	0.180509715669869	0.174143040356912	0.201758688085467	0.205146638391593	0.198649700738924	0.000255736265359268	0.000364988655055122	0.000373531275477657
102	0.423750140311331	0.19	0.397658661781342	0.380372153944738	0.414945169617946	0.216529897860305	0.494497810764629	0.474465372195008	0.51453024933425	1.01	0.73	1.36	0.327410176694745	0.341233786669406	0.355057396644067	0.452452328980917	0.471555353178575	0.490658377376233	0.461632232789025	0.481146172473906	0.500638865845297	0.397658661781342	1.1101059729449	0.00441044450480303	0.0054281379450415	-0.149640705623368	-0.147242483048467	-0.151841562129437	0.177189767613179	0.180509715669869	0.174143040356912	0.201758688085467	0.205146638391593	0.198649700738924	0.000255736265359268	0.000364988655055122	0.000373531275477657
102	0.423750140311331	0.19	0.397666932630241	0.380338961847516	0.414994903412966	0.217569699838494	0.493637138837235	0.47370065255417	0.513573625120299	1	0.74	1.36	0.328026519697637	0.341832065827185	0.355637611956732	0.453914434234554	0.47301818434131	0.492121934448066	0.4632030823429	0.482712714157526	0.502337943082905	0.397666932630241	1.1103567649726	0.00737623638801911	0.00837264764139688	-0.149640705623368	-0.147242483048467	-0.151841562129437	0.177189767613179	0.180509715669869	0.174143040356912	0.201758688085467	0.205146638391593	0.198649700738924	0.000255736265359268	0.000364988655055122	0.000373531275477657
102	0.423750140311331	0.19	0.397722660303228	0.380444628980469	0.415000691625987	0.216456967217065	0.490833293789246	0.470945032198475	0.510721555380016	0.99	0.73	1.34	0.328413500147315	0.342282578605112	0.356151657062908	0.45568623924816	0.4749301138192	0.49417398839024	0.465284396769737	0.484942195078046	0.504560815102589	0.397722660303228	1.10094941759523	0.00132267726961632	-0.00237355882976666	-0.149640705623368	-0.147242483048467	-0.151841562129437	0.177189767613179	0.180509715669869	0.174143040356912	0.201758688085467	0.205146638391593	0.198649700738924	0.000255736265359268	0.000364988655055122	0.000373531275477657
102	0.423750140311331	0.19	0.397747655952159	0.380390288856479	0.41510502304784	0.216364903396441	0.495219032386599	0.475147615712919	0.515290449060279	1	0.74	1.36	0.329783815374837	0.343714703696128	0.357645592017419	0.45675060047271	0.47604488148112	0.495339162489531	0.466179312616181	0.485862400364867	0.505505965644037	0.397747655952159	1.1084063180143	0.000525531261453948	0.00136184043699191	-0.149640705623368	-0.147242483048467	-0.151841562129437	0.177189767613179	0.180509715669869	0.174143040356912	0.201758688085467	0.205146638391593	0.198649700738924	0.000255736265359268	0.000364988655055122	0.000373531275477657
102	0.423750140311331	0.19	0.397791479672267	0.380342180556633	0.4152407787879	0.209932250086265	0.483530558234322	0.463553401327703	0.50350771514094	1	0.74	1.36	0.32138141540398	0.335231571489574	0.349081727575167	0.444923195130188	0.464097470316287	0.483271745502387	0.454140447153801	0.473736080055231	0.493302081958886	0.397791479672267	1.10755018153038	-0.0107684784680382	-0.010058835268707	-0.149640705623368	-0.147242483048467	-0.151841562129437	0.177189767613179	0.180509715669869	0.174143040356912	0.201758688085467	0.205146638391593	0.198649700738924	0.000255736265359268	0.000364988655055122	0.000373531275477657
102	0.423750140311331	0.19	0.397800783488021	0.380071026665523	0.415530540310519	0.205393697323137	0.485739311720861	0.46539219542614	0.506086428015583	0.99	0.73	1.34	0.324076766757965	0.338245521039724	0.352414275321484	0.449418688619629	0.469067437378709	0.488716186137788	0.458813149293803	0.478915645491068	0.499013867966481	0.397800783488021	1.10028344780331	0.00895536284897849	0.00710736790017688	-0.149640705623368	-0.147242483048467	-0.151841562129437	0.177189767613179	0.180509715669869	0.174143040356912	0.201758688085467	0.205146638391593	0.198649700738924	0.000255736265359268	0.000364988655055122	0.000373531275477657
102	0.423750140311331	0.19	0.397830587167427	0.380337131611708	0.415324042723145	0.215286102458558	0.493678836530756	0.473605972066551	0.51375170099496	1	0.74	1.37	0.327517058000154	0.341398229063656	0.355279400127159	0.45297282343603	0.472171192179408	0.491369560922786	0.462224723784419	0.481786635040777	0.501401250913103	0.397830587167427	1.10935993320625	0.00722231657991588	0.00834891936817237	-0.149640705623368	-0.147242483048467	-0.151841562129437	0.177189767613179	0.180509715669869	0.174143040356912	0.201758688085467	0.205146638391593	0.198649700738924	0.000255736265359268	0.000364988655055122	0.000373531275477657
102	0.423750140311331	0.19	0.397831675346483	0.380457396123383	0.415205954569584	0.213928169616302	0.490464974443675	0.470442290349603	0.510487658537746	1	0.74	1.34	0.326514286948303	0.340411193229642	0.354308099510981	0.452220309242434	0.471467440247931	0.490714571253427	0.461931661337411	0.481615947465428	0.501187461551574	0.397831675346483	1.10475207314583	-0.00796935058103928	-0.00896769034702425	-0.149640705623368	-0.147242483048467	-0.151841562129437	0.177189767613179	0.180509715669869	0.174143040356912	0.201758688085467	0.205146638391593	0.198649700738924	0.000255736265359268	0.000364988655055122	0.000373531275477657
102	0.423750140311331	0.19	0.39786368285188	0.380620417248301	0.415106948455459	0.217298049537102	0.493903924681875	0.473940734735364	0.513867114628386	1.01	0.75	1.36	0.326220330536833	0.339961285777907	0.353702241018981	0.450369705201638	0.469340043288561	0.488310381375484	0.460015476430137	0.479401748651908	0.49876446227699	0.39786368285188	1.11565183663993	0.00362030107629266	0.00738716817950908	-0.149640705623368	-0.147242483048467	-0.151841562129437	0.177189767613179	0.180509715669869	0.174143040356912	0.201758688085467	0.205146638391593	0.198649700738924	0.000255736265359268	0.000364988655055122	0.000373531275477657
102	0.423750140311331	0.19	0.39786610174694	0.380524027536086	0.415208175957793	0.212210171270015	0.49002703936452	0.469919482788517	0.510134595940523	1	0.74	1.36	0.32518635869461	0.339100876701813	0.353015394709016	0.449865964537295	0.469115443788239	0.488364923039184	0.459257024495177	0.47888112169369	0.498533455234137	0.39786610174694	1.11034124125626	0.000501837743671208	0.00208920451709332	-0.149640705623368	-0.147242483048467	-0.151841562129437	0.177189767613179	0.180509715669869	0.174143040356912	0.201758688085467	0.205146638391593	0.198649700738924	0.000255736265359268	0.000364988655055122	0.000373531275477657
102	0.423750140311331	0.19	0.397877634974115	0.380437661292764	0.415317608655466	0.208731198847925	0.481706199117617	0.461732075166162	0.501680323069072	0.99	0.73	1.34	0.321633411396375	0.335546990226368	0.34946056905636	0.446087087017631	0.465384422525516	0.484681758033402	0.455410391739708	0.475142492251191	0.494834236971887	0.397877634974115	1.09539627872196	-0.0105423055849851	-0.0159937478238665	-0.149640705623368	-0.147242483048467	-0.151841562129437	0.177189767613179	0.180509715669869	0.174143040356912	0.201758688085467	0.205146638391593	0.198649700738924	0.000255736265359268	0.000364988655055122	0.000373531275477657
102	0.423750140311331	0.19	0.397962615808632	0.380542179717638	0.415383051899625	0.215020155739637	0.497844225939941	0.477586051375394	0.518102400504489	0.99	0.73	1.35	0.332519227519405	0.346623978983057	0.360728730446708	0.461100161249305	0.480659039762252	0.500217918275199	0.470694534981105	0.49066202864595	0.510570512631683	0.397962615808632	1.10362990086016	0.00205190012511105	0.000669431676934271	-0.149640705623368	-0.147242483048467	-0.151841562129437	0.177189767613179	0.180509715669869	0.174143040356912	0.201758688085467	0.205146638391593	0.198649700738924	0.000255736265359268	0.000364988655055122	0.000373531275477657
102	0.423750140311331	0.19	0.398045955439581	0.380805611597628	0.415286299281533	0.214029936993017	0.493778266218769	0.473626418220963	0.513930114216574	1	0.74	1.35	0.329180324376571	0.343186282670921	0.35719224096527	0.456157533187077	0.475566115390681	0.494974697594284	0.46567789771777	0.485426555749569	0.505288754183773	0.398045955439581	1.10574888464644	0.00014910250969592	-0.000905744594583104	-0.149640705623368	-0.147242483048467	-0.151841562129437	0.177189767613179	0.180509715669869	0.174143040356912	0.201758688085467	0.205146638391593	0.198649700738924	0.000255736265359268	0.000364988655055122	0.000373531275477657
102	0.423750140311331	0.19	0.398052527694167	0.380479031001516	0.415626024386818	0.212885607497532	0.496899708950702	0.476551242407399	0.517248175494005	1	0.74	1.35	0.330101703259253	0.344196857918226	0.358292012577199	0.456840086536068	0.476346897953783	0.495853709371497	0.466572287775725	0.486461872954033	0.50643408446191	0.398052527694167	1.11050557019994	-0.00524034929248777	-0.00357837623394278	-0.149640705623368	-0.147242483048467	-0.151841562129437	0.177189767613179	0.180509715669869	0.174143040356912	0.201758688085467	0.205146638391593	0.198649700738924	0.000255736265359268	0.000364988655055122	0.000373531275477657
102	0.423750140311331	0.19	0.398070246976528	0.380744882982794	0.415395610970261	0.221561286291943	0.501565109036348	0.481543002879138	0.521587215193559	1	0.74	1.35	0.333636689210015	0.347508989647074	0.361381290084134	0.461773565648687	0.480973677158421	0.500173788668155	0.471553670777394	0.491183999707917	0.510774886154163	0.398070246976528	1.10654721020069	-0.00472001339777917	-0.00562921689386057	-0.149640705623368	-0.147242483048467	-0.151841562129437	0.177189767613179	0.180509715669869	0.174143040356912	0.201758688085467	0.205146638391593	0.198649700738924	0.000255736265359268	0.000364988655055122	0.000373531275477657
102	0.423750140311331	0.19	0.398090772719584	0.380677095762224	0.415504449676944	0.215975013897839	0.493084063569129	0.473076171743443	0.513091955394816	1	0.74	1.34	0.32725904092787	0.341099863782532	0.354940686637195	0.452673741798826	0.47181875014888	0.490963758498934	0.462484966337756	0.48205705950047	0.5016413056528	0.398090772719584	1.10807235440427	-0.00350263317692457	-0.00333786182596978	-0.149640705623368	-0.147242483048467	-0.151841562129437	0.177189767613179	0.180509715669869	0.174143040356912	0.201758688085467	0.205146638391593	0.198649700738924	0.000255736265359268	0.000364988655055122	0.000373531275477657
102	0.423750140311331	0.19	0.398143397495823	0.380453736434497	0.415833058557148	0.213267314336069	0.499734063146993	0.479292807587964	0.520175318706022	1.01	0.75	1.36	0.330252850359035	0.344337732932717	0.358422615506399	0.456121608901066	0.475574641005728	0.49502767311039	0.466069318877337	0.48598179264085	0.505781293006199	0.398143397495823	1.11113869521579	0.00937437058732436	0.0127260564677521	-0.149640705623368	-0.147242483048467	-0.151841562129437	0.177189767613179	0.180509715669869	0.174143040356912	0.201758688085467	0.205146638391593	0.198649700738924	0.000255736265359268	0.000364988655055122	0.000373531275477657
102	0.423750140311331	0.19	0.398163751280065	0.38039573619569	0.41593176636444	0.205581197818286	0.483493212844108	0.463251809875529	0.503734615812687	1	0.74	1.36	0.320411124474975	0.334411222365269	0.348411320255563	0.443173936747936	0.462538053730656	0.481902170713376	0.452329791120764	0.472166428197106	0.491949109050369	0.398163751280065	1.10247754236765	-5.03127536576844e-05	-0.000817467169028214	-0.149640705623368	-0.147242483048467	-0.151841562129437	0.177189767613179	0.180509715669869	0.174143040356912	0.201758688085467	0.205146638391593	0.198649700738924	0.000255736265359268	0.000364988655055122	0.000373531275477657
102	0.423750140311331	0.19	0.398181268255105	0.380878398928565	0.415484137581645	0.209077200806129	0.485645903056637	0.465529487149472	0.505762318963803	1	0.73	1.35	0.322509264201534	0.336445503841943	0.350381743482353	0.446355177853419	0.465643035331571	0.484930892809723	0.455636906838543	0.475355521406624	0.494945217296048	0.398181268255105	1.10749369879879	0.000929295136126745	0.00116526230753093	-0.149640705623368	-0.147242483048467	-0.151841562129437	0.177189767613179	0.180509715669869	0.174143040356912	0.201758688085467	0.205146638391593	0.198649700738924	0.000255736265359268	0.000364988655055122	0.000373531275477657
102	0.423750140311331	0.19	0.398235213010046	0.380822275269854	0.415648150750238	0.216171571120309	0.494695448657429	0.474633814859308	0.51475708245555	1	0.74	1.36	0.327858041403531	0.341715815035518	0.355573588667505	0.453247624975593	0.472405315783661	0.491563006591729	0.462780698025299	0.482374931227936	0.501926490699095	0.398235213010046	1.11043170509761	-0.00406420354035594	-0.00236489361404917	-0.149640705623368	-0.147242483048467	-0.151841562129437	0.177189767613179	0.180509715669869	0.174143040356912	0.201758688085467	0.205146638391593	0.198649700738924	0.000255736265359268	0.000364988655055122	0.000373531275477657
102	0.423750140311331	0.19	0.398245806456861	0.380623085184465	0.415868527729257	0.210546411611621	0.488329843150166	0.468191681928111	0.50846800437222	0.99	0.73	1.33	0.327728853391297	0.341825337249219	0.355921821107141	0.455406006436213	0.474994221975063	0.494582437513913	0.465389624256936	0.485438194290667	0.505384874590734	0.398245806456861	1.09511980473568	-0.0101088713465416	-0.0147687469962294	-0.149640705623368	-0.147242483048467	-0.151841562129437	0.177189767613179	0.180509715669869	0.174143040356912	0.201758688085467	0.205146638391593	0.198649700738924	0.000255736265359268	0.000364988655055122	0.000373531275477657
102	0.423750140311331	0.19	0.398250152616069	0.380938374383483	0.415561930848655	0.219259307540293	0.493721547753932	0.47388008718278	0.513563008325085	1	0.73	1.36	0.329409870548043	0.343202332259367	0.356994793970691	0.456504214545251	0.475618143613916	0.494732072682581	0.465673865687024	0.4851247604519	0.504651535118809	0.398250152616069	1.10548560043282	-0.00452019153546738	-0.00599866768217484	-0.149640705623368	-0.147242483048467	-0.151841562129437	0.177189767613179	0.180509715669869	0.174143040356912	0.201758688085467	0.205146638391593	0.198649700738924	0.000255736265359268	0.000364988655055122	0.000373531275477657
102	0.423750140311331	0.19	0.398291199550941	0.38075640212417	0.415825996977711	0.216663439592384	0.503486889609707	0.483098321990527	0.523875457228887	1.01	0.73	1.35	0.333359225483412	0.347428239596815	0.361497253710218	0.460669031907196	0.480110999058732	0.499552966210268	0.470126524325226	0.489976001913708	0.50986838652806	0.398291199550941	1.11194391046891	-0.00641396833911795	-0.00444593737048254	-0.149640705623368	-0.147242483048467	-0.151841562129437	0.177189767613179	0.180509715669869	0.174143040356912	0.201758688085467	0.205146638391593	0.198649700738924	0.000255736265359268	0.000364988655055122	0.000373531275477657
102	0.423750140311331	0.19	0.398311175110449	0.380885064856164	0.415737285364734	0.217015123006365	0.493873492004872	0.473894914085649	0.513852069924094	1.01	0.74	1.37	0.325887351827432	0.339626190666705	0.353365029505977	0.449750661992694	0.468711360615467	0.48767205923824	0.458871651281669	0.478226722313933	0.497617679698047	0.398311175110449	1.11335928616919	0.00119427304160129	0.00396526191344186	-0.149640705623368	-0.147242483048467	-0.151841562129437	0.177189767613179	0.180509715669869	0.174143040356912	0.201758688085467	0.205146638391593	0.198649700738924	0.000255736265359268	0.000364988655055122	0.000373531275477657
102	0.423750140311331	0.19	0.398361930040138	0.380965479421026	0.41575838065925	0.212696784435014	0.48551868827074	0.465625075071377	0.505412301470104	1	0.73	1.36	0.321774655454675	0.335522326866041	0.349269998277407	0.444911893274309	0.463920545484972	0.482929197695635	0.453835237653777	0.473188772301805	0.49259269389439	0.398361930040138	1.10760989840287	0.00108020492793178	0.000677235423182863	-0.149640705623368	-0.147242483048467	-0.151841562129437	0.177189767613179	0.180509715669869	0.174143040356912	0.201758688085467	0.205146638391593	0.198649700738924	0.000255736265359268	0.000364988655055122	0.000373531275477657
102	0.423750140311331	0.19	0.398389720890033	0.380722738490111	0.416056703289956	0.209757295949782	0.483785378482663	0.46378714585724	0.503783611108087	1	0.73	1.34	0.322477003270723	0.33638202454042	0.350287045810118	0.446941105137164	0.466212946261342	0.485484787385521	0.456309602245932	0.475947235734236	0.495668199178768	0.398389720890033	1.09670380123873	-0.00274503083128468	-0.00731527648577718	-0.149640705623368	-0.147242483048467	-0.151841562129437	0.177189767613179	0.180509715669869	0.174143040356912	0.201758688085467	0.205146638391593	0.198649700738924	0.000255736265359268	0.000364988655055122	0.000373531275477657
102	0.423750140311331	0.19	0.398415853815921	0.381077005207229	0.415754702424612	0.217846072651538	0.494598306500911	0.474639202524427	0.514557410477395	1	0.74	1.35	0.328288740699424	0.342093645720078	0.355898550740733	0.454070569025375	0.473164739190075	0.492258909354775	0.463799095419779	0.483345211708322	0.502824596229486	0.398415853815921	1.10964038299463	-0.00154466712497458	-0.000110806735176663	-0.149640705623368	-0.147242483048467	-0.151841562129437	0.177189767613179	0.180509715669869	0.174143040356912	0.201758688085467	0.205146638391593	0.198649700738924	0.000255736265359268	0.000364988655055122	0.000373531275477657
102	0.423750140311331	0.19	0.398478547734879	0.381164830125661	0.415792265344098	0.217630670044697	0.495465806062537	0.475459048272532	0.515472563852542	1	0.73	1.35	0.330708779394297	0.344624616041868	0.358540452689438	0.458412470181876	0.477701928006201	0.496991385830526	0.467764354432173	0.487461721013274	0.507124464814425	0.398478547734879	1.10732850747868	-0.000272290998502403	-0.000548316935669331	-0.149640705623368	-0.147242483048467	-0.151841562129437	0.177189767613179	0.180509715669869	0.174143040356912	0.201758688085467	0.205146638391593	0.198649700738924	0.000255736265359268	0.000364988655055122	0.000373531275477657
102	0.423750140311331	0.19	0.398492232637957	0.380943117521989	0.416041347753925	0.211273614009407	0.492209848310974	0.471955978170501	0.512463718451448	1.02	0.75	1.36	0.323510844932829	0.33739423013266	0.351277615332492	0.44592180168398	0.465058421796568	0.484195041909155	0.455577352977869	0.475064211696503	0.494673996159096	0.398492232637957	1.11361783123655	-0.00202886683679029	0.00222581179093359	-0.149640705623368	-0.147242483048467	-0.151841562129437	0.177189767613179	0.180509715669869	0.174143040356912	0.201758688085467	0.205146638391593	0.198649700738924	0.000255736265359268	0.000364988655055122	0.000373531275477657
102	0.423750140311331	0.19	0.398518063774963	0.381058965933277	0.41597716161665	0.208149917878673	0.481365092075808	0.461369921120486	0.50136026303113	1	0.74	1.35	0.319523227399837	0.333370947555802	0.347218667711766	0.442166733947526	0.46132966380339	0.480492593659254	0.451386792376326	0.470986300228743	0.490597909531541	0.398518063774963	1.10503547931618	0.000214786724631668	-0.000119697482641436	-0.149640705623368	-0.147242483048467	-0.151841562129437	0.177189767613179	0.180509715669869	0.174143040356912	0.201758688085467	0.205146638391593	0.198649700738924	0.000255736265359268	0.000364988655055122	0.000373531275477657
102	0.423750140311331	0.19	0.398538312183933	0.381038296355125	0.416038328012741	0.212085432205438	0.497659287320635	0.477230930878553	0.518087643762716	1	0.75	1.35	0.330666271075582	0.344820777860108	0.358975284644634	0.457671516430745	0.4772626122003	0.496853707969854	0.467700195314388	0.487703904340238	0.507682757614141	0.398538312183933	1.11048231862487	-0.00352460301821432	-0.000637597710728381	-0.149640705623368	-0.147242483048467	-0.151841562129437	0.177189767613179	0.180509715669869	0.174143040356912	0.201758688085467	0.205146638391593	0.198649700738924	0.000255736265359268	0.000364988655055122	0.000373531275477657
102	0.423750140311331	0.19	0.398581077101542	0.380933709470362	0.416228444732722	0.206227632830598	0.486475670932042	0.466149627311253	0.506801714552831	0.99	0.73	1.35	0.325200920933822	0.339381020449396	0.353561119964971	0.451299651560229	0.470978175077604	0.490656698594979	0.460511692557508	0.480612940862664	0.500673135010919	0.398581077101542	1.10038153892654	0.00449759091729746	0.00243571182428431	-0.149640705623368	-0.147242483048467	-0.151841562129437	0.177189767613179	0.180509715669869	0.174143040356912	0.201758688085467	0.205146638391593	0.198649700738924	0.000255736265359268	0.000364988655055122	0.000373531275477657
102	0.423750140311331	0.19	0.398603763747332	0.381191210473494	0.41601631702117	0.20757019870914	0.481640529887585	0.461598666716915	0.501682393058254	0.99	0.74	1.36	0.3213551982832	0.335307918205428	0.349260638127657	0.445601482381322	0.464948773832687	0.484296065284053	0.454894340628285	0.47463223162224	0.494450612987416	0.398603763747332	1.10643208396218	-0.000243271454148735	-0.00103945230488239	-0.149640705623368	-0.147242483048467	-0.151841562129437	0.177189767613179	0.180509715669869	0.174143040356912	0.201758688085467	0.205146638391593	0.198649700738924	0.000255736265359268	0.000364988655055122	0.000373531275477657
102	0.423750140311331	0.19	0.398609677801745	0.381074056590156	0.416145299013334	0.212805741346612	0.493135911021408	0.472936761396034	0.513335060646783	0.99	0.73	1.33	0.330076822392937	0.344174417817117	0.358272013241296	0.458142370678986	0.477709651234111	0.497276931789236	0.468051907443975	0.488089948772234	0.508077108893725	0.398609677801745	1.09378657113106	0.00367640157420508	-0.00152248183221072	-0.149640705623368	-0.147242483048467	-0.151841562129437	0.177189767613179	0.180509715669869	0.174143040356912	0.201758688085467	0.205146638391593	0.198649700738924	0.000255736265359268	0.000364988655055122	0.000373531275477657
102	0.423750140311331	0.19	0.398619278107101	0.381121066154863	0.41611749005934	0.212195288243322	0.491450116684819	0.47128326848704	0.511616964882598	1	0.74	1.37	0.326781849451918	0.34076528657423	0.354748723696542	0.45242170866744	0.47178144522114	0.491141181774841	0.461764965912281	0.481581031782172	0.501300071930156	0.398619278107101	1.11209196600072	-0.0101699556969159	-0.00761858491876823	-0.149640705623368	-0.147242483048467	-0.151841562129437	0.177189767613179	0.180509715669869	0.174143040356912	0.201758688085467	0.205146638391593	0.198649700738924	0.000255736265359268	0.000364988655055122	0.000373531275477657
102	0.423750140311331	0.19	0.398622919556171	0.381227756322129	0.416018082790213	0.208733261423155	0.483359518325428	0.46331696403479	0.503402072616066	1	0.74	1.36	0.322220410224167	0.336159291307279	0.350098172390391	0.446623270660994	0.4659436751455	0.485264079630005	0.455806101507323	0.475529626656478	0.495197729476344	0.398622919556171	1.10573811421048	0.000985430404394681	0.000728614291261542	-0.149640705623368	-0.147242483048467	-0.151841562129437	0.177189767613179	0.180509715669869	0.174143040356912	0.201758688085467	0.205146638391593	0.198649700738924	0.000255736265359268	0.000364988655055122	0.000373531275477657
102	0.423750140311331	0.19	0.398627491657678	0.381183865502407	0.416071117812949	0.213324291911849	0.490058676591791	0.470016588612906	0.510100764570677	1	0.75	1.35	0.324628883905747	0.338471460549536	0.352314037193325	0.448762322763809	0.467898102590185	0.487033882416562	0.458815056683907	0.478358778865521	0.497991843944656	0.398627491657678	1.10858555684034	0.0031679076978546	0.00541982125211808	-0.149640705623368	-0.147242483048467	-0.151841562129437	0.177189767613179	0.180509715669869	0.174143040356912	0.201758688085467	0.205146638391593	0.198649700738924	0.000255736265359268	0.000364988655055122	0.000373531275477657
102	0.423750140311331	0.19	0.39867487427288	0.380977860524002	0.416371888021758	0.207341632904137	0.484119019888617	0.463960015464973	0.504278024312261	0.99	0.74	1.35	0.324023255081604	0.338102024835086	0.352180794588569	0.449854493036996	0.469400614282035	0.488946735527075	0.459261395750263	0.47919603276245	0.499184753715779	0.39867487427288	1.10207425250857	0.00116452497717006	-0.000604659847698829	-0.149640705623368	-0.147242483048467	-0.151841562129437	0.177189767613179	0.180509715669869	0.174143040356912	0.201758688085467	0.205146638391593	0.198649700738924	0.000255736265359268	0.000364988655055122	0.000373531275477657
102	0.423750140311331	0.19	0.398733726047692	0.381185015024956	0.416282437070428	0.208909869339481	0.487872433707467	0.467653560341925	0.50809130707301	1	0.75	1.36	0.323342079807526	0.337321685908674	0.351301292009822	0.447167366358551	0.46650052474827	0.485833683137989	0.456570995357644	0.476305520128001	0.496040413755541	0.398733726047692	1.10759249431544	0.00568838113876671	0.00802325877330617	-0.149640705623368	-0.147242483048467	-0.151841562129437	0.177189767613179	0.180509715669869	0.174143040356912	0.201758688085467	0.205146638391593	0.198649700738924	0.000255736265359268	0.000364988655055122	0.000373531275477657
102	0.423750140311331	0.19	0.398762854636276	0.381437584024622	0.416088125247931	0.214179219851194	0.488619512187936	0.468687044807738	0.508551979568135	0.99	0.73	1.36	0.326374472757533	0.340254627125012	0.354134781492491	0.452606863136752	0.47185546758501	0.491104072033269	0.46159905507702	0.481207593970124	0.500807152291523	0.398762854636276	1.10362069619599	0.00353669466941021	0.00214924012636821	-0.149640705623368	-0.147242483048467	-0.151841562129437	0.177189767613179	0.180509715669869	0.174143040356912	0.201758688085467	0.205146638391593	0.198649700738924	0.000255736265359268	0.000364988655055122	0.000373531275477657
102	0.423750140311331	0.19	0.398805576879782	0.381472616377918	0.416138537381647	0.218106048594703	0.500900733191018	0.480702708110693	0.521098758271343	1.01	0.74	1.36	0.331561866734403	0.345493335783749	0.359424804833095	0.458108664132416	0.477357339314687	0.496606014496958	0.467629201074484	0.487265537408897	0.506934723417933	0.398805576879782	1.11484867196203	-0.00805159851175793	-0.00463930229534993	-0.149640705623368	-0.147242483048467	-0.151841562129437	0.177189767613179	0.180509715669869	0.174143040356912	0.201758688085467	0.205146638391593	0.198649700738924	0.000255736265359268	0.000364988655055122	0.000373531275477657
102	0.423750140311331	0.19	0.398805598740887	0.381534689454843	0.416076508026931	0.219678602003275	0.498655965684909	0.478640713470598	0.51867121789922	1.01	0.75	1.36	0.329569920094999	0.343351499654166	0.357133079213333	0.45505467972032	0.474083638038268	0.493112596356215	0.464973816753945	0.48432702915305	0.503792403769955	0.398805598740887	1.11552848940296	-0.000631379772823205	0.00412052638184327	-0.149640705623368	-0.147242483048467	-0.151841562129437	0.177189767613179	0.180509715669869	0.174143040356912	0.201758688085467	0.205146638391593	0.198649700738924	0.000255736265359268	0.000364988655055122	0.000373531275477657
102	0.423750140311331	0.19	0.398810726654072	0.38144997885537	0.416171474452775	0.212369688646205	0.48497955670405	0.465088605794663	0.504870507613437	0.99	0.73	1.35	0.324215776128676	0.338081865313995	0.351947954499313	0.44980038954118	0.469037492656401	0.488274595771624	0.459046854638331	0.478703761188349	0.49834235271805	0.398810726654072	1.10316849899884	-0.00292830456181361	-0.00465028882550364	-0.149640705623368	-0.147242483048467	-0.151841562129437	0.177189767613179	0.180509715669869	0.174143040356912	0.201758688085467	0.205146638391593	0.198649700738924	0.000255736265359268	0.000364988655055122	0.000373531275477657
102	0.423750140311331	0.19	0.398845811644954	0.381522556801025	0.416169066488882	0.216626938097386	0.495077866400846	0.47502766384086	0.515128068960832	1	0.74	1.35	0.329170644255497	0.343064441599339	0.356958238943182	0.455617997290228	0.474848947045408	0.494079896800588	0.465449620637289	0.485134484874736	0.504766589793366	0.398845811644954	1.10665287310621	-0.00642671052471153	-0.0064408049530924	-0.149640705623368	-0.147242483048467	-0.151841562129437	0.177189767613179	0.180509715669869	0.174143040356912	0.201758688085467	0.205146638391593	0.198649700738924	0.000255736265359268	0.000364988655055122	0.000373531275477657
102	0.423750140311331	0.19	0.398868295755221	0.381324042387395	0.416412549123047	0.210780227825631	0.488344741318398	0.468220119539254	0.508469363097541	1.01	0.74	1.36	0.323207186896778	0.337098991458699	0.35099079602062	0.446700822621974	0.465900521072664	0.485100219523354	0.456019254828658	0.475592030792652	0.49524267284674	0.398868295755221	1.10831229904968	0.00228475916692457	0.00375996419114269	-0.149640705623368	-0.147242483048467	-0.151841562129437	0.177189767613179	0.180509715669869	0.174143040356912	0.201758688085467	0.205146638391593	0.198649700738924	0.000255736265359268	0.000364988655055122	0.000373531275477657
102	0.423750140311331	0.19	0.398878280953994	0.381385465268889	0.416371096639099	0.211695423339462	0.486886828492743	0.466877317126477	0.506896339859009	1	0.74	1.37	0.322502126262285	0.33632397993641	0.350145833610535	0.445844379940514	0.46495245793178	0.484060535923045	0.454768727492078	0.474242587742537	0.493713978060342	0.398878280953994	1.10894328422943	-0.00651143820065197	-0.00618971988739434	-0.149640705623368	-0.147242483048467	-0.151841562129437	0.177189767613179	0.180509715669869	0.174143040356912	0.201758688085467	0.205146638391593	0.198649700738924	0.000255736265359268	0.000364988655055122	0.000373531275477657
102	0.423750140311331	0.19	0.398913510257366	0.381201034672742	0.41662598584199	0.206014510871832	0.484878215827567	0.464605720090849	0.505150711564285	1.01	0.75	1.37	0.320060294672921	0.33402572961845	0.347991164563979	0.442005943585806	0.461292326037566	0.480578708489326	0.451203437087812	0.47083216742966	0.490521777080184	0.398913510257366	1.11460678960098	0.00400983104470099	0.00771557394786377	-0.149640705623368	-0.147242483048467	-0.151841562129437	0.177189767613179	0.180509715669869	0.174143040356912	0.201758688085467	0.205146638391593	0.198649700738924	0.000255736265359268	0.000364988655055122	0.000373531275477657
102	0.423750140311331	0.19	0.398929895652894	0.381239282047003	0.416620509258785	0.212384516873518	0.493719026542417	0.473470532530712	0.513967520554121	1	0.74	1.34	0.328625765009485	0.342679811413006	0.356733857816527	0.455149891996139	0.474614883435525	0.494079874874911	0.465141374454458	0.485002718977779	0.504912065519507	0.398929895652894	1.09920901096053	-0.00141304708968149	-0.00399608411768605	-0.149640705623368	-0.147242483048467	-0.151841562129437	0.177189767613179	0.180509715669869	0.174143040356912	0.201758688085467	0.205146638391593	0.198649700738924	0.000255736265359268	0.000364988655055122	0.000373531275477657
102	0.423750140311331	0.19	0.3989504647076	0.381637516046023	0.416263413369176	0.216015292413031	0.489998507309929	0.470118182673612	0.509878831946247	1	0.74	1.35	0.325263098135374	0.339017801147223	0.352772504159071	0.449939721805906	0.468966741108594	0.487993760411283	0.459625545566503	0.479049710294284	0.49845994214616	0.3989504647076	1.10403574589882	-0.00399937160444601	-0.00440614627531871	-0.149640705623368	-0.147242483048467	-0.151841562129437	0.177189767613179	0.180509715669869	0.174143040356912	0.201758688085467	0.205146638391593	0.198649700738924	0.000255736265359268	0.000364988655055122	0.000373531275477657
102	0.423750140311331	0.19	0.398956940003141	0.381574268174545	0.416339611831736	0.211248029753417	0.489817884902188	0.469660893920917	0.509974875883459	1	0.75	1.36	0.326051898615386	0.340045452826275	0.354039007037163	0.451622751622076	0.471005578357733	0.49038840509339	0.461178768903079	0.481073210709313	0.500743668286662	0.398956940003141	1.10975992619609	-0.00303417772827683	-0.00121638180622181	-0.149640705623368	-0.147242483048467	-0.151841562129437	0.177189767613179	0.180509715669869	0.174143040356912	0.201758688085467	0.205146638391593	0.198649700738924	0.000255736265359268	0.000364988655055122	0.000373531275477657
102	0.423750140311331	0.19	0.398968301427662	0.381519074485431	0.416417528369893	0.211181121614231	0.489778146020107	0.469618742748772	0.509937549291441	0.99	0.73	1.35	0.326788877758925	0.340816999236294	0.354845120713662	0.453055455943114	0.472503844197757	0.4919522324524	0.46234359040677	0.48220031550134	0.50197932842637	0.398968301427662	1.10540306420426	-0.00620318646291537	-0.00661972835899929	-0.149640705623368	-0.147242483048467	-0.151841562129437	0.177189767613179	0.180509715669869	0.174143040356912	0.201758688085467	0.205146638391593	0.198649700738924	0.000255736265359268	0.000364988655055122	0.000373531275477657
102	0.423750140311331	0.19	0.398977552978495	0.381266682256347	0.416688423700642	0.205482184610927	0.485910230722455	0.465561470997939	0.50625899044697	1	0.74	1.35	0.323552040197684	0.33769385204102	0.351835663884355	0.448345873759031	0.46794217419825	0.487538474637469	0.457826574988463	0.477781946222252	0.497742907179906	0.398977552978495	1.10423428703904	0.00394353343544853	0.00276904241438943	-0.149640705623368	-0.147242483048467	-0.151841562129437	0.177189767613179	0.180509715669869	0.174143040356912	0.201758688085467	0.205146638391593	0.198649700738924	0.000255736265359268	0.000364988655055122	0.000373531275477657
102	0.423750140311331	0.19	0.399038359014004	0.381686341055805	0.416390376972203	0.213909575377083	0.487220056357623	0.467328742692366	0.507111370022881	1.01	0.75	1.37	0.321686068949683	0.335378268711156	0.349070468472629	0.444118771760763	0.463022179547811	0.481925587334859	0.453528882997099	0.472842337992509	0.49218626608752	0.399038359014004	1.11337185189623	-0.00505521263416206	-0.00128995000278616	-0.149640705623368	-0.147242483048467	-0.151841562129437	0.177189767613179	0.180509715669869	0.174143040356912	0.201758688085467	0.205146638391593	0.198649700738924	0.000255736265359268	0.000364988655055122	0.000373531275477657
102	0.423750140311331	0.19	0.399046993622998	0.381255894673846	0.41683809257215	0.20476940445745	0.481466797876313	0.461259999039324	0.501673596713302	1	0.73	1.35	0.319836711473602	0.333848063212082	0.347859414950563	0.4428089357537	0.462207433578424	0.481605931403147	0.451813777512172	0.471645003782611	0.49143399020528	0.399046993622998	1.10361677212988	-0.00149750686588254	-0.00269610460550356	-0.149640705623368	-0.147242483048467	-0.151841562129437	0.177189767613179	0.180509715669869	0.174143040356912	0.201758688085467	0.205146638391593	0.198649700738924	0.000255736265359268	0.000364988655055122	0.000373531275477657
102	0.423750140311331	0.19	0.399073111045562	0.381551619417865	0.416594602673258	0.211790248824709	0.491338678635545	0.471151945452784	0.511525411818306	0.99	0.74	1.36	0.327774636591247	0.341818299568347	0.355861962545447	0.454378471705279	0.473846537285461	0.493314602865643	0.464003421949479	0.483930507090979	0.503769250821546	0.399073111045562	1.1067475973759	-0.00256770730823615	-0.00287554486609663	-0.149640705623368	-0.147242483048467	-0.151841562129437	0.177189767613179	0.180509715669869	0.174143040356912	0.201758688085467	0.205146638391593	0.198649700738924	0.000255736265359268	0.000364988655055122	0.000373531275477657
102	0.423750140311331	0.19	0.399073695856332	0.38172823386128	0.416419157851383	0.217297431169469	0.501541983512889	0.481270032665821	0.521813934359957	1	0.74	1.35	0.33358418367289	0.347635343553588	0.361686503434286	0.461773942859239	0.481224683683984	0.500675424508729	0.47149513653319	0.49132384639767	0.511211049392973	0.399073695856332	1.10797184188109	0.00357601115014495	0.00405487260347517	-0.149640705623368	-0.147242483048467	-0.151841562129437	0.177189767613179	0.180509715669869	0.174143040356912	0.201758688085467	0.205146638391593	0.198649700738924	0.000255736265359268	0.000364988655055122	0.000373531275477657
102	0.423750140311331	0.19	0.399083534983456	0.381712890592337	0.416454179374575	0.217665507591187	0.497553049405128	0.477464064503943	0.517642034306313	1	0.74	1.36	0.330573628679633	0.344482295590879	0.358390962502125	0.457407577580756	0.476652699052366	0.495897820523977	0.466939462173656	0.486622018161612	0.50626150066687	0.399083534983456	1.10982457398733	0.0101623871412898	0.0109300667146006	-0.149640705623368	-0.147242483048467	-0.151841562129437	0.177189767613179	0.180509715669869	0.174143040356912	0.201758688085467	0.205146638391593	0.198649700738924	0.000255736265359268	0.000364988655055122	0.000373531275477657
102	0.423750140311331	0.19	0.399088463598575	0.381522237994342	0.416654689202809	0.216403526514676	0.503087555893736	0.482699547093232	0.523475564694239	1.01	0.75	1.36	0.331817900087293	0.345833049485885	0.359848198884477	0.457869681460243	0.47720893949624	0.496548197532237	0.467997239011305	0.487687013047314	0.507438297984224	0.399088463598575	1.11595685357505	-0.00128865969116169	0.00433223509159655	-0.149640705623368	-0.147242483048467	-0.151841562129437	0.177189767613179	0.180509715669869	0.174143040356912	0.201758688085467	0.205146638391593	0.198649700738924	0.000255736265359268	0.000364988655055122	0.000373531275477657
102	0.423750140311331	0.19	0.399203326144978	0.38151213166174	0.416894520628216	0.206069692851211	0.483256702651273	0.463055408953913	0.503457996348633	1	0.74	1.35	0.321117282413484	0.335126371623753	0.349135460834022	0.444600936048345	0.463997133379295	0.483393330710246	0.454219249802425	0.474024311939335	0.493828233461586	0.399203326144978	1.09868978909954	0.00642966536414052	0.00421680565859586	-0.149640705623368	-0.147242483048467	-0.151841562129437	0.177189767613179	0.180509715669869	0.174143040356912	0.201758688085467	0.205146638391593	0.198649700738924	0.000255736265359268	0.000364988655055122	0.000373531275477657
102	0.423750140311331	0.19	0.399348742096849	0.381954508890307	0.416742975303391	0.21494194980027	0.492977529602615	0.472912741132509	0.513042318072722	0.99	0.74	1.35	0.330252864245575	0.344264865374717	0.358276866503858	0.458490953584434	0.477943853028629	0.497396752472823	0.468055537946567	0.487947774973261	0.507771378982301	0.399348742096849	1.10427886288847	-0.00131600086229403	-0.00299598467574454	-0.149640705623368	-0.147242483048467	-0.151841562129437	0.177189767613179	0.180509715669869	0.174143040356912	0.201758688085467	0.205146638391593	0.198649700738924	0.000255736265359268	0.000364988655055122	0.000373531275477657
102	0.423750140311331	0.19	0.399349316435144	0.381689074408658	0.41700955846163	0.208960882273128	0.485947768343553	0.465811766447664	0.506083770239442	1	0.74	1.35	0.323721081939497	0.337714821018661	0.351708560097825	0.448577480842676	0.467968483078589	0.487359485314502	0.458256045616962	0.478002021800386	0.49781669232186	0.399349316435144	1.1012031789596	0.00528296837538603	0.00357759868752537	-0.149640705623368	-0.147242483048467	-0.151841562129437	0.177189767613179	0.180509715669869	0.174143040356912	0.201758688085467	0.205146638391593	0.198649700738924	0.000255736265359268	0.000364988655055122	0.000373531275477657
102	0.423750140311331	0.19	0.399404773721854	0.381864842395238	0.41694470504847	0.210552627133365	0.488053165958855	0.467926790889367	0.508179541028343	1	0.74	1.35	0.324437168142109	0.338391795788241	0.352346423434373	0.449166275260166	0.468485726722368	0.48780517818457	0.458776633864395	0.478526789667948	0.498274633110042	0.399404773721854	1.10602920121402	0.0015804216601229	0.00124261264879153	-0.149640705623368	-0.147242483048467	-0.151841562129437	0.177189767613179	0.180509715669869	0.174143040356912	0.201758688085467	0.205146638391593	0.198649700738924	0.000255736265359268	0.000364988655055122	0.000373531275477657
102	0.423750140311331	0.19	0.399406767631134	0.381977219904802	0.416836315357467	0.216331387183928	0.496089905347415	0.475981204341383	0.516198606353447	1	0.74	1.35	0.330886129080636	0.34486502189413	0.358843914707624	0.458558482336452	0.477931128422011	0.49730377450757	0.46812628210613	0.487918418515424	0.507750773044447	0.399406767631134	1.10558467560629	-0.00838369659181439	-0.00915838816933019	-0.149640705623368	-0.147242483048467	-0.151841562129437	0.177189767613179	0.180509715669869	0.174143040356912	0.201758688085467	0.205146638391593	0.198649700738924	0.000255736265359268	0.000364988655055122	0.000373531275477657
102	0.423750140311331	0.19	0.399439245587596	0.382143977427953	0.416734513747239	0.218610407427756	0.494742820731507	0.474822557953102	0.514663083509911	1	0.74	1.35	0.328582569879258	0.342367616580945	0.356152663282633	0.454566055866392	0.473636496247398	0.492706936628403	0.464221825110324	0.483727305325728	0.503109958318513	0.399439245587596	1.11005120642485	-0.00180283758856741	-0.00100791595371702	-0.149640705623368	-0.147242483048467	-0.151841562129437	0.177189767613179	0.180509715669869	0.174143040356912	0.201758688085467	0.205146638391593	0.198649700738924	0.000255736265359268	0.000364988655055122	0.000373531275477657
102	0.423750140311331	0.19	0.399483868363591	0.382136948427367	0.416830788299815	0.213682005338127	0.491453198321146	0.47137547498615	0.511530921656142	1	0.74	1.36	0.326659000144414	0.340572683349885	0.354486366555357	0.452151764608931	0.47141067500412	0.49066958539931	0.46166695030362	0.48127486492872	0.500977377026274	0.399483868363591	1.10839451583308	-0.00333719238149325	-0.00266063144716133	-0.149640705623368	-0.147242483048467	-0.151841562129437	0.177189767613179	0.180509715669869	0.174143040356912	0.201758688085467	0.205146638391593	0.198649700738924	0.000255736265359268	0.000364988655055122	0.000373531275477657
102	0.423750140311331	0.19	0.399503449624061	0.381912831014376	0.417094068233747	0.210923486640155	0.486810298260846	0.466757544891555	0.506863051630137	1	0.73	1.35	0.323217224937508	0.337103224997527	0.350989225057546	0.447258734779497	0.466473783789317	0.485688832799137	0.456523944386008	0.476126169161483	0.495770896679797	0.399503449624061	1.10453637588426	0.00157931020551918	0.000288724673828861	-0.149640705623368	-0.147242483048467	-0.151841562129437	0.177189767613179	0.180509715669869	0.174143040356912	0.201758688085467	0.205146638391593	0.198649700738924	0.000255736265359268	0.000364988655055122	0.000373531275477657
102	0.423750140311331	0.19	0.399525612373388	0.381724303951716	0.41732692079506	0.205904427959803	0.494468954671649	0.473788516250283	0.515149393093015	1.01	0.75	1.37	0.325593936287449	0.339805815889456	0.354017695491464	0.449229424125959	0.468837880481611	0.488446336837262	0.458781113595962	0.478803934671081	0.498785902616296	0.399525612373388	1.11675191193364	0.00377995025984121	0.00948716249027174	-0.149640705623368	-0.147242483048467	-0.151841562129437	0.177189767613179	0.180509715669869	0.174143040356912	0.201758688085467	0.205146638391593	0.198649700738924	0.000255736265359268	0.000364988655055122	0.000373531275477657
102	0.423750140311331	0.19	0.399563147452431	0.382087686440685	0.417038608464177	0.20866917076153	0.488601151839836	0.468337320968244	0.508864982711429	1	0.74	1.36	0.324069034194375	0.338090722848311	0.352112411502247	0.448308266285038	0.467705488072863	0.487102709860688	0.457673346711152	0.477429925339372	0.497271643154144	0.399563147452431	1.10934567488214	0.00493121587253204	0.0073167609083943	-0.149640705623368	-0.147242483048467	-0.151841562129437	0.177189767613179	0.180509715669869	0.174143040356912	0.201758688085467	0.205146638391593	0.198649700738924	0.000255736265359268	0.000364988655055122	0.000373531275477657
102	0.423750140311331	0.19	0.399595540761115	0.382057863081689	0.41713321844054	0.213333697596662	0.497753221590649	0.477397017773241	0.518109425408058	1.01	0.74	1.36	0.328348235875293	0.342349001200012	0.356349766524731	0.453174663443759	0.472498026327287	0.491821389210816	0.462687644961467	0.482407661720591	0.502186428575311	0.399595540761115	1.11549440150125	-0.00247313903363832	0.00177900934455005	-0.149640705623368	-0.147242483048467	-0.151841562129437	0.177189767613179	0.180509715669869	0.174143040356912	0.201758688085467	0.205146638391593	0.198649700738924	0.000255736265359268	0.000364988655055122	0.000373531275477657
102	0.423750140311331	0.19	0.399606993275213	0.382143305831226	0.4170706807192	0.210016164409206	0.48637998164016	0.466290182202545	0.506469781077775	0.99	0.73	1.36	0.325029944287199	0.339033641214947	0.353037338142695	0.450917275534612	0.470344743609656	0.489772211684699	0.459944453215105	0.479737229520053	0.499610347565051	0.399606993275213	1.10529547403541	0.00157586259410233	0.000128271829408742	-0.149640705623368	-0.147242483048467	-0.151841562129437	0.177189767613179	0.180509715669869	0.174143040356912	0.201758688085467	0.205146638391593	0.198649700738924	0.000255736265359268	0.000364988655055122	0.000373531275477657
102	0.423750140311331	0.19	0.399613193616138	0.382212738242263	0.417013648990013	0.216270551291455	0.495731314042635	0.475633542271577	0.515829085813694	0.99	0.73	1.35	0.33130254792596	0.345301651024505	0.359300754123051	0.459489894833707	0.478905520975992	0.498321147118276	0.469030383820198	0.488848283957441	0.508719307026158	0.399613193616138	1.10118196801561	-0.00514737562800121	-0.00752398129433744	-0.149640705623368	-0.147242483048467	-0.151841562129437	0.177189767613179	0.180509715669869	0.174143040356912	0.201758688085467	0.205146638391593	0.198649700738924	0.000255736265359268	0.000364988655055122	0.000373531275477657
102	0.423750140311331	0.19	0.399635506792091	0.382093807308606	0.417177206275576	0.209864869774939	0.484671983877397	0.464643600457886	0.504700367296909	1	0.74	1.35	0.321628989631021	0.335492752559881	0.349356515488742	0.444994594302154	0.46417601065118	0.483357427000207	0.454581787694358	0.474154306536638	0.493755014500774	0.399635506792091	1.10164479303188	-0.00465422443641939	-0.00579063577158772	-0.149640705623368	-0.147242483048467	-0.151841562129437	0.177189767613179	0.180509715669869	0.174143040356912	0.201758688085467	0.205146638391593	0.198649700738924	0.000255736265359268	0.000364988655055122	0.000373531275477657
102	0.423750140311331	0.19	0.39964289607213	0.382115806766656	0.417169985377603	0.217064597463189	0.500914600977696	0.480654139839782	0.521175062115609	1.01	0.74	1.36	0.33117215425993	0.345131673184658	0.359091192109386	0.457381368645626	0.476660839426299	0.495940310206971	0.466956995337181	0.486608551217791	0.506339102238505	0.39964289607213	1.11107794173462	0.000995204715218062	0.00362196006901953	-0.149640705623368	-0.147242483048467	-0.151841562129437	0.177189767613179	0.180509715669869	0.174143040356912	0.201758688085467	0.205146638391593	0.198649700738924	0.000255736265359268	0.000364988655055122	0.000373531275477657
102	0.423750140311331	0.19	0.399649730781884	0.382341302471795	0.416958159091973	0.211195500151752	0.485171323113843	0.465202399739163	0.505140246488523	1	0.74	1.36	0.32314519161669	0.337016275630676	0.350887359644662	0.447697707871931	0.466915238195349	0.486132768518767	0.456966317252149	0.476573115372073	0.496183646997789	0.399649730781884	1.11013311529287	-0.00107603009983467	0.000286011757056639	-0.149640705623368	-0.147242483048467	-0.151841562129437	0.177189767613179	0.180509715669869	0.174143040356912	0.201758688085467	0.205146638391593	0.198649700738924	0.000255736265359268	0.000364988655055122	0.000373531275477657
102	0.423750140311331	0.19	0.399686182921508	0.382093453368906	0.417278912474109	0.208646689046891	0.484621871303553	0.464521705434883	0.504722037172222	1	0.73	1.34	0.321918520538966	0.335848150916457	0.349777781293949	0.445595008633384	0.464876203632436	0.484157398631488	0.454946507046711	0.474603521774309	0.494273828319591	0.399686182921508	1.10141027579404	0.00198190344403808	-0.00054062597283484	-0.149640705623368	-0.147242483048467	-0.151841562129437	0.177189767613179	0.180509715669869	0.174143040356912	0.201758688085467	0.205146638391593	0.198649700738924	0.000255736265359268	0.000364988655055122	0.000373531275477657
102	0.423750140311331	0.19	0.399695578699008	0.382331124733403	0.417060032664614	0.221416938640865	0.499152188924082	0.479218062766514	0.519086315081649	1.01	0.75	1.35	0.330227090392509	0.343963610344467	0.357700130296425	0.456099676987739	0.475072143194484	0.494044609401229	0.466041214853607	0.485366461723212	0.504839597536094	0.399695578699008	1.11137084490345	-0.00693544992493398	-0.00430176729780907	-0.149640705623368	-0.147242483048467	-0.151841562129437	0.177189767613179	0.180509715669869	0.174143040356912	0.201758688085467	0.205146638391593	0.198649700738924	0.000255736265359268	0.000364988655055122	0.000373531275477657
102	0.423750140311331	0.19	0.399698058324662	0.382392575826095	0.41700354082323	0.215370675242837	0.498618482621947	0.478349846615515	0.51888711862838	1	0.74	1.35	0.331711788699948	0.345767078048888	0.359822367397828	0.459263178813537	0.478723074679273	0.498182970545009	0.469018909251762	0.488871301078567	0.508696609430183	0.399698058324662	1.10814397330253	-0.00591988636946583	-0.00518313891951774	-0.149640705623368	-0.147242483048467	-0.151841562129437	0.177189767613179	0.180509715669869	0.174143040356912	0.201758688085467	0.205146638391593	0.198649700738924	0.000255736265359268	0.000364988655055122	0.000373531275477657
102	0.423750140311331	0.19	0.399712413946251	0.382373563519529	0.417051264372973	0.20924714756388	0.484988591400535	0.46490971987666	0.505067462924411	1	0.74	1.36	0.321271226446012	0.335146530412208	0.349021834378404	0.444210979818173	0.463395898549557	0.48258081728094	0.453573339169987	0.473150064198635	0.492699991037087	0.399712413946251	1.1119483127935	0.00352240099861152	0.00649027336934268	-0.149640705623368	-0.147242483048467	-0.151841562129437	0.177189767613179	0.180509715669869	0.174143040356912	0.201758688085467	0.205146638391593	0.198649700738924	0.000255736265359268	0.000364988655055122	0.000373531275477657
102	0.423750140311331	0.19	0.39974070860796	0.382343010005524	0.417138407210396	0.212760150439014	0.491069544413211	0.470952296921114	0.511186791905307	1.01	0.75	1.37	0.324186373969154	0.338034352971145	0.351882331973135	0.447573875890883	0.466692488309079	0.485811100727275	0.456955668892968	0.476492297112798	0.495955611378183	0.39974070860796	1.11284677263643	-0.00138681191685102	0.00161348850574709	-0.149640705623368	-0.147242483048467	-0.151841562129437	0.177189767613179	0.180509715669869	0.174143040356912	0.201758688085467	0.205146638391593	0.198649700738924	0.000255736265359268	0.000364988655055122	0.000373531275477657
102	0.423750140311331	0.19	0.399743146268958	0.382411720903695	0.417074571634221	0.215480458957511	0.49456173073003	0.474464528055594	0.514658933404467	1	0.74	1.36	0.329496064043323	0.343452743179369	0.357409422315416	0.45645198481429	0.47578621847672	0.49512045213915	0.465959408069617	0.48567707937651	0.505409456841945	0.399743146268958	1.11182350446953	-0.0020466463526984	-0.00088239724560724	-0.149640705623368	-0.147242483048467	-0.151841562129437	0.177189767613179	0.180509715669869	0.174143040356912	0.201758688085467	0.205146638391593	0.198649700738924	0.000255736265359268	0.000364988655055122	0.000373531275477657
102	0.423750140311331	0.19	0.399743823586193	0.382339868697041	0.417147778475346	0.214655001566245	0.491317075946543	0.471302851704166	0.511331300188921	1	0.74	1.35	0.32632634474165	0.340184034369962	0.354041723998274	0.451540552383666	0.470715555966302	0.489890559548937	0.461149812245725	0.480698072250229	0.500266709297532	0.399743823586193	1.10550564691219	-0.00180823156262643	-0.00173735298407174	-0.149640705623368	-0.147242483048467	-0.151841562129437	0.177189767613179	0.180509715669869	0.174143040356912	0.201758688085467	0.205146638391593	0.198649700738924	0.000255736265359268	0.000364988655055122	0.000373531275477657
102	0.423750140311331	0.19	0.399746101530643	0.382024132930716	0.41746807013057	0.209423307779921	0.48897451938681	0.468741397764781	0.509207641008839	0.99	0.73	1.33	0.326841967088309	0.340950030303583	0.355058093518856	0.453486886952854	0.473061550896483	0.492636214840111	0.463137447202686	0.483119295113176	0.503043248883372	0.399746101530643	1.09590999076289	-0.00357556335683876	-0.00891348016586896	-0.149640705623368	-0.147242483048467	-0.151841562129437	0.177189767613179	0.180509715669869	0.174143040356912	0.201758688085467	0.205146638391593	0.198649700738924	0.000255736265359268	0.000364988655055122	0.000373531275477657
102	0.423750140311331	0.19	0.399765952924932	0.382394072119575	0.41713783373029	0.215960298770661	0.498440491679375	0.478214373006035	0.518666610352714	1.01	0.75	1.35	0.33024072404465	0.344208284311209	0.358175844577769	0.456493370526798	0.475800797503175	0.495108224479551	0.466463933866863	0.486285747184603	0.505987250418587	0.399765952924932	1.10912544473672	0.00377148709915724	0.00540239434209534	-0.149640705623368	-0.147242483048467	-0.151841562129437	0.177189767613179	0.180509715669869	0.174143040356912	0.201758688085467	0.205146638391593	0.198649700738924	0.000255736265359268	0.000364988655055122	0.000373531275477657
102	0.423750140311331	0.19	0.399799409182135	0.382301443895549	0.417297374468721	0.210077772320788	0.493913572756763	0.47351638732051	0.514310758193015	1	0.75	1.35	0.328671615527403	0.34282946955117	0.356987323574936	0.455220909888567	0.474829999588712	0.494439089288857	0.465154228333728	0.485127204804186	0.505154247689411	0.399799409182135	1.1093838870723	-0.00364776333308874	-0.00188065565283036	-0.149640705623368	-0.147242483048467	-0.151841562129437	0.177189767613179	0.180509715669869	0.174143040356912	0.201758688085467	0.205146638391593	0.198649700738924	0.000255736265359268	0.000364988655055122	0.000373531275477657
102	0.423750140311331	0.19	0.399838819965871	0.382177159996527	0.417500479935215	0.205687873445038	0.485296783200189	0.464986506841311	0.505607059559067	1	0.74	1.35	0.32161710822085	0.335665112310435	0.34971311640002	0.444845271504279	0.464275793182353	0.483706314860428	0.454255032327011	0.474121629539736	0.493987057758239	0.399838819965871	1.10383664655834	-0.00259357414246821	-0.00338002053258132	-0.149640705623368	-0.147242483048467	-0.151841562129437	0.177189767613179	0.180509715669869	0.174143040356912	0.201758688085467	0.205146638391593	0.198649700738924	0.000255736265359268	0.000364988655055122	0.000373531275477657
102	0.423750140311331	0.19	0.399843687486876	0.382337098076073	0.417350276897679	0.212955409132792	0.489337011817805	0.469302416945292	0.509371606690317	1	0.74	1.36	0.32447375541359	0.33832559167471	0.352177427935831	0.448727965032652	0.467884233278431	0.487040501524209	0.45822133299119	0.477786939038053	0.497335644930008	0.399843687486876	1.11124885154086	-0.00645535395898838	-0.00363450895728638	-0.149640705623368	-0.147242483048467	-0.151841562129437	0.177189767613179	0.180509715669869	0.174143040356912	0.201758688085467	0.205146638391593	0.198649700738924	0.000255736265359268	0.000364988655055122	0.000373531275477657
102	0.423750140311331	0.19	0.399845125751888	0.382141628306325	0.417548623197451	0.207000430671043	0.483240709236599	0.463097366969492	0.503384051503706	1	0.74	1.35	0.320034054096449	0.333954572649557	0.347875091202666	0.442508494058941	0.461756282294625	0.481004070530308	0.451773585924502	0.471427127294382	0.491102744440056	0.399845125751888	1.10192781094263	0.00757617557401161	0.00535705992289444	-0.149640705623368	-0.147242483048467	-0.151841562129437	0.177189767613179	0.180509715669869	0.174143040356912	0.201758688085467	0.205146638391593	0.198649700738924	0.000255736265359268	0.000364988655055122	0.000373531275477657
102	0.423750140311331	0.19	0.399890886066186	0.382399221269271	0.417382550863101	0.216322402529015	0.492671765051454	0.47270108708081	0.512642443022098	1	0.74	1.35	0.326886001299112	0.340696282771852	0.354506564244592	0.45209721901763	0.471197424663828	0.490297630310026	0.461567215263397	0.481068851089042	0.50057144559646	0.399890886066186	1.10457077382121	0.000686794068853348	-6.94035985738033e-05	-0.149640705623368	-0.147242483048467	-0.151841562129437	0.177189767613179	0.180509715669869	0.174143040356912	0.201758688085467	0.205146638391593	0.198649700738924	0.000255736265359268	0.000364988655055122	0.000373531275477657
102	0.423750140311331	0.19	0.399908585431837	0.382383434556033	0.417433736307641	0.212227422375933	0.487591436793506	0.467584853917119	0.507598019669892	1	0.74	1.36	0.323515675613526	0.337357961397059	0.351200247180592	0.447525334286042	0.46667362922047	0.485821924154898	0.456591375223002	0.476101308745075	0.495660032322468	0.399908585431837	1.10592252041224	-0.00539892266311016	-0.00532136585374607	-0.149640705623368	-0.147242483048467	-0.151841562129437	0.177189767613179	0.180509715669869	0.174143040356912	0.201758688085467	0.205146638391593	0.198649700738924	0.000255736265359268	0.000364988655055122	0.000373531275477657
102	0.423750140311331	0.19	0.399929888300182	0.382620884142136	0.417238892458228	0.213745770069752	0.486558257948502	0.466684282512802	0.506432233384202	1	0.73	1.35	0.323855553534971	0.337647098604828	0.351438643674685	0.448510950151003	0.467611005455949	0.486711060760895	0.457661010948805	0.477229647920235	0.496595389591609	0.399929888300182	1.1052157032712	0.00331059510475042	0.00159779613761881	-0.149640705623368	-0.147242483048467	-0.151841562129437	0.177189767613179	0.180509715669869	0.174143040356912	0.201758688085467	0.205146638391593	0.198649700738924	0.000255736265359268	0.000364988655055122	0.000373531275477657
102	0.423750140311331	0.19	0.399963082934769	0.382455403303138	0.4174707625664	0.217129131976169	0.500264547739039	0.480034220265867	0.52049487521221	1	0.74	1.35	0.333484365624956	0.34753856767755	0.361592769730143	0.462041574870894	0.481513629093781	0.500985683316667	0.471665902270457	0.491590322709692	0.511488140162616	0.399963082934769	1.10130361610923	0.000132403958534522	-0.0014626446462777	-0.149640705623368	-0.147242483048467	-0.151841562129437	0.177189767613179	0.180509715669869	0.174143040356912	0.201758688085467	0.205146638391593	0.198649700738924	0.000255736265359268	0.000364988655055122	0.000373531275477657
102	0.423750140311331	0.19	0.400014760307879	0.382200737310006	0.417828783305752	0.207970443973306	0.490900006010224	0.470497660875319	0.511302351145129	0.99	0.73	1.34	0.327477906793716	0.341678439196006	0.355878971598297	0.454052372281614	0.473741594947201	0.493430817612788	0.463761817220127	0.483847927891623	0.503954083811431	0.400014760307879	1.0984670429984	0.000606713907883943	-0.00280548898579802	-0.149640705623368	-0.147242483048467	-0.151841562129437	0.177189767613179	0.180509715669869	0.174143040356912	0.201758688085467	0.205146638391593	0.198649700738924	0.000255736265359268	0.000364988655055122	0.000373531275477657
102	0.423750140311331	0.19	0.400020741404808	0.382490282741339	0.417551200068276	0.212640481935499	0.489350323339323	0.469296341631386	0.50940430504726	1	0.73	1.35	0.325476721871346	0.339385000389089	0.353293278906832	0.450653634266343	0.469910975388536	0.489168316510728	0.460031466207388	0.479672745616682	0.499349291349283	0.400020741404808	1.10113127278928	-0.00428909549950552	-0.00621051597937495	-0.149640705623368	-0.147242483048467	-0.151841562129437	0.177189767613179	0.180509715669869	0.174143040356912	0.201758688085467	0.205146638391593	0.198649700738924	0.000255736265359268	0.000364988655055122	0.000373531275477657
102	0.423750140311331	0.19	0.400028952701001	0.382570043653512	0.41748786174849	0.214511481588191	0.49228806512257	0.472225746461383	0.512350383783758	0.99	0.74	1.34	0.329263027141367	0.343251632852423	0.357240238563479	0.456841479846324	0.476250204201159	0.495658928555995	0.467011360985542	0.486890317753048	0.506705603436274	0.400028952701001	1.09772715059518	-0.00628769785316933	-0.00960936627449972	-0.149640705623368	-0.147242483048467	-0.151841562129437	0.177189767613179	0.180509715669869	0.174143040356912	0.201758688085467	0.205146638391593	0.198649700738924	0.000255736265359268	0.000364988655055122	0.000373531275477657
102	0.423750140311331	0.19	0.400046473007222	0.382720714299492	0.417372231714951	0.216256203789632	0.489501114169571	0.469655085102852	0.50934714323629	1	0.73	1.35	0.32660371667449	0.340404880677645	0.354206044680801	0.452685648770977	0.47181460708222	0.490943565393462	0.461718182347691	0.48122952280767	0.500736862379917	0.400046473007222	1.10028637761486	-0.00032747128753847	-0.00315357510597541	-0.149640705623368	-0.147242483048467	-0.151841562129437	0.177189767613179	0.180509715669869	0.174143040356912	0.201758688085467	0.205146638391593	0.198649700738924	0.000255736265359268	0.000364988655055122	0.000373531275477657
102	0.423750140311331	0.19	0.400049974756479	0.382590351967712	0.417509597545246	0.209803428685573	0.486507590646567	0.466399628067413	0.506615553225721	1	0.73	1.34	0.323833729161879	0.337795225089388	0.351756721016897	0.448574911556167	0.467914394250212	0.487253876944256	0.457997777157575	0.477750177437918	0.497478142083909	0.400049974756479	1.10175780354245	0.00164903050365007	-0.00138311754710649	-0.149640705623368	-0.147242483048467	-0.151841562129437	0.177189767613179	0.180509715669869	0.174143040356912	0.201758688085467	0.205146638391593	0.198649700738924	0.000255736265359268	0.000364988655055122	0.000373531275477657
102	0.423750140311331	0.19	0.400054148023602	0.382541557742503	0.4175667383047	0.210395261241945	0.488373381316707	0.468224262923196	0.508522499710218	1	0.73	1.35	0.323706004092401	0.337636060942569	0.351566117792737	0.447654320783657	0.466918251816458	0.48618218284926	0.456894239842607	0.476498958157896	0.496204625519688	0.400054148023602	1.10565553271879	-0.00648770792802023	-0.00652751151885994	-0.149640705623368	-0.147242483048467	-0.151841562129437	0.177189767613179	0.180509715669869	0.174143040356912	0.201758688085467	0.205146638391593	0.198649700738924	0.000255736265359268	0.000364988655055122	0.000373531275477657
102	0.423750140311331	0.19	0.400055140951406	0.3824135791073	0.417696702795513	0.209124927458553	0.491070714071289	0.470732526666474	0.511408901476104	1	0.74	1.36	0.326673939277025	0.340788017699298	0.35490209612157	0.452419040442883	0.471965986338452	0.49151293223402	0.461613325828779	0.481546326464823	0.501491661565847	0.400055140951406	1.10930518051018	0.0105261124016758	0.0117900230331391	-0.149640705623368	-0.147242483048467	-0.151841562129437	0.177189767613179	0.180509715669869	0.174143040356912	0.201758688085467	0.205146638391593	0.198649700738924	0.000255736265359268	0.000364988655055122	0.000373531275477657
102	0.423750140311331	0.19	0.400075065216028	0.382605164900321	0.417544965531734	0.212024290935169	0.486429365485132	0.46645833115792	0.506400399812345	1	0.74	1.37	0.322782653798868	0.336602330774609	0.350422007750351	0.446536083058793	0.465654162525761	0.484772241992728	0.45579870921115	0.475320279711058	0.494844717068073	0.400075065216028	1.10864920113952	-0.00582311553483067	-0.00495054016284934	-0.149640705623368	-0.147242483048467	-0.151841562129437	0.177189767613179	0.180509715669869	0.174143040356912	0.201758688085467	0.205146638391593	0.198649700738924	0.000255736265359268	0.000364988655055122	0.000373531275477657
102	0.423750140311331	0.19	0.400075617361573	0.382430026749898	0.417721207973248	0.210585878071719	0.493287123573042	0.472946944569082	0.513627302577003	1	0.74	1.35	0.327885625699095	0.341987106628677	0.35608858755826	0.453923224041311	0.473445243872664	0.492967263704017	0.463791163844598	0.483686249371494	0.503656824414643	0.400075617361573	1.10782899092911	0.00132005622303029	0.00292234965894513	-0.149640705623368	-0.147242483048467	-0.151841562129437	0.177189767613179	0.180509715669869	0.174143040356912	0.201758688085467	0.205146638391593	0.198649700738924	0.000255736265359268	0.000364988655055122	0.000373531275477657
102	0.423750140311331	0.19	0.400076770616067	0.382561825033033	0.417591716199102	0.209601033368659	0.488685059486929	0.468474762212482	0.508895356761377	0.99	0.73	1.35	0.32766399100716	0.341799622632462	0.355935254257764	0.455173298231402	0.474809761944415	0.494446225657427	0.464609926003854	0.484716991158158	0.504732969704377	0.400076770616067	1.10083226624492	-0.0116269730321482	-0.0139091312705995	-0.149640705623368	-0.147242483048467	-0.151841562129437	0.177189767613179	0.180509715669869	0.174143040356912	0.201758688085467	0.205146638391593	0.198649700738924	0.000255736265359268	0.000364988655055122	0.000373531275477657
102	0.423750140311331	0.19	0.400154731894091	0.382753880129753	0.417555583658429	0.215933780482621	0.495786821727112	0.475666810248052	0.515906833206172	1	0.74	1.36	0.328589201331543	0.342488044724123	0.356386888116704	0.454267785890061	0.473482649886792	0.492697513883523	0.463659994374517	0.483231895436071	0.502839528939334	0.400154731894091	1.11251599340192	0.00256974870129795	0.00527404011500475	-0.149640705623368	-0.147242483048467	-0.151841562129437	0.177189767613179	0.180509715669869	0.174143040356912	0.201758688085467	0.205146638391593	0.198649700738924	0.000255736265359268	0.000364988655055122	0.000373531275477657
102	0.423750140311331	0.19	0.400182139189799	0.38262734715052	0.417736931229077	0.209133979537743	0.484371073401801	0.464310907308791	0.504431239494811	1	0.73	1.36	0.321640980126557	0.335537210824765	0.349433441522973	0.445140602680627	0.464372531726345	0.483604460772064	0.454111235926757	0.473786366866084	0.493363787105727	0.400182139189799	1.10496548025097	0.00247225553224005	0.00211676056539584	-0.149640705623368	-0.147242483048467	-0.151841562129437	0.177189767613179	0.180509715669869	0.174143040356912	0.201758688085467	0.205146638391593	0.198649700738924	0.000255736265359268	0.000364988655055122	0.000373531275477657
102	0.423750140311331	0.19	0.400189394541705	0.382409637845238	0.417969151238172	0.211116755744665	0.49444179182998	0.47408649903769	0.51479708462227	1	0.74	1.35	0.329024758012785	0.343151705940763	0.35727865386874	0.455687212792394	0.475252517134365	0.494817821476336	0.465284800250158	0.485286202433513	0.505326380184608	0.400189394541705	1.10444097864344	0.00472167925145437	0.00465429499711427	-0.149640705623368	-0.147242483048467	-0.151841562129437	0.177189767613179	0.180509715669869	0.174143040356912	0.201758688085467	0.205146638391593	0.198649700738924	0.000255736265359268	0.000364988655055122	0.000373531275477657
102	0.423750140311331	0.19	0.400205705102974	0.382686101085819	0.417725309120129	0.216174765579067	0.492992689650321	0.473000297153171	0.512985082147471	1	0.75	1.37	0.326688064095981	0.340496249927682	0.354304435759383	0.451608056216657	0.470696258843799	0.489784461470942	0.461250344344364	0.480706337412926	0.50009900235394	0.400205705102974	1.11154369841927	-0.00203702345327794	0.00178953650823045	-0.149640705623368	-0.147242483048467	-0.151841562129437	0.177189767613179	0.180509715669869	0.174143040356912	0.201758688085467	0.205146638391593	0.198649700738924	0.000255736265359268	0.000364988655055122	0.000373531275477657
102	0.423750140311331	0.19	0.400254578542073	0.382910577070619	0.417598580013526	0.215960002757666	0.497908155515956	0.477703620745989	0.518112690285922	1.01	0.74	1.36	0.329305327117956	0.343233337379422	0.357161347640889	0.454891179029444	0.474130858705514	0.493370538381584	0.464532481559631	0.48417436391147	0.503852830542143	0.400254578542073	1.11318164363622	-0.000877414655286208	0.00227078228681461	-0.149640705623368	-0.147242483048467	-0.151841562129437	0.177189767613179	0.180509715669869	0.174143040356912	0.201758688085467	0.205146638391593	0.198649700738924	0.000255736265359268	0.000364988655055122	0.000373531275477657
102	0.423750140311331	0.19	0.400258439361608	0.382638607775458	0.417878270947758	0.210080228873446	0.491697048383316	0.471391549213644	0.512002547552988	1	0.74	1.35	0.327168902847309	0.341261917234585	0.355354931621862	0.453124684667405	0.472643326704202	0.492161968740998	0.462786417780873	0.482728255154096	0.502642470209684	0.400258439361608	1.10158175224116	-0.00902254603397822	-0.0110811987067205	-0.149640705623368	-0.147242483048467	-0.151841562129437	0.177189767613179	0.180509715669869	0.174143040356912	0.201758688085467	0.205146638391593	0.198649700738924	0.000255736265359268	0.000364988655055122	0.000373531275477657
102	0.423750140311331	0.19	0.400302892135835	0.382630189469815	0.417975594801855	0.208687052364505	0.486939377495338	0.466745559040975	0.507133195949701	1	0.74	1.35	0.32423357958676	0.338261595314294	0.352289611041827	0.449214431530542	0.468649763054738	0.488085094578934	0.458569806263432	0.478420601014625	0.498238442239526	0.400302892135835	1.09963983758336	0.00544800815239369	0.00336680992388708	-0.149640705623368	-0.147242483048467	-0.151841562129437	0.177189767613179	0.180509715669869	0.174143040356912	0.201758688085467	0.205146638391593	0.198649700738924	0.000255736265359268	0.000364988655055122	0.000373531275477657
102	0.423750140311331	0.19	0.400315768638691	0.3824249689791	0.418206568298281	0.207523798698488	0.491639532528606	0.471178708272808	0.512100356784404	1	0.74	1.35	0.325788907753418	0.339936214219082	0.354083520684746	0.45055627524269	0.470121575208983	0.489686875175275	0.460276352233756	0.480267399765013	0.500248442906922	0.400315768638691	1.10266578688988	-0.00508615790464697	-0.00491994321967492	-0.149640705623368	-0.147242483048467	-0.151841562129437	0.177189767613179	0.180509715669869	0.174143040356912	0.201758688085467	0.205146638391593	0.198649700738924	0.000255736265359268	0.000364988655055122	0.000373531275477657
102	0.423750140311331	0.19	0.400348928868602	0.382719303548802	0.417978554188401	0.217273456796777	0.498023231079429	0.477892086717238	0.51815437544162	0.99	0.73	1.34	0.332952047829905	0.346977611187929	0.361003174545953	0.461818735102938	0.481272791539371	0.500726847975803	0.471572049261958	0.491476004282191	0.511315565825571	0.400348928868602	1.09897722936162	0.000462508077654035	-0.0032629718290822	-0.149640705623368	-0.147242483048467	-0.151841562129437	0.177189767613179	0.180509715669869	0.174143040356912	0.201758688085467	0.205146638391593	0.198649700738924	0.000255736265359268	0.000364988655055122	0.000373531275477657
102	0.423750140311331	0.19	0.40043342840838	0.382994157562081	0.41787269925468	0.21506303450381	0.490946255430103	0.47097130886853	0.510921201991676	1	0.74	1.37	0.326174253907388	0.34000803352172	0.353841813136053	0.451371472997782	0.470515146683998	0.489658820370213	0.460623600681666	0.480171731797426	0.499738629733809	0.40043342840838	1.1099100218352	0.015756721125073	0.0173755916067567	-0.149640705623368	-0.147242483048467	-0.151841562129437	0.177189767613179	0.180509715669869	0.174143040356912	0.201758688085467	0.205146638391593	0.198649700738924	0.000255736265359268	0.000364988655055122	0.000373531275477657
102	0.423750140311331	0.19	0.400435240317925	0.382796300167664	0.418074180468186	0.212283701339449	0.491262182570028	0.471108375751671	0.511415989388385	1	0.74	1.36	0.327054725302707	0.341045981013805	0.355037236724902	0.453010690203884	0.472390286082332	0.49176988196078	0.462396169398387	0.482242236684767	0.501968655139414	0.400435240317925	1.10562586994007	-0.00856905265300201	-0.00824485595420921	-0.149640705623368	-0.147242483048467	-0.151841562129437	0.177189767613179	0.180509715669869	0.174143040356912	0.201758688085467	0.205146638391593	0.198649700738924	0.000255736265359268	0.000364988655055122	0.000373531275477657
102	0.423750140311331	0.19	0.400482589743857	0.382802229501139	0.418162949986574	0.210288216687836	0.487567808354964	0.467445442931784	0.507690173778144	1.01	0.74	1.36	0.322075908735932	0.335940476735439	0.349805044734945	0.444820988421617	0.46396942726569	0.483117866109763	0.454084700902211	0.473537672210157	0.493168898673646	0.400482589743857	1.11065077378351	0.00686087719661505	0.00887419523958573	-0.149640705623368	-0.147242483048467	-0.151841562129437	0.177189767613179	0.180509715669869	0.174143040356912	0.201758688085467	0.205146638391593	0.198649700738924	0.000255736265359268	0.000364988655055122	0.000373531275477657
102	0.423750140311331	0.19	0.400538180352336	0.383104998347699	0.417971362356973	0.214424203557037	0.487823222891149	0.467937710618732	0.507708735163565	0.99	0.73	1.34	0.326789498065751	0.340676766449593	0.354564034833436	0.453688639315893	0.472968622100446	0.492248604884998	0.463315116231235	0.483021139740478	0.502731798626081	0.400538180352336	1.09698062413495	-0.00257579075028523	-0.00709646481310665	-0.149640705623368	-0.147242483048467	-0.151841562129437	0.177189767613179	0.180509715669869	0.174143040356912	0.201758688085467	0.205146638391593	0.198649700738924	0.000255736265359268	0.000364988655055122	0.000373531275477657
102	0.423750140311331	0.19	0.400566685460534	0.383169109037605	0.417964261883463	0.213241902725501	0.491283488229024	0.47118637534057	0.511380601117478	1	0.74	1.35	0.32683887004961	0.340779251205525	0.35471963236144	0.452567135885368	0.471870098142964	0.49117306040056	0.461992924505863	0.48167338597099	0.501439140478996	0.400566685460534	1.10429953349456	0.00221352847534171	0.0021124444916408	-0.149640705623368	-0.147242483048467	-0.151841562129437	0.177189767613179	0.180509715669869	0.174143040356912	0.201758688085467	0.205146638391593	0.198649700738924	0.000255736265359268	0.000364988655055122	0.000373531275477657
102	0.423750140311331	0.19	0.400642321117674	0.383150529087707	0.41813411314764	0.209644398446313	0.490906562937571	0.470607048839063	0.511206077036079	1.01	0.75	1.36	0.324407473114904	0.338400706090064	0.352393939065223	0.448122359446287	0.467452002246744	0.486781645047202	0.457755872454461	0.477501081315166	0.49721881452672	0.400642321117674	1.11104669666068	-0.000952381347712634	0.00158437367181535	-0.149640705623368	-0.147242483048467	-0.151841562129437	0.177189767613179	0.180509715669869	0.174143040356912	0.201758688085467	0.205146638391593	0.198649700738924	0.000255736265359268	0.000364988655055122	0.000373531275477657
102	0.423750140311331	0.19	0.400662121937237	0.383177497485536	0.418146746388939	0.213996002054503	0.494004912001224	0.473841780491068	0.514168043511381	0.99	0.73	1.34	0.330223022973744	0.344274823625431	0.358326624277118	0.458083516624961	0.47757609530549	0.497068673986018	0.467779196501603	0.487625035947505	0.507547883108501	0.400662121937237	1.10089374624014	-0.00168974956796936	-0.00459901992358748	-0.149640705623368	-0.147242483048467	-0.151841562129437	0.177189767613179	0.180509715669869	0.174143040356912	0.201758688085467	0.205146638391593	0.198649700738924	0.000255736265359268	0.000364988655055122	0.000373531275477657
102	0.423750140311331	0.19	0.40070219465629	0.382951705965128	0.418452683347452	0.207726470414507	0.486247305742159	0.466023353644518	0.506471257839801	1	0.74	1.37	0.322028819204944	0.336003860075168	0.349978900945392	0.445252104842072	0.464574649880381	0.48389719491869	0.454294637429489	0.473957833133515	0.493704629649094	0.40070219465629	1.10687213899641	0.00822216943528475	0.00876947566038798	-0.149640705623368	-0.147242483048467	-0.151841562129437	0.177189767613179	0.180509715669869	0.174143040356912	0.201758688085467	0.205146638391593	0.198649700738924	0.000255736265359268	0.000364988655055122	0.000373531275477657
102	0.423750140311331	0.19	0.400717337706587	0.383041272654119	0.418393402759055	0.211089152558609	0.488411260078608	0.468302567192502	0.508519952964714	1	0.73	1.36	0.3240814877533	0.337997395040275	0.351913302327251	0.44834496611968	0.467596688963699	0.486848411807717	0.457321159931853	0.476988039534758	0.496544539549255	0.400717337706587	1.10660517927873	-0.00599299015691494	-0.00653738068689864	-0.149640705623368	-0.147242483048467	-0.151841562129437	0.177189767613179	0.180509715669869	0.174143040356912	0.201758688085467	0.205146638391593	0.198649700738924	0.000255736265359268	0.000364988655055122	0.000373531275477657
102	0.423750140311331	0.19	0.40072732741042	0.383222834021583	0.418231820799256	0.210845625675181	0.492857355426704	0.472550760920131	0.513163949933277	1	0.74	1.35	0.327986497635693	0.342080832809655	0.356175167983618	0.454264032369464	0.473784804034895	0.493305575700326	0.463738402587935	0.483720449032901	0.503583575762618	0.40072732741042	1.10804780892694	0.00422241459634378	0.00514969503882419	-0.149640705623368	-0.147242483048467	-0.151841562129437	0.177189767613179	0.180509715669869	0.174143040356912	0.201758688085467	0.205146638391593	0.198649700738924	0.000255736265359268	0.000364988655055122	0.000373531275477657
102	0.423750140311331	0.19	0.400785232303273	0.383240966405181	0.418329498201364	0.2157943437538	0.495528609266443	0.475410792048829	0.515646426484056	0.99	0.74	1.36	0.330822166735051	0.344821470060137	0.358820773385222	0.458648674671776	0.47805717434925	0.497465674026724	0.468083261754222	0.487933337752566	0.507667019192005	0.400785232303273	1.10307627812401	0.00738349822108147	0.00618507791943761	-0.149640705623368	-0.147242483048467	-0.151841562129437	0.177189767613179	0.180509715669869	0.174143040356912	0.201758688085467	0.205146638391593	0.198649700738924	0.000255736265359268	0.000364988655055122	0.000373531275477657
102	0.423750140311331	0.19	0.400911192281536	0.383170161925158	0.418652222637915	0.208140614644437	0.489387970131211	0.469058967348693	0.509716972913729	1.01	0.74	1.36	0.323371244967889	0.337386145857421	0.351401046746954	0.44670736237406	0.466067647209895	0.485427932045731	0.456050462953017	0.475885549903467	0.495535170912357	0.400911192281536	1.10644262593523	0.00181963782825704	0.00278863683554673	-0.149640705623368	-0.147242483048467	-0.151841562129437	0.177189767613179	0.180509715669869	0.174143040356912	0.201758688085467	0.205146638391593	0.198649700738924	0.000255736265359268	0.000364988655055122	0.000373531275477657
102	0.423750140311331	0.19	0.400916929619997	0.382997362430271	0.418836496809722	0.20035620323532	0.484933153764476	0.464300934980977	0.505565372547976	1	0.75	1.35	0.322335243440402	0.336658908897952	0.350982574355501	0.446477066054779	0.466317242575282	0.486157419095785	0.456183466912747	0.476435807894839	0.496811570637607	0.400916929619997	1.10585494082707	0.00140185191962751	0.00215323451691805	-0.149640705623368	-0.147242483048467	-0.151841562129437	0.177189767613179	0.180509715669869	0.174143040356912	0.201758688085467	0.205146638391593	0.198649700738924	0.000255736265359268	0.000364988655055122	0.000373531275477657
102	0.423750140311331	0.19	0.400934589101712	0.383303358588987	0.418565819614438	0.20736015141143	0.485193303412059	0.464990703356282	0.505395903467835	1	0.74	1.36	0.321851238672523	0.335834812549214	0.349818386425906	0.44529247561066	0.464639240454937	0.483986005299214	0.454488880296714	0.474236822389008	0.493999267634884	0.400934589101712	1.10127445662507	0.00170167707194976	0.000390788990260794	-0.149640705623368	-0.147242483048467	-0.151841562129437	0.177189767613179	0.180509715669869	0.174143040356912	0.201758688085467	0.205146638391593	0.198649700738924	0.000255736265359268	0.000364988655055122	0.000373531275477657
102	0.423750140311331	0.19	0.400976724201092	0.383159564028597	0.418793884373586	0.207563560373374	0.485126627599842	0.464939294743335	0.505313960456348	0.99	0.73	1.33	0.324124019803736	0.338197253768998	0.352270487734261	0.449679740929708	0.469204514833766	0.488729288737824	0.459392201334708	0.479177538672538	0.49908448137	0.400976724201092	1.09318772497767	0.00148512046251217	-0.00323444233267374	-0.149640705623368	-0.147242483048467	-0.151841562129437	0.177189767613179	0.180509715669869	0.174143040356912	0.201758688085467	0.205146638391593	0.198649700738924	0.000255736265359268	0.000364988655055122	0.000373531275477657
102	0.423750140311331	0.19	0.400990767854212	0.383458173601956	0.418523362106467	0.208932142710026	0.48710105397934	0.466915509085884	0.507286598872796	1	0.74	1.35	0.32346939242238	0.337453519775922	0.351437647129464	0.447683959953729	0.467038092544908	0.486392225136087	0.457041725614174	0.476816913692371	0.496617947775363	0.400990767854212	1.10430056689038	0.00501087994081299	0.00406787528451148	-0.149640705623368	-0.147242483048467	-0.151841562129437	0.177189767613179	0.180509715669869	0.174143040356912	0.201758688085467	0.205146638391593	0.198649700738924	0.000255736265359268	0.000364988655055122	0.000373531275477657
102	0.423750140311331	0.19	0.400990796729112	0.383580743942611	0.418400849515612	0.215856776464688	0.49790691531229	0.477696270055798	0.518117560568782	1	0.73	1.34	0.331706113297372	0.345740124039134	0.359774134780896	0.459495202483943	0.478935786630389	0.498376370776834	0.469340983310892	0.48922403479987	0.509087835037671	0.400990796729112	1.10233960894602	-0.00104467970092539	-0.00271997214068075	-0.149640705623368	-0.147242483048467	-0.151841562129437	0.177189767613179	0.180509715669869	0.174143040356912	0.201758688085467	0.205146638391593	0.198649700738924	0.000255736265359268	0.000364988655055122	0.000373531275477657
102	0.423750140311331	0.19	0.40105216563946	0.383186324542659	0.418918006736262	0.205415118466265	0.488505892171125	0.468044229490706	0.508967554851543	0.99	0.74	1.35	0.325787487870334	0.34003005996562	0.354272632060905	0.451717855433494	0.471465771981167	0.491213688528839	0.461307434456209	0.48156495880304	0.501650898846983	0.40105216563946	1.10131304720191	0.00599085248891264	0.00405118373992287	-0.149640705623368	-0.147242483048467	-0.151841562129437	0.177189767613179	0.180509715669869	0.174143040356912	0.201758688085467	0.205146638391593	0.198649700738924	0.000255736265359268	0.000364988655055122	0.000373531275477657
102	0.423750140311331	0.19	0.401110952641474	0.383381163314384	0.418840741968564	0.206499811512781	0.486982071569103	0.466651769662301	0.507312373475904	0.99	0.74	1.35	0.325078231302325	0.339240694653719	0.353403158005112	0.45087447530861	0.470517418507408	0.490160361706205	0.460355559629634	0.480396558706989	0.500493909275072	0.401110952641474	1.10127937860739	-0.00717316641855924	-0.00866687510884164	-0.149640705623368	-0.147242483048467	-0.151841562129437	0.177189767613179	0.180509715669869	0.174143040356912	0.201758688085467	0.205146638391593	0.198649700738924	0.000255736265359268	0.000364988655055122	0.000373531275477657
102	0.423750140311331	0.19	0.401121982769261	0.38357485115985	0.418669114378671	0.207148898330261	0.490202845488796	0.469778530541363	0.510627160436228	1	0.74	1.35	0.326560998821835	0.34075872020727	0.354956441592705	0.452557390987608	0.472232991476774	0.49190859196594	0.462232228775266	0.482287234479582	0.502389510135393	0.401121982769261	1.10518725788652	-0.00509668261650992	-0.00441900506709968	-0.149640705623368	-0.147242483048467	-0.151841562129437	0.177189767613179	0.180509715669869	0.174143040356912	0.201758688085467	0.205146638391593	0.198649700738924	0.000255736265359268	0.000364988655055122	0.000373531275477657
102	0.423750140311331	0.19	0.401143464851895	0.383490039892237	0.418796889811552	0.210472093872604	0.490244625278158	0.470022979875051	0.510466270681265	1	0.75	1.35	0.324786701446093	0.338759893799441	0.352733086152788	0.449062132344909	0.468381986039416	0.487701839733922	0.458828658879265	0.478546500090596	0.498293081439408	0.401143464851895	1.1055338712662	0.00196135388191216	0.0022996536655413	-0.149640705623368	-0.147242483048467	-0.151841562129437	0.177189767613179	0.180509715669869	0.174143040356912	0.201758688085467	0.205146638391593	0.198649700738924	0.000255736265359268	0.000364988655055122	0.000373531275477657
102	0.423750140311331	0.19	0.401148124004443	0.38357927483817	0.418716973170715	0.211055881317305	0.493536092130526	0.47321437144014	0.513857812820912	1	0.74	1.37	0.327180428915204	0.341230867137401	0.355281305359598	0.452472180462145	0.471903148383804	0.491334116305464	0.461694556842627	0.481518344661794	0.501384874778513	0.401148124004443	1.11637008899614	0.00176779988682629	0.006479551451983	-0.149640705623368	-0.147242483048467	-0.151841562129437	0.177189767613179	0.180509715669869	0.174143040356912	0.201758688085467	0.205146638391593	0.198649700738924	0.000255736265359268	0.000364988655055122	0.000373531275477657
102	0.423750140311331	0.19	0.401150636563744	0.383720375361078	0.41858089776641	0.217435955865472	0.492542244054366	0.472642159736491	0.51244232837224	1.01	0.74	1.35	0.326421847196988	0.34016548421413	0.353909121231272	0.451230010669469	0.470228559728411	0.489227108787353	0.460963076754088	0.480357973115532	0.499817769776335	0.401150636563744	1.10528136417312	0.00191131716917028	0.00162971160160527	-0.149640705623368	-0.147242483048467	-0.151841562129437	0.177189767613179	0.180509715669869	0.174143040356912	0.201758688085467	0.205146638391593	0.198649700738924	0.000255736265359268	0.000364988655055122	0.000373531275477657
102	0.423750140311331	0.19	0.401152647915757	0.383769662290984	0.418535633540529	0.211426372842226	0.489023323334535	0.468909793906283	0.509136852762788	0.99	0.74	1.36	0.326900330266312	0.340922471621352	0.354944612976393	0.453536011932733	0.472990094661072	0.492444177389411	0.463019362357597	0.482893631613913	0.502769839300345	0.401152647915757	1.10301761824206	0.00284749538112389	0.00182106843351437	-0.149640705623368	-0.147242483048467	-0.151841562129437	0.177189767613179	0.180509715669869	0.174143040356912	0.201758688085467	0.205146638391593	0.198649700738924	0.000255736265359268	0.000364988655055122	0.000373531275477657
102	0.423750140311331	0.19	0.401175471516396	0.383661997978599	0.418688945054193	0.213107144430194	0.486264721456561	0.46636492076327	0.506164522149852	1	0.74	1.36	0.322185831001111	0.335933506989759	0.349681182978406	0.445427149356625	0.464433534916393	0.483439920476162	0.454651227749526	0.474072425252353	0.493421872261334	0.401175471516396	1.10683545250883	-9.96716790430336e-05	-0.000685720345210491	-0.149640705623368	-0.147242483048467	-0.151841562129437	0.177189767613179	0.180509715669869	0.174143040356912	0.201758688085467	0.205146638391593	0.198649700738924	0.000255736265359268	0.000364988655055122	0.000373531275477657
102	0.423750140311331	0.19	0.401178332610913	0.383539250105362	0.418817415116465	0.21079412820278	0.490485171914385	0.47027318772989	0.51069715609888	1	0.74	1.37	0.325194873881926	0.339171502401848	0.35314813092177	0.449751834539621	0.469081826560947	0.488411818582273	0.45884941063368	0.47857232908051	0.498238903841782	0.401178332610913	1.10975123574614	-0.00396446241234424	-0.00213158900007375	-0.149640705623368	-0.147242483048467	-0.151841562129437	0.177189767613179	0.180509715669869	0.174143040356912	0.201758688085467	0.205146638391593	0.198649700738924	0.000255736265359268	0.000364988655055122	0.000373531275477657
102	0.423750140311331	0.19	0.401197281748179	0.383428131553035	0.418966431943323	0.211635274364295	0.496346814261877	0.47594485054345	0.516748777980303	1	0.73	1.35	0.330610427015997	0.344782451210002	0.358954475404007	0.458042030405013	0.477676567631683	0.497311104858354	0.467492178900207	0.487481986503888	0.507534686101074	0.401197281748179	1.09953718817392	0.00778506142958253	0.00452979629869674	-0.149640705623368	-0.147242483048467	-0.151841562129437	0.177189767613179	0.180509715669869	0.174143040356912	0.201758688085467	0.205146638391593	0.198649700738924	0.000255736265359268	0.000364988655055122	0.000373531275477657
102	0.423750140311331	0.19	0.40119823212259	0.383759787196756	0.418636677048423	0.219270603479145	0.494754663517401	0.474872340537095	0.514636986497707	1.01	0.74	1.37	0.327887536633737	0.341615785992703	0.355344035351668	0.45321647346612	0.472192091829693	0.491167710193266	0.462652218043793	0.482007783425669	0.501440388007076	0.40119823212259	1.11466251158085	-0.0022090384922236	0.00150944205763322	-0.149640705623368	-0.147242483048467	-0.151841562129437	0.177189767613179	0.180509715669869	0.174143040356912	0.201758688085467	0.205146638391593	0.198649700738924	0.000255736265359268	0.000364988655055122	0.000373531275477657
102	0.423750140311331	0.19	0.401222280088339	0.383566538844761	0.418878021331917	0.214510450053985	0.502615329477965	0.48213207894952	0.523098580006409	0.99	0.75	1.36	0.336011655444744	0.350287019436179	0.364562383427615	0.466119446174208	0.485922404344859	0.505725362515509	0.47613285307194	0.496427091854783	0.516618311816688	0.401222280088339	1.107502805515	-0.00350407780232592	-0.00241330507549156	-0.149640705623368	-0.147242483048467	-0.151841562129437	0.177189767613179	0.180509715669869	0.174143040356912	0.201758688085467	0.205146638391593	0.198649700738924	0.000255736265359268	0.000364988655055122	0.000373531275477657
102	0.423750140311331	0.19	0.401280461211114	0.383481395844425	0.419079526577803	0.213126714024149	0.501459870339294	0.480939423752578	0.521980316926009	1	0.74	1.34	0.334295917673996	0.348559463526115	0.362823009378233	0.463264069250785	0.48303035398251	0.502796638714236	0.473459299049382	0.493641331867829	0.513774768318419	0.401280461211114	1.10111191036661	0.00225087802625839	0.000517691753675001	-0.149640705623368	-0.147242483048467	-0.151841562129437	0.177189767613179	0.180509715669869	0.174143040356912	0.201758688085467	0.205146638391593	0.198649700738924	0.000255736265359268	0.000364988655055122	0.000373531275477657
102	0.423750140311331	0.19	0.401317956191735	0.383824153736507	0.418811758646962	0.212281119886614	0.494552053384553	0.474263124512063	0.514840982257043	1	0.74	1.35	0.329553995666627	0.343652282529229	0.357750569391831	0.456638386202946	0.476173330539283	0.495708274875619	0.466432554077404	0.486419632016392	0.506316544207343	0.401317956191735	1.10519245469653	-0.00749728731492273	-0.00658520502294439	-0.149640705623368	-0.147242483048467	-0.151841562129437	0.177189767613179	0.180509715669869	0.174143040356912	0.201758688085467	0.205146638391593	0.198649700738924	0.000255736265359268	0.000364988655055122	0.000373531275477657
102	0.423750140311331	0.19	0.401334191423484	0.383772013860873	0.418896368986094	0.217103165185492	0.508086692239827	0.487538473559196	0.528634910920458	1	0.75	1.34	0.337503727101147	0.351728451438026	0.365953175774904	0.466972614146208	0.486654046307433	0.506335478468657	0.477296839862952	0.497351848493081	0.51753585391744	0.401334191423484	1.1050619217699	0.00319992973788943	0.00403273551517653	-0.149640705623368	-0.147242483048467	-0.151841562129437	0.177189767613179	0.180509715669869	0.174143040356912	0.201758688085467	0.205146638391593	0.198649700738924	0.000255736265359268	0.000364988655055122	0.000373531275477657
102	0.423750140311331	0.19	0.401354865937438	0.383618321721325	0.419091410153552	0.205438351604386	0.484916706014821	0.464606826228635	0.505226585801006	1.01	0.75	1.37	0.320672487821195	0.334690404284567	0.348708320747939	0.443176133212911	0.462549189056114	0.481922244899317	0.452511408788877	0.472353414422049	0.492090157383837	0.401354865937438	1.11297517261229	0.00432227154499415	0.00788952066041996	-0.149640705623368	-0.147242483048467	-0.151841562129437	0.177189767613179	0.180509715669869	0.174143040356912	0.201758688085467	0.205146638391593	0.198649700738924	0.000255736265359268	0.000364988655055122	0.000373531275477657
102	0.423750140311331	0.19	0.401418564147373	0.383986941667864	0.418850186626882	0.212213042780265	0.486038728252692	0.466094997582892	0.505982458922493	1	0.74	1.35	0.3238263650001	0.337682565647681	0.351538766295262	0.448674240524778	0.467872554726621	0.487070868928463	0.458233765857988	0.477839394181487	0.497413136307385	0.401418564147373	1.10531783349443	-0.0020432311478145	-0.00301999499829665	-0.149640705623368	-0.147242483048467	-0.151841562129437	0.177189767613179	0.180509715669869	0.174143040356912	0.201758688085467	0.205146638391593	0.198649700738924	0.000255736265359268	0.000364988655055122	0.000373531275477657
102	0.423750140311331	0.19	0.401433795967315	0.383917701953123	0.418949889981507	0.21756988994913	0.501085525618758	0.48084823319483	0.521322818042685	1	0.74	1.35	0.333435203735504	0.34746837523661	0.361501546737717	0.461644424900791	0.481073493321238	0.500502561741684	0.471511909895917	0.491333489186382	0.51124432525557	0.401433795967315	1.10959153573753	0.0047212787311353	0.00533665261673096	-0.149640705623368	-0.147242483048467	-0.151841562129437	0.177189767613179	0.180509715669869	0.174143040356912	0.201758688085467	0.205146638391593	0.198649700738924	0.000255736265359268	0.000364988655055122	0.000373531275477657
102	0.423750140311331	0.19	0.401452259278889	0.383920397850923	0.418984120706855	0.215680883995785	0.497330896462794	0.477133137694642	0.517528655230946	0.99	0.73	1.34	0.333816283333268	0.347947225477054	0.362078167620841	0.463771993305287	0.483404154863934	0.503036316422581	0.473455301135702	0.49343910282418	0.51345900899533	0.401452259278889	1.09812906707312	0.00685664742991127	0.00297459061832772	-0.149640705623368	-0.147242483048467	-0.151841562129437	0.177189767613179	0.180509715669869	0.174143040356912	0.201758688085467	0.205146638391593	0.198649700738924	0.000255736265359268	0.000364988655055122	0.000373531275477657
102	0.423750140311331	0.19	0.401527014078066	0.3841214289464	0.418932599209732	0.21851135409034	0.493088360675621	0.47322895482708	0.512947766524162	1	0.74	1.35	0.328389024091713	0.342170114278865	0.355951204466017	0.454785006179476	0.473870397974341	0.492955789769207	0.464340343168918	0.483877239124624	0.503356470116304	0.401527014078066	1.10342646878918	-0.0053898622946141	-0.00708354124935259	-0.149640705623368	-0.147242483048467	-0.151841562129437	0.177189767613179	0.180509715669869	0.174143040356912	0.201758688085467	0.205146638391593	0.198649700738924	0.000255736265359268	0.000364988655055122	0.000373531275477657
102	0.423750140311331	0.19	0.401546151481014	0.38409101883214	0.419001284129888	0.214717270841507	0.494217468049963	0.474088811341278	0.514346124758648	0.99	0.74	1.35	0.33036761836786	0.344394223127797	0.358420827887734	0.458269242434412	0.477726238761776	0.497183235089139	0.467952058987873	0.487748200645863	0.507632167507777	0.401546151481014	1.10268236597258	-0.00108439256578268	-0.00226351154235426	-0.149640705623368	-0.147242483048467	-0.151841562129437	0.177189767613179	0.180509715669869	0.174143040356912	0.201758688085467	0.205146638391593	0.198649700738924	0.000255736265359268	0.000364988655055122	0.000373531275477657
102	0.423750140311331	0.19	0.401551267618351	0.384172952603572	0.41892958263313	0.216657381819625	0.489561446572512	0.469736432259431	0.509386460885593	0.99	0.73	1.35	0.326846797150495	0.340641218844648	0.3544356405388	0.453122859949887	0.472246705934925	0.491370551919963	0.462470605589898	0.481988367117669	0.501509066507038	0.401551267618351	1.09900221922589	0.00129697135476172	-0.00280390172989258	-0.149640705623368	-0.147242483048467	-0.151841562129437	0.177189767613179	0.180509715669869	0.174143040356912	0.201758688085467	0.205146638391593	0.198649700738924	0.000255736265359268	0.000364988655055122	0.000373531275477657
102	0.423750140311331	0.19	0.401554300309757	0.383714627549035	0.419393973070479	0.210089599764567	0.496228688079276	0.475736625419584	0.516720750738968	1	0.74	1.35	0.330810921081029	0.345060398125862	0.359309875170695	0.458505195236393	0.478255024634732	0.498004854033071	0.46807960297943	0.48821253405947	0.508380192623347	0.401554300309757	1.10304955111054	0.00844320357630247	0.00749610823095497	-0.149640705623368	-0.147242483048467	-0.151841562129437	0.177189767613179	0.180509715669869	0.174143040356912	0.201758688085467	0.205146638391593	0.198649700738924	0.000255736265359268	0.000364988655055122	0.000373531275477657
102	0.423750140311331	0.19	0.40156461627811	0.384188075836538	0.418941156719683	0.214914258181466	0.490753060274325	0.470777171332319	0.510728949216331	1.01	0.73	1.36	0.325032713763169	0.338824413505697	0.352616113248224	0.44925598164348	0.468318689315656	0.487381396987833	0.458312228522848	0.477748649881372	0.497207950150866	0.40156461627811	1.10892960325819	0.00696752651176369	0.00697755157739382	-0.149640705623368	-0.147242483048467	-0.151841562129437	0.177189767613179	0.180509715669869	0.174143040356912	0.201758688085467	0.205146638391593	0.198649700738924	0.000255736265359268	0.000364988655055122	0.000373531275477657
102	0.423750140311331	0.19	0.40159773173462	0.383808515665815	0.419386947803426	0.208174408465077	0.490703769984967	0.470322198813919	0.511085341156014	1	0.74	1.35	0.326736534931621	0.340895772912912	0.355055010894203	0.452692048621785	0.472309611285891	0.491927173949998	0.462221311421061	0.482224762236928	0.502304891451171	0.40159773173462	1.1017283231291	-0.00185757043037057	-0.00343364211161569	-0.149640705623368	-0.147242483048467	-0.151841562129437	0.177189767613179	0.180509715669869	0.174143040356912	0.201758688085467	0.205146638391593	0.198649700738924	0.000255736265359268	0.000364988655055122	0.000373531275477657
102	0.423750140311331	0.19	0.401640281169975	0.384161611949577	0.419118950390372	0.213591874505102	0.491278568401261	0.471202594649563	0.51135454215296	0.99	0.73	1.35	0.329691101419219	0.343737861715994	0.357784622012769	0.458053879189582	0.477569641114265	0.497085403038948	0.467611805252321	0.48754205350308	0.507463061792965	0.401640281169975	1.10105964526905	0.00340208011190625	0.00032104688499457	-0.149640705623368	-0.147242483048467	-0.151841562129437	0.177189767613179	0.180509715669869	0.174143040356912	0.201758688085467	0.205146638391593	0.198649700738924	0.000255736265359268	0.000364988655055122	0.000373531275477657
102	0.423750140311331	0.19	0.401648891612973	0.384161838321131	0.419135944904815	0.219211339197263	0.49967860829079	0.479594934149363	0.519762282432218	1	0.73	1.35	0.33330645218389	0.34726410206351	0.361221751943131	0.46186339019017	0.48120453240404	0.50054567461791	0.471447607263212	0.491241250481509	0.510931102276662	0.401648891612973	1.10251694142931	0.00128258310645435	-0.00094702756116991	-0.149640705623368	-0.147242483048467	-0.151841562129437	0.177189767613179	0.180509715669869	0.174143040356912	0.201758688085467	0.205146638391593	0.198649700738924	0.000255736265359268	0.000364988655055122	0.000373531275477657
102	0.423750140311331	0.19	0.40165023951579	0.38421536190315	0.41908511712843	0.211169220499378	0.48477175527837	0.464817703644295	0.504725806912446	1	0.73	1.35	0.322196711807706	0.336028219887829	0.349859727967952	0.446019145680117	0.465166198369612	0.484313251059107	0.455080314794009	0.474590264484174	0.494140544124257	0.40165023951579	1.10283508471939	-0.00549250510392105	-0.00724993111155416	-0.149640705623368	-0.147242483048467	-0.151841562129437	0.177189767613179	0.180509715669869	0.174143040356912	0.201758688085467	0.205146638391593	0.198649700738924	0.000255736265359268	0.000364988655055122	0.000373531275477657
102	0.423750140311331	0.19	0.401698045226012	0.38420314889311	0.419192941558913	0.211379780729923	0.487382216004749	0.467333383923797	0.5074310480857	1	0.74	1.35	0.32471535897509	0.338645807622985	0.35257625627088	0.44992132900609	0.469223175364989	0.488525021723889	0.45925776117383	0.478951221174266	0.498809833908396	0.401698045226012	1.10707346445408	-0.00393526428228184	-0.00392033702726755	-0.149640705623368	-0.147242483048467	-0.151841562129437	0.177189767613179	0.180509715669869	0.174143040356912	0.201758688085467	0.205146638391593	0.198649700738924	0.000255736265359268	0.000364988655055122	0.000373531275477657
102	0.423750140311331	0.19	0.401701694698181	0.383929852672866	0.419473536723496	0.207512781260537	0.486056405062531	0.465827259192963	0.506285550932099	1.01	0.74	1.35	0.320317944411268	0.334228161759565	0.348138379107862	0.442053095930551	0.461249818284596	0.480446540638642	0.451453138009928	0.471045556183208	0.49062938178219	0.401701694698181	1.10361285423349	-0.000601100080285385	-0.00102497978815667	-0.149640705623368	-0.147242483048467	-0.151841562129437	0.177189767613179	0.180509715669869	0.174143040356912	0.201758688085467	0.205146638391593	0.198649700738924	0.000255736265359268	0.000364988655055122	0.000373531275477657
102	0.423750140311331	0.19	0.401706943847806	0.38407179286145	0.419342094834162	0.208728539647802	0.490545712809841	0.47020489143713	0.510886534182551	1	0.74	1.35	0.3269211000848	0.34106353845772	0.355205976830639	0.453090658173097	0.472691126631378	0.492291595089659	0.462563160896112	0.48256641572318	0.502566307613375	0.401706943847806	1.09928587804599	0.010762674907087	0.00829275779258969	-0.149640705623368	-0.147242483048467	-0.151841562129437	0.177189767613179	0.180509715669869	0.174143040356912	0.201758688085467	0.205146638391593	0.198649700738924	0.000255736265359268	0.000364988655055122	0.000373531275477657
102	0.423750140311331	0.19	0.401766352009688	0.38424403897854	0.419288665040835	0.211351655842484	0.491801168372836	0.471568852598985	0.512033484146686	1.01	0.75	1.37	0.325325748324267	0.33928361096338	0.353241473602493	0.44952634619834	0.468812944400966	0.488099542603593	0.458976079867956	0.478664895230425	0.498359511830241	0.401766352009688	1.11444965630523	-0.00150856257358029	0.00250285143831282	-0.149640705623368	-0.147242483048467	-0.151841562129437	0.177189767613179	0.180509715669869	0.174143040356912	0.201758688085467	0.205146638391593	0.198649700738924	0.000255736265359268	0.000364988655055122	0.000373531275477657
102	0.423750140311331	0.19	0.401776366567179	0.384248093888298	0.419304639246061	0.216321178754301	0.495581897646972	0.47549318359715	0.515670611696793	1	0.73	1.36	0.328858518204618	0.342752186847948	0.356645855491277	0.454847520794826	0.474063993494588	0.493280466194349	0.463998720212583	0.483600538099153	0.503231974120913	0.401776366567179	1.10654603534335	-0.00622864778040659	-0.00682142646036139	-0.149640705623368	-0.147242483048467	-0.151841562129437	0.177189767613179	0.180509715669869	0.174143040356912	0.201758688085467	0.205146638391593	0.198649700738924	0.000255736265359268	0.000364988655055122	0.000373531275477657
102	0.423750140311331	0.19	0.401823934972587	0.383918459715726	0.419729410229449	0.206470224257427	0.490829457700481	0.470336686728011	0.51132222867295	1	0.74	1.35	0.325815633231664	0.340011559978343	0.354207486725022	0.45091841552652	0.470565124102323	0.490211832678125	0.460386723334859	0.480395228981103	0.500450861109983	0.401823934972587	1.10569505294329	-0.00468283191146783	-0.00378867853636029	-0.149640705623368	-0.147242483048467	-0.151841562129437	0.177189767613179	0.180509715669869	0.174143040356912	0.201758688085467	0.205146638391593	0.198649700738924	0.000255736265359268	0.000364988655055122	0.000373531275477657
102	0.423750140311331	0.19	0.40184587806009	0.384452354884686	0.419239401235494	0.214563578676715	0.491525090665252	0.471496961859702	0.511553219470801	1	0.73	1.36	0.326773337737556	0.34065393300717	0.354534528276784	0.452326145388308	0.471539941095968	0.490753736803628	0.461411092250065	0.481016833630113	0.500675728047237	0.40184587806009	1.10653409013121	-0.00309681435098687	-0.00308401499771567	-0.149640705623368	-0.147242483048467	-0.151841562129437	0.177189767613179	0.180509715669869	0.174143040356912	0.201758688085467	0.205146638391593	0.198649700738924	0.000255736265359268	0.000364988655055122	0.000373531275477657
102	0.423750140311331	0.19	0.401849410362596	0.384271342069057	0.419427478656135	0.214992383226911	0.496598151442615	0.476389019246655	0.516807283638575	1	0.74	1.35	0.33024523586092	0.344254730956238	0.358264226051556	0.457175566370446	0.476569635260098	0.49596370414975	0.466781371229709	0.486578396671774	0.50640326929538	0.401849410362596	1.10665484097638	0.000888653483136079	0.00163487144240635	-0.149640705623368	-0.147242483048467	-0.151841562129437	0.177189767613179	0.180509715669869	0.174143040356912	0.201758688085467	0.205146638391593	0.198649700738924	0.000255736265359268	0.000364988655055122	0.000373531275477657
102	0.423750140311331	0.19	0.401864220817161	0.384175396410742	0.41955304522358	0.207553141504443	0.48202902697482	0.461969957719248	0.502088096230392	0.99	0.73	1.33	0.322893556897945	0.33691382837181	0.350934099845675	0.448426901081241	0.467897921035133	0.487368940989025	0.457926977163271	0.477845245551125	0.497662728538932	0.401864220817161	1.09221114704962	0.00176839278948475	-0.00437821762572801	-0.149640705623368	-0.147242483048467	-0.151841562129437	0.177189767613179	0.180509715669869	0.174143040356912	0.201758688085467	0.205146638391593	0.198649700738924	0.000255736265359268	0.000364988655055122	0.000373531275477657
102	0.423750140311331	0.19	0.401872846138739	0.384407075187357	0.41933861709012	0.212457772243925	0.492607499307144	0.472409014116263	0.512805984498024	1	0.73	1.34	0.328545853708027	0.342593275248154	0.356640696788281	0.455392049120769	0.474862950998917	0.494333852877066	0.464956640103522	0.484832177025753	0.504713415688075	0.401872846138739	1.10279712546986	-0.00434299753591786	-0.00613197769100299	-0.149640705623368	-0.147242483048467	-0.151841562129437	0.177189767613179	0.180509715669869	0.174143040356912	0.201758688085467	0.205146638391593	0.198649700738924	0.000255736265359268	0.000364988655055122	0.000373531275477657
102	0.423750140311331	0.19	0.401947758103698	0.384489375034947	0.419406141172448	0.214642231819223	0.493859062741459	0.473740526489293	0.513977598993625	1	0.74	1.36	0.329267082749394	0.34325020509282	0.357233327436246	0.456281757903125	0.475658865358136	0.495035972813146	0.465663646032576	0.485431116043668	0.505252975226959	0.401947758103698	1.10803026944312	0.000333614600657317	0.000577164241222101	-0.149640705623368	-0.147242483048467	-0.151841562129437	0.177189767613179	0.180509715669869	0.174143040356912	0.201758688085467	0.205146638391593	0.198649700738924	0.000255736265359268	0.000364988655055122	0.000373531275477657
102	0.423750140311331	0.19	0.401979947404249	0.384200601993633	0.419759292814866	0.2099778123545	0.492323111126459	0.471985481589261	0.512660740663657	1.01	0.75	1.37	0.323660254692283	0.33760662086796	0.351552987043636	0.446195727507382	0.46542208882801	0.484648450148638	0.45567304855627	0.475316459144689	0.494885490096854	0.401979947404249	1.11437089110037	0.00705752795465882	0.0113677859835083	-0.149640705623368	-0.147242483048467	-0.151841562129437	0.177189767613179	0.180509715669869	0.174143040356912	0.201758688085467	0.205146638391593	0.198649700738924	0.000255736265359268	0.000364988655055122	0.000373531275477657
102	0.423750140311331	0.19	0.402087025506089	0.384338986689324	0.419835064322854	0.214350325880949	0.494069439061029	0.47392488989442	0.514213988227637	1	0.74	1.35	0.328112649966313	0.34205933550736	0.356006021048406	0.453996705017182	0.473294191054968	0.492591677092753	0.463712577105819	0.483449030200403	0.503117184917152	0.402087025506089	1.10315773652826	-0.00305787531253634	-0.00406675902147246	-0.149640705623368	-0.147242483048467	-0.151841562129437	0.177189767613179	0.180509715669869	0.174143040356912	0.201758688085467	0.205146638391593	0.198649700738924	0.000255736265359268	0.000364988655055122	0.000373531275477657
102	0.423750140311331	0.19	0.402097113939374	0.384505810162784	0.419688417715964	0.208279419460937	0.489923395003341	0.469580716554025	0.510266073452656	1.01	0.75	1.36	0.323566781140084	0.337583998529068	0.351601215918052	0.446890452315763	0.466250167169988	0.485609882024213	0.45657104197823	0.476392396777287	0.496156498037329	0.402097113939374	1.1140340669111	-0.00468196067514365	8.39467199067439e-05	-0.149640705623368	-0.147242483048467	-0.151841562129437	0.177189767613179	0.180509715669869	0.174143040356912	0.201758688085467	0.205146638391593	0.198649700738924	0.000255736265359268	0.000364988655055122	0.000373531275477657
102	0.423750140311331	0.19	0.402152336059872	0.384261905305565	0.420042766814179	0.209677422541995	0.490074189896836	0.469811114600506	0.510337265193166	1	0.73	1.34	0.326569320524561	0.340654340068824	0.354739359613088	0.452561228884502	0.472080312133275	0.491599395382048	0.461994107628851	0.481899520549505	0.501801477352213	0.402152336059872	1.09510279275083	0.00426817215977058	-0.000112906529464232	-0.149640705623368	-0.147242483048467	-0.151841562129437	0.177189767613179	0.180509715669869	0.174143040356912	0.201758688085467	0.205146638391593	0.198649700738924	0.000255736265359268	0.000364988655055122	0.000373531275477657
102	0.423750140311331	0.19	0.402254786907604	0.384366587287929	0.420142986527279	0.21063120636446	0.490838795529685	0.47060232966923	0.511075261390141	0.99	0.74	1.33	0.328206888217341	0.342320178929788	0.356433469642235	0.4554170265405	0.475000506113019	0.494583985685537	0.465260231092822	0.485303726931076	0.505260544157158	0.402254786907604	1.09440719824212	0.00541726817412719	0.000725603222505109	-0.149640705623368	-0.147242483048467	-0.151841562129437	0.177189767613179	0.180509715669869	0.174143040356912	0.201758688085467	0.205146638391593	0.198649700738924	0.000255736265359268	0.000364988655055122	0.000373531275477657
102	0.423750140311331	0.19	0.402257674510828	0.384760078543774	0.419755270477881	0.220777021888166	0.496937243399938	0.477054667252293	0.516819819547584	1	0.74	1.36	0.330500205900467	0.344274718470435	0.358049231040403	0.457418190737125	0.476482362273339	0.495546533809553	0.466989449074473	0.486431310011266	0.50590342836496	0.402257674510828	1.10614882411073	-0.000574669880990019	-0.00101298098930469	-0.149640705623368	-0.147242483048467	-0.151841562129437	0.177189767613179	0.180509715669869	0.174143040356912	0.201758688085467	0.205146638391593	0.198649700738924	0.000255736265359268	0.000364988655055122	0.000373531275477657
102	0.423750140311331	0.19	0.402290364170187	0.384850128407071	0.419730599933302	0.211442152355191	0.48418703348712	0.464273363010993	0.504100703963247	1	0.74	1.36	0.322873974708679	0.336722725143051	0.350571475577423	0.447522942125752	0.466718151478713	0.485913360831673	0.456678062838527	0.476282708062907	0.495909770836018	0.402290364170187	1.10483747383394	0.00103156269902683	6.67408581651581e-05	-0.149640705623368	-0.147242483048467	-0.151841562129437	0.177189767613179	0.180509715669869	0.174143040356912	0.201758688085467	0.205146638391593	0.198649700738924	0.000255736265359268	0.000364988655055122	0.000373531275477657
102	0.423750140311331	0.19	0.402322181811528	0.384791442500505	0.41985292112255	0.216000010699965	0.496296482407967	0.476159726440674	0.51643323837526	1	0.74	1.35	0.330873556712771	0.344866172420445	0.358858788128118	0.458467693487408	0.477856254825121	0.497244816162834	0.468291877202728	0.488062507543543	0.507878350069102	0.402322181811528	1.10079378582769	0.0015717079306534	-0.000474542399885606	-0.149640705623368	-0.147242483048467	-0.151841562129437	0.177189767613179	0.180509715669869	0.174143040356912	0.201758688085467	0.205146638391593	0.198649700738924	0.000255736265359268	0.000364988655055122	0.000373531275477657
102	0.423750140311331	0.19	0.402330381560188	0.384670604761338	0.419990158359037	0.21050767214064	0.494803474478139	0.474395969972539	0.515210978983738	1	0.74	1.35	0.328103817695749	0.342218145307592	0.356332472919434	0.45380589865091	0.473327662130314	0.492849425609717	0.463399993831636	0.483461558330612	0.503261106578963	0.402330381560188	1.10838970072968	-0.00850646328540718	-0.00690699208958313	-0.149640705623368	-0.147242483048467	-0.151841562129437	0.177189767613179	0.180509715669869	0.174143040356912	0.201758688085467	0.205146638391593	0.198649700738924	0.000255736265359268	0.000364988655055122	0.000373531275477657
102	0.423750140311331	0.19	0.402344793869421	0.384829251639614	0.419860336099228	0.217287962560477	0.49722128795707	0.477123416941314	0.517319158972825	1	0.74	1.35	0.331048295528433	0.34499304379958	0.358937792070727	0.458444675028192	0.477755741346511	0.49706680766483	0.468232055848411	0.48797254936208	0.507695812978734	0.402344793869421	1.1054174870699	-0.00474957988812361	-0.00542517767232599	-0.149640705623368	-0.147242483048467	-0.151841562129437	0.177189767613179	0.180509715669869	0.174143040356912	0.201758688085467	0.205146638391593	0.198649700738924	0.000255736265359268	0.000364988655055122	0.000373531275477657
102	0.423750140311331	0.19	0.402352019315286	0.384909729916726	0.419794308713847	0.218402743950594	0.495581314751073	0.475615154192624	0.515547475309522	1	0.74	1.36	0.32988641053406	0.343734928565313	0.357583446596565	0.456773896466954	0.475949107507589	0.495124318548224	0.466185554248815	0.485713986855388	0.505379055924769	0.402352019315286	1.10666242799157	-0.00433138836136563	-0.00518902520184337	-0.149640705623368	-0.147242483048467	-0.151841562129437	0.177189767613179	0.180509715669869	0.174143040356912	0.201758688085467	0.205146638391593	0.198649700738924	0.000255736265359268	0.000364988655055122	0.000373531275477657
102	0.423750140311331	0.19	0.402357348723395	0.384616006168168	0.420098691278623	0.208018379656614	0.487283527372102	0.467034433436798	0.507532621307405	1	0.74	1.35	0.323305555220202	0.337323032495452	0.351340509770702	0.447325768936699	0.466720359284623	0.486114949632546	0.456777653927593	0.476634214350295	0.496393058498658	0.402357348723395	1.09920561392042	-0.000280183526115823	-0.00294063822031274	-0.149640705623368	-0.147242483048467	-0.151841562129437	0.177189767613179	0.180509715669869	0.174143040356912	0.201758688085467	0.205146638391593	0.198649700738924	0.000255736265359268	0.000364988655055122	0.000373531275477657
102	0.423750140311331	0.19	0.402361925455952	0.384803652189892	0.419920198722012	0.216099209626079	0.49979230267781	0.479519644716703	0.520064960638918	1.01	0.75	1.37	0.330074229004992	0.344028781274374	0.357983333543755	0.455697610018143	0.474963143523137	0.49422867702813	0.465280329917752	0.485001918676669	0.504646834736414	0.402361925455952	1.11632888761673	-0.000927988086941297	0.00443122999981552	-0.149640705623368	-0.147242483048467	-0.151841562129437	0.177189767613179	0.180509715669869	0.174143040356912	0.201758688085467	0.205146638391593	0.198649700738924	0.000255736265359268	0.000364988655055122	0.000373531275477657
102	0.423750140311331	0.19	0.402371108048737	0.384569706927998	0.420172509169477	0.205883430050628	0.485600056711682	0.465289242753294	0.50591087067007	1.01	0.75	1.37	0.32126755790826	0.335291534824056	0.349315511739852	0.444064488623598	0.463448799252809	0.482833109882021	0.453462810878218	0.473292812758431	0.493110435772066	0.402371108048737	1.11023408865764	0.0126581455685662	0.0155249612317724	-0.149640705623368	-0.147242483048467	-0.151841562129437	0.177189767613179	0.180509715669869	0.174143040356912	0.201758688085467	0.205146638391593	0.198649700738924	0.000255736265359268	0.000364988655055122	0.000373531275477657
102	0.423750140311331	0.19	0.402372732323399	0.384893891053392	0.419851573593406	0.216087693366811	0.494694435852117	0.474627876318458	0.514760995385776	0.99	0.73	1.34	0.330618749110261	0.344596817283217	0.358574885456174	0.458550516019797	0.477937348711283	0.49732418140277	0.468078631963514	0.487914885823759	0.507661424414336	0.402372732323399	1.10044196623298	-0.00464309659753542	-0.00770465206656265	-0.149640705623368	-0.147242483048467	-0.151841562129437	0.177189767613179	0.180509715669869	0.174143040356912	0.201758688085467	0.205146638391593	0.198649700738924	0.000255736265359268	0.000364988655055122	0.000373531275477657
102	0.423750140311331	0.19	0.402413186738984	0.384983215000014	0.419843158477955	0.214825480013659	0.494966244083196	0.474813557394305	0.515118930772086	1	0.74	1.35	0.330034135356724	0.344041895714248	0.358049656071772	0.45735611475358	0.476767848774946	0.496179582796312	0.466892827048705	0.486662163936498	0.5064551634223	0.402413186738984	1.10637743912969	0.00148994587409711	0.00153965173841564	-0.149640705623368	-0.147242483048467	-0.151841562129437	0.177189767613179	0.180509715669869	0.174143040356912	0.201758688085467	0.205146638391593	0.198649700738924	0.000255736265359268	0.000364988655055122	0.000373531275477657
102	0.423750140311331	0.19	0.402420527808247	0.384499848485379	0.420341207131116	0.20502310777966	0.482542604890989	0.462306418145096	0.502778791636882	1.01	0.74	1.35	0.318549017201686	0.332492620722654	0.346436224243622	0.439957377839093	0.459215297064846	0.478473216290598	0.449534312343353	0.469196387231288	0.48886937620028	0.402420527808247	1.10242847132757	0.00585972135489882	0.00522616103519744	-0.149640705623368	-0.147242483048467	-0.151841562129437	0.177189767613179	0.180509715669869	0.174143040356912	0.201758688085467	0.205146638391593	0.198649700738924	0.000255736265359268	0.000364988655055122	0.000373531275477657
102	0.423750140311331	0.19	0.402437504023601	0.384654419753943	0.420220588293258	0.214835674630936	0.493883137002638	0.473775156970412	0.513991117034865	0.99	0.74	1.34	0.32981743120073	0.343815552932719	0.357813674664709	0.457327532213728	0.476737441641535	0.496147351069343	0.467227365916451	0.487108968671033	0.506939376545394	0.402437504023601	1.09532313422715	-0.00113104720766223	-0.00472074015372408	-0.149640705623368	-0.147242483048467	-0.151841562129437	0.177189767613179	0.180509715669869	0.174143040356912	0.201758688085467	0.205146638391593	0.198649700738924	0.000255736265359268	0.000364988655055122	0.000373531275477657
102	0.423750140311331	0.19	0.40247209395974	0.384870302542552	0.420073885376928	0.211717327011377	0.492205846985665	0.471979068166142	0.512432625805189	1.01	0.74	1.36	0.32543566827324	0.339382293719413	0.353328919165585	0.449586385897967	0.468853520822319	0.488120655746672	0.458739627299048	0.478350291629608	0.49804323997681	0.40247209395974	1.10818782863377	-0.0049273468892951	-0.00350716574152929	-0.149640705623368	-0.147242483048467	-0.151841562129437	0.177189767613179	0.180509715669869	0.174143040356912	0.201758688085467	0.205146638391593	0.198649700738924	0.000255736265359268	0.000364988655055122	0.000373531275477657
102	0.423750140311331	0.19	0.402494857880922	0.384905962176028	0.420083753585816	0.212258536344454	0.487390684775602	0.46739419973374	0.507387169817463	1.01	0.74	1.35	0.322169100457943	0.335952432818351	0.34973576517876	0.445017835702274	0.464056994724897	0.483096153747519	0.454502869403481	0.473940927106997	0.493437192604526	0.402494857880922	1.10617289047184	0.00416500074293098	0.00412139656759288	-0.149640705623368	-0.147242483048467	-0.151841562129437	0.177189767613179	0.180509715669869	0.174143040356912	0.201758688085467	0.205146638391593	0.198649700738924	0.000255736265359268	0.000364988655055122	0.000373531275477657
102	0.423750140311331	0.19	0.402544451547626	0.384921075370798	0.420167827724453	0.205427056402803	0.483418134612116	0.463170319300075	0.503665949924156	1	0.74	1.35	0.321212435605634	0.335254462482274	0.349296489358914	0.44474095633835	0.464183119124703	0.483625281911056	0.454252244286281	0.474105531069349	0.493999251277012	0.402544451547626	1.10592124238526	8.32835664400918e-05	0.000306213917978462	-0.149640705623368	-0.147242483048467	-0.151841562129437	0.177189767613179	0.180509715669869	0.174143040356912	0.201758688085467	0.205146638391593	0.198649700738924	0.000255736265359268	0.000364988655055122	0.000373531275477657
102	0.423750140311331	0.19	0.402558436638065	0.385078164294889	0.42003870898124	0.216275103273038	0.49484808591479	0.474786391066136	0.514909780763443	1	0.73	1.33	0.329482266921867	0.343404259677781	0.357326252433695	0.456305723906639	0.475586533893953	0.494867343881268	0.466240854974923	0.48593969930997	0.505635022202886	0.402558436638065	1.09546487730622	0.00265784125877017	-0.00173138238483242	-0.149640705623368	-0.147242483048467	-0.151841562129437	0.177189767613179	0.180509715669869	0.174143040356912	0.201758688085467	0.205146638391593	0.198649700738924	0.000255736265359268	0.000364988655055122	0.000373531275477657
102	0.423750140311331	0.19	0.402589565694554	0.384888356323363	0.420290775065745	0.209670195305664	0.491009970974192	0.470707761258954	0.511312180689429	1	0.74	1.36	0.325119611986592	0.339142424203314	0.353165236420037	0.449447800765032	0.468833042008513	0.488218283251995	0.458559032705925	0.478399267950012	0.49814345077607	0.402589565694554	1.10801269379558	-0.000857419917607899	0.000297401940416403	-0.149640705623368	-0.147242483048467	-0.151841562129437	0.177189767613179	0.180509715669869	0.174143040356912	0.201758688085467	0.205146638391593	0.198649700738924	0.000255736265359268	0.000364988655055122	0.000373531275477657
102	0.423750140311331	0.19	0.402624523136372	0.385168805993514	0.420080240279229	0.215102396598591	0.495141495276812	0.4749982069747	0.515284783578923	1.01	0.74	1.36	0.327012864584645	0.340880526216005	0.354748187847366	0.451498080847306	0.470644797354474	0.489791513861642	0.460902688690588	0.480464858496875	0.499957826265027	0.402624523136372	1.10919179704676	0.0084024440277269	0.0097130025086761	-0.149640705623368	-0.147242483048467	-0.151841562129437	0.177189767613179	0.180509715669869	0.174143040356912	0.201758688085467	0.205146638391593	0.198649700738924	0.000255736265359268	0.000364988655055122	0.000373531275477657
102	0.423750140311331	0.19	0.402648234921261	0.385142281541841	0.420154188300681	0.215848162517185	0.495018118109655	0.474924221333104	0.515112014886206	1	0.74	1.35	0.328816583245109	0.342728711086472	0.356640838927834	0.454977151127497	0.474227093538905	0.493477035950314	0.464563754387389	0.48416899634224	0.503835381297124	0.402648234921261	1.10768044529134	0.000145621303311572	0.000415396198283882	-0.149640705623368	-0.147242483048467	-0.151841562129437	0.177189767613179	0.180509715669869	0.174143040356912	0.201758688085467	0.205146638391593	0.198649700738924	0.000255736265359268	0.000364988655055122	0.000373531275477657
102	0.423750140311331	0.19	0.402664594961799	0.385126227427191	0.420202962496408	0.216358597443799	0.496846118868004	0.476708381275051	0.516983856460958	0.99	0.74	1.35	0.331994769047488	0.346019325367285	0.360043881687083	0.46041954461895	0.479869187915349	0.499318831211748	0.470125742091138	0.490047772953705	0.510005851889913	0.402664594961799	1.10347222802621	0.0067096439091902	0.00592419586391889	-0.149640705623368	-0.147242483048467	-0.151841562129437	0.177189767613179	0.180509715669869	0.174143040356912	0.201758688085467	0.205146638391593	0.198649700738924	0.000255736265359268	0.000364988655055122	0.000373531275477657
102	0.423750140311331	0.19	0.402706508665631	0.385214929970066	0.420198087361197	0.21290888079345	0.486097715593935	0.466192982170004	0.506002449017866	1	0.74	1.37	0.322495456372698	0.336264831577893	0.350034206783089	0.446083546832821	0.465129680996358	0.484175815159894	0.455307062515455	0.47471825163458	0.494142289890029	0.402706508665631	1.10752257458539	0.00985643994327708	0.0104420861382119	-0.149640705623368	-0.147242483048467	-0.151841562129437	0.177189767613179	0.180509715669869	0.174143040356912	0.201758688085467	0.205146638391593	0.198649700738924	0.000255736265359268	0.000364988655055122	0.000373531275477657
102	0.423750140311331	0.19	0.402708811203145	0.384969297820968	0.420448324585321	0.213619181552625	0.493449318507054	0.47328627655365	0.513612360460458	0.99	0.74	1.36	0.329394269212943	0.343427193466978	0.357460117721012	0.456696208274371	0.47615247663366	0.495608744992949	0.465963288497687	0.485832392318057	0.505706048527186	0.402708811203145	1.10309532544366	0.00149358917168913	0.00039625125931946	-0.149640705623368	-0.147242483048467	-0.151841562129437	0.177189767613179	0.180509715669869	0.174143040356912	0.201758688085467	0.205146638391593	0.198649700738924	0.000255736265359268	0.000364988655055122	0.000373531275477657
102	0.423750140311331	0.19	0.402732620377534	0.385185638235159	0.420279602519909	0.214866304244258	0.499537773563435	0.479201416760343	0.519874130366527	1	0.74	1.35	0.33245081171226	0.346559364170566	0.360667916628873	0.460365880555779	0.479902894595189	0.499439908634599	0.470035233236896	0.490047456579556	0.509955115866503	0.402732620377534	1.10968738214315	-0.00682946895783154	-0.00601519467271014	-0.149640705623368	-0.147242483048467	-0.151841562129437	0.177189767613179	0.180509715669869	0.174143040356912	0.201758688085467	0.205146638391593	0.198649700738924	0.000255736265359268	0.000364988655055122	0.000373531275477657
102	0.423750140311331	0.19	0.402738690033101	0.385305735518568	0.420171644547634	0.221236313068339	0.493987574604109	0.474249361517737	0.51372578769048	1.01	0.73	1.36	0.327152292684369	0.340768339828921	0.354384386973473	0.452038171658218	0.470851957146109	0.489665742634	0.461139710300654	0.480366693132495	0.49948435496238	0.402738690033101	1.10749581843726	-0.00284071672045762	-0.00311317193294663	-0.149640705623368	-0.147242483048467	-0.151841562129437	0.177189767613179	0.180509715669869	0.174143040356912	0.201758688085467	0.205146638391593	0.198649700738924	0.000255736265359268	0.000364988655055122	0.000373531275477657
102	0.423750140311331	0.19	0.40276616257498	0.38529564933724	0.420236675812719	0.221799422937424	0.500716667505181	0.480742219596398	0.520691115413964	1	0.73	1.35	0.333477255560744	0.347332964084856	0.361188672608967	0.461764508078202	0.480950447520918	0.500136386963633	0.471210311231192	0.490836818220844	0.510400694281024	0.40276616257498	1.09974245782007	-0.00177106236898438	-0.00521784553924819	-0.149640705623368	-0.147242483048467	-0.151841562129437	0.177189767613179	0.180509715669869	0.174143040356912	0.201758688085467	0.205146638391593	0.198649700738924	0.000255736265359268	0.000364988655055122	0.000373531275477657
102	0.423750140311331	0.19	0.402838890237473	0.385212234924983	0.420465545549963	0.208413890535862	0.484557876022804	0.464446185530917	0.50466956651469	1	0.73	1.35	0.322563841769619	0.336531669155538	0.350499496541457	0.446862217640677	0.4662124780017	0.485562738362724	0.45598017823363	0.475759762951148	0.495429204150187	0.402838890237473	1.09767052681734	-0.000869736958251445	-0.00463468194455615	-0.149640705623368	-0.147242483048467	-0.151841562129437	0.177189767613179	0.180509715669869	0.174143040356912	0.201758688085467	0.205146638391593	0.198649700738924	0.000255736265359268	0.000364988655055122	0.000373531275477657
102	0.423750140311331	0.19	0.402856878840463	0.385177626660312	0.420536131020614	0.211890336010498	0.488561779432803	0.468495151035468	0.508628407830139	0.99	0.73	1.34	0.327615368865641	0.341647821175452	0.355680273485262	0.455071682112474	0.474563355225671	0.494055028338868	0.464650999543005	0.484565864559145	0.504493908545886	0.402856878840463	1.09257688000658	-0.00364691204967015	-0.00932362889778314	-0.149640705623368	-0.147242483048467	-0.151841562129437	0.177189767613179	0.180509715669869	0.174143040356912	0.201758688085467	0.205146638391593	0.198649700738924	0.000255736265359268	0.000364988655055122	0.000373531275477657
102	0.423750140311331	0.19	0.402860335135907	0.38512150013287	0.420599170138943	0.209056486935939	0.489794229709599	0.469504711127357	0.510083748291842	1	0.74	1.36	0.324593502938551	0.33862072301422	0.352647943089889	0.448882852085248	0.468281202629516	0.487679553173783	0.45813697898312	0.477902841663861	0.497750181970266	0.402860335135907	1.10793658996173	0.00280771081054091	0.00421588793405087	-0.149640705623368	-0.147242483048467	-0.151841562129437	0.177189767613179	0.180509715669869	0.174143040356912	0.201758688085467	0.205146638391593	0.198649700738924	0.000255736265359268	0.000364988655055122	0.000373531275477657
102	0.423750140311331	0.19	0.402865017038369	0.385227397007475	0.420502637069262	0.212956665158581	0.492829625324951	0.472652110340421	0.513007140309479	1.01	0.75	1.36	0.326219731266551	0.340146049105561	0.354072366944572	0.450839550832255	0.47008588781779	0.489332224803326	0.460523160331968	0.480165397887824	0.499861988861199	0.402865017038369	1.10896472995196	-0.00108051728828095	0.000948933829125208	-0.149640705623368	-0.147242483048467	-0.151841562129437	0.177189767613179	0.180509715669869	0.174143040356912	0.201758688085467	0.205146638391593	0.198649700738924	0.000255736265359268	0.000364988655055122	0.000373531275477657
102	0.423750140311331	0.19	0.402884740054045	0.385110323303979	0.420659156804111	0.205284031427802	0.488533942897134	0.468062884499983	0.509005001294286	0.99	0.73	1.34	0.327097626364721	0.341403470371205	0.35570931437769	0.454235869575069	0.474102193780812	0.493968517986556	0.463799574867106	0.484036415804149	0.50436374291847	0.402884740054045	1.09493390150226	-0.0135502901931201	-0.0172369805078144	-0.149640705623368	-0.147242483048467	-0.151841562129437	0.177189767613179	0.180509715669869	0.174143040356912	0.201758688085467	0.205146638391593	0.198649700738924	0.000255736265359268	0.000364988655055122	0.000373531275477657
102	0.423750140311331	0.19	0.403019377365135	0.385511442942698	0.420527311787572	0.217479929553824	0.495886049921369	0.475853454976047	0.515918644866691	1	0.74	1.34	0.329954956337801	0.343845480660776	0.357736004983751	0.456817045538119	0.476048241070459	0.495279436602799	0.466729432489339	0.486385337962023	0.506039831933826	0.403019377365135	1.10457301125523	-0.00905931491675267	-0.00954006579980414	-0.149640705623368	-0.147242483048467	-0.151841562129437	0.177189767613179	0.180509715669869	0.174143040356912	0.201758688085467	0.205146638391593	0.198649700738924	0.000255736265359268	0.000364988655055122	0.000373531275477657
102	0.423750140311331	0.19	0.403067536339955	0.385486016350737	0.420649056329173	0.215544877438238	0.495533283398254	0.475400436241198	0.515666130555309	1	0.73	1.35	0.32995700140333	0.34393042963612	0.35790385786891	0.456989237174767	0.47634238404439	0.495695530914013	0.466270382803696	0.486000299267625	0.505764785473003	0.403067536339955	1.10475521169566	0.000685528650536901	7.48104061861837e-06	-0.149640705623368	-0.147242483048467	-0.151841562129437	0.177189767613179	0.180509715669869	0.174143040356912	0.201758688085467	0.205146638391593	0.198649700738924	0.000255736265359268	0.000364988655055122	0.000373531275477657
102	0.423750140311331	0.19	0.403102417141365	0.385212933126428	0.420991901156301	0.209935827151433	0.491728684300865	0.471413039328133	0.512044329273596	1	0.73	1.35	0.326407584193157	0.340474188303909	0.35454079241466	0.451655604938354	0.471119799083151	0.490583993227949	0.461134015434602	0.4810228886656	0.500883518365456	0.403102417141365	1.10018143164256	0.00514224082477872	0.00312652852980012	-0.149640705623368	-0.147242483048467	-0.151841562129437	0.177189767613179	0.180509715669869	0.174143040356912	0.201758688085467	0.205146638391593	0.198649700738924	0.000255736265359268	0.000364988655055122	0.000373531275477657
102	0.423750140311331	0.19	0.403123824127736	0.385587585555222	0.42066006270025	0.210804288302658	0.489068046287857	0.468915074621565	0.509221017954149	1	0.74	1.35	0.325279862600561	0.339259698629281	0.353239534658001	0.450417233937723	0.4697752077902	0.489133181642677	0.460029813579256	0.479776697165198	0.499521290008422	0.403123824127736	1.10331498629899	0.00361593098788337	0.00274920977503919	-0.149640705623368	-0.147242483048467	-0.151841562129437	0.177189767613179	0.180509715669869	0.174143040356912	0.201758688085467	0.205146638391593	0.198649700738924	0.000255736265359268	0.000364988655055122	0.000373531275477657
102	0.423750140311331	0.19	0.403146997470948	0.385358265151747	0.420935729790148	0.209774084828599	0.491737757155262	0.471411826460609	0.512063687849916	1	0.74	1.36	0.327299042739325	0.341411242064265	0.355523441389205	0.45336714020992	0.472915035603907	0.492462930997893	0.46286989002782	0.482810118125128	0.502757429976327	0.403146997470948	1.10638166609399	-0.00432721775443707	-0.00385069924915662	-0.149640705623368	-0.147242483048467	-0.151841562129437	0.177189767613179	0.180509715669869	0.174143040356912	0.201758688085467	0.205146638391593	0.198649700738924	0.000255736265359268	0.000364988655055122	0.000373531275477657
102	0.423750140311331	0.19	0.403173671831187	0.385477488053152	0.420869855609222	0.207916110865441	0.490268259661183	0.469888809434071	0.510647709888295	0.99	0.74	1.36	0.326934112240778	0.341113503905756	0.355292895570734	0.453233847160034	0.472890958468058	0.492548069776082	0.4624476431454	0.482496965469606	0.502568761953514	0.403173671831187	1.10538539930288	-0.00931593124353472	-0.00888675632616281	-0.149640705623368	-0.147242483048467	-0.151841562129437	0.177189767613179	0.180509715669869	0.174143040356912	0.201758688085467	0.205146638391593	0.198649700738924	0.000255736265359268	0.000364988655055122	0.000373531275477657
102	0.423750140311331	0.19	0.403205979303439	0.385655885748251	0.420756072858627	0.214948172819149	0.495364808292798	0.475203226428031	0.515526390157564	1	0.74	1.35	0.329453425571393	0.343431239359009	0.357409053146625	0.456095582715044	0.475446479168733	0.494797375622422	0.465509647408557	0.485266211570935	0.504928957739126	0.403205979303439	1.10564319469622	-0.0021509406186805	-0.00282221098865575	-0.149640705623368	-0.147242483048467	-0.151841562129437	0.177189767613179	0.180509715669869	0.174143040356912	0.201758688085467	0.205146638391593	0.198649700738924	0.000255736265359268	0.000364988655055122	0.000373531275477657
102	0.423750140311331	0.19	0.403363748444463	0.385467975515682	0.421259521373244	0.207663385870239	0.490948201078894	0.470524815425591	0.511371586732197	1	0.74	1.35	0.326172108536701	0.340329786396839	0.354487464256976	0.451532695606163	0.471131717963994	0.490730740321824	0.460993025099176	0.4810228886656	0.501024158662239	0.403363748444463	1.10194761095535	-0.000324798996333594	-0.000574942525500934	-0.149640705623368	-0.147242483048467	-0.151841562129437	0.177189767613179	0.180509715669869	0.174143040356912	0.201758688085467	0.205146638391593	0.198649700738924	0.000255736265359268	0.000364988655055122	0.000373531275477657
102	0.423750140311331	0.19	0.403384054369615	0.385776605578119	0.420991503161111	0.215699305250422	0.499311853843382	0.479034747862035	0.519588959824729	1	0.74	1.34	0.333214689016454	0.347319364290812	0.361424039565171	0.461896150502183	0.481447795216704	0.500999439931226	0.471834773922745	0.491818071701962	0.511745335724602	0.403384054369615	1.10259366256034	-0.00713521991984	-0.00854892164393242	-0.149640705623368	-0.147242483048467	-0.151841562129437	0.177189767613179	0.180509715669869	0.174143040356912	0.201758688085467	0.205146638391593	0.198649700738924	0.000255736265359268	0.000364988655055122	0.000373531275477657
102	0.423750140311331	0.19	0.403402672977961	0.385621705383634	0.421183640572287	0.212915073668578	0.497703349479021	0.477323765022844	0.518082933935198	1	0.74	1.35	0.331607344957542	0.345765491666469	0.359923638375396	0.459444165489572	0.479060371217448	0.498676576945324	0.469103169107397	0.489215761035554	0.50921541253628	0.403402672977961	1.10274167328055	0.00378120046676701	0.00278942702766553	-0.149640705623368	-0.147242483048467	-0.151841562129437	0.177189767613179	0.180509715669869	0.174143040356912	0.201758688085467	0.205146638391593	0.198649700738924	0.000255736265359268	0.000364988655055122	0.000373531275477657
102	0.423750140311331	0.19	0.403417268763478	0.385864800136456	0.4209697373905	0.215762700395703	0.50034347841603	0.480028284415889	0.520658672416171	1	0.74	1.35	0.333769200430208	0.347894589033637	0.362019977637066	0.462591417154954	0.482168668511587	0.50174591986822	0.472310793066667	0.492391511611502	0.512364403979779	0.403417268763478	1.10328845412886	-0.00414443835463742	-0.00471944431247489	-0.149640705623368	-0.147242483048467	-0.151841562129437	0.177189767613179	0.180509715669869	0.174143040356912	0.201758688085467	0.205146638391593	0.198649700738924	0.000255736265359268	0.000364988655055122	0.000373531275477657
102	0.423750140311331	0.19	0.403483609516842	0.385905029739977	0.421062189293708	0.211971866075276	0.487734426450516	0.467706668739194	0.507762184161838	1	0.74	1.35	0.324535065834527	0.338432044650081	0.352329023465635	0.449435960405582	0.468681344582	0.487926728758418	0.458844260370001	0.478482184955534	0.498177559653289	0.403483609516842	1.1052855404136	-0.000617660209096443	-0.00127748694778526	-0.149640705623368	-0.147242483048467	-0.151841562129437	0.177189767613179	0.180509715669869	0.174143040356912	0.201758688085467	0.205146638391593	0.198649700738924	0.000255736265359268	0.000364988655055122	0.000373531275477657
102	0.423750140311331	0.19	0.403493545011142	0.385739310643854	0.42124777937843	0.209124905547521	0.487719081500855	0.467519703991076	0.507918459010634	1.01	0.74	1.37	0.321964896458974	0.335875519760951	0.349786143062928	0.444581765720258	0.463790100348907	0.482998434977556	0.453642673768118	0.473264059211012	0.492856031467026	0.403493545011142	1.10954756028883	-0.00452088520933698	-0.00216834208266315	-0.149640705623368	-0.147242483048467	-0.151841562129437	0.177189767613179	0.180509715669869	0.174143040356912	0.201758688085467	0.205146638391593	0.198649700738924	0.000255736265359268	0.000364988655055122	0.000373531275477657
102	0.423750140311331	0.19	0.403508884853846	0.385856105801198	0.421161663906495	0.211202659332501	0.484353372107096	0.464418542710463	0.50428820150373	1	0.74	1.36	0.320850622098387	0.334622902541811	0.348395182985236	0.443586222719081	0.462626839876598	0.481667457034115	0.452893051440202	0.472283557091252	0.491713331487309	0.403508884853846	1.10306124338256	0.00286498799238511	0.0016056304567602	-0.149640705623368	-0.147242483048467	-0.151841562129437	0.177189767613179	0.180509715669869	0.174143040356912	0.201758688085467	0.205146638391593	0.198649700738924	0.000255736265359268	0.000364988655055122	0.000373531275477657
102	0.423750140311331	0.19	0.403524529203733	0.386002604157993	0.421046454249472	0.212430229275694	0.495197349637385	0.474891000932859	0.515503698341911	1	0.74	1.35	0.32851781899126	0.342565247506398	0.356612676021537	0.454416697551145	0.473847564633289	0.493278431715433	0.464266921173396	0.484189829797288	0.504063871970401	0.403524529203733	1.10950458048606	-0.0022025174331331	-0.00068447449712007	-0.149640705623368	-0.147242483048467	-0.151841562129437	0.177189767613179	0.180509715669869	0.174143040356912	0.201758688085467	0.205146638391593	0.198649700738924	0.000255736265359268	0.000364988655055122	0.000373531275477657
102	0.423750140311331	0.19	0.403581901531655	0.385596288409991	0.42156751465332	0.205562238379212	0.483750921498633	0.463497553972024	0.504004289025242	1	0.73	1.35	0.32087113366786	0.334892180689927	0.348913227711994	0.443964969174625	0.463364824929152	0.482764680683679	0.453112288295918	0.472875904832033	0.492683478339274	0.403581901531655	1.0992614510968	0.000949080017312391	-0.00185738959772153	-0.149640705623368	-0.147242483048467	-0.151841562129437	0.177189767613179	0.180509715669869	0.174143040356912	0.201758688085467	0.205146638391593	0.198649700738924	0.000255736265359268	0.000364988655055122	0.000373531275477657
102	0.423750140311331	0.19	0.403582397832142	0.386017124524892	0.421147671139393	0.214890406326887	0.49359139257401	0.473498550343001	0.513684234805019	1	0.74	1.34	0.329044485510841	0.343007440475673	0.356970395440506	0.455944083691118	0.475292004678693	0.494639925666267	0.465766698608953	0.485577889422903	0.5052869197345	0.403582397832142	1.10258190124853	0.00314272555417812	0.0021752546088031	-0.149640705623368	-0.147242483048467	-0.151841562129437	0.177189767613179	0.180509715669869	0.174143040356912	0.201758688085467	0.205146638391593	0.198649700738924	0.000255736265359268	0.000364988655055122	0.000373531275477657
102	0.423750140311331	0.19	0.40367251677036	0.386109169875033	0.421235863665687	0.218878001495662	0.501564458468592	0.481385334926676	0.521743582010507	1	0.74	1.35	0.334167102245833	0.348175005583581	0.362182908921329	0.462850337236351	0.482252494840367	0.501654652444383	0.472795476939091	0.492497162630615	0.512396742462655	0.40367251677036	1.1021507105596	0.0053557387296418	0.00366590122896307	-0.149640705623368	-0.147242483048467	-0.151841562129437	0.177189767613179	0.180509715669869	0.174143040356912	0.201758688085467	0.205146638391593	0.198649700738924	0.000255736265359268	0.000364988655055122	0.000373531275477657
102	0.423750140311331	0.19	0.403749111326464	0.386117165524825	0.421381057128104	0.21641703330818	0.499007425266786	0.478785572238289	0.519229278295283	1.01	0.74	1.35	0.3306510847194	0.344616371116087	0.358581657512772	0.457069073997203	0.476373715102058	0.495678356206913	0.466604036987125	0.486258122671005	0.506022379619511	0.403749111326464	1.10934231167007	-0.0014002362929358	-0.000844139239137632	-0.149640705623368	-0.147242483048467	-0.151841562129437	0.177189767613179	0.180509715669869	0.174143040356912	0.201758688085467	0.205146638391593	0.198649700738924	0.000255736265359268	0.000364988655055122	0.000373531275477657
102	0.423750140311331	0.19	0.403775938219024	0.385914747454836	0.421637128983212	0.210228977729964	0.497093508211192	0.476574348701274	0.517612667721111	1	0.74	1.36	0.331125698525472	0.345382489820247	0.359639281115022	0.458797764227925	0.478551543533591	0.498305322839258	0.468471157861188	0.488681625433492	0.50889114977777	0.403775938219024	1.10760586275433	-0.00294956713991916	-0.00247761487185464	-0.149640705623368	-0.147242483048467	-0.151841562129437	0.177189767613179	0.180509715669869	0.174143040356912	0.201758688085467	0.205146638391593	0.198649700738924	0.000255736265359268	0.000364988655055122	0.000373531275477657
102	0.423750140311331	0.19	0.403806104920807	0.386255351386143	0.421356858455471	0.209873560797819	0.486628081590782	0.466519392169221	0.506736771012344	1	0.73	1.35	0.324170942913196	0.338143894348774	0.352116845784353	0.44917835368338	0.468539581020808	0.487900808358237	0.458425191080092	0.478108315218417	0.497832175157663	0.403806104920807	1.10434648417547	0.00145406432617489	0.00084549694381461	-0.149640705623368	-0.147242483048467	-0.151841562129437	0.177189767613179	0.180509715669869	0.174143040356912	0.201758688085467	0.205146638391593	0.198649700738924	0.000255736265359268	0.000364988655055122	0.000373531275477657
102	0.423750140311331	0.19	0.40386948574137	0.386256214781098	0.421482756701641	0.215028686308834	0.499566055618977	0.479238330402981	0.519893780834972	1	0.74	1.36	0.333218185103546	0.347352212525897	0.361486239948249	0.461826790080489	0.481415974606375	0.501005159132261	0.47131343807436	0.491346862185455	0.511314361871629	0.40386948574137	1.10306180479904	0.00401001555409226	0.00266580975973653	-0.149640705623368	-0.147242483048467	-0.151841562129437	0.177189767613179	0.180509715669869	0.174143040356912	0.201758688085467	0.205146638391593	0.198649700738924	0.000255736265359268	0.000364988655055122	0.000373531275477657
102	0.423750140311331	0.19	0.40389525553859	0.386235569823828	0.421554941253352	0.209026969465678	0.490740449684045	0.470409919694076	0.511070979674014	0.99	0.73	1.34	0.328218354642204	0.342403542545238	0.356588730448272	0.45551158558476	0.475198228157118	0.494884870729477	0.465004945330791	0.485130130855637	0.50518587802836	0.40389525553859	1.09941872064978	0.00600906001119822	0.00337213203282633	-0.149640705623368	-0.147242483048467	-0.151841562129437	0.177189767613179	0.180509715669869	0.174143040356912	0.201758688085467	0.205146638391593	0.198649700738924	0.000255736265359268	0.000364988655055122	0.000373531275477657
102	0.423750140311331	0.19	0.403916807967938	0.386085306799035	0.421748309136842	0.21026637933109	0.495590394106869	0.475135584415215	0.516045203798522	1	0.74	1.35	0.329165135440278	0.343335848860627	0.357506562280977	0.455567467584059	0.475179860670991	0.494792253757924	0.465346816927851	0.485383307023391	0.505432967372799	0.403916807967938	1.10310154194346	-0.0078359222236497	-0.00811499943878113	-0.149640705623368	-0.147242483048467	-0.151841562129437	0.177189767613179	0.180509715669869	0.174143040356912	0.201758688085467	0.205146638391593	0.198649700738924	0.000255736265359268	0.000364988655055122	0.000373531275477657
102	0.423750140311331	0.19	0.403921194255604	0.386412722395354	0.421429666115853	0.217196062424018	0.496524629599312	0.476449493838525	0.5165997653601	1.01	0.73	1.37	0.328523020414492	0.342365293983157	0.356207567551822	0.453854153443911	0.472977237556309	0.492100321668708	0.462786675569664	0.482262374312365	0.501776101184049	0.403921194255604	1.11192863971875	0.00608405544735493	0.0085946186496674	-0.149640705623368	-0.147242483048467	-0.151841562129437	0.177189767613179	0.180509715669869	0.174143040356912	0.201758688085467	0.205146638391593	0.198649700738924	0.000255736265359268	0.000364988655055122	0.000373531275477657
102	0.423750140311331	0.19	0.403981617358705	0.386053615728612	0.421909618988798	0.213328259118509	0.501452972860939	0.480945131070536	0.521960814651341	1	0.74	1.35	0.333791012086308	0.34802409778506	0.362257183483812	0.46229164134548	0.482004085092723	0.501716528839967	0.472234258040811	0.492344800235942	0.512467367291164	0.403981617358705	1.10258093819102	-0.000593329196266983	-0.000792804862079784	-0.149640705623368	-0.147242483048467	-0.151841562129437	0.177189767613179	0.180509715669869	0.174143040356912	0.201758688085467	0.205146638391593	0.198649700738924	0.000255736265359268	0.000364988655055122	0.000373531275477657
102	0.423750140311331	0.19	0.403984255803972	0.38640059016367	0.421567921444273	0.207312595726053	0.487080241763844	0.466796138408717	0.507364345118972	1	0.74	1.36	0.322613136290358	0.336631928781966	0.350650721273573	0.446086795064553	0.465470997100355	0.484855199136157	0.455440116260759	0.47525560218886	0.495074455826536	0.403984255803972	1.11054627870808	0.00398788711132518	0.0067747766445639	-0.149640705623368	-0.147242483048467	-0.151841562129437	0.177189767613179	0.180509715669869	0.174143040356912	0.201758688085467	0.205146638391593	0.198649700738924	0.000255736265359268	0.000364988655055122	0.000373531275477657
102	0.423750140311331	0.19	0.404010890756349	0.38649880337061	0.421522978142087	0.215652812045548	0.495983565114513	0.475838853108911	0.516128277120114	1	0.74	1.35	0.329011033398594	0.342939766773721	0.356868500148847	0.455012348281359	0.474275366959287	0.493538385637214	0.46466863875062	0.484345174199746	0.503966816081965	0.404010890756349	1.10577437398301	0.00742666038107997	0.00671251591517565	-0.149640705623368	-0.147242483048467	-0.151841562129437	0.177189767613179	0.180509715669869	0.174143040356912	0.201758688085467	0.205146638391593	0.198649700738924	0.000255736265359268	0.000364988655055122	0.000373531275477657
102	0.423750140311331	0.19	0.404032555227089	0.386386278197188	0.421678832256989	0.213394420760039	0.496134858694294	0.47584850978676	0.516421207601828	1	0.74	1.35	0.328858131191795	0.342877993927997	0.356897856664198	0.45471591988309	0.474101345317525	0.493486770751961	0.464408871285886	0.484173297074617	0.504024772204733	0.404032555227089	1.10883105832607	0.00193970310009001	0.00314762100511177	-0.149640705623368	-0.147242483048467	-0.151841562129437	0.177189767613179	0.180509715669869	0.174143040356912	0.201758688085467	0.205146638391593	0.198649700738924	0.000255736265359268	0.000364988655055122	0.000373531275477657
102	0.423750140311331	0.19	0.404081318507046	0.386373115147702	0.421789521866391	0.208893353747184	0.491555662195906	0.471183127023414	0.511928197368397	0.99	0.73	1.35	0.32792996195721	0.34210866297796	0.35628736399871	0.454665677840693	0.474324048402579	0.493982418964465	0.464000136926333	0.483993891598837	0.504014649162094	0.404081318507046	1.10094997812162	0.000861849505163649	-0.00089403890861176	-0.149640705623368	-0.147242483048467	-0.151841562129437	0.177189767613179	0.180509715669869	0.174143040356912	0.201758688085467	0.205146638391593	0.198649700738924	0.000255736265359268	0.000364988655055122	0.000373531275477657
102	0.423750140311331	0.19	0.40408750770018	0.386377789925916	0.421797225474444	0.213966323901606	0.496823810670231	0.476543834829472	0.51710378651099	1	0.73	1.34	0.331152706267363	0.345245363420524	0.359338020573684	0.458861061178796	0.478388522358314	0.497915983537832	0.468441842775943	0.488365802162218	0.508314524857928	0.40408750770018	1.09824352495693	0.00594523176565424	0.00262632999906493	-0.149640705623368	-0.147242483048467	-0.151841562129437	0.177189767613179	0.180509715669869	0.174143040356912	0.201758688085467	0.205146638391593	0.198649700738924	0.000255736265359268	0.000364988655055122	0.000373531275477657
102	0.423750140311331	0.19	0.404101977834328	0.386402649925343	0.421801305743313	0.21344720998658	0.492513865599751	0.472378740780357	0.512648990419145	1	0.74	1.34	0.32651324518582	0.34043085912446	0.3543484730631	0.451501876692916	0.470747126020573	0.489992375348229	0.461446301329536	0.481143396715869	0.500840695195735	0.404101977834328	1.10094866525327	0.00499020449948869	0.00375629543263409	-0.149640705623368	-0.147242483048467	-0.151841562129437	0.177189767613179	0.180509715669869	0.174143040356912	0.201758688085467	0.205146638391593	0.198649700738924	0.000255736265359268	0.000364988655055122	0.000373531275477657
102	0.423750140311331	0.19	0.404186931477758	0.386620682617312	0.421753180338205	0.219667700578317	0.501103237940222	0.480989116556603	0.521217359323842	1	0.74	1.35	0.332673592374621	0.346585418625601	0.360497244876581	0.460131650980571	0.479373549729811	0.498615448479051	0.470012385242082	0.489670161326601	0.509377196337448	0.404186931477758	1.10495103435884	0.000273178298256283	-0.000332165553384939	-0.149640705623368	-0.147242483048467	-0.151841562129437	0.177189767613179	0.180509715669869	0.174143040356912	0.201758688085467	0.205146638391593	0.198649700738924	0.000255736265359268	0.000364988655055122	0.000373531275477657
102	0.423750140311331	0.19	0.404216159818348	0.386652802144387	0.42177951749231	0.21626050186061	0.49795851737245	0.477769852585727	0.518147182159172	1.01	0.75	1.38	0.329302610937664	0.343217637157156	0.357132663376647	0.454861774700338	0.474082434698074	0.49330309469581	0.464082560297607	0.483740946249947	0.503315278139375	0.404216159818348	1.11537233943845	0.00305012942085542	0.00717453541568026	-0.149640705623368	-0.147242483048467	-0.151841562129437	0.177189767613179	0.180509715669869	0.174143040356912	0.201758688085467	0.205146638391593	0.198649700738924	0.000255736265359268	0.000364988655055122	0.000373531275477657
102	0.423750140311331	0.19	0.404237574271563	0.386701827250608	0.421773321292518	0.21601762660138	0.497908735433315	0.477707614539306	0.518109856327324	0.99	0.74	1.36	0.332629186673712	0.346695285283741	0.36076138389377	0.461266271967676	0.480772127517695	0.500277983067714	0.470919883057278	0.490830412410524	0.510753507678123	0.404237574271563	1.10481268601681	0.00676518835309887	0.00651341314449583	-0.149640705623368	-0.147242483048467	-0.151841562129437	0.177189767613179	0.180509715669869	0.174143040356912	0.201758688085467	0.205146638391593	0.198649700738924	0.000255736265359268	0.000364988655055122	0.000373531275477657
102	0.423750140311331	0.19	0.404256161572648	0.386688765232555	0.421823557912741	0.214601667810223	0.50073952976945	0.480338246502289	0.52114081303661	1.01	0.73	1.35	0.331282888425636	0.345353381661494	0.359423874897352	0.4577085623633	0.477148700854404	0.496588839345508	0.46722085742265	0.487070524616733	0.506903050142961	0.404256161572648	1.10832672837511	0.000489378614639592	0.00128738952152213	-0.149640705623368	-0.147242483048467	-0.151841562129437	0.177189767613179	0.180509715669869	0.174143040356912	0.201758688085467	0.205146638391593	0.198649700738924	0.000255736265359268	0.000364988655055122	0.000373531275477657
102	0.423750140311331	0.19	0.404357362535788	0.38675064380121	0.421964081270367	0.215408222752367	0.493042650127364	0.473002895743618	0.513082404511109	0.99	0.74	1.35	0.329175388055662	0.34312159004548	0.357067792035299	0.456381085764049	0.475716622494158	0.495052159224267	0.465862309187496	0.485559192469603	0.505343847881619	0.404357362535788	1.10100282858456	0.00348730232145411	0.00102031141580029	-0.149640705623368	-0.147242483048467	-0.151841562129437	0.177189767613179	0.180509715669869	0.174143040356912	0.201758688085467	0.205146638391593	0.198649700738924	0.000255736265359268	0.000364988655055122	0.000373531275477657
102	0.423750140311331	0.19	0.404380864846071	0.386786225707858	0.421975503984283	0.216363474837108	0.503052920790526	0.482663907731217	0.523441933849836	1	0.74	1.36	0.334080663859567	0.348193123708313	0.362305583557059	0.462210508284044	0.481735515102664	0.501260521921284	0.471650682505451	0.491569709712463	0.51143581604648	0.404380864846071	1.1103785709293	-0.00396238794222046	-0.00223387148045005	-0.149640705623368	-0.147242483048467	-0.151841562129437	0.177189767613179	0.180509715669869	0.174143040356912	0.201758688085467	0.205146638391593	0.198649700738924	0.000255736265359268	0.000364988655055122	0.000373531275477657
102	0.423750140311331	0.19	0.40441561422984	0.386883537566775	0.421947690892905	0.218691028641641	0.496065731529718	0.476096915470279	0.516034547589156	1	0.75	1.35	0.329048281417439	0.342849472714402	0.356650664011364	0.454988680791829	0.474072159345527	0.493155637899224	0.464893284343781	0.484312769226099	0.503851895637617	0.40441561422984	1.10939760206642	0.0019736413427699	0.00433750484945097	-0.149640705623368	-0.147242483048467	-0.151841562129437	0.177189767613179	0.180509715669869	0.174143040356912	0.201758688085467	0.205146638391593	0.198649700738924	0.000255736265359268	0.000364988655055122	0.000373531275477657
102	0.423750140311331	0.19	0.404434242362437	0.386754989865283	0.422113494859591	0.215810913910308	0.498632547254112	0.478389705242544	0.51887538926568	1	0.73	1.36	0.332440653711567	0.346507728227507	0.360574802743448	0.460648517091238	0.480140648824326	0.499632780557415	0.469918179392216	0.489791705972714	0.509652460848512	0.404434242362437	1.09987145994726	0.00179957516540502	-0.00110947022673731	-0.149640705623368	-0.147242483048467	-0.151841562129437	0.177189767613179	0.180509715669869	0.174143040356912	0.201758688085467	0.205146638391593	0.198649700738924	0.000255736265359268	0.000364988655055122	0.000373531275477657
102	0.423750140311331	0.19	0.404473134195477	0.386617634599953	0.422328633791	0.207004603558998	0.488947844973079	0.468566866261447	0.509328823684711	0.99	0.73	1.33	0.326975436853743	0.341197696039317	0.355419955224891	0.453809868077565	0.473548970277029	0.493288072476493	0.463488062178343	0.48369765089824	0.503836616341514	0.404473134195477	1.0921296286267	-0.00321503873028491	-0.0087442505773161	-0.149640705623368	-0.147242483048467	-0.151841562129437	0.177189767613179	0.180509715669869	0.174143040356912	0.201758688085467	0.205146638391593	0.198649700738924	0.000255736265359268	0.000364988655055122	0.000373531275477657
102	0.423750140311331	0.19	0.404492623054508	0.386960516168383	0.422024729940633	0.221082517675201	0.504211521490095	0.484055794924035	0.524367248056154	1	0.74	1.35	0.334490103939776	0.348418025358671	0.362345946777567	0.46248198416843	0.481739393153876	0.500996802139322	0.472236836325886	0.491863509106185	0.51152337364548	0.404492623054508	1.10656201046959	-0.00167748002598664	-0.00198509029132257	-0.149640705623368	-0.147242483048467	-0.151841562129437	0.177189767613179	0.180509715669869	0.174143040356912	0.201758688085467	0.205146638391593	0.198649700738924	0.000255736265359268	0.000364988655055122	0.000373531275477657
102	0.423750140311331	0.19	0.404511993034019	0.386671531993905	0.422352454074133	0.211939576455845	0.495631392156786	0.475277395376173	0.515985388937399	1	0.74	1.35	0.328854180557878	0.342937528508959	0.35702087646004	0.454918796212897	0.474400925604363	0.493883054995829	0.464605202720546	0.484508311693132	0.504425868852244	0.404511993034019	1.10914758232167	0.00210257625042361	0.00354997061691911	-0.149640705623368	-0.147242483048467	-0.151841562129437	0.177189767613179	0.180509715669869	0.174143040356912	0.201758688085467	0.205146638391593	0.198649700738924	0.000255736265359268	0.000364988655055122	0.000373531275477657
102	0.423750140311331	0.19	0.404530678696228	0.386861432292241	0.422199925100216	0.209766538052788	0.489226467322411	0.469003880213841	0.509449054430982	1.01	0.75	1.35	0.323680544503505	0.337637055915707	0.35159356732791	0.447319092686312	0.466606671529052	0.485894250371792	0.45728794999939	0.477061985961059	0.496780704027966	0.404530678696228	1.1101492937673	-0.000749722820740492	0.00245717408786824	-0.149640705623368	-0.147242483048467	-0.151841562129437	0.177189767613179	0.180509715669869	0.174143040356912	0.201758688085467	0.205146638391593	0.198649700738924	0.000255736265359268	0.000364988655055122	0.000373531275477657
102	0.423750140311331	0.19	0.404530900755496	0.386907291837093	0.4221545096739	0.217565688666469	0.503578454233968	0.483240229174834	0.523916679293103	1.01	0.75	1.35	0.333322573616248	0.347351185288486	0.361379796960724	0.460546934177851	0.479930062138033	0.499313190098215	0.470528901573767	0.490285457116655	0.510150063863371	0.404530900755496	1.11330962692607	-0.00419759275498401	-0.000553842624037581	-0.149640705623368	-0.147242483048467	-0.151841562129437	0.177189767613179	0.180509715669869	0.174143040356912	0.201758688085467	0.205146638391593	0.198649700738924	0.000255736265359268	0.000364988655055122	0.000373531275477657
102	0.423750140311331	0.19	0.404547224259929	0.386642340030474	0.422452108489383	0.213438457210228	0.496408005166452	0.476113149730877	0.516702860602027	1	0.74	1.34	0.32949828399794	0.343543516825027	0.357588749652114	0.45584493066927	0.475275830601779	0.494706730534288	0.465523530952559	0.485407650170842	0.50524132320057	0.404547224259929	1.10030021060414	-0.00446919016480543	-0.00672627734992074	-0.149640705623368	-0.147242483048467	-0.151841562129437	0.177189767613179	0.180509715669869	0.174143040356912	0.201758688085467	0.205146638391593	0.198649700738924	0.000255736265359268	0.000364988655055122	0.000373531275477657
102	0.423750140311331	0.19	0.404574456358015	0.38700268445817	0.422146228257859	0.213782875313925	0.497126091101153	0.476822702937635	0.51742947926467	1	0.74	1.34	0.330437281898373	0.344507493649507	0.35857770540064	0.457383369177433	0.476859019197314	0.496334669217194	0.467386275623769	0.487321590886754	0.507212888093071	0.404574456358015	1.10657278686856	0.000532546422360875	0.00178344845811258	-0.149640705623368	-0.147242483048467	-0.151841562129437	0.177189767613179	0.180509715669869	0.174143040356912	0.201758688085467	0.205146638391593	0.198649700738924	0.000255736265359268	0.000364988655055122	0.000373531275477657
102	0.423750140311331	0.19	0.404675369745163	0.38704446870819	0.422306270782136	0.212048259015946	0.490868487626255	0.470716644460868	0.511020330791641	1	0.73	1.36	0.326264631908678	0.340232342143711	0.354200052378744	0.451639147085875	0.470974263798919	0.490309380511964	0.460640865520403	0.480374673858311	0.500031357197448	0.404675369745163	1.10530719963217	0.000189854697711063	-0.000478444109525507	-0.149640705623368	-0.147242483048467	-0.151841562129437	0.177189767613179	0.180509715669869	0.174143040356912	0.201758688085467	0.205146638391593	0.198649700738924	0.000255736265359268	0.000364988655055122	0.000373531275477657
102	0.423750140311331	0.19	0.404759918188885	0.387237521445777	0.422282314931993	0.214225947011437	0.493571483368182	0.473439802648285	0.513703164088078	1	0.73	1.33	0.329280298596962	0.343282006526092	0.357283714455222	0.456419490587285	0.47582743095783	0.495235371328376	0.466285163876456	0.486120594340216	0.505909770697668	0.404759918188885	1.09724907845332	-0.0029219182703476	-0.0069262661370665	-0.149640705623368	-0.147242483048467	-0.151841562129437	0.177189767613179	0.180509715669869	0.174143040356912	0.201758688085467	0.205146638391593	0.198649700738924	0.000255736265359268	0.000364988655055122	0.000373531275477657
102	0.423750140311331	0.19	0.404768153683673	0.387243717843016	0.422292589524331	0.215718040351607	0.493539952715778	0.473498353986333	0.513581551445222	0.99	0.74	1.35	0.330332779161927	0.344314658827209	0.35829653849249	0.458424201617379	0.477827761987404	0.49723132235743	0.467966705365328	0.487761606252862	0.50756170984182	0.404768153683673	1.10177099185743	0.00630044563098659	0.00454256877105976	-0.149640705623368	-0.147242483048467	-0.151841562129437	0.177189767613179	0.180509715669869	0.174143040356912	0.201758688085467	0.205146638391593	0.198649700738924	0.000255736265359268	0.000364988655055122	0.000373531275477657
102	0.423750140311331	0.19	0.40484608935419	0.387190450024548	0.422501728683831	0.212009065445268	0.491825062992706	0.471631580654273	0.51201854533114	0.99	0.73	1.36	0.328255215016967	0.342309863091526	0.356364511166085	0.455123702783348	0.474610380162349	0.49409705754135	0.464266318556089	0.484110554216835	0.503953160135956	0.40484608935419	1.10350935621341	-0.00472756278601208	-0.00673522643668531	-0.149640705623368	-0.147242483048467	-0.151841562129437	0.177189767613179	0.180509715669869	0.174143040356912	0.201758688085467	0.205146638391593	0.198649700738924	0.000255736265359268	0.000364988655055122	0.000373531275477657
102	0.423750140311331	0.19	0.404864484609526	0.387225845849951	0.422503123369102	0.21289254008449	0.487484545984478	0.467522051336273	0.507447040632683	1	0.73	1.35	0.32504830665877	0.338927384797518	0.352806462936266	0.450491071580733	0.469726368781776	0.488961665982819	0.459776500080076	0.479424433010422	0.499081848846794	0.404864484609526	1.09873767632627	-0.00322224588128102	-0.00652166861791029	-0.149640705623368	-0.147242483048467	-0.151841562129437	0.177189767613179	0.180509715669869	0.174143040356912	0.201758688085467	0.205146638391593	0.198649700738924	0.000255736265359268	0.000364988655055122	0.000373531275477657
102	0.423750140311331	0.19	0.404978343650656	0.387428914703111	0.4225277725982	0.21806899182112	0.498190660718827	0.478099732143039	0.518281589294615	1.01	0.74	1.36	0.329986919214321	0.343853782504878	0.357720645795435	0.456049725326057	0.475214058293708	0.494378391261358	0.465487198084546	0.485089022879306	0.504602611693662	0.404978343650656	1.10978762680401	0.00455014431226364	0.00590489124310816	-0.149640705623368	-0.147242483048467	-0.151841562129437	0.177189767613179	0.180509715669869	0.174143040356912	0.201758688085467	0.205146638391593	0.198649700738924	0.000255736265359268	0.000364988655055122	0.000373531275477657
102	0.423750140311331	0.19	0.40499739133395	0.387360339726851	0.422634442941048	0.218852071527608	0.494630506929984	0.474728843461065	0.514532170398903	0.99	0.73	1.35	0.331052614735342	0.344931058861328	0.358809502987314	0.459348366984476	0.478605247497725	0.497862128010973	0.468813991469719	0.488471449802362	0.50810337567738	0.40499739133395	1.09732069174011	-0.00146237797625774	-0.00565404829046484	-0.149640705623368	-0.147242483048467	-0.151841562129437	0.177189767613179	0.180509715669869	0.174143040356912	0.201758688085467	0.205146638391593	0.198649700738924	0.000255736265359268	0.000364988655055122	0.000373531275477657
102	0.423750140311331	0.19	0.405073163906907	0.387445436229994	0.422700891583819	0.219543435497859	0.501014298571578	0.480896454888906	0.521132142254249	1	0.74	1.35	0.332804322803785	0.346726873646108	0.360649424488432	0.460416386971348	0.479677466581863	0.498938546192379	0.470123042678459	0.489730642487251	0.509432284727495	0.405073163906907	1.10445398924298	0.00354065385766743	0.00266723360804733	-0.149640705623368	-0.147242483048467	-0.151841562129437	0.177189767613179	0.180509715669869	0.174143040356912	0.201758688085467	0.205146638391593	0.198649700738924	0.000255736265359268	0.000364988655055122	0.000373531275477657
102	0.423750140311331	0.19	0.405107120518916	0.387544774776209	0.422669466261622	0.214430726726135	0.49433006939384	0.474179703711341	0.514480435076339	1	0.73	1.35	0.32832213485319	0.342274252641382	0.356226370429574	0.454304216052959	0.473609968730516	0.492915721408072	0.463531397722048	0.483246585021615	0.502978673305765	0.405107120518916	1.10457573569506	0.00378237392273443	0.00281827729857998	-0.149640705623368	-0.147242483048467	-0.151841562129437	0.177189767613179	0.180509715669869	0.174143040356912	0.201758688085467	0.205146638391593	0.198649700738924	0.000255736265359268	0.000364988655055122	0.000373531275477657
102	0.423750140311331	0.19	0.405110952056842	0.387353808382166	0.422868095731517	0.213192354987178	0.492150906881248	0.472015336813165	0.512286476949331	1	0.74	1.37	0.326937557072804	0.340884294763094	0.354831032453385	0.452449260944773	0.471750167261747	0.491051073578721	0.461519084963852	0.481216929773382	0.500935666533089	0.405110952056842	1.10937154970418	0.00107570564534491	0.00275302263762335	-0.149640705623368	-0.147242483048467	-0.151841562129437	0.177189767613179	0.180509715669869	0.174143040356912	0.201758688085467	0.205146638391593	0.198649700738924	0.000255736265359268	0.000364988655055122	0.000373531275477657
102	0.423750140311331	0.19	0.405113790416204	0.387400656298258	0.422826924534151	0.212239264079223	0.492800854669631	0.472581237899362	0.5130204714399	1	0.73	1.35	0.328744164483013	0.342809642517764	0.356875120552514	0.455709142367015	0.475206878371785	0.494704614376554	0.46488296306614	0.4848372014594	0.50470006888859	0.405113790416204	1.09993782636891	-0.00348933981023952	-0.00627697510221944	-0.149640705623368	-0.147242483048467	-0.151841562129437	0.177189767613179	0.180509715669869	0.174143040356912	0.201758688085467	0.205146638391593	0.198649700738924	0.000255736265359268	0.000364988655055122	0.000373531275477657
102	0.423750140311331	0.19	0.405124012000745	0.387531639349532	0.422716384651959	0.213511984955597	0.490103822221655	0.470071090138561	0.510136554304749	1	0.74	1.37	0.325772931123166	0.339656196837701	0.353539462552236	0.450934840904152	0.470152055160197	0.489369269416242	0.460010644928116	0.479633273225159	0.499250203307131	0.405124012000745	1.10760124130953	0.00398360252557657	0.00492126390915402	-0.149640705623368	-0.147242483048467	-0.151841562129437	0.177189767613179	0.180509715669869	0.174143040356912	0.201758688085467	0.205146638391593	0.198649700738924	0.000255736265359268	0.000364988655055122	0.000373531275477657
102	0.423750140311331	0.19	0.405179933911034	0.387531066715469	0.422828801106598	0.212792726097523	0.497093526031215	0.476731479059411	0.51745557300302	0.99	0.74	1.35	0.332608904186627	0.346815220378817	0.361021536571007	0.461594028356123	0.481309527961553	0.501025027566983	0.47133433291361	0.491448583194742	0.511563674697475	0.405179933911034	1.1033308732248	-0.00963871067444776	-0.0116450692228547	-0.149640705623368	-0.147242483048467	-0.151841562129437	0.177189767613179	0.180509715669869	0.174143040356912	0.201758688085467	0.205146638391593	0.198649700738924	0.000255736265359268	0.000364988655055122	0.000373531275477657
102	0.423750140311331	0.19	0.405309859220831	0.38748301234448	0.423136706097182	0.208453454908423	0.490786473693477	0.470418706007407	0.511154241379548	1	0.74	1.36	0.32597070511118	0.340084292664955	0.35419788021873	0.45118554367487	0.470720571129196	0.490255598583522	0.460485793781981	0.480448602407511	0.500415700845599	0.405309859220831	1.10508359219262	-0.00349911902246927	-0.00359136507045175	-0.149640705623368	-0.147242483048467	-0.151841562129437	0.177189767613179	0.180509715669869	0.174143040356912	0.201758688085467	0.205146638391593	0.198649700738924	0.000255736265359268	0.000364988655055122	0.000373531275477657
102	0.423750140311331	0.19	0.40535208021849	0.387666421187549	0.423037739249431	0.213270161677603	0.492360827148342	0.472221339289318	0.512500315007367	1.01	0.75	1.36	0.325907293975946	0.339806720884679	0.353706147793413	0.450399723305731	0.469608554005494	0.488817384705257	0.460077312565	0.479672783693872	0.499282950803579	0.40535208021849	1.10626526738477	0.00673334616952293	0.00681570073736397	-0.149640705623368	-0.147242483048467	-0.151841562129437	0.177189767613179	0.180509715669869	0.174143040356912	0.201758688085467	0.205146638391593	0.198649700738924	0.000255736265359268	0.000364988655055122	0.000373531275477657
102	0.423750140311331	0.19	0.405475217039022	0.387918165142167	0.423032268935877	0.216672924377655	0.497141830152469	0.477010766536507	0.51727289376843	1.01	0.74	1.36	0.329051506615569	0.342938314371929	0.356825122128288	0.454659362740212	0.473847140453014	0.493034918165816	0.463870981943196	0.483481836796868	0.50306824045443	0.405475217039022	1.11086843716617	-0.00105558583913106	0.000639245414459624	-0.149640705623368	-0.147242483048467	-0.151841562129437	0.177189767613179	0.180509715669869	0.174143040356912	0.201758688085467	0.205146638391593	0.198649700738924	0.000255736265359268	0.000364988655055122	0.000373531275477657
102	0.423750140311331	0.19	0.405578742005747	0.387792255898758	0.423365228112736	0.21611246396042	0.500800628515225	0.480487865335163	0.521113391695288	1	0.74	1.35	0.331970361044855	0.346004503867589	0.360038646690322	0.458969197028445	0.478372252295364	0.497775307562284	0.468831876011308	0.488603474669579	0.508406754922635	0.405578742005747	1.10610148910106	-0.00680334581973208	-0.00611565375901268	-0.149640705623368	-0.147242483048467	-0.151841562129437	0.177189767613179	0.180509715669869	0.174143040356912	0.201758688085467	0.205146638391593	0.198649700738924	0.000255736265359268	0.000364988655055122	0.000373531275477657
102	0.423750140311331	0.19	0.405732872744201	0.388072972539668	0.423392772948733	0.210593528038408	0.489355002048414	0.469177424228598	0.50953257986823	1	0.74	1.36	0.324234675307894	0.338178804021385	0.352122932734876	0.448316051141662	0.467596458813997	0.486876866486332	0.457462250543641	0.477134554497111	0.496834770481567	0.405732872744201	1.10976016239855	-0.00603802083379807	-0.00396909247635867	-0.149640705623368	-0.147242483048467	-0.151841562129437	0.177189767613179	0.180509715669869	0.174143040356912	0.201758688085467	0.205146638391593	0.198649700738924	0.000255736265359268	0.000364988655055122	0.000373531275477657
102	0.423750140311331	0.19	0.405804542174432	0.388221971391218	0.423387112957646	0.215533081067651	0.496757127675549	0.47657385332774	0.516940402023358	0.99	0.73	1.34	0.331568400953713	0.345610581309988	0.359652761666263	0.459649314881354	0.479115821827241	0.498582328773128	0.469342408306529	0.489181535721613	0.509078801547177	0.405804542174432	1.09929760873033	0.00029975987285655	-0.00323169207235961	-0.149640705623368	-0.147242483048467	-0.151841562129437	0.177189767613179	0.180509715669869	0.174143040356912	0.201758688085467	0.205146638391593	0.198649700738924	0.000255736265359268	0.000364988655055122	0.000373531275477657
102	0.423750140311331	0.19	0.405816252715672	0.387894311227286	0.423738194204058	0.208968956396999	0.493489732671688	0.473041717153727	0.513937748189649	0.99	0.74	1.33	0.32914954842422	0.343377585465869	0.357605622507517	0.456316832851652	0.476041887410053	0.495766941968455	0.466185587987158	0.486347131678601	0.50652221213828	0.405816252715672	1.09713752137724	-0.000792998146449071	-0.00448345934548415	-0.149640705623368	-0.147242483048467	-0.151841562129437	0.177189767613179	0.180509715669869	0.174143040356912	0.201758688085467	0.205146638391593	0.198649700738924	0.000255736265359268	0.000364988655055122	0.000373531275477657
102	0.423750140311331	0.19	0.405906302310896	0.388263627533207	0.423548977088584	0.216603978961656	0.50028378806439	0.480021379735365	0.520546196393414	1.01	0.74	1.36	0.330256018028608	0.344196610204112	0.358137202379615	0.455862066923476	0.475104675131487	0.494347283339497	0.465333595606754	0.485058406529776	0.504663064724895	0.405906302310896	1.11335560232801	0.0106228703434936	0.014328646642681	-0.149640705623368	-0.147242483048467	-0.151841562129437	0.177189767613179	0.180509715669869	0.174143040356912	0.201758688085467	0.205146638391593	0.198649700738924	0.000255736265359268	0.000364988655055122	0.000373531275477657
102	0.423750140311331	0.19	0.40594193879579	0.387971529019595	0.423912348571986	0.21467051017906	0.502456315311119	0.481989266005124	0.522923364617113	0.99	0.74	1.35	0.335817309576015	0.350077356256859	0.364337402937703	0.465798750840915	0.485578290910653	0.50535783098039	0.475715183706254	0.495931845010827	0.516065725631673	0.40594193879579	1.10214291053435	-0.0058091021767227	-0.00745947985724578	-0.149640705623368	-0.147242483048467	-0.151841562129437	0.177189767613179	0.180509715669869	0.174143040356912	0.201758688085467	0.205146638391593	0.198649700738924	0.000255736265359268	0.000364988655055122	0.000373531275477657
102	0.423750140311331	0.19	0.405984252538995	0.388322393575605	0.423646111502385	0.215668569758957	0.495432851815928	0.475311444660603	0.515554258971253	1	0.74	1.35	0.329597367375584	0.343550245853027	0.357503124330471	0.456331728705552	0.475649665637902	0.494967602570253	0.465807968036133	0.48551159992628	0.505281762642032	0.405984252538995	1.10691281564102	0.00084970074531179	0.00132434210206196	-0.149640705623368	-0.147242483048467	-0.151841562129437	0.177189767613179	0.180509715669869	0.174143040356912	0.201758688085467	0.205146638391593	0.198649700738924	0.000255736265359268	0.000364988655055122	0.000373531275477657
102	0.423750140311331	0.19	0.406006422434899	0.388319588658812	0.423693256210987	0.214712520663558	0.495158254346525	0.474990996898648	0.515325511794402	1	0.74	1.36	0.329613528911589	0.343608322369288	0.357603115826988	0.456481765461915	0.475863154466002	0.495244543470089	0.465842087887245	0.485631607978359	0.505402395448965	0.406006422434899	1.10578384300921	0.00366993857330983	0.00390191807061719	-0.149640705623368	-0.147242483048467	-0.151841562129437	0.177189767613179	0.180509715669869	0.174143040356912	0.201758688085467	0.205146638391593	0.198649700738924	0.000255736265359268	0.000364988655055122	0.000373531275477657
102	0.423750140311331	0.19	0.406012856921001	0.388422617979587	0.423603095862415	0.216782916805533	0.498586452375196	0.478403430561607	0.518769474188784	1	0.74	1.36	0.331588915141285	0.345578083863559	0.359567252585832	0.459007477277021	0.478372217023154	0.497736956769286	0.468749164248729	0.488505531891149	0.508298370092868	0.406012856921001	1.10743322334376	0.00156974471404084	0.00183553611937965	-0.149640705623368	-0.147242483048467	-0.151841562129437	0.177189767613179	0.180509715669869	0.174143040356912	0.201758688085467	0.205146638391593	0.198649700738924	0.000255736265359268	0.000364988655055122	0.000373531275477657
102	0.423750140311331	0.19	0.406116162339277	0.388457090535192	0.423775234143363	0.21419750189706	0.497482982552759	0.477190045928248	0.517775919177269	1	0.73	1.34	0.330605726600144	0.344665032980993	0.358724339361843	0.457570502011886	0.477029099855247	0.496487697698608	0.467210694270376	0.487094891496964	0.506895000825945	0.406116162339277	1.10512145646199	-0.00557307802725364	-0.00575499781716256	-0.149640705623368	-0.147242483048467	-0.151841562129437	0.177189767613179	0.180509715669869	0.174143040356912	0.201758688085467	0.205146638391593	0.198649700738924	0.000255736265359268	0.000364988655055122	0.000373531275477657
102	0.423750140311331	0.19	0.406128261628938	0.388483157121725	0.42377336613615	0.213519515557114	0.495840249808389	0.47557349874199	0.516107000874789	0.99	0.73	1.36	0.33086154367932	0.34496133805586	0.359061132432399	0.458663558546168	0.478209685882686	0.497755813219204	0.467914916148294	0.487874621937884	0.50778807558022	0.406128261628938	1.10691018842461	-0.00490523518560852	-0.00437761277943712	-0.149640705623368	-0.147242483048467	-0.151841562129437	0.177189767613179	0.180509715669869	0.174143040356912	0.201758688085467	0.205146638391593	0.198649700738924	0.000255736265359268	0.000364988655055122	0.000373531275477657
102	0.423750140311331	0.19	0.406188197180594	0.388325750223394	0.424050644137794	0.207131039713708	0.482579628112187	0.462471841499248	0.502687414725126	1.01	0.73	1.35	0.31935409333087	0.333239271597829	0.347124449864787	0.441436589862075	0.460629785978221	0.479822982094366	0.450644020347897	0.470308117136471	0.489872250416691	0.406188197180594	1.09879227565781	-0.00115386362034398	-0.00359189450787252	-0.149640705623368	-0.147242483048467	-0.151841562129437	0.177189767613179	0.180509715669869	0.174143040356912	0.201758688085467	0.205146638391593	0.198649700738924	0.000255736265359268	0.000364988655055122	0.000373531275477657
102	0.423750140311331	0.19	0.406232473582245	0.388481356423685	0.423983590740805	0.212430643465294	0.493901241278444	0.473648066612482	0.514154415944405	1	0.74	1.34	0.327138696383159	0.341127135532144	0.355115574681128	0.452232723974739	0.471570179342877	0.490907634711015	0.461868152968682	0.481604253691143	0.501342524824653	0.406232473582245	1.10452838522574	-0.00491368476366365	-0.00549433648760578	-0.149640705623368	-0.147242483048467	-0.151841562129437	0.177189767613179	0.180509715669869	0.174143040356912	0.201758688085467	0.205146638391593	0.198649700738924	0.000255736265359268	0.000364988655055122	0.000373531275477657
102	0.423750140311331	0.19	0.406250193258355	0.388311037244477	0.424189349272234	0.204328314333366	0.487988649468068	0.46748035407687	0.508496944859265	1	0.75	1.35	0.323255146735035	0.337436303179691	0.351617459624346	0.447064631349352	0.466677291942917	0.486289952536482	0.45670734693849	0.476760410114836	0.496757831130991	0.406250193258355	1.10280983201365	0.00425791857086336	0.00411383655113255	-0.149640705623368	-0.147242483048467	-0.151841562129437	0.177189767613179	0.180509715669869	0.174143040356912	0.201758688085467	0.205146638391593	0.198649700738924	0.000255736265359268	0.000364988655055122	0.000373531275477657
102	0.423750140311331	0.19	0.406269551505457	0.388633533304541	0.423905569706372	0.214812644139096	0.496195440674874	0.475991938183324	0.516398943166425	0.99	0.73	1.36	0.331680556177581	0.345758754578815	0.359836952980048	0.460083341162164	0.479611602428452	0.499139863694739	0.469411718073734	0.489342226254858	0.509310807583175	0.406269551505457	1.10353479072502	-0.00419433092323765	-0.00485993014435321	-0.149640705623368	-0.147242483048467	-0.151841562129437	0.177189767613179	0.180509715669869	0.174143040356912	0.201758688085467	0.205146638391593	0.198649700738924	0.000255736265359268	0.000364988655055122	0.000373531275477657
102	0.423750140311331	0.19	0.406330837524311	0.388671787186037	0.423989887862585	0.214108691581309	0.494739838885451	0.474553472789353	0.514926204981549	1	0.73	1.35	0.329211412656908	0.343215276246493	0.357219139836078	0.455872131529345	0.475263838191967	0.494655544854589	0.465141893757601	0.484904750949281	0.504733198357585	0.406330837524311	1.10140316937416	0.00414711404119795	0.00128746794202004	-0.149640705623368	-0.147242483048467	-0.151841562129437	0.177189767613179	0.180509715669869	0.174143040356912	0.201758688085467	0.205146638391593	0.198649700738924	0.000255736265359268	0.000364988655055122	0.000373531275477657
102	0.423750140311331	0.19	0.406351017091388	0.388721073421102	0.423980960761674	0.21441499355785	0.4971947392481	0.47692665457379	0.517462823922411	1	0.75	1.36	0.331328956021868	0.345409534809613	0.359490113597358	0.459057110361199	0.478565788045527	0.498074465729855	0.468974216782799	0.488870994684177	0.508787397521179	0.406351017091388	1.10706794878137	0.00431825692788758	0.0054909796212218	-0.149640705623368	-0.147242483048467	-0.151841562129437	0.177189767613179	0.180509715669869	0.174143040356912	0.201758688085467	0.205146638391593	0.198649700738924	0.000255736265359268	0.000364988655055122	0.000373531275477657
102	0.423750140311331	0.19	0.40639785772638	0.38871989496216	0.424075820490599	0.210973062418658	0.492385270435479	0.472105892349566	0.512664648521391	0.99	0.74	1.36	0.328732033061031	0.342852765920809	0.356973498780587	0.45586377825206	0.475445473936555	0.495027169621049	0.46526460180554	0.485238447607971	0.505215337056993	0.40639785772638	1.10246072546676	0.00269429456945959	0.00142299870352414	-0.149640705623368	-0.147242483048467	-0.151841562129437	0.177189767613179	0.180509715669869	0.174143040356912	0.201758688085467	0.205146638391593	0.198649700738924	0.000255736265359268	0.000364988655055122	0.000373531275477657
102	0.423750140311331	0.19	0.406416656991901	0.388471586255391	0.424361727728411	0.214890507007104	0.502572520385222	0.482114085532808	0.523030955237636	1	0.75	1.35	0.334067188286877	0.34824327650538	0.362419364723884	0.462388015590165	0.482009377789184	0.501630739988204	0.472540532669713	0.492591562265041	0.512589095300681	0.406416656991901	1.10699064404846	-0.00147586632849845	0.000280796794822502	-0.149640705623368	-0.147242483048467	-0.151841562129437	0.177189767613179	0.180509715669869	0.174143040356912	0.201758688085467	0.205146638391593	0.198649700738924	0.000255736265359268	0.000364988655055122	0.000373531275477657
102	0.423750140311331	0.19	0.40645502879094	0.388749492948071	0.424160564633809	0.211890967462152	0.493822091460343	0.473539445363632	0.514104737557055	1.01	0.75	1.37	0.325296604506078	0.339229711811621	0.353162819117164	0.448752609788487	0.467973585904482	0.487194562020476	0.458148242797121	0.477739491200117	0.497387929750322	0.40645502879094	1.11421103938622	0.00439994653862112	0.00798882452435764	-0.149640705623368	-0.147242483048467	-0.151841562129437	0.177189767613179	0.180509715669869	0.174143040356912	0.201758688085467	0.205146638391593	0.198649700738924	0.000255736265359268	0.000364988655055122	0.000373531275477657
102	0.423750140311331	0.19	0.406461660648284	0.388857162264009	0.424066159032559	0.217289996054926	0.496208373283859	0.476151564564151	0.516265182003567	0.99	0.73	1.35	0.332315781399091	0.346313832772003	0.360311884144916	0.461247451279137	0.480676457904846	0.500105464530554	0.471037959509107	0.490755866804637	0.510572972805069	0.406461660648284	1.09917673057254	0.00365405515831793	0.000283349489210385	-0.149640705623368	-0.147242483048467	-0.151841562129437	0.177189767613179	0.180509715669869	0.174143040356912	0.201758688085467	0.205146638391593	0.198649700738924	0.000255736265359268	0.000364988655055122	0.000373531275477657
102	0.423750140311331	0.19	0.40647722120222	0.388550883355904	0.424403559048537	0.212196820037602	0.493296681834664	0.473054151854989	0.51353921181434	1	0.74	1.36	0.327918657961377	0.341950673616771	0.355982689272165	0.45394686983348	0.473371777290165	0.492796684746851	0.46319957777584	0.483033751032362	0.502901638437729	0.40647722120222	1.10346860985425	-0.00435722159296223	-0.00467579370063636	-0.149640705623368	-0.147242483048467	-0.151841562129437	0.177189767613179	0.180509715669869	0.174143040356912	0.201758688085467	0.205146638391593	0.198649700738924	0.000255736265359268	0.000364988655055122	0.000373531275477657
102	0.423750140311331	0.19	0.4065306490386	0.388869163326574	0.424192134750626	0.210350068304495	0.489137711199973	0.4689543130569	0.509321109343047	1.01	0.74	1.36	0.322875681035558	0.336771978051311	0.350668275067063	0.445798548285488	0.464985341841129	0.48417213539677	0.455075859842171	0.474727890278653	0.494334565903095	0.4065306490386	1.11045002413618	-0.00455174928135106	-0.00209039540237943	-0.149640705623368	-0.147242483048467	-0.151841562129437	0.177189767613179	0.180509715669869	0.174143040356912	0.201758688085467	0.205146638391593	0.198649700738924	0.000255736265359268	0.000364988655055122	0.000373531275477657
102	0.423750140311331	0.19	0.406589204288053	0.388823924137856	0.42435448443825	0.21432351398372	0.498996545605805	0.478649485208498	0.519343606003111	1	0.74	1.35	0.331108380613718	0.345183570134641	0.359258759655563	0.45799500187908	0.47746405439637	0.49693310691366	0.467487701910697	0.487386499810363	0.507204951114435	0.406589204288053	1.10620528372965	-0.00625173220048236	-0.00606715056500649	-0.149640705623368	-0.147242483048467	-0.151841562129437	0.177189767613179	0.180509715669869	0.174143040356912	0.201758688085467	0.205146638391593	0.198649700738924	0.000255736265359268	0.000364988655055122	0.000373531275477657
102	0.423750140311331	0.19	0.406601206969432	0.388830139754522	0.424372274184343	0.215193717072046	0.495790666989268	0.47562642238783	0.515954911590706	0.99	0.73	1.35	0.330964447669798	0.344995728866687	0.359027010063575	0.45884175308312	0.478294409426456	0.497747065769792	0.468341501769264	0.488244146256095	0.508025704431281	0.406601206969432	1.10081207901334	0.00450977356950434	0.00171179682751751	-0.149640705623368	-0.147242483048467	-0.151841562129437	0.177189767613179	0.180509715669869	0.174143040356912	0.201758688085467	0.205146638391593	0.198649700738924	0.000255736265359268	0.000364988655055122	0.000373531275477657
102	0.423750140311331	0.19	0.406647456099011	0.388985625636079	0.424309286561944	0.211674211868883	0.494073073656194	0.473766939783725	0.514379207528663	1	0.74	1.36	0.328446724174269	0.342524285504533	0.356601846834796	0.454696053455782	0.474184789704394	0.493673525953005	0.464056014006381	0.483959467781981	0.503844570080528	0.406647456099011	1.10628084744025	0.00766634395290226	0.00751095040914191	-0.149640705623368	-0.147242483048467	-0.151841562129437	0.177189767613179	0.180509715669869	0.174143040356912	0.201758688085467	0.205146638391593	0.198649700738924	0.000255736265359268	0.000364988655055122	0.000373531275477657
102	0.423750140311331	0.19	0.406661066127555	0.38887133475826	0.42445079749685	0.212989918914977	0.491830019903592	0.471695428314484	0.5119646114927	1	0.74	1.36	0.326997080476554	0.340955139577852	0.354913198679151	0.452681952538487	0.472004942940771	0.491327933343055	0.462193224025405	0.481941191990481	0.501652402844343	0.406661066127555	1.10316232167012	0.000736151040572126	0.00033411739389679	-0.149640705623368	-0.147242483048467	-0.151841562129437	0.177189767613179	0.180509715669869	0.174143040356912	0.201758688085467	0.205146638391593	0.198649700738924	0.000255736265359268	0.000364988655055122	0.000373531275477657
102	0.423750140311331	0.19	0.406674437174383	0.389033590882305	0.424315283466462	0.213282126935344	0.501352886805169	0.480846319644285	0.521859453966052	1.01	0.75	1.37	0.331848970122807	0.346001273915269	0.360153577707731	0.458605240962984	0.478163296811467	0.49772135265995	0.468347542951852	0.488237814507851	0.508245435886558	0.406674437174383	1.11559263143993	-0.0096072504372295	-0.00480404710022597	-0.149640705623368	-0.147242483048467	-0.151841562129437	0.177189767613179	0.180509715669869	0.174143040356912	0.201758688085467	0.205146638391593	0.198649700738924	0.000255736265359268	0.000364988655055122	0.000373531275477657
102	0.423750140311331	0.19	0.406726608710624	0.388894949965194	0.424558267456055	0.212715895968769	0.491504689739165	0.471366955615548	0.511642423862781	0.99	0.74	1.35	0.328456149010382	0.342488449156242	0.356520749302103	0.455609798577939	0.475074355604207	0.494538912630475	0.465336590104531	0.485168228718325	0.505080587331304	0.406726608710624	1.09811527446731	0.00311589969491645	-0.000201865852067413	-0.149640705623368	-0.147242483048467	-0.151841562129437	0.177189767613179	0.180509715669869	0.174143040356912	0.201758688085467	0.205146638391593	0.198649700738924	0.000255736265359268	0.000364988655055122	0.000373531275477657
102	0.423750140311331	0.19	0.406727564265567	0.38888249298867	0.424572635542465	0.214357052585127	0.498550134507112	0.478223301216446	0.518876967797779	1	0.73	1.35	0.332251047012941	0.346373344329074	0.360495641645207	0.460346093115175	0.479913057474627	0.499480021834079	0.4699906794678	0.489904534355506	0.509898772683022	0.406727564265567	1.10251863741401	-0.00369551893010426	-0.00499359126988342	-0.149640705623368	-0.147242483048467	-0.151841562129437	0.177189767613179	0.180509715669869	0.174143040356912	0.201758688085467	0.205146638391593	0.198649700738924	0.000255736265359268	0.000364988655055122	0.000373531275477657
102	0.423750140311331	0.19	0.406785487292967	0.388917891312714	0.42465308327322	0.209812164276177	0.49555649145698	0.475075066178074	0.516037916735885	1	0.74	1.35	0.330291021796297	0.344530520698305	0.358770019600313	0.457752450386333	0.477487063453375	0.497221676520417	0.467233242537908	0.487433691410717	0.507569680232842	0.406785487292967	1.100962867828	-0.00242916205505402	-0.00400811445039107	-0.149640705623368	-0.147242483048467	-0.151841562129437	0.177189767613179	0.180509715669869	0.174143040356912	0.201758688085467	0.205146638391593	0.198649700738924	0.000255736265359268	0.000364988655055122	0.000373531275477657
102	0.423750140311331	0.19	0.406875197593452	0.38916894586688	0.424581449320024	0.215335211952899	0.498645215937876	0.478373366101067	0.518917065774685	1	0.74	1.35	0.332704641273818	0.346803541852006	0.360902442430195	0.461162262362537	0.48070476367111	0.500247264979683	0.471192033583866	0.491187226128465	0.511205241784544	0.406875197593452	1.10293412644912	-0.00309888120422146	-0.00380840668669597	-0.149640705623368	-0.147242483048467	-0.151841562129437	0.177189767613179	0.180509715669869	0.174143040356912	0.201758688085467	0.205146638391593	0.198649700738924	0.000255736265359268	0.000364988655055122	0.000373531275477657
102	0.423750140311331	0.19	0.406879784597339	0.389258637518112	0.424500931676567	0.213615591935697	0.496076882195257	0.475806257670182	0.516347506720331	1	0.74	1.34	0.330368325095983	0.344442903067676	0.358517481039369	0.457628423219692	0.477124623174082	0.496620823128473	0.467574422282587	0.48744166658987	0.507363067019316	0.406879784597339	1.1038843451736	-0.00620070744007695	-0.00632778017996284	-0.149640705623368	-0.147242483048467	-0.151841562129437	0.177189767613179	0.180509715669869	0.174143040356912	0.201758688085467	0.205146638391593	0.198649700738924	0.000255736265359268	0.000364988655055122	0.000373531275477657
102	0.423750140311331	0.19	0.406924886324391	0.389296819783789	0.424552952864993	0.21276051775622	0.490750240449954	0.470646095668646	0.510854385231262	1	0.74	1.36	0.326370691891785	0.340311960506468	0.35425322912115	0.4518688710537	0.47117092686471	0.490472982675719	0.461213028398726	0.480944707080879	0.500613924713796	0.406924886324391	1.10451657248903	-0.00346017188534636	-0.00333614587216961	-0.149640705623368	-0.147242483048467	-0.151841562129437	0.177189767613179	0.180509715669869	0.174143040356912	0.201758688085467	0.205146638391593	0.198649700738924	0.000255736265359268	0.000364988655055122	0.000373531275477657
102	0.423750140311331	0.19	0.406932356235784	0.389272674928867	0.424592037542702	0.214019386032794	0.496779321495562	0.476504359999201	0.517054282991923	1	0.74	1.35	0.330555641879306	0.344620577007117	0.358685512134928	0.457728636353697	0.477204702591304	0.496680768828912	0.467237363690183	0.487116948311828	0.506978918937012	0.406932356235784	1.10644955661761	-0.0056767925033022	-0.00512241428985711	-0.149640705623368	-0.147242483048467	-0.151841562129437	0.177189767613179	0.180509715669869	0.174143040356912	0.201758688085467	0.205146638391593	0.198649700738924	0.000255736265359268	0.000364988655055122	0.000373531275477657
102	0.423750140311331	0.19	0.406943922307767	0.388849818618611	0.425038025996922	0.202312678820779	0.488609959072249	0.467947391973444	0.509272526171054	1	0.74	1.36	0.323237502084717	0.337510295758187	0.351783089431658	0.446858985057273	0.466590377775397	0.48632177049352	0.456382350465688	0.476477082329953	0.49664635974561	0.406943922307767	1.10247320517328	0.00119657511975407	0.00162037345634441	-0.149640705623368	-0.147242483048467	-0.151841562129437	0.177189767613179	0.180509715669869	0.174143040356912	0.201758688085467	0.205146638391593	0.198649700738924	0.000255736265359268	0.000364988655055122	0.000373531275477657
102	0.423750140311331	0.19	0.406947403605674	0.389205096682834	0.424689710528515	0.213633811401454	0.49329043572192	0.473134763618114	0.513446107825726	0.99	0.73	1.35	0.329226512402106	0.343251653106442	0.357276793810777	0.456430104746256	0.475874153750859	0.495318202755461	0.465788319458761	0.485648965133978	0.505535229790222	0.406947403605674	1.09836052835535	0.00542696782965376	0.00174629785079913	-0.149640705623368	-0.147242483048467	-0.151841562129437	0.177189767613179	0.180509715669869	0.174143040356912	0.201758688085467	0.205146638391593	0.198649700738924	0.000255736265359268	0.000364988655055122	0.000373531275477657
102	0.423750140311331	0.19	0.407066832428308	0.389342179927388	0.424791484929227	0.214300189656911	0.498605587188923	0.478273060311364	0.518938114066483	0.99	0.73	1.35	0.333071981472632	0.347231664669184	0.361391347865736	0.461906732528055	0.481543487832521	0.501180243136987	0.471540760421209	0.491646346536547	0.511663274082823	0.407066832428308	1.09973307738706	-6.26230878658264e-06	-0.00310072931403052	-0.149640705623368	-0.147242483048467	-0.151841562129437	0.177189767613179	0.180509715669869	0.174143040356912	0.201758688085467	0.205146638391593	0.198649700738924	0.000255736265359268	0.000364988655055122	0.000373531275477657
102	0.423750140311331	0.19	0.407089145565072	0.389388434643247	0.424789856486897	0.217281259806343	0.501196641746578	0.48093768622744	0.521455597265717	1	0.74	1.35	0.334115037775324	0.34818925545966	0.362263473143995	0.462916992642221	0.482416846846944	0.501916701051668	0.472809677997938	0.492609606914516	0.512512911558726	0.407089145565072	1.10526356498116	0.00548575262056217	0.00526818003950839	-0.149640705623368	-0.147242483048467	-0.151841562129437	0.177189767613179	0.180509715669869	0.174143040356912	0.201758688085467	0.205146638391593	0.198649700738924	0.000255736265359268	0.000364988655055122	0.000373531275477657
102	0.423750140311331	0.19	0.407307169012136	0.389539842625601	0.425074495398671	0.21287913495069	0.495801242792894	0.475497367235351	0.516105118350437	1	0.74	1.35	0.32903031551874	0.34308000546717	0.357129695415601	0.455175216571243	0.474611330398485	0.494047444225728	0.464794927519397	0.484561865952768	0.504448591500253	0.407307169012136	1.10632049249955	-0.00964052619499942	-0.00871443551451021	-0.149640705623368	-0.147242483048467	-0.151841562129437	0.177189767613179	0.180509715669869	0.174143040356912	0.201758688085467	0.205146638391593	0.198649700738924	0.000255736265359268	0.000364988655055122	0.000373531275477657
102	0.423750140311331	0.19	0.407317702560771	0.389441445805966	0.425193959315576	0.209444519261142	0.495565737259183	0.475061193191412	0.516070281326955	1	0.74	1.35	0.329205560584075	0.34341469831432	0.357623836044566	0.455672570945504	0.475340265224338	0.495007959503172	0.465382637866892	0.485473588074042	0.505527230807185	0.407317702560771	1.10155402173896	-0.00407904682876899	-0.00585475520947362	-0.149640705623368	-0.147242483048467	-0.151841562129437	0.177189767613179	0.180509715669869	0.174143040356912	0.201758688085467	0.205146638391593	0.198649700738924	0.000255736265359268	0.000364988655055122	0.000373531275477657
102	0.423750140311331	0.19	0.407324119166394	0.38942195089154	0.425226287441248	0.21180611987477	0.493569279506199	0.473291865622604	0.513846693389794	0.99	0.74	1.34	0.330141741421964	0.344286122970245	0.358430504518526	0.458133723967498	0.477761712128041	0.497389700288583	0.467934986082505	0.487933190181319	0.508037338900407	0.407324119166394	1.09532440258045	-0.00902137280962734	-0.0124619442226539	-0.149640705623368	-0.147242483048467	-0.151841562129437	0.177189767613179	0.180509715669869	0.174143040356912	0.201758688085467	0.205146638391593	0.198649700738924	0.000255736265359268	0.000364988655055122	0.000373531275477657
102	0.423750140311331	0.19	0.40742671403297	0.389768636053576	0.425084792012365	0.211830120898849	0.492282308828119	0.472059221535311	0.512505396120928	1	0.73	1.36	0.327203777114704	0.341221235614098	0.355238694113492	0.452943764676898	0.472347942953519	0.491752121230141	0.462185902109889	0.481941810493983	0.501793173956005	0.40742671403297	1.10427015222387	0.00813232934777567	0.00749411893813375	-0.149640705623368	-0.147242483048467	-0.151841562129437	0.177189767613179	0.180509715669869	0.174143040356912	0.201758688085467	0.205146638391593	0.198649700738924	0.000255736265359268	0.000364988655055122	0.000373531275477657
102	0.423750140311331	0.19	0.407560500296361	0.389585494361025	0.425535506231697	0.209177471729494	0.492274993507025	0.471890167704733	0.512659819309316	1	0.74	1.35	0.327388574196199	0.341531185149741	0.355673796103284	0.453361239632892	0.472945648310824	0.492530056988756	0.462783858121954	0.482818816971287	0.502797403830664	0.407560500296361	1.10047027600771	-0.00339236562333199	-0.005497049384049	-0.149640705623368	-0.147242483048467	-0.151841562129437	0.177189767613179	0.180509715669869	0.174143040356912	0.201758688085467	0.205146638391593	0.198649700738924	0.000255736265359268	0.000364988655055122	0.000373531275477657
102	0.423750140311331	0.19	0.407697375548353	0.389980256412208	0.425414494684498	0.218740369056416	0.499126651283986	0.479037520334992	0.51921578223298	1	0.74	1.36	0.33085564801041	0.344730557920279	0.358605467830149	0.457368106369797	0.476548499117177	0.495728891864558	0.46669130543765	0.486263541636911	0.505805793720999	0.407697375548353	1.1062864711116	-0.00174501081235689	-0.00118623574884184	-0.149640705623368	-0.147242483048467	-0.151841562129437	0.177189767613179	0.180509715669869	0.174143040356912	0.201758688085467	0.205146638391593	0.198649700738924	0.000255736265359268	0.000364988655055122	0.000373531275477657
102	0.423750140311331	0.19	0.407731910016907	0.389920555042132	0.425543264991682	0.213663551819351	0.491950937053862	0.471851775478022	0.512050098629701	1.01	0.74	1.35	0.32482911150203	0.338665644786241	0.352502178070451	0.448473719284319	0.46757706108542	0.486680402886521	0.457895932169627	0.477396015617274	0.496885818540552	0.407731910016907	1.10249545928141	0.00391604788283217	0.00322253746559166	-0.149640705623368	-0.147242483048467	-0.151841562129437	0.177189767613179	0.180509715669869	0.174143040356912	0.201758688085467	0.205146638391593	0.198649700738924	0.000255736265359268	0.000364988655055122	0.000373531275477657
102	0.423750140311331	0.19	0.407940367812791	0.390268399466131	0.425612336159451	0.21312049567614	0.490537706131354	0.470463837776175	0.510611574486533	1	0.74	1.37	0.325767176241163	0.339667091357306	0.353567006473448	0.450778443260506	0.470012370293319	0.489246297326131	0.459918777175502	0.479579672792584	0.499208956755407	0.407940367812791	1.10617974908764	-0.00657356213044702	-0.00595570022267094	-0.149640705623368	-0.147242483048467	-0.151841562129437	0.177189767613179	0.180509715669869	0.174143040356912	0.201758688085467	0.205146638391593	0.198649700738924	0.000255736265359268	0.000364988655055122	0.000373531275477657
102	0.423750140311331	0.19	0.407982324153345	0.390123692432375	0.425840955874314	0.217669998488697	0.507634841060806	0.487139068399182	0.528130613722431	1.01	0.74	1.36	0.336380215123052	0.350532995846812	0.364685776570572	0.464967448662884	0.484530377898198	0.504093307133512	0.474768321206752	0.494627740568955	0.514561138193278	0.407982324153345	1.10878280512764	0.00134652706510225	0.00356456666517889	-0.149640705623368	-0.147242483048467	-0.151841562129437	0.177189767613179	0.180509715669869	0.174143040356912	0.201758688085467	0.205146638391593	0.198649700738924	0.000255736265359268	0.000364988655055122	0.000373531275477657
102	0.423750140311331	0.19	0.407996855719465	0.390339569781786	0.425654141657144	0.213016009544057	0.495869894285296	0.475571497572646	0.516168290997945	1	0.74	1.34	0.329198286677511	0.343249165366017	0.357300044054523	0.455469846500136	0.474910262256963	0.494350678013791	0.465164738898306	0.485066563190955	0.504926911891677	0.407996855719465	1.1048977529764	-0.0004149928614675	-0.000624855421324808	-0.149640705623368	-0.147242483048467	-0.151841562129437	0.177189767613179	0.180509715669869	0.174143040356912	0.201758688085467	0.205146638391593	0.198649700738924	0.000255736265359268	0.000364988655055122	0.000373531275477657
102	0.423750140311331	0.19	0.408045506317819	0.390154529360243	0.425936483275395	0.214465560054425	0.502821281699757	0.482326907888489	0.523315655511026	1	0.74	1.37	0.334137581015027	0.34833529708211	0.362533013149193	0.462444262977264	0.482093810695476	0.501743358413688	0.472041361828896	0.492086542632786	0.512128882470461	0.408045506317819	1.10813869328849	-0.00271196191449498	-0.00101133452048845	-0.149640705623368	-0.147242483048467	-0.151841562129437	0.177189767613179	0.180509715669869	0.174143040356912	0.201758688085467	0.205146638391593	0.198649700738924	0.000255736265359268	0.000364988655055122	0.000373531275477657
102	0.423750140311331	0.19	0.408194159365446	0.390168693124706	0.426219625606187	0.206462986893396	0.49030999361317	0.469838458796455	0.510781528429885	0.99	0.73	1.33	0.328988159198826	0.343322644657037	0.357657130115247	0.457213771646541	0.477135230755955	0.497056689865369	0.467019528934615	0.487367941880574	0.507787053005825	0.408194159365446	1.09364026932462	-0.00323404829410981	-0.00798071975066193	-0.149640705623368	-0.147242483048467	-0.151841562129437	0.177189767613179	0.180509715669869	0.174143040356912	0.201758688085467	0.205146638391593	0.198649700738924	0.000255736265359268	0.000364988655055122	0.000373531275477657
102	0.423750140311331	0.19	0.408220307692313	0.390429535527349	0.426011079857278	0.217791072724518	0.502051799009515	0.481788645125483	0.522314952893547	0.99	0.74	1.34	0.335292647093362	0.34939444582394	0.363496244554517	0.464863907731893	0.484415237952742	0.503966568173591	0.474683897126406	0.494632465175531	0.514533199232089	0.408220307692313	1.0996377647653	-0.00127298674880684	-0.00502067925700345	-0.149640705623368	-0.147242483048467	-0.151841562129437	0.177189767613179	0.180509715669869	0.174143040356912	0.201758688085467	0.205146638391593	0.198649700738924	0.000255736265359268	0.000364988655055122	0.000373531275477657
102	0.423750140311331	0.19	0.408236296575653	0.390102940887274	0.426369652264033	0.207648397982694	0.492208667830441	0.471731914295582	0.512685421365299	1	0.74	1.36	0.326146006493882	0.340303224161307	0.354460441828732	0.451036597251874	0.470615016598208	0.490193435944543	0.460297112616943	0.480234118191517	0.500209285441745	0.408236296575653	1.10575845961754	0.00322861728512255	0.00373592570467049	-0.149640705623368	-0.147242483048467	-0.151841562129437	0.177189767613179	0.180509715669869	0.174143040356912	0.201758688085467	0.205146638391593	0.198649700738924	0.000255736265359268	0.000364988655055122	0.000373531275477657
102	0.423750140311331	0.19	0.408394315438457	0.390693549485638	0.426095081391275	0.216694083137143	0.495668434491665	0.475598284985082	0.515738583998249	0.99	0.74	1.34	0.331450577112293	0.345437723085488	0.359424869058682	0.459788225172812	0.479191193417061	0.498594161661311	0.469779677898738	0.489562793589939	0.509461032540214	0.408394315438457	1.09536249436954	-0.00697176078510553	-0.0113502241650289	-0.149640705623368	-0.147242483048467	-0.151841562129437	0.177189767613179	0.180509715669869	0.174143040356912	0.201758688085467	0.205146638391593	0.198649700738924	0.000255736265359268	0.000364988655055122	0.000373531275477657
102	0.423750140311331	0.19	0.408404025161703	0.39069994433718	0.426108105986227	0.211737673785595	0.494115471239145	0.473811455718569	0.514419486759721	0.99	0.73	1.34	0.330557368067782	0.344722584739274	0.358887801410767	0.458739201835511	0.478397333274818	0.498055464714125	0.46837236599602	0.48841595617734	0.508491150170526	0.408404025161703	1.0977144323326	-0.00652825066503858	-0.0105659829624107	-0.149640705623368	-0.147242483048467	-0.151841562129437	0.177189767613179	0.180509715669869	0.174143040356912	0.201758688085467	0.205146638391593	0.198649700738924	0.000255736265359268	0.000364988655055122	0.000373531275477657
102	0.423750140311331	0.19	0.40841019773536	0.390513268734053	0.426307126736668	0.212519878136274	0.495591127316551	0.47527407442601	0.515908180207092	1	0.74	1.35	0.329222725838609	0.343296364384345	0.357370002930082	0.455626683282148	0.475103847976572	0.494581012670996	0.465466534697467	0.485372493397315	0.505273584932047	0.40841019773536	1.10434278449913	-0.00831123792313819	-0.00837506424339921	-0.149640705623368	-0.147242483048467	-0.151841562129437	0.177189767613179	0.180509715669869	0.174143040356912	0.201758688085467	0.205146638391593	0.198649700738924	0.000255736265359268	0.000364988655055122	0.000373531275477657
102	0.423750140311331	0.19	0.408529788191258	0.390602886462801	0.426456689919714	0.211560429562082	0.495980455571585	0.475588977000545	0.516371934142625	1	0.74	1.36	0.329511600906618	0.343639827324256	0.357768053741893	0.456064273565847	0.475618605796352	0.495172938026857	0.465229093863682	0.485182873691749	0.505138587267232	0.408529788191258	1.10285603714658	0.00179011402552362	0.00200131464376953	-0.149640705623368	-0.147242483048467	-0.151841562129437	0.177189767613179	0.180509715669869	0.174143040356912	0.201758688085467	0.205146638391593	0.198649700738924	0.000255736265359268	0.000364988655055122	0.000373531275477657
102	0.423750140311331	0.19	0.408536195628814	0.390853840728461	0.426218550529167	0.215691482864884	0.498924579600697	0.478662732422452	0.519186426778941	1	0.73	1.35	0.332914444769384	0.347006750575623	0.361099056381863	0.461457667347213	0.480991222190096	0.50052477703298	0.471049914262074	0.491040981076276	0.510946148027666	0.408536195628814	1.09880078883116	0.00309471176233273	-6.28984875158662e-05	-0.149640705623368	-0.147242483048467	-0.151841562129437	0.177189767613179	0.180509715669869	0.174143040356912	0.201758688085467	0.205146638391593	0.198649700738924	0.000255736265359268	0.000364988655055122	0.000373531275477657
102	0.423750140311331	0.19	0.408553151999021	0.390809063161613	0.426297240836428	0.218826353150193	0.501522935580378	0.481342434416366	0.52170343674439	0.99	0.74	1.34	0.335232821842782	0.34928761084059	0.363342399838398	0.464915956283804	0.484407769857916	0.503899583432027	0.474744517071901	0.494594912438623	0.514571739093789	0.408553151999021	1.10136518817788	-0.00144175915535047	-0.00349718066275083	-0.149640705623368	-0.147242483048467	-0.151841562129437	0.177189767613179	0.180509715669869	0.174143040356912	0.201758688085467	0.205146638391593	0.198649700738924	0.000255736265359268	0.000364988655055122	0.000373531275477657
102	0.423750140311331	0.19	0.408602995770259	0.390818193092019	0.426387798448498	0.21699052315381	0.503090237352815	0.482737342760306	0.523443131945324	0.99	0.73	1.35	0.337711605425211	0.351950008173554	0.366188410921898	0.469169927643195	0.488950800671778	0.508731673700361	0.478981447134282	0.499172696271441	0.51938839346689	0.408602995770259	1.09611500838861	-0.000664750320526932	-0.00512138087529532	-0.149640705623368	-0.147242483048467	-0.151841562129437	0.177189767613179	0.180509715669869	0.174143040356912	0.201758688085467	0.205146638391593	0.198649700738924	0.000255736265359268	0.000364988655055122	0.000373531275477657
102	0.423750140311331	0.19	0.40873580365945	0.39090691635513	0.426564690963769	0.211174091380418	0.49311195056214	0.472814898685351	0.513409002438928	1	0.74	1.36	0.326616126781041	0.340637141109277	0.354658155437513	0.451538464176694	0.470922158847151	0.490305853517608	0.46075964309229	0.480499910447192	0.500332433156896	0.40873580365945	1.10588413657658	-0.00366407730147228	-0.00281285068390082	-0.149640705623368	-0.147242483048467	-0.151841562129437	0.177189767613179	0.180509715669869	0.174143040356912	0.201758688085467	0.205146638391593	0.198649700738924	0.000255736265359268	0.000364988655055122	0.000373531275477657
102	0.423750140311331	0.19	0.408745146564354	0.390756371103257	0.426733922025451	0.211092952082284	0.498787150289241	0.478251499248263	0.519322801330218	1.01	0.75	1.36	0.328625875134019	0.342736748399227	0.356847621664436	0.453394139263361	0.472862439608622	0.492330739953884	0.463433983006423	0.483336630550786	0.503243335406931	0.408745146564354	1.1105813245226	-0.00425160259433933	-0.000984539428687156	-0.149640705623368	-0.147242483048467	-0.151841562129437	0.177189767613179	0.180509715669869	0.174143040356912	0.201758688085467	0.205146638391593	0.198649700738924	0.000255736265359268	0.000364988655055122	0.000373531275477657
102	0.423750140311331	0.19	0.408766734436362	0.391008807113574	0.42652466175915	0.210228017894583	0.489842082930696	0.469622191257942	0.510061974603451	1	0.74	1.36	0.325622140960361	0.33964201595569	0.35366189095102	0.450811872641817	0.470221873700737	0.489631874759658	0.460234246607172	0.480090561457824	0.499901266370428	0.408766734436362	1.10312485642881	-0.0109695912070402	-0.0113880913271082	-0.149640705623368	-0.147242483048467	-0.151841562129437	0.177189767613179	0.180509715669869	0.174143040356912	0.201758688085467	0.205146638391593	0.198649700738924	0.000255736265359268	0.000364988655055122	0.000373531275477657
102	0.423750140311331	0.19	0.408808720737869	0.390909539939641	0.426707901536098	0.214273699595124	0.498749443844456	0.478409450642273	0.519089437046639	0.99	0.74	1.33	0.332817976965181	0.346968022245323	0.361118067525465	0.461366795829928	0.480982205764442	0.500597615698956	0.471361341174719	0.491431536017963	0.5115104192645	0.408808720737869	1.09450451092165	0.00330882911543549	-0.00125001315493566	-0.149640705623368	-0.147242483048467	-0.151841562129437	0.177189767613179	0.180509715669869	0.174143040356912	0.201758688085467	0.205146638391593	0.198649700738924	0.000255736265359268	0.000364988655055122	0.000373531275477657
102	0.423750140311331	0.19	0.408822050923318	0.391002021353622	0.426642080493015	0.214763935146941	0.496944668899383	0.476707738114002	0.517181599684764	0.99	0.73	1.35	0.332466266021721	0.346579938353901	0.360693610686081	0.461328031517527	0.480912071583903	0.50049611165028	0.47085786983097	0.49083269324901	0.510775233150354	0.408822050923318	1.0985525872717	0.00634798331551535	0.00295857095684461	-0.149640705623368	-0.147242483048467	-0.151841562129437	0.177189767613179	0.180509715669869	0.174143040356912	0.201758688085467	0.205146638391593	0.198649700738924	0.000255736265359268	0.000364988655055122	0.000373531275477657
102	0.423750140311331	0.19	0.40889180987031	0.391103951819073	0.426679667921547	0.216372534406688	0.506106712204692	0.485594475304092	0.526618949105291	1	0.74	1.34	0.336288396733352	0.350493721570291	0.364699046407229	0.465360718192554	0.485018250930794	0.504675783669035	0.475488560751787	0.495650892855778	0.51566892887364	0.40889180987031	1.10293864571043	0.00404966441218022	0.00282046469988505	-0.149640705623368	-0.147242483048467	-0.151841562129437	0.177189767613179	0.180509715669869	0.174143040356912	0.201758688085467	0.205146638391593	0.198649700738924	0.000255736265359268	0.000364988655055122	0.000373531275477657
102	0.423750140311331	0.19	0.40891425744137	0.39121404348223	0.426614471400509	0.215310262087189	0.498995802164768	0.478708201784301	0.519283402545236	1	0.75	1.36	0.331916388707137	0.345982968366143	0.360049548025149	0.459522965154093	0.478997497338721	0.498472029523349	0.469287269138187	0.489220993030107	0.509092593883993	0.40891425744137	1.10779245692302	0.00141011812546367	0.00347856022300024	-0.149640705623368	-0.147242483048467	-0.151841562129437	0.177189767613179	0.180509715669869	0.174143040356912	0.201758688085467	0.205146638391593	0.198649700738924	0.000255736265359268	0.000364988655055122	0.000373531275477657
102	0.423750140311331	0.19	0.408979057048648	0.390986316373975	0.42697179772332	0.213466474575868	0.495551188726648	0.475293053271914	0.515809324181382	0.99	0.74	1.34	0.331586833466046	0.345719863480097	0.359852893494147	0.460165611193321	0.479778978607365	0.499392346021409	0.470054597938513	0.490112078450281	0.510076775186192	0.408979057048648	1.09291792927067	-0.00327185246003427	-0.00827723645254609	-0.149640705623368	-0.147242483048467	-0.151841562129437	0.177189767613179	0.180509715669869	0.174143040356912	0.201758688085467	0.205146638391593	0.198649700738924	0.000255736265359268	0.000364988655055122	0.000373531275477657
102	0.423750140311331	0.19	0.409028813092432	0.391137707444728	0.426919918740137	0.215181115574319	0.498773688476607	0.478487364914024	0.51906001203919	1	0.74	1.36	0.330537354583624	0.344551074101188	0.358564793618753	0.456960919930352	0.476334591539901	0.49570826314945	0.466413873345819	0.486219474493263	0.50599123609309	0.409028813092432	1.10445999989575	-0.0039483328573156	-0.00526303652428183	-0.149640705623368	-0.147242483048467	-0.151841562129437	0.177189767613179	0.180509715669869	0.174143040356912	0.201758688085467	0.205146638391593	0.198649700738924	0.000255736265359268	0.000364988655055122	0.000373531275477657
102	0.423750140311331	0.19	0.409100235991451	0.391030505340436	0.427169966642466	0.21363214841404	0.50163786989603	0.481141023145062	0.522134716646999	1.01	0.75	1.37	0.330418988258777	0.344495001402866	0.358571014546956	0.455766550236971	0.475182431828943	0.494598313420916	0.46534982480372	0.485136942507817	0.504972865900184	0.409100235991451	1.11100624256744	-0.0055129951219812	-0.00234477342328827	-0.149640705623368	-0.147242483048467	-0.151841562129437	0.177189767613179	0.180509715669869	0.174143040356912	0.201758688085467	0.205146638391593	0.198649700738924	0.000255736265359268	0.000364988655055122	0.000373531275477657
102	0.423750140311331	0.19	0.409138425802198	0.391352933929861	0.426923917674534	0.214654570076398	0.495457258789863	0.475274354803669	0.515640162776057	0.99	0.74	1.34	0.331092535036509	0.345152643219598	0.359212751402688	0.459220269942863	0.478721424429938	0.498222578917012	0.469036522474684	0.488978547175987	0.508917058001718	0.409138425802198	1.09799758855688	-0.00522029791705298	-0.00871848743783307	-0.149640705623368	-0.147242483048467	-0.151841562129437	0.177189767613179	0.180509715669869	0.174143040356912	0.201758688085467	0.205146638391593	0.198649700738924	0.000255736265359268	0.000364988655055122	0.000373531275477657
102	0.423750140311331	0.19	0.409243093450931	0.391468279208017	0.427017907693845	0.21328954274385	0.501915144332294	0.481386033108261	0.522444255556327	1	0.74	1.35	0.333754104473236	0.347987328249938	0.36222055202664	0.462057044054737	0.481761854325198	0.501466664595658	0.4718530620713	0.492057286992373	0.512106650469585	0.409243093450931	1.10742909011406	-1.12796952917653e-05	0.000873530942172107	-0.149640705623368	-0.147242483048467	-0.151841562129437	0.177189767613179	0.180509715669869	0.174143040356912	0.201758688085467	0.205146638391593	0.198649700738924	0.000255736265359268	0.000364988655055122	0.000373531275477657
102	0.423750140311331	0.19	0.409501118547927	0.391550975285348	0.427451261810506	0.210594131846175	0.492417276253584	0.472113468534882	0.512721083972286	1	0.74	1.35	0.3276017180278	0.341690624052436	0.355779530077071	0.453687580079175	0.473198960296471	0.492710340513767	0.463379460809272	0.483301247619695	0.503210274202442	0.409501118547927	1.10340875516156	-0.000292858105423705	-0.000637284841762667	-0.149640705623368	-0.147242483048467	-0.151841562129437	0.177189767613179	0.180509715669869	0.174143040356912	0.201758688085467	0.205146638391593	0.198649700738924	0.000255736265359268	0.000364988655055122	0.000373531275477657
102	0.423750140311331	0.19	0.409689162569953	0.391950817712625	0.427427507427282	0.218627509082197	0.501502373753638	0.481310955911497	0.521693791595778	1	0.74	1.35	0.334316359424297	0.348341224683837	0.362366089943377	0.463164814054014	0.482594985288391	0.502025156522767	0.472830107648443	0.492724390956527	0.512548017074826	0.409689162569953	1.10147246303722	-0.000824080315863154	-0.00219898375139825	-0.149640705623368	-0.147242483048467	-0.151841562129437	0.177189767613179	0.180509715669869	0.174143040356912	0.201758688085467	0.205146638391593	0.198649700738924	0.000255736265359268	0.000364988655055122	0.000373531275477657
102	0.423750140311331	0.19	0.409755175147599	0.391828325631267	0.427682024663931	0.211251575256055	0.491707430364683	0.471472896069694	0.511941964659673	1	0.73	1.34	0.327959795807097	0.342035077315232	0.356110358823366	0.454614655210245	0.474125672510584	0.493636689810922	0.464130681730382	0.484016177552563	0.503937025276001	0.409755175147599	1.09580559119808	-0.000185075112235142	-0.00417278617579391	-0.149640705623368	-0.147242483048467	-0.151841562129437	0.177189767613179	0.180509715669869	0.174143040356912	0.201758688085467	0.205146638391593	0.198649700738924	0.000255736265359268	0.000364988655055122	0.000373531275477657
102	0.423750140311331	0.19	0.409834043961803	0.392060580616862	0.427607507306743	0.218993691294671	0.496830638054858	0.476848727689179	0.516812548420538	1	0.74	1.36	0.329801779953153	0.34362182229111	0.357441864629067	0.456155218353153	0.475269986112187	0.494384753871221	0.465497133525481	0.485009466869152	0.504423850411389	0.409834043961803	1.10295487050355	-0.00510888931486404	-0.00558605711895515	-0.149640705623368	-0.147242483048467	-0.151841562129437	0.177189767613179	0.180509715669869	0.174143040356912	0.201758688085467	0.205146638391593	0.198649700738924	0.000255736265359268	0.000364988655055122	0.000373531275477657
102	0.423750140311331	0.19	0.409846657805393	0.392069778441847	0.427623537168939	0.216856344199016	0.500215968859995	0.479971360906206	0.520460576813783	1	0.74	1.36	0.332701835501426	0.346734794077362	0.360767752653297	0.460562046883992	0.479987993590389	0.499413940296786	0.47003574963907	0.489829657590913	0.509671624094975	0.409846657805393	1.10526200377022	0.00380210977548962	0.00375389120888166	-0.149640705623368	-0.147242483048467	-0.151841562129437	0.177189767613179	0.180509715669869	0.174143040356912	0.201758688085467	0.205146638391593	0.198649700738924	0.000255736265359268	0.000364988655055122	0.000373531275477657
102	0.423750140311331	0.19	0.409857041887827	0.39207792638859	0.427636157387063	0.215199751741275	0.500249659895979	0.479904427603099	0.520594892188859	1	0.73	1.34	0.333559782858114	0.347700830273963	0.361841877689811	0.4622349630781	0.481831110054041	0.501427257029981	0.471970612915198	0.491976799056668	0.512003787600151	0.409857041887827	1.09901165511648	-0.00539965935246714	-0.00720227642063721	-0.149640705623368	-0.147242483048467	-0.151841562129437	0.177189767613179	0.180509715669869	0.174143040356912	0.201758688085467	0.205146638391593	0.198649700738924	0.000255736265359268	0.000364988655055122	0.000373531275477657
102	0.423750140311331	0.19	0.410247691021441	0.392426586607072	0.42806879543581	0.215449273191047	0.501317620439326	0.480944003550542	0.52169123732811	0.99	0.74	1.34	0.336148421599367	0.350388248084105	0.364628074568843	0.466831135923126	0.486606907415938	0.50638267890875	0.476918080921185	0.497129355572401	0.517346410288351	0.410247691021441	1.09521266896847	0.00234520732584784	-0.00201301168756865	-0.149640705623368	-0.147242483048467	-0.151841562129437	0.177189767613179	0.180509715669869	0.174143040356912	0.201758688085467	0.205146638391593	0.198649700738924	0.000255736265359268	0.000364988655055122	0.000373531275477657
102	0.423750140311331	0.19	0.410270923204148	0.392401022094312	0.428140824313984	0.215375218502723	0.501705361894847	0.481311519665062	0.522099204124633	0.99	0.73	1.33	0.336361428290004	0.350613532427269	0.364865636564534	0.46710320817825	0.486895024379207	0.506686840580163	0.476922652083434	0.497165817100654	0.517347156771171	0.410270923204148	1.08939635636875	0.00348181958011998	-0.00338712337962693	-0.149640705623368	-0.147242483048467	-0.151841562129437	0.177189767613179	0.180509715669869	0.174143040356912	0.201758688085467	0.205146638391593	0.198649700738924	0.000255736265359268	0.000364988655055122	0.000373531275477657
102	0.423750140311331	0.19	0.410354791915657	0.392506637024069	0.428202946807246	0.21636708882768	0.499888019171005	0.47962749725235	0.52014854108966	1	0.74	1.35	0.331711646994768	0.345723877596873	0.359736108198979	0.458790392970105	0.47817070970776	0.497551026445414	0.468626146977081	0.48852831337126	0.508307481456295	0.410354791915657	1.10384950899134	0.00279868417895043	0.00305154401800833	-0.149640705623368	-0.147242483048467	-0.151841562129437	0.177189767613179	0.180509715669869	0.174143040356912	0.201758688085467	0.205146638391593	0.198649700738924	0.000255736265359268	0.000364988655055122	0.000373531275477657
102	0.423750140311331	0.19	0.410418719057726	0.392587382920723	0.428250055194729	0.217990279679092	0.501921237420316	0.481675189926192	0.522167284914439	1	0.73	1.35	0.334932692448804	0.349010775232541	0.363088858016278	0.464213847616945	0.483725949968993	0.503238052321042	0.473747053378644	0.493699479448571	0.513559048132901	0.410418719057726	1.09901615536291	-0.000150971446966327	-0.00264458255506562	-0.149640705623368	-0.147242483048467	-0.151841562129437	0.177189767613179	0.180509715669869	0.174143040356912	0.201758688085467	0.205146638391593	0.198649700738924	0.000255736265359268	0.000364988655055122	0.000373531275477657
102	0.423750140311331	0.19	0.410427787259101	0.392431186454878	0.428424388063325	0.21203825177768	0.490477783232277	0.470341376807201	0.510614189657353	1.02	0.74	1.36	0.322508814861894	0.336316166058195	0.350123517254495	0.444595726798875	0.463629902168362	0.482664077537849	0.453504499565867	0.472920746359269	0.492406142866338	0.410427787259101	1.1056644111591	-0.00415092893483438	-0.00391704782414912	-0.149640705623368	-0.147242483048467	-0.151841562129437	0.177189767613179	0.180509715669869	0.174143040356912	0.201758688085467	0.205146638391593	0.198649700738924	0.000255736265359268	0.000364988655055122	0.000373531275477657
102	0.423750140311331	0.19	0.410744168508457	0.392911824267531	0.428576512749383	0.218250900082357	0.501111667735544	0.480913714797961	0.521309620673128	0.99	0.73	1.34	0.336028898255374	0.350141816360614	0.364254734465853	0.466611916107645	0.486209206082246	0.505806496056846	0.476164000617154	0.496180551235994	0.516219734437919	0.410744168508457	1.09440805586733	-0.00271453210754201	-0.00849673993628967	-0.149640705623368	-0.147242483048467	-0.151841562129437	0.177189767613179	0.180509715669869	0.174143040356912	0.201758688085467	0.205146638391593	0.198649700738924	0.000255736265359268	0.000364988655055122	0.000373531275477657
102	0.423750140311331	0.19	0.410775838515875	0.392948260844905	0.428603416186845	0.218203186658508	0.50053439460523	0.48035688804667	0.520711901163789	1.01	0.74	1.37	0.329968793362452	0.343829211851015	0.357689630339578	0.455192157554104	0.474312613558808	0.493433069563512	0.464312030752477	0.48379307096406	0.503278845620662	0.410775838515875	1.11056707563864	-0.0031355980464647	-0.000890758702368876	-0.149640705623368	-0.147242483048467	-0.151841562129437	0.177189767613179	0.180509715669869	0.174143040356912	0.201758688085467	0.205146638391593	0.198649700738924	0.000255736265359268	0.000364988655055122	0.000373531275477657
102	0.423750140311331	0.19	0.410924767562426	0.393101147988345	0.428748387136507	0.216279329353576	0.498222320500213	0.478024082204774	0.518420558795653	1.01	0.74	1.36	0.329611853810526	0.343539141192283	0.35746642857404	0.455360029897064	0.474600630394968	0.493841230892872	0.464883765730505	0.484639861657221	0.504295488260458	0.410924767562426	1.10714593129289	0.00235517690775	0.00429650727898701	-0.149640705623368	-0.147242483048467	-0.151841562129437	0.177189767613179	0.180509715669869	0.174143040356912	0.201758688085467	0.205146638391593	0.198649700738924	0.000255736265359268	0.000364988655055122	0.000373531275477657
[truncated: 1,373 more rows]
