# Supplementary material for: Re-expressing coefficients from regression models for inclusion in a meta-analysis
Source: BMC Med Res Methodol. 2024 Jan 8;24:6. doi: 10.1186/s12874-023-02132-y (PMC10773134; doi:10.1186/s12874-023-02132-y)
Supplement: Supplementary file 2 — Additional file 2. [file 12874_2023_2132_MOESM2_ESM.zip › Supp_Files_R1/simdata/simdata_scenario_103.csv]

ex_no	errsd	rsquare	beta	b_low_ci	b_hi_ci	lrsquare	lbeta	lb_low_ci	lb_hi_ci	x_median	x_25	x_75	rbl	rb	rbu	altl	alt	altu	dzl	dz	dzu	observed_beta	xlog	error	ylog	RelBias_rb	RelBias_rbl	RelBias_rbu	RelBias_alt	RelBias_altl	RelBias_altu	RelBias_dz	RelBias_dzl	RelBias_dzu	MC_SE_RelBias_rb	MC_SE_RelBias_alt	MC_SE_RelBias_dz
103	0.455496124527524	0.02	0.0781821213394415	0.0013568914131557	0.155007351265727	0.0363677849804825	0.213228353037295	0.0418611754964025	0.384595530578187	2.04	1.54	2.72	0.0166976294174914	0.0850527482350504	0.153407867052609	0.0196878772575565	0.100284179616264	0.180880481974972	0.0201395382533352	0.102626821591821	0.185081134256393	0.0781821213394415	2.20310322561843	0.0384786482270587	0.387758426297068	-0.00867711706022508	0.0331974877681882	-0.0245665905523375	0.173513404599239	0.223055066682769	0.154701979858917	0.198364233989413	0.248996291807652	0.179168626569409	0.00215828832654675	0.00261157197670396	0.00267269104596023
103	0.455496124527524	0.04	0.101445135920195	0.0244985527996207	0.17839171904077	0.0486345197385076	0.251290729847841	0.077765228411198	0.424816231284483	1.99	1.47	2.56	0.0317131501108948	0.102477942905307	0.173242735699719	0.0375708903684112	0.121406657636098	0.205242424903784	0.038492873487507	0.124359109496359	0.210246495441481	0.101445135920195	2.15685540979295	-0.022906172727108	0.318111702771011	-0.00867711706022508	0.0331974877681882	-0.0245665905523375	0.173513404599239	0.223055066682769	0.154701979858917	0.198364233989413	0.248996291807652	0.179168626569409	0.00215828832654675	0.00261157197670396	0.00267269104596023
103	0.455496124527524	0.05	0.102360438913773	0.0311824896311686	0.173538388196377	0.0516637653413994	0.226408641621746	0.0749595735004245	0.377857709743067	1.9	1.44	2.7	0.0316997172401131	0.0957461413529359	0.159792565465759	0.0378590018811814	0.114349705965507	0.190840410049833	0.0385877487522389	0.116565492674192	0.19455300333218	0.102360438913773	2.13749213556345	0.0354032608137988	0.366723736083765	-0.00867711706022508	0.0331974877681882	-0.0245665905523375	0.173513404599239	0.223055066682769	0.154701979858917	0.198364233989413	0.248996291807652	0.179168626569409	0.00215828832654675	0.00261157197670396	0.00267269104596023
103	0.455496124527524	0.05	0.103074873082119	0.0326253710409869	0.17352437512325	0.062764137588336	0.266921173535018	0.105879915968926	0.42796243110111	2.02	1.44	2.74	0.0425330787572382	0.107225050114993	0.171917021472749	0.0502257228457804	0.126618053678611	0.203010384511442	0.0511216156966618	0.128893967042416	0.206728702675173	0.103074873082119	2.23631184558004	0.0181205801780308	0.364968832184924	-0.00867711706022508	0.0331974877681882	-0.0245665905523375	0.173513404599239	0.223055066682769	0.154701979858917	0.198364233989413	0.248996291807652	0.179168626569409	0.00215828832654675	0.00261157197670396	0.00267269104596023
103	0.455496124527524	0.05	0.118546666173158	0.0417711570295306	0.195322175316785	0.076497013954066	0.303066602895532	0.138659546721191	0.467473659069873	2.04	1.56	2.6	0.0553467534482562	0.120970772986784	0.186594792525312	0.0652679287341668	0.142655373591154	0.220042818448141	0.0670141780771562	0.14653053205293	0.225914510316216	0.118546666173158	2.19770330423144	-0.0365501856146511	0.311567705799207	-0.00867711706022508	0.0331974877681882	-0.0245665905523375	0.173513404599239	0.223055066682769	0.154701979858917	0.198364233989413	0.248996291807652	0.179168626569409	0.00215828832654675	0.00261157197670396	0.00267269104596023
103	0.455496124527524	0.05	0.124977915850531	0.0386396252246517	0.211316206476411	0.0699705446466419	0.293276817050363	0.126339311316022	0.460214322784703	1.89	1.36	2.6	0.0536926881027728	0.124639120647653	0.195585553192533	0.0641972441937924	0.149023793500548	0.233850342807303	0.0653380034421585	0.151637225175724	0.23798976254318	0.124977915850531	2.04545015151436	-0.0479495105966326	0.264612549220129	-0.00867711706022508	0.0331974877681882	-0.0245665905523375	0.173513404599239	0.223055066682769	0.154701979858917	0.198364233989413	0.248996291807652	0.179168626569409	0.00215828832654675	0.00261157197670396	0.00267269104596023
103	0.455496124527524	0.06	0.10214385501279	0.0401399622352168	0.164147747790364	0.0719460210746527	0.264296767784331	0.116092557431967	0.412500978136694	2.05	1.52	2.57	0.0460453603550739	0.1048270464749	0.163608732594725	0.054226049346135	0.123451234850225	0.192676420354316	0.0556272668040275	0.126629756843421	0.197638219072087	0.10214385501279	2.23787327550035	-0.0267238140941609	0.322749081469799	-0.00867711706022508	0.0331974877681882	-0.0245665905523375	0.173513404599239	0.223055066682769	0.154701979858917	0.198364233989413	0.248996291807652	0.179168626569409	0.00215828832654675	0.00261157197670396	0.00267269104596023
103	0.455496124527524	0.06	0.109102471217285	0.0427426852875027	0.175462257147068	0.0723268109809115	0.305380874455059	0.134625201855498	0.476136547054619	2.09	1.6	2.74	0.0527296927763379	0.119610886133108	0.186492079489878	0.0619344598228471	0.140490779132899	0.219047098442951	0.0635112462531395	0.144058097633433	0.224660496540742	0.109102471217285	2.3253885100028	0.019023349276509	0.392255399729743	-0.00867711706022508	0.0331974877681882	-0.0245665905523375	0.173513404599239	0.223055066682769	0.154701979858917	0.198364233989413	0.248996291807652	0.179168626569409	0.00215828832654675	0.00261157197670396	0.00267269104596023
103	0.455496124527524	0.06	0.113614351031991	0.045772496731452	0.18145620533253	0.0910582501374752	0.316397070960312	0.160324605179451	0.472469536741173	2.16	1.53	2.74	0.0608924121948916	0.120169831951915	0.179447251708938	0.0710717963069642	0.140258621901746	0.209445447496529	0.0726560760240245	0.143404688645684	0.214144907694595	0.113614351031991	2.29120422930714	-0.0629274228829279	0.302396077690231	-0.00867711706022508	0.0331974877681882	-0.0245665905523375	0.173513404599239	0.223055066682769	0.154701979858917	0.198364233989413	0.248996291807652	0.179168626569409	0.00215828832654675	0.00261157197670396	0.00267269104596023
103	0.455496124527524	0.06	0.11642567253712	0.0440053557212138	0.188845989353026	0.0919836914311438	0.336297198548327	0.171329043177759	0.501265353918896	2.01	1.48	2.69	0.0691715295212352	0.13577494606772	0.202378362614205	0.0817703363088446	0.160504807095011	0.239239277881177	0.0835303259550642	0.163973274531358	0.244322725698339	0.11642567253712	2.20388064861141	-0.0327487546969738	0.315565869672066	-0.00867711706022508	0.0331974877681882	-0.0245665905523375	0.173513404599239	0.223055066682769	0.154701979858917	0.198364233989413	0.248996291807652	0.179168626569409	0.00215828832654675	0.00261157197670396	0.00267269104596023
103	0.455496124527524	0.06	0.116717240625118	0.0474974551937772	0.185937026056458	0.0842907190963058	0.317815824812877	0.154266065998882	0.481365583626871	2.03	1.54	2.85	0.0618991623915813	0.127523400712437	0.193147639033292	0.0730764300371931	0.150550581142189	0.228024732247185	0.0745433507599586	0.153572059115282	0.232724611538515	0.116717240625118	2.28458377748065	0.00591615416785173	0.366551657670255	-0.00867711706022508	0.0331974877681882	-0.0245665905523375	0.173513404599239	0.223055066682769	0.154701979858917	0.198364233989413	0.248996291807652	0.179168626569409	0.00215828832654675	0.00261157197670396	0.00267269104596023
103	0.455496124527524	0.06	0.118696013858381	0.0481638455101328	0.189228182206629	0.0757303114851007	0.308789935936612	0.14036240480768	0.477217467065544	2.07	1.48	2.6	0.0553110928066339	0.121681506011145	0.188051919215656	0.0650489439234204	0.143104268228939	0.221159592534458	0.0666126262164779	0.146518737226506	0.226396758281723	0.118696013858381	2.20662738714487	-0.0440968399837369	0.301768956215545	-0.00867711706022508	0.0331974877681882	-0.0245665905523375	0.173513404599239	0.223055066682769	0.154701979858917	0.198364233989413	0.248996291807652	0.179168626569409	0.00215828832654675	0.00261157197670396	0.00267269104596023
103	0.455496124527524	0.06	0.120822928214876	0.0492057153674484	0.192440141062304	0.104805971617356	0.352352309449972	0.191573740837434	0.51313087806251	2.08	1.54	2.68	0.0753105219945126	0.138514998113271	0.20171947423203	0.0885248589391821	0.162819488488366	0.237114118037551	0.0907203594796897	0.166805532876469	0.242925039176589	0.120822928214876	2.16713345915126	0.0476904649723983	0.387044860661483	-0.00867711706022508	0.0331974877681882	-0.0245665905523375	0.173513404599239	0.223055066682769	0.154701979858917	0.198364233989413	0.248996291807652	0.179168626569409	0.00215828832654675	0.00261157197670396	0.00267269104596023
103	0.455496124527524	0.06	0.120869747244894	0.0483701088642304	0.193369385625558	0.10394980418656	0.354823542173115	0.192174233986194	0.517472850360035	2.05	1.48	2.86	0.0762542328653366	0.140793052480261	0.205331872095186	0.0898101966288226	0.165822292771007	0.241834388913192	0.0913320129090863	0.16869716349898	0.246095094753764	0.120869747244894	2.24006882684414	0.0237620937392912	0.378387433498509	-0.00867711706022508	0.0331974877681882	-0.0245665905523375	0.173513404599239	0.223055066682769	0.154701979858917	0.198364233989413	0.248996291807652	0.179168626569409	0.00215828832654675	0.00261157197670396	0.00267269104596023
103	0.455496124527524	0.06	0.130934014456648	0.0528494151490459	0.20901861376425	0.0844693953131901	0.34479304178956	0.167565711649081	0.522020371930039	2.11	1.56	2.7	0.06500597514991	0.133760109307882	0.202514243465853	0.0762020915514635	0.15679789545357	0.237393699355677	0.0780886067289665	0.160711662435408	0.243339689403365	0.130934014456648	2.23753506122763	0.0340595666421761	0.388726917825936	-0.00867711706022508	0.0331974877681882	-0.0245665905523375	0.173513404599239	0.223055066682769	0.154701979858917	0.198364233989413	0.248996291807652	0.179168626569409	0.00215828832654675	0.00261157197670396	0.00267269104596023
103	0.455496124527524	0.06	0.132284333784975	0.0512743737117475	0.213294293858202	0.0669716494956874	0.328091521701437	0.136893941460642	0.519289101942231	2.05	1.53	2.7	0.0544752889092125	0.130560054321232	0.206644819733251	0.0641985552702513	0.153863651414452	0.243528747558652	0.0657283901643126	0.15746058519984	0.249176687645468	0.132284333784975	2.25105266978407	-0.112944549742095	0.251478057166232	-0.00867711706022508	0.0331974877681882	-0.0245665905523375	0.173513404599239	0.223055066682769	0.154701979858917	0.198364233989413	0.248996291807652	0.179168626569409	0.00215828832654675	0.00261157197670396	0.00267269104596023
103	0.455496124527524	0.06	0.137852978434978	0.0544664693028209	0.221239487567135	0.0781386816296312	0.330308933127445	0.153173461835252	0.507444404419637	1.84	1.44	2.37	0.0664922009738949	0.143386247864565	0.220280294755234	0.0798897774089	0.172277278502102	0.264664779595304	0.0820871525125861	0.176981318425032	0.271976967045759	0.137852978434978	2.02330654115918	0.0743551901080008	0.384232460171802	-0.00867711706022508	0.0331974877681882	-0.0245665905523375	0.173513404599239	0.223055066682769	0.154701979858917	0.198364233989413	0.248996291807652	0.179168626569409	0.00215828832654675	0.00261157197670396	0.00267269104596023
103	0.455496124527524	0.06	0.138158709257015	0.0527010791171849	0.223616339396845	0.0591810799116115	0.30685917975269	0.115835960511572	0.497882398993809	2.06	1.49	2.63	0.0459031808675747	0.121601378076855	0.197299575286136	0.0540485605071163	0.143179172260332	0.232309784013547	0.0553165008305662	0.146524384333497	0.237753641124167	0.138158709257015	2.18209809843906	0.0244375563850407	0.375431000791565	-0.00867711706022508	0.0331974877681882	-0.0245665905523375	0.173513404599239	0.223055066682769	0.154701979858917	0.198364233989413	0.248996291807652	0.179168626569409	0.00215828832654675	0.00261157197670396	0.00267269104596023
103	0.455496124527524	0.07	0.111308543934904	0.046904953404093	0.175712134465714	0.0785789601514788	0.293645671144349	0.136650972263312	0.450640370025387	2.1	1.57	2.83	0.0532089220872281	0.114339249683966	0.175469577280704	0.0624208734455642	0.134134569061243	0.205848264676922	0.0638168711876618	0.137059853507867	0.210324150200995	0.111308543934904	2.32993941127573	-0.0320024468014472	0.340417879344809	-0.00867711706022508	0.0331974877681882	-0.0245665905523375	0.173513404599239	0.223055066682769	0.154701979858917	0.198364233989413	0.248996291807652	0.179168626569409	0.00215828832654675	0.00261157197670396	0.00267269104596023
103	0.455496124527524	0.07	0.112492641911276	0.0461991082801981	0.178786175542354	0.10315281219277	0.339242249318096	0.183066325064383	0.495418173571808	1.91	1.47	2.68	0.076977658658489	0.142648158045246	0.208318657432002	0.0918164985588821	0.170146177811088	0.248475857063293	0.0937156405354585	0.173743200758531	0.253694385863823	0.112492641911276	2.16692238503847	0.00506011851157701	0.336984003061509	-0.00867711706022508	0.0331974877681882	-0.0245665905523375	0.173513404599239	0.223055066682769	0.154701979858917	0.198364233989413	0.248996291807652	0.179168626569409	0.00215828832654675	0.00261157197670396	0.00267269104596023
103	0.455496124527524	0.07	0.113370649106433	0.0500364502517537	0.176704847961112	0.0981532482862921	0.343089717128389	0.180719191081645	0.505460243175134	2.02	1.65	2.57	0.0725674394473785	0.137767008161766	0.202966576876153	0.0856847501384773	0.162669811165466	0.239654872192455	0.088334490499048	0.167652538010338	0.246953231348865	0.113370649106433	2.2802466863308	0.00346132112144416	0.36657707518706	-0.00867711706022508	0.0331974877681882	-0.0245665905523375	0.173513404599239	0.223055066682769	0.154701979858917	0.198364233989413	0.248996291807652	0.179168626569409	0.00215828832654675	0.00261157197670396	0.00267269104596023
103	0.455496124527524	0.07	0.115199724119061	0.0506898058768916	0.17970964236123	0.0885896667764526	0.330198245554649	0.164840073429263	0.495556417680034	2.09	1.55	2.79	0.0645018018011594	0.129206335248305	0.19391086869545	0.0757463015827491	0.151730676707142	0.227715051831534	0.0774016776859754	0.155103234100426	0.232748840950334	0.115199724119061	2.32688197989748	0.0442715648684935	0.417231321804816	-0.00867711706022508	0.0331974877681882	-0.0245665905523375	0.173513404599239	0.223055066682769	0.154701979858917	0.198364233989413	0.248996291807652	0.179168626569409	0.00215828832654675	0.00261157197670396	0.00267269104596023
103	0.455496124527524	0.07	0.118570319607164	0.0486843518971701	0.188456287317159	0.0573308843642037	0.267271322662443	0.0980624456454411	0.436480199679444	1.95	1.44	2.54	0.0406284241847435	0.110733651379742	0.18083887857474	0.0483004561774685	0.131643940988652	0.214987425799836	0.0494654811431531	0.134741266175284	0.22018337125337	0.118570319607164	2.1365451589469	0.00724612256273025	0.33891986185872	-0.00867711706022508	0.0331974877681882	-0.0245665905523375	0.173513404599239	0.223055066682769	0.154701979858917	0.198364233989413	0.248996291807652	0.179168626569409	0.00215828832654675	0.00261157197670396	0.00267269104596023
103	0.455496124527524	0.07	0.125041747518057	0.0551922985313727	0.194891196504741	0.0772393284929208	0.293521770940231	0.135123267487415	0.451920274393047	1.97	1.46	2.67	0.0555572440955503	0.120684327567814	0.185811411040078	0.0659372061196123	0.143232219520463	0.220527232921313	0.0673507316340181	0.146378572153708	0.225306224028577	0.125041747518057	2.18475993165342	-0.0067229489659601	0.338611714372853	-0.00867711706022508	0.0331974877681882	-0.0245665905523375	0.173513404599239	0.223055066682769	0.154701979858917	0.198364233989413	0.248996291807652	0.179168626569409	0.00215828832654675	0.00261157197670396	0.00267269104596023
103	0.455496124527524	0.07	0.129726833423639	0.0563961782153489	0.203057488631929	0.100909264576367	0.356238786892748	0.190217832741316	0.522259741044179	2.05	1.51	2.83	0.0755583134023934	0.141505144487351	0.207451975572308	0.0890106055544555	0.166698514468043	0.24438642338163	0.0907312416653354	0.169989146365174	0.24921222907551	0.129726833423639	2.22205890741042	-0.0175644617626588	0.334236894188764	-0.00867711706022508	0.0331974877681882	-0.0245665905523375	0.173513404599239	0.223055066682769	0.154701979858917	0.198364233989413	0.248996291807652	0.179168626569409	0.00215828832654675	0.00261157197670396	0.00267269104596023
103	0.455496124527524	0.07	0.133915350372702	0.0563864295299255	0.211444271215479	0.0703685624916649	0.306098867336166	0.132393497002724	0.479804237669608	2.04	1.44	2.74	0.0527107620743963	0.121869313317307	0.191027864560217	0.0621256751838558	0.143636955264363	0.22514823534487	0.0632548051455111	0.146271826599695	0.229278292565579	0.133915350372702	2.17346790412149	0.054220902668692	0.396570287031967	-0.00867711706022508	0.0331974877681882	-0.0245665905523375	0.173513404599239	0.223055066682769	0.154701979858917	0.198364233989413	0.248996291807652	0.179168626569409	0.00215828832654675	0.00261157197670396	0.00267269104596023
103	0.455496124527524	0.07	0.137884057194827	0.0603399965700585	0.215428117819596	0.114514597530513	0.411380984994814	0.232777490146627	0.589984479843001	2.05	1.49	2.67	0.0926633484744462	0.163761279255669	0.234859210036891	0.109210875151173	0.193005248761535	0.276799622371896	0.111690675439281	0.19738838451558	0.283025993519931	0.137884057194827	2.25088260223073	-0.0140802853647348	0.343864502982473	-0.00867711706022508	0.0331974877681882	-0.0245665905523375	0.173513404599239	0.223055066682769	0.154701979858917	0.198364233989413	0.248996291807652	0.179168626569409	0.00215828832654675	0.00261157197670396	0.00267269104596023
103	0.455496124527524	0.07	0.149559358047184	0.0645366168186828	0.234582099275685	0.0991178913243144	0.367154699285384	0.19433529383846	0.539974104732308	2	1.46	2.57	0.0787810923409056	0.148839913206105	0.218898734071304	0.0932123297762062	0.176104629440707	0.258996929105208	0.095384790346354	0.180300798936014	0.265164851560007	0.149559358047184	2.09222188188641	0.00461592933714474	0.333291128343843	-0.00867711706022508	0.0331974877681882	-0.0245665905523375	0.173513404599239	0.223055066682769	0.154701979858917	0.198364233989413	0.248996291807652	0.179168626569409	0.00215828832654675	0.00261157197670396	0.00267269104596023
103	0.455496124527524	0.08	0.0985949417378394	0.0461507374571257	0.151039146018553	0.155675284890144	0.413996022867477	0.263464814792777	0.564527230942176	2.02	1.46	2.64	0.105763090469971	0.166191067506223	0.226619044542475	0.124873096947719	0.196219618699983	0.267566140452248	0.127606962229436	0.20044078662379	0.273449290662211	0.0985949417378394	2.25888011207418	0.0290173878452517	0.373768161919141	-0.00867711706022508	0.0331974877681882	-0.0245665905523375	0.173513404599239	0.223055066682769	0.154701979858917	0.198364233989413	0.248996291807652	0.179168626569409	0.00215828832654675	0.00261157197670396	0.00267269104596023
103	0.455496124527524	0.08	0.112091677186095	0.0544182494124302	0.16976510495976	0.11351466623582	0.368127327419523	0.207509662192715	0.528744992646332	2.03	1.58	2.66	0.0829999026060673	0.147243901799985	0.211487900993903	0.0979211142686715	0.173714504244098	0.249507894219525	0.100486513561782	0.178323761508108	0.256109113112052	0.112091677186095	2.26335231495963	0.00279906634722848	0.358344847324929	-0.00867711706022508	0.0331974877681882	-0.0245665905523375	0.173513404599239	0.223055066682769	0.154701979858917	0.198364233989413	0.248996291807652	0.179168626569409	0.00215828832654675	0.00261157197670396	0.00267269104596023
103	0.455496124527524	0.08	0.11706786931359	0.056705709438621	0.177430029188558	0.1592317960743	0.41512028620361	0.266190124393119	0.564050448014101	1.98	1.48	2.63	0.108692959606575	0.169505358634428	0.230317757662282	0.1288055438664	0.200870691038355	0.272935838210311	0.131729843762787	0.205551108705913	0.279223815766759	0.11706786931359	2.19029004330808	0.039731728726976	0.384975229318021	-0.00867711706022508	0.0331974877681882	-0.0245665905523375	0.173513404599239	0.223055066682769	0.154701979858917	0.198364233989413	0.248996291807652	0.179168626569409	0.00215828832654675	0.00261157197670396	0.00267269104596023
103	0.455496124527524	0.08	0.117729436021964	0.0533724369728908	0.182086435071037	0.0933283051399109	0.289663093468597	0.148702744779944	0.430623442157249	2.21	1.52	2.85	0.0555656435919315	0.108238191818388	0.160910740044844	0.0646433972730893	0.125921054477859	0.187198711682628	0.0658795041933878	0.12838703520024	0.190818345715161	0.117729436021964	2.29089401442239	-0.0121867880205881	0.355037702408402	-0.00867711706022508	0.0331974877681882	-0.0245665905523375	0.173513404599239	0.223055066682769	0.154701979858917	0.198364233989413	0.248996291807652	0.179168626569409	0.00215828832654675	0.00261157197670396	0.00267269104596023
103	0.455496124527524	0.08	0.11914002721816	0.0564465513732113	0.181833503063109	0.098730825396519	0.304503406040507	0.160862382461877	0.448144429619136	1.9	1.37	2.75	0.0681543723495592	0.129012378154427	0.189870383959295	0.0814312679434109	0.154144791762252	0.226858315581093	0.0826043731303709	0.156298742253375	0.230084020527636	0.11914002721816	2.16708326685262	0.024561895406996	0.350305360873872	-0.00867711706022508	0.0331974877681882	-0.0245665905523375	0.173513404599239	0.223055066682769	0.154701979858917	0.198364233989413	0.248996291807652	0.179168626569409	0.00215828832654675	0.00261157197670396	0.00267269104596023
103	0.455496124527524	0.08	0.122246688292866	0.057038615641604	0.187454760944128	0.123585693969076	0.410247747239551	0.23967788637168	0.580817608107422	2.12	1.54	2.91	0.0924469050261903	0.158237938010891	0.224028970995592	0.108240700927321	0.185271592583229	0.262302484239137	0.11027523097564	0.188639079599761	0.267164175342819	0.122246688292866	2.34261400681335	-0.0490884429376285	0.321826435695234	-0.00867711706022508	0.0331974877681882	-0.0245665905523375	0.173513404599239	0.223055066682769	0.154701979858917	0.198364233989413	0.248996291807652	0.179168626569409	0.00215828832654675	0.00261157197670396	0.00267269104596023
103	0.455496124527524	0.08	0.122459329284458	0.0565963635112524	0.188322295057664	0.087403923178996	0.324478027849633	0.16077956903013	0.488176486669136	2.13	1.5	2.78	0.0618093618494881	0.124740848333831	0.187672334818175	0.0723198087780424	0.145952555217785	0.219585301657528	0.0737971103026123	0.148906481794043	0.224085406816172	0.122459329284458	2.29706641644111	0.00752565751520952	0.37487504869492	-0.00867711706022508	0.0331974877681882	-0.0245665905523375	0.173513404599239	0.223055066682769	0.154701979858917	0.198364233989413	0.248996291807652	0.179168626569409	0.00215828832654675	0.00261157197670396	0.00267269104596023
103	0.455496124527524	0.08	0.12500686839883	0.0575276304238347	0.192486106373826	0.0808154588091537	0.297342964676747	0.140777034234006	0.453908895119489	1.93	1.47	2.78	0.0586713270827287	0.123922956831858	0.189174586580987	0.0698421027637953	0.147517370344122	0.225192637924448	0.0711570081300718	0.150221871559781	0.22933792406925	0.12500686839883	2.19267935605782	0.0551595238626582	0.393991074823029	-0.00867711706022508	0.0331974877681882	-0.0245665905523375	0.173513404599239	0.223055066682769	0.154701979858917	0.198364233989413	0.248996291807652	0.179168626569409	0.00215828832654675	0.00261157197670396	0.00267269104596023
103	0.455496124527524	0.08	0.125263705393511	0.0593339700647115	0.191193440722311	0.0892506079881264	0.28628956001175	0.143503823515582	0.429075296507918	2.05	1.48	3	0.0570285577810187	0.113771747088395	0.170514936395772	0.0671883223925423	0.134040437282146	0.20089255217175	0.0681138292635353	0.135907968087355	0.2036414365436	0.125263705393511	2.27025079259042	0.0181720133435468	0.373907834278823	-0.00867711706022508	0.0331974877681882	-0.0245665905523375	0.173513404599239	0.223055066682769	0.154701979858917	0.198364233989413	0.248996291807652	0.179168626569409	0.00215828832654675	0.00261157197670396	0.00267269104596023
103	0.455496124527524	0.08	0.125848368257266	0.0580139889672499	0.193682747547282	0.100343394613447	0.333255407102704	0.177459279777082	0.489051534428327	2.02	1.45	2.68	0.0712830832510642	0.133864360084241	0.196445636917418	0.0841744707525136	0.158073432696904	0.231972394641294	0.0858883797871849	0.161324364607164	0.236770533898016	0.125848368257266	2.2202416722008	0.0304002442514689	0.377307206052285	-0.00867711706022508	0.0331974877681882	-0.0245665905523375	0.173513404599239	0.223055066682769	0.154701979858917	0.198364233989413	0.248996291807652	0.179168626569409	0.00215828832654675	0.00261157197670396	0.00267269104596023
103	0.455496124527524	0.08	0.127920963117794	0.0582983112971418	0.197543614938446	0.0672581213909578	0.26155068291752	0.109478530953839	0.413622834881201	1.94	1.45	2.59	0.0454822969444642	0.108659896354455	0.171837495764445	0.0541036627274773	0.129256848912939	0.204410035098401	0.05534480455646	0.132190391670701	0.209107695818768	0.127920963117794	2.13750278225646	-0.0286492595583984	0.299965694524779	-0.00867711706022508	0.0331974877681882	-0.0245665905523375	0.173513404599239	0.223055066682769	0.154701979858917	0.198364233989413	0.248996291807652	0.179168626569409	0.00215828832654675	0.00261157197670396	0.00267269104596023
103	0.455496124527524	0.08	0.131187916385613	0.061230851368401	0.201144981402825	0.100459736576409	0.356608508744499	0.190002197526135	0.523214819962863	1.95	1.39	2.65	0.0785059758788787	0.147345132583783	0.216184289288688	0.0932743807032033	0.175063437369248	0.256852494035292	0.0949524682668539	0.178243598052809	0.261596912696041	0.131187916385613	2.15678939481872	-0.0199048245276809	0.314973640645886	-0.00867711706022508	0.0331974877681882	-0.0245665905523375	0.173513404599239	0.223055066682769	0.154701979858917	0.198364233989413	0.248996291807652	0.179168626569409	0.00215828832654675	0.00261157197670396	0.00267269104596023
103	0.455496124527524	0.08	0.132038650325077	0.0618771857242518	0.202200114925903	0.0903508563507036	0.321343474234484	0.162149814390154	0.480537134078814	2.29	1.61	2.83	0.0587449668536585	0.116418953752996	0.174092940652334	0.0679306700599311	0.134622895537895	0.201315121015858	0.0695566845651076	0.137755352190652	0.206123644640183	0.132038650325077	2.31954192475307	-0.0348324948061687	0.345187037406514	-0.00867711706022508	0.0331974877681882	-0.0245665905523375	0.173513404599239	0.223055066682769	0.154701979858917	0.198364233989413	0.248996291807652	0.179168626569409	0.00215828832654675	0.00261157197670396	0.00267269104596023
103	0.455496124527524	0.08	0.133569336907684	0.0637620223173364	0.203376651498032	0.133781699681335	0.404385397831928	0.243729656954081	0.565041138709775	1.99	1.55	2.71	0.0993601528848895	0.164853942910062	0.230347732935235	0.117704126856179	0.195289447989348	0.272874769122516	0.120549653148508	0.19989982253037	0.279421001363676	0.133569336907684	2.2126629114136	0.0157510485255628	0.362922318219792	-0.00867711706022508	0.0331974877681882	-0.0245665905523375	0.173513404599239	0.223055066682769	0.154701979858917	0.198364233989413	0.248996291807652	0.179168626569409	0.00215828832654675	0.00261157197670396	0.00267269104596023
103	0.455496124527524	0.08	0.135834626774014	0.061822323466889	0.209846930081139	0.0732643041859564	0.315414522742926	0.140269065127443	0.49055998035841	1.96	1.51	2.57	0.0577624974994532	0.129887017958495	0.202011538417538	0.0685778479000514	0.154206839166421	0.23983583043279	0.0703435280215179	0.158251830235696	0.245990829409857	0.135834626774014	2.1613278396136	0.0246656418842995	0.363768265561364	-0.00867711706022508	0.0331974877681882	-0.0245665905523375	0.173513404599239	0.223055066682769	0.154701979858917	0.198364233989413	0.248996291807652	0.179168626569409	0.00215828832654675	0.00261157197670396	0.00267269104596023
103	0.455496124527524	0.08	0.137165674085114	0.066054259050907	0.208277089119321	0.104397545900539	0.362217142367482	0.196576481665082	0.527857803069883	2.08	1.49	2.68	0.07731615134474	0.142464831813694	0.207613512282648	0.0908920048216038	0.167480066647164	0.244068128472723	0.0928787993506773	0.171128124395546	0.249454303379025	0.137165674085114	2.2368989611375	0.0118955338125329	0.364968122251846	-0.00867711706022508	0.0331974877681882	-0.0245665905523375	0.173513404599239	0.223055066682769	0.154701979858917	0.198364233989413	0.248996291807652	0.179168626569409	0.00215828832654675	0.00261157197670396	0.00267269104596023
103	0.455496124527524	0.08	0.137347900807672	0.064704584155434	0.20999121745991	0.0867051944206838	0.318043653904729	0.1568844433109	0.479202864498558	2.06	1.5	2.73	0.0621157313980948	0.125923984315417	0.18973223723274	0.0731245545518989	0.148241597630896	0.223358640709893	0.0747112403616626	0.151429784805549	0.22815859100333	0.137347900807672	2.21037860012425	-0.0426841380787732	0.303289231560882	-0.00867711706022508	0.0331974877681882	-0.0245665905523375	0.173513404599239	0.223055066682769	0.154701979858917	0.198364233989413	0.248996291807652	0.179168626569409	0.00215828832654675	0.00261157197670396	0.00267269104596023
103	0.455496124527524	0.08	0.13744956757043	0.0647786457723185	0.210120489368541	0.0959352290201002	0.360351683709479	0.187639596767123	0.533063770651834	1.98	1.46	2.83	0.0767083820324538	0.147314293444846	0.217920204857239	0.0909257671417306	0.174618011585066	0.258310256028401	0.0924851574291764	0.177545378727928	0.262657966678612	0.13744956757043	2.28382412447668	0.00660744153216956	0.36570494258103	-0.00867711706022508	0.0331974877681882	-0.0245665905523375	0.173513404599239	0.223055066682769	0.154701979858917	0.198364233989413	0.248996291807652	0.179168626569409	0.00215828832654675	0.00261157197670396	0.00267269104596023
103	0.455496124527524	0.08	0.137595712295937	0.0645352299442317	0.210656194647642	0.0967269369471857	0.369991042921612	0.193463496919891	0.546518588923333	2.04	1.52	2.56	0.0772961209084659	0.147825676905657	0.218355232902848	0.091170433398669	0.174359733354539	0.25754903331041	0.0935993005441844	0.178979168203386	0.26438839347251	0.137595712295937	2.20001883954437	0.0215289398332337	0.369547747555286	-0.00867711706022508	0.0331974877681882	-0.0245665905523375	0.173513404599239	0.223055066682769	0.154701979858917	0.198364233989413	0.248996291807652	0.179168626569409	0.00215828832654675	0.00261157197670396	0.00267269104596023
103	0.455496124527524	0.08	0.138318921611024	0.0670182671456072	0.209619576076441	0.126097388221225	0.391559259352025	0.230620209564573	0.552498309139476	2.02	1.63	2.6	0.0927188328891297	0.157422966541388	0.222127100193647	0.109507518063923	0.185927689284239	0.262347860504555	0.112705821828209	0.191372772554224	0.270037626099698	0.138318921611024	2.20362875536568	-0.00739720382493682	0.345685449153014	-0.00867711706022508	0.0331974877681882	-0.0245665905523375	0.173513404599239	0.223055066682769	0.154701979858917	0.198364233989413	0.248996291807652	0.179168626569409	0.00215828832654675	0.00261157197670396	0.00267269104596023
103	0.455496124527524	0.08	0.139838986445278	0.0634418950482765	0.216236077842279	0.0727853301680264	0.326763686114508	0.144673111257342	0.508854260971673	2.11	1.49	2.69	0.0561552551636316	0.126834198922627	0.197513142681622	0.0658343338036927	0.148695700255744	0.231557066707794	0.0672885783537509	0.151972354681584	0.236679081392503	0.139838986445278	2.22841969187056	-0.0611529911692881	0.291428774187843	-0.00867711706022508	0.0331974877681882	-0.0245665905523375	0.173513404599239	0.223055066682769	0.154701979858917	0.198364233989413	0.248996291807652	0.179168626569409	0.00215828832654675	0.00261157197670396	0.00267269104596023
103	0.455496124527524	0.08	0.143762228731629	0.0697286756416423	0.217795781821616	0.0800655748568701	0.306298376173428	0.144197382004045	0.468399370342811	2.08	1.51	2.55	0.0566033598149895	0.120234618384439	0.183865876953889	0.0665149028582979	0.141288326137977	0.216061749417656	0.0682885727853609	0.145034481192329	0.221788700254183	0.143762228731629	2.1876229658523	-0.0165000945416258	0.330873437462795	-0.00867711706022508	0.0331974877681882	-0.0245665905523375	0.173513404599239	0.223055066682769	0.154701979858917	0.198364233989413	0.248996291807652	0.179168626569409	0.00215828832654675	0.00261157197670396	0.00267269104596023
103	0.455496124527524	0.08	0.144652221632204	0.0702990958859512	0.219005347378457	0.103973102570568	0.341872612269828	0.185179540805555	0.4985656837341	1.84	1.44	2.46	0.08034056071611	0.148322202570314	0.216303844424517	0.096515772250892	0.178184366594251	0.259852960937611	0.0989717127178864	0.182763710688778	0.266533714668503	0.144652221632204	2.06867393527005	0.0296850059427809	0.350746364314763	-0.00867711706022508	0.0331974877681882	-0.0245665905523375	0.173513404599239	0.223055066682769	0.154701979858917	0.198364233989413	0.248996291807652	0.179168626569409	0.00215828832654675	0.00261157197670396	0.00267269104596023
103	0.455496124527524	0.08	0.150354697308453	0.0698036429371668	0.230905751679739	0.10198191375307	0.345283232714475	0.185311991813988	0.505254473614961	1.84	1.41	2.52	0.0804441162964306	0.149887787918073	0.219331459539716	0.0966530627480057	0.180089165470118	0.26352526819223	0.0987935951491878	0.184095475406184	0.269449193347324	0.150354697308453	2.04773984295561	-0.00023309324766488	0.313774394018534	-0.00867711706022508	0.0331974877681882	-0.0245665905523375	0.173513404599239	0.223055066682769	0.154701979858917	0.198364233989413	0.248996291807652	0.179168626569409	0.00215828832654675	0.00261157197670396	0.00267269104596023
103	0.455496124527524	0.08	0.152197420369394	0.0692441591557265	0.235150681583061	0.0737966777078382	0.324521120944258	0.145021642535556	0.504020599352959	2.11	1.56	2.62	0.0563437951384269	0.126082915879903	0.195822036621379	0.0660682842007491	0.147843820224517	0.229619356248284	0.0678415068102823	0.15172990921892	0.235828113614707	0.152197420369394	2.19131475253586	0.0613824500396454	0.416760794481908	-0.00867711706022508	0.0331974877681882	-0.0245665905523375	0.173513404599239	0.223055066682769	0.154701979858917	0.198364233989413	0.248996291807652	0.179168626569409	0.00215828832654675	0.00261157197670396	0.00267269104596023
103	0.455496124527524	0.08	0.152916716838629	0.0698373063857335	0.235996127291524	0.0761159243867305	0.315765410757937	0.144005820838441	0.487525000677433	1.93	1.46	2.64	0.0599946022981248	0.13155176733571	0.203108932373294	0.0714113908041324	0.156585664515327	0.241759938226522	0.072962742566261	0.159945423409545	0.247084534321164	0.152916716838629	2.08661447103829	0.0193446441431566	0.344169926202046	-0.00867711706022508	0.0331974877681882	-0.0245665905523375	0.173513404599239	0.223055066682769	0.154701979858917	0.198364233989413	0.248996291807652	0.179168626569409	0.00215828832654675	0.00261157197670396	0.00267269104596023
103	0.455496124527524	0.08	0.153181811074893	0.0745334461848028	0.231830175964984	0.0965482602127093	0.385437267096527	0.201351836366222	0.569522697826832	2.09	1.53	2.67	0.0786776208725345	0.150608445982138	0.222539271091741	0.0923662001669869	0.176811775879222	0.261257351591457	0.0946003781262789	0.181055262416803	0.267553397721406	0.153181811074893	2.22073960694447	0.0308567192231317	0.388052817430388	-0.00867711706022508	0.0331974877681882	-0.0245665905523375	0.173513404599239	0.223055066682769	0.154701979858917	0.198364233989413	0.248996291807652	0.179168626569409	0.00215828832654675	0.00261157197670396	0.00267269104596023
103	0.455496124527524	0.08	0.154156470262072	0.0745670383265135	0.23374590219763	0.121733503944961	0.416613505671933	0.241899829174907	0.591327182168959	2.02	1.52	2.59	0.0974153367366125	0.167774177776319	0.238133018816025	0.115095438686401	0.198223844810241	0.28135225093408	0.118098795952324	0.203313007140218	0.288566655214604	0.154156470262072	2.17384400791112	0.041341348426879	0.384978752200531	-0.00867711706022508	0.0331974877681882	-0.0245665905523375	0.173513404599239	0.223055066682769	0.154701979858917	0.198364233989413	0.248996291807652	0.179168626569409	0.00215828832654675	0.00261157197670396	0.00267269104596023
103	0.455496124527524	0.08	0.157197608738625	0.0746393334656671	0.239755884011582	0.0784922492940939	0.32154396655439	0.149530703117192	0.493557229991588	2	1.43	2.43	0.0605943595850054	0.130299332014213	0.20000430444342	0.0716881079891915	0.154154819826925	0.236621531664658	0.0735390917461812	0.158079332278029	0.242627479122416	0.157197608738625	2.04456825360727	-0.0442338599267979	0.271409697552753	-0.00867711706022508	0.0331974877681882	-0.0245665905523375	0.173513404599239	0.223055066682769	0.154701979858917	0.198364233989413	0.248996291807652	0.179168626569409	0.00215828832654675	0.00261157197670396	0.00267269104596023
103	0.455496124527524	0.08	0.168851841473904	0.0819899548151059	0.255713728132703	0.0881438275989319	0.365188298665346	0.181800881765698	0.548575715564995	2.05	1.51	2.56	0.0721635321594211	0.144956819125579	0.217750106091737	0.0849986124734081	0.170738988593485	0.256479364713562	0.0871685255677035	0.175114857003428	0.263095125928004	0.168851841473904	2.14886653958885	-0.0177503441079592	0.327235317756947	-0.00867711706022508	0.0331974877681882	-0.0245665905523375	0.173513404599239	0.223055066682769	0.154701979858917	0.198364233989413	0.248996291807652	0.179168626569409	0.00215828832654675	0.00261157197670396	0.00267269104596023
103	0.455496124527524	0.09	0.112189776911362	0.0552925570841987	0.169086996738525	0.104994582421543	0.320047655545933	0.17415632050813	0.465938990583736	1.92	1.51	2.87	0.0730354640915893	0.134217517836977	0.195399571582366	0.0870620501873968	0.159994222249303	0.23292639431121	0.0886080574731665	0.16290556126196	0.23712873378143	0.112189776911362	2.26353223165713	-0.0513634240011438	0.306165723096413	-0.00867711706022508	0.0331974877681882	-0.0245665905523375	0.173513404599239	0.223055066682769	0.154701979858917	0.198364233989413	0.248996291807652	0.179168626569409	0.00215828832654675	0.00261157197670396	0.00267269104596023
103	0.455496124527524	0.09	0.116688048163704	0.0597136239851783	0.17366247234223	0.0957869214568897	0.303434473780091	0.15787761779841	0.448991329761772	2.04	1.46	2.68	0.0628638733384974	0.120821852978563	0.178779832618628	0.0740940162796838	0.142405739037606	0.210717461795529	0.0756272382593382	0.145352785856539	0.215229446900776	0.116688048163704	2.28737515481272	-0.0433855582895642	0.313183211778754	-0.00867711706022508	0.0331974877681882	-0.0245665905523375	0.173513404599239	0.223055066682769	0.154701979858917	0.198364233989413	0.248996291807652	0.179168626569409	0.00215828832654675	0.00261157197670396	0.00267269104596023
103	0.455496124527524	0.09	0.119107747896947	0.0609164143657527	0.17729908142814	0.128292400382229	0.371726378111567	0.220442101705589	0.523010654517544	2.14	1.61	2.91	0.0843828525760323	0.142292837530207	0.200202822484382	0.0986454222995602	0.166343476427542	0.234041530555524	0.100813245381758	0.170069654770896	0.239185427678694	0.119107747896947	2.41593154525453	-0.0460914773676605	0.341011558734889	-0.00867711706022508	0.0331974877681882	-0.0245665905523375	0.173513404599239	0.223055066682769	0.154701979858917	0.198364233989413	0.248996291807652	0.179168626569409	0.00215828832654675	0.00261157197670396	0.00267269104596023
103	0.455496124527524	0.09	0.124962056394058	0.0629435120116756	0.186980600776441	0.113442105426321	0.340834297445513	0.192071216703671	0.489597378187354	1.91	1.41	2.55	0.0808126144950823	0.143403635166539	0.205994655837995	0.0964037287549841	0.171070385897674	0.245737043040364	0.0985421807882631	0.174859953660354	0.251098484187889	0.124962056394058	2.19036058608416	-0.0709908085868814	0.265696768965048	-0.00867711706022508	0.0331974877681882	-0.0245665905523375	0.173513404599239	0.223055066682769	0.154701979858917	0.198364233989413	0.248996291807652	0.179168626569409	0.00215828832654675	0.00261157197670396	0.00267269104596023
103	0.455496124527524	0.09	0.130361416196684	0.0647061364035915	0.196016695989776	0.0892696318782115	0.314934698468802	0.157880695122748	0.471988701814857	2.06	1.56	2.63	0.06257061622199	0.12481360141947	0.187056586616951	0.0736750872106964	0.146964398385273	0.22025370955985	0.0756490140354885	0.150903272435141	0.226076169863973	0.130361416196684	2.23175085110913	-0.0180280037391408	0.332054326085366	-0.00867711706022508	0.0331974877681882	-0.0245665905523375	0.173513404599239	0.223055066682769	0.154701979858917	0.198364233989413	0.248996291807652	0.179168626569409	0.00215828832654675	0.00261157197670396	0.00267269104596023
103	0.455496124527524	0.09	0.131703082676328	0.0663358941667143	0.197070271185941	0.110692346251602	0.359281612746693	0.200285073443176	0.518278152050211	1.93	1.41	2.57	0.0837303764228154	0.15019983346693	0.216669290511045	0.0997409692232287	0.17892045404775	0.258099938872271	0.101882811274751	0.182815486855113	0.263664552894033	0.131703082676328	2.21134199261316	-0.0323654895621492	0.304219896133797	-0.00867711706022508	0.0331974877681882	-0.0245665905523375	0.173513404599239	0.223055066682769	0.154701979858917	0.198364233989413	0.248996291807652	0.179168626569409	0.00215828832654675	0.00261157197670396	0.00267269104596023
103	0.455496124527524	0.09	0.135430059118309	0.0678387877552834	0.203021330481335	0.102095605768148	0.349010679796665	0.187412783963679	0.510608575629651	1.88	1.4	2.54	0.0801001300096841	0.149166989760416	0.218233849511147	0.0958948312544625	0.178580775213246	0.26126671917203	0.0979262305257183	0.182393878893879	0.266848237323847	0.135430059118309	2.13034904254487	0.0524978306669687	0.380741128301353	-0.00867711706022508	0.0331974877681882	-0.0245665905523375	0.173513404599239	0.223055066682769	0.154701979858917	0.198364233989413	0.248996291807652	0.179168626569409	0.00215828832654675	0.00261157197670396	0.00267269104596023
103	0.455496124527524	0.09	0.135490288484316	0.0662034727353194	0.204777104233312	0.103510516510108	0.363576231389979	0.196520528103687	0.53063193467627	2.12	1.52	2.74	0.0760210434431449	0.140644057636612	0.20526707183008	0.0890617723611033	0.164770285671518	0.240478798981932	0.09105555470029	0.168410650932469	0.245735788690126	0.135490288484316	2.28920135392665	-0.00707750214220927	0.35703361051675	-0.00867711706022508	0.0331974877681882	-0.0245665905523375	0.173513404599239	0.223055066682769	0.154701979858917	0.198364233989413	0.248996291807652	0.179168626569409	0.00215828832654675	0.00261157197670396	0.00267269104596023
103	0.455496124527524	0.09	0.135640606574275	0.066384374959889	0.204896838188661	0.117614267756161	0.373637089183689	0.213852579019708	0.53342159934767	1.98	1.47	2.58	0.0873166402903391	0.152557128209218	0.217797616128097	0.103472342872552	0.180783908144283	0.258095473416014	0.105940534619658	0.185082468986502	0.26426544425971	0.135640606574275	2.22176926881463	0.0291666575959077	0.37565834632858	-0.00867711706022508	0.0331974877681882	-0.0245665905523375	0.173513404599239	0.223055066682769	0.154701979858917	0.198364233989413	0.248996291807652	0.179168626569409	0.00215828832654675	0.00261157197670396	0.00267269104596023
103	0.455496124527524	0.09	0.136164723929768	0.0692231741229679	0.203106273736568	0.0987402947720669	0.332456824701794	0.17563789635867	0.489275753044917	2.05	1.54	2.65	0.0697807671689886	0.132084776458961	0.194388785748933	0.0822078998663261	0.155607519342807	0.229007138819288	0.0842636476797914	0.159537594750122	0.234789723313497	0.136164723929768	2.25222842381598	-0.0302467303179555	0.324351712627305	-0.00867711706022508	0.0331974877681882	-0.0245665905523375	0.173513404599239	0.223055066682769	0.154701979858917	0.198364233989413	0.248996291807652	0.179168626569409	0.00215828832654675	0.00261157197670396	0.00267269104596023
103	0.455496124527524	0.09	0.137035128532242	0.0698764639621656	0.204193793102318	0.124017090972278	0.38604562306624	0.225857194573218	0.546234051559263	2.04	1.41	2.73	0.090115570177132	0.154029724413861	0.217943878650589	0.106260037921389	0.181624599667587	0.256989161413784	0.10808872615007	0.184703139245471	0.261399380439419	0.137035128532242	2.2496419452918	-0.0332024877682144	0.320280435216273	-0.00867711706022508	0.0331974877681882	-0.0245665905523375	0.173513404599239	0.223055066682769	0.154701979858917	0.198364233989413	0.248996291807652	0.179168626569409	0.00215828832654675	0.00261157197670396	0.00267269104596023
103	0.455496124527524	0.09	0.138359475941277	0.0688867543833328	0.20783219749922	0.123563479164275	0.36033796820865	0.210503870826615	0.510172065590684	1.97	1.39	2.71	0.0863959959927624	0.147891616126322	0.209387236259882	0.102497428071866	0.175453851907785	0.248410275743704	0.104197062175619	0.178282271000171	0.252457645220891	0.138359475941277	2.18645921255288	0.02962958068494	0.367714469183314	-0.00867711706022508	0.0331974877681882	-0.0245665905523375	0.173513404599239	0.223055066682769	0.154701979858917	0.198364233989413	0.248996291807652	0.179168626569409	0.00215828832654675	0.00261157197670396	0.00267269104596023
103	0.455496124527524	0.09	0.138632354681541	0.0678383395695152	0.209426369793566	0.120975259929419	0.416536208600716	0.241232748386652	0.59183966881478	2.03	1.54	2.73	0.0967257089792398	0.167016130114522	0.237306551249804	0.114174319383432	0.197144618355529	0.280114917327627	0.11677789043257	0.201717869235955	0.28655577859192	0.138632354681541	2.26538217866049	0.00453686024137608	0.366482784063488	-0.00867711706022508	0.0331974877681882	-0.0245665905523375	0.173513404599239	0.223055066682769	0.154701979858917	0.198364233989413	0.248996291807652	0.179168626569409	0.00215828832654675	0.00261157197670396	0.00267269104596023
103	0.455496124527524	0.09	0.139073475231204	0.0715388681009722	0.206608082361436	0.108748962375618	0.341359602717674	0.188784015792665	0.493935189642683	2.06	1.49	2.66	0.0746559283053239	0.134992986137202	0.19533004396908	0.0878649619268831	0.158877584896304	0.229890207865725	0.0898960604012927	0.162489541209326	0.235050589330124	0.139073475231204	2.21895581894994	-0.0175602790304404	0.331616995850333	-0.00867711706022508	0.0331974877681882	-0.0245665905523375	0.173513404599239	0.223055066682769	0.154701979858917	0.198364233989413	0.248996291807652	0.179168626569409	0.00215828832654675	0.00261157197670396	0.00267269104596023
103	0.455496124527524	0.09	0.140087028361022	0.0695210517150368	0.210653005007006	0.0990733830728329	0.340257813567106	0.180058820909644	0.500456806224569	2	1.5	2.59	0.0731366755558435	0.138206643753854	0.203276611951864	0.0865706698507474	0.163592911992002	0.240615154133258	0.0887623962498642	0.167725547479543	0.246715347355189	0.140087028361022	2.21260803606484	-0.0150218320923744	0.334711562865379	-0.00867711706022508	0.0331974877681882	-0.0245665905523375	0.173513404599239	0.223055066682769	0.154701979858917	0.198364233989413	0.248996291807652	0.179168626569409	0.00215828832654675	0.00261157197670396	0.00267269104596023
103	0.455496124527524	0.09	0.140727949216103	0.0700600814186832	0.211395817013524	0.0858050823868478	0.335100892160366	0.164326031138684	0.505875753182049	2.08	1.52	2.78	0.0645073148191479	0.131546162205565	0.198585009591982	0.0758035297947576	0.154581902131441	0.233360274468124	0.077388001805189	0.157831919058907	0.23833316426776	0.140727949216103	2.2948245032261	-0.0218327689684971	0.347117155830141	-0.00867711706022508	0.0331974877681882	-0.0245665905523375	0.173513404599239	0.223055066682769	0.154701979858917	0.198364233989413	0.248996291807652	0.179168626569409	0.00215828832654675	0.00261157197670396	0.00267269104596023
103	0.455496124527524	0.09	0.14139506456597	0.0717700711213066	0.211020058010633	0.11428966534062	0.41748255903782	0.236028714591822	0.598936403483818	1.95	1.6	2.51	0.097698379298842	0.172806810705486	0.24791524211213	0.116123212214232	0.205396262411239	0.294669312608246	0.119609695929401	0.211544958217314	0.303538114022291	0.14139506456597	2.19139107211216	-0.0666477050953729	0.278519527257836	-0.00867711706022508	0.0331974877681882	-0.0245665905523375	0.173513404599239	0.223055066682769	0.154701979858917	0.198364233989413	0.248996291807652	0.179168626569409	0.00215828832654675	0.00261157197670396	0.00267269104596023
103	0.455496124527524	0.09	0.143392929719066	0.0739984531113164	0.212787406326816	0.126682444694168	0.393098356126775	0.231954197756795	0.554242514496756	1.96	1.45	2.52	0.0954826835252073	0.161816799589404	0.2281509156536	0.113351414613212	0.192099367806301	0.270847320999391	0.116084906048688	0.196738882841237	0.277418999170851	0.143392929719066	2.16994737888169	-0.00138673046200331	0.336032929786487	-0.00867711706022508	0.0331974877681882	-0.0245665905523375	0.173513404599239	0.223055066682769	0.154701979858917	0.198364233989413	0.248996291807652	0.179168626569409	0.00215828832654675	0.00261157197670396	0.00267269104596023
103	0.455496124527524	0.09	0.144198685805809	0.0731131517910208	0.215284219820597	0.0817943865388179	0.299684674844755	0.142916385891979	0.45645296379753	2.03	1.48	2.76	0.0571646648165282	0.119869907717223	0.182575150617918	0.067441587646342	0.141419824876374	0.215398062106406	0.0687738777415689	0.144230265523186	0.219604915888442	0.144198685805809	2.22760366007988	-0.013492603549129	0.340498352411294	-0.00867711706022508	0.0331974877681882	-0.0245665905523375	0.173513404599239	0.223055066682769	0.154701979858917	0.198364233989413	0.248996291807652	0.179168626569409	0.00215828832654675	0.00261157197670396	0.00267269104596023
103	0.455496124527524	0.09	0.144861486189363	0.0750240434216081	0.214698928957118	0.118140574788032	0.387895306878844	0.222432599035123	0.553358014722565	1.85	1.51	2.6	0.0963273241793391	0.167983097511092	0.239638870842844	0.115672253584126	0.20171829352359	0.287764333463055	0.118523364510118	0.206775831966047	0.294953485672772	0.144861486189363	2.14280888073514	-0.0522990643517186	0.281679045012403	-0.00867711706022508	0.0331974877681882	-0.0245665905523375	0.173513404599239	0.223055066682769	0.154701979858917	0.198364233989413	0.248996291807652	0.179168626569409	0.00215828832654675	0.00261157197670396	0.00267269104596023
103	0.455496124527524	0.09	0.145173653084044	0.0749529862940136	0.215394319874075	0.106775271875591	0.365624904387149	0.20051761130492	0.530732197469377	1.94	1.47	2.72	0.0834039413756482	0.152079200886803	0.220754460397957	0.0992399502367086	0.180954665680239	0.26266938112377	0.101253001378218	0.18460608917404	0.268012746924069	0.145173653084044	2.19672851420389	0.0176299406966242	0.361783856181196	-0.00867711706022508	0.0331974877681882	-0.0245665905523375	0.173513404599239	0.223055066682769	0.154701979858917	0.198364233989413	0.248996291807652	0.179168626569409	0.00215828832654675	0.00261157197670396	0.00267269104596023
103	0.455496124527524	0.09	0.145315019307718	0.0749682913691667	0.215661747246269	0.113275225790446	0.37621254663206	0.211871635825173	0.540553457438946	2.05	1.53	2.78	0.0840144672590047	0.149181350105433	0.214348232951861	0.0989361439739273	0.175677213863116	0.252418283752305	0.101073573390701	0.179398621275891	0.257867650763914	0.145315019307718	2.27912173644043	0.0684916500620696	0.428210621952782	-0.00867711706022508	0.0331974877681882	-0.0245665905523375	0.173513404599239	0.223055066682769	0.154701979858917	0.198364233989413	0.248996291807652	0.179168626569409	0.00215828832654675	0.00261157197670396	0.00267269104596023
103	0.455496124527524	0.09	0.146745056923946	0.074835118426844	0.218654995421048	0.135452343178748	0.400025430521068	0.242237321775931	0.557813539266204	1.89	1.43	2.62	0.10304597979016	0.170167883820781	0.237289787851402	0.123232817248157	0.203503986968684	0.283775156689211	0.125827910493712	0.207697861418286	0.289860717326519	0.146745056923946	2.14348714880753	0.0361761896731801	0.362529524805636	-0.00867711706022508	0.0331974877681882	-0.0245665905523375	0.173513404599239	0.223055066682769	0.154701979858917	0.198364233989413	0.248996291807652	0.179168626569409	0.00215828832654675	0.00261157197670396	0.00267269104596023
103	0.455496124527524	0.09	0.148328639587344	0.0735995113292201	0.223057767845469	0.0912562781087369	0.328636408116138	0.166720144860955	0.49055267137132	1.93	1.39	2.53	0.0696510534042044	0.137295178284263	0.204939303164322	0.0829568666006325	0.16352341038894	0.244089954177247	0.0847064271427439	0.167009035384137	0.249342820674701	0.148328639587344	2.0861057703465	0.00322347083391509	0.324085217994899	-0.00867711706022508	0.0331974877681882	-0.0245665905523375	0.173513404599239	0.223055066682769	0.154701979858917	0.198364233989413	0.248996291807652	0.179168626569409	0.00215828832654675	0.00261157197670396	0.00267269104596023
103	0.455496124527524	0.09	0.149098656136118	0.0770832639609658	0.221114048311271	0.146920088185881	0.4425035000497	0.276025657434802	0.608981342664599	2.24	1.61	2.89	0.102002840431409	0.163523254777759	0.225043669124109	0.118407249554273	0.189821565306479	0.261235881058685	0.121002706624722	0.194092491806714	0.266956302846216	0.149098656136118	2.41551472363986	0.000107181549485342	0.392977412437661	-0.00867711706022508	0.0331974877681882	-0.0245665905523375	0.173513404599239	0.223055066682769	0.154701979858917	0.198364233989413	0.248996291807652	0.179168626569409	0.00215828832654675	0.00261157197670396	0.00267269104596023
103	0.455496124527524	0.09	0.149325475692523	0.0746582185331038	0.223992732851943	0.108707356782188	0.345862460505462	0.191241067621093	0.500483853389832	1.94	1.37	2.55	0.0795502116334896	0.143867801364723	0.208185391095956	0.0946557743155058	0.171186447623658	0.247717120931809	0.0965651847482121	0.174632348468867	0.252733758218485	0.149325475692523	2.06472713025069	-0.017108693434095	0.298761589805204	-0.00867711706022508	0.0331974877681882	-0.0245665905523375	0.173513404599239	0.223055066682769	0.154701979858917	0.198364233989413	0.248996291807652	0.179168626569409	0.00215828832654675	0.00261157197670396	0.00267269104596023
103	0.455496124527524	0.09	0.152701424202871	0.0777548536121773	0.227647994793565	0.103102493336954	0.366916162448347	0.197954128650477	0.535878196246216	1.99	1.52	2.65	0.0806169644396133	0.149426876933928	0.218236789428242	0.0954794116682051	0.176975037403643	0.258470663139081	0.0978022211855424	0.181247673648924	0.264782309865022	0.152701424202871	2.20146605670241	0.0194626608830729	0.372650250531486	-0.00867711706022508	0.0331974877681882	-0.0245665905523375	0.173513404599239	0.223055066682769	0.154701979858917	0.198364233989413	0.248996291807652	0.179168626569409	0.00215828832654675	0.00261157197670396	0.00267269104596023
103	0.455496124527524	0.09	0.153316724341764	0.0753953459207291	0.231238102762798	0.109529122914042	0.39654879289894	0.220015285887531	0.573082299910349	1.9	1.47	2.59	0.0932280930105237	0.168031451080593	0.242834809150662	0.111392688018554	0.200770759146737	0.29014883027492	0.114011425039002	0.205452723878911	0.296895537352403	0.153316724341764	2.1273699764279	0.018344770078853	0.355578747723129	-0.00867711706022508	0.0331974877681882	-0.0245665905523375	0.173513404599239	0.223055066682769	0.154701979858917	0.198364233989413	0.248996291807652	0.179168626569409	0.00215828832654675	0.00261157197670396	0.00267269104596023
103	0.455496124527524	0.09	0.153969095638846	0.075759447076458	0.232178744201234	0.110381750762941	0.392219392601018	0.218372181948054	0.566066603253981	1.95	1.57	2.68	0.09047169707152	0.162496677719765	0.23452165836801	0.107555189789379	0.193180426343464	0.278805662897548	0.110329342228406	0.198122051741882	0.28596863536459	0.153969095638846	2.18088735874701	-0.00869607597560894	0.34002604741673	-0.00867711706022508	0.0331974877681882	-0.0245665905523375	0.173513404599239	0.223055066682769	0.154701979858917	0.198364233989413	0.248996291807652	0.179168626569409	0.00215828832654675	0.00261157197670396	0.00267269104596023
103	0.455496124527524	0.09	0.15441333431753	0.0764442863463113	0.232382382288748	0.10267048196583	0.388260494357538	0.20905065873141	0.567470329983667	2.01	1.53	2.54	0.0844664954152453	0.156875866670706	0.229285237926166	0.0998677825347209	0.185479992517698	0.271092202500676	0.102576877235577	0.190506310428697	0.278394053469765	0.15441333431753	2.14978871811775	0.0298633893617133	0.372727023797264	-0.00867711706022508	0.0331974877681882	-0.0245665905523375	0.173513404599239	0.223055066682769	0.154701979858917	0.198364233989413	0.248996291807652	0.179168626569409	0.00215828832654675	0.00261157197670396	0.00267269104596023
103	0.455496124527524	0.09	0.154725166553198	0.0755635370837488	0.233886796022647	0.105221883152252	0.374680280247162	0.20409131298626	0.545269247508064	1.95	1.47	2.48	0.0846477150312314	0.15540019379619	0.226152672561148	0.100655884975296	0.184788733235348	0.2689215814954	0.10328709780291	0.189657724173304	0.275992817144778	0.154725166553198	2.11219120863798	-0.0539246396657719	0.277497506699115	-0.00867711706022508	0.0331974877681882	-0.0245665905523375	0.173513404599239	0.223055066682769	0.154701979858917	0.198364233989413	0.248996291807652	0.179168626569409	0.00215828832654675	0.00261157197670396	0.00267269104596023
103	0.455496124527524	0.09	0.155655500663459	0.0771956490053739	0.234115352321545	0.085005998067499	0.321097021792654	0.156619680512875	0.485574363072433	1.96	1.47	2.58	0.0644702695393109	0.132175033657667	0.199879797776024	0.076534946849863	0.156909677098529	0.237284407347196	0.0783586151410237	0.160634316043344	0.242962693120931	0.155655500663459	2.09503056837515	0.00173557889264294	0.322181899254757	-0.00867711706022508	0.0331974877681882	-0.0245665905523375	0.173513404599239	0.223055066682769	0.154701979858917	0.198364233989413	0.248996291807652	0.179168626569409	0.00215828832654675	0.00261157197670396	0.00267269104596023
103	0.455496124527524	0.09	0.155688665150303	0.07994440652336	0.231432923777247	0.0971823150592625	0.354411922076066	0.185756544649938	0.523067299502194	2.01	1.56	2.8	0.0750226632418501	0.143138570589353	0.211254477936856	0.0886938737756492	0.169222389124637	0.249750904473624	0.0906783098011637	0.172985949333611	0.255397027785318	0.155688665150303	2.24451144263617	0.0285656565437531	0.388483607675503	-0.00867711706022508	0.0331974877681882	-0.0245665905523375	0.173513404599239	0.223055066682769	0.154701979858917	0.198364233989413	0.248996291807652	0.179168626569409	0.00215828832654675	0.00261157197670396	0.00267269104596023
103	0.455496124527524	0.09	0.156791723479558	0.0767580593825603	0.236825387576555	0.103074792652104	0.401426973902615	0.216545287878475	0.586308659926754	1.96	1.63	2.66	0.0891294858627129	0.165226314300794	0.241323142738874	0.105806609368072	0.196142005368214	0.286477401368355	0.108836031943443	0.201671086781971	0.294458734372893	0.156791723479558	2.20881924140375	0.0628058359324343	0.420638086371536	-0.00867711706022508	0.0331974877681882	-0.0245665905523375	0.173513404599239	0.223055066682769	0.154701979858917	0.198364233989413	0.248996291807652	0.179168626569409	0.00215828832654675	0.00261157197670396	0.00267269104596023
103	0.455496124527524	0.09	0.161543923303473	0.0789985064802616	0.244089340126685	0.0911325298307719	0.380915768171634	0.193101760937769	0.568729775405498	2.01	1.57	2.6	0.077857848109825	0.153583695337206	0.229309542564588	0.0920123029498502	0.18150501004845	0.270997717147051	0.0945281391013736	0.18639147371523	0.278496755830082	0.161543923303473	2.18215974621167	-0.031844352144146	0.318094893997031	-0.00867711706022508	0.0331974877681882	-0.0245665905523375	0.173513404599239	0.223055066682769	0.154701979858917	0.198364233989413	0.248996291807652	0.179168626569409	0.00215828832654675	0.00261157197670396	0.00267269104596023
103	0.455496124527524	0.09	0.168136195829811	0.0852986847599668	0.250973706899655	0.110594197442056	0.427640982811906	0.238298272667886	0.616983692955925	2.05	1.51	2.81	0.0948084343207023	0.170139596808026	0.24547075929535	0.111725873826379	0.200498987901689	0.289272101976998	0.113909362367168	0.204422142927587	0.294896263626975	0.168136195829811	2.21211273498005	0.0557889341200346	0.41136127335722	-0.00867711706022508	0.0331974877681882	-0.0245665905523375	0.173513404599239	0.223055066682769	0.154701979858917	0.198364233989413	0.248996291807652	0.179168626569409	0.00215828832654675	0.00261157197670396	0.00267269104596023
103	0.455496124527524	0.09	0.172209803231461	0.0876339816252401	0.256785624837683	0.0981325381754523	0.405282166497496	0.213456021638477	0.597108311356516	1.9	1.47	2.56	0.0902713189730365	0.171395285291797	0.252519251610558	0.107811856204808	0.204698946047091	0.301586035889374	0.110448943366443	0.209686974926899	0.308915524752195	0.172209803231461	2.12056602504569	0.0414246961979058	0.380398293605682	-0.00867711706022508	0.0331974877681882	-0.0245665905523375	0.173513404599239	0.223055066682769	0.154701979858917	0.198364233989413	0.248996291807652	0.179168626569409	0.00215828832654675	0.00261157197670396	0.00267269104596023
103	0.455496124527524	0.09	0.177256007107406	0.0890841304787976	0.265427883736014	0.0913247544178979	0.366778723722218	0.186144644963662	0.547412802480773	2	1.42	2.5	0.0754157696568916	0.148598955122685	0.221782140588479	0.0892190471736653	0.175796882367781	0.262374717561897	0.0913187202219838	0.179958177806287	0.268590268156016	0.177256007107406	2.07011573349746	-0.0512176346482833	0.270816387815959	-0.00867711706022508	0.0331974877681882	-0.0245665905523375	0.173513404599239	0.223055066682769	0.154701979858917	0.198364233989413	0.248996291807652	0.179168626569409	0.00215828832654675	0.00261157197670396	0.00267269104596023
103	0.455496124527524	0.09	0.178515629739128	0.0911941210777747	0.265837138400481	0.108903233135386	0.431826408207833	0.23896883091432	0.624683985501345	1.98	1.6	2.66	0.0975208418931532	0.176224132323027	0.254927422752901	0.11555144414297	0.208806164789655	0.30206088543634	0.118709971522696	0.214436289971495	0.310547030437965	0.178515629739128	2.20244136112347	-0.0107728573744057	0.346311163933223	-0.00867711706022508	0.0331974877681882	-0.0245665905523375	0.173513404599239	0.223055066682769	0.154701979858917	0.198364233989413	0.248996291807652	0.179168626569409	0.00215828832654675	0.00261157197670396	0.00267269104596023
103	0.455496124527524	0.1	0.111992154260071	0.058295106712901	0.165689201807241	0.103488987985826	0.322102741646068	0.174086072422454	0.470119410869681	1.99	1.49	2.6	0.0708539013105697	0.131097425261406	0.191340949212242	0.0839054341440555	0.155246022847936	0.226586611551817	0.0859629322963983	0.159005991578381	0.232054617386018	0.111992154260071	2.31558533721858	0.0676067953368949	0.427954083142692	-0.00867711706022508	0.0331974877681882	-0.0245665905523375	0.173513404599239	0.223055066682769	0.154701979858917	0.198364233989413	0.248996291807652	0.179168626569409	0.00215828832654675	0.00261157197670396	0.00267269104596023
103	0.455496124527524	0.1	0.118007440612796	0.0635223747773136	0.172492506448279	0.115499856448248	0.297246708221416	0.168818404329086	0.425675012113746	1.93	1.44	2.45	0.0703372000450936	0.123846101152332	0.177355002259571	0.0837235767032589	0.147416140286781	0.211108703870302	0.0858924714356288	0.151189084162134	0.216637560336676	0.118007440612796	2.14556490566346	-0.0298314511104508	0.294610403640862	-0.00867711706022508	0.0331974877681882	-0.0245665905523375	0.173513404599239	0.223055066682769	0.154701979858917	0.198364233989413	0.248996291807652	0.179168626569409	0.00215828832654675	0.00261157197670396	0.00267269104596023
103	0.455496124527524	0.1	0.122068449211576	0.0648073632252051	0.179329535197948	0.112842599074713	0.313846368609655	0.176452810983007	0.451239926236303	1.93	1.56	2.85	0.0735408647507888	0.130802865751295	0.1880648667518	0.0875430100945591	0.155707668595779	0.223872327096999	0.0893761061070729	0.158945732015235	0.228657277029197	0.122068449211576	2.27999081160902	0.0333457027057539	0.38866388975743	-0.00867711706022508	0.0331974877681882	-0.0245665905523375	0.173513404599239	0.223055066682769	0.154701979858917	0.198364233989413	0.248996291807652	0.179168626569409	0.00215828832654675	0.00261157197670396	0.00267269104596023
103	0.455496124527524	0.1	0.122276199159108	0.0656629836347992	0.178889414683416	0.102215134140561	0.336233268054849	0.18065294034368	0.491813595766018	2.03	1.62	2.75	0.0722170440360265	0.134411168062361	0.196605292088696	0.0851895493096398	0.158555739607711	0.231921929905782	0.0874168898846535	0.162663176243888	0.237841028874358	0.122276199159108	2.34848465235184	0.0188483676219671	0.397195596558305	-0.00867711706022508	0.0331974877681882	-0.0245665905523375	0.173513404599239	0.223055066682769	0.154701979858917	0.198364233989413	0.248996291807652	0.179168626569409	0.00215828832654675	0.00261157197670396	0.00267269104596023
103	0.455496124527524	0.1	0.122810576343022	0.0659077199106449	0.1797134327754	0.122028794164859	0.33323268064086	0.193678765544527	0.472786595737192	2	1.37	2.58	0.0785242629527053	0.135104385684769	0.191684508416832	0.0929108398141862	0.159857112496707	0.226803385179227	0.0946650608965434	0.16281610592867	0.231055829049959	0.122810576343022	2.24253433298401	-0.03746663462098	0.297628984175584	-0.00867711706022508	0.0331974877681882	-0.0245665905523375	0.173513404599239	0.223055066682769	0.154701979858917	0.198364233989413	0.248996291807652	0.179168626569409	0.00215828832654675	0.00261157197670396	0.00267269104596023
103	0.455496124527524	0.1	0.123715325851303	0.0669074790511346	0.180523172651471	0.141607766410236	0.37491967301862	0.230800074170036	0.519039271867203	1.98	1.47	2.51	0.0945115042457209	0.153527776781381	0.212544049317041	0.112069751717065	0.182050005053659	0.252030258390253	0.114948582641583	0.18670638034526	0.258540045829977	0.123715325851303	2.20042661466001	-0.00752368262520419	0.329555130233672	-0.00867711706022508	0.0331974877681882	-0.0245665905523375	0.173513404599239	0.223055066682769	0.154701979858917	0.198364233989413	0.248996291807652	0.179168626569409	0.00215828832654675	0.00261157197670396	0.00267269104596023
103	0.455496124527524	0.1	0.130075669730727	0.0685853053940958	0.191566034067357	0.117191299127497	0.35319205534582	0.201842201573852	0.504541909117788	2.12	1.61	2.67	0.0779003537719912	0.136313346992646	0.1947263402133	0.0912203323321199	0.159621211097035	0.22802208986195	0.0937613822485446	0.164045500290285	0.234184559713117	0.130075669730727	2.29255691788459	-0.0226442348846941	0.34149674679617	-0.00867711706022508	0.0331974877681882	-0.0245665905523375	0.173513404599239	0.223055066682769	0.154701979858917	0.198364233989413	0.248996291807652	0.179168626569409	0.00215828832654675	0.00261157197670396	0.00267269104596023
103	0.455496124527524	0.1	0.131018532931784	0.0695765379297841	0.192460527933784	0.147074787127632	0.380299470564155	0.237312144606477	0.523286796521832	2.14	1.62	2.82	0.0908710864332248	0.145623504087627	0.200375921742029	0.106237587772999	0.170248760134383	0.234259932495768	0.108808852926957	0.174460902509077	0.240039178617553	0.131018532931784	2.33033038327434	0.0150570203813066	0.391511042821644	-0.00867711706022508	0.0331974877681882	-0.0245665905523375	0.173513404599239	0.223055066682769	0.154701979858917	0.198364233989413	0.248996291807652	0.179168626569409	0.00215828832654675	0.00261157197670396	0.00267269104596023
103	0.455496124527524	0.1	0.13250321043856	0.0690337733025537	0.195972647574566	0.0964761404997825	0.328043146286201	0.171304431179374	0.484781861393027	2.18	1.57	2.96	0.0646784707566074	0.123857444304874	0.183036417853141	0.0754008488108253	0.144390495367007	0.213380141923189	0.0768266322677298	0.147072920697292	0.217445852548648	0.13250321043856	2.36143566421859	-0.0287786319765928	0.351490603332932	-0.00867711706022508	0.0331974877681882	-0.0245665905523375	0.173513404599239	0.223055066682769	0.154701979858917	0.198364233989413	0.248996291807652	0.179168626569409	0.00215828832654675	0.00261157197670396	0.00267269104596023
103	0.455496124527524	0.1	0.133285923512088	0.0710982615045291	0.195473585519648	0.0770824492181454	0.27145460471891	0.124803150358953	0.418106059078866	1.96	1.5	2.76	0.0514680490013568	0.111946203738714	0.172424358476072	0.0611242969488826	0.132949142864244	0.204773988779605	0.0623820087854142	0.135677524161281	0.209056312493249	0.133285923512088	2.22914956026407	0.0227967151363437	0.371935774984775	-0.00867711706022508	0.0331974877681882	-0.0245665905523375	0.173513404599239	0.223055066682769	0.154701979858917	0.198364233989413	0.248996291807652	0.179168626569409	0.00215828832654675	0.00261157197670396	0.00267269104596023
103	0.455496124527524	0.1	0.134764735416108	0.070113063638097	0.199416407194119	0.109141150501246	0.354065725260614	0.196130307084055	0.512001143437173	2.07	1.49	2.92	0.0772645014748717	0.13948232763372	0.201700153792568	0.0908618427606959	0.164029031177697	0.237196219594698	0.0922966412928531	0.166665132724685	0.240953679262225	0.134764735416108	2.29566181994437	-0.0541304124902907	0.313668845543493	-0.00867711706022508	0.0331974877681882	-0.0245665905523375	0.173513404599239	0.223055066682769	0.154701979858917	0.198364233989413	0.248996291807652	0.179168626569409	0.00215828832654675	0.00261157197670396	0.00267269104596023
103	0.455496124527524	0.1	0.136297809921995	0.0730549495711343	0.199540670272856	0.135559657783935	0.380858179675086	0.230699296229629	0.531017063120543	1.92	1.47	2.82	0.0966277658092031	0.159521401207626	0.222415036606049	0.115153261923224	0.190104878673205	0.265056495423187	0.117175295767866	0.193411659644198	0.269696975481656	0.136297809921995	2.25812336400144	0.0081000720835635	0.358918222057276	-0.00867711706022508	0.0331974877681882	-0.0245665905523375	0.173513404599239	0.223055066682769	0.154701979858917	0.198364233989413	0.248996291807652	0.179168626569409	0.00215828832654675	0.00261157197670396	0.00267269104596023
103	0.455496124527524	0.1	0.138389379215867	0.0724340224126087	0.204344736019126	0.124866667546912	0.396074727709608	0.232364261212188	0.559785194207028	2.01	1.47	2.71	0.0937044149744716	0.159723145257311	0.22574187554015	0.110743844957747	0.188767575565765	0.266791306173783	0.113009839389844	0.192566595030439	0.272149431725609	0.138389379215867	2.29765661395769	0.000793700329984363	0.358174148381649	-0.00867711706022508	0.0331974877681882	-0.0245665905523375	0.173513404599239	0.223055066682769	0.154701979858917	0.198364233989413	0.248996291807652	0.179168626569409	0.00215828832654675	0.00261157197670396	0.00267269104596023
103	0.455496124527524	0.1	0.141412081855259	0.074534599898708	0.20828956381181	0.14605006171793	0.409534833935166	0.254923387743478	0.564146280126854	1.98	1.39	2.77	0.104068337042243	0.167185951456878	0.230303565871513	0.123318955829834	0.198112101615602	0.272905247401369	0.125125119004451	0.201011887691906	0.277018100819977	0.141412081855259	2.23935378223424	0.00987579526599971	0.354009667808369	-0.00867711706022508	0.0331974877681882	-0.0245665905523375	0.173513404599239	0.223055066682769	0.154701979858917	0.198364233989413	0.248996291807652	0.179168626569409	0.00215828832654675	0.00261157197670396	0.00267269104596023
103	0.455496124527524	0.1	0.142203382053896	0.0741157278275883	0.210291036280204	0.129161741102912	0.395535681340321	0.235184215633452	0.55588714704719	2.2	1.67	2.73	0.0881222239629581	0.14820503069278	0.208287837422601	0.102574579581019	0.172511178581852	0.242447777582686	0.10544800866068	0.177291329174204	0.249217073661566	0.142203382053896	2.3079782204891	0.0297756732687427	0.402794544574052	-0.00867711706022508	0.0331974877681882	-0.0245665905523375	0.173513404599239	0.223055066682769	0.154701979858917	0.198364233989413	0.248996291807652	0.179168626569409	0.00215828832654675	0.00261157197670396	0.00267269104596023
103	0.455496124527524	0.1	0.143152609566747	0.0754835228807437	0.210821696252749	0.101776206104942	0.347721343004489	0.186439321337961	0.509003364671017	2.09	1.48	2.83	0.0729457933601685	0.136048603114933	0.199151412869698	0.0856604179812708	0.159762196992661	0.233863976004051	0.0872040323990333	0.162701988220215	0.238164216546028	0.143152609566747	2.23840572257549	0.0190698636939054	0.373723009370628	-0.00867711706022508	0.0331974877681882	-0.0245665905523375	0.173513404599239	0.223055066682769	0.154701979858917	0.198364233989413	0.248996291807652	0.179168626569409	0.00215828832654675	0.00261157197670396	0.00267269104596023
103	0.455496124527524	0.1	0.144396482939502	0.0778408434706533	0.210952122408351	0.0976329559049566	0.346764363186431	0.182170622959191	0.51135810341367	2.08	1.61	2.75	0.0714260140806611	0.135960430311389	0.200494846542117	0.0839126193966729	0.159728860535933	0.235545101675192	0.0860509519310528	0.16379703783652	0.241569769362877	0.144396482939502	2.31309743162053	-0.0404750190324875	0.33257877250248	-0.00867711706022508	0.0331974877681882	-0.0245665905523375	0.173513404599239	0.223055066682769	0.154701979858917	0.198364233989413	0.248996291807652	0.179168626569409	0.00215828832654675	0.00261157197670396	0.00267269104596023
103	0.455496124527524	0.1	0.145178976630678	0.0788469323806053	0.211511020880751	0.107405621040653	0.359991881119301	0.197963259946559	0.522020502292044	2.14	1.57	2.89	0.0759100519470529	0.138040777888081	0.20017150382911	0.0887719725044212	0.161429900584404	0.234087828664387	0.0906055779786207	0.164737563937706	0.238902592619797	0.145178976630678	2.35762347012427	-0.0161794962061037	0.364000142556021	-0.00867711706022508	0.0331974877681882	-0.0245665905523375	0.173513404599239	0.223055066682769	0.154701979858917	0.198364233989413	0.248996291807652	0.179168626569409	0.00215828832654675	0.00261157197670396	0.00267269104596023
103	0.455496124527524	0.1	0.146361998396554	0.0785133182229096	0.214210678570198	0.0972842293938416	0.340732884848257	0.178681105086904	0.502784664609609	1.94	1.52	2.74	0.0741302450197514	0.141361405996471	0.208592566973191	0.0881550755154668	0.16810581723116	0.248056558946854	0.0901130632341392	0.171856661671623	0.253590988507722	0.146361998396554	2.22394216698713	-0.0427827605175472	0.304208678319309	-0.00867711706022508	0.0331974877681882	-0.0245665905523375	0.173513404599239	0.223055066682769	0.154701979858917	0.198364233989413	0.248996291807652	0.179168626569409	0.00215828832654675	0.00261157197670396	0.00267269104596023
103	0.455496124527524	0.1	0.14657107500662	0.076078352237856	0.217063797775384	0.0833108278267239	0.306296882118149	0.147665772037008	0.464927992199289	1.89	1.4	2.38	0.0628430272410138	0.130352640569707	0.197862253898401	0.0751614372808566	0.155904198901798	0.236646960522739	0.0770959192338544	0.159969848637422	0.242678860219257	0.14657107500662	2.08852173817445	-0.0415992950163209	0.276753360384932	-0.00867711706022508	0.0331974877681882	-0.0245665905523375	0.173513404599239	0.223055066682769	0.154701979858917	0.198364233989413	0.248996291807652	0.179168626569409	0.00215828832654675	0.00261157197670396	0.00267269104596023
103	0.455496124527524	0.1	0.147504731700421	0.0797766734653237	0.215232789935517	0.137617145528315	0.407871218624168	0.248458743092179	0.567283694156157	1.95	1.48	2.76	0.10295555932077	0.169012403917361	0.235069248513953	0.122401339969309	0.200934702772731	0.279468065576152	0.1248282559042	0.204909380504606	0.284907293336326	0.147504731700421	2.24405310091421	-0.0288080271665202	0.325947240889591	-0.00867711706022508	0.0331974877681882	-0.0245665905523375	0.173513404599239	0.223055066682769	0.154701979858917	0.198364233989413	0.248996291807652	0.179168626569409	0.00215828832654675	0.00261157197670396	0.00267269104596023
103	0.455496124527524	0.1	0.147915335557383	0.0785132815974549	0.217317389517311	0.0918918031361677	0.320615955301994	0.163253543301516	0.477978367302473	2.04	1.51	2.62	0.0652314303661742	0.128108933745711	0.190986437125248	0.0769415285815958	0.151106562159101	0.225271595736607	0.0788514865010159	0.154796237491469	0.230759436336882	0.147915335557383	2.19506640325836	0.0284656128896502	0.372245875575335	-0.00867711706022508	0.0331974877681882	-0.0245665905523375	0.173513404599239	0.223055066682769	0.154701979858917	0.198364233989413	0.248996291807652	0.179168626569409	0.00215828832654675	0.00261157197670396	0.00267269104596023
103	0.455496124527524	0.1	0.147948694901222	0.0779463782059517	0.217951011596492	0.122204724999245	0.384493937475809	0.223604483293887	0.545383391657731	1.92	1.5	2.68	0.0936910180849908	0.161104231538457	0.228517444991923	0.111662799384076	0.192007194007493	0.272351588630911	0.114149589105875	0.196395863698092	0.278453996939909	0.147948694901222	2.20485462634641	-0.054399760491665	0.298938010277778	-0.00867711706022508	0.0331974877681882	-0.0245665905523375	0.173513404599239	0.223055066682769	0.154701979858917	0.198364233989413	0.248996291807652	0.179168626569409	0.00215828832654675	0.00261157197670396	0.00267269104596023
103	0.455496124527524	0.1	0.148315487382223	0.0771277067752144	0.219503267989232	0.11998366504224	0.425758449542635	0.24573335730443	0.605783541780839	1.91	1.49	2.54	0.103273293234169	0.178931658643598	0.254590024053027	0.123166276649739	0.213398309279465	0.303630341909192	0.126334034446436	0.218888541734612	0.311513992729829	0.148315487382223	2.21348004061689	0.0739421557629843	0.422109642661353	-0.00867711706022508	0.0331974877681882	-0.0245665905523375	0.173513404599239	0.223055066682769	0.154701979858917	0.198364233989413	0.248996291807652	0.179168626569409	0.00215828832654675	0.00261157197670396	0.00267269104596023
103	0.455496124527524	0.1	0.149892554779015	0.0800508795998251	0.219734229958204	0.127623490210281	0.364991217738745	0.216002099771994	0.513980335705497	1.84	1.36	2.56	0.0936925710370118	0.158317746132886	0.22294292122876	0.112550278392245	0.190182702902347	0.26781512741245	0.114682997922866	0.19386474542336	0.272932704000525	0.149892554779015	2.08246398781891	-0.0326174569181348	0.284161534959987	-0.00867711706022508	0.0331974877681882	-0.0245665905523375	0.173513404599239	0.223055066682769	0.154701979858917	0.198364233989413	0.248996291807652	0.179168626569409	0.00215828832654675	0.00261157197670396	0.00267269104596023
103	0.455496124527524	0.1	0.150237493683152	0.0803839528868005	0.220091034479503	0.141548427751826	0.426430674125497	0.26247015913079	0.590391189120205	1.95	1.49	2.71	0.108749255723607	0.176683012584892	0.244616769446178	0.129286082818094	0.210048836156238	0.290811589494381	0.132121993449306	0.214654722315026	0.297103725816174	0.150237493683152	2.2634964173951	0.0144847911225663	0.361204628775772	-0.00867711706022508	0.0331974877681882	-0.0245665905523375	0.173513404599239	0.223055066682769	0.154701979858917	0.198364233989413	0.248996291807652	0.179168626569409	0.00215828832654675	0.00261157197670396	0.00267269104596023
103	0.455496124527524	0.1	0.152518374700882	0.0800725474598405	0.224964201941923	0.105913140052131	0.370357970277659	0.202353015133777	0.538362925421542	2.01	1.47	2.65	0.0817380446788554	0.149601607377643	0.217465170076431	0.0966361590623715	0.176868981675949	0.257101804289526	0.0987741056908977	0.180831813291297	0.262801608398229	0.152518374700882	2.19628621138034	-0.0304520080986273	0.318968942045899	-0.00867711706022508	0.0331974877681882	-0.0245665905523375	0.173513404599239	0.223055066682769	0.154701979858917	0.198364233989413	0.248996291807652	0.179168626569409	0.00215828832654675	0.00261157197670396	0.00267269104596023
103	0.455496124527524	0.1	0.153356572629847	0.0799418772171078	0.226771268042586	0.0999700867659913	0.331432066701267	0.176167118096576	0.486697015305958	2.05	1.42	2.91	0.0700518272184182	0.131792028626321	0.193532230034224	0.0825424162221731	0.155291202436732	0.228039988651291	0.0835793531100251	0.157261527376923	0.230879006865248	0.153356572629847	2.22849693587503	0.000266022421641203	0.347849831042886	-0.00867711706022508	0.0331974877681882	-0.0245665905523375	0.173513404599239	0.223055066682769	0.154701979858917	0.198364233989413	0.248996291807652	0.179168626569409	0.00215828832654675	0.00261157197670396	0.00267269104596023
103	0.455496124527524	0.1	0.155496984343872	0.0820816411078955	0.228912327579849	0.152123976118654	0.474157294095963	0.299383932108289	0.648930656083638	2.06	1.45	2.63	0.118671995330959	0.187949940382049	0.257227885433139	0.139738160535361	0.22131404185522	0.302889923175079	0.142803839573753	0.226097495328565	0.309384940849122	0.155496984343872	2.21215752611828	-0.0406331470036245	0.305149742647304	-0.00867711706022508	0.0331974877681882	-0.0245665905523375	0.173513404599239	0.223055066682769	0.154701979858917	0.198364233989413	0.248996291807652	0.179168626569409	0.00215828832654675	0.00261157197670396	0.00267269104596023
103	0.455496124527524	0.1	0.156419365336779	0.0810492682729821	0.231789462400576	0.0850778143062759	0.342933921301686	0.167351988931127	0.518515853672244	1.98	1.46	2.73	0.0682991347683196	0.139957046565197	0.211614958362075	0.0809280860313634	0.165836008663137	0.25074393129491	0.0825234222414501	0.169036693540146	0.255693214862367	0.156419365336779	2.24129202945008	0.010615890954433	0.361718005628189	-0.00867711706022508	0.0331974877681882	-0.0245665905523375	0.173513404599239	0.223055066682769	0.154701979858917	0.198364233989413	0.248996291807652	0.179168626569409	0.00215828832654675	0.00261157197670396	0.00267269104596023
103	0.455496124527524	0.1	0.156703799839848	0.084215062746932	0.229192536932765	0.144004831654398	0.396579937436003	0.245619437220389	0.547540437651617	2.11	1.54	2.73	0.0951823493058791	0.153682503957809	0.212182658609739	0.111550656059088	0.18011095824295	0.248671260426811	0.114160022024771	0.184258348745922	0.254398347727965	0.156703799839848	2.21141924831353	0.0235471370677265	0.37579311968724	-0.00867711706022508	0.0331974877681882	-0.0245665905523375	0.173513404599239	0.223055066682769	0.154701979858917	0.198364233989413	0.248996291807652	0.179168626569409	0.00215828832654675	0.00261157197670396	0.00267269104596023
103	0.455496124527524	0.1	0.157584335313246	0.0824983994852017	0.23267027114129	0.0987386565998158	0.350841808943668	0.185349213165337	0.516334404721999	1.93	1.48	2.82	0.0772840381722333	0.146288572213311	0.215293106254389	0.0920082734184809	0.174159622976809	0.256310972535138	0.093646822741179	0.177239329646381	0.26088009223447	0.157584335313246	2.17196667872384	-0.00627331424276844	0.334505484150626	-0.00867711706022508	0.0331974877681882	-0.0245665905523375	0.173513404599239	0.223055066682769	0.154701979858917	0.198364233989413	0.248996291807652	0.179168626569409	0.00215828832654675	0.00261157197670396	0.00267269104596023
103	0.455496124527524	0.1	0.158810802249345	0.0848189436952816	0.232802660803408	0.105975601311215	0.393514902375241	0.21506414885895	0.571965655891532	2.08	1.64	2.94	0.0843135065024411	0.15427313876467	0.224232771026898	0.0990507562254624	0.181238708883182	0.263426661540902	0.101292088725214	0.185305594388655	0.269410698800113	0.158810802249345	2.36209016246312	0.0175457494978887	0.39964997154014	-0.00867711706022508	0.0331974877681882	-0.0245665905523375	0.173513404599239	0.223055066682769	0.154701979858917	0.198364233989413	0.248996291807652	0.179168626569409	0.00215828832654675	0.00261157197670396	0.00267269104596023
103	0.455496124527524	0.1	0.160382927843128	0.0871772776332186	0.233588578053036	0.115517259930734	0.362845496528918	0.206087956153572	0.519603036904263	1.96	1.48	2.58	0.0849747228311759	0.149609400149077	0.214244077466978	0.100913530816432	0.177671810031873	0.254430089247313	0.103382550863803	0.182021374243777	0.260555125140221	0.160382927843128	2.13013281595516	-0.0239041918713492	0.303383603418009	-0.00867711706022508	0.0331974877681882	-0.0245665905523375	0.173513404599239	0.223055066682769	0.154701979858917	0.198364233989413	0.248996291807652	0.179168626569409	0.00215828832654675	0.00261157197670396	0.00267269104596023
103	0.455496124527524	0.1	0.161305920240616	0.0845875046256864	0.238024335855545	0.119466364549448	0.397316907116707	0.228905052412055	0.565728761821359	1.91	1.44	2.7	0.096291838135477	0.167136438909618	0.237981039683758	0.114864419836141	0.199373388862111	0.28388235788808	0.117143752120096	0.203280832722209	0.289417630512247	0.161305920240616	2.15343949752547	-0.0170153357047726	0.318162593411637	-0.00867711706022508	0.0331974877681882	-0.0245665905523375	0.173513404599239	0.223055066682769	0.154701979858917	0.198364233989413	0.248996291807652	0.179168626569409	0.00215828832654675	0.00261157197670396	0.00267269104596023
103	0.455496124527524	0.1	0.162951305189785	0.085949768040721	0.239952842338849	0.106984748189143	0.361862248575351	0.198633277589435	0.525091219561268	1.96	1.45	2.45	0.0818148556705312	0.149047068039625	0.216279280408719	0.097138457166291	0.176962999150572	0.256787541134853	0.0997045337276262	0.181634203171348	0.263663902660391	0.162951305189785	2.10121275312622	-0.00798536447536372	0.320084640738883	-0.00867711706022508	0.0331974877681882	-0.0245665905523375	0.173513404599239	0.223055066682769	0.154701979858917	0.198364233989413	0.248996291807652	0.179168626569409	0.00215828832654675	0.00261157197670396	0.00267269104596023
103	0.455496124527524	0.1	0.163301761933602	0.0856906206624949	0.240912903204709	0.131344213764807	0.416614532970197	0.249336750343505	0.58389231559689	1.98	1.42	2.58	0.102098526346051	0.170595509133752	0.239092491921453	0.121065334686994	0.202286978554169	0.283508622421343	0.123731858775111	0.206584257367968	0.289583846628445	0.163301761933602	2.10796329276516	-0.0553078341566313	0.269785489992722	-0.00867711706022508	0.0331974877681882	-0.0245665905523375	0.173513404599239	0.223055066682769	0.154701979858917	0.198364233989413	0.248996291807652	0.179168626569409	0.00215828832654675	0.00261157197670396	0.00267269104596023
103	0.455496124527524	0.1	0.163328866213658	0.087414840355701	0.239242892071615	0.14909172101245	0.443934714198859	0.278350405650287	0.609519022747431	2.13	1.57	2.7	0.107018666177428	0.170681630128857	0.234344594080286	0.125219394175839	0.199709556146457	0.274199718117076	0.128395023690018	0.204701662056284	0.281073116479274	0.163328866213658	2.23986533130244	-0.0177965053339871	0.343616018746894	-0.00867711706022508	0.0331974877681882	-0.0245665905523375	0.173513404599239	0.223055066682769	0.154701979858917	0.198364233989413	0.248996291807652	0.179168626569409	0.00215828832654675	0.00261157197670396	0.00267269104596023
103	0.455496124527524	0.1	0.163444496475	0.0856511405228574	0.241237852427143	0.101247378421116	0.385268271342655	0.206052222826143	0.564484319859168	1.94	1.5	2.6	0.085510705336741	0.159884524294477	0.234258343252212	0.101695187770609	0.190145627447597	0.278596067124586	0.104184939585468	0.194756026948386	0.28538663071927	0.163444496475	2.13485204340253	0.0183258455760264	0.352300089644176	-0.00867711706022508	0.0331974877681882	-0.0245665905523375	0.173513404599239	0.223055066682769	0.154701979858917	0.198364233989413	0.248996291807652	0.179168626569409	0.00215828832654675	0.00261157197670396	0.00267269104596023
103	0.455496124527524	0.1	0.164416683656315	0.0855685842361312	0.243264783076499	0.119474343162636	0.400541275121949	0.230769136572923	0.570313413670975	2	1.4	2.74	0.0936689280480524	0.162579244507496	0.23148956096694	0.110857593941293	0.1924132606882	0.273968927435108	0.112644414723048	0.195553043749169	0.278319498452947	0.164416683656315	2.18532442204766	-0.0299483780259113	0.309878731032461	-0.00867711706022508	0.0331974877681882	-0.0245665905523375	0.173513404599239	0.223055066682769	0.154701979858917	0.198364233989413	0.248996291807652	0.179168626569409	0.00215828832654675	0.00261157197670396	0.00267269104596023
103	0.455496124527524	0.1	0.165905880273674	0.0876480568218168	0.244163703725532	0.118928840279697	0.399086119308935	0.229490751875443	0.568681486742427	1.9	1.46	2.55	0.0972235722763949	0.169072513153808	0.240921454031222	0.116161337066	0.202005426556658	0.287849516047316	0.118945650732216	0.20684392993868	0.294914380043398	0.165905880273674	2.11905210508421	0.0631682829422466	0.391507964331122	-0.00867711706022508	0.0331974877681882	-0.0245665905523375	0.173513404599239	0.223055066682769	0.154701979858917	0.198364233989413	0.248996291807652	0.179168626569409	0.00215828832654675	0.00261157197670396	0.00267269104596023
103	0.455496124527524	0.1	0.166424768049605	0.0888082660767475	0.244041270022462	0.111114964216944	0.389778428654274	0.217655081009302	0.561901776299246	1.98	1.53	2.57	0.088982566456832	0.159350678928952	0.229718791401073	0.105475832449888	0.188886949216506	0.272298065983125	0.108255730866208	0.193931782032162	0.279423829214073	0.166424768049605	2.14921602930648	0.0197613074531126	0.363972368454038	-0.00867711706022508	0.0331974877681882	-0.0245665905523375	0.173513404599239	0.223055066682769	0.154701979858917	0.198364233989413	0.248996291807652	0.179168626569409	0.00215828832654675	0.00261157197670396	0.00267269104596023
103	0.455496124527524	0.1	0.167732349405903	0.0895496016250344	0.245915097186771	0.127122261237864	0.463294352340227	0.273751081051193	0.652837623629261	2.03	1.55	2.68	0.109612525108568	0.185507445791801	0.261402366475033	0.129347547490102	0.218906855129521	0.308466162768941	0.132583585374391	0.224453023524438	0.31612034658101	0.167732349405903	2.27079696828528	-0.00177844246020233	0.363139568757336	-0.00867711706022508	0.0331974877681882	-0.0245665905523375	0.173513404599239	0.223055066682769	0.154701979858917	0.198364233989413	0.248996291807652	0.179168626569409	0.00215828832654675	0.00261157197670396	0.00267269104596023
103	0.455496124527524	0.1	0.168288177302343	0.0883981191184218	0.248178235486265	0.105754596061699	0.391429827851478	0.21371727264439	0.569142383058565	1.95	1.39	2.48	0.0882993189125427	0.161722947208154	0.235146575503765	0.104908624144902	0.192143406010531	0.27937818787616	0.107281127486562	0.196463956240041	0.28568254957091	0.168288177302343	2.098074607115	-0.0286410240928125	0.291189071420109	-0.00867711706022508	0.0331974877681882	-0.0245665905523375	0.173513404599239	0.223055066682769	0.154701979858917	0.198364233989413	0.248996291807652	0.179168626569409	0.00215828832654675	0.00261157197670396	0.00267269104596023
103	0.455496124527524	0.1	0.170326092477815	0.0898607221358589	0.250791462819772	0.124189919191941	0.411410135129788	0.24083243855856	0.581987831701016	1.88	1.49	2.74	0.102915892026058	0.17580954334417	0.248703194662282	0.123205243276361	0.210469511866446	0.297733780456532	0.125729129193667	0.214782428106817	0.303901797776513	0.170326092477815	2.12792803389106	-0.0163055411824134	0.320776907820188	-0.00867711706022508	0.0331974877681882	-0.0245665905523375	0.173513404599239	0.223055066682769	0.154701979858917	0.198364233989413	0.248996291807652	0.179168626569409	0.00215828832654675	0.00261157197670396	0.00267269104596023
103	0.455496124527524	0.1	0.17051521461192	0.0919689414684612	0.249061487755378	0.129988258151513	0.417654450779181	0.248955232447992	0.58635366911037	1.95	1.45	2.63	0.103167572165287	0.173076883209979	0.242986194254671	0.1226550501544	0.20576963618642	0.288884222218439	0.125313789784013	0.210249800553288	0.295082897164275	0.17051521461192	2.10329147463842	-0.0163976275965917	0.308547946381454	-0.00867711706022508	0.0331974877681882	-0.0245665905523375	0.173513404599239	0.223055066682769	0.154701979858917	0.198364233989413	0.248996291807652	0.179168626569409	0.00215828832654675	0.00261157197670396	0.00267269104596023
103	0.455496124527524	0.1	0.171122412968552	0.0921783553376302	0.250066470599473	0.116848575874618	0.407031540284631	0.232320882079847	0.581742198489415	2.07	1.59	2.68	0.0915150643740057	0.160336502159958	0.22915793994591	0.107618671469868	0.18855039297204	0.269482114474212	0.110412381218251	0.193427884419185	0.276480178744532	0.171122412968552	2.23084378101493	-0.0181617423991474	0.344601687050442	-0.00867711706022508	0.0331974877681882	-0.0245665905523375	0.173513404599239	0.223055066682769	0.154701979858917	0.198364233989413	0.248996291807652	0.179168626569409	0.00215828832654675	0.00261157197670396	0.00267269104596023
103	0.455496124527524	0.1	0.171213590072552	0.0907564228070074	0.251670757338096	0.111226450107211	0.394871273853072	0.220597303805532	0.569145243900611	1.88	1.43	2.58	0.0940382650772313	0.168329389713275	0.242620514349319	0.112514477007618	0.201401984958423	0.290289492909227	0.11499822125055	0.205769018603527	0.296696477370178	0.171213590072552	2.11491033900105	0.0253572326696557	0.352641191211057	-0.00867711706022508	0.0331974877681882	-0.0245665905523375	0.173513404599239	0.223055066682769	0.154701979858917	0.198364233989413	0.248996291807652	0.179168626569409	0.00215828832654675	0.00261157197670396	0.00267269104596023
103	0.455496124527524	0.1	0.172584323936542	0.0918597427013334	0.25330890517175	0.106718587949175	0.440458967573051	0.241499306972671	0.639418628173432	1.97	1.66	2.61	0.0990926775258306	0.180730367238759	0.262368056951688	0.117553963319889	0.214401018235047	0.311248073150205	0.121094674644934	0.221103480564489	0.320804795173694	0.172584323936542	2.21348329128988	-0.0179981779460926	0.342483076894951	-0.00867711706022508	0.0331974877681882	-0.0245665905523375	0.173513404599239	0.223055066682769	0.154701979858917	0.198364233989413	0.248996291807652	0.179168626569409	0.00215828832654675	0.00261157197670396	0.00267269104596023
103	0.455496124527524	0.1	0.17266056632021	0.0929255434904938	0.252395589149926	0.0969677368616532	0.366578556057377	0.191919736212492	0.541237375902262	1.99	1.51	2.71	0.0782524629791741	0.149467039987375	0.220681616995576	0.0927029749680965	0.177068410871524	0.261433846774951	0.0947504902319309	0.181015156615567	0.267255260522404	0.17266056632021	2.22743357337821	-0.0150680616486914	0.338888372192875	-0.00867711706022508	0.0331974877681882	-0.0245665905523375	0.173513404599239	0.223055066682769	0.154701979858917	0.198364233989413	0.248996291807652	0.179168626569409	0.00215828832654675	0.00261157197670396	0.00267269104596023
103	0.455496124527524	0.1	0.173014130418169	0.0898606257945869	0.256167635041751	0.083158823092693	0.33396766221363	0.160833501556579	0.507101822870682	1.9	1.46	2.54	0.0681379814969941	0.141487203650177	0.21483642580336	0.0814105585436641	0.169047453753091	0.256684348962517	0.0833419450668544	0.173095337551453	0.262874342306006	0.173014130418169	2.08849324185372	-0.00470030498876674	0.318279653069605	-0.00867711706022508	0.0331974877681882	-0.0245665905523375	0.173513404599239	0.223055066682769	0.154701979858917	0.198364233989413	0.248996291807652	0.179168626569409	0.00215828832654675	0.00261157197670396	0.00267269104596023
103	0.455496124527524	0.1	0.18204267465943	0.0964816204847234	0.267603728834136	0.12825494047664	0.437727955700916	0.259552679330509	0.615903232071322	2.19	1.52	2.79	0.0977265289490033	0.164812915223739	0.231899301498475	0.113864336328092	0.192028852473028	0.270193368617963	0.116191870681456	0.195996550828972	0.275750982714089	0.18204267465943	2.22055659060901	-0.00257838639622845	0.35439101453945	-0.00867711706022508	0.0331974877681882	-0.0245665905523375	0.173513404599239	0.223055066682769	0.154701979858917	0.198364233989413	0.248996291807652	0.179168626569409	0.00215828832654675	0.00261157197670396	0.00267269104596023
103	0.455496124527524	0.1	0.190705619569794	0.101918425755082	0.279492813384506	0.119788056338777	0.447285396374845	0.25798259102121	0.63658820172848	1.98	1.57	2.67	0.105669907667735	0.183208511663372	0.260747115659009	0.125308231578832	0.217257070753897	0.309205909928962	0.128480324139446	0.222890985325137	0.317093503641739	0.190705619569794	2.19519144862818	0.00644998434395179	0.356544169250919	-0.00867711706022508	0.0331974877681882	-0.0245665905523375	0.173513404599239	0.223055066682769	0.154701979858917	0.198364233989413	0.248996291807652	0.179168626569409	0.00215828832654675	0.00261157197670396	0.00267269104596023
103	0.455496124527524	0.11	0.101818628310608	0.0554754246893821	0.148161831931835	0.168055654314844	0.427906905519115	0.279260185959267	0.576553625078963	1.99	1.58	2.68	0.113501462979241	0.173916878370995	0.234332293762749	0.134368023787754	0.205890449661604	0.277412875535454	0.137900833956519	0.211241969891512	0.284538018755438	0.101818628310608	2.30082141026009	-0.0216269563504954	0.339572382654068	-0.00867711706022508	0.0331974877681882	-0.0245665905523375	0.173513404599239	0.223055066682769	0.154701979858917	0.198364233989413	0.248996291807652	0.179168626569409	0.00215828832654675	0.00261157197670396	0.00267269104596023
103	0.455496124527524	0.11	0.128361902345868	0.0707423729536462	0.18598143173809	0.155585549687019	0.415478783395469	0.264356846273929	0.56660072051701	2.03	1.56	2.85	0.105730811767043	0.166172768587453	0.226614725407863	0.124736715539197	0.196043565912684	0.267350416286171	0.127376302084189	0.200187685725678	0.272998656004898	0.128361902345868	2.34556474922592	-0.0743223593193603	0.294551662044656	-0.00867711706022508	0.0331974877681882	-0.0245665905523375	0.173513404599239	0.223055066682769	0.154701979858917	0.198364233989413	0.248996291807652	0.179168626569409	0.00215828832654675	0.00261157197670396	0.00267269104596023
103	0.455496124527524	0.11	0.134298804130133	0.073728705011713	0.194868903248553	0.102090942485786	0.303973433765083	0.163224970883515	0.444721896646652	1.84	1.46	2.72	0.0709401347188938	0.132111626214648	0.193283117710402	0.0852576153189597	0.158775032661036	0.232292450003112	0.086941388254416	0.161930698888901	0.236926325861714	0.134298804130133	2.19830973981721	-0.0205128305732465	0.31596978618647	-0.00867711706022508	0.0331974877681882	-0.0245665905523375	0.173513404599239	0.223055066682769	0.154701979858917	0.198364233989413	0.248996291807652	0.179168626569409	0.00215828832654675	0.00261157197670396	0.00267269104596023
103	0.455496124527524	0.11	0.139788265909431	0.0775999785550608	0.201976553263802	0.143240950229404	0.380313965075416	0.235094949619006	0.525532980531825	2.04	1.47	2.79	0.0938589748055818	0.151836008915006	0.20981304302443	0.110688542762249	0.179061262926115	0.247433983089981	0.11273886860269	0.182354111725473	0.252045423772864	0.139788265909431	2.2761219996961	-0.0258869138000421	0.327760963792988	-0.00867711706022508	0.0331974877681882	-0.0245665905523375	0.173513404599239	0.223055066682769	0.154701979858917	0.198364233989413	0.248996291807652	0.179168626569409	0.00215828832654675	0.00261157197670396	0.00267269104596023
103	0.455496124527524	0.11	0.139927739173149	0.0789861028231145	0.200869375523184	0.166911616828674	0.436347816249114	0.284145757951464	0.588549874546764	1.97	1.5	2.52	0.116740392342215	0.179272130028742	0.241803867715268	0.138528272749331	0.21273064126918	0.286933009789028	0.142223016497373	0.218414674792075	0.294447807375862	0.139927739173149	2.21078365503105	-0.0757911394567089	0.267527736662411	-0.00867711706022508	0.0331974877681882	-0.0245665905523375	0.173513404599239	0.223055066682769	0.154701979858917	0.198364233989413	0.248996291807652	0.179168626569409	0.00215828832654675	0.00261157197670396	0.00267269104596023
103	0.455496124527524	0.11	0.14117459243244	0.079227027817503	0.203122157047376	0.116971979467055	0.355523980331772	0.20301315059794	0.508034810065603	2.03	1.53	2.79	0.0811692084310789	0.142146456900951	0.203123705370824	0.0957532164993973	0.167686499909829	0.239619783320262	0.0978305497558494	0.171240262847914	0.244770812279347	0.14117459243244	2.30737806346458	0.00547429153595015	0.374278003000738	-0.00867711706022508	0.0331974877681882	-0.0245665905523375	0.173513404599239	0.223055066682769	0.154701979858917	0.198364233989413	0.248996291807652	0.179168626569409	0.00215828832654675	0.00261157197670396	0.00267269104596023
103	0.455496124527524	0.11	0.142211552630551	0.0797745259816521	0.204648579279449	0.120961363331164	0.367855370511834	0.213029614967498	0.522681126056171	1.97	1.51	2.5	0.0875443429144339	0.151169858256175	0.214795373597916	0.103888886399173	0.179393296111717	0.254897705824262	0.106714927203686	0.184260246040627	0.261879218952481	0.142211552630551	2.18311387781189	-0.0425020620159088	0.295952871209808	-0.00867711706022508	0.0331974877681882	-0.0245665905523375	0.173513404599239	0.223055066682769	0.154701979858917	0.198364233989413	0.248996291807652	0.179168626569409	0.00215828832654675	0.00261157197670396	0.00267269104596023
103	0.455496124527524	0.11	0.14390036694318	0.0785690226064415	0.209231711279918	0.133557218972567	0.38733532201701	0.233304077332082	0.541366566701939	2.06	1.48	2.72	0.0922858310477017	0.153214476554514	0.214143122061327	0.108620150056896	0.180332985522316	0.252045820987736	0.110906834315102	0.184091022461079	0.257257695818745	0.14390036694318	2.20719940585062	0.0309135096845522	0.375305235268103	-0.00867711706022508	0.0331974877681882	-0.0245665905523375	0.173513404599239	0.223055066682769	0.154701979858917	0.198364233989413	0.248996291807652	0.179168626569409	0.00215828832654675	0.00261157197670396	0.00267269104596023
103	0.455496124527524	0.11	0.144981353055532	0.0806709571723759	0.209291748938688	0.196005040872123	0.531097229824973	0.363157851858926	0.699036607791019	1.98	1.47	2.58	0.148553018276457	0.217250146416807	0.285947274557156	0.176110029414947	0.257550671940329	0.33899131446571	0.180347847458614	0.26367075031012	0.347185028163949	0.144981353055532	2.22936288158311	-0.0203997740585387	0.32862270403975	-0.00867711706022508	0.0331974877681882	-0.0245665905523375	0.173513404599239	0.223055066682769	0.154701979858917	0.198364233989413	0.248996291807652	0.179168626569409	0.00215828832654675	0.00261157197670396	0.00267269104596023
103	0.455496124527524	0.11	0.145680648191686	0.0802244677475492	0.211136828635823	0.137716201852113	0.401573903848874	0.244688139179246	0.558459668518503	2.17	1.63	2.77	0.0926649804273651	0.152078633909742	0.211492287392119	0.10809253383549	0.177397813129947	0.246703092424404	0.110825761545133	0.181899403649606	0.253010516279846	0.145680648191686	2.33730307031922	-0.010867279457422	0.366536473003525	-0.00867711706022508	0.0331974877681882	-0.0245665905523375	0.173513404599239	0.223055066682769	0.154701979858917	0.198364233989413	0.248996291807652	0.179168626569409	0.00215828832654675	0.00261157197670396	0.00267269104596023
103	0.455496124527524	0.11	0.147384553323312	0.0826763894756008	0.212092717171024	0.131823614005257	0.429725337352524	0.257544902494869	0.601905772210179	2.23	1.66	2.89	0.0953252834467055	0.159054553945895	0.222783824445085	0.110690418990541	0.184691978686514	0.258693538382486	0.113346457789157	0.189241587964763	0.265034320672566	0.147384553323312	2.43537693020234	0.0508009698434771	0.449409418376772	-0.00867711706022508	0.0331974877681882	-0.0245665905523375	0.173513404599239	0.223055066682769	0.154701979858917	0.198364233989413	0.248996291807652	0.179168626569409	0.00215828832654675	0.00261157197670396	0.00267269104596023
103	0.455496124527524	0.11	0.147746025508018	0.0825895170198262	0.212902533996209	0.107372936341402	0.334276978202021	0.183796716028962	0.484757240375079	2.03	1.49	2.59	0.073753513108761	0.134137878121254	0.194522243133748	0.0870726597282369	0.158361836962208	0.22965101419618	0.0891764901472482	0.162180295209407	0.235200965371405	0.147746025508018	2.17022384906106	-0.0341071595510203	0.304802455250091	-0.00867711706022508	0.0331974877681882	-0.0245665905523375	0.173513404599239	0.223055066682769	0.154701979858917	0.198364233989413	0.248996291807652	0.179168626569409	0.00215828832654675	0.00261157197670396	0.00267269104596023
103	0.455496124527524	0.11	0.147817941264624	0.0828987839186073	0.212737098610641	0.141333657937482	0.427711173830656	0.263112823589178	0.592309524072133	2.04	1.49	2.56	0.104929468594039	0.170571337305315	0.23621320601659	0.123715139318169	0.201108964346858	0.278502789375547	0.126840745064529	0.206216834661234	0.285435111248184	0.147817941264624	2.22598580665083	-0.00907469284759986	0.345206683573973	-0.00867711706022508	0.0331974877681882	-0.0245665905523375	0.173513404599239	0.223055066682769	0.154701979858917	0.198364233989413	0.248996291807652	0.179168626569409	0.00215828832654675	0.00261157197670396	0.00267269104596023
103	0.455496124527524	0.11	0.148937472776095	0.0815867020126862	0.216288243539504	0.109473264807089	0.338401014570937	0.187710275109754	0.489091754032121	2.07	1.47	2.78	0.073907586541863	0.133239388497152	0.192571190452441	0.0869043249270138	0.156669695938109	0.226435066949204	0.0885363345781845	0.159649132530048	0.230594888871734	0.148937472776095	2.22297729652818	-0.0960194854334931	0.249445216509711	-0.00867711706022508	0.0331974877681882	-0.0245665905523375	0.173513404599239	0.223055066682769	0.154701979858917	0.198364233989413	0.248996291807652	0.179168626569409	0.00215828832654675	0.00261157197670396	0.00267269104596023
103	0.455496124527524	0.11	0.150134480699931	0.0823206022040431	0.217948359195819	0.139402196346785	0.391302839556894	0.239505636507309	0.543100042606479	2.25	1.54	2.88	0.0879928484914887	0.143762176028656	0.199531503565824	0.102027795982984	0.166692387135761	0.231356978288538	0.104005456706272	0.16998108589347	0.235947392817184	0.150134480699931	2.35913259821288	-0.0204895396470963	0.356878959305877	-0.00867711706022508	0.0331974877681882	-0.0245665905523375	0.173513404599239	0.223055066682769	0.154701979858917	0.198364233989413	0.248996291807652	0.179168626569409	0.00215828832654675	0.00261157197670396	0.00267269104596023
103	0.455496124527524	0.11	0.15200601368012	0.0832225739143538	0.220789453445886	0.11523212271142	0.391271008324891	0.221996709589543	0.56054530706024	1.93	1.43	2.58	0.0927008154639706	0.163385942098828	0.234071068733686	0.110398445826309	0.194578159720595	0.278757873614882	0.112763511045944	0.198870187623106	0.284845250573345	0.15200601368012	2.16867150198895	0.00720981773288945	0.341328159791258	-0.00867711706022508	0.0331974877681882	-0.0245665905523375	0.173513404599239	0.223055066682769	0.154701979858917	0.198364233989413	0.248996291807652	0.179168626569409	0.00215828832654675	0.00261157197670396	0.00267269104596023
103	0.455496124527524	0.11	0.154995795270113	0.0876115413104851	0.22238004922974	0.145329115820592	0.396325901995351	0.246267244328702	0.546384559662	2.15	1.58	2.91	0.0941413471948988	0.151504738049027	0.208868128903155	0.110023119039814	0.17706379105617	0.244104463072526	0.112267006406522	0.180728019127601	0.249156897813009	0.154995795270113	2.32132890878673	-0.0268631042276922	0.346471755380331	-0.00867711706022508	0.0331974877681882	-0.0245665905523375	0.173513404599239	0.223055066682769	0.154701979858917	0.198364233989413	0.248996291807652	0.179168626569409	0.00215828832654675	0.00261157197670396	0.00267269104596023
103	0.455496124527524	0.11	0.155645283250849	0.0871449628326599	0.224145603669039	0.117613422029177	0.372527232789734	0.213216699458204	0.531837766121264	2.03	1.6	2.76	0.0853933980360996	0.149197348752396	0.213001299468693	0.100772816805308	0.176067909691412	0.251363002577517	0.103294498073183	0.180479970326405	0.257668083776299	0.155645283250849	2.25268267399126	0.0561634390641607	0.415721768623544	-0.00867711706022508	0.0331974877681882	-0.0245665905523375	0.173513404599239	0.223055066682769	0.154701979858917	0.198364233989413	0.248996291807652	0.179168626569409	0.00215828832654675	0.00261157197670396	0.00267269104596023
103	0.455496124527524	0.11	0.158323232035474	0.0880707628420553	0.228575701228894	0.136490338841659	0.387698484955745	0.235446764139359	0.53995020577213	1.98	1.43	2.81	0.0963863644545905	0.158714636007138	0.221042907559686	0.114285679639855	0.188188548738276	0.262091417836698	0.116116796203079	0.191224987624446	0.266260648585034	0.158323232035474	2.20467339290813	-0.0325806296149699	0.311921551440677	-0.00867711706022508	0.0331974877681882	-0.0245665905523375	0.173513404599239	0.223055066682769	0.154701979858917	0.198364233989413	0.248996291807652	0.179168626569409	0.00215828832654675	0.00261157197670396	0.00267269104596023
103	0.455496124527524	0.11	0.158712400943226	0.0882875430993721	0.229137258787081	0.136413021910842	0.420224922646411	0.255145707623661	0.585304137669161	2.11	1.45	2.77	0.0988188937313952	0.162754695585671	0.226690497439946	0.115799266216418	0.190721365221167	0.265643464225916	0.117850393150886	0.1942126058535	0.270450615592683	0.158712400943226	2.22003745733568	0.0607313299447349	0.409166445594775	-0.00867711706022508	0.0331974877681882	-0.0245665905523375	0.173513404599239	0.223055066682769	0.154701979858917	0.198364233989413	0.248996291807652	0.179168626569409	0.00215828832654675	0.00261157197670396	0.00267269104596023
103	0.455496124527524	0.11	0.159742922330765	0.0874936498271632	0.231992194834367	0.109844436458061	0.408006874980242	0.226665516284909	0.589348233675575	2.17	1.62	2.8	0.0860298837084736	0.154857185963337	0.2236844882182	0.100397542151883	0.180719538200942	0.261041534250001	0.102911139304581	0.185249609356981	0.267625778771122	0.159742922330765	2.31898145630166	-0.0773638651664696	0.295179953053765	-0.00867711706022508	0.0331974877681882	-0.0245665905523375	0.173513404599239	0.223055066682769	0.154701979858917	0.198364233989413	0.248996291807652	0.179168626569409	0.00215828832654675	0.00261157197670396	0.00267269104596023
103	0.455496124527524	0.11	0.159906181452672	0.0898857263368859	0.229926636568459	0.127321122138371	0.376303935538932	0.222488037514478	0.530119833563386	1.96	1.4	2.58	0.0916949291377882	0.155087721070252	0.218480513002716	0.108883293690162	0.184159168231159	0.259435042772157	0.111114933759005	0.187915141754843	0.26484889505582	0.159906181452672	2.12904874587605	0.0496689831008845	0.374737777301812	-0.00867711706022508	0.0331974877681882	-0.0245665905523375	0.173513404599239	0.223055066682769	0.154701979858917	0.198364233989413	0.248996291807652	0.179168626569409	0.00215828832654675	0.00261157197670396	0.00267269104596023
103	0.455496124527524	0.11	0.162577860926016	0.0906792998324515	0.23447642201958	0.139245613230072	0.370116115928684	0.226444055935582	0.513788175921786	1.98	1.4	2.68	0.09251486913205	0.151212818933722	0.209910768735394	0.109647130049161	0.179214992987352	0.248782855925543	0.111650293575548	0.1824519374261	0.253234512104416	0.162577860926016	2.11881332881633	-0.00634068537433995	0.316829221122723	-0.00867711706022508	0.0331974877681882	-0.0245665905523375	0.173513404599239	0.223055066682769	0.154701979858917	0.198364233989413	0.248996291807652	0.179168626569409	0.00215828832654675	0.00261157197670396	0.00267269104596023
103	0.455496124527524	0.11	0.16313857250366	0.0912428811104594	0.23503426389686	0.109486221865803	0.413619432856907	0.229445999938156	0.597792865775658	2.08	1.57	2.48	0.0899328153943235	0.162120760913902	0.234308706433481	0.105647626592382	0.190449654409306	0.275251682226229	0.108826004151788	0.196310463850386	0.283509746951722	0.16313857250366	2.20447533687817	0.0653610675906754	0.414766949730151	-0.00867711706022508	0.0331974877681882	-0.0245665905523375	0.173513404599239	0.223055066682769	0.154701979858917	0.198364233989413	0.248996291807652	0.179168626569409	0.00215828832654675	0.00261157197670396	0.00267269104596023
103	0.455496124527524	0.11	0.163371682294473	0.091654323833667	0.235089040755278	0.108615219877986	0.395593207032963	0.218655028819703	0.572531385246224	2.03	1.59	2.73	0.0876456017307959	0.158569436331643	0.22949327093249	0.103449351503282	0.187161763201011	0.270874174898741	0.106017208316727	0.191855071317581	0.277518476893397	0.163371682294473	2.29465308049236	0.0257972211386636	0.397414711902608	-0.00867711706022508	0.0331974877681882	-0.0245665905523375	0.173513404599239	0.223055066682769	0.154701979858917	0.198364233989413	0.248996291807652	0.179168626569409	0.00215828832654675	0.00261157197670396	0.00267269104596023
103	0.455496124527524	0.11	0.163800632573966	0.0919538032703847	0.235647461877547	0.133029753368753	0.411873165987061	0.24770964310825	0.576036688865872	2.1	1.51	2.91	0.0962938210154143	0.160110201722256	0.223926582429099	0.112926394412952	0.187765607372985	0.262604820333019	0.114813376658049	0.190996959574204	0.267085534077934	0.163800632573966	2.30220278576651	0.0197901071067159	0.386538543977509	-0.00867711706022508	0.0331974877681882	-0.0245665905523375	0.173513404599239	0.223055066682769	0.154701979858917	0.198364233989413	0.248996291807652	0.179168626569409	0.00215828832654675	0.00261157197670396	0.00267269104596023
103	0.455496124527524	0.11	0.166254946233768	0.0939826726042425	0.238527219863294	0.135371184570816	0.414877653890293	0.251174425953587	0.578580881826999	2.01	1.54	2.6	0.101407783680442	0.1675004261275	0.233593068574559	0.119878026524324	0.198008671498268	0.276139316472212	0.123029635651984	0.203269701576028	0.283506434399124	0.166254946233768	2.17201412359577	0.0399627555748733	0.3792340587721	-0.00867711706022508	0.0331974877681882	-0.0245665905523375	0.173513404599239	0.223055066682769	0.154701979858917	0.198364233989413	0.248996291807652	0.179168626569409	0.00215828832654675	0.00261157197670396	0.00267269104596023
103	0.455496124527524	0.11	0.166361043684385	0.091638798341734	0.241083289027037	0.107143848624583	0.371149473722803	0.203870468548791	0.538428478896814	1.95	1.45	2.53	0.0843487817605526	0.153558316623461	0.222767851486369	0.100245919451546	0.182499312000136	0.264752704548726	0.102656655421499	0.186833170327964	0.271082382069673	0.166361043684385	2.10315485671608	-0.0107649024252031	0.317014972325919	-0.00867711706022508	0.0331974877681882	-0.0245665905523375	0.173513404599239	0.223055066682769	0.154701979858917	0.198364233989413	0.248996291807652	0.179168626569409	0.00215828832654675	0.00261157197670396	0.00267269104596023
103	0.455496124527524	0.11	0.166943682052591	0.0920467728236907	0.241840591281491	0.107700151355871	0.394212926475962	0.217053781600744	0.571372071351181	1.95	1.5	2.45	0.0897954038686598	0.163086349761317	0.236377295653974	0.106717011065197	0.193819360927618	0.280921710790039	0.109796074050497	0.199431834691086	0.288779004631681	0.166943682052591	2.13711511397583	0.00150090909737778	0.334684654603103	-0.00867711706022508	0.0331974877681882	-0.0245665905523375	0.173513404599239	0.223055066682769	0.154701979858917	0.198364233989413	0.248996291807652	0.179168626569409	0.00215828832654675	0.00261157197670396	0.00267269104596023
103	0.455496124527524	0.11	0.166997370736128	0.0928596794040558	0.241135062068199	0.0953334549159525	0.363670482677569	0.188760291899242	0.538580673455897	2.06	1.52	2.81	0.0746094885066429	0.143744579034773	0.212879669562903	0.087801119817625	0.169159918658904	0.250518717500183	0.0895945639596134	0.172539350990701	0.255612315407666	0.166997370736128	2.25736326498576	0.00249963930154937	0.364110081223535	-0.00867711706022508	0.0331974877681882	-0.0245665905523375	0.173513404599239	0.223055066682769	0.154701979858917	0.198364233989413	0.248996291807652	0.179168626569409	0.00215828832654675	0.00261157197670396	0.00267269104596023
103	0.455496124527524	0.11	0.16793979717732	0.0928267871745915	0.243052807180049	0.134574540951014	0.410212923068352	0.247797159011897	0.572628687124808	1.96	1.49	2.7	0.102044254444504	0.168927973447835	0.235811692451166	0.121151346260759	0.200558586230224	0.279965826199689	0.123814740163331	0.204941038816241	0.286167115625949	0.16793979717732	2.16923844967889	0.0164506339715698	0.353074067668146	-0.00867711706022508	0.0331974877681882	-0.0245665905523375	0.173513404599239	0.223055066682769	0.154701979858917	0.198364233989413	0.248996291807652	0.179168626569409	0.00215828832654675	0.00261157197670396	0.00267269104596023
103	0.455496124527524	0.11	0.170384280424022	0.0946948485240264	0.246073712324019	0.129678162595883	0.433257157884495	0.258015350326728	0.608498965442263	2.21	1.59	2.86	0.0962842289499521	0.161679649412839	0.227075069875726	0.111984627548349	0.188043623749177	0.264102619950006	0.114494523473567	0.192338353778859	0.269738182402216	0.170384280424022	2.35223518811495	-0.0381141286153961	0.343624051590404	-0.00867711706022508	0.0331974877681882	-0.0245665905523375	0.173513404599239	0.223055066682769	0.154701979858917	0.198364233989413	0.248996291807652	0.179168626569409	0.00215828832654675	0.00261157197670396	0.00267269104596023
103	0.455496124527524	0.11	0.17208272589385	0.0942443213940791	0.24992113039362	0.13441801415392	0.435511730581326	0.262963430088734	0.608060031073918	2.08	1.52	2.76	0.103373931526368	0.171204641652462	0.239035351778557	0.1215121713778	0.201244621830431	0.280977072283063	0.124164262160883	0.205667210657703	0.287072849523247	0.17208272589385	2.2387660958547	0.0272024524422759	0.382602885683987	-0.00867711706022508	0.0331974877681882	-0.0245665905523375	0.173513404599239	0.223055066682769	0.154701979858917	0.198364233989413	0.248996291807652	0.179168626569409	0.00215828832654675	0.00261157197670396	0.00267269104596023
103	0.455496124527524	0.11	0.172894395377376	0.0958074888962246	0.249981301858527	0.13292269786947	0.42962571199999	0.258306897073581	0.600944526926398	2.04	1.54	2.72	0.102855483456141	0.171073094886661	0.239290706317181	0.121230461506252	0.201635047034282	0.282039632562311	0.124037589004524	0.205862205605456	0.288549861452293	0.172894395377376	2.21542019255115	0.0258893611490158	0.378632555504329	-0.00867711706022508	0.0331974877681882	-0.0245665905523375	0.173513404599239	0.223055066682769	0.154701979858917	0.198364233989413	0.248996291807652	0.179168626569409	0.00215828832654675	0.00261157197670396	0.00267269104596023
103	0.455496124527524	0.11	0.173634632427882	0.0981357398132406	0.249133525042523	0.129461390438719	0.407704513531887	0.242639563000166	0.572769464063608	1.97	1.46	2.69	0.0994965366594619	0.167182905274296	0.234869273889131	0.118016432489893	0.198301676783961	0.278586921078029	0.12043943596355	0.202375759131351	0.284206010503021	0.173634632427882	2.17647120863169	-0.0371761484277894	0.302022427833758	-0.00867711706022508	0.0331974877681882	-0.0245665905523375	0.173513404599239	0.223055066682769	0.154701979858917	0.198364233989413	0.248996291807652	0.179168626569409	0.00215828832654675	0.00261157197670396	0.00267269104596023
103	0.455496124527524	0.11	0.174648844212477	0.09562134658527	0.253676341839685	0.133202955878841	0.445849467054555	0.268277055367081	0.623421878742029	1.96	1.39	2.59	0.110811250521027	0.184157146502327	0.257503042483628	0.131647246052202	0.218784474174515	0.305921702296829	0.134279629277925	0.223223435859723	0.312147066189163	0.174648844212477	2.15151069480801	-0.0323478903473295	0.303773991838166	-0.00867711706022508	0.0331974877681882	-0.0245665905523375	0.173513404599239	0.223055066682769	0.154701979858917	0.198364233989413	0.248996291807652	0.179168626569409	0.00215828832654675	0.00261157197670396	0.00267269104596023
103	0.455496124527524	0.11	0.175818227669478	0.0993006604550234	0.252335794883933	0.117693604280172	0.396180312974731	0.226820005113062	0.5655406208364	2.01	1.56	3	0.0915110932884356	0.159839929293717	0.228168765298998	0.10816249261722	0.188924474081805	0.269686455546389	0.11002694025672	0.192160360415346	0.274334039243831	0.175818227669478	2.23578044309315	-0.0267365922533452	0.333557444857527	-0.00867711706022508	0.0331974877681882	-0.0245665905523375	0.173513404599239	0.223055066682769	0.154701979858917	0.198364233989413	0.248996291807652	0.179168626569409	0.00215828832654675	0.00261157197670396	0.00267269104596023
103	0.455496124527524	0.11	0.17618495085776	0.0967778079846942	0.255592093730826	0.109125587515191	0.407246170789316	0.225574413850214	0.588917927728418	1.91	1.5	2.63	0.0951716743389154	0.171820461729615	0.248469249120315	0.113603864382147	0.205097457494531	0.296591050606915	0.116306804224001	0.210040951613314	0.303706349193271	0.17618495085776	2.17111358308029	0.0185563191345626	0.365365798034273	-0.00867711706022508	0.0331974877681882	-0.0245665905523375	0.173513404599239	0.223055066682769	0.154701979858917	0.198364233989413	0.248996291807652	0.179168626569409	0.00215828832654675	0.00261157197670396	0.00267269104596023
103	0.455496124527524	0.11	0.176719939813105	0.0971033427263312	0.256336536899878	0.128458842498534	0.425641807516406	0.252543951558646	0.598739663474166	2.06	1.55	2.63	0.0997661420747778	0.168147527507843	0.236528912940909	0.117392195228341	0.197854772830331	0.27831735043232	0.120395254608368	0.20296167070137	0.285498083336779	0.176719939813105	2.20669242139189	-0.0308512408422317	0.323184677722544	-0.00867711706022508	0.0331974877681882	-0.0245665905523375	0.173513404599239	0.223055066682769	0.154701979858917	0.198364233989413	0.248996291807652	0.179168626569409	0.00215828832654675	0.00261157197670396	0.00267269104596023
103	0.455496124527524	0.11	0.177248361482433	0.0999404439702937	0.254556278994573	0.155639933332618	0.465652653249501	0.296316040574048	0.634989265924953	1.86	1.47	2.52	0.127305467136462	0.200057102647627	0.272808738158792	0.152590411267673	0.239791709316757	0.326993007365841	0.156438389195142	0.245833684586273	0.335191357039002	0.177248361482433	2.0918285695944	-0.014982314009006	0.305701879041243	-0.00867711706022508	0.0331974877681882	-0.0245665905523375	0.173513404599239	0.223055066682769	0.154701979858917	0.198364233989413	0.248996291807652	0.179168626569409	0.00215828832654675	0.00261157197670396	0.00267269104596023
103	0.455496124527524	0.11	0.177524938490688	0.0994151319821856	0.255634744999191	0.115697049787431	0.385167894345036	0.218912810056361	0.55142297863371	1.91	1.45	2.68	0.0922660933995764	0.162338315903065	0.232410538406553	0.110109982684545	0.193733889606804	0.277357796529063	0.11236545603658	0.197732045509019	0.282959514231402	0.177524938490688	2.10848444121046	-0.00433415130885993	0.320357394015527	-0.00867711706022508	0.0331974877681882	-0.0245665905523375	0.173513404599239	0.223055066682769	0.154701979858917	0.198364233989413	0.248996291807652	0.179168626569409	0.00215828832654675	0.00261157197670396	0.00267269104596023
103	0.455496124527524	0.11	0.177671902354824	0.0979621732595235	0.257381631450125	0.115284177867969	0.419077914915046	0.237819874845597	0.600335954984495	1.87	1.44	2.47	0.10168812609363	0.179191280302389	0.256694434511149	0.121751769424833	0.214546735006496	0.307341700588159	0.124834755142498	0.219960409990658	0.315054143203648	0.177671902354824	2.06079183640257	0.0323091779838774	0.352412255625629	-0.00867711706022508	0.0331974877681882	-0.0245665905523375	0.173513404599239	0.223055066682769	0.154701979858917	0.198364233989413	0.248996291807652	0.179168626569409	0.00215828832654675	0.00261157197670396	0.00267269104596023
103	0.455496124527524	0.11	0.178666608876975	0.100693608038178	0.256639609715772	0.139310176598552	0.455129816180885	0.278504618134157	0.631755014227613	2.06	1.48	2.66	0.110094174123159	0.179914938455789	0.249735702788419	0.129562866741097	0.211730506010277	0.293898145279457	0.132457289981693	0.21648390135075	0.300372608001129	0.178666608876975	2.18426210117244	0.0587154113066533	0.406507666285383	-0.00867711706022508	0.0331974877681882	-0.0245665905523375	0.173513404599239	0.223055066682769	0.154701979858917	0.198364233989413	0.248996291807652	0.179168626569409	0.00215828832654675	0.00261157197670396	0.00267269104596023
103	0.455496124527524	0.11	0.179028483976882	0.0984659350639434	0.259591032889821	0.145244297402351	0.461753002798198	0.286862330062244	0.636643675534152	1.93	1.47	2.53	0.119604534412857	0.192523545707217	0.265442557001577	0.142389891995199	0.229200397914316	0.316010903833433	0.1459858496563	0.235074751845059	0.323825313484883	0.179028483976882	2.11433533932946	0.0128549276943538	0.347570410042902	-0.00867711706022508	0.0331974877681882	-0.0245665905523375	0.173513404599239	0.223055066682769	0.154701979858917	0.198364233989413	0.248996291807652	0.179168626569409	0.00215828832654675	0.00261157197670396	0.00267269104596023
103	0.455496124527524	0.11	0.180872930961458	0.101960982214379	0.259784879708537	0.11762263711804	0.391719063703838	0.224208618766312	0.559229508641365	1.93	1.38	2.64	0.0937632974976075	0.163815607569614	0.23386791764162	0.111700748021072	0.195154462261943	0.278608176502814	0.113688644963389	0.198664291866669	0.283644992336551	0.180872930961458	2.11151886223281	0.00784627095166469	0.334076309247558	-0.00867711706022508	0.0331974877681882	-0.0245665905523375	0.173513404599239	0.223055066682769	0.154701979858917	0.198364233989413	0.248996291807652	0.179168626569409	0.00215828832654675	0.00261157197670396	0.00267269104596023
103	0.455496124527524	0.11	0.183170894263986	0.100420900267328	0.265920888260644	0.105233238155729	0.4082803187452	0.222404728368436	0.594155909121964	2.11	1.61	2.79	0.0864332365162014	0.158670139856713	0.230907043197224	0.101356883512557	0.1860662811043	0.270775678696044	0.10386830862214	0.190636011980786	0.277356686464958	0.183170894263986	2.24700230274584	0.0748314907440922	0.43814437071367	-0.00867711706022508	0.0331974877681882	-0.0245665905523375	0.173513404599239	0.223055066682769	0.154701979858917	0.198364233989413	0.248996291807652	0.179168626569409	0.00215828832654675	0.00261157197670396	0.00267269104596023
103	0.455496124527524	0.11	0.183959031282963	0.101474840215561	0.266443222350365	0.128439587915399	0.397580850820419	0.235880777688708	0.55928092395213	1.8	1.3	2.42	0.104000924674874	0.175295233988565	0.246589543302256	0.125413218655813	0.211386000444294	0.297358782232774	0.127887707674731	0.215630145691557	0.30329332774026	0.183959031282963	1.96057438609157	0.00577059422406444	0.293377816430709	-0.00867711706022508	0.0331974877681882	-0.0245665905523375	0.173513404599239	0.223055066682769	0.154701979858917	0.198364233989413	0.248996291807652	0.179168626569409	0.00215828832654675	0.00261157197670396	0.00267269104596023
103	0.455496124527524	0.11	0.19465287403898	0.107442946554479	0.281862801523481	0.10942703704337	0.388959306038578	0.215713766734164	0.562204845342992	1.88	1.47	2.61	0.0918422188445092	0.165603179841678	0.239364140838847	0.109855806768129	0.198083965672425	0.286312124576721	0.112440282717574	0.202746039693602	0.293088205694005	0.19465287403898	2.03998472962993	-0.0181424481298611	0.297136086655141	-0.00867711706022508	0.0331974877681882	-0.0245665905523375	0.173513404599239	0.223055066682769	0.154701979858917	0.198364233989413	0.248996291807652	0.179168626569409	0.00215828832654675	0.00261157197670396	0.00267269104596023
103	0.455496124527524	0.12	0.124515343231123	0.0726576384296236	0.176373048032622	0.139815545047697	0.357732112528956	0.219196492229477	0.496267732828435	2.1	1.39	2.82	0.0852801595657197	0.139178557685645	0.193076955805571	0.100027484020348	0.163246422447738	0.226465360875128	0.101361891357536	0.165489512681233	0.229485947677312	0.124515343231123	2.28359764658206	-0.0292421527328891	0.320930290246769	-0.00867711706022508	0.0331974877681882	-0.0245665905523375	0.173513404599239	0.223055066682769	0.154701979858917	0.198364233989413	0.248996291807652	0.179168626569409	0.00215828832654675	0.00261157197670396	0.00267269104596023
103	0.455496124527524	0.12	0.125743061423148	0.0713592691742215	0.180126853672075	0.12951783640917	0.345718036982496	0.205784230554025	0.485651843410966	2.01	1.48	2.97	0.0831430524973016	0.139680542190785	0.196218031884268	0.0983020981150595	0.165147777845285	0.23199345757551	0.0996750554840871	0.167407531994679	0.235322484095946	0.125743061423148	2.33221683290321	-0.00156502879591927	0.360264077157707	-0.00867711706022508	0.0331974877681882	-0.0245665905523375	0.173513404599239	0.223055066682769	0.154701979858917	0.198364233989413	0.248996291807652	0.179168626569409	0.00215828832654675	0.00261157197670396	0.00267269104596023
103	0.455496124527524	0.12	0.12718255845151	0.0727745197932763	0.181590597109745	0.138489951420067	0.389417455941467	0.237774612593325	0.541060299289608	1.99	1.44	2.78	0.0966433269630921	0.158278455841938	0.219913584720785	0.114411418391794	0.187378303322016	0.260345188252239	0.116356587898866	0.190588291425421	0.264798925200319	0.12718255845151	2.31562483039413	-0.0400432459870955	0.318633060755221	-0.00867711706022508	0.0331974877681882	-0.0245665905523375	0.173513404599239	0.223055066682769	0.154701979858917	0.198364233989413	0.248996291807652	0.179168626569409	0.00215828832654675	0.00261157197670396	0.00267269104596023
103	0.455496124527524	0.12	0.130482587443163	0.0757346824394031	0.185230492446924	0.171143816442318	0.375626328223441	0.246563709961524	0.504688946485359	2.03	1.37	3.01	0.098782830270766	0.150490239751493	0.202197649232219	0.116582253582155	0.177606687764037	0.23863112194592	0.117380358296523	0.178819064201525	0.240326756398998	0.130482587443163	2.3193954741682	0.0753748088883128	0.429937378486156	-0.00867711706022508	0.0331974877681882	-0.0245665905523375	0.173513404599239	0.223055066682769	0.154701979858917	0.198364233989413	0.248996291807652	0.179168626569409	0.00215828832654675	0.00261157197670396	0.00267269104596023
103	0.455496124527524	0.12	0.133340176133061	0.0770566640446102	0.189623688221512	0.145088016269904	0.366867575095182	0.227827587069326	0.505907563121039	2.04	1.45	2.74	0.0908334050899595	0.146267761036558	0.201702116983157	0.107089347622579	0.172444477800951	0.237799607979323	0.109109439018234	0.175755466886409	0.242246120473771	0.133340176133061	2.2722519537669	-0.0588484267676679	0.291610813173189	-0.00867711706022508	0.0331974877681882	-0.0245665905523375	0.173513404599239	0.223055066682769	0.154701979858917	0.198364233989413	0.248996291807652	0.179168626569409	0.00215828832654675	0.00261157197670396	0.00267269104596023
103	0.455496124527524	0.12	0.13771224043448	0.0801812667421452	0.195243214126815	0.161276304096572	0.453939264971412	0.292314693285658	0.615563836657165	2.05	1.56	2.58	0.116274783654724	0.180564614230169	0.244854444805615	0.137016537545384	0.212774751905812	0.288532966266239	0.140841531837941	0.218650354685556	0.29650527821085	0.13771224043448	2.2814715598235	0.0526140116553094	0.412672422984033	-0.00867711706022508	0.0331974877681882	-0.0245665905523375	0.173513404599239	0.223055066682769	0.154701979858917	0.198364233989413	0.248996291807652	0.179168626569409	0.00215828832654675	0.00261157197670396	0.00267269104596023
103	0.455496124527524	0.12	0.140083466563322	0.0800920294531781	0.200074903673466	0.129104423840775	0.379761396613637	0.225765638652586	0.533757154574687	2.04	1.55	2.74	0.09022437413161	0.151766825692804	0.213309277253997	0.106424856794804	0.179017730474895	0.251610604154985	0.108940697373009	0.183237534427281	0.257435481503597	0.140083466563322	2.27834130538332	0.000486027284608737	0.363593542257338	-0.00867711706022508	0.0331974877681882	-0.0245665905523375	0.173513404599239	0.223055066682769	0.154701979858917	0.198364233989413	0.248996291807652	0.179168626569409	0.00215828832654675	0.00261157197670396	0.00267269104596023
103	0.455496124527524	0.12	0.140422161843964	0.0808506455702753	0.199993678117652	0.135621133117509	0.344329896051562	0.208608418544903	0.48005137355822	1.95	1.37	2.73	0.0862137275117103	0.142304725952059	0.198395724392407	0.102437334922896	0.169083477703501	0.235729620484106	0.103974906405228	0.171591199434601	0.239216042979177	0.140422161843964	2.20667441306244	-0.0405791757021734	0.299977016351988	-0.00867711706022508	0.0331974877681882	-0.0245665905523375	0.173513404599239	0.223055066682769	0.154701979858917	0.198364233989413	0.248996291807652	0.179168626569409	0.00215828832654675	0.00261157197670396	0.00267269104596023
103	0.455496124527524	0.12	0.142240015247981	0.0825836168740765	0.201896413621886	0.135184668058081	0.363197518737021	0.219772041000719	0.506622996473323	2.09	1.46	2.64	0.0860019536560651	0.142127706655447	0.198253459654829	0.100995841896083	0.166906759442134	0.232817676988184	0.103220029520776	0.170664097040685	0.237950891225409	0.142240015247981	2.27934761597825	-0.0189974124959225	0.33603597324556	-0.00867711706022508	0.0331974877681882	-0.0245665905523375	0.173513404599239	0.223055066682769	0.154701979858917	0.198364233989413	0.248996291807652	0.179168626569409	0.00215828832654675	0.00261157197670396	0.00267269104596023
103	0.455496124527524	0.12	0.142651838579097	0.0809810213632919	0.204322655794902	0.163209058248854	0.427092998602389	0.276104359990624	0.578081637214154	1.95	1.48	2.7	0.114122599589704	0.176530943838489	0.238939288087273	0.135601778574818	0.209756087261002	0.283910395947185	0.138521650269655	0.21428477377558	0.289908352859948	0.142651838579097	2.22015849394341	-0.0452633041432714	0.298597854502983	-0.00867711706022508	0.0331974877681882	-0.0245665905523375	0.173513404599239	0.223055066682769	0.154701979858917	0.198364233989413	0.248996291807652	0.179168626569409	0.00215828832654675	0.00261157197670396	0.00267269104596023
103	0.455496124527524	0.12	0.144483357420596	0.0820067719382949	0.206959942902897	0.132064014368695	0.395411823419834	0.237146156163752	0.553677490675916	2.14	1.66	2.93	0.0910689874647399	0.151846249473113	0.212623511481485	0.106531407254473	0.177627918054406	0.248724428854338	0.10902155988015	0.18182386281568	0.25446071419592	0.144483357420596	2.43562948410949	-0.023214938278348	0.375845049886049	-0.00867711706022508	0.0331974877681882	-0.0245665905523375	0.173513404599239	0.223055066682769	0.154701979858917	0.198364233989413	0.248996291807652	0.179168626569409	0.00215828832654675	0.00261157197670396	0.00267269104596023
103	0.455496124527524	0.12	0.146829207150415	0.0859725389261099	0.20768587537472	0.169813711559401	0.423893588917806	0.277560105580998	0.570227072254613	1.83	1.46	2.7	0.120789928259617	0.18447203025779	0.248154132255964	0.145212631175901	0.221770716135527	0.298328801095153	0.148173888257631	0.226323137829758	0.304519353114843	0.146829207150415	2.22970366222749	-0.0464216430702423	0.295986407668016	-0.00867711706022508	0.0331974877681882	-0.0245665905523375	0.173513404599239	0.223055066682769	0.154701979858917	0.198364233989413	0.248996291807652	0.179168626569409	0.00215828832654675	0.00261157197670396	0.00267269104596023
103	0.455496124527524	0.12	0.147107996345524	0.0861396498138296	0.208076342877217	0.164119882890012	0.415434706294471	0.26905541661138	0.561813995977562	2.02	1.62	3	0.108336858979775	0.167277402395268	0.226217945810761	0.127995503430468	0.197631309729225	0.267267116027982	0.130535381074787	0.201543043131824	0.272584987274422	0.147107996345524	2.37991018184518	-0.0384474384523227	0.339908900518897	-0.00867711706022508	0.0331974877681882	-0.0245665905523375	0.173513404599239	0.223055066682769	0.154701979858917	0.198364233989413	0.248996291807652	0.179168626569409	0.00215828832654675	0.00261157197670396	0.00267269104596023
103	0.455496124527524	0.12	0.147798276134994	0.0845015489128411	0.211095003357147	0.12413813679075	0.375706611660063	0.219895116036164	0.531518107283962	2.1	1.63	2.92	0.0856298663818075	0.146304781730222	0.206979697078636	0.100456608825593	0.171637336931653	0.242818065037712	0.102712873560563	0.175452746399172	0.248238179488953	0.147798276134994	2.37128420228366	-0.021703171091481	0.363077480425656	-0.00867711706022508	0.0331974877681882	-0.0245665905523375	0.173513404599239	0.223055066682769	0.154701979858917	0.198364233989413	0.248996291807652	0.179168626569409	0.00215828832654675	0.00261157197670396	0.00267269104596023
103	0.455496124527524	0.12	0.148877685331801	0.0845054280736257	0.213249942589975	0.15230861818545	0.395995854315301	0.250137017529139	0.541854691101464	2.18	1.61	2.92	0.0945185394699956	0.14963378933586	0.204749039201724	0.110205513353685	0.17446808489937	0.238730656445054	0.112560601484482	0.178185514767273	0.243821440822558	0.148877685331801	2.38934423589123	0.0570034200384326	0.439263547536242	-0.00867711706022508	0.0331974877681882	-0.0245665905523375	0.173513404599239	0.223055066682769	0.154701979858917	0.198364233989413	0.248996291807652	0.179168626569409	0.00215828832654675	0.00261157197670396	0.00267269104596023
103	0.455496124527524	0.12	0.149013150455415	0.0860445323518477	0.211981768558983	0.143877764947405	0.410955256594128	0.254442028657773	0.567468484530483	2.01	1.48	2.66	0.102742640331233	0.165942035375256	0.22914143041928	0.121459988158116	0.196172860524446	0.270885732890776	0.124174679521627	0.200581093816679	0.276938477563317	0.149013150455415	2.2596869568253	0.0228000001942227	0.374757319562071	-0.00867711706022508	0.0331974877681882	-0.0245665905523375	0.173513404599239	0.223055066682769	0.154701979858917	0.198364233989413	0.248996291807652	0.179168626569409	0.00215828832654675	0.00261157197670396	0.00267269104596023
103	0.455496124527524	0.12	0.149101156854489	0.0868677334976918	0.211334580211287	0.128666177881607	0.359956631084476	0.213706681161067	0.506206581007885	2.05	1.52	2.97	0.0850405574970671	0.143237976538127	0.201435395579187	0.100219044857736	0.168803846288295	0.237388647718855	0.101847106866886	0.171561688737398	0.241206628177307	0.149101156854489	2.31528598144397	0.0173461546575535	0.380400440271495	-0.00867711706022508	0.0331974877681882	-0.0245665905523375	0.173513404599239	0.223055066682769	0.154701979858917	0.198364233989413	0.248996291807652	0.179168626569409	0.00215828832654675	0.00261157197670396	0.00267269104596023
103	0.455496124527524	0.12	0.1492279704438	0.0846077183280079	0.213848222559593	0.173962711997814	0.488761737870112	0.322476229226167	0.655047246514056	2.21	1.68	2.81	0.120373442446436	0.182444247331684	0.244515052216933	0.140009783226793	0.212206106270087	0.284402429313381	0.143734503183509	0.217821756236473	0.292045630887151	0.1492279704438	2.40908398130993	-0.0660658070934976	0.323652888024544	-0.00867711706022508	0.0331974877681882	-0.0245665905523375	0.173513404599239	0.223055066682769	0.154701979858917	0.198364233989413	0.248996291807652	0.179168626569409	0.00215828832654675	0.00261157197670396	0.00267269104596023
103	0.455496124527524	0.12	0.151071797731005	0.0878826522357596	0.214260943226251	0.165990211135016	0.446578564393924	0.290289831506366	0.602867297281482	2.04	1.45	2.78	0.11599816826035	0.178450258437303	0.240902348614255	0.136823397737573	0.210487553835672	0.28415170993377	0.13924710359679	0.214242391880134	0.289221303321895	0.151071797731005	2.27475925657076	-0.0411274918743333	0.313290208954116	-0.00867711706022508	0.0331974877681882	-0.0245665905523375	0.173513404599239	0.223055066682769	0.154701979858917	0.198364233989413	0.248996291807652	0.179168626569409	0.00215828832654675	0.00261157197670396	0.00267269104596023
103	0.455496124527524	0.12	0.154312502984335	0.0879945213064186	0.220630484662251	0.150666388489865	0.42183954152945	0.265465840781149	0.578213242277752	1.98	1.45	2.82	0.108470887097064	0.17236609104838	0.236261294999696	0.128561428075191	0.204291044444846	0.2800206608145	0.130692783917402	0.207697572416271	0.28472648431889	0.154312502984335	2.2540857286593	-0.0156693152203975	0.337625272694693	-0.00867711706022508	0.0331974877681882	-0.0245665905523375	0.173513404599239	0.223055066682769	0.154701979858917	0.198364233989413	0.248996291807652	0.179168626569409	0.00215828832654675	0.00261157197670396	0.00267269104596023
103	0.455496124527524	0.12	0.15444230089544	0.0900536072045752	0.218830994586304	0.164141806137708	0.430322576187987	0.278709628684541	0.581935523691433	1.93	1.5	2.64	0.116120961571226	0.17928864377095	0.242456325970674	0.138220303705112	0.213409624391527	0.288598945077941	0.141472556352633	0.218514632306688	0.295435739494518	0.15444230089544	2.19719861924246	0.0150468997480035	0.357254025007238	-0.00867711706022508	0.0331974877681882	-0.0245665905523375	0.173513404599239	0.223055066682769	0.154701979858917	0.198364233989413	0.248996291807652	0.179168626569409	0.00215828832654675	0.00261157197670396	0.00267269104596023
103	0.455496124527524	0.12	0.154664785387164	0.0884759151059883	0.220853655668339	0.147712698921667	0.404454484878663	0.25277068171652	0.556138288040807	1.94	1.49	2.71	0.104900868539303	0.167850268315414	0.230799668091526	0.124755884130374	0.199619973759935	0.274484063389497	0.127457580526671	0.203927379432935	0.280363102966557	0.154664785387164	2.22119111552484	-0.0310703406286183	0.317223141619753	-0.00867711706022508	0.0331974877681882	-0.0245665905523375	0.173513404599239	0.223055066682769	0.154701979858917	0.198364233989413	0.248996291807652	0.179168626569409	0.00215828832654675	0.00261157197670396	0.00267269104596023
103	0.455496124527524	0.12	0.154991101974894	0.0901564735509691	0.219825730398819	0.124357137302935	0.371191660037291	0.217407424015561	0.524975896059022	2	1.47	2.6	0.0883100838519179	0.150776666305009	0.2132432487581	0.104531970259162	0.178473185739462	0.252414401219762	0.106954745536501	0.182593304807432	0.258212383723548	0.154991101974894	2.16747868532401	-0.0217751743331617	0.315949226732803	-0.00867711706022508	0.0331974877681882	-0.0245665905523375	0.173513404599239	0.223055066682769	0.154701979858917	0.198364233989413	0.248996291807652	0.179168626569409	0.00215828832654675	0.00261157197670396	0.00267269104596023
103	0.455496124527524	0.12	0.157102127652385	0.0917340834425494	0.22247017186222	0.126756480958117	0.363018458257266	0.214254827862504	0.511782088652028	1.95	1.45	2.7	0.0885597064996697	0.15004939883015	0.211539091160631	0.105228039721303	0.178291061751831	0.25135408378236	0.107321872598327	0.181803713576488	0.256279791666588	0.157102127652385	2.20207641023916	0.0116474148664489	0.352618071500321	-0.00867711706022508	0.0331974877681882	-0.0245665905523375	0.173513404599239	0.223055066682769	0.154701979858917	0.198364233989413	0.248996291807652	0.179168626569409	0.00215828832654675	0.00261157197670396	0.00267269104596023
103	0.455496124527524	0.12	0.158238295505017	0.0909024515484656	0.225574139461569	0.159572045213273	0.431701535945949	0.277019138537095	0.586383933354803	2	1.54	2.69	0.112433285268673	0.175213966075618	0.237994646882562	0.133063124015518	0.207363127755786	0.281663131496054	0.136250385014409	0.212394682230343	0.288506721602881	0.158238295505017	2.21748395797711	0.0230658750873542	0.376570739869494	-0.00867711706022508	0.0331974877681882	-0.0245665905523375	0.173513404599239	0.223055066682769	0.154701979858917	0.198364233989413	0.248996291807652	0.179168626569409	0.00215828832654675	0.00261157197670396	0.00267269104596023
103	0.455496124527524	0.12	0.158407746576626	0.0929396354367207	0.223875857716532	0.149219036000727	0.4143820005891	0.259898140935015	0.568865860243184	1.94	1.4	2.75	0.108223386077086	0.172551535273824	0.236879684470562	0.128803818337339	0.20536500851496	0.28192619869258	0.13085976553707	0.208658170945761	0.286392171860248	0.158407746576626	2.21058953198319	-0.0487811816774019	0.290533843753988	-0.00867711706022508	0.0331974877681882	-0.0245665905523375	0.173513404599239	0.223055066682769	0.154701979858917	0.198364233989413	0.248996291807652	0.179168626569409	0.00215828832654675	0.00261157197670396	0.00267269104596023
103	0.455496124527524	0.12	0.15855483728598	0.0901553801967775	0.226954294375182	0.158282929789326	0.465163892845254	0.297686001138437	0.632641784552071	1.95	1.5	2.61	0.123159125826648	0.19244834553809	0.261737565249531	0.146369598376203	0.228717010254062	0.311064422131922	0.149924453105174	0.234289598394207	0.318713710029178	0.15855483728598	2.18189895320779	-0.0222098993525738	0.322692618964073	-0.00867711706022508	0.0331974877681882	-0.0245665905523375	0.173513404599239	0.223055066682769	0.154701979858917	0.198364233989413	0.248996291807652	0.179168626569409	0.00215828832654675	0.00261157197670396	0.00267269104596023
103	0.455496124527524	0.12	0.159777560408935	0.0931161933441635	0.226438927473707	0.1277778540783	0.375722333762455	0.222459012602962	0.528985654921948	2.16	1.57	2.79	0.0846439480227996	0.142959466186046	0.201274984349292	0.0988298741024978	0.166918797799005	0.235007721495513	0.101107271858595	0.170709449796829	0.24040659409047	0.159777560408935	2.31031370278985	-0.0246370416982059	0.341338518965843	-0.00867711706022508	0.0331974877681882	-0.0245665905523375	0.173513404599239	0.223055066682769	0.154701979858917	0.198364233989413	0.248996291807652	0.179168626569409	0.00215828832654675	0.00261157197670396	0.00267269104596023
103	0.455496124527524	0.12	0.159818261430159	0.0922814042119552	0.227355118648364	0.140658901727063	0.409651746085023	0.251563546991638	0.567739945178408	2.02	1.47	2.85	0.10132265811101	0.164996098637975	0.228669539164939	0.119715880902588	0.194948036916819	0.27018019293105	0.121738306757861	0.198220591928783	0.274806914971441	0.159818261430159	2.26477378650244	0.00630683927089971	0.35926543824181	-0.00867711706022508	0.0331974877681882	-0.0245665905523375	0.173513404599239	0.223055066682769	0.154701979858917	0.198364233989413	0.248996291807652	0.179168626569409	0.00215828832654675	0.00261157197670396	0.00267269104596023
103	0.455496124527524	0.12	0.161197958373924	0.094410449353383	0.227985467394464	0.184604766747699	0.469127078365881	0.315191647476372	0.62306250925539	2.16	1.62	2.96	0.120044004721843	0.178671908540089	0.237299812358335	0.140190240485045	0.208657299331162	0.277124358177278	0.143175478905323	0.213057524389693	0.282955847780181	0.161197958373924	2.40715870655136	0.0173889941803467	0.401475461789489	-0.00867711706022508	0.0331974877681882	-0.0245665905523375	0.173513404599239	0.223055066682769	0.154701979858917	0.198364233989413	0.248996291807652	0.179168626569409	0.00215828832654675	0.00261157197670396	0.00267269104596023
103	0.455496124527524	0.12	0.162052340260663	0.0943878538778912	0.229716826643435	0.125349544699437	0.372459139834212	0.218848966095006	0.526069313573417	1.91	1.34	2.62	0.0920879124167736	0.156724453671807	0.221360994926841	0.109856710204327	0.186965177482068	0.264073644759809	0.111629205474127	0.189998535777909	0.268358224894382	0.162052340260663	2.11985114931809	-0.017318946241415	0.306665115552657	-0.00867711706022508	0.0331974877681882	-0.0245665905523375	0.173513404599239	0.223055066682769	0.154701979858917	0.198364233989413	0.248996291807652	0.179168626569409	0.00215828832654675	0.00261157197670396	0.00267269104596023
103	0.455496124527524	0.12	0.163039300661865	0.0926712022324603	0.23340739909127	0.134687286672374	0.410652160638473	0.248141141448073	0.573163179828872	2.04	1.49	2.73	0.0989546313427648	0.163761369553438	0.228568107764111	0.116669584212396	0.193078086761515	0.269486589310635	0.119143655385689	0.197110575156412	0.275081392770812	0.163039300661865	2.23117923789888	-0.0116735299979345	0.341687721993717	-0.00867711706022508	0.0331974877681882	-0.0245665905523375	0.173513404599239	0.223055066682769	0.154701979858917	0.198364233989413	0.248996291807652	0.179168626569409	0.00215828832654675	0.00261157197670396	0.00267269104596023
103	0.455496124527524	0.12	0.163439651920047	0.0954578685233851	0.231421435316708	0.137878609715233	0.423161294757151	0.257954783033089	0.588367806481214	1.95	1.54	2.46	0.106916503129682	0.175390916823821	0.24386533051796	0.127117257392583	0.208529194891197	0.28994113238981	0.130825166188747	0.214572635734341	0.298333196068177	0.163439651920047	2.17194992706903	-0.014475861126805	0.330726322825192	-0.00867711706022508	0.0331974877681882	-0.0245665905523375	0.173513404599239	0.223055066682769	0.154701979858917	0.198364233989413	0.248996291807652	0.179168626569409	0.00215828832654675	0.00261157197670396	0.00267269104596023
103	0.455496124527524	0.12	0.165874810533546	0.0956496632662563	0.236099957800837	0.122272569733225	0.403725133419543	0.234841888887277	0.572608377951809	2.07	1.53	2.69	0.0924435363168425	0.158923006496537	0.225402476676231	0.108694595338873	0.186860786263874	0.265026977188874	0.111252681783637	0.191261977595394	0.271242635395983	0.165874810533546	2.27792387618548	-0.0283524331081243	0.336276341567552	-0.00867711706022508	0.0331974877681882	-0.0245665905523375	0.173513404599239	0.223055066682769	0.154701979858917	0.198364233989413	0.248996291807652	0.179168626569409	0.00215828832654675	0.00261157197670396	0.00267269104596023
103	0.455496124527524	0.12	0.166068590685615	0.0947276787400635	0.237409502631167	0.137175983057531	0.432885606364143	0.263381322264772	0.602389890463515	1.88	1.46	2.55	0.11256701484298	0.185011754280431	0.257456493717882	0.134763206123297	0.221492745562323	0.30822228500135	0.138027066886866	0.226868554610394	0.315670966259396	0.166068590685615	2.16690513420385	-0.0642434089022389	0.274389168938657	-0.00867711706022508	0.0331974877681882	-0.0245665905523375	0.173513404599239	0.223055066682769	0.154701979858917	0.198364233989413	0.248996291807652	0.179168626569409	0.00215828832654675	0.00261157197670396	0.00267269104596023
103	0.455496124527524	0.12	0.167271269435969	0.096401350840079	0.238141188031858	0.14537341828675	0.413640974297618	0.257054332199157	0.570227616396078	1.95	1.53	2.61	0.106255305892708	0.170981550389506	0.235707794886304	0.126255523569445	0.203165055935565	0.280074588301686	0.129531020671174	0.208373905366177	0.287345061059046	0.167271269435969	2.185486931252	-0.00152065864706886	0.344230149880421	-0.00867711706022508	0.0331974877681882	-0.0245665905523375	0.173513404599239	0.223055066682769	0.154701979858917	0.198364233989413	0.248996291807652	0.179168626569409	0.00215828832654675	0.00261157197670396	0.00267269104596023
103	0.455496124527524	0.12	0.167539371021882	0.0964311589779606	0.238647583065803	0.15288396459109	0.434390607695876	0.274745221718179	0.594035993673573	1.83	1.43	2.55	0.119598358727663	0.189093020079634	0.258587681431604	0.143789515130334	0.227340859532148	0.310892203933961	0.147063355216974	0.232569553916007	0.317939781289367	0.167539371021882	2.12397990454545	-0.0124078295633472	0.313359465786454	-0.00867711706022508	0.0331974877681882	-0.0245665905523375	0.173513404599239	0.223055066682769	0.154701979858917	0.198364233989413	0.248996291807652	0.179168626569409	0.00215828832654675	0.00261157197670396	0.00267269104596023
103	0.455496124527524	0.12	0.167848844251659	0.0960624901377949	0.239635198365524	0.117768058094524	0.384739130623291	0.220328667488786	0.549149593757797	1.92	1.54	2.61	0.0923120248618834	0.161195765381935	0.230079505901986	0.110017574824288	0.19211329407842	0.274209013332552	0.112902023863355	0.197103638126757	0.281668925879057	0.167848844251659	2.17379365153596	-0.0111635742114834	0.330810850539932	-0.00867711706022508	0.0331974877681882	-0.0245665905523375	0.173513404599239	0.223055066682769	0.154701979858917	0.198364233989413	0.248996291807652	0.179168626569409	0.00215828832654675	0.00261157197670396	0.00267269104596023
103	0.455496124527524	0.12	0.168109215885374	0.0976714157619028	0.238547016008844	0.163598171733858	0.508613428539438	0.329060890825902	0.688165966252975	2.23	1.73	2.8	0.121738126795003	0.188164706835169	0.254591286875335	0.141347560235666	0.21847405520209	0.295600550168514	0.145430484660238	0.224793206686718	0.303952571017293	0.168109215885374	2.42014356905248	-0.021407225413849	0.378329208625307	-0.00867711706022508	0.0331974877681882	-0.0245665905523375	0.173513404599239	0.223055066682769	0.154701979858917	0.198364233989413	0.248996291807652	0.179168626569409	0.00215828832654675	0.00261157197670396	0.00267269104596023
103	0.455496124527524	0.12	0.169052725004413	0.0984050974710422	0.239700352537784	0.144125372037228	0.416620958862367	0.258109219691246	0.575132698033488	1.93	1.48	2.49	0.10773907167253	0.173904502136129	0.240069932599727	0.128296641031151	0.207087021800918	0.285877402570685	0.131761974476149	0.212675642449585	0.29347616802132	0.169052725004413	2.09977237535656	0.0457012032441576	0.37185349710004	-0.00867711706022508	0.0331974877681882	-0.0245665905523375	0.173513404599239	0.223055066682769	0.154701979858917	0.198364233989413	0.248996291807652	0.179168626569409	0.00215828832654675	0.00261157197670396	0.00267269104596023
103	0.455496124527524	0.12	0.169292950228147	0.0991898974392583	0.239396003017036	0.159639010720509	0.507944499707643	0.325989014890433	0.689899984524853	1.97	1.51	2.59	0.134076313160744	0.208912947063475	0.283749580966206	0.15913742920303	0.247962287589543	0.336787145976057	0.163228603527804	0.254187888838693	0.34532889362589	0.169292950228147	2.2338163566254	-0.0187319172832776	0.335991112114823	-0.00867711706022508	0.0331974877681882	-0.0245665905523375	0.173513404599239	0.223055066682769	0.154701979858917	0.198364233989413	0.248996291807652	0.179168626569409	0.00215828832654675	0.00261157197670396	0.00267269104596023
103	0.455496124527524	0.12	0.170095494522126	0.098142095414504	0.242048893629747	0.153228662997927	0.402420401484538	0.254721073306945	0.550119729662132	2.02	1.47	2.74	0.102426002375845	0.161817443933564	0.221208885491283	0.120976839681994	0.191124934278578	0.261273028875162	0.123382391049287	0.194936464411241	0.266434582807416	0.170095494522126	2.17137934415227	0.0387711101322568	0.380796231756726	-0.00867711706022508	0.0331974877681882	-0.0245665905523375	0.173513404599239	0.223055066682769	0.154701979858917	0.198364233989413	0.248996291807652	0.179168626569409	0.00215828832654675	0.00261157197670396	0.00267269104596023
103	0.455496124527524	0.12	0.171281395540073	0.0992086784129344	0.243354112667212	0.130429093537545	0.388138489845828	0.231666200844697	0.54461077884696	1.96	1.43	2.68	0.0953070065420213	0.159679389812005	0.224051773081989	0.113127958698985	0.189536992831341	0.265946026963698	0.115295830868578	0.193131725337707	0.271073140456623	0.171281395540073	2.18427280115784	-0.0233314796872593	0.316082099811031	-0.00867711706022508	0.0331974877681882	-0.0245665905523375	0.173513404599239	0.223055066682769	0.154701979858917	0.198364233989413	0.248996291807652	0.179168626569409	0.00215828832654675	0.00261157197670396	0.00267269104596023
103	0.455496124527524	0.12	0.172683106608476	0.101106777357866	0.244259435859086	0.103574029658365	0.340966326476145	0.184352994093103	0.497579658859188	1.89	1.48	2.74	0.0782440428714158	0.144714676307537	0.211185309743658	0.0935236986956888	0.172974852616857	0.252426006538026	0.0953968389729765	0.176415965039172	0.257427363550642	0.172683106608476	2.16441794551956	0.0467437196882479	0.384519977165105	-0.00867711706022508	0.0331974877681882	-0.0245665905523375	0.173513404599239	0.223055066682769	0.154701979858917	0.198364233989413	0.248996291807652	0.179168626569409	0.00215828832654675	0.00261157197670396	0.00267269104596023
103	0.455496124527524	0.12	0.173238906169381	0.10060690690482	0.245870905433942	0.170915766600353	0.468644908075637	0.307492192293682	0.629797623857593	2.11	1.49	2.79	0.119355153321976	0.181907658987022	0.244460164652068	0.139927844641079	0.213262234074578	0.286596623508078	0.142672778420092	0.217367234187729	0.292302598795038	0.173238906169381	2.26197286747963	-0.0139322175469213	0.338548576183059	-0.00867711706022508	0.0331974877681882	-0.0245665905523375	0.173513404599239	0.223055066682769	0.154701979858917	0.198364233989413	0.248996291807652	0.179168626569409	0.00215828832654675	0.00261157197670396	0.00267269104596023
103	0.455496124527524	0.12	0.173811862000104	0.0987721781059622	0.248851545894247	0.12417617013606	0.410468985358223	0.240270748189579	0.580667222526868	1.96	1.47	2.65	0.0989004447142332	0.168957584305259	0.239014723896285	0.117407290942865	0.200573943978195	0.283740597013525	0.119997299039488	0.20502316594648	0.289998884271495	0.173811862000104	2.16187915787283	-0.0224353561852672	0.316214502624167	-0.00867711706022508	0.0331974877681882	-0.0245665905523375	0.173513404599239	0.223055066682769	0.154701979858917	0.198364233989413	0.248996291807652	0.179168626569409	0.00215828832654675	0.00261157197670396	0.00267269104596023
103	0.455496124527524	0.12	0.174647877826869	0.0998447611700506	0.249450994483688	0.111422061251901	0.39643090604737	0.221641488302574	0.571220323792166	2.04	1.58	2.73	0.0883382046666588	0.158002884671095	0.227667564675532	0.104140370081403	0.186266847347277	0.268393324613152	0.106735913097112	0.19089047128374	0.274934566288079	0.174647877826869	2.27093535623188	0.0067909287435569	0.371690463498588	-0.00867711706022508	0.0331974877681882	-0.0245665905523375	0.173513404599239	0.223055066682769	0.154701979858917	0.198364233989413	0.248996291807652	0.179168626569409	0.00215828832654675	0.00261157197670396	0.00267269104596023
103	0.455496124527524	0.12	0.175134578609965	0.102240080786511	0.24802907643342	0.128256222538897	0.421432057154543	0.249890939520258	0.592973174788827	1.99	1.48	2.83	0.101872171251884	0.171803742784364	0.241735314316844	0.120679987941776	0.203522447325727	0.286364906709678	0.12281032996985	0.207179737770245	0.291571102647833	0.175134578609965	2.20819459624062	-0.0438914169874537	0.306827895548929	-0.00867711706022508	0.0331974877681882	-0.0245665905523375	0.173513404599239	0.223055066682769	0.154701979858917	0.198364233989413	0.248996291807652	0.179168626569409	0.00215828832654675	0.00261157197670396	0.00267269104596023
103	0.455496124527524	0.12	0.175442686747092	0.100229694728871	0.250655678765314	0.13243251137299	0.411824094201077	0.247253764044037	0.576394424358118	1.96	1.51	2.74	0.101772930598212	0.169512262512342	0.237251594426474	0.120816805826197	0.201231604364087	0.281646402901977	0.123421609557238	0.205517776759689	0.287729797488805	0.175442686747092	2.16107934501863	-0.017955908841429	0.320146117941899	-0.00867711706022508	0.0331974877681882	-0.0245665905523375	0.173513404599239	0.223055066682769	0.154701979858917	0.198364233989413	0.248996291807652	0.179168626569409	0.00215828832654675	0.00261157197670396	0.00267269104596023
103	0.455496124527524	0.12	0.175951614664986	0.100278765747191	0.251624463582781	0.122252018878577	0.414237580866162	0.240940256251075	0.587534905481249	2.05	1.39	2.69	0.0957798200651353	0.164669871182645	0.233559922300154	0.112850680483335	0.194019022017656	0.275187363551977	0.114774269720556	0.1973950234341	0.280028245704182	0.175951614664986	2.18414934529544	-0.0166655369886621	0.324213759286128	-0.00867711706022508	0.0331974877681882	-0.0245665905523375	0.173513404599239	0.223055066682769	0.154701979858917	0.198364233989413	0.248996291807652	0.179168626569409	0.00215828832654675	0.00261157197670396	0.00267269104596023
103	0.455496124527524	0.12	0.176427830544343	0.103202334092931	0.249653326995756	0.155577489527448	0.436766588362658	0.277896772770903	0.595636403954413	1.86	1.41	2.8	0.119707843546713	0.188143193981068	0.256578544415422	0.143571155861523	0.225648838263467	0.307726520665411	0.145735806838138	0.22915273776685	0.312367491742293	0.176427830544343	2.15740556967876	-0.013644043488187	0.323102826156238	-0.00867711706022508	0.0331974877681882	-0.0245665905523375	0.173513404599239	0.223055066682769	0.154701979858917	0.198364233989413	0.248996291807652	0.179168626569409	0.00215828832654675	0.00261157197670396	0.00267269104596023
103	0.455496124527524	0.12	0.176810253872988	0.101520436453085	0.252100071292891	0.134242419215398	0.407749292849543	0.246078359883606	0.569420225815479	1.9	1.49	2.64	0.104190265220219	0.172642190013966	0.241094114807713	0.124468627543069	0.206243226290378	0.288017825037687	0.127337295946029	0.211095544685061	0.294663409038402	0.176810253872988	2.14538249649577	0.0344215087164418	0.370974257995491	-0.00867711706022508	0.0331974877681882	-0.0245665905523375	0.173513404599239	0.223055066682769	0.154701979858917	0.198364233989413	0.248996291807652	0.179168626569409	0.00215828832654675	0.00261157197670396	0.00267269104596023
103	0.455496124527524	0.12	0.177088761460103	0.10108986085551	0.253087662064696	0.130787794907922	0.438311286757104	0.261891450445213	0.614731123068995	2.14	1.67	3.05	0.100380519037014	0.168000575771616	0.235620632506218	0.117378343078373	0.196448767245502	0.275519191412631	0.119857125692397	0.200620677625068	0.281307354403171	0.177088761460103	2.37047656859561	-0.0320578092156281	0.358612384875387	-0.00867711706022508	0.0331974877681882	-0.0245665905523375	0.173513404599239	0.223055066682769	0.154701979858917	0.198364233989413	0.248996291807652	0.179168626569409	0.00215828832654675	0.00261157197670396	0.00267269104596023
103	0.455496124527524	0.12	0.177096708420784	0.100460491586422	0.253732925255147	0.153090626758297	0.431228363219616	0.272871478770793	0.589585247668438	1.96	1.44	2.64	0.112407934156684	0.17764219872903	0.242876463301375	0.13346546633708	0.210920154990717	0.288374843644353	0.136186106181162	0.215251475939226	0.294367479730065	0.177096708420784	2.1431463223311	-0.0580567899146259	0.270004869474093	-0.00867711706022508	0.0331974877681882	-0.0245665905523375	0.173513404599239	0.223055066682769	0.154701979858917	0.198364233989413	0.248996291807652	0.179168626569409	0.00215828832654675	0.00261157197670396	0.00267269104596023
103	0.455496124527524	0.12	0.177217547437306	0.101830599278679	0.252604495595934	0.113219792758318	0.377822606501255	0.212732814973347	0.542912398029164	2.16	1.62	2.86	0.0810487811986371	0.143946112733269	0.2068434442679	0.094657146528592	0.168115153413848	0.241573160299103	0.0968981633004738	0.172056090845808	0.247209963410933	0.177217547437306	2.31068990983015	-0.055265389912155	0.31356184898141	-0.00867711706022508	0.0331974877681882	-0.0245665905523375	0.173513404599239	0.223055066682769	0.154701979858917	0.198364233989413	0.248996291807652	0.179168626569409	0.00215828832654675	0.00261157197670396	0.00267269104596023
103	0.455496124527524	0.12	0.177287707851205	0.100539531797517	0.254035883904893	0.125255520037884	0.393265966709808	0.2310050244041	0.555526909015516	1.93	1.38	2.78	0.0962420151600094	0.163843661962053	0.231445308764096	0.114557230063879	0.19502372271289	0.2754902153619	0.116130606562012	0.197696703034096	0.279223806097433	0.177287707851205	2.11076157619091	-0.0185462616072176	0.305184899320004	-0.00867711706022508	0.0331974877681882	-0.0245665905523375	0.173513404599239	0.223055066682769	0.154701979858917	0.198364233989413	0.248996291807652	0.179168626569409	0.00215828832654675	0.00261157197670396	0.00267269104596023
103	0.455496124527524	0.12	0.177308015480844	0.104047008970451	0.250569021991238	0.166249635439028	0.487642358999335	0.317142292521177	0.658142425477492	2.01	1.48	2.68	0.127927021683867	0.196702351293983	0.265477680904099	0.151198365626871	0.232484690405042	0.313771015183213	0.154487497546216	0.237537038667392	0.320625867538695	0.177308015480844	2.2284014184382	-0.0186342464834669	0.334767930428378	-0.00867711706022508	0.0331974877681882	-0.0245665905523375	0.173513404599239	0.223055066682769	0.154701979858917	0.198364233989413	0.248996291807652	0.179168626569409	0.00215828832654675	0.00261157197670396	0.00267269104596023
103	0.455496124527524	0.12	0.177351229829956	0.104001931529756	0.250700528130157	0.166670438742805	0.474189079676738	0.308644062035066	0.639734097318409	1.87	1.41	2.68	0.131968062771878	0.202750747316853	0.273533431861828	0.158005177553654	0.242753187067031	0.327501196580409	0.160917548816585	0.247258410350338	0.333521145162467	0.177351229829956	2.15277897444253	-0.0259174427600395	0.305230262313371	-0.00867711706022508	0.0331974877681882	-0.0245665905523375	0.173513404599239	0.223055066682769	0.154701979858917	0.198364233989413	0.248996291807652	0.179168626569409	0.00215828832654675	0.00261157197670396	0.00267269104596023
103	0.455496124527524	0.12	0.178043625927935	0.102716654808057	0.253370597047812	0.106881656073485	0.377550592752388	0.207152968424095	0.547948217080681	2.08	1.56	2.73	0.0814269228862576	0.148406191017119	0.215385459147981	0.0957124963343341	0.174442635313139	0.253172774291943	0.0979824627737373	0.178658434954514	0.259174079511956	0.178043625927935	2.25272055162481	0.0203300526732553	0.384450714252724	-0.00867711706022508	0.0331974877681882	-0.0245665905523375	0.173513404599239	0.223055066682769	0.154701979858917	0.198364233989413	0.248996291807652	0.179168626569409	0.00215828832654675	0.00261157197670396	0.00267269104596023
103	0.455496124527524	0.12	0.180018935664104	0.104943416051825	0.255094455276384	0.155631570784005	0.444556677566112	0.282886564305994	0.606226790826229	1.82	1.44	2.71	0.123692424791866	0.194382838720075	0.265073252648284	0.148866837722551	0.233944467953328	0.319022098184105	0.151729521336184	0.238394166265607	0.325199947199477	0.180018935664104	2.16041167873325	-0.0356118617235029	0.297154426507639	-0.00867711706022508	0.0331974877681882	-0.0245665905523375	0.173513404599239	0.223055066682769	0.154701979858917	0.198364233989413	0.248996291807652	0.179168626569409	0.00215828832654675	0.00261157197670396	0.00267269104596023
103	0.455496124527524	0.12	0.18019373926695	0.104456077576191	0.25593140095771	0.152000459418225	0.494901141716513	0.312394247155931	0.677408036277095	2.09	1.6	2.73	0.122263005567884	0.193691470301102	0.26511993503432	0.143582645053507	0.227466464618308	0.311350284183109	0.147269459278806	0.233357256914206	0.319379918739923	0.18019373926695	2.29375734606167	0.0219481972223058	0.393289003043274	-0.00867711706022508	0.0331974877681882	-0.0245665905523375	0.173513404599239	0.223055066682769	0.154701979858917	0.198364233989413	0.248996291807652	0.179168626569409	0.00215828832654675	0.00261157197670396	0.00267269104596023
103	0.455496124527524	0.12	0.18103527661081	0.102769183186446	0.259301370035175	0.122340590708697	0.416972623914458	0.242603042837771	0.591342204991145	1.93	1.48	2.45	0.101163337556463	0.173873921000528	0.246584504444593	0.120438803276885	0.20700351997259	0.293568236668296	0.123710085516495	0.212681860658987	0.301553272727892	0.18103527661081	2.09473623652516	-0.0153601277588019	0.312813952900443	-0.00867711706022508	0.0331974877681882	-0.0245665905523375	0.173513404599239	0.223055066682769	0.154701979858917	0.198364233989413	0.248996291807652	0.179168626569409	0.00215828832654675	0.00261157197670396	0.00267269104596023
103	0.455496124527524	0.12	0.181215923269362	0.103743685577026	0.258688160961697	0.111112122813966	0.376046583685473	0.209984731237073	0.542108436133873	1.97	1.52	2.66	0.0863007303523193	0.154549783821716	0.222798837291114	0.102415091901522	0.183407837324706	0.26440058274789	0.104943875182835	0.18792677099882	0.270803596033198	0.181215923269362	2.15514142562542	-0.0421044541861892	0.292263230275954	-0.00867711706022508	0.0331974877681882	-0.0245665905523375	0.173513404599239	0.223055066682769	0.154701979858917	0.198364233989413	0.248996291807652	0.179168626569409	0.00215828832654675	0.00261157197670396	0.00267269104596023
103	0.455496124527524	0.12	0.181928642085143	0.105111458423516	0.258745825746769	0.119426955994487	0.423869123995299	0.24416884319653	0.603569404794069	2.2	1.7	2.8	0.0916153896897858	0.159041319375221	0.226467249060656	0.106670028267358	0.18517567944509	0.263681330622821	0.109570404892634	0.189946618320846	0.270947026745489	0.181928642085143	2.33083437225343	-0.0218330778829008	0.361897251453719	-0.00867711706022508	0.0331974877681882	-0.0245665905523375	0.173513404599239	0.223055066682769	0.154701979858917	0.198364233989413	0.248996291807652	0.179168626569409	0.00215828832654675	0.00261157197670396	0.00267269104596023
103	0.455496124527524	0.12	0.182132030545386	0.106892893569911	0.257371167520861	0.129528021823259	0.426059967535337	0.253614524438169	0.598505410632506	1.97	1.45	2.64	0.104245567413531	0.175127442587541	0.246009317761551	0.123714196367979	0.207833784776203	0.291953373184427	0.126392986591393	0.212261571561976	0.298206905019748	0.182132030545386	2.14620324261137	0.0477024595114851	0.384621786246139	-0.00867711706022508	0.0331974877681882	-0.0245665905523375	0.173513404599239	0.223055066682769	0.154701979858917	0.198364233989413	0.248996291807652	0.179168626569409	0.00215828832654675	0.00261157197670396	0.00267269104596023
103	0.455496124527524	0.12	0.18276896914113	0.105279945097759	0.260257993184502	0.125721287188048	0.422479133570286	0.248534406552964	0.596423860587607	2.08	1.57	2.61	0.0975229183598733	0.165777441535624	0.234031964711375	0.114590606642949	0.194790495534427	0.274990384425905	0.117694683340792	0.200146977956547	0.282458722289198	0.18276896914113	2.19904004965999	-0.0316414373865405	0.320242862210094	-0.00867711706022508	0.0331974877681882	-0.0245665905523375	0.173513404599239	0.223055066682769	0.154701979858917	0.198364233989413	0.248996291807652	0.179168626569409	0.00215828832654675	0.00261157197670396	0.00267269104596023
103	0.455496124527524	0.12	0.183223371931307	0.107129113483265	0.259317630379348	0.119047766511571	0.404748710444648	0.232844509565176	0.57665291132412	2.04	1.52	2.7	0.0929025997957145	0.161490633962083	0.230078668128452	0.109546155270427	0.190421776157293	0.271297397044158	0.1120270468086	0.194768072013258	0.277486077613158	0.183223371931307	2.20546798694168	0.0655444025098858	0.416705307249566	-0.00867711706022508	0.0331974877681882	-0.0245665905523375	0.173513404599239	0.223055066682769	0.154701979858917	0.198364233989413	0.248996291807652	0.179168626569409	0.00215828832654675	0.00261157197670396	0.00267269104596023
103	0.455496124527524	0.12	0.183299231182125	0.107217201827501	0.25938126053675	0.143355362454659	0.428731474595844	0.265100993240374	0.592361955951313	1.93	1.35	2.55	0.110578330063629	0.178831508426448	0.247084686789266	0.131656616826935	0.212920120677674	0.294183624528413	0.134158038291892	0.216990336880556	0.299769574695711	0.183299231182125	2.09263794527553	-0.0276046260350794	0.29943854362912	-0.00867711706022508	0.0331974877681882	-0.0245665905523375	0.173513404599239	0.223055066682769	0.154701979858917	0.198364233989413	0.248996291807652	0.179168626569409	0.00215828832654675	0.00261157197670396	0.00267269104596023
103	0.455496124527524	0.12	0.184834302834792	0.106777221591175	0.262891384078408	0.110140324021992	0.415751086572947	0.231246807391279	0.600255365754615	2.02	1.54	2.81	0.0929769189553845	0.167160167606118	0.241343416256852	0.109813898373676	0.197430823303936	0.285047748234196	0.112150100300555	0.201564697933395	0.290995881486387	0.184834302834792	2.25962616161262	-0.0447242281494026	0.319611109041943	-0.00867711706022508	0.0331974877681882	-0.0245665905523375	0.173513404599239	0.223055066682769	0.154701979858917	0.198364233989413	0.248996291807652	0.179168626569409	0.00215828832654675	0.00261157197670396	0.00267269104596023
103	0.455496124527524	0.12	0.187296466051415	0.108724349924202	0.265868582178629	0.132428099514422	0.445155747259671	0.267262234181096	0.623049260338247	1.94	1.48	2.83	0.111221867759433	0.185252711838509	0.259283555917585	0.13235451218629	0.220451542493483	0.308548572800677	0.134666625927264	0.224336259515337	0.314003402492645	0.187296466051415	2.25246749006765	-0.0114208691896666	0.342361198457108	-0.00867711706022508	0.0331974877681882	-0.0245665905523375	0.173513404599239	0.223055066682769	0.154701979858917	0.198364233989413	0.248996291807652	0.179168626569409	0.00215828832654675	0.00261157197670396	0.00267269104596023
103	0.455496124527524	0.12	0.18764769348066	0.109587025464749	0.26570836149657	0.140458023630923	0.403567028934118	0.247697433638819	0.559436624229418	1.9	1.38	2.63	0.104521105523004	0.170293536744247	0.236065967965491	0.12476821939729	0.203281636260253	0.281795053123216	0.127052619329672	0.207040406372471	0.286934619364529	0.18764769348066	2.03231082703295	0.0351954594451704	0.340999325089895	-0.00867711706022508	0.0331974877681882	-0.0245665905523375	0.173513404599239	0.223055066682769	0.154701979858917	0.198364233989413	0.248996291807652	0.179168626569409	0.00215828832654675	0.00261157197670396	0.00267269104596023
103	0.455496124527524	0.12	0.188559857438001	0.110632200892464	0.266487513983538	0.150104346454603	0.446361159902569	0.280533096422065	0.612189223383073	2.13	1.58	2.78	0.107891656315109	0.171668318180063	0.235444980045017	0.12624894600939	0.200876925738719	0.275504905468048	0.129278413565519	0.205705849116205	0.28200728220616	0.188559857438001	2.21704602641557	-0.0254074696260225	0.328620271732629	-0.00867711706022508	0.0331974877681882	-0.0245665905523375	0.173513404599239	0.223055066682769	0.154701979858917	0.198364233989413	0.248996291807652	0.179168626569409	0.00215828832654675	0.00261157197670396	0.00267269104596023
103	0.455496124527524	0.12	0.190502390024228	0.108389062905219	0.272615717143237	0.120096299212828	0.410210247072744	0.236851912480312	0.583568581665176	1.87	1.5	2.55	0.101463614586664	0.175727584264066	0.249991553941468	0.121534991055163	0.210489745202569	0.299444499349976	0.124661510470375	0.215889164220727	0.307241733085159	0.190502390024228	2.08445530619241	-0.00131809396492564	0.324183094238382	-0.00867711706022508	0.0331974877681882	-0.0245665905523375	0.173513404599239	0.223055066682769	0.154701979858917	0.198364233989413	0.248996291807652	0.179168626569409	0.00215828832654675	0.00261157197670396	0.00267269104596023
103	0.455496124527524	0.12	0.192824585099492	0.112940397530981	0.272708772668002	0.151440686227969	0.467665788967987	0.29482713293334	0.640504445002635	1.9	1.39	2.52	0.124431325006729	0.19737760633707	0.270323887667412	0.148541472500862	0.235622021082058	0.322702569663254	0.151793109100163	0.240694427481253	0.329738362483245	0.192824585099492	2.11272819468615	-0.00100782569075061	0.326266128283837	-0.00867711706022508	0.0331974877681882	-0.0245665905523375	0.173513404599239	0.223055066682769	0.154701979858917	0.198364233989413	0.248996291807652	0.179168626569409	0.00215828832654675	0.00261157197670396	0.00267269104596023
103	0.455496124527524	0.12	0.196487727873645	0.112910832106012	0.280064623641277	0.125205691676907	0.416382599644314	0.244544693414184	0.588220505874444	2.09	1.51	2.63	0.095722607564778	0.162985455239664	0.230248302914549	0.112417724889854	0.191411982334275	0.270406239778697	0.115114882932792	0.19597868273072	0.276976770455573	0.196487727873645	2.15626742404559	0.0139497447495394	0.352113787279964	-0.00867711706022508	0.0331974877681882	-0.0245665905523375	0.173513404599239	0.223055066682769	0.154701979858917	0.198364233989413	0.248996291807652	0.179168626569409	0.00215828832654675	0.00261157197670396	0.00267269104596023
103	0.455496124527524	0.12	0.196493008186266	0.111518864588927	0.281467151783605	0.128159800068979	0.39570233964578	0.234564842359226	0.556839836932334	1.89	1.46	2.42	0.0996518985587411	0.168109120758381	0.236566342958021	0.119138407525346	0.200982151141192	0.282825894757038	0.122400057776952	0.20645504201866	0.290414423625751	0.196493008186266	2.01356953656302	0.0394495079566239	0.348047197452006	-0.00867711706022508	0.0331974877681882	-0.0245665905523375	0.173513404599239	0.223055066682769	0.154701979858917	0.198364233989413	0.248996291807652	0.179168626569409	0.00215828832654675	0.00261157197670396	0.00267269104596023
103	0.455496124527524	0.12	0.200381504512804	0.115451972450261	0.285311036575348	0.132063544945873	0.450136779540927	0.269966791112363	0.630306767969492	1.95	1.49	2.59	0.111759299705835	0.18634503542473	0.260930771143625	0.132839304458835	0.221493378719567	0.310147452980299	0.13604963335421	0.226790534840256	0.317643498128177	0.200381504512804	2.12730466096091	-0.0168688826943029	0.318142705232456	-0.00867711706022508	0.0331974877681882	-0.0245665905523375	0.173513404599239	0.223055066682769	0.154701979858917	0.198364233989413	0.248996291807652	0.179168626569409	0.00215828832654675	0.00261157197670396	0.00267269104596023
103	0.455496124527524	0.12	0.202800563294443	0.115157820987158	0.290443305601728	0.138230058532949	0.478845960989556	0.292175450546116	0.665516471432995	1.88	1.41	2.43	0.124669573755474	0.204320800188775	0.283972026622075	0.149196431026832	0.244517834259244	0.339839237491657	0.152925732092504	0.250773610683336	0.348375829029626	0.202800563294443	2.01603927799869	0.054918704349277	0.361590412820993	-0.00867711706022508	0.0331974877681882	-0.0245665905523375	0.173513404599239	0.223055066682769	0.154701979858917	0.198364233989413	0.248996291807652	0.179168626569409	0.00215828832654675	0.00261157197670396	0.00267269104596023
103	0.455496124527524	0.12	0.209325352259894	0.121101690177534	0.297549014342255	0.133847095213062	0.470592251870302	0.283686338536461	0.657498165204143	1.8	1.37	2.31	0.125301817775074	0.207856553454144	0.290411289133214	0.151163471964592	0.250757082767339	0.350350693570085	0.155186261660128	0.257396531298923	0.359701078158105	0.209325352259894	1.96113342787853	0.0422147728044427	0.3410552425288	-0.00867711706022508	0.0331974877681882	-0.0245665905523375	0.173513404599239	0.223055066682769	0.154701979858917	0.198364233989413	0.248996291807652	0.179168626569409	0.00215828832654675	0.00261157197670396	0.00267269104596023
103	0.455496124527524	0.12	0.20965410600529	0.12198119593496	0.29732701607562	0.143687430102494	0.501915830566908	0.310612237912241	0.693219423221575	1.93	1.53	2.63	0.129655872522363	0.209509887254749	0.289363901987135	0.154395672537702	0.249486732198851	0.34457779186	0.158233085278334	0.255822651897938	0.353226294539819	0.20965410600529	2.17529096574005	0.0295297416089807	0.376539900906282	-0.00867711706022508	0.0331974877681882	-0.0245665905523375	0.173513404599239	0.223055066682769	0.154701979858917	0.198364233989413	0.248996291807652	0.179168626569409	0.00215828832654675	0.00261157197670396	0.00267269104596023
103	0.455496124527524	0.12	0.216530626496624	0.123554117625852	0.309507135367395	0.134143105287893	0.486407852813856	0.293466676811915	0.679349028815796	1.93	1.5	2.46	0.12246038378633	0.202972592934106	0.283484802081881	0.145816953000589	0.241685058703728	0.337553164406866	0.149921935769728	0.248366810608479	0.347185765616541	0.216530626496624	2.06175129539038	-0.0252000584399773	0.297941154973829	-0.00867711706022508	0.0331974877681882	-0.0245665905523375	0.173513404599239	0.223055066682769	0.154701979858917	0.198364233989413	0.248996291807652	0.179168626569409	0.00215828832654675	0.00261157197670396	0.00267269104596023
103	0.455496124527524	0.13	0.13844821818327	0.081677038186349	0.195219398180192	0.12473157168849	0.330468351678836	0.193790617626903	0.46714608573077	1.95	1.49	2.73	0.0803573542393128	0.13703223987791	0.193707125516507	0.0955493806494093	0.162938983908582	0.230328587167754	0.0975251095593705	0.166362840440448	0.235160624327546	0.13844821818327	2.21266593192334	-0.00481558689228535	0.338630635509377	-0.00867711706022508	0.0331974877681882	-0.0245665905523375	0.173513404599239	0.223055066682769	0.154701979858917	0.198364233989413	0.248996291807652	0.179168626569409	0.00215828832654675	0.00261157197670396	0.00267269104596023
103	0.455496124527524	0.13	0.143439452504236	0.0867150849929027	0.200163820015568	0.202755395692873	0.463159043739985	0.319766953925903	0.606551133554066	2.03	1.4	2.86	0.128198437870191	0.1856860603134	0.24317368275661	0.151320288558109	0.219176369811098	0.287032451064088	0.15327246618848	0.221950000582126	0.290742994336131	0.143439452504236	2.28314992326606	0.0271351645988229	0.379295628886571	-0.00867711706022508	0.0331974877681882	-0.0245665905523375	0.173513404599239	0.223055066682769	0.154701979858917	0.198364233989413	0.248996291807652	0.179168626569409	0.00215828832654675	0.00261157197670396	0.00267269104596023
103	0.455496124527524	0.13	0.144194542620211	0.0853745385830877	0.203014546657335	0.133739287710656	0.376090232177918	0.226648352392832	0.525532111963004	2.08	1.46	2.61	0.0888304783830142	0.147401359360598	0.205972240338182	0.104351250198629	0.173155840317944	0.241960430437259	0.106733317668655	0.176989349141258	0.247353546078557	0.144194542620211	2.2135087313802	0.00710619065967562	0.35544914687325	-0.00867711706022508	0.0331974877681882	-0.0245665905523375	0.173513404599239	0.223055066682769	0.154701979858917	0.198364233989413	0.248996291807652	0.179168626569409	0.00215828832654675	0.00261157197670396	0.00267269104596023
103	0.455496124527524	0.13	0.147957695952798	0.0890393136834503	0.206876078222145	0.150829643361899	0.390376804028796	0.245758412722419	0.534995195335173	2.19	1.57	2.73	0.0925082956070199	0.146945499790515	0.20138270397401	0.107778711827813	0.171201907595344	0.234625103362876	0.110414697512279	0.175378054241037	0.240474226622609	0.147957695952798	2.32801117257816	-0.0105107712992725	0.368293626000112	-0.00867711706022508	0.0331974877681882	-0.0245665905523375	0.173513404599239	0.223055066682769	0.154701979858917	0.198364233989413	0.248996291807652	0.179168626569409	0.00215828832654675	0.00261157197670396	0.00267269104596023
103	0.455496124527524	0.13	0.148953285927663	0.0878165623671218	0.210090009488203	0.131185057991671	0.369183622130216	0.220846672900748	0.517520571359685	2.01	1.45	2.78	0.089275858431498	0.149240123709436	0.209204388987373	0.105565085518592	0.176470399713718	0.247375713908844	0.107419945389123	0.179528692731401	0.251725971406813	0.148953285927663	2.25336697021813	0.00264384763985597	0.354676918344454	-0.00867711706022508	0.0331974877681882	-0.0245665905523375	0.173513404599239	0.223055066682769	0.154701979858917	0.198364233989413	0.248996291807652	0.179168626569409	0.00215828832654675	0.00261157197670396	0.00267269104596023
103	0.455496124527524	0.13	0.149131591040781	0.0879190997375572	0.210344082344005	0.139447972352016	0.388697933321963	0.237940006235139	0.539455860408786	2.13	1.57	2.93	0.0917035525753436	0.149806591704854	0.207909630834365	0.107352820803568	0.175371179663638	0.243389538523708	0.109489849116881	0.178811045034115	0.248220703203777	0.149131591040781	2.36667318469497	-0.0166992966865968	0.359623717610718	-0.00867711706022508	0.0331974877681882	-0.0245665905523375	0.173513404599239	0.223055066682769	0.154701979858917	0.198364233989413	0.248996291807652	0.179168626569409	0.00215828832654675	0.00261157197670396	0.00267269104596023
103	0.455496124527524	0.13	0.15021789284394	0.0899402339817057	0.210495551706173	0.158840379815281	0.403956613009777	0.258819348501314	0.549093877518239	2	1.43	2.56	0.105034456285774	0.163934278701383	0.222834101116991	0.124303615184327	0.194008939692839	0.26371426420135	0.127095722618988	0.198363997203334	0.269650411809339	0.15021789284394	2.20803117685472	0.0107907614160919	0.354868419137413	-0.00867711706022508	0.0331974877681882	-0.0245665905523375	0.173513404599239	0.223055066682769	0.154701979858917	0.198364233989413	0.248996291807652	0.179168626569409	0.00215828832654675	0.00261157197670396	0.00267269104596023
103	0.455496124527524	0.13	0.151154751919574	0.0899871887008011	0.212322315138346	0.111619476215753	0.323836673937017	0.181196777078862	0.466476570795171	1.98	1.37	2.88	0.0741119093470706	0.132453538131263	0.190795166915455	0.0878577377385106	0.157020218723245	0.226182699707979	0.0887597791531689	0.158623492130749	0.228538418090327	0.151154751919574	2.26071234415952	-0.0270200198037635	0.323041729329487	-0.00867711706022508	0.0331974877681882	-0.0245665905523375	0.173513404599239	0.223055066682769	0.154701979858917	0.198364233989413	0.248996291807652	0.179168626569409	0.00215828832654675	0.00261157197670396	0.00267269104596023
103	0.455496124527524	0.13	0.154066318994961	0.0908980843732439	0.217234553616679	0.126143949586536	0.376724718109672	0.221915679163191	0.531533757056153	1.89	1.39	2.73	0.0943284090565021	0.160132188250712	0.225935967444921	0.112787629022937	0.191468615062023	0.270149601101108	0.114582659681232	0.194577441095725	0.274523743776625	0.154066318994961	2.18692365121207	0.00622388933854461	0.342991553839372	-0.00867711706022508	0.0331974877681882	-0.0245665905523375	0.173513404599239	0.223055066682769	0.154701979858917	0.198364233989413	0.248996291807652	0.179168626569409	0.00215828832654675	0.00261157197670396	0.00267269104596023
103	0.455496124527524	0.13	0.154686665108521	0.0931630888720371	0.216210241345005	0.198515386063425	0.464473123239724	0.318760707412009	0.610185539067438	1.75	1.28	2.32	0.14414737493327	0.210040258680706	0.275933142428143	0.174884099892496	0.254827405615725	0.334770711338953	0.178721160792422	0.260303732521166	0.342074060219668	0.154686665108521	1.99796811249601	-0.0131538251721374	0.272913916536093	-0.00867711706022508	0.0331974877681882	-0.0245665905523375	0.173513404599239	0.223055066682769	0.154701979858917	0.198364233989413	0.248996291807652	0.179168626569409	0.00215828832654675	0.00261157197670396	0.00267269104596023
103	0.455496124527524	0.13	0.156100040746249	0.0918957550881359	0.220304326404362	0.146922273714921	0.401335877370729	0.250347357517622	0.552324397223836	1.87	1.47	2.62	0.107071494137407	0.171648035222446	0.236224576307485	0.128204658538709	0.205526951144374	0.28284924375004	0.131181884462785	0.210276696123833	0.289239091397098	0.156100040746249	2.21241823610897	0.024405396385454	0.368586031466711	-0.00867711706022508	0.0331974877681882	-0.0245665905523375	0.173513404599239	0.223055066682769	0.154701979858917	0.198364233989413	0.248996291807652	0.179168626569409	0.00215828832654675	0.00261157197670396	0.00267269104596023
103	0.455496124527524	0.13	0.156351937885871	0.0938392839446951	0.218864591827047	0.15774044719435	0.425340412389065	0.271888060801349	0.57879276397678	2.1	1.6	2.8	0.106017017626339	0.165852527192773	0.225688036759206	0.124407990705004	0.194623279576898	0.264838568448791	0.127430449641997	0.199328513732462	0.271319784373059	0.156351937885871	2.35957554449437	0.0610576068030842	0.432032014123223	-0.00867711706022508	0.0331974877681882	-0.0245665905523375	0.173513404599239	0.223055066682769	0.154701979858917	0.198364233989413	0.248996291807652	0.179168626569409	0.00215828832654675	0.00261157197670396	0.00267269104596023
103	0.455496124527524	0.13	0.15664965552786	0.0920090890240875	0.221290222031632	0.147952220920726	0.451785361550778	0.282511911207407	0.62105881189415	2.05	1.66	3.03	0.112421408660436	0.179781257861426	0.247141107062415	0.132487250520508	0.211870006193591	0.291252761866673	0.13525736048112	0.21632382171378	0.297376090951554	0.15664965552786	2.43633985365025	0.00205882778323557	0.399229011312544	-0.00867711706022508	0.0331974877681882	-0.0245665905523375	0.173513404599239	0.223055066682769	0.154701979858917	0.198364233989413	0.248996291807652	0.179168626569409	0.00215828832654675	0.00261157197670396	0.00267269104596023
103	0.455496124527524	0.13	0.156730692378772	0.0930883494168298	0.220373035340714	0.178607857062951	0.525424141455612	0.349502010499143	0.701346272412081	2.01	1.68	2.56	0.141226997454672	0.212313725411766	0.283400453368859	0.166980680968681	0.251030547184386	0.33508041340009	0.172135159000012	0.259126701395016	0.345784904019183	0.156730692378772	2.2644197941216	0.055182880427486	0.420483443376607	-0.00867711706022508	0.0331974877681882	-0.0245665905523375	0.173513404599239	0.223055066682769	0.154701979858917	0.198364233989413	0.248996291807652	0.179168626569409	0.00215828832654675	0.00261157197670396	0.00267269104596023
103	0.455496124527524	0.13	0.156815694928418	0.094098652986554	0.219532736870282	0.164751275546271	0.401215871700328	0.260171070129841	0.542260673270816	2.1	1.54	2.86	0.101264605024549	0.156162507833932	0.211060410643315	0.118786527307949	0.183183472614111	0.247580417920273	0.121162187252685	0.186862330410872	0.252404691431212	0.156815694928418	2.28656171719449	-0.0514865318435757	0.312050629828864	-0.00867711706022508	0.0331974877681882	-0.0245665905523375	0.173513404599239	0.223055066682769	0.154701979858917	0.198364233989413	0.248996291807652	0.179168626569409	0.00215828832654675	0.00261157197670396	0.00267269104596023
103	0.455496124527524	0.13	0.156953490563875	0.0929192252382959	0.220987755889454	0.145810073940723	0.406168302908323	0.252680119027988	0.559656486788658	1.96	1.52	2.64	0.10395633835678	0.167103647447071	0.230250956537362	0.123395691503625	0.19835125453093	0.273306817558236	0.126393321704015	0.203250294659665	0.279891660233783	0.156953490563875	2.24558623679828	-0.0416728641189708	0.313679618839789	-0.00867711706022508	0.0331974877681882	-0.0245665905523375	0.173513404599239	0.223055066682769	0.154701979858917	0.198364233989413	0.248996291807652	0.179168626569409	0.00215828832654675	0.00261157197670396	0.00267269104596023
103	0.455496124527524	0.13	0.157339759818185	0.0937173172607707	0.2209622023756	0.162202582119816	0.423257590447594	0.273071108667414	0.573444072227774	2.09	1.61	2.89	0.106888545945167	0.165676217539	0.224463889132833	0.125531078673333	0.194571963855298	0.263612849037264	0.128330517247689	0.198907343395172	0.269395094517501	0.157339759818185	2.3561833043529	0.0246367785222794	0.393115353446993	-0.00867711706022508	0.0331974877681882	-0.0245665905523375	0.173513404599239	0.223055066682769	0.154701979858917	0.198364233989413	0.248996291807652	0.179168626569409	0.00215828832654675	0.00261157197670396	0.00267269104596023
103	0.455496124527524	0.13	0.157410245772925	0.0950937065946681	0.219726784951182	0.133897820607513	0.385147636396924	0.232211360675116	0.538083912118732	2.1	1.59	2.82	0.0903442420428081	0.149845688788421	0.209347135534033	0.105967419922666	0.175758417674475	0.245549415426284	0.108378533002113	0.17971575415264	0.251134991189749	0.157410245772925	2.33527283153228	-0.0451163655453654	0.329901159650978	-0.00867711706022508	0.0331974877681882	-0.0245665905523375	0.173513404599239	0.223055066682769	0.154701979858917	0.198364233989413	0.248996291807652	0.179168626569409	0.00215828832654675	0.00261157197670396	0.00267269104596023
103	0.455496124527524	0.13	0.158803470862974	0.093571447905005	0.224035493820944	0.162985546393967	0.436941365339613	0.28234454572375	0.591538184955475	1.95	1.53	2.72	0.117054810805953	0.181147784250683	0.245240757695414	0.139178809764901	0.2153857054654	0.2915926011659	0.142378865425911	0.220361583586424	0.298328952392671	0.158803470862974	2.23381960238211	-0.00451132825614167	0.34784197873111	-0.00867711706022508	0.0331974877681882	-0.0245665905523375	0.173513404599239	0.223055066682769	0.154701979858917	0.198364233989413	0.248996291807652	0.179168626569409	0.00215828832654675	0.00261157197670396	0.00267269104596023
103	0.455496124527524	0.13	0.160164693607563	0.0949069411211587	0.225422446093967	0.127929955536609	0.425769964534837	0.252209804137385	0.599330124932289	2.11	1.53	2.81	0.0977040387894123	0.164939841544059	0.232175644298706	0.114498213297984	0.19329105933023	0.272083905362476	0.116857951009935	0.197385745191787	0.277687770904595	0.160164693607563	2.36427610267407	0.0651231996010625	0.438498684955651	-0.00867711706022508	0.0331974877681882	-0.0245665905523375	0.173513404599239	0.223055066682769	0.154701979858917	0.198364233989413	0.248996291807652	0.179168626569409	0.00215828832654675	0.00261157197670396	0.00267269104596023
103	0.455496124527524	0.13	0.162136488617773	0.0968726215171776	0.227400355718369	0.140118043512065	0.381772162424749	0.234112420479127	0.52943190437037	1.88	1.46	2.5	0.0997843855648801	0.162720545007246	0.225656704449612	0.119385411135109	0.194684359239632	0.269983307344155	0.122415273282619	0.199559275164347	0.276758645024825	0.162136488617773	2.11584341032678	-0.0696578492457087	0.257674757524362	-0.00867711706022508	0.0331974877681882	-0.0245665905523375	0.173513404599239	0.223055066682769	0.154701979858917	0.198364233989413	0.248996291807652	0.179168626569409	0.00215828832654675	0.00261157197670396	0.00267269104596023
103	0.455496124527524	0.13	0.163323485482519	0.0959301042416914	0.230716866723346	0.152323028277878	0.450270763269753	0.284429873172674	0.616111653366831	2.03	1.55	2.73	0.114146010491457	0.180700468255609	0.24725492601976	0.134762332116556	0.213337429944624	0.291912527772692	0.137947352113673	0.218332088107937	0.298714924366368	0.163323485482519	2.29085075942009	-0.0089793830294167	0.354048960306976	-0.00867711706022508	0.0331974877681882	-0.0245665905523375	0.173513404599239	0.223055066682769	0.154701979858917	0.198364233989413	0.248996291807652	0.179168626569409	0.00215828832654675	0.00261157197670396	0.00267269104596023
103	0.455496124527524	0.13	0.163600912720026	0.097699339152444	0.229502486287608	0.149454978054542	0.445565186791887	0.279610251077041	0.611520122506734	2.16	1.62	2.89	0.106319628260641	0.169422704793981	0.232525781327322	0.124121792557894	0.197790851633562	0.27145991070923	0.126935208430217	0.20228058248933	0.277680431694813	0.163600912720026	2.37655019377955	0.0140192843359973	0.39883617753951	-0.00867711706022508	0.0331974877681882	-0.0245665905523375	0.173513404599239	0.223055066682769	0.154701979858917	0.198364233989413	0.248996291807652	0.179168626569409	0.00215828832654675	0.00261157197670396	0.00267269104596023
103	0.455496124527524	0.13	0.163634056223325	0.0972536509069161	0.230014461539733	0.14927209995107	0.460566327383034	0.288900575034984	0.632232079731084	2.14	1.55	2.6	0.110779901010415	0.176605713401729	0.242431525793042	0.129549911499021	0.206528931085292	0.283507950671562	0.13303280107001	0.212061501209018	0.290970003036637	0.163634056223325	2.26893603005506	-0.0210839716520225	0.342157356131198	-0.00867711706022508	0.0331974877681882	-0.0245665905523375	0.173513404599239	0.223055066682769	0.154701979858917	0.198364233989413	0.248996291807652	0.179168626569409	0.00215828832654675	0.00261157197670396	0.00267269104596023
103	0.455496124527524	0.13	0.165206095841272	0.0994628679439018	0.230949323738642	0.162564773573537	0.460114160486137	0.297066920414881	0.623161400557394	2.02	1.58	2.68	0.119580310440583	0.185212793373962	0.250845276307341	0.141270154144547	0.21880725826082	0.296344362377094	0.144859098459347	0.224517757327976	0.303987859865208	0.165206095841272	2.31997993997902	0.0406422447646242	0.406585883459049	-0.00867711706022508	0.0331974877681882	-0.0245665905523375	0.173513404599239	0.223055066682769	0.154701979858917	0.198364233989413	0.248996291807652	0.179168626569409	0.00215828832654675	0.00261157197670396	0.00267269104596023
103	0.455496124527524	0.13	0.165981754642483	0.0976570403218824	0.234306468963083	0.162114216009115	0.469470131989338	0.30283165421212	0.636108609766557	1.99	1.49	2.54	0.123451367140403	0.191382666968735	0.259313966797067	0.146242408851297	0.226714882776972	0.307187356702646	0.149919689846496	0.232396849022644	0.315066580016886	0.165981754642483	2.21117254921304	0.0077538248631427	0.357568590692543	-0.00867711706022508	0.0331974877681882	-0.0245665905523375	0.173513404599239	0.223055066682769	0.154701979858917	0.198364233989413	0.248996291807652	0.179168626569409	0.00215828832654675	0.00261157197670396	0.00267269104596023
103	0.455496124527524	0.13	0.166599117529205	0.0987740067512309	0.234424228307179	0.144134828559943	0.399371904076316	0.247428735341944	0.551315072810688	2.17	1.57	2.96	0.0938580991805235	0.151495289061339	0.209132478942155	0.109520807684778	0.176776288496153	0.244031769307529	0.11154206910139	0.180069227542538	0.248548738009705	0.166599117529205	2.34949190342629	0.0247414940627895	0.398763509769477	-0.00867711706022508	0.0331974877681882	-0.0245665905523375	0.173513404599239	0.223055066682769	0.154701979858917	0.198364233989413	0.248996291807652	0.179168626569409	0.00215828832654675	0.00261157197670396	0.00267269104596023
103	0.455496124527524	0.13	0.166875796111317	0.0987945480395163	0.234957044183118	0.141338725933247	0.43757844081806	0.269186334159353	0.605970547476767	2.14	1.62	2.75	0.103080252843902	0.167563098845368	0.232045944846834	0.120512295517971	0.195899923882992	0.271287552248014	0.123589504959943	0.200990042410982	0.278262555420326	0.166875796111317	2.30798779971635	-0.0324595602155091	0.336908859929202	-0.00867711706022508	0.0331974877681882	-0.0245665905523375	0.173513404599239	0.223055066682769	0.154701979858917	0.198364233989413	0.248996291807652	0.179168626569409	0.00215828832654675	0.00261157197670396	0.00267269104596023
103	0.455496124527524	0.13	0.166946996868027	0.0989834475291911	0.234910546206862	0.141622428445218	0.409053644104585	0.251822385923219	0.566284902285952	2.21	1.57	2.83	0.0941015299830497	0.152856044208555	0.211610558434061	0.109475637264099	0.177829338719732	0.246183040175366	0.111867712315779	0.18168982659904	0.25159053149922	0.166946996868027	2.32299669213118	-0.0181516672063976	0.354109942346159	-0.00867711706022508	0.0331974877681882	-0.0245665905523375	0.173513404599239	0.223055066682769	0.154701979858917	0.198364233989413	0.248996291807652	0.179168626569409	0.00215828832654675	0.00261157197670396	0.00267269104596023
103	0.455496124527524	0.13	0.167396517118389	0.100141653117508	0.23465138111927	0.146067383727958	0.434277302233831	0.270336231008697	0.598218373458965	2.13	1.7	2.88	0.104151326014947	0.167312227136852	0.230473128258756	0.121915712895159	0.195849541507888	0.269783370120617	0.125025534740621	0.200917938555358	0.276803690703673	0.167396517118389	2.40967798892398	0.00275871878924499	0.394178641104096	-0.00867711706022508	0.0331974877681882	-0.0245665905523375	0.173513404599239	0.223055066682769	0.154701979858917	0.198364233989413	0.248996291807652	0.179168626569409	0.00215828832654675	0.00261157197670396	0.00267269104596023
103	0.455496124527524	0.13	0.167820478018219	0.0988575213981506	0.236783434638287	0.146308085000142	0.414839153753342	0.258386972510277	0.571291334996407	1.93	1.48	2.69	0.107731758880251	0.172962867485376	0.238193976090501	0.12825521893789	0.205913192804361	0.283571166670833	0.131005785200375	0.210324682729102	0.289707373486794	0.167820478018219	2.14335830257451	0.0280096825295465	0.363198836701813	-0.00867711706022508	0.0331974877681882	-0.0245665905523375	0.173513404599239	0.223055066682769	0.154701979858917	0.198364233989413	0.248996291807652	0.179168626569409	0.00215828832654675	0.00261157197670396	0.00267269104596023
103	0.455496124527524	0.13	0.169419312439913	0.101928030509801	0.236910594370025	0.156608049806169	0.414867134132199	0.264552183735806	0.565182084528592	1.94	1.44	2.65	0.109848721090711	0.172263269436859	0.234677817783007	0.130655673416416	0.204892448903436	0.279129224390457	0.13331627048442	0.209116095168697	0.284881401244911	0.169419312439913	2.12988029207768	0.0230219623931917	0.35162751951111	-0.00867711706022508	0.0331974877681882	-0.0245665905523375	0.173513404599239	0.223055066682769	0.154701979858917	0.198364233989413	0.248996291807652	0.179168626569409	0.00215828832654675	0.00261157197670396	0.00267269104596023
103	0.455496124527524	0.13	0.170186500346123	0.10216946587861	0.238203534813637	0.152697625025338	0.426563186989635	0.269681624997818	0.583444748981453	1.91	1.46	2.44	0.113613259346437	0.17970536180019	0.245797464253944	0.135572000271216	0.214438134235944	0.293304268200672	0.139211923597662	0.220212408885712	0.301186030807634	0.170186500346123	2.10659090586002	-0.0198636728438594	0.300644953817168	-0.00867711706022508	0.0331974877681882	-0.0245665905523375	0.173513404599239	0.223055066682769	0.154701979858917	0.198364233989413	0.248996291807652	0.179168626569409	0.00215828832654675	0.00261157197670396	0.00267269104596023
103	0.455496124527524	0.13	0.170331533529827	0.102968286361526	0.237694780698129	0.159471581533437	0.443198555458599	0.284337169225688	0.60205994169151	1.94	1.39	2.5	0.118002672519511	0.183931682738918	0.249860692958326	0.14033793745205	0.218745833772508	0.297153730092966	0.143482281668594	0.223602620279326	0.303801489012593	0.170331533529827	2.15813781907393	-0.032794491562144	0.299299605827769	-0.00867711706022508	0.0331974877681882	-0.0245665905523375	0.173513404599239	0.223055066682769	0.154701979858917	0.198364233989413	0.248996291807652	0.179168626569409	0.00215828832654675	0.00261157197670396	0.00267269104596023
103	0.455496124527524	0.13	0.170530531314697	0.101939676227004	0.23912138640239	0.138036609001963	0.405808560931759	0.247481942633671	0.564135179229846	2.07	1.55	2.83	0.0976178576090757	0.160068899960989	0.222519942312903	0.114827632022628	0.188288630719535	0.261749629416441	0.117252903347702	0.192340474073455	0.267280840017884	0.170530531314697	2.25982090897783	0.0535604226902554	0.412901491611765	-0.00867711706022508	0.0331974877681882	-0.0245665905523375	0.173513404599239	0.223055066682769	0.154701979858917	0.198364233989413	0.248996291807652	0.179168626569409	0.00215828832654675	0.00261157197670396	0.00267269104596023
103	0.455496124527524	0.13	0.170669420885939	0.101685623133123	0.239653218638754	0.154392319507579	0.429902716050253	0.272820411562763	0.586985020537743	2.16	1.5	2.91	0.103941387044732	0.163787908480157	0.223634429915583	0.121393478561458	0.191288422465975	0.261183366370492	0.123412768215997	0.194541335316626	0.265616160626041	0.170669420885939	2.30773655574879	0.00789718176286096	0.373827546361302	-0.00867711706022508	0.0331974877681882	-0.0245665905523375	0.173513404599239	0.223055066682769	0.154701979858917	0.198364233989413	0.248996291807652	0.179168626569409	0.00215828832654675	0.00261157197670396	0.00267269104596023
103	0.455496124527524	0.13	0.170866524173162	0.100582237437144	0.241150810909181	0.14486512145804	0.430042422491008	0.266913054368248	0.593171790613768	2	1.47	2.77	0.108131914573065	0.174218944073961	0.240305973574856	0.127921443313087	0.206103247745271	0.284285052177455	0.130268329702554	0.21008420966391	0.289749770089838	0.170866524173162	2.21288091012111	0.0211217051583827	0.368573128584648	-0.00867711706022508	0.0331974877681882	-0.0245665905523375	0.173513404599239	0.223055066682769	0.154701979858917	0.198364233989413	0.248996291807652	0.179168626569409	0.00215828832654675	0.00261157197670396	0.00267269104596023
103	0.455496124527524	0.13	0.170887668633586	0.103064895508143	0.23871044175903	0.167589977331522	0.458282418950686	0.298818186233226	0.617746651668145	1.97	1.43	2.6	0.122634254297543	0.188077986196686	0.253521718095828	0.145487219073917	0.223126428562028	0.30076563805014	0.148590975692412	0.227924915694916	0.307207722748262	0.170887668633586	2.17024481302551	-0.0168251179938147	0.314742566717737	-0.00867711706022508	0.0331974877681882	-0.0245665905523375	0.173513404599239	0.223055066682769	0.154701979858917	0.198364233989413	0.248996291807652	0.179168626569409	0.00215828832654675	0.00261157197670396	0.00267269104596023
103	0.455496124527524	0.13	0.171611182355376	0.101590895746337	0.241631468964414	0.142534935645658	0.415681222561131	0.256499418072004	0.574863027050257	1.98	1.45	2.62	0.104675173832565	0.169635878933281	0.234596584033997	0.124028608513462	0.200999924315458	0.277971240117454	0.126756341556234	0.205431625388701	0.283965596010376	0.171611182355376	2.22045326551318	-0.0178543733643343	0.330738004945762	-0.00867711706022508	0.0331974877681882	-0.0245665905523375	0.173513404599239	0.223055066682769	0.154701979858917	0.198364233989413	0.248996291807652	0.179168626569409	0.00215828832654675	0.00261157197670396	0.00267269104596023
103	0.455496124527524	0.13	0.172924373470645	0.102429519960014	0.243419226981276	0.158354747205667	0.460261547944508	0.294593349053173	0.625929746835844	2.03	1.58	2.76	0.117900608423484	0.184203467970343	0.250506327517201	0.139113401516606	0.217345536576598	0.295577671636591	0.14249474626813	0.222698556515775	0.302878230570327	0.172924373470645	2.2775674662175	0.0645986818014741	0.428489792414909	-0.00867711706022508	0.0331974877681882	-0.0245665905523375	0.173513404599239	0.223055066682769	0.154701979858917	0.198364233989413	0.248996291807652	0.179168626569409	0.00215828832654675	0.00261157197670396	0.00267269104596023
103	0.455496124527524	0.13	0.173517073823663	0.103112735627227	0.2439214120201	0.147248000228349	0.426622098210791	0.266328757787402	0.586915438634179	2.09	1.48	2.71	0.104166395577625	0.166860261781628	0.229554127985631	0.122313858714856	0.195930005751931	0.269546152789005	0.12490414873395	0.200126006889218	0.275406724873907	0.173517073823663	2.24603808469739	0.048502316093428	0.404430842016743	-0.00867711706022508	0.0331974877681882	-0.0245665905523375	0.173513404599239	0.223055066682769	0.154701979858917	0.198364233989413	0.248996291807652	0.179168626569409	0.00215828832654675	0.00261157197670396	0.00267269104596023
103	0.455496124527524	0.13	0.173765449882278	0.103186349193376	0.244344550571181	0.145951367483557	0.426868826394707	0.265649494077216	0.588088158712198	2.09	1.57	2.8	0.104038175197166	0.167177633448654	0.230317091700142	0.122196966265961	0.196356766121988	0.270516565978014	0.124987635543096	0.200942671355915	0.276720058251416	0.173765449882278	2.28741136631007	0.00359397301759977	0.367121065024036	-0.00867711706022508	0.0331974877681882	-0.0245665905523375	0.173513404599239	0.223055066682769	0.154701979858917	0.198364233989413	0.248996291807652	0.179168626569409	0.00215828832654675	0.00261157197670396	0.00267269104596023
103	0.455496124527524	0.13	0.174288425080944	0.104670842083214	0.243906008078674	0.174078217788148	0.44564308941057	0.294088224430262	0.597197954390878	2.01	1.48	2.68	0.118570283402219	0.179674067229379	0.240777851056539	0.140124960613977	0.212336690707434	0.284548420800892	0.143206127622579	0.216930851722799	0.290736130469384	0.174288425080944	2.19377547169431	0.0585610867250674	0.402747782607755	-0.00867711706022508	0.0331974877681882	-0.0245665905523375	0.173513404599239	0.223055066682769	0.154701979858917	0.198364233989413	0.248996291807652	0.179168626569409	0.00215828832654675	0.00261157197670396	0.00267269104596023
103	0.455496124527524	0.13	0.174807957487335	0.102780087853233	0.246835827121437	0.128597928887725	0.443070771073787	0.262996830090821	0.623144712056753	1.95	1.46	2.54	0.109010903012876	0.183650673039236	0.258290443065596	0.129608579506559	0.21835157952253	0.307094579538501	0.132795033501765	0.223736875658861	0.314594599796373	0.174807957487335	2.2140290166362	0.00455768193607949	0.352797643825331	-0.00867711706022508	0.0331974877681882	-0.0245665905523375	0.173513404599239	0.223055066682769	0.154701979858917	0.198364233989413	0.248996291807652	0.179168626569409	0.00215828832654675	0.00261157197670396	0.00267269104596023
103	0.455496124527524	0.13	0.175195854642741	0.103607489191289	0.246784220094192	0.13152103495169	0.414808167433041	0.248384609045689	0.581231725820393	2.08	1.48	2.66	0.0973147535737817	0.162517938407017	0.227721123240253	0.114309389627116	0.190899382267648	0.26748937490818	0.11684001272871	0.195088359840474	0.273444933667311	0.175195854642741	2.22669295196747	0.0188572151473611	0.369483558247417	-0.00867711706022508	0.0331974877681882	-0.0245665905523375	0.173513404599239	0.223055066682769	0.154701979858917	0.198364233989413	0.248996291807652	0.179168626569409	0.00215828832654675	0.00261157197670396	0.00267269104596023
103	0.455496124527524	0.13	0.17600338233069	0.103984022858856	0.248022741802523	0.11437883389545	0.363587141688451	0.205627864067743	0.521546419309159	2.06	1.46	2.8	0.0814454943695764	0.144010319980182	0.206575145590788	0.0958877598873686	0.169546849588785	0.243205939290202	0.0976006947385017	0.172562549159477	0.247500771414633	0.17600338233069	2.2124634162664	0.0177556166853604	0.363291136414021	-0.00867711706022508	0.0331974877681882	-0.0245665905523375	0.173513404599239	0.223055066682769	0.154701979858917	0.198364233989413	0.248996291807652	0.179168626569409	0.00215828832654675	0.00261157197670396	0.00267269104596023
103	0.455496124527524	0.13	0.176695677861958	0.106766132027566	0.24662522369635	0.156187947092892	0.439142621417219	0.279778645790368	0.59850659704407	1.96	1.46	2.63	0.11516400161353	0.180762264463014	0.246360527312499	0.13671451745141	0.214588112719607	0.292461707987804	0.139742264010405	0.219299406552764	0.298991029220006	0.176695677861958	2.17353793437582	-9.28184388308922e-05	0.335766546176993	-0.00867711706022508	0.0331974877681882	-0.0245665905523375	0.173513404599239	0.223055066682769	0.154701979858917	0.198364233989413	0.248996291807652	0.179168626569409	0.00215828832654675	0.00261157197670396	0.00267269104596023
103	0.455496124527524	0.13	0.177105800231296	0.106311170767949	0.247900429694643	0.157462414247113	0.471132663853771	0.300981522865455	0.641283804842087	2.01	1.53	2.69	0.121418790264165	0.190059368277667	0.258699946291168	0.143508912802661	0.224637498447704	0.305766084092747	0.146871237449705	0.22996863380742	0.31293617490719	0.177105800231296	2.23143366611889	-0.00238130063730027	0.352652316176146	-0.00867711706022508	0.0331974877681882	-0.0245665905523375	0.173513404599239	0.223055066682769	0.154701979858917	0.198364233989413	0.248996291807652	0.179168626569409	0.00215828832654675	0.00261157197670396	0.00267269104596023
103	0.455496124527524	0.13	0.177143643442564	0.106414876923811	0.247872409961318	0.124596902473596	0.382959867508207	0.224474510536422	0.541445224479992	1.89	1.4	2.56	0.0954599964901433	0.16285745548944	0.230254914488737	0.114152613581779	0.194747589240876	0.275342564899973	0.116584819011809	0.198847746979391	0.281120362065485	0.177143643442564	2.11052495493802	0.0390800503993765	0.358654946013632	-0.00867711706022508	0.0331974877681882	-0.0245665905523375	0.173513404599239	0.223055066682769	0.154701979858917	0.198364233989413	0.248996291807652	0.179168626569409	0.00215828832654675	0.00261157197670396	0.00267269104596023
103	0.455496124527524	0.13	0.17725028170971	0.106600333371397	0.247900230048022	0.115826070612055	0.40600489972118	0.230866076508573	0.581143722933786	1.97	1.67	2.71	0.094798209487938	0.166713698777085	0.238629188066232	0.112477268652264	0.197804384562228	0.283131500472192	0.115691180725083	0.203453353908663	0.291255824202199	0.17725028170971	2.27415449140939	-0.00679195288840718	0.359038221997383	-0.00867711706022508	0.0331974877681882	-0.0245665905523375	0.173513404599239	0.223055066682769	0.154701979858917	0.198364233989413	0.248996291807652	0.179168626569409	0.00215828832654675	0.00261157197670396	0.00267269104596023
103	0.455496124527524	0.13	0.177717835353974	0.107108692940195	0.248326977767753	0.145537428983722	0.443618793940761	0.275794599655271	0.61144298822625	2.12	1.59	2.77	0.106778986014373	0.171755230353033	0.236731474691692	0.125118160896735	0.20125400463415	0.277389848371566	0.128178684993054	0.206145806422933	0.283980784095911	0.177717835353974	2.34435784554936	-0.0454084921302453	0.331449246189787	-0.00867711706022508	0.0331974877681882	-0.0245665905523375	0.173513404599239	0.223055066682769	0.154701979858917	0.198364233989413	0.248996291807652	0.179168626569409	0.00215828832654675	0.00261157197670396	0.00267269104596023
103	0.455496124527524	0.13	0.177950838763905	0.106030248378627	0.249871429149184	0.163375913573568	0.476130109011964	0.307908309404701	0.644351908619227	2.16	1.59	2.87	0.117021589503763	0.180954850731058	0.244888111958353	0.136601974432281	0.211232730625029	0.285863486817778	0.139662329874591	0.215888695836611	0.292146879637585	0.177950838763905	2.31262488940669	-0.0142263944348102	0.355650041563108	-0.00867711706022508	0.0331974877681882	-0.0245665905523375	0.173513404599239	0.223055066682769	0.154701979858917	0.198364233989413	0.248996291807652	0.179168626569409	0.00215828832654675	0.00261157197670396	0.00267269104596023
103	0.455496124527524	0.13	0.178425166267875	0.10736688283398	0.249483449701771	0.174329590428737	0.474619776547203	0.313351443288243	0.635888109806164	2	1.56	2.63	0.127144162314744	0.192579722224529	0.258015282134314	0.150464193478156	0.227901557234145	0.305338920990134	0.154438476615738	0.233990277826615	0.313384614822941	0.178425166267875	2.21088878643515	0.0199006956790954	0.371955578741173	-0.00867711706022508	0.0331974877681882	-0.0245665905523375	0.173513404599239	0.223055066682769	0.154701979858917	0.198364233989413	0.248996291807652	0.179168626569409	0.00215828832654675	0.00261157197670396	0.00267269104596023
103	0.455496124527524	0.13	0.178920508006118	0.108182258862368	0.249658757149868	0.16433206300139	0.430862518696628	0.279164505281878	0.582560532111379	2.2	1.54	2.83	0.10467436026164	0.161554415593594	0.218434470925548	0.121858241015334	0.188076018456548	0.254293795897762	0.124389776880253	0.192087529635683	0.259590240605212	0.178920508006118	2.27843713759595	-0.00224331482779667	0.362245903888532	-0.00867711706022508	0.0331974877681882	-0.0245665905523375	0.173513404599239	0.223055066682769	0.154701979858917	0.198364233989413	0.248996291807652	0.179168626569409	0.00215828832654675	0.00261157197670396	0.00267269104596023
103	0.455496124527524	0.13	0.17909228062899	0.105804921137655	0.252379640120325	0.173615285465086	0.505092875145342	0.333043197873265	0.677142552417418	1.93	1.52	2.48	0.138900005281655	0.210655565024065	0.282411124766475	0.165372091865621	0.250803096663128	0.336234101460636	0.170060755846896	0.257839325877441	0.345938306208518	0.17909228062899	2.14720467753091	-0.0187634223037458	0.315455314929697	-0.00867711706022508	0.0331974877681882	-0.0245665905523375	0.173513404599239	0.223055066682769	0.154701979858917	0.198364233989413	0.248996291807652	0.179168626569409	0.00215828832654675	0.00261157197670396	0.00267269104596023
103	0.455496124527524	0.13	0.180046343789155	0.106202335854498	0.253890351723813	0.132959443602954	0.402203832552223	0.241845409121626	0.56256225598282	1.89	1.39	2.41	0.102610264143659	0.170647198339086	0.238684132534513	0.122638703765456	0.203955728797386	0.285272753829315	0.125647367814415	0.20896666901051	0.292289033242404	0.180046343789155	2.10391314630999	-0.0132142319974498	0.307272805252534	-0.00867711706022508	0.0331974877681882	-0.0245665905523375	0.173513404599239	0.223055066682769	0.154701979858917	0.198364233989413	0.248996291807652	0.179168626569409	0.00215828832654675	0.00261157197670396	0.00267269104596023
103	0.455496124527524	0.13	0.180686636016436	0.106332979237356	0.255040292795517	0.170976253293815	0.440310792672401	0.288933623395661	0.591687961949141	2.06	1.55	2.74	0.114365966271188	0.174284213349079	0.23420246042697	0.134627098129363	0.205160491866158	0.275693885602953	0.13765256057959	0.209945012945747	0.28211045518844	0.180686636016436	2.16804982568878	0.00457683925597466	0.346177201189335	-0.00867711706022508	0.0331974877681882	-0.0245665905523375	0.173513404599239	0.223055066682769	0.154701979858917	0.198364233989413	0.248996291807652	0.179168626569409	0.00215828832654675	0.00261157197670396	0.00267269104596023
103	0.455496124527524	0.13	0.18090017568481	0.107011121272937	0.254789230096683	0.145251666685827	0.394286463804523	0.244953426526171	0.543619501082874	1.96	1.36	2.67	0.101008693691334	0.162587481277039	0.224166268862744	0.119957330108404	0.193087935803262	0.26621854149812	0.121864998214492	0.196177918600643	0.270467246337295	0.18090017568481	2.14204846259662	0.0269442687156246	0.353528781568048	-0.00867711706022508	0.0331974877681882	-0.0245665905523375	0.173513404599239	0.223055066682769	0.154701979858917	0.198364233989413	0.248996291807652	0.179168626569409	0.00215828832654675	0.00261157197670396	0.00267269104596023
103	0.455496124527524	0.13	0.181234162852146	0.108480929926734	0.253987395777557	0.155280041667332	0.469850713465712	0.298753116313944	0.64094831061748	2.02	1.52	2.82	0.120374045994345	0.189312942040624	0.258251838086904	0.142237060253269	0.223697028053879	0.305156995854489	0.145072142005745	0.228168238068076	0.311280836252217	0.181234162852146	2.28100868328385	-0.0489118361854628	0.313471603839667	-0.00867711706022508	0.0331974877681882	-0.0245665905523375	0.173513404599239	0.223055066682769	0.154701979858917	0.198364233989413	0.248996291807652	0.179168626569409	0.00215828832654675	0.00261157197670396	0.00267269104596023
103	0.455496124527524	0.13	0.181411456540772	0.107968787713151	0.254854125368393	0.134986852498882	0.431004901571237	0.260658372304007	0.601351430838467	1.94	1.5	2.55	0.108469466563147	0.179356877533971	0.250244288504794	0.129078034231923	0.213433640927726	0.297789247623528	0.13242262515073	0.218879602230254	0.305480172291283	0.181411456540772	2.17113268484982	-0.0012473363014456	0.337037220094016	-0.00867711706022508	0.0331974877681882	-0.0245665905523375	0.173513404599239	0.223055066682769	0.154701979858917	0.198364233989413	0.248996291807652	0.179168626569409	0.00215828832654675	0.00261157197670396	0.00267269104596023
103	0.455496124527524	0.13	0.182091985524452	0.107094968050958	0.257089002997946	0.131288748039286	0.454370320050667	0.271888591346081	0.636852048755252	2.23	1.56	2.83	0.100714783836005	0.168310881816847	0.235906979797689	0.116967004628964	0.195471001800813	0.273974998972661	0.119522617229353	0.199675281329272	0.279889528699649	0.182091985524452	2.33983169422182	-0.0395467248775753	0.343985374333534	-0.00867711706022508	0.0331974877681882	-0.0245665905523375	0.173513404599239	0.223055066682769	0.154701979858917	0.198364233989413	0.248996291807652	0.179168626569409	0.00215828832654675	0.00261157197670396	0.00267269104596023
103	0.455496124527524	0.13	0.182481125876039	0.10885540370532	0.256106848046757	0.142685092368864	0.444563632706595	0.274426040807407	0.614701224605783	2.02	1.53	2.75	0.110229111857381	0.178568528894565	0.24690794593175	0.130162725176393	0.210860506448868	0.291558287721343	0.133098286229051	0.215613178320928	0.298050091331227	0.182481125876039	2.24717364812466	-0.00274351194829954	0.356722787531057	-0.00867711706022508	0.0331974877681882	-0.0245665905523375	0.173513404599239	0.223055066682769	0.154701979858917	0.198364233989413	0.248996291807652	0.179168626569409	0.00215828832654675	0.00261157197670396	0.00267269104596023
103	0.455496124527524	0.13	0.182504901856327	0.109933867339911	0.255075936372742	0.160540606171067	0.453596727302683	0.291653506879675	0.61553994772569	2.06	1.47	2.72	0.115333786192084	0.179373903382344	0.243414020572604	0.135739399447581	0.211109916058222	0.286480432668863	0.138497563372584	0.215516454218277	0.292416665235225	0.182504901856327	2.19421946382582	-0.0172975314885025	0.331503691182796	-0.00867711706022508	0.0331974877681882	-0.0245665905523375	0.173513404599239	0.223055066682769	0.154701979858917	0.198364233989413	0.248996291807652	0.179168626569409	0.00215828832654675	0.00261157197670396	0.00267269104596023
103	0.455496124527524	0.13	0.182590540599225	0.110156567710471	0.255024513487979	0.140120669891702	0.41949697090659	0.257248002937055	0.581745938876124	2.02	1.42	2.7	0.103443082021298	0.168685700467009	0.23392831891272	0.122178374205879	0.199237534614405	0.276296695022931	0.124434877390206	0.202838103302747	0.281355995278499	0.182590540599225	2.20969909930497	0.0226575567907222	0.366613955016779	-0.00867711706022508	0.0331974877681882	-0.0245665905523375	0.173513404599239	0.223055066682769	0.154701979858917	0.198364233989413	0.248996291807652	0.179168626569409	0.00215828832654675	0.00261157197670396	0.00267269104596023
103	0.455496124527524	0.13	0.182596787472503	0.108767663917033	0.256425911027973	0.140817914934031	0.427807006620524	0.262821039677222	0.592792973563825	2.04	1.57	2.75	0.104802506704551	0.170592303929186	0.236382101153821	0.12356279072284	0.201129360471811	0.278695930220782	0.126466234731276	0.20590408115786	0.285304854270818	0.182596787472503	2.22354042722184	-0.0259008042176496	0.331750809328379	-0.00867711706022508	0.0331974877681882	-0.0245665905523375	0.173513404599239	0.223055066682769	0.154701979858917	0.198364233989413	0.248996291807652	0.179168626569409	0.00215828832654675	0.00261157197670396	0.00267269104596023
103	0.455496124527524	0.13	0.182859550059147	0.10973748126886	0.255981618849434	0.173481599625524	0.483719742068362	0.318873584549398	0.648565899587326	1.88	1.48	2.59	0.136085004695392	0.206436050397988	0.276787096100585	0.162864100157676	0.247058973642462	0.331253847127247	0.166771178485625	0.25292734708689	0.339220380632073	0.182859550059147	2.16172209916273	-0.0650743492493425	0.265378332137791	-0.00867711706022508	0.0331974877681882	-0.0245665905523375	0.173513404599239	0.223055066682769	0.154701979858917	0.198364233989413	0.248996291807652	0.179168626569409	0.00215828832654675	0.00261157197670396	0.00267269104596023
103	0.455496124527524	0.13	0.183211900348712	0.110503954359375	0.255919846338049	0.140564204213138	0.420807128683222	0.25835032663957	0.583263930726875	2.02	1.53	2.65	0.103689059396775	0.168891194867714	0.234093330338653	0.122419029814246	0.199399014130871	0.276378998447496	0.125427292768023	0.204297618654641	0.283172005546055	0.183211900348712	2.20275801388416	0.0175505860874589	0.367726206123721	-0.00867711706022508	0.0331974877681882	-0.0245665905523375	0.173513404599239	0.223055066682769	0.154701979858917	0.198364233989413	0.248996291807652	0.179168626569409	0.00215828832654675	0.00261157197670396	0.00267269104596023
103	0.455496124527524	0.13	0.18395188245121	0.108887291827985	0.259016473074434	0.179259105726063	0.464986391696199	0.309644664957185	0.620328118435214	2	1.44	2.76	0.12568538930453	0.188738907126743	0.251792424948956	0.14874946848233	0.223373713304215	0.297997958126101	0.151345973518598	0.227322639650629	0.303216580246908	0.18395188245121	2.18606008780511	-0.010509491980467	0.328334280120025	-0.00867711706022508	0.0331974877681882	-0.0245665905523375	0.173513404599239	0.223055066682769	0.154701979858917	0.198364233989413	0.248996291807652	0.179168626569409	0.00215828832654675	0.00261157197670396	0.00267269104596023
103	0.455496124527524	0.13	0.184904285185517	0.111470284931599	0.258338285439435	0.148307385558888	0.444583068735532	0.278242404306638	0.610923733164427	2.08	1.61	2.84	0.109187403075125	0.174462518922551	0.239737634769976	0.128298310667386	0.204998432256324	0.281698553845263	0.131268932778653	0.209855206188706	0.288277218794934	0.184904285185517	2.29725222862951	-0.0634101029664772	0.307098773162758	-0.00867711706022508	0.0331974877681882	-0.0245665905523375	0.173513404599239	0.223055066682769	0.154701979858917	0.198364233989413	0.248996291807652	0.179168626569409	0.00215828832654675	0.00261157197670396	0.00267269104596023
103	0.455496124527524	0.13	0.185287158626294	0.110871442179439	0.259702875073148	0.133304496676996	0.384888682175551	0.231663031546958	0.538114332804144	1.84	1.36	2.5	0.100510139803661	0.166989160920437	0.233468182037214	0.120746884334696	0.200610813378589	0.280474742422481	0.123259881554668	0.204733302911188	0.286238877976666	0.185287158626294	2.02031643725641	0.0220307431992494	0.321651184339177	-0.00867711706022508	0.0331974877681882	-0.0245665905523375	0.173513404599239	0.223055066682769	0.154701979858917	0.198364233989413	0.248996291807652	0.179168626569409	0.00215828832654675	0.00261157197670396	0.00267269104596023
103	0.455496124527524	0.13	0.187191095089381	0.11114012866252	0.263242061516241	0.165655304076188	0.484937028938312	0.315018440902551	0.654855616974074	2.07	1.45	2.71	0.124013661453025	0.19090570177571	0.257797742098395	0.145816865740013	0.224469391183778	0.303121916627543	0.148704860736706	0.22888202297122	0.309068742136878	0.187191095089381	2.23396046717842	0.0152622180804406	0.373485743882343	-0.00867711706022508	0.0331974877681882	-0.0245665905523375	0.173513404599239	0.223055066682769	0.154701979858917	0.198364233989413	0.248996291807652	0.179168626569409	0.00215828832654675	0.00261157197670396	0.00267269104596023
103	0.455496124527524	0.13	0.187438574654074	0.112753942460945	0.262123206847204	0.16813477729011	0.48115079694738	0.31405544141038	0.64824615248438	1.92	1.47	2.63	0.131696771961032	0.20176694439644	0.271837116831849	0.156987275491879	0.24051343410673	0.324039592721581	0.160530722744264	0.245961822493337	0.331332144953379	0.187438574654074	2.13163240575105	-0.0126982240230257	0.319858562819539	-0.00867711706022508	0.0331974877681882	-0.0245665905523375	0.173513404599239	0.223055066682769	0.154701979858917	0.198364233989413	0.248996291807652	0.179168626569409	0.00215828832654675	0.00261157197670396	0.00267269104596023
103	0.455496124527524	0.13	0.18822401049034	0.111223871223727	0.265224149756953	0.158469584542003	0.490959577367154	0.31431791347401	0.667601241260299	1.96	1.51	2.61	0.129800904101536	0.202746945966966	0.275692987832396	0.154200362615988	0.240858511763019	0.32751666091005	0.157968961192091	0.246801928489003	0.335724098930404	0.18822401049034	2.1654961196164	0.0281502145822279	0.369797636873134	-0.00867711706022508	0.0331974877681882	-0.0245665905523375	0.173513404599239	0.223055066682769	0.154701979858917	0.198364233989413	0.248996291807652	0.179168626569409	0.00215828832654675	0.00261157197670396	0.00267269104596023
103	0.455496124527524	0.13	0.188854092470601	0.113586278556106	0.264121906385096	0.172288218530998	0.493182615994617	0.324408827299182	0.661956404690053	1.94	1.4	2.46	0.134622230689498	0.204659486165113	0.274696741640728	0.160100418659242	0.24339270898871	0.326684999318178	0.16394581006931	0.249209826138088	0.334407723181402	0.188854092470601	2.09650464155043	0.0101180237729889	0.333874862174339	-0.00867711706022508	0.0331974877681882	-0.0245665905523375	0.173513404599239	0.223055066682769	0.154701979858917	0.198364233989413	0.248996291807652	0.179168626569409	0.00215828832654675	0.00261157197670396	0.00267269104596023
103	0.455496124527524	0.13	0.189178400194199	0.114301772525457	0.264055027862942	0.153849540918067	0.441163726526177	0.279630840307857	0.602696612744498	1.95	1.43	2.66	0.11579699069701	0.182688833177942	0.249580675658875	0.137648322573747	0.21716290974864	0.296677496923533	0.140381323370723	0.221547148979266	0.302630470366165	0.189178400194199	2.13755826435043	0.0244145704536135	0.360925065393837	-0.00867711706022508	0.0331974877681882	-0.0245665905523375	0.173513404599239	0.223055066682769	0.154701979858917	0.198364233989413	0.248996291807652	0.179168626569409	0.00215828832654675	0.00261157197670396	0.00267269104596023
103	0.455496124527524	0.13	0.189840618634568	0.111950336238236	0.267730901030901	0.126332754469379	0.41348156700774	0.243713243723005	0.583249890292474	2.15	1.61	2.79	0.0929533111077321	0.157703701892648	0.222454092677564	0.108584490990632	0.184223412735721	0.25986233448081	0.111284256450517	0.188704368954257	0.26595278007444	0.189840618634568	2.29220813766177	-0.0248697839105389	0.351240844483201	-0.00867711706022508	0.0331974877681882	-0.0245665905523375	0.173513404599239	0.223055066682769	0.154701979858917	0.198364233989413	0.248996291807652	0.179168626569409	0.00215828832654675	0.00261157197670396	0.00267269104596023
103	0.455496124527524	0.13	0.189935627889094	0.111624959064338	0.268246296713849	0.131178837843198	0.420913395893894	0.251786952890716	0.590039838897072	1.95	1.49	2.67	0.104155743214477	0.174117630301862	0.244079517389247	0.123781186931724	0.206925573946727	0.29006996096173	0.126562128895223	0.211601769585468	0.296537432732073	0.189935627889094	2.17348914059261	0.0472777303256766	0.390184806447364	-0.00867711706022508	0.0331974877681882	-0.0245665905523375	0.173513404599239	0.223055066682769	0.154701979858917	0.198364233989413	0.248996291807652	0.179168626569409	0.00215828832654675	0.00261157197670396	0.00267269104596023
103	0.455496124527524	0.13	0.190452858182226	0.112352978611419	0.268552737753032	0.129463541476318	0.434445490525112	0.258555754999168	0.610335226051056	1.91	1.41	2.47	0.109026316855784	0.183194497862597	0.25736267886941	0.130125498464258	0.218646983937028	0.307168469409798	0.133247800870225	0.223882177615706	0.31452091316573	0.190452858182226	2.06980010914468	-0.00085259561406769	0.317412866151196	-0.00867711706022508	0.0331974877681882	-0.0245665905523375	0.173513404599239	0.223055066682769	0.154701979858917	0.198364233989413	0.248996291807652	0.179168626569409	0.00215828832654675	0.00261157197670396	0.00267269104596023
103	0.455496124527524	0.13	0.191246957108317	0.115133017759476	0.267360896457158	0.138242563784721	0.445685541632212	0.271951214279765	0.619419868984659	1.92	1.49	2.62	0.114231229757403	0.187207134340529	0.260183038923654	0.136218763409976	0.223241265944083	0.310263768478189	0.139487826931736	0.228510182840728	0.317692376762064	0.191246957108317	2.13749483185497	-0.0492175058778709	0.283167977255872	-0.00867711706022508	0.0331974877681882	-0.0245665905523375	0.173513404599239	0.223055066682769	0.154701979858917	0.198364233989413	0.248996291807652	0.179168626569409	0.00215828832654675	0.00261157197670396	0.00267269104596023
103	0.455496124527524	0.13	0.191652544405865	0.112873587761368	0.270431501050362	0.136781164289365	0.441222341303092	0.268164906322394	0.614279776283791	1.99	1.49	2.6	0.109193014340061	0.179659591188799	0.250126168037537	0.129319243680619	0.212774073441626	0.296228903202633	0.13242336358284	0.217919050241517	0.303329918838358	0.191652544405865	2.17603108531469	0.035200517173897	0.379900344532858	-0.00867711706022508	0.0331974877681882	-0.0245665905523375	0.173513404599239	0.223055066682769	0.154701979858917	0.198364233989413	0.248996291807652	0.179168626569409	0.00215828832654675	0.00261157197670396	0.00267269104596023
103	0.455496124527524	0.13	0.191659049402315	0.113683585570759	0.269634513233871	0.146185523071651	0.461446145899116	0.287331197427029	0.635561094371203	1.99	1.54	2.78	0.116861108106866	0.187675784684356	0.258490461261847	0.138365700200686	0.222211579020945	0.306057457841204	0.141356405135536	0.227067842945416	0.312659219776016	0.191659049402315	2.24049663931669	0.0529414977863163	0.413283546606506	-0.00867711706022508	0.0331974877681882	-0.0245665905523375	0.173513404599239	0.223055066682769	0.154701979858917	0.198364233989413	0.248996291807652	0.179168626569409	0.00215828832654675	0.00261157197670396	0.00267269104596023
103	0.455496124527524	0.13	0.192416070751767	0.116358808913894	0.268473332589641	0.167153575763159	0.508603421537946	0.331352147276063	0.685854695799829	2	1.47	2.58	0.134584810765701	0.206578698237449	0.278572585709197	0.159304650896555	0.244522002283547	0.329739353670539	0.163084042709849	0.250302846549375	0.337619101681713	0.192416070751767	2.17436221839774	0.00280780743102843	0.345291531290064	-0.00867711706022508	0.0331974877681882	-0.0245665905523375	0.173513404599239	0.223055066682769	0.154701979858917	0.198364233989413	0.248996291807652	0.179168626569409	0.00215828832654675	0.00261157197670396	0.00267269104596023
103	0.455496124527524	0.13	0.192500111983928	0.116350980749984	0.268649243217873	0.15580029082784	0.476313067909602	0.303205352259789	0.649420783559415	1.97	1.44	2.58	0.124412776453378	0.195443222878487	0.266473669303596	0.147591460475132	0.231855212357648	0.316118964240164	0.150962602247273	0.236975173916835	0.323306911924533	0.192500111983928	2.13177852335442	-0.0251171285467471	0.308667988905748	-0.00867711706022508	0.0331974877681882	-0.0245665905523375	0.173513404599239	0.223055066682769	0.154701979858917	0.198364233989413	0.248996291807652	0.179168626569409	0.00215828832654675	0.00261157197670396	0.00267269104596023
103	0.455496124527524	0.13	0.193036442058973	0.11605465965648	0.270018224461466	0.146294153173845	0.479899445281921	0.298900371410532	0.66089851915331	2.09	1.53	2.79	0.116861941777353	0.1876276726217	0.258393403466047	0.137210454030681	0.220298223335979	0.303385992641277	0.1401203652091	0.224955539616349	0.309839215653826	0.193036442058973	2.2895929481117	-0.0880387974348466	0.278644293615738	-0.00867711706022508	0.0331974877681882	-0.0245665905523375	0.173513404599239	0.223055066682769	0.154701979858917	0.198364233989413	0.248996291807652	0.179168626569409	0.00215828832654675	0.00261157197670396	0.00267269104596023
103	0.455496124527524	0.13	0.19313608320816	0.11567182099024	0.270600345426081	0.161910217702351	0.499170801795996	0.3218569026072	0.676484700984791	2.1	1.55	2.93	0.125406167253565	0.19449356702013	0.263580966786695	0.147137453508682	0.228196816806459	0.309256180104237	0.149830916280646	0.232326904936553	0.315027011561506	0.19313608320816	2.32718634575165	0.0132300722808538	0.392588717737647	-0.00867711706022508	0.0331974877681882	-0.0245665905523375	0.173513404599239	0.223055066682769	0.154701979858917	0.198364233989413	0.248996291807652	0.179168626569409	0.00215828832654675	0.00261157197670396	0.00267269104596023
103	0.455496124527524	0.13	0.193832223879968	0.11452055256158	0.273143895198356	0.125605787919818	0.403318284713202	0.237175232719389	0.569461336707016	1.97	1.42	2.71	0.0972088969014419	0.165304467534932	0.233400038168421	0.115290793167704	0.196052869477471	0.276814945787238	0.117410596914112	0.19971306192565	0.281829793527662	0.193832223879968	2.12403725984257	0.0158976830200347	0.348750220337765	-0.00867711706022508	0.0331974877681882	-0.0245665905523375	0.173513404599239	0.223055066682769	0.154701979858917	0.198364233989413	0.248996291807652	0.179168626569409	0.00215828832654675	0.00261157197670396	0.00267269104596023
103	0.455496124527524	0.13	0.193924101775881	0.115779682335598	0.272068521216164	0.145099235443183	0.4371619012329	0.271488396996157	0.602835405469643	1.99	1.42	2.75	0.110415177001672	0.17779510740454	0.245175037807408	0.130732964211146	0.210511652876149	0.290290341541153	0.132959979066709	0.214098736357846	0.295131727532723	0.193924101775881	2.16371218823842	0.0166523678611728	0.352698394493519	-0.00867711706022508	0.0331974877681882	-0.0245665905523375	0.173513404599239	0.223055066682769	0.154701979858917	0.198364233989413	0.248996291807652	0.179168626569409	0.00215828832654675	0.00261157197670396	0.00267269104596023
103	0.455496124527524	0.13	0.194359340690269	0.116489454630792	0.272229226749746	0.171963345642912	0.496902274602536	0.326661618534535	0.667142930670537	1.92	1.48	2.48	0.137046630694023	0.208468882337562	0.279891133981102	0.163381499275337	0.248528244555014	0.33367498983469	0.167795956834399	0.255148450971009	0.342686277879557	0.194359340690269	2.12194387896708	0.00921667344644899	0.335785024373683	-0.00867711706022508	0.0331974877681882	-0.0245665905523375	0.173513404599239	0.223055066682769	0.154701979858917	0.198364233989413	0.248996291807652	0.179168626569409	0.00215828832654675	0.00261157197670396	0.00267269104596023
103	0.455496124527524	0.13	0.195234956124321	0.116348295119134	0.274121617129507	0.141878932535261	0.481841658130037	0.296827428275357	0.666855887984717	2.05	1.58	2.58	0.117725223796855	0.191104027574514	0.264482831352174	0.138639898220534	0.225054937913593	0.311469977606651	0.142507095227438	0.231387661498775	0.320125554789577	0.195234956124321	2.19831184816674	-0.0356967737740611	0.316922741538712	-0.00867711706022508	0.0331974877681882	-0.0245665905523375	0.173513404599239	0.223055066682769	0.154701979858917	0.198364233989413	0.248996291807652	0.179168626569409	0.00215828832654675	0.00261157197670396	0.00267269104596023
103	0.455496124527524	0.13	0.195569088402844	0.117016394617424	0.274121782188263	0.172926669435952	0.515502410939111	0.339484370310295	0.691520451567927	1.86	1.38	2.52	0.145868783553487	0.221499768999225	0.297130754444964	0.174845401829092	0.265500370759723	0.356155339690355	0.178555183931744	0.271099017244805	0.36368407127236	0.195569088402844	2.08597717725364	0.0595963519944829	0.37692884714069	-0.00867711706022508	0.0331974877681882	-0.0245665905523375	0.173513404599239	0.223055066682769	0.154701979858917	0.198364233989413	0.248996291807652	0.179168626569409	0.00215828832654675	0.00261157197670396	0.00267269104596023
103	0.455496124527524	0.13	0.199795501561822	0.120062560855638	0.279528442268007	0.137064522113337	0.476908686640831	0.290078379123059	0.663738994158604	2.02	1.62	2.65	0.116520648532006	0.191567912182669	0.266615175833332	0.137593133866019	0.226212518703443	0.314831903540867	0.141421150813403	0.23252040771873	0.323463528792217	0.199795501561822	2.21692590485591	0.00320425240387902	0.359513434024631	-0.00867711706022508	0.0331974877681882	-0.0245665905523375	0.173513404599239	0.223055066682769	0.154701979858917	0.198364233989413	0.248996291807652	0.179168626569409	0.00215828832654675	0.00261157197670396	0.00267269104596023
103	0.455496124527524	0.13	0.200179082935348	0.120788159901649	0.279570005969046	0.165267100982712	0.55357318955102	0.359332115572344	0.747814263529697	2.03	1.65	2.67	0.144038764901595	0.221900562321188	0.299762359740782	0.170012067448838	0.261914029838138	0.353815992227439	0.174827082583079	0.269511309605447	0.36398811538912	0.200179082935348	2.27545391291349	-0.00582274469394917	0.363346754621035	-0.00867711706022508	0.0331974877681882	-0.0245665905523375	0.173513404599239	0.223055066682769	0.154701979858917	0.198364233989413	0.248996291807652	0.179168626569409	0.00215828832654675	0.00261157197670396	0.00267269104596023
103	0.455496124527524	0.13	0.207150590018977	0.123233500317365	0.29106767972059	0.154251968008669	0.512519596215517	0.325149155638697	0.699890036792337	1.93	1.49	2.59	0.135930829627391	0.214262324553855	0.29259381948032	0.161923060621018	0.255232837632466	0.348542614643914	0.165768925657954	0.261346379193784	0.356982421636599	0.207150590018977	2.13805771548978	0.0198498100841092	0.35666734657547	-0.00867711706022508	0.0331974877681882	-0.0245665905523375	0.173513404599239	0.223055066682769	0.154701979858917	0.198364233989413	0.248996291807652	0.179168626569409	0.00215828832654675	0.00261157197670396	0.00267269104596023
103	0.455496124527524	0.13	0.209728015763401	0.124744934452335	0.294711097074467	0.154330186067499	0.483437587975255	0.306752112139744	0.660123063810766	1.89	1.35	2.46	0.130091080982611	0.205021957203921	0.279952833425231	0.15546779886994	0.245015355132311	0.334562911394682	0.158808463426038	0.250223352048386	0.341788613315247	0.209728015763401	2.04617046710263	-0.0332927795541342	0.279283654433398	-0.00867711706022508	0.0331974877681882	-0.0245665905523375	0.173513404599239	0.223055066682769	0.154701979858917	0.198364233989413	0.248996291807652	0.179168626569409	0.00215828832654675	0.00261157197670396	0.00267269104596023
103	0.455496124527524	0.13	0.21540717328509	0.127902789037052	0.302911557533129	0.128823585072497	0.48418398814516	0.287598593357594	0.680769382932727	1.93	1.56	2.48	0.119959242652272	0.201956288604067	0.283953334555862	0.142824846706709	0.240451467711775	0.338078088716842	0.147009305947823	0.247504288491064	0.348069991255576	0.21540717328509	2.07586369625973	0.0554881680600382	0.382720370347714	-0.00867711706022508	0.0331974877681882	-0.0245665905523375	0.173513404599239	0.223055066682769	0.154701979858917	0.198364233989413	0.248996291807652	0.179168626569409	0.00215828832654675	0.00261157197670396	0.00267269104596023
103	0.455496124527524	0.13	0.215498953481448	0.127501239253175	0.303496667709721	0.14399486392988	0.470596279828619	0.291453777813914	0.649738781843323	1.97	1.58	2.56	0.119671535346584	0.193227824178139	0.266784113009694	0.141987907288671	0.229260987632014	0.316534067975356	0.146057388041231	0.236008113435673	0.325589330966488	0.215498953481448	2.10137072764007	0.0606761568978914	0.392642442722184	-0.00867711706022508	0.0331974877681882	-0.0245665905523375	0.173513404599239	0.223055066682769	0.154701979858917	0.198364233989413	0.248996291807652	0.179168626569409	0.00215828832654675	0.00261157197670396	0.00267269104596023
103	0.455496124527524	0.14	0.145402424640048	0.0891175031821216	0.201687346097975	0.165782967589294	0.389320211471796	0.252968063516101	0.525672359427491	2.14	1.53	2.8	0.0969848152150701	0.149260536070321	0.201536256925572	0.113413484438048	0.174544411383232	0.235675338328417	0.115782267950101	0.178176384979361	0.240505821280021	0.145402424640048	2.29572183947514	0.00986574921454706	0.368290859774632	-0.00867711706022508	0.0331974877681882	-0.0245665905523375	0.173513404599239	0.223055066682769	0.154701979858917	0.198364233989413	0.248996291807652	0.179168626569409	0.00215828832654675	0.00261157197670396	0.00267269104596023
103	0.455496124527524	0.14	0.149406620995377	0.0913678532863631	0.207445388704391	0.158616434439639	0.427729307534363	0.273921850773199	0.581536764295527	2.16	1.53	2.98	0.104099372158208	0.162551297905983	0.221003223653757	0.121516266282543	0.18974779954385	0.257979332805156	0.123563714905049	0.192935177429146	0.262232280347079	0.149406620995377	2.44082545398428	-0.0545241593303942	0.335483978813616	-0.00867711706022508	0.0331974877681882	-0.0245665905523375	0.173513404599239	0.223055066682769	0.154701979858917	0.198364233989413	0.248996291807652	0.179168626569409	0.00215828832654675	0.00261157197670396	0.00267269104596023
103	0.455496124527524	0.14	0.150306247834689	0.0929443413243977	0.20766815434498	0.170379340541921	0.424457430687023	0.278222570184033	0.570692291190014	2.04	1.52	2.96	0.111064880662075	0.169441012115597	0.227817143569119	0.130976498959564	0.199818254112112	0.268660009264661	0.133124569413371	0.203137319426799	0.273108884611349	0.150306247834689	2.38026344924694	-0.0510045427476317	0.319729805389148	-0.00867711706022508	0.0331974877681882	-0.0245665905523375	0.173513404599239	0.223055066682769	0.154701979858917	0.198364233989413	0.248996291807652	0.179168626569409	0.00215828832654675	0.00261157197670396	0.00267269104596023
103	0.455496124527524	0.14	0.153086501104775	0.0936389698545202	0.21253403235503	0.173527222402539	0.421705317126002	0.27801582574669	0.565394808505315	2.12	1.44	2.87	0.107220486788436	0.162636242962368	0.218051999136299	0.125534897115445	0.190416259420725	0.255297621726005	0.127411168460549	0.193240240548425	0.259130199761194	0.153086501104775	2.31794350383697	-0.0082726236660904	0.351754311960261	-0.00867711706022508	0.0331974877681882	-0.0245665905523375	0.173513404599239	0.223055066682769	0.154701979858917	0.198364233989413	0.248996291807652	0.179168626569409	0.00215828832654675	0.00261157197670396	0.00267269104596023
103	0.455496124527524	0.14	0.15338195566196	0.093440404299686	0.213323507024234	0.151370164296575	0.428925852648401	0.270361086330911	0.587490618965891	2.13	1.68	2.66	0.104179802591174	0.165280481971685	0.226381161352197	0.121953582339504	0.193478451349595	0.265003320359686	0.125562516433911	0.199255325879222	0.273061986427437	0.15338195566196	2.38341815985937	-0.0125388378972353	0.372075498902678	-0.00867711706022508	0.0331974877681882	-0.0245665905523375	0.173513404599239	0.223055066682769	0.154701979858917	0.198364233989413	0.248996291807652	0.179168626569409	0.00215828832654675	0.00261157197670396	0.00267269104596023
103	0.455496124527524	0.14	0.153824942416544	0.0944917676945822	0.213158117138506	0.153338112520684	0.400458739298417	0.253541355542859	0.547376123053975	2.17	1.54	2.81	0.0960501193861181	0.151707438955951	0.207364758525784	0.11204885845901	0.176976826925329	0.241904795391649	0.114393094568743	0.180775459410151	0.246951687305364	0.153824942416544	2.33352720867816	-0.0397596053291508	0.331878620294799	-0.00867711706022508	0.0331974877681882	-0.0245665905523375	0.173513404599239	0.223055066682769	0.154701979858917	0.198364233989413	0.248996291807652	0.179168626569409	0.00215828832654675	0.00261157197670396	0.00267269104596023
103	0.455496124527524	0.14	0.153881387375913	0.0932735219360584	0.214489252815768	0.170890493506773	0.442978999896434	0.290638423223584	0.595319576569283	2.02	1.51	2.65	0.116866211022889	0.178122619529833	0.239379028036776	0.138031738322643	0.210382236174921	0.282732734027198	0.141303200952689	0.21543749177971	0.289444697931481	0.153881387375913	2.24345617504251	0.0561597917443993	0.409123369171202	-0.00867711706022508	0.0331974877681882	-0.0245665905523375	0.173513404599239	0.223055066682769	0.154701979858917	0.198364233989413	0.248996291807652	0.179168626569409	0.00215828832654675	0.00261157197670396	0.00267269104596023
103	0.455496124527524	0.14	0.154213416845434	0.0944345386092265	0.213992295081642	0.168518996588594	0.427444241672121	0.279203811746377	0.575684671597865	2.11	1.63	2.93	0.108410875551144	0.165970529553742	0.22353018355634	0.127105886987907	0.194591467558334	0.262077048128761	0.129908042997033	0.198931079743124	0.267846505495209	0.154213416845434	2.3279514558336	0.068165805687361	0.442361993231736	-0.00867711706022508	0.0331974877681882	-0.0245665905523375	0.173513404599239	0.223055066682769	0.154701979858917	0.198364233989413	0.248996291807652	0.179168626569409	0.00215828832654675	0.00261157197670396	0.00267269104596023
103	0.455496124527524	0.14	0.155320349891089	0.0950890844862173	0.21555161529596	0.136805711961135	0.38098199900417	0.231567727602438	0.530396270405902	2.05	1.48	2.76	0.0919807438340255	0.15132941027059	0.210678076707154	0.108356220179295	0.178270822950414	0.248185425721532	0.110478009953035	0.181765290534719	0.253159596552905	0.155320349891089	2.2832835981845	0.0260948361226691	0.387758522540035	-0.00867711706022508	0.0331974877681882	-0.0245665905523375	0.173513404599239	0.223055066682769	0.154701979858917	0.198364233989413	0.248996291807652	0.179168626569409	0.00215828832654675	0.00261157197670396	0.00267269104596023
103	0.455496124527524	0.14	0.15537860190619	0.0944631313941306	0.216294072418249	0.158452325782707	0.441428895691697	0.282597528988931	0.600260262394464	2.15	1.61	2.86	0.107841557673818	0.168452922727044	0.229064287780271	0.125990024723035	0.196801570348611	0.267613115974188	0.128836121747395	0.201235198607364	0.273641796153515	0.15537860190619	2.35852230113675	0.0573921489168057	0.437927523993159	-0.00867711706022508	0.0331974877681882	-0.0245665905523375	0.173513404599239	0.223055066682769	0.154701979858917	0.198364233989413	0.248996291807652	0.179168626569409	0.00215828832654675	0.00261157197670396	0.00267269104596023
103	0.455496124527524	0.14	0.156838046380702	0.0960106582508644	0.21766543451054	0.18250600761379	0.459319979612749	0.307543491072652	0.611096468152845	2.08	1.46	2.96	0.120587326033483	0.180098651875454	0.239609977717425	0.141669411309378	0.211585005058687	0.281500598807997	0.143575253851304	0.214413784353474	0.285204118897172	0.156838046380702	2.3169636114899	0.0334377472216465	0.398274667460254	-0.00867711706022508	0.0331974877681882	-0.0245665905523375	0.173513404599239	0.223055066682769	0.154701979858917	0.198364233989413	0.248996291807652	0.179168626569409	0.00215828832654675	0.00261157197670396	0.00267269104596023
103	0.455496124527524	0.14	0.157743228240047	0.0955675946090232	0.219918861871071	0.179963738561134	0.441009068101248	0.294029486644749	0.587988649557747	1.94	1.44	2.69	0.122079613706821	0.183104821524426	0.244130029342031	0.145200946337436	0.217784055478285	0.290367164619135	0.148098971472308	0.222035774660503	0.296114862709324	0.157743228240047	2.23254615840563	0.044900365598078	0.39042242578844	-0.00867711706022508	0.0331974877681882	-0.0245665905523375	0.173513404599239	0.223055066682769	0.154701979858917	0.198364233989413	0.248996291807652	0.179168626569409	0.00215828832654675	0.00261157197670396	0.00267269104596023
103	0.455496124527524	0.14	0.157911881856522	0.0976067897006279	0.218216974012416	0.16484117342194	0.395211862966162	0.256323095859843	0.53410063007248	2.01	1.53	2.91	0.103500317072056	0.159582003293227	0.215663689514398	0.122355214709208	0.188653434395517	0.254951654081826	0.12463440588017	0.192199614254787	0.259620767963565	0.157911881856522	2.29147841158832	-0.0394904706088113	0.319383924207759	-0.00867711706022508	0.0331974877681882	-0.0245665905523375	0.173513404599239	0.223055066682769	0.154701979858917	0.198364233989413	0.248996291807652	0.179168626569409	0.00215828832654675	0.00261157197670396	0.00267269104596023
103	0.455496124527524	0.14	0.158281029142788	0.0978744650094834	0.218687593276093	0.204425214765663	0.452657153743356	0.313236176144639	0.592078131342072	2	1.51	2.86	0.127260323431537	0.183903712840559	0.240547102249581	0.150643477330046	0.217694675364487	0.284745873398928	0.153400370106738	0.221682869983488	0.29007162241131	0.158281029142788	2.27325672207079	0.0542961281070738	0.410183203941743	-0.00867711706022508	0.0331974877681882	-0.0245665905523375	0.173513404599239	0.223055066682769	0.154701979858917	0.198364233989413	0.248996291807652	0.179168626569409	0.00215828832654675	0.00261157197670396	0.00267269104596023
103	0.455496124527524	0.14	0.158881207806024	0.0972816239141145	0.220480791697933	0.187536085627865	0.462723211769838	0.312351423592997	0.61309499994668	2.06	1.53	2.75	0.123819829064694	0.183428999063132	0.24303816906157	0.145801728254516	0.21599339360602	0.286185058957524	0.149008542378763	0.220639899092021	0.292443388921276	0.158881207806024	2.24975070513131	-0.0274036690917014	0.325444177568383	-0.00867711706022508	0.0331974877681882	-0.0245665905523375	0.173513404599239	0.223055066682769	0.154701979858917	0.198364233989413	0.248996291807652	0.179168626569409	0.00215828832654675	0.00261157197670396	0.00267269104596023
103	0.455496124527524	0.14	0.159431929635007	0.0972471907053385	0.221616668564675	0.158217418133009	0.401739618288308	0.257061468863731	0.546417767712885	1.88	1.5	2.46	0.109754471977658	0.171525977318339	0.23329748265902	0.131365567717759	0.205300130215685	0.279234692713612	0.135031439462328	0.211133785763013	0.287166566605992	0.159431929635007	2.11849941463911	0.0195382199906132	0.343362351354935	-0.00867711706022508	0.0331974877681882	-0.0245665905523375	0.173513404599239	0.223055066682769	0.154701979858917	0.198364233989413	0.248996291807652	0.179168626569409	0.00215828832654675	0.00261157197670396	0.00267269104596023
103	0.455496124527524	0.14	0.159990750166701	0.0990760500012164	0.220905450332186	0.171563682244582	0.470437570709203	0.309037267751232	0.631837873667174	2.05	1.55	2.85	0.122888223044035	0.187068820334456	0.251249417624878	0.14480014264438	0.220424636289507	0.296049129934634	0.147739032184495	0.224884168337927	0.302143107482561	0.159990750166701	2.32413109236572	0.0123842387559055	0.385761114861464	-0.00867711706022508	0.0331974877681882	-0.0245665905523375	0.173513404599239	0.223055066682769	0.154701979858917	0.198364233989413	0.248996291807652	0.179168626569409	0.00215828832654675	0.00261157197670396	0.00267269104596023
103	0.455496124527524	0.14	0.160111879462147	0.097257554929687	0.222966203994607	0.161071628976211	0.421333422236843	0.271204527322516	0.571462317151169	2.08	1.42	2.68	0.106484935637845	0.165431096567237	0.224377257496629	0.125137413111704	0.194408902523665	0.263680391935627	0.127450672295163	0.198107858753467	0.268714676519312	0.160111879462147	2.23296666997069	-0.0234360445347931	0.322186449341787	-0.00867711706022508	0.0331974877681882	-0.0245665905523375	0.173513404599239	0.223055066682769	0.154701979858917	0.198364233989413	0.248996291807652	0.179168626569409	0.00215828832654675	0.00261157197670396	0.00267269104596023
103	0.455496124527524	0.14	0.161393810281193	0.0976375462545644	0.225150074307822	0.169151339412391	0.428629665728175	0.280312667044599	0.576946664411752	1.96	1.44	2.77	0.115433985920262	0.176511576591723	0.237589167263184	0.137048125923964	0.209562033078282	0.2820759402326	0.139499520383721	0.213229707906521	0.287017306216535	0.161393810281193	2.24527673400667	0.0186091786171693	0.367798479195969	-0.00867711706022508	0.0331974877681882	-0.0245665905523375	0.173513404599239	0.223055066682769	0.154701979858917	0.198364233989413	0.248996291807652	0.179168626569409	0.00215828832654675	0.00261157197670396	0.00267269104596023
103	0.455496124527524	0.14	0.16165583244696	0.100294829688725	0.223016835205195	0.165193596531544	0.4364918536896	0.283292163893667	0.589691543485533	2.09	1.51	2.85	0.110964974280937	0.170972986519617	0.230980998758297	0.130336999721871	0.200821081074075	0.271305162426279	0.132819716899178	0.20452053953486	0.276530081468879	0.16165583244696	2.35102617433452	-0.0225906497644831	0.34764199842177	-0.00867711706022508	0.0331974877681882	-0.0245665905523375	0.173513404599239	0.223055066682769	0.154701979858917	0.198364233989413	0.248996291807652	0.179168626569409	0.00215828832654675	0.00261157197670396	0.00267269104596023
103	0.455496124527524	0.14	0.161674960718141	0.0990184238965176	0.224331497539764	0.150267353335487	0.417093805897765	0.262237806507369	0.571949805288162	2.05	1.49	2.66	0.104276034558195	0.165852852024151	0.227429669490106	0.122868645169896	0.19542472354372	0.267980801917543	0.125682607469912	0.199843534011939	0.274118757662643	0.161674960718141	2.27280263888239	0.0558928045774106	0.41117081692789	-0.00867711706022508	0.0331974877681882	-0.0245665905523375	0.173513404599239	0.223055066682769	0.154701979858917	0.198364233989413	0.248996291807652	0.179168626569409	0.00215828832654675	0.00261157197670396	0.00267269104596023
103	0.455496124527524	0.14	0.161695254231036	0.0988500047685762	0.224540503693495	0.185731397819221	0.46599507000477	0.313657170011449	0.61833296999809	1.97	1.48	2.61	0.128793807844769	0.191346748109133	0.253899688373496	0.15281273756032	0.227031259430297	0.301249781300273	0.156422449573438	0.232406820592615	0.308429376465915	0.161695254231036	2.19714522275308	-0.0311868621390807	0.30947048556055	-0.00867711706022508	0.0331974877681882	-0.0245665905523375	0.173513404599239	0.223055066682769	0.154701979858917	0.198364233989413	0.248996291807652	0.179168626569409	0.00215828832654675	0.00261157197670396	0.00267269104596023
103	0.455496124527524	0.14	0.162345446998209	0.0992977512959406	0.225393142700478	0.166906666221526	0.446902304766271	0.291015970590485	0.602788638942057	1.99	1.38	2.55	0.118441278952125	0.18188582721343	0.245330375474734	0.140257625215147	0.215388371444046	0.290519117672945	0.143190798419559	0.219867340025348	0.296447431232684	0.162345446998209	2.15655084896162	0.0386885891090441	0.372463607485919	-0.00867711706022508	0.0331974877681882	-0.0245665905523375	0.173513404599239	0.223055066682769	0.154701979858917	0.198364233989413	0.248996291807652	0.179168626569409	0.00215828832654675	0.00261157197670396	0.00267269104596023
103	0.455496124527524	0.14	0.163906727277354	0.101727310725066	0.226086143829643	0.167774829912378	0.435279324818965	0.283919533434885	0.586639116203046	2.07	1.47	2.63	0.111934824695833	0.171608181824889	0.231281538953945	0.131654897678614	0.201841184639028	0.272027471599441	0.134588124689446	0.206374116158986	0.278155128592691	0.163906727277354	2.24997011838132	0.00316395135011273	0.353688160172052	-0.00867711706022508	0.0331974877681882	-0.0245665905523375	0.173513404599239	0.223055066682769	0.154701979858917	0.198364233989413	0.248996291807652	0.179168626569409	0.00215828832654675	0.00261157197670396	0.00267269104596023
103	0.455496124527524	0.14	0.163911663549683	0.100069311131001	0.227754015968365	0.159861031311643	0.44137802707884	0.283398637984419	0.599357416173262	2.08	1.53	2.94	0.111122806389401	0.173067751477035	0.23501269656467	0.130550872816108	0.20332591252666	0.276100952237211	0.132812074482479	0.206805612047992	0.280998364937841	0.163911663549683	2.33010159307677	-0.00116664255397366	0.367926866605581	-0.00867711706022508	0.0331974877681882	-0.0245665905523375	0.173513404599239	0.223055066682769	0.154701979858917	0.198364233989413	0.248996291807652	0.179168626569409	0.00215828832654675	0.00261157197670396	0.00267269104596023
103	0.455496124527524	0.14	0.164847285655182	0.100213068741791	0.229481502568573	0.145752077191265	0.421054099363735	0.261903620087635	0.580204578639834	2.02	1.38	2.75	0.105310440570183	0.1693042375399	0.233298034509617	0.124382744381005	0.199966172266767	0.275549600152529	0.126247040236164	0.202936835085438	0.279641816653225	0.164847285655182	2.275220817132	0.00614155682103554	0.359423635405949	-0.00867711706022508	0.0331974877681882	-0.0245665905523375	0.173513404599239	0.223055066682769	0.154701979858917	0.198364233989413	0.248996291807652	0.179168626569409	0.00215828832654675	0.00261157197670396	0.00267269104596023
103	0.455496124527524	0.14	0.165439207973923	0.100514527321841	0.230363888626005	0.125805914628609	0.36352912879269	0.213913115112459	0.513145142472921	2.03	1.55	2.8	0.0855104976198526	0.145318610717403	0.205126723814953	0.100870308609172	0.17142144552691	0.241972582444648	0.103059322455192	0.175174788365706	0.247288491965412	0.165439207973923	2.26613248386042	-0.0352539572931644	0.321276941470721	-0.00867711706022508	0.0331974877681882	-0.0245665905523375	0.173513404599239	0.223055066682769	0.154701979858917	0.198364233989413	0.248996291807652	0.179168626569409	0.00215828832654675	0.00261157197670396	0.00267269104596023
103	0.455496124527524	0.14	0.166347291539113	0.101991401432572	0.230703181645653	0.14895194898153	0.42424390905848	0.265916894400582	0.582570923716379	1.93	1.5	2.42	0.111200124713657	0.177408719000928	0.2436173132882	0.132471891372282	0.211345703186071	0.290219514999861	0.136342634648693	0.217389552296538	0.29869467667242	0.166347291539113	2.14796052572036	-0.042617953955523	0.289970254740343	-0.00867711706022508	0.0331974877681882	-0.0245665905523375	0.173513404599239	0.223055066682769	0.154701979858917	0.198364233989413	0.248996291807652	0.179168626569409	0.00215828832654675	0.00261157197670396	0.00267269104596023
103	0.455496124527524	0.14	0.16636626677068	0.102793884085424	0.229938649455936	0.160354266054142	0.449002177373231	0.288588390126006	0.609415964620456	1.88	1.49	2.58	0.122846629483698	0.191131750300347	0.259416871116996	0.146935128143764	0.228610002087605	0.310284876031445	0.150613451147706	0.2342969351444	0.317890068308964	0.16636626677068	2.17141902555248	0.0320467568762125	0.367178172110521	-0.00867711706022508	0.0331974877681882	-0.0245665905523375	0.173513404599239	0.223055066682769	0.154701979858917	0.198364233989413	0.248996291807652	0.179168626569409	0.00215828832654675	0.00261157197670396	0.00267269104596023
103	0.455496124527524	0.14	0.167250090075571	0.103007946697724	0.231492233453418	0.175510003819777	0.445049712922962	0.294445977354421	0.595653448491503	1.94	1.45	2.63	0.122493184390932	0.185146209291167	0.247799234191401	0.145756507610628	0.220308297133506	0.294860086656384	0.148918522049961	0.225106171697186	0.301329657066832	0.167250090075571	2.16937037691935	-0.0412319899168726	0.294483555403158	-0.00867711706022508	0.0331974877681882	-0.0245665905523375	0.173513404599239	0.223055066682769	0.154701979858917	0.198364233989413	0.248996291807652	0.179168626569409	0.00215828832654675	0.00261157197670396	0.00267269104596023
103	0.455496124527524	0.14	0.16756822767404	0.101840161135283	0.233296294212798	0.157823885673083	0.421085844858711	0.269216122791998	0.572955566925423	2.1	1.5	2.74	0.104939903157657	0.164138415345482	0.223336927533307	0.123135443297652	0.192598391341905	0.262061339386159	0.125674235605197	0.196687060265185	0.267604226878984	0.16756822767404	2.24104379856789	-0.0165859721098181	0.339339192094216	-0.00867711706022508	0.0331974877681882	-0.0245665905523375	0.173513404599239	0.223055066682769	0.154701979858917	0.198364233989413	0.248996291807652	0.179168626569409	0.00215828832654675	0.00261157197670396	0.00267269104596023
103	0.455496124527524	0.14	0.167663818717738	0.103988113758123	0.231339523677352	0.143455147684822	0.384060988773541	0.237539054431513	0.53058292311557	1.88	1.4	2.62	0.101344169587392	0.163856600639073	0.226369031690753	0.12127872378378	0.196087446273055	0.270896168762331	0.123614840623949	0.199817910614183	0.276128811885326	0.167663818717738	2.16686634180028	-0.0024468398360985	0.329650044091352	-0.00867711706022508	0.0331974877681882	-0.0245665905523375	0.173513404599239	0.223055066682769	0.154701979858917	0.198364233989413	0.248996291807652	0.179168626569409	0.00215828832654675	0.00261157197670396	0.00267269104596023
103	0.455496124527524	0.14	0.16774795728621	0.103493790726241	0.232002123846178	0.133340864437005	0.384056710431675	0.231186330202836	0.536927090660513	1.8	1.43	2.61	0.102127026661184	0.169657824799803	0.237188622938423	0.123209530084122	0.204680989470371	0.28615244885662	0.125867555890456	0.209009313353954	0.292214334222773	0.16774795728621	2.12240461379868	-0.0307386443700605	0.295863307306347	-0.00867711706022508	0.0331974877681882	-0.0245665905523375	0.173513404599239	0.223055066682769	0.154701979858917	0.198364233989413	0.248996291807652	0.179168626569409	0.00215828832654675	0.00261157197670396	0.00267269104596023
103	0.455496124527524	0.14	0.167851999460756	0.103340507678347	0.232363491243165	0.148483351107017	0.408353757067755	0.255674615734893	0.561032898400617	1.89	1.47	2.62	0.108769457773054	0.17372243469764	0.238675411622226	0.130079534134053	0.207758076915785	0.285436619697518	0.133039603319641	0.212465192735259	0.291993865781705	0.167851999460756	2.1878612103557	-0.0541089188934589	0.286102070658938	-0.00867711706022508	0.0331974877681882	-0.0245665905523375	0.173513404599239	0.223055066682769	0.154701979858917	0.198364233989413	0.248996291807652	0.179168626569409	0.00215828832654675	0.00261157197670396	0.00267269104596023
103	0.455496124527524	0.14	0.167986450767363	0.102677129061033	0.233295772473693	0.166609605409241	0.415186352702371	0.270208134268956	0.560164571135786	1.88	1.45	2.63	0.115000363220013	0.176702975630038	0.238405588040062	0.137544286071053	0.211342677093688	0.285141068116324	0.140587205404881	0.21594936941176	0.29143087021468	0.167986450767363	2.15558870980687	-0.00499781610492654	0.31824862248819	-0.00867711706022508	0.0331974877681882	-0.0245665905523375	0.173513404599239	0.223055066682769	0.154701979858917	0.198364233989413	0.248996291807652	0.179168626569409	0.00215828832654675	0.00261157197670396	0.00267269104596023
103	0.455496124527524	0.14	0.169693588693319	0.104115276141833	0.235271901244806	0.171592061622906	0.471535781503749	0.309774847717825	0.633296715289673	1.97	1.42	2.53	0.127095213448026	0.193462901330166	0.259830589212306	0.150770218748232	0.229500727540339	0.308231236332446	0.154191989710625	0.23473103191991	0.315238071360755	0.169693588693319	2.18396784149078	0.0206544381295729	0.354762586267905	-0.00867711706022508	0.0331974877681882	-0.0245665905523375	0.173513404599239	0.223055066682769	0.154701979858917	0.198364233989413	0.248996291807652	0.179168626569409	0.00215828832654675	0.00261157197670396	0.00267269104596023
103	0.455496124527524	0.14	0.169720734894381	0.103411529762699	0.236029940026062	0.153646579528719	0.407433491467941	0.258134588782814	0.556732394153067	1.98	1.45	2.7	0.105327258274648	0.166246037727597	0.227164817180546	0.124797329833743	0.196977135299054	0.269156940764365	0.127318806144029	0.200935412729131	0.274545872151491	0.169720734894381	2.20163302930848	0.0307953678479214	0.37112369982096	-0.00867711706022508	0.0331974877681882	-0.0245665905523375	0.173513404599239	0.223055066682769	0.154701979858917	0.198364233989413	0.248996291807652	0.179168626569409	0.00215828832654675	0.00261157197670396	0.00267269104596023
103	0.455496124527524	0.14	0.170125870836008	0.103352889508137	0.236898852163879	0.171507197267193	0.451682223712088	0.296685807899141	0.606678639525034	1.87	1.4	2.66	0.127130359880898	0.193546580670427	0.259962801459956	0.152288673314809	0.23184825420561	0.31140783509641	0.155051433599567	0.236147711769036	0.317066406941572	0.170125870836008	2.15804945792453	-0.0504540594263584	0.280007687734462	-0.00867711706022508	0.0331974877681882	-0.0245665905523375	0.173513404599239	0.223055066682769	0.154701979858917	0.198364233989413	0.248996291807652	0.179168626569409	0.00215828832654675	0.00261157197670396	0.00267269104596023
103	0.455496124527524	0.14	0.171559546971769	0.106064713241771	0.237054380701767	0.170779922683917	0.436587278619961	0.28638620511695	0.586788352122972	2.04	1.5	2.81	0.114131252689624	0.17398971084135	0.233848168993077	0.134544381385446	0.205108920308123	0.275673459230799	0.137137507092029	0.20911587041337	0.280899454589416	0.171559546971769	2.26080619655766	0.0736464682909554	0.428838813910044	-0.00867711706022508	0.0331974877681882	-0.0245665905523375	0.173513404599239	0.223055066682769	0.154701979858917	0.198364233989413	0.248996291807652	0.179168626569409	0.00215828832654675	0.00261157197670396	0.00267269104596023
103	0.455496124527524	0.14	0.172284594167863	0.10420903756925	0.240360150766476	0.143756000778786	0.433607315515966	0.268385328258182	0.598829302773751	2.07	1.51	2.62	0.105573043238936	0.170565373922561	0.235557704606186	0.124113820924344	0.200520129243664	0.276926437562985	0.127165614405965	0.205447386711967	0.28363381739473	0.172284594167863	2.23380749569993	-0.00888232832962545	0.348990907231952	-0.00867711706022508	0.0331974877681882	-0.0245665905523375	0.173513404599239	0.223055066682769	0.154701979858917	0.198364233989413	0.248996291807652	0.179168626569409	0.00215828832654675	0.00261157197670396	0.00267269104596023
103	0.455496124527524	0.14	0.172384355045433	0.10642344730659	0.238345262784275	0.158532241581928	0.438823418583444	0.2809768308689	0.596670006297987	1.99	1.4	2.64	0.114317046039897	0.178537841680601	0.242758637321304	0.135363856751859	0.21140828654376	0.287452716335662	0.137946478575032	0.215334797458047	0.292914617548837	0.172384355045433	2.17282446466758	-0.0187504199094063	0.314498742228472	-0.00867711706022508	0.0331974877681882	-0.0245665905523375	0.173513404599239	0.223055066682769	0.154701979858917	0.198364233989413	0.248996291807652	0.179168626569409	0.00215828832654675	0.00261157197670396	0.00267269104596023
103	0.455496124527524	0.14	0.172994383292123	0.107280019847779	0.238708746736467	0.150931317863041	0.416409021024868	0.262207974905956	0.57061006714378	2.03	1.47	2.89	0.105100267225783	0.166908345944234	0.228716424662685	0.12405056419166	0.197003062211051	0.269955560230441	0.125962917090277	0.200082326669001	0.274160619677582	0.172994383292123	2.27632601175199	0.0123493866247135	0.365842108352418	-0.00867711706022508	0.0331974877681882	-0.0245665905523375	0.173513404599239	0.223055066682769	0.154701979858917	0.198364233989413	0.248996291807652	0.179168626569409	0.00215828832654675	0.00261157197670396	0.00267269104596023
103	0.455496124527524	0.14	0.17336817510495	0.10761347023598	0.239122879973921	0.177255083106079	0.449235833393178	0.298125867726194	0.600345799060162	1.98	1.44	2.51	0.121845650907969	0.183605109306542	0.245364567705116	0.144421090553775	0.217623279285725	0.290825468017676	0.147960963799278	0.222887354074919	0.297753337953047	0.17336817510495	2.1247067234629	0.0651044221463337	0.385852294010935	-0.00867711706022508	0.0331974877681882	-0.0245665905523375	0.173513404599239	0.223055066682769	0.154701979858917	0.198364233989413	0.248996291807652	0.179168626569409	0.00215828832654675	0.00261157197670396	0.00267269104596023
103	0.455496124527524	0.14	0.173536546029594	0.105441292905942	0.241631799153245	0.147208986742072	0.408028164571891	0.254697241871359	0.561359087272423	1.9	1.4	2.34	0.107815371036196	0.172721571829016	0.237627772621837	0.128792744661432	0.206327586542624	0.283862428423815	0.132302236177338	0.211689071584174	0.291467271432068	0.173536546029594	2.06536167769943	0.0642780705608724	0.377688045144306	-0.00867711706022508	0.0331974877681882	-0.0245665905523375	0.173513404599239	0.223055066682769	0.154701979858917	0.198364233989413	0.248996291807652	0.179168626569409	0.00215828832654675	0.00261157197670396	0.00267269104596023
103	0.455496124527524	0.14	0.173694515382683	0.107256865518795	0.240132165246571	0.144769077200575	0.397841529785348	0.246868499430599	0.548814560140097	2.06	1.52	2.53	0.0977745468536812	0.157568808430632	0.217363070007583	0.115110953538418	0.185507336725433	0.255903719912447	0.118236142217012	0.190468915963897	0.262783881439196	0.173694515382683	2.14877308571029	0.0059480058665403	0.336072023196463	-0.00867711706022508	0.0331974877681882	-0.0245665905523375	0.173513404599239	0.223055066682769	0.154701979858917	0.198364233989413	0.248996291807652	0.179168626569409	0.00215828832654675	0.00261157197670396	0.00267269104596023
103	0.455496124527524	0.14	0.173766365570927	0.1068639043837	0.240668826758153	0.160492188351699	0.453832571181129	0.29177603777606	0.615889104586198	2.09	1.6	2.84	0.113923822031452	0.177198722230223	0.240473622428995	0.133723466512271	0.207995368972336	0.2822672714324	0.136859770534986	0.212963527892316	0.28891240073055	0.173766365570927	2.29597887463038	0.0184283336710344	0.3874226325164	-0.00867711706022508	0.0331974877681882	-0.0245665905523375	0.173513404599239	0.223055066682769	0.154701979858917	0.198364233989413	0.248996291807652	0.179168626569409	0.00215828832654675	0.00261157197670396	0.00267269104596023
103	0.455496124527524	0.14	0.17401724115008	0.106380359889819	0.241654122410342	0.16078163165925	0.458716885322387	0.295091959417664	0.62234181122711	1.96	1.48	2.68	0.121418706353617	0.188743911926022	0.256069117498426	0.144126966005509	0.224043627171277	0.303960288337044	0.147246341842384	0.228894444918933	0.310587691610101	0.17401724115008	2.23092527371106	0.0194472644295981	0.374723734781959	-0.00867711706022508	0.0331974877681882	-0.0245665905523375	0.173513404599239	0.223055066682769	0.154701979858917	0.198364233989413	0.248996291807652	0.179168626569409	0.00215828832654675	0.00261157197670396	0.00267269104596023
103	0.455496124527524	0.14	0.174073172016423	0.106403030291502	0.241743313741344	0.165583860501667	0.418058249037527	0.271535652978378	0.564580845096676	1.97	1.54	2.76	0.111581940698139	0.171792360379974	0.232002780061809	0.132412898583447	0.203863853326794	0.275314808070142	0.135403864877179	0.20839752939498	0.281425510780359	0.174073172016423	2.24546841240466	0.0257198646738198	0.377849163166257	-0.00867711706022508	0.0331974877681882	-0.0245665905523375	0.173513404599239	0.223055066682769	0.154701979858917	0.198364233989413	0.248996291807652	0.179168626569409	0.00215828832654675	0.00261157197670396	0.00267269104596023
103	0.455496124527524	0.14	0.174110514880254	0.108009152893285	0.240211876867224	0.163279034462381	0.455047198806928	0.294217214115911	0.615877183497945	2.18	1.51	2.95	0.110877578129661	0.171487353280836	0.23209712843201	0.129210191492965	0.199841249509679	0.270472307526393	0.131300719444471	0.203092916406035	0.274902059972902	0.174110514880254	2.36427600112519	-0.0435269913382859	0.327660706305124	-0.00867711706022508	0.0331974877681882	-0.0245665905523375	0.173513404599239	0.223055066682769	0.154701979858917	0.198364233989413	0.248996291807652	0.179168626569409	0.00215828832654675	0.00261157197670396	0.00267269104596023
103	0.455496124527524	0.14	0.174673529326458	0.107394182264899	0.241952876388016	0.16177002055637	0.448324026780705	0.288989442974916	0.607658610586495	2.06	1.56	2.77	0.114366587834071	0.177422706722856	0.240478825611641	0.134622499167215	0.208846732602501	0.283070966037788	0.137695190260274	0.213437276908826	0.289497568938623	0.174673529326458	2.29872584418605	0.0270564608009559	0.395337171367288	-0.00867711706022508	0.0331974877681882	-0.0245665905523375	0.173513404599239	0.223055066682769	0.154701979858917	0.198364233989413	0.248996291807652	0.179168626569409	0.00215828832654675	0.00261157197670396	0.00267269104596023
103	0.455496124527524	0.14	0.175604142672552	0.107758267408729	0.243450017936376	0.128161569138122	0.385651652380817	0.228608228773568	0.542695075988066	2.09	1.58	3.02	0.0893118552938934	0.150665025297063	0.212018195300232	0.104846675692698	0.17687155858057	0.248896441468442	0.106777601082631	0.180014108343767	0.253375581038278	0.175604142672552	2.32033057921783	-0.0130543171525989	0.353116195098159	-0.00867711706022508	0.0331974877681882	-0.0245665905523375	0.173513404599239	0.223055066682769	0.154701979858917	0.198364233989413	0.248996291807652	0.179168626569409	0.00215828832654675	0.00261157197670396	0.00267269104596023
103	0.455496124527524	0.14	0.175693233697539	0.108667523490821	0.242718943904257	0.185072796218496	0.469229251646312	0.315499242111581	0.622959261181042	2	1.46	2.76	0.127851946818734	0.190149025163305	0.252446103507875	0.151259904353203	0.224962732869718	0.298665561386234	0.154069553570835	0.229119980641679	0.304275170364019	0.175693233697539	2.25210032834199	0.0543296893714255	0.407474515650791	-0.00867711706022508	0.0331974877681882	-0.0245665905523375	0.173513404599239	0.223055066682769	0.154701979858917	0.198364233989413	0.248996291807652	0.179168626569409	0.00215828832654675	0.00261157197670396	0.00267269104596023
103	0.455496124527524	0.14	0.175870155297866	0.107396099008807	0.244344211586925	0.191426397869155	0.473442275116151	0.321523530801006	0.625361019431296	2.02	1.48	2.85	0.129376775560283	0.190506849734621	0.251636923908958	0.152831305756407	0.225043563455602	0.297255821154796	0.155482669543994	0.228964184443817	0.302438861547682	0.175870155297866	2.24891373730902	0.00708377986797457	0.357406898034222	-0.00867711706022508	0.0331974877681882	-0.0245665905523375	0.173513404599239	0.223055066682769	0.154701979858917	0.198364233989413	0.248996291807652	0.179168626569409	0.00215828832654675	0.00261157197670396	0.00267269104596023
103	0.455496124527524	0.14	0.175901828773846	0.107246487114177	0.244557170433514	0.141737007667827	0.388874860946896	0.239470286888093	0.538279435005699	1.89	1.47	2.55	0.101572084025728	0.164942509423098	0.228312934820468	0.121389616507376	0.197124122800933	0.272858629094489	0.124417891336088	0.201962432392475	0.279511229195395	0.175901828773846	2.09716724495917	0.0173588501823921	0.344153156723327	-0.00867711706022508	0.0331974877681882	-0.0245665905523375	0.173513404599239	0.223055066682769	0.154701979858917	0.198364233989413	0.248996291807652	0.179168626569409	0.00215828832654675	0.00261157197670396	0.00267269104596023
103	0.455496124527524	0.14	0.176025602100842	0.107204531754649	0.244846672447034	0.135276554827458	0.394879511864596	0.239004172282719	0.550754851446473	1.96	1.57	2.75	0.0983416771766544	0.162478809924402	0.22661594267215	0.116734200081662	0.192866691430071	0.26899918277848	0.119530748096162	0.197445364815968	0.27535801449186	0.176025602100842	2.21968230797283	0.0100812312181306	0.362777125555826	-0.00867711706022508	0.0331974877681882	-0.0245665905523375	0.173513404599239	0.223055066682769	0.154701979858917	0.198364233989413	0.248996291807652	0.179168626569409	0.00215828832654675	0.00261157197670396	0.00267269104596023
103	0.455496124527524	0.14	0.176737836490357	0.108568647964984	0.244907025015731	0.167070683665801	0.48311137659588	0.314694086413641	0.651528666778119	2.08	1.63	2.75	0.12367471966094	0.189862684572252	0.256050649483564	0.145366342022468	0.223163181760183	0.300960021497897	0.149188854977751	0.229088104243681	0.308783874519759	0.176737836490357	2.33987877817205	0.0643795373990077	0.445820737884873	-0.00867711706022508	0.0331974877681882	-0.0245665905523375	0.173513404599239	0.223055066682769	0.154701979858917	0.198364233989413	0.248996291807652	0.179168626569409	0.00215828832654675	0.00261157197670396	0.00267269104596023
103	0.455496124527524	0.14	0.176751810510632	0.109476450818433	0.244027170202831	0.168289665198367	0.465058085984998	0.30364081997192	0.626475351998077	2.23	1.69	2.97	0.112375706579711	0.172115300630546	0.23185489468138	0.130486607604541	0.199854064367417	0.269221521130294	0.133552639511868	0.204616427204676	0.275680350297353	0.176751810510632	2.40777645199966	0.0212738775486014	0.414829183134245	-0.00867711706022508	0.0331974877681882	-0.0245665905523375	0.173513404599239	0.223055066682769	0.154701979858917	0.198364233989413	0.248996291807652	0.179168626569409	0.00215828832654675	0.00261157197670396	0.00267269104596023
103	0.455496124527524	0.14	0.176910354489201	0.107475711161565	0.246344997816837	0.147455945600341	0.435936671481442	0.272279087266284	0.5995942556966	2.02	1.52	2.67	0.109379959321984	0.175124486688793	0.240869014055602	0.129163357907077	0.206799004979439	0.284434652051801	0.132293203174322	0.211684610936243	0.291088537698454	0.176910354489201	2.2527946004384	0.0069192954877999	0.363230480768441	-0.00867711706022508	0.0331974877681882	-0.0245665905523375	0.173513404599239	0.223055066682769	0.154701979858917	0.198364233989413	0.248996291807652	0.179168626569409	0.00215828832654675	0.00261157197670396	0.00267269104596023
103	0.455496124527524	0.14	0.178465360213537	0.11057556240742	0.246355158019655	0.136319277928576	0.376065147960872	0.228274646462957	0.523855649458786	2.01	1.45	2.74	0.0923551627400863	0.152148118413304	0.211941074086521	0.109225792455838	0.179941199942735	0.250656607429633	0.111263094715211	0.183328758204709	0.255404796499579	0.178465360213537	2.1932033129338	0.0401632163001424	0.382016083240785	-0.00867711706022508	0.0331974877681882	-0.0245665905523375	0.173513404599239	0.223055066682769	0.154701979858917	0.198364233989413	0.248996291807652	0.179168626569409	0.00215828832654675	0.00261157197670396	0.00267269104596023
103	0.455496124527524	0.14	0.179183414060133	0.110006646876341	0.248360181243925	0.168185279554745	0.448096775144379	0.29250859893026	0.603684951358498	2.12	1.39	2.79	0.113067703597731	0.173209517738668	0.233351331879605	0.132442997889819	0.202890720005915	0.27333844212201	0.134331401711074	0.205737955845161	0.277241130479797	0.179183414060133	2.22325493397901	-0.013557897080281	0.334534373240414	-0.00867711706022508	0.0331974877681882	-0.0245665905523375	0.173513404599239	0.223055066682769	0.154701979858917	0.198364233989413	0.248996291807652	0.179168626569409	0.00215828832654675	0.00261157197670396	0.00267269104596023
103	0.455496124527524	0.14	0.179737887777685	0.109434280994983	0.250041494560386	0.168729164219467	0.448789168922155	0.293262803443285	0.604315534401026	2	1.58	2.81	0.118876623474208	0.181920585996102	0.244964548517995	0.140650459162992	0.215241762457223	0.289833065751454	0.143896272001922	0.220214520548325	0.296515056931708	0.179737887777685	2.26083581314694	0.0887653330710563	0.447108639748115	-0.00867711706022508	0.0331974877681882	-0.0245665905523375	0.173513404599239	0.223055066682769	0.154701979858917	0.198364233989413	0.248996291807652	0.179168626569409	0.00215828832654675	0.00261157197670396	0.00267269104596023
103	0.455496124527524	0.14	0.180232718194292	0.11076256938162	0.249702867006965	0.17639912989468	0.464569191181544	0.30784138810142	0.621296994261668	1.88	1.4	2.65	0.131423026216349	0.198332944665144	0.265242863113939	0.157297370077425	0.237380400480062	0.317463430882699	0.160246833265808	0.241760996573396	0.323292652121997	0.180232718194292	2.11218462635496	0.0353310282273714	0.357765977771649	-0.00867711706022508	0.0331974877681882	-0.0245665905523375	0.173513404599239	0.223055066682769	0.154701979858917	0.198364233989413	0.248996291807652	0.179168626569409	0.00215828832654675	0.00261157197670396	0.00267269104596023
103	0.455496124527524	0.14	0.180469486289523	0.109831397482265	0.251107575096781	0.125508207588898	0.43910519552828	0.258139672452829	0.620070718603731	2.07	1.59	2.98	0.101873554257165	0.173290709390776	0.244707864524387	0.119846413237505	0.203863211795289	0.287880010353073	0.122141730644466	0.207745276193282	0.293231391866357	0.180469486289523	2.34191482726501	0.0455391030685697	0.427581329892127	-0.00867711706022508	0.0331974877681882	-0.0245665905523375	0.173513404599239	0.223055066682769	0.154701979858917	0.198364233989413	0.248996291807652	0.179168626569409	0.00215828832654675	0.00261157197670396	0.00267269104596023
103	0.455496124527524	0.14	0.181024691431454	0.111878303490124	0.250171079372785	0.13798287981551	0.401655889463889	0.244914048200686	0.558397730727093	2.08	1.56	2.69	0.0960465685852012	0.157515137324554	0.218983706063907	0.112842196269925	0.185059750736376	0.257277305202826	0.115695643476767	0.189668232909571	0.263804364870793	0.181024691431454	2.25234959962093	0.0200160796104764	0.378312949675654	-0.00867711706022508	0.0331974877681882	-0.0245665905523375	0.173513404599239	0.223055066682769	0.154701979858917	0.198364233989413	0.248996291807652	0.179168626569409	0.00215828832654675	0.00261157197670396	0.00267269104596023
103	0.455496124527524	0.14	0.181068960559288	0.111677321302765	0.250460599815811	0.157686320719171	0.447187343660928	0.285820285320618	0.608554402001238	2.02	1.51	2.62	0.114977718500272	0.179891292385543	0.244804866270813	0.135813614000139	0.212490618745217	0.289167623490295	0.139132679740834	0.217587957833894	0.296252142682408	0.181068960559288	2.20293885423596	-0.0173650471633978	0.328755649660777	-0.00867711706022508	0.0331974877681882	-0.0245665905523375	0.173513404599239	0.223055066682769	0.154701979858917	0.198364233989413	0.248996291807652	0.179168626569409	0.00215828832654675	0.00261157197670396	0.00267269104596023
103	0.455496124527524	0.14	0.181913422345219	0.112327769957179	0.251499074733258	0.203164325008175	0.49884541295129	0.344600054325942	0.653090771576639	1.9	1.43	2.45	0.145916791885317	0.211230153306098	0.276543514726879	0.174319606010933	0.252346262730939	0.330372919450945	0.178708852435096	0.258974609382858	0.338790952123895	0.181913422345219	2.03771264183388	-0.000834897384280679	0.308799204397368	-0.00867711706022508	0.0331974877681882	-0.0245665905523375	0.173513404599239	0.223055066682769	0.154701979858917	0.198364233989413	0.248996291807652	0.179168626569409	0.00215828832654675	0.00261157197670396	0.00267269104596023
103	0.455496124527524	0.14	0.182061160354769	0.112908331102922	0.251213989606616	0.145963577896361	0.40520815091729	0.252177093077186	0.558239208757394	1.89	1.39	2.63	0.106899151554062	0.171769794818716	0.23664043808337	0.127739074285073	0.20525620887817	0.282773343471267	0.130101040126218	0.209072512316743	0.28799789582572	0.182061160354769	2.10607181098551	0.0239134053934779	0.346667835002102	-0.00867711706022508	0.0331974877681882	-0.0245665905523375	0.173513404599239	0.223055066682769	0.154701979858917	0.198364233989413	0.248996291807652	0.179168626569409	0.00215828832654675	0.00261157197670396	0.00267269104596023
103	0.455496124527524	0.14	0.18233869442542	0.112300837613006	0.252376551237833	0.193524482856633	0.473660487958361	0.322694102973078	0.624626872943643	1.93	1.4	2.73	0.13449051158455	0.197409375492128	0.260328239399705	0.160097478662476	0.234996081941101	0.309894685219726	0.162718137618936	0.238842608816879	0.314934318091746	0.18233869442542	2.17523569140213	0.0548279207793291	0.395092932821882	-0.00867711706022508	0.0331974877681882	-0.0245665905523375	0.173513404599239	0.223055066682769	0.154701979858917	0.198364233989413	0.248996291807652	0.179168626569409	0.00215828832654675	0.00261157197670396	0.00267269104596023
103	0.455496124527524	0.14	0.182997460041097	0.111576271111703	0.254418648970492	0.165469337586628	0.456045143802618	0.296142486146154	0.615947801459081	1.88	1.43	2.62	0.126213588673439	0.194362838461538	0.262512088249636	0.151003605588235	0.232538268727892	0.314072931867549	0.154226916511917	0.237463399037733	0.320779991451553	0.182997460041097	2.13002028743217	0.00599158147774872	0.335195303739932	-0.00867711706022508	0.0331974877681882	-0.0245665905523375	0.173513404599239	0.223055066682769	0.154701979858917	0.198364233989413	0.248996291807652	0.179168626569409	0.00215828832654675	0.00261157197670396	0.00267269104596023
103	0.455496124527524	0.14	0.183138820646262	0.112493703971362	0.253783937321163	0.161211059665127	0.459316133043417	0.295737681478449	0.622894584608385	1.97	1.41	2.76	0.12126849183901	0.188344530372469	0.255420568905927	0.143840568893684	0.223401676609907	0.302962784326129	0.146154426438115	0.226990586011948	0.307860001139784	0.183138820646262	2.20008129941192	0.0569919203497241	0.401119362001159	-0.00867711706022508	0.0331974877681882	-0.0245665905523375	0.173513404599239	0.223055066682769	0.154701979858917	0.198364233989413	0.248996291807652	0.179168626569409	0.00215828832654675	0.00261157197670396	0.00267269104596023
103	0.455496124527524	0.14	0.183627726501138	0.111829515506617	0.255425937495658	0.139757709060525	0.437665250125864	0.268133894229343	0.607196606022384	1.99	1.58	2.59	0.109330194294451	0.178455718810627	0.247581243326803	0.129520334769689	0.211411354302249	0.29330237383481	0.133180857312734	0.217320546826795	0.301639946482033	0.183627726501138	2.20379497768096	-0.0119529463767855	0.339653359002129	-0.00867711706022508	0.0331974877681882	-0.0245665905523375	0.173513404599239	0.223055066682769	0.154701979858917	0.198364233989413	0.248996291807652	0.179168626569409	0.00215828832654675	0.00261157197670396	0.00267269104596023
103	0.455496124527524	0.14	0.184423656044139	0.111706158177675	0.257141153910603	0.126927156131684	0.402349411681882	0.237595096822892	0.567103726540872	1.96	1.5	2.61	0.0980240340824252	0.165996323035015	0.233968611987605	0.116425753867562	0.197158250315879	0.277890746764195	0.119278021540958	0.20200970836795	0.284817403100809	0.184423656044139	2.15592176855178	-0.0298689093487486	0.305592531534121	-0.00867711706022508	0.0331974877681882	-0.0245665905523375	0.173513404599239	0.223055066682769	0.154701979858917	0.198364233989413	0.248996291807652	0.179168626569409	0.00215828832654675	0.00261157197670396	0.00267269104596023
103	0.455496124527524	0.14	0.184850422556032	0.114149123684144	0.25555172142792	0.159961227724744	0.460392401793831	0.295668769429499	0.625116034158162	2.03	1.59	2.72	0.118341075302716	0.184271514352392	0.250201953402067	0.139635653120378	0.217429774000767	0.295223894881157	0.143208140842466	0.223003185742573	0.302729303258199	0.184850422556032	2.23595782415294	-0.0248506626217206	0.336851289556	-0.00867711706022508	0.0331974877681882	-0.0245665905523375	0.173513404599239	0.223055066682769	0.154701979858917	0.198364233989413	0.248996291807652	0.179168626569409	0.00215828832654675	0.00261157197670396	0.00267269104596023
103	0.455496124527524	0.14	0.184889528583393	0.112808387311467	0.256970669855319	0.173069276918579	0.474760383510015	0.312734459165464	0.636786307854566	1.91	1.42	2.53	0.131715568589767	0.199956647005861	0.268197725421955	0.157163571345284	0.238589113603924	0.320014655862565	0.160772614314811	0.244023476220176	0.327380514488487	0.184889528583393	2.13859477676068	-0.0474000480105241	0.282577138491303	-0.00867711706022508	0.0331974877681882	-0.0245665905523375	0.173513404599239	0.223055066682769	0.154701979858917	0.198364233989413	0.248996291807652	0.179168626569409	0.00215828832654675	0.00261157197670396	0.00267269104596023
103	0.455496124527524	0.14	0.185956222486621	0.112533930400042	0.259378514573201	0.154546847047374	0.440877938798219	0.279880662616792	0.601875214979646	1.97	1.49	2.61	0.114991059698223	0.181137992550022	0.24728492540182	0.136453225859821	0.214945957312581	0.29343868876534	0.139678691576414	0.220002770655901	0.30038841464005	0.185956222486621	2.14875480783841	-0.01366011700335	0.323529995474811	-0.00867711706022508	0.0331974877681882	-0.0245665905523375	0.173513404599239	0.223055066682769	0.154701979858917	0.198364233989413	0.248996291807652	0.179168626569409	0.00215828832654675	0.00261157197670396	0.00267269104596023
103	0.455496124527524	0.14	0.185957597705514	0.114074616591331	0.257840578819696	0.12642352960691	0.424329323435696	0.250178707515089	0.598479939356303	2.05	1.6	2.56	0.0992737234375346	0.168378645487449	0.237483567537364	0.116922800830859	0.198313331552297	0.279703862273735	0.120285926204315	0.204059964999305	0.287964290486661	0.185957597705514	2.22178386646718	0.0346974501698473	0.391761139926351	-0.00867711706022508	0.0331974877681882	-0.0245665905523375	0.173513404599239	0.223055066682769	0.154701979858917	0.198364233989413	0.248996291807652	0.179168626569409	0.00215828832654675	0.00261157197670396	0.00267269104596023
103	0.455496124527524	0.14	0.187830631188102	0.114036007387366	0.261625254988839	0.118891730898465	0.410219604836671	0.235862083250294	0.584577126423047	1.82	1.35	2.41	0.10349837765513	0.180008007212712	0.256517636770293	0.124666945115433	0.216825121938644	0.308983298761856	0.127516829101592	0.221704536371658	0.316104477991891	0.187830631188102	2.05938781218346	-0.0384232861834936	0.275830565168278	-0.00867711706022508	0.0331974877681882	-0.0245665905523375	0.173513404599239	0.223055066682769	0.154701979858917	0.198364233989413	0.248996291807652	0.179168626569409	0.00215828832654675	0.00261157197670396	0.00267269104596023
103	0.455496124527524	0.14	0.188757558524863	0.115908553918745	0.26160656313098	0.182086732216734	0.46907356773318	0.313855991226233	0.624291144240127	1.98	1.47	2.79	0.12806257342812	0.191395958306626	0.254729343185131	0.151735127457486	0.226775781175474	0.301816434893463	0.154575588505681	0.230952800918635	0.307411110317517	0.188757558524863	2.17905709503894	0.00129288707513073	0.341527804302271	-0.00867711706022508	0.0331974877681882	-0.0245665905523375	0.173513404599239	0.223055066682769	0.154701979858917	0.198364233989413	0.248996291807652	0.179168626569409	0.00215828832654675	0.00261157197670396	0.00267269104596023
103	0.455496124527524	0.14	0.188814489298629	0.116035069362263	0.261593909234995	0.16696363928196	0.493865572863541	0.321633018691957	0.666098127035125	1.97	1.46	2.68	0.132116444550323	0.202864008918905	0.273611573287487	0.156767407955365	0.240715415510121	0.324663423064876	0.160088041711583	0.245792047630494	0.331427327921324	0.188814489298629	2.23816456018633	0.00989656147384086	0.363986781993068	-0.00867711706022508	0.0331974877681882	-0.0245665905523375	0.173513404599239	0.223055066682769	0.154701979858917	0.198364233989413	0.248996291807652	0.179168626569409	0.00215828832654675	0.00261157197670396	0.00267269104596023
103	0.455496124527524	0.14	0.189087700089331	0.116471424515865	0.261703975662797	0.138450460378326	0.380033552630152	0.232020393423986	0.528046711836318	1.9	1.36	2.62	0.0981412978373216	0.160748740774247	0.223356183711173	0.117216190643826	0.191992111981055	0.266768033318284	0.119257869327878	0.195258514085701	0.271399140876838	0.189087700089331	2.09123429061779	0.0541301131790069	0.374115355562339	-0.00867711706022508	0.0331974877681882	-0.0245665905523375	0.173513404599239	0.223055066682769	0.154701979858917	0.198364233989413	0.248996291807652	0.179168626569409	0.00215828832654675	0.00261157197670396	0.00267269104596023
103	0.455496124527524	0.14	0.190172428793702	0.116531410705611	0.263813446881793	0.159831489235195	0.453455223004438	0.291135274128354	0.615775171880521	2	1.59	2.72	0.118141023179855	0.184009526747952	0.249878030316049	0.139812622431032	0.217763938337984	0.295715254244936	0.14336306531371	0.223274848741895	0.303204716846335	0.190172428793702	2.22823422973336	0.0255991920517629	0.379470121812281	-0.00867711706022508	0.0331974877681882	-0.0245665905523375	0.173513404599239	0.223055066682769	0.154701979858917	0.198364233989413	0.248996291807652	0.179168626569409	0.00215828832654675	0.00261157197670396	0.00267269104596023
103	0.455496124527524	0.14	0.190492705627169	0.117673627007126	0.263311784247212	0.162056621286458	0.457150860552659	0.294850699818831	0.619451021286487	2.02	1.49	2.68	0.118542894839718	0.183794667679874	0.24904644052003	0.140007758530064	0.217074835960691	0.294141913391318	0.143102325029281	0.221851713587711	0.30058706085332	0.190492705627169	2.20809982687463	-0.00750635786547407	0.342858480961105	-0.00867711706022508	0.0331974877681882	-0.0245665905523375	0.173513404599239	0.223055066682769	0.154701979858917	0.198364233989413	0.248996291807652	0.179168626569409	0.00215828832654675	0.00261157197670396	0.00267269104596023
103	0.455496124527524	0.14	0.190541761774617	0.115400790105479	0.265682733443755	0.152962470121166	0.461920342418335	0.29220877970794	0.631631905128731	2.1	1.61	2.8	0.113892476542322	0.180039942043781	0.24618740754524	0.1336378893375	0.211253267833158	0.288868646328816	0.136901674702398	0.216314255655107	0.295967307565297	0.190541761774617	2.28411543356681	-0.00396937526210799	0.368595651744955	-0.00867711706022508	0.0331974877681882	-0.0245665905523375	0.173513404599239	0.223055066682769	0.154701979858917	0.198364233989413	0.248996291807652	0.179168626569409	0.00215828832654675	0.00261157197670396	0.00267269104596023
103	0.455496124527524	0.14	0.190663153498346	0.118331340946779	0.262994966049913	0.142621152312509	0.451499106463231	0.278662086906907	0.624336126019555	2.13	1.68	2.81	0.107149922509161	0.173608454625018	0.240066986740874	0.125375707260978	0.20313857700864	0.280901446756303	0.128768412462864	0.208563251520741	0.288414472961995	0.190663153498346	2.32183089350934	-0.0620594837875672	0.319026628634927	-0.00867711706022508	0.0331974877681882	-0.0245665905523375	0.173513404599239	0.223055066682769	0.154701979858917	0.198364233989413	0.248996291807652	0.179168626569409	0.00215828832654675	0.00261157197670396	0.00267269104596023
103	0.455496124527524	0.14	0.191192427855704	0.11642672775648	0.265958127954927	0.19991710423379	0.476880196416634	0.327931308146606	0.625829084686662	1.84	1.29	2.37	0.142417302105923	0.207104321283763	0.271791340461604	0.171130771106437	0.248859665761719	0.326588560417001	0.174633227683849	0.254048560013234	0.333270394924368	0.191192427855704	1.98773198605423	-0.0153706816286863	0.277229200377152	-0.00867711706022508	0.0331974877681882	-0.0245665905523375	0.173513404599239	0.223055066682769	0.154701979858917	0.198364233989413	0.248996291807652	0.179168626569409	0.00215828832654675	0.00261157197670396	0.00267269104596023
103	0.455496124527524	0.14	0.19152488810686	0.117758718435034	0.265291057778687	0.153283359586402	0.476143601045143	0.301422661681045	0.650864540409242	2.11	1.6	2.84	0.117008841395625	0.184833518440583	0.252658195485541	0.137179439456228	0.216696090226816	0.296212740997404	0.140396720840545	0.221751398663707	0.30312639538206	0.19152488810686	2.33251365853527	-0.0212872575527761	0.355969290213595	-0.00867711706022508	0.0331974877681882	-0.0245665905523375	0.173513404599239	0.223055066682769	0.154701979858917	0.198364233989413	0.248996291807652	0.179168626569409	0.00215828832654675	0.00261157197670396	0.00267269104596023
103	0.455496124527524	0.14	0.192170781509301	0.119030698044225	0.265310864974378	0.164248281985081	0.508393286438639	0.32934363099027	0.687442941887007	2.18	1.56	2.76	0.124247357397661	0.19179518416307	0.259343010928478	0.14482142222597	0.223554463679165	0.30228750513236	0.148184104008897	0.228694712312828	0.309367524727409	0.192170781509301	2.31683652519717	-0.00582194399993236	0.367173707527833	-0.00867711706022508	0.0331974877681882	-0.0245665905523375	0.173513404599239	0.223055066682769	0.154701979858917	0.198364233989413	0.248996291807652	0.179168626569409	0.00215828832654675	0.00261157197670396	0.00267269104596023
103	0.455496124527524	0.14	0.192490722309308	0.1194600025777	0.265521442040916	0.170761155196458	0.46407629895096	0.304407474668461	0.623745123233459	2.02	1.43	2.59	0.122292024241698	0.18643704482986	0.250582065418022	0.144412188470321	0.220159751404615	0.295907314338909	0.147609698954164	0.224959138156652	0.302354864535691	0.192490722309308	2.18069519230149	0.0613982083361839	0.401914456636136	-0.00867711706022508	0.0331974877681882	-0.0245665905523375	0.173513404599239	0.223055066682769	0.154701979858917	0.198364233989413	0.248996291807652	0.179168626569409	0.00215828832654675	0.00261157197670396	0.00267269104596023
103	0.455496124527524	0.14	0.193114428505736	0.118629771689736	0.267599085321737	0.160254558540019	0.500641880006993	0.321712659643396	0.67957110037059	1.98	1.53	2.61	0.131333357927797	0.204377966641056	0.277422575354316	0.155627316384856	0.242183668935257	0.328740021485658	0.15954719454689	0.248290506413747	0.337126457588641	0.193114428505736	2.16081449623747	0.0270045543777792	0.367925123664653	-0.00867711706022508	0.0331974877681882	-0.0245665905523375	0.173513404599239	0.223055066682769	0.154701979858917	0.198364233989413	0.248996291807652	0.179168626569409	0.00215828832654675	0.00261157197670396	0.00267269104596023
103	0.455496124527524	0.14	0.193132533661986	0.119468827018499	0.266796240305473	0.146496314933818	0.413455313714772	0.257642421339628	0.569268206089916	1.98	1.5	2.61	0.105190713681213	0.168806283137726	0.232421852594239	0.124652147114382	0.200037293247056	0.27542243937973	0.127660845013588	0.204884806278915	0.282100026132275	0.193132533661986	2.12561108314278	-0.0624695496955389	0.273109526483609	-0.00867711706022508	0.0331974877681882	-0.0245665905523375	0.173513404599239	0.223055066682769	0.154701979858917	0.198364233989413	0.248996291807652	0.179168626569409	0.00215828832654675	0.00261157197670396	0.00267269104596023
103	0.455496124527524	0.14	0.193731734589683	0.119110501011281	0.268352968168084	0.17279609310052	0.48921263422392	0.322094932274531	0.656330336173308	2.02	1.47	2.64	0.129298165778004	0.196384015836253	0.263469865894502	0.152660423878277	0.231867690621028	0.311074957363779	0.156056094323547	0.23702068926068	0.317679908126592	0.193731734589683	2.18386539074964	0.00490161329844449	0.348953893818888	-0.00867711706022508	0.0331974877681882	-0.0245665905523375	0.173513404599239	0.223055066682769	0.154701979858917	0.198364233989413	0.248996291807652	0.179168626569409	0.00215828832654675	0.00261157197670396	0.00267269104596023
103	0.455496124527524	0.14	0.193766841160859	0.117227217712144	0.270306464609574	0.153860770070606	0.424412149624301	0.269019585129497	0.579804714119105	1.91	1.39	2.46	0.113238661991212	0.178648197428211	0.24405773286521	0.135099291294487	0.213136083023146	0.291172874751805	0.138242116861738	0.218169943081682	0.298052627285163	0.193766841160859	2.05962858937589	0.0403523601777205	0.353151049764664	-0.00867711706022508	0.0331974877681882	-0.0245665905523375	0.173513404599239	0.223055066682769	0.154701979858917	0.198364233989413	0.248996291807652	0.179168626569409	0.00215828832654675	0.00261157197670396	0.00267269104596023
103	0.455496124527524	0.14	0.19377471927916	0.118285158365145	0.269264280193175	0.164129543865111	0.471528360254411	0.305390203958521	0.637666516550301	1.92	1.55	2.66	0.127858798148525	0.19741644837849	0.266974098608455	0.152357760039575	0.23524331767123	0.318128875302884	0.156162145261715	0.241281556351169	0.326125985642477	0.19377471927916	2.19077782964682	0.0123228287055974	0.354374993535764	-0.00867711706022508	0.0331974877681882	-0.0245665905523375	0.173513404599239	0.223055066682769	0.154701979858917	0.198364233989413	0.248996291807652	0.179168626569409	0.00215828832654675	0.00261157197670396	0.00267269104596023
103	0.455496124527524	0.14	0.195120841052292	0.118713913459499	0.271527768645086	0.151129236186142	0.451358668539543	0.284344316249787	0.6183730208293	1.96	1.5	2.67	0.117000718744524	0.185723032298303	0.254445345852081	0.138883814233195	0.220459527029618	0.302035239826041	0.142118380023874	0.225546551410827	0.308910532576954	0.195120841052292	2.17098208647621	-0.0291371751543087	0.310659262670791	-0.00867711706022508	0.0331974877681882	-0.0245665905523375	0.173513404599239	0.223055066682769	0.154701979858917	0.198364233989413	0.248996291807652	0.179168626569409	0.00215828832654675	0.00261157197670396	0.00267269104596023
103	0.455496124527524	0.14	0.195948264185868	0.119978108478922	0.271918419892813	0.138960193392021	0.404342712441908	0.247197377990883	0.561488046892934	1.88	1.48	2.56	0.105476081656636	0.172528063612234	0.239580045567831	0.126226469113932	0.206469637009558	0.286712804905184	0.129347807679061	0.211575930521677	0.293879398617281	0.195948264185868	2.08904700563263	-0.0549157284962596	0.267875084388507	-0.00867711706022508	0.0331974877681882	-0.0245665905523375	0.173513404599239	0.223055066682769	0.154701979858917	0.198364233989413	0.248996291807652	0.179168626569409	0.00215828832654675	0.00261157197670396	0.00267269104596023
103	0.455496124527524	0.14	0.195987848308679	0.121260272055333	0.270715424562026	0.159166809974545	0.474563286355796	0.304265789146925	0.644860783564667	2.05	1.58	2.87	0.120660610332956	0.188194328168959	0.255728046004963	0.142093103526423	0.221622583225851	0.301152062925279	0.145163215304819	0.226297322698477	0.307549921195277	0.195987848308679	2.2738637103411	0.0157325271761872	0.379400193027027	-0.00867711706022508	0.0331974877681882	-0.0245665905523375	0.173513404599239	0.223055066682769	0.154701979858917	0.198364233989413	0.248996291807652	0.179168626569409	0.00215828832654675	0.00261157197670396	0.00267269104596023
103	0.455496124527524	0.14	0.196381329764621	0.121630037100198	0.271132622429044	0.167538360916889	0.501435294290689	0.326923274730136	0.675947313851243	2.06	1.5	2.6	0.129428441610088	0.198517492405252	0.267606543200416	0.152364351803902	0.233696617805099	0.315028883806295	0.156041903753839	0.239482390661794	0.322754736916802	0.196381329764621	2.21084170013838	7.56414017848457e-06	0.354751398824225	-0.00867711706022508	0.0331974877681882	-0.0245665905523375	0.173513404599239	0.223055066682769	0.154701979858917	0.198364233989413	0.248996291807652	0.179168626569409	0.00215828832654675	0.00261157197670396	0.00267269104596023
103	0.455496124527524	0.14	0.197113371836999	0.120374487945888	0.27385225572811	0.133890679016269	0.446860480429521	0.269413508017669	0.624307452841373	2.03	1.38	2.66	0.107973979314006	0.179090145201553	0.250206311089099	0.127438776733566	0.211375269991202	0.295311763248838	0.129701613248665	0.21502608053147	0.300538618680241	0.197113371836999	2.19499975629044	-0.0402260570326126	0.301079734420339	-0.00867711706022508	0.0331974877681882	-0.0245665905523375	0.173513404599239	0.223055066682769	0.154701979858917	0.198364233989413	0.248996291807652	0.179168626569409	0.00215828832654675	0.00261157197670396	0.00267269104596023
103	0.455496124527524	0.14	0.199373325380137	0.122483616416816	0.276263034343458	0.14037463681736	0.47072314689339	0.288853047749166	0.652593246037614	1.96	1.44	2.54	0.119134620648473	0.194145168183573	0.269155715718673	0.141489732832862	0.230575695188876	0.319661657544891	0.14484891829448	0.236045490787865	0.327151966361373	0.199373325380137	2.13486704842151	0.00641915167262758	0.340969353049734	-0.00867711706022508	0.0331974877681882	-0.0245665905523375	0.173513404599239	0.223055066682769	0.154701979858917	0.198364233989413	0.248996291807652	0.179168626569409	0.00215828832654675	0.00261157197670396	0.00267269104596023
103	0.455496124527524	0.14	0.199878851715631	0.121610869158845	0.278146834272416	0.143337378234452	0.461123769058867	0.285117494241131	0.637130043876603	2.09	1.58	2.63	0.111317767804455	0.180035493051149	0.248753218297843	0.130662967346753	0.21132270448615	0.291982441625548	0.134179307046824	0.217114411296007	0.29985049515235	0.199878851715631	2.22776211808266	-0.0264161742872007	0.332334835783469	-0.00867711706022508	0.0331974877681882	-0.0245665905523375	0.173513404599239	0.223055066682769	0.154701979858917	0.198364233989413	0.248996291807652	0.179168626569409	0.00215828832654675	0.00261157197670396	0.00267269104596023
103	0.455496124527524	0.14	0.199983903896806	0.120955574695426	0.279012233098186	0.144655699980572	0.464320708180811	0.288039417388573	0.640601998973049	2.11	1.58	2.76	0.111817756703617	0.180250676975132	0.248683597246648	0.131094490817432	0.211324850490298	0.291555210163164	0.134233811029662	0.21642168577045	0.298507067281753	0.199983903896806	2.2536975150146	0.0180536696291153	0.383402320778336	-0.00867711706022508	0.0331974877681882	-0.0245665905523375	0.173513404599239	0.223055066682769	0.154701979858917	0.198364233989413	0.248996291807652	0.179168626569409	0.00215828832654675	0.00261157197670396	0.00267269104596023
103	0.455496124527524	0.14	0.200234865672989	0.122162371028369	0.278307360317609	0.150309984063918	0.483238314234753	0.303854536666703	0.662622091802804	1.97	1.44	2.74	0.124817467624847	0.198504795431911	0.272192123238976	0.148107552507676	0.235544431175471	0.322981309843265	0.150822398833526	0.239894994661063	0.329003753967396	0.200234865672989	2.18725910869278	-0.0906074004479768	0.249577079881338	-0.00867711706022508	0.0331974877681882	-0.0245665905523375	0.173513404599239	0.223055066682769	0.154701979858917	0.198364233989413	0.248996291807652	0.179168626569409	0.00215828832654675	0.00261157197670396	0.00267269104596023
103	0.455496124527524	0.14	0.2003250851411	0.123190395157159	0.277459775125041	0.165844900184236	0.504869346950872	0.328087849251097	0.681650844650646	2.13	1.65	2.82	0.126463050052832	0.194604334294393	0.262745618535953	0.148047879816923	0.22781958116171	0.307591282506496	0.151778054050192	0.233758014756495	0.315509299473342	0.2003250851411	2.30666823144087	-0.0176504639094506	0.356763645773942	-0.00867711706022508	0.0331974877681882	-0.0245665905523375	0.173513404599239	0.223055066682769	0.154701979858917	0.198364233989413	0.248996291807652	0.179168626569409	0.00215828832654675	0.00261157197670396	0.00267269104596023
103	0.455496124527524	0.14	0.200339945306554	0.123675037313401	0.277004853299708	0.167436464233609	0.479983710147032	0.312876329940819	0.647091090353246	2	1.49	2.73	0.126954085826857	0.194760316784033	0.262566547741209	0.150239947155515	0.230483166501085	0.310726385846656	0.153462496929798	0.235487450046639	0.317216277252009	0.200339945306554	2.18181532649553	0.0429051676173544	0.386503406815481	-0.00867711706022508	0.0331974877681882	-0.0245665905523375	0.173513404599239	0.223055066682769	0.154701979858917	0.198364233989413	0.248996291807652	0.179168626569409	0.00215828832654675	0.00261157197670396	0.00267269104596023
103	0.455496124527524	0.14	0.200746549545554	0.122844145993197	0.278648953097911	0.138828155027359	0.43877842101366	0.26815570229511	0.609401139732211	2.02	1.47	2.78	0.107996734509128	0.176713141794005	0.245429549078882	0.127599283331498	0.208788444860493	0.289977606389488	0.130000042488931	0.212811845560975	0.295440256360825	0.200746549545554	2.19667023585918	0.0605872882781224	0.408380406703141	-0.00867711706022508	0.0331974877681882	-0.0245665905523375	0.173513404599239	0.223055066682769	0.154701979858917	0.198364233989413	0.248996291807652	0.179168626569409	0.00215828832654675	0.00261157197670396	0.00267269104596023
103	0.455496124527524	0.14	0.20083320377358	0.123218036996201	0.278448370550958	0.180349696138762	0.51915718562135	0.346358304685893	0.691956066556808	2.08	1.49	2.69	0.135703256292446	0.203405894021598	0.27110853175075	0.159402713986192	0.238929060611166	0.31845540723614	0.162888963125161	0.244101651235701	0.325415046912618	0.20083320377358	2.20648210753552	0.0199017936466775	0.368675778677918	-0.00867711706022508	0.0331974877681882	-0.0245665905523375	0.173513404599239	0.223055066682769	0.154701979858917	0.198364233989413	0.248996291807652	0.179168626569409	0.00215828832654675	0.00261157197670396	0.00267269104596023
103	0.455496124527524	0.14	0.201827669431434	0.12333261910139	0.280322719761478	0.124789092814659	0.395937025851114	0.23222536103972	0.559648690662507	2.01	1.49	2.59	0.0936628715622068	0.159692286118018	0.22572170067383	0.110698427189974	0.18873737920682	0.266776331223667	0.113396857180373	0.193318754579295	0.273284559543845	0.201827669431434	2.11669925769113	0.0205680602824329	0.356442514490279	-0.00867711706022508	0.0331974877681882	-0.0245665905523375	0.173513404599239	0.223055066682769	0.154701979858917	0.198364233989413	0.248996291807652	0.179168626569409	0.00215828832654675	0.00261157197670396	0.00267269104596023
103	0.455496124527524	0.14	0.202640882642122	0.123503805621691	0.281777959662552	0.175240126353691	0.492929602998604	0.32596771578904	0.659891490208168	2	1.51	2.6	0.132116109094086	0.199786475933141	0.267456842772196	0.156310394143283	0.236373164572742	0.316435935002202	0.160257403423361	0.242348502395089	0.324468922638448	0.202640882642122	2.14426664676213	0.0227849898380928	0.356418441518403	-0.00867711706022508	0.0331974877681882	-0.0245665905523375	0.173513404599239	0.223055066682769	0.154701979858917	0.198364233989413	0.248996291807652	0.179168626569409	0.00215828832654675	0.00261157197670396	0.00267269104596023
103	0.455496124527524	0.14	0.20303367771801	0.122841756973582	0.283225598462437	0.144001649862022	0.473746371251373	0.29340968387794	0.654083058624806	2.09	1.5	2.81	0.11458829208912	0.185017027548743	0.255445763008367	0.134509915837354	0.217182963026481	0.299856010215608	0.137131584582676	0.221375410319961	0.305746500048917	0.20303367771801	2.26345127108758	-0.0326450861149355	0.329494954268093	-0.00867711706022508	0.0331974877681882	-0.0245665905523375	0.173513404599239	0.223055066682769	0.154701979858917	0.198364233989413	0.248996291807652	0.179168626569409	0.00215828832654675	0.00261157197670396	0.00267269104596023
103	0.455496124527524	0.14	0.203628984790786	0.126391870686935	0.280866098894636	0.181383789027344	0.534270989318202	0.357061085539569	0.711480893096834	1.95	1.45	2.63	0.147904494986128	0.221309697586999	0.29471490018787	0.17582598319416	0.26308865847712	0.35035133376008	0.179656777566407	0.268735487652156	0.357809932579419	0.203628984790786	2.15977849147577	0.0150576240589121	0.353735079359026	-0.00867711706022508	0.0331974877681882	-0.0245665905523375	0.173513404599239	0.223055066682769	0.154701979858917	0.198364233989413	0.248996291807652	0.179168626569409	0.00215828832654675	0.00261157197670396	0.00267269104596023
103	0.455496124527524	0.14	0.204840935813199	0.124364413824905	0.285317457801493	0.192279755986712	0.510104143459114	0.346871123514147	0.673337163404082	1.93	1.46	2.59	0.144520549356345	0.212530032176785	0.280539514997224	0.172024953130197	0.25297764910804	0.333930345085884	0.17604639362944	0.258845110770899	0.341689430984343	0.204840935813199	2.12106404477355	-0.00562393535660552	0.320182533954355	-0.00867711706022508	0.0331974877681882	-0.0245665905523375	0.173513404599239	0.223055066682769	0.154701979858917	0.198364233989413	0.248996291807652	0.179168626569409	0.00215828832654675	0.00261157197670396	0.00267269104596023
103	0.455496124527524	0.14	0.204847841521585	0.1253086292843	0.284387053758871	0.16428233587125	0.507203421745058	0.32859497548034	0.685811868009775	1.93	1.46	2.57	0.137226405800871	0.211816089014245	0.286405772227619	0.163427813352055	0.252259323257469	0.341090833162882	0.167284412250137	0.258133706294867	0.349009639102587	0.204847841521585	2.12513292552756	0.0664186504998746	0.40081000915398	-0.00867711706022508	0.0331974877681882	-0.0245665905523375	0.173513404599239	0.223055066682769	0.154701979858917	0.198364233989413	0.248996291807652	0.179168626569409	0.00215828832654675	0.00261157197670396	0.00267269104596023
103	0.455496124527524	0.14	0.208982102686862	0.129551494753339	0.288412710620386	0.136275581998349	0.434094488302086	0.263467270556844	0.604721706047327	1.98	1.46	2.59	0.107760377835805	0.177548376225277	0.247336374614748	0.127746792843369	0.210478434586471	0.293210076329573	0.130653410964445	0.215203533072235	0.300036753148027	0.208982102686862	2.1323505931697	0.00142253043696408	0.336480052192732	-0.00867711706022508	0.0331974877681882	-0.0245665905523375	0.173513404599239	0.223055066682769	0.154701979858917	0.198364233989413	0.248996291807652	0.179168626569409	0.00215828832654675	0.00261157197670396	0.00267269104596023
103	0.455496124527524	0.14	0.209286815940347	0.126909584806512	0.291664047074182	0.152920929766985	0.462189004404408	0.292351507102608	0.632026501706209	1.94	1.43	2.58	0.121608520658341	0.192255280799509	0.262902040940677	0.144700303643247	0.228761910416338	0.312823517189428	0.147863343788558	0.233798770749206	0.319711805015427	0.209286815940347	2.09710367683993	-0.0478968824376761	0.277603032208331	-0.00867711706022508	0.0331974877681882	-0.0245665905523375	0.173513404599239	0.223055066682769	0.154701979858917	0.198364233989413	0.248996291807652	0.179168626569409	0.00215828832654675	0.00261157197670396	0.00267269104596023
103	0.455496124527524	0.14	0.209586706140439	0.129614927594052	0.289558484686826	0.13129696745492	0.464318115841474	0.277847926810686	0.650788304872261	1.98	1.51	2.66	0.113425693325247	0.189548307296443	0.265670921267639	0.134406927299993	0.224610534101615	0.314814140903237	0.137586851458946	0.229941378732201	0.322200716196403	0.209586706140439	2.22224929970784	0.0925422062916267	0.449474746838568	-0.00867711706022508	0.0331974877681882	-0.0245665905523375	0.173513404599239	0.223055066682769	0.154701979858917	0.198364233989413	0.248996291807652	0.179168626569409	0.00215828832654675	0.00261157197670396	0.00267269104596023
103	0.455496124527524	0.14	0.209960274655654	0.130332833204663	0.289587716106645	0.140221035177335	0.460341457465699	0.282369173776696	0.638313741154702	2	1.48	2.62	0.114548495260217	0.186746380822336	0.258944266384454	0.135552043704018	0.22098809344716	0.306424143190302	0.138642566038158	0.226173691146687	0.313449751626414	0.209960274655654	2.14829668949259	0.0575511054202081	0.396906584554564	-0.00867711706022508	0.0331974877681882	-0.0245665905523375	0.173513404599239	0.223055066682769	0.154701979858917	0.198364233989413	0.248996291807652	0.179168626569409	0.00215828832654675	0.00261157197670396	0.00267269104596023
103	0.455496124527524	0.14	0.210063984073458	0.128115543123352	0.292012425023564	0.143269645547559	0.493059552574411	0.30481179010691	0.681307315041913	2.08	1.56	2.72	0.119646757143769	0.193539024601361	0.267431292058953	0.140596467102274	0.227427000571979	0.314257534041684	0.143982638654029	0.233003647797076	0.321858525757352	0.210063984073458	2.24846376321009	-0.00605245202853791	0.357337711252059	-0.00867711706022508	0.0331974877681882	-0.0245665905523375	0.173513404599239	0.223055066682769	0.154701979858917	0.198364233989413	0.248996291807652	0.179168626569409	0.00215828832654675	0.00261157197670396	0.00267269104596023
103	0.455496124527524	0.14	0.210507840389354	0.127780082256971	0.293235598521738	0.150541324692366	0.493013224747773	0.310166455126802	0.675859994368745	2.02	1.38	2.55	0.124651341784501	0.19813477236663	0.27161820294876	0.147209832114325	0.233991757798538	0.320773683482751	0.150275262260447	0.238621592980752	0.32736005010309	0.210507840389354	2.12501138962351	0.0467586001675026	0.379324377212663	-0.00867711706022508	0.0331974877681882	-0.0245665905523375	0.173513404599239	0.223055066682769	0.154701979858917	0.198364233989413	0.248996291807652	0.179168626569409	0.00215828832654675	0.00261157197670396	0.00267269104596023
103	0.455496124527524	0.14	0.210942007749976	0.13074845361814	0.291135561881813	0.177524935985874	0.481200552175898	0.319488173216375	0.642912931135421	2.02	1.49	2.72	0.128523693283767	0.193577344517067	0.258630995750366	0.151814930182947	0.228657691760951	0.305500453338956	0.155009803179133	0.233454322361831	0.312000176333095	0.210942007749976	2.16786690067396	0.0363446611764441	0.380030813254683	-0.00867711706022508	0.0331974877681882	-0.0245665905523375	0.173513404599239	0.223055066682769	0.154701979858917	0.198364233989413	0.248996291807652	0.179168626569409	0.00215828832654675	0.00261157197670396	0.00267269104596023
103	0.455496124527524	0.14	0.211624244129328	0.131090717176497	0.292157771082159	0.16659400603187	0.507159538999712	0.33005541102073	0.684263666978693	2.19	1.58	2.9	0.124370417612077	0.191106225061649	0.257842032511221	0.144930916314381	0.222699262761642	0.300467609208903	0.147956958477266	0.227307242094571	0.306560195626266	0.211624244129328	2.29600325761593	0.0112655204134072	0.37976464438657	-0.00867711706022508	0.0331974877681882	-0.0245665905523375	0.173513404599239	0.223055066682769	0.154701979858917	0.198364233989413	0.248996291807652	0.179168626569409	0.00215828832654675	0.00261157197670396	0.00267269104596023
103	0.455496124527524	0.14	0.211717148525967	0.128733523341933	0.29470077371	0.171793196912739	0.501104828703128	0.329321717053493	0.672887940352763	2	1.49	2.72	0.133339183076172	0.202892506126302	0.272445829176432	0.157722603308751	0.239994977618815	0.322267351928879	0.161029906010475	0.245071596676246	0.329008852020301	0.211717148525967	2.18150617597081	-0.00456090019885061	0.338080607623432	-0.00867711706022508	0.0331974877681882	-0.0245665905523375	0.173513404599239	0.223055066682769	0.154701979858917	0.198364233989413	0.248996291807652	0.179168626569409	0.00215828832654675	0.00261157197670396	0.00267269104596023
103	0.455496124527524	0.14	0.21625813723039	0.134141277386994	0.298374997073785	0.177136404000255	0.497076876114618	0.329806499566662	0.664347252662574	1.93	1.5	2.62	0.137835013656396	0.207741806476099	0.277648599295802	0.164179949348451	0.247448296046358	0.330716642744264	0.168082707915572	0.253430264149551	0.338661700659963	0.21625813723039	2.10682828949124	0.00743949887575968	0.339757157052476	-0.00867711706022508	0.0331974877681882	-0.0245665905523375	0.173513404599239	0.223055066682769	0.154701979858917	0.198364233989413	0.248996291807652	0.179168626569409	0.00215828832654675	0.00261157197670396	0.00267269104596023
103	0.455496124527524	0.14	0.216532940340943	0.132773583327885	0.300292297354001	0.159473605086458	0.512750152403692	0.328959875678354	0.69654042912903	2.11	1.48	2.68	0.127466353213679	0.198681957493691	0.269897561773703	0.149383559221939	0.232844332761569	0.316305106301199	0.152666705570705	0.23798026506679	0.323368510601335	0.216532940340943	2.21484653794163	0.0283618204978848	0.385373538879626	-0.00867711706022508	0.0331974877681882	-0.0245665905523375	0.173513404599239	0.223055066682769	0.154701979858917	0.198364233989413	0.248996291807652	0.179168626569409	0.00215828832654675	0.00261157197670396	0.00267269104596023
103	0.455496124527524	0.14	0.219504093284955	0.135987139437061	0.303021047132849	0.143903988652362	0.480069964167926	0.297253705239594	0.662886223096257	1.99	1.49	2.64	0.121159164680171	0.195674182764998	0.270189200849826	0.143522309327061	0.23179105485129	0.32005980037552	0.146851884263424	0.237189125387375	0.327337355547616	0.219504093284955	2.15939517757756	-0.0130968867116113	0.325704016210493	-0.00867711706022508	0.0331974877681882	-0.0245665905523375	0.173513404599239	0.223055066682769	0.154701979858917	0.198364233989413	0.248996291807652	0.179168626569409	0.00215828832654675	0.00261157197670396	0.00267269104596023
103	0.455496124527524	0.14	0.222316288881353	0.137771342694351	0.306861235068355	0.180864994909465	0.510837504048986	0.341103553959811	0.680571454138162	1.94	1.48	2.58	0.141626722987687	0.212100521492049	0.282574319996412	0.168450767495821	0.252272275160287	0.336093782824752	0.172548737118382	0.25840797347838	0.344306716702647	0.222316288881353	2.08654986795333	0.0156928013976194	0.337368729557737	-0.00867711706022508	0.0331974877681882	-0.0245665905523375	0.173513404599239	0.223055066682769	0.154701979858917	0.198364233989413	0.248996291807652	0.179168626569409	0.00215828832654675	0.00261157197670396	0.00267269104596023
103	0.455496124527524	0.15	0.137266338544204	0.0866960452411285	0.187836631847279	0.2016334173404	0.455697411620619	0.314123920018951	0.597270903222286	1.95	1.41	2.73	0.129972479217299	0.188550182226379	0.247127885235459	0.154470310293273	0.224089017380884	0.293707724468496	0.157085175292104	0.227845936039182	0.298668820165343	0.137266338544204	2.27975614065491	0.0531910829981229	0.397904993462633	-0.00867711706022508	0.0331974877681882	-0.0245665905523375	0.173513404599239	0.223055066682769	0.154701979858917	0.198364233989413	0.248996291807652	0.179168626569409	0.00215828832654675	0.00261157197670396	0.00267269104596023
103	0.455496124527524	0.15	0.14183756694165	0.088499105774044	0.195176028109255	0.187726240723564	0.446198152120233	0.30128695341124	0.591109350829227	1.93	1.48	2.71	0.125568146106806	0.185963162771091	0.246358179435375	0.149476184569262	0.221370346726402	0.293264508883542	0.152652035548811	0.226108552996993	0.299490962957816	0.14183756694165	2.28440751339378	0.0289651699722989	0.382391366750073	-0.00867711706022508	0.0331974877681882	-0.0245665905523375	0.173513404599239	0.223055066682769	0.154701979858917	0.198364233989413	0.248996291807652	0.179168626569409	0.00215828832654675	0.00261157197670396	0.00267269104596023
103	0.455496124527524	0.15	0.150670483604845	0.0940484306982026	0.207292536511487	0.168026881596051	0.388390505367593	0.253457147063267	0.523323863671919	1.84	1.38	2.5	0.110085714193475	0.168692209569783	0.227298704946092	0.132283950172676	0.202708153448766	0.273132356724856	0.135131951581934	0.207117855311594	0.27915534559712	0.150670483604845	2.13584968728719	0.0162528404091066	0.335032901709763	-0.00867711706022508	0.0331974877681882	-0.0245665905523375	0.173513404599239	0.223055066682769	0.154701979858917	0.198364233989413	0.248996291807652	0.179168626569409	0.00215828832654675	0.00261157197670396	0.00267269104596023
103	0.455496124527524	0.15	0.151456359557943	0.0958377574964618	0.207074961619424	0.175147097228859	0.448268317994764	0.296384925644356	0.600151710345172	2.08	1.58	2.71	0.116466774432136	0.176150541271509	0.235834308110881	0.136891114434981	0.207041398892974	0.277191683350968	0.140356724156578	0.212315430777016	0.284221125392469	0.151456359557943	2.34984356586168	0.0169129351426128	0.387117601990316	-0.00867711706022508	0.0331974877681882	-0.0245665905523375	0.173513404599239	0.223055066682769	0.154701979858917	0.198364233989413	0.248996291807652	0.179168626569409	0.00215828832654675	0.00261157197670396	0.00267269104596023
103	0.455496124527524	0.15	0.155230999096951	0.0980527350853996	0.212409263108503	0.203046627220906	0.437336726604396	0.302060967998375	0.572612485210417	2.1	1.5	3.02	0.117790275621222	0.170541774752877	0.223293273884532	0.1382255195926	0.200128790794793	0.262032061996985	0.14014593520476	0.202878652692198	0.265675324095662	0.155230999096951	2.36248968960011	-0.0192082796280841	0.351304906722318	-0.00867711706022508	0.0331974877681882	-0.0245665905523375	0.173513404599239	0.223055066682769	0.154701979858917	0.198364233989413	0.248996291807652	0.179168626569409	0.00215828832654675	0.00261157197670396	0.00267269104596023
103	0.455496124527524	0.15	0.15686989346551	0.0976487351284577	0.216091051802562	0.151202170848429	0.397133625462853	0.250225695628133	0.544041555297573	2.05	1.5	2.92	0.0992408593821454	0.157505336058898	0.21576981273565	0.116871271079798	0.18548659233362	0.254101913587442	0.118818375715881	0.188548559381212	0.258257085666493	0.15686989346551	2.356246708518	0.0151120494024856	0.384518553441045	-0.00867711706022508	0.0331974877681882	-0.0245665905523375	0.173513404599239	0.223055066682769	0.154701979858917	0.198364233989413	0.248996291807652	0.179168626569409	0.00215828832654675	0.00261157197670396	0.00267269104596023
103	0.455496124527524	0.15	0.157400938028102	0.0990471506470735	0.21575472540913	0.156168679169545	0.404597941940095	0.257759427236977	0.551436456643212	2.04	1.51	3.04	0.102821814745732	0.161396597899877	0.219971381054021	0.121236990488817	0.190302396946627	0.259367803404436	0.122960915695216	0.19301056082468	0.263109046622212	0.157400938028102	2.39800691431313	-0.0315990727955513	0.347494131438591	-0.00867711706022508	0.0331974877681882	-0.0245665905523375	0.173513404599239	0.223055066682769	0.154701979858917	0.198364233989413	0.248996291807652	0.179168626569409	0.00215828832654675	0.00261157197670396	0.00267269104596023
103	0.455496124527524	0.15	0.160102895267432	0.100312566211114	0.21989322432375	0.161002298818803	0.408137924278201	0.262673510905991	0.553602337650411	2.12	1.59	2.83	0.101360852334717	0.157492880543125	0.213624908751534	0.118688156888743	0.18441577082477	0.250143384760797	0.121412524217396	0.188690331335874	0.255927123984776	0.160102895267432	2.30471225790023	-0.0536511776193725	0.313019396356123	-0.00867711706022508	0.0331974877681882	-0.0245665905523375	0.173513404599239	0.223055066682769	0.154701979858917	0.198364233989413	0.248996291807652	0.179168626569409	0.00215828832654675	0.00261157197670396	0.00267269104596023
103	0.455496124527524	0.15	0.160103710314543	0.100838637651594	0.219368782977492	0.173793602247303	0.43348364005305	0.285917894144552	0.581049385961549	2.16	1.48	2.96	0.108823749228169	0.164989026240511	0.221154303252852	0.127070172273642	0.192652652902858	0.258235133532074	0.128942136537808	0.195480687066174	0.262006393621069	0.160103710314543	2.34073931589404	0.0348631534469431	0.406519387626419	-0.00867711706022508	0.0331974877681882	-0.0245665905523375	0.173513404599239	0.223055066682769	0.154701979858917	0.198364233989413	0.248996291807652	0.179168626569409	0.00215828832654675	0.00261157197670396	0.00267269104596023
103	0.455496124527524	0.15	0.162269002222099	0.101445813035529	0.223092191408669	0.153481585805334	0.388548563599801	0.246079412923351	0.531017714276251	2.23	1.57	3.05	0.0910437015566334	0.143753998127659	0.196464294698685	0.10571007371317	0.1669115543285	0.22811303494383	0.107513256399211	0.1697629123365	0.232012361784598	0.162269002222099	2.4038168219143	0.034968264811159	0.418276796999582	-0.00867711706022508	0.0331974877681882	-0.0245665905523375	0.173513404599239	0.223055066682769	0.154701979858917	0.198364233989413	0.248996291807652	0.179168626569409	0.00215828832654675	0.00261157197670396	0.00267269104596023
103	0.455496124527524	0.15	0.163397077480224	0.103173104361461	0.223621050598987	0.15882391383256	0.420280566137988	0.269268975548585	0.571292156727392	1.9	1.41	2.65	0.113922330887039	0.177812321762724	0.241702312638408	0.136071322807212	0.212382924798707	0.288694526790202	0.138738820348448	0.216518857653455	0.294255483340798	0.163397077480224	2.19508968193187	-0.0607517184344519	0.272034806909816	-0.00867711706022508	0.0331974877681882	-0.0245665905523375	0.173513404599239	0.223055066682769	0.154701979858917	0.198364233989413	0.248996291807652	0.179168626569409	0.00215828832654675	0.00261157197670396	0.00267269104596023
103	0.455496124527524	0.15	0.163459064382382	0.103391838065769	0.223526290698996	0.170216778707328	0.402398226499842	0.26368347114593	0.541112981853753	1.95	1.36	2.78	0.109117396983087	0.166520285990823	0.223923174998559	0.129688370715956	0.197912937610236	0.266137504504515	0.131373968918979	0.20041621426401	0.26950202749747	0.163459064382382	2.18613705477299	-0.00697765320542976	0.325336945262603	-0.00867711706022508	0.0331974877681882	-0.0245665905523375	0.173513404599239	0.223055066682769	0.154701979858917	0.198364233989413	0.248996291807652	0.179168626569409	0.00215828832654675	0.00261157197670396	0.00267269104596023
103	0.455496124527524	0.15	0.163766747228488	0.103910112400152	0.223623382056823	0.217635229168482	0.480686217814789	0.338392024989714	0.622980410639864	1.9	1.38	2.42	0.143065620972118	0.203224861007	0.263384101041881	0.170853335070945	0.242697337322864	0.314541339574783	0.174950224094093	0.248549476995277	0.321992738061306	0.163766747228488	2.13067096679547	0.00982796303195745	0.32972161442114	-0.00867711706022508	0.0331974877681882	-0.0245665905523375	0.173513404599239	0.223055066682769	0.154701979858917	0.198364233989413	0.248996291807652	0.179168626569409	0.00215828832654675	0.00261157197670396	0.00267269104596023
103	0.455496124527524	0.15	0.165100501854051	0.104339502849351	0.22586150085875	0.165384644773912	0.458884900474771	0.297937183003373	0.619832617946169	2.16	1.67	2.74	0.113451519238168	0.174738811012148	0.236026102786128	0.132486427723597	0.204056508111351	0.275626588499104	0.136134121528084	0.209443150432292	0.283250423546178	0.165100501854051	2.37886717965903	0.00699284121241609	0.390537629327599	-0.00867711706022508	0.0331974877681882	-0.0245665905523375	0.173513404599239	0.223055066682769	0.154701979858917	0.198364233989413	0.248996291807652	0.179168626569409	0.00215828832654675	0.00261157197670396	0.00267269104596023
103	0.455496124527524	0.15	0.166347363404206	0.104913821491708	0.227780905316703	0.166067987998497	0.432304253391683	0.281053575170426	0.58355493161294	2.16	1.62	2.87	0.107128396144165	0.164780189271989	0.222431982399812	0.125127495464555	0.192465612553672	0.25980372964279	0.127990797976599	0.196977016694889	0.265814426366546	0.166347363404206	2.38861834026699	0.00799821907744769	0.393524825412269	-0.00867711706022508	0.0331974877681882	-0.0245665905523375	0.173513404599239	0.223055066682769	0.154701979858917	0.198364233989413	0.248996291807652	0.179168626569409	0.00215828832654675	0.00261157197670396	0.00267269104596023
103	0.455496124527524	0.15	0.166467153485842	0.104002103796884	0.228932203174799	0.182218597008796	0.459360038839848	0.307423951155248	0.611296126524449	1.89	1.52	2.71	0.130528116266148	0.195038156046048	0.259548195825948	0.15603140485315	0.233145764746818	0.310260124640487	0.159595016575088	0.238475620135387	0.317459912333243	0.166467153485842	2.19956630612098	0.0352225951018049	0.380393651772545	-0.00867711706022508	0.0331974877681882	-0.0245665905523375	0.173513404599239	0.223055066682769	0.154701979858917	0.198364233989413	0.248996291807652	0.179168626569409	0.00215828832654675	0.00261157197670396	0.00267269104596023
103	0.455496124527524	0.15	0.168039572882318	0.105511401810782	0.230567743953854	0.178697835773212	0.443572167845283	0.295101183762471	0.592043151928096	2.03	1.41	2.74	0.118092251442884	0.177506695535363	0.236921139627843	0.139336604388922	0.20943948404742	0.279542363705918	0.141703555610866	0.212966534705902	0.28424560314595	0.168039572882318	2.20968391317785	-0.030752965581414	0.30941672731538	-0.00867711706022508	0.0331974877681882	-0.0245665905523375	0.173513404599239	0.223055066682769	0.154701979858917	0.198364233989413	0.248996291807652	0.179168626569409	0.00215828832654675	0.00261157197670396	0.00267269104596023
103	0.455496124527524	0.15	0.16928891251448	0.10747056237354	0.23110726265542	0.169039261411313	0.437419556219457	0.28600064597619	0.588838466462724	2.03	1.49	2.59	0.11467900708962	0.175394150658686	0.236109294227753	0.135367011230686	0.207035119718613	0.278703228206539	0.138720533983087	0.212109408025395	0.285641364141139	0.16928891251448	2.24368224315871	0.0108970044518112	0.365229174338504	-0.00867711706022508	0.0331974877681882	-0.0245665905523375	0.173513404599239	0.223055066682769	0.154701979858917	0.198364233989413	0.248996291807652	0.179168626569409	0.00215828832654675	0.00261157197670396	0.00267269104596023
103	0.455496124527524	0.15	0.169462017096796	0.106161028456125	0.232763005737466	0.180804507119676	0.459085929694089	0.306516123375966	0.611655736012212	2.05	1.36	2.67	0.12176050043833	0.182367348014461	0.242974195590592	0.143440106389001	0.214838077265651	0.2862360481423	0.145663271629746	0.218256443062455	0.290636892285329	0.169462017096796	2.22529750717813	0.00464473518269641	0.346163407466031	-0.00867711706022508	0.0331974877681882	-0.0245665905523375	0.173513404599239	0.223055066682769	0.154701979858917	0.198364233989413	0.248996291807652	0.179168626569409	0.00215828832654675	0.00261157197670396	0.00267269104596023
103	0.455496124527524	0.15	0.169589046595962	0.106610150301434	0.23256794289049	0.140233669918577	0.405305745247499	0.24861898953092	0.561992500964077	1.96	1.45	2.45	0.102611530891623	0.167280235019391	0.231948939147159	0.12188476465125	0.198700008653792	0.275515252656333	0.125102059643561	0.203903346834852	0.28284544335643	0.169589046595962	2.13733357042252	0.0279332464140485	0.354829606317772	-0.00867711706022508	0.0331974877681882	-0.0245665905523375	0.173513404599239	0.223055066682769	0.154701979858917	0.198364233989413	0.248996291807652	0.179168626569409	0.00215828832654675	0.00261157197670396	0.00267269104596023
103	0.455496124527524	0.15	0.170321651534224	0.107393863322209	0.23324943974624	0.180121683790252	0.45844246947698	0.305734393272186	0.611150545681774	1.86	1.36	2.76	0.131530106224547	0.197226704077314	0.262923301930082	0.157703383271263	0.236472997682625	0.315242612093987	0.159807109233373	0.239606982478119	0.319348516840637	0.170321651534224	2.18856706396693	0.0230830891637848	0.350305340685221	-0.00867711706022508	0.0331974877681882	-0.0245665905523375	0.173513404599239	0.223055066682769	0.154701979858917	0.198364233989413	0.248996291807652	0.179168626569409	0.00215828832654675	0.00261157197670396	0.00267269104596023
103	0.455496124527524	0.15	0.170326945671237	0.106844745190347	0.233809146152127	0.157285292254075	0.442328216934966	0.282473175928288	0.602183257941644	2	1.51	2.74	0.114510228788658	0.179312974247725	0.244115719706793	0.135486163293067	0.212159447819556	0.288832732346046	0.138454913649258	0.216742457267873	0.295028055120133	0.170326945671237	2.27184738871356	0.0107243506982994	0.367617498751051	-0.00867711706022508	0.0331974877681882	-0.0245665905523375	0.173513404599239	0.223055066682769	0.154701979858917	0.198364233989413	0.248996291807652	0.179168626569409	0.00215828832654675	0.00261157197670396	0.00267269104596023
103	0.455496124527524	0.15	0.170406246147936	0.107056733067309	0.233755759228564	0.150017572755156	0.405401000775772	0.254738842564914	0.55606315898663	1.99	1.45	2.7	0.103556551957361	0.164803802112371	0.22605105226738	0.122600311523728	0.195110759265051	0.267621207006374	0.124982773499249	0.199015004636938	0.272883128976925	0.170406246147936	2.20317292712076	-0.00443095913226851	0.342890794333392	-0.00867711706022508	0.0331974877681882	-0.0245665905523375	0.173513404599239	0.223055066682769	0.154701979858917	0.198364233989413	0.248996291807652	0.179168626569409	0.00215828832654675	0.00261157197670396	0.00267269104596023
103	0.455496124527524	0.15	0.170953169521765	0.108103446493289	0.233802892550241	0.201367584771928	0.520262076040552	0.358496422235312	0.682027729845793	1.95	1.42	2.75	0.148323214527389	0.21525164193794	0.282180069348491	0.176277537940962	0.255819897104259	0.335362256267555	0.179290045983123	0.260169124192907	0.340943054319227	0.170953169521765	2.29705526540775	-0.0576046102710423	0.296954635475645	-0.00867711706022508	0.0331974877681882	-0.0245665905523375	0.173513404599239	0.223055066682769	0.154701979858917	0.198364233989413	0.248996291807652	0.179168626569409	0.00215828832654675	0.00261157197670396	0.00267269104596023
103	0.455496124527524	0.15	0.171614877473718	0.107547649641574	0.235682105305861	0.129716773656829	0.400333018116929	0.238435903128694	0.562230133105164	2	1.49	2.62	0.0966546326181828	0.16228277823636	0.227910923854537	0.114358872563946	0.192008133008657	0.269657393453369	0.117086171117364	0.196526112388438	0.275945998541454	0.171614877473718	2.26011986896721	-0.055690288310134	0.300860720457324	-0.00867711706022508	0.0331974877681882	-0.0245665905523375	0.173513404599239	0.223055066682769	0.154701979858917	0.198364233989413	0.248996291807652	0.179168626569409	0.00215828832654675	0.00261157197670396	0.00267269104596023
103	0.455496124527524	0.15	0.171728797857335	0.108634259361217	0.234823336353452	0.166733473026551	0.438277811185521	0.285304553499123	0.591251068871918	1.9	1.45	2.59	0.120679662341119	0.185385117821598	0.250090573302077	0.144135127018664	0.221416823565983	0.298698520113303	0.147440807946043	0.22653271861227	0.305483863241079	0.171728797857335	2.18867374897268	0.0276775358232365	0.367793686655059	-0.00867711706022508	0.0331974877681882	-0.0245665905523375	0.173513404599239	0.223055066682769	0.154701979858917	0.198364233989413	0.248996291807652	0.179168626569409	0.00215828832654675	0.00261157197670396	0.00267269104596023
103	0.455496124527524	0.15	0.17182986903753	0.106931620901991	0.23672811717307	0.175188522820332	0.432114633049419	0.285725460035801	0.578503806063037	1.99	1.5	2.57	0.116269727345585	0.175839599874642	0.2354094724037	0.137681362330336	0.208221316202143	0.27876127007395	0.141162992170668	0.213417172597502	0.285696480919205	0.17182986903753	2.20892351979311	-0.0205441377397769	0.322607648352548	-0.00867711706022508	0.0331974877681882	-0.0245665905523375	0.173513404599239	0.223055066682769	0.154701979858917	0.198364233989413	0.248996291807652	0.179168626569409	0.00215828832654675	0.00261157197670396	0.00267269104596023
103	0.455496124527524	0.15	0.172085006927606	0.109047443345589	0.235122570509624	0.188073830691519	0.479866054638009	0.324197972292955	0.635534136983064	2.04	1.57	2.67	0.129208757730437	0.19125010671182	0.253291455693202	0.152320771358183	0.225459669207987	0.29859856705779	0.156185555313641	0.231178669495421	0.30619121017919	0.172085006927606	2.25005610598177	0.0320424817404876	0.386313314894262	-0.00867711706022508	0.0331974877681882	-0.0245665905523375	0.173513404599239	0.223055066682769	0.154701979858917	0.198364233989413	0.248996291807652	0.179168626569409	0.00215828832654675	0.00261157197670396	0.00267269104596023
103	0.455496124527524	0.15	0.173210118827993	0.107759708502309	0.238660529153677	0.171723545796752	0.451301851571652	0.296553756716009	0.606049946427295	2.03	1.61	2.77	0.118983577098629	0.181071753215564	0.2431599293325	0.14046657263942	0.213765035446175	0.287063498252931	0.143988192060533	0.21902429356428	0.29423526146038	0.173210118827993	2.31255642331962	-0.0186401860875656	0.354010769418418	-0.00867711706022508	0.0331974877681882	-0.0245665905523375	0.173513404599239	0.223055066682769	0.154701979858917	0.198364233989413	0.248996291807652	0.179168626569409	0.00215828832654675	0.00261157197670396	0.00267269104596023
103	0.455496124527524	0.15	0.173285226759098	0.109507799800583	0.237062653717614	0.146435543159855	0.408937422631226	0.254789659493022	0.563085185769431	1.95	1.41	2.67	0.105682545864368	0.16962049405331	0.233558442242252	0.125670694561195	0.20170147421363	0.277732253866064	0.128007201683543	0.205461748869955	0.28301736814176	0.173285226759098	2.16208319448325	-0.0126056999495727	0.320753111967794	-0.00867711706022508	0.0331974877681882	-0.0245665905523375	0.173513404599239	0.223055066682769	0.154701979858917	0.198364233989413	0.248996291807652	0.179168626569409	0.00215828832654675	0.00261157197670396	0.00267269104596023
103	0.455496124527524	0.15	0.173363082025781	0.107912704972805	0.238813459078756	0.14753972325192	0.399414372454991	0.249517785956035	0.549310958953947	1.95	1.39	2.73	0.103483207606339	0.165650237185891	0.227817266765443	0.123052052108364	0.196974969074233	0.270897886040102	0.125013733128865	0.200058119092273	0.275154411434664	0.173363082025781	2.16618089643861	-0.0246208907503371	0.310109981229094	-0.00867711706022508	0.0331974877681882	-0.0245665905523375	0.173513404599239	0.223055066682769	0.154701979858917	0.198364233989413	0.248996291807652	0.179168626569409	0.00215828832654675	0.00261157197670396	0.00267269104596023
103	0.455496124527524	0.15	0.173430893113405	0.108953898988189	0.23790788723862	0.168171013138867	0.455415026645553	0.297277743703184	0.613552309587922	2.04	1.59	2.87	0.118652892206415	0.18177045275111	0.244888013295806	0.139920188403998	0.214350914859878	0.288781641315757	0.143041585235727	0.219046852986759	0.295138758382586	0.173430893113405	2.30760519854919	-0.010973018710026	0.352993801381626	-0.00867711706022508	0.0331974877681882	-0.0245665905523375	0.173513404599239	0.223055066682769	0.154701979858917	0.198364233989413	0.248996291807652	0.179168626569409	0.00215828832654675	0.00261157197670396	0.00267269104596023
103	0.455496124527524	0.15	0.1735509262329	0.107973235252016	0.239128617213783	0.164990848704682	0.420187311404696	0.272601677659577	0.567772945149815	1.92	1.37	2.65	0.114233787060652	0.176079576137215	0.237925365213778	0.136149490077974	0.209860367244055	0.283571244410135	0.138468441322515	0.2134654355241	0.288346453956205	0.1735509262329	2.17371189214023	-0.00461345888037047	0.321846921291882	-0.00867711706022508	0.0331974877681882	-0.0245665905523375	0.173513404599239	0.223055066682769	0.154701979858917	0.198364233989413	0.248996291807652	0.179168626569409	0.00215828832654675	0.00261157197670396	0.00267269104596023
103	0.455496124527524	0.15	0.17359643393503	0.108083716857785	0.239109151012276	0.150148077047037	0.415625351240273	0.261242437026466	0.57000826545408	2.07	1.53	2.91	0.102779530475845	0.163517761281663	0.224255992087481	0.120833712048736	0.192241178667439	0.263648645286142	0.123042582217359	0.195759459085855	0.26852418920198	0.17359643393503	2.28932935741186	-0.0123667984117497	0.350501914354197	-0.00867711706022508	0.0331974877681882	-0.0245665905523375	0.173513404599239	0.223055066682769	0.154701979858917	0.198364233989413	0.248996291807652	0.179168626569409	0.00215828832654675	0.00261157197670396	0.00267269104596023
103	0.455496124527524	0.15	0.17401557003975	0.110096282361084	0.237934857718416	0.202444851806119	0.48725921603451	0.33626075657513	0.63825767549389	1.9	1.41	2.62	0.142268003445589	0.206153690165163	0.270039376884737	0.169928767483355	0.246235566912342	0.322542366341329	0.173333871190323	0.251130938043207	0.328931691581933	0.17401557003975	2.13164771967088	0.0652695738295719	0.389285503389362	-0.00867711706022508	0.0331974877681882	-0.0245665905523375	0.173513404599239	0.223055066682769	0.154701979858917	0.198364233989413	0.248996291807652	0.179168626569409	0.00215828832654675	0.00261157197670396	0.00267269104596023
103	0.455496124527524	0.15	0.175192921617969	0.108934697147532	0.241451146088405	0.188459274846538	0.454104997430299	0.306979432186538	0.601230562674061	1.97	1.61	2.73	0.125921543514033	0.186271770022405	0.246621996530778	0.149370965796179	0.220959761231879	0.29254855666758	0.15326804453365	0.226712286980563	0.300110760592434	0.175192921617969	2.23865290771016	-0.00509676709953452	0.348369915696929	-0.00867711706022508	0.0331974877681882	-0.0245665905523375	0.173513404599239	0.223055066682769	0.154701979858917	0.198364233989413	0.248996291807652	0.179168626569409	0.00215828832654675	0.00261157197670396	0.00267269104596023
103	0.455496124527524	0.15	0.175852206005835	0.109659139373852	0.242045272637818	0.211921480381786	0.497293093522072	0.347567809753288	0.647018377290856	1.98	1.46	2.65	0.142365208860799	0.203693302825011	0.265021396789224	0.168823494383529	0.241549290311966	0.314275086240404	0.172514064934708	0.246744157449509	0.321099816121932	0.175852206005835	2.20931457119565	-0.0223399297562138	0.320868056541812	-0.00867711706022508	0.0331974877681882	-0.0245665905523375	0.173513404599239	0.223055066682769	0.154701979858917	0.198364233989413	0.248996291807652	0.179168626569409	0.00215828832654675	0.00261157197670396	0.00267269104596023
103	0.455496124527524	0.15	0.176209273518868	0.111428878908574	0.240989668129163	0.154697847477496	0.428583150583819	0.272165986858301	0.585000314309338	1.9	1.45	2.6	0.115076145977038	0.181211832415929	0.247347518854821	0.137430047460892	0.216412797960453	0.295395548460015	0.14047623881999	0.221244446308725	0.301909839642485	0.176209273518868	2.16978120848526	0.037950820946789	0.374884172538169	-0.00867711706022508	0.0331974877681882	-0.0245665905523375	0.173513404599239	0.223055066682769	0.154701979858917	0.198364233989413	0.248996291807652	0.179168626569409	0.00215828832654675	0.00261157197670396	0.00267269104596023
103	0.455496124527524	0.15	0.176480980991884	0.110900579337936	0.242061382645833	0.19006367407229	0.453250250623295	0.307167346795756	0.599333154450834	2.09	1.54	2.83	0.119985834681282	0.177048798343456	0.23411176200563	0.140851853875655	0.207838296407027	0.274824738938398	0.143782536315757	0.212197504553353	0.280635706816554	0.176480980991884	2.29396857653442	0.0393409809685391	0.401317975656945	-0.00867711706022508	0.0331974877681882	-0.0245665905523375	0.173513404599239	0.223055066682769	0.154701979858917	0.198364233989413	0.248996291807652	0.179168626569409	0.00215828832654675	0.00261157197670396	0.00267269104596023
103	0.455496124527524	0.15	0.176944125654896	0.111057314609527	0.242830936700265	0.178211156264214	0.472130667884145	0.31383816370711	0.630423172061181	2.09	1.58	2.87	0.122674595384078	0.184548743106828	0.246422890829578	0.144028482922674	0.216673023552622	0.28931756418257	0.147157107362261	0.221296188706544	0.295608143440927	0.176944125654896	2.34639909315729	-0.0111613200616924	0.363027535559134	-0.00867711706022508	0.0331974877681882	-0.0245665905523375	0.173513404599239	0.223055066682769	0.154701979858917	0.198364233989413	0.248996291807652	0.179168626569409	0.00215828832654675	0.00261157197670396	0.00267269104596023
103	0.455496124527524	0.15	0.17780930394036	0.11057236933785	0.245046238542869	0.165154790302514	0.460255187638309	0.298692322572959	0.62181805270366	2.07	1.59	2.75	0.117779100313152	0.181485889719379	0.245192679125606	0.138533759507177	0.213466757119751	0.288399754732326	0.141966921937683	0.218747580047066	0.295483067720383	0.17780930394036	2.2688533079497	0.0134175481672518	0.375223257103197	-0.00867711706022508	0.0331974877681882	-0.0245665905523375	0.173513404599239	0.223055066682769	0.154701979858917	0.198364233989413	0.248996291807652	0.179168626569409	0.00215828832654675	0.00261157197670396	0.00267269104596023
103	0.455496124527524	0.15	0.178396359329184	0.110998223556784	0.245794495101584	0.172325949159899	0.448247654192661	0.294871509471358	0.601623798913963	2.06	1.46	2.68	0.116676735383021	0.177365636402309	0.238054537421596	0.137337422673214	0.20877289113655	0.280208359599886	0.140169370916578	0.213126222130859	0.2860532236582	0.178396359329184	2.23055031006863	-0.0283042964482147	0.319982218719185	-0.00867711706022508	0.0331974877681882	-0.0245665905523375	0.173513404599239	0.223055066682769	0.154701979858917	0.198364233989413	0.248996291807652	0.179168626569409	0.00215828832654675	0.00261157197670396	0.00267269104596023
103	0.455496124527524	0.15	0.17866209074375	0.111809532191314	0.245514649296186	0.196965572587845	0.468364658569328	0.3207119223682	0.616017394770456	1.91	1.52	2.79	0.134759316282552	0.1968012311287	0.258843145974847	0.160710611454899	0.234700257186339	0.308689902917779	0.164080452005692	0.239681453724916	0.315071471508297	0.17866209074375	2.2094248501656	-0.038907492177457	0.305723258754507	-0.00867711706022508	0.0331974877681882	-0.0245665905523375	0.173513404599239	0.223055066682769	0.154701979858917	0.198364233989413	0.248996291807652	0.179168626569409	0.00215828832654675	0.00261157197670396	0.00267269104596023
103	0.455496124527524	0.15	0.178942952800567	0.113439846922492	0.244446058678643	0.163595494069246	0.431937223538621	0.279451702891811	0.584422744185431	2.07	1.6	2.86	0.110188975770405	0.170314654612283	0.230440333454162	0.129605325661942	0.200325723346589	0.271046121031236	0.13249111839832	0.2047899124178	0.277196263431786	0.178942952800567	2.31193590642047	0.018072600363304	0.385647690141467	-0.00867711706022508	0.0331974877681882	-0.0245665905523375	0.173513404599239	0.223055066682769	0.154701979858917	0.198364233989413	0.248996291807652	0.179168626569409	0.00215828832654675	0.00261157197670396	0.00267269104596023
103	0.455496124527524	0.15	0.178988200932516	0.112820535892363	0.245155865972669	0.196765983853351	0.468776637747596	0.320900718741434	0.616652556753759	2.11	1.56	2.75	0.124621657676161	0.182049207945322	0.239476758214483	0.146117112053925	0.213450093769402	0.28078307548488	0.149601786724591	0.218538397658752	0.287338370911721	0.178988200932516	2.28535395087954	-0.00223950185506858	0.357812540941307	-0.00867711706022508	0.0331974877681882	-0.0245665905523375	0.173513404599239	0.223055066682769	0.154701979858917	0.198364233989413	0.248996291807652	0.179168626569409	0.00215828832654675	0.00261157197670396	0.00267269104596023
103	0.455496124527524	0.15	0.180788947217436	0.114590352582591	0.246987541852282	0.151705953404614	0.412167144245635	0.25999655294137	0.5643377355499	1.98	1.53	2.76	0.106491246424223	0.168818364817813	0.231145483211403	0.126281283719975	0.200191100588446	0.274100917456917	0.129060719505821	0.204584612336872	0.280067738054221	0.180788947217436	2.22862193462857	0.0307493734758457	0.380459562380138	-0.00867711706022508	0.0331974877681882	-0.0245665905523375	0.173513404599239	0.223055066682769	0.154701979858917	0.198364233989413	0.248996291807652	0.179168626569409	0.00215828832654675	0.00261157197670396	0.00267269104596023
103	0.455496124527524	0.15	0.18119379264791	0.113218242470259	0.249169342825562	0.194707663483737	0.519481856691862	0.354536115754924	0.6844275976288	2.04	1.57	2.72	0.141195187091978	0.206885376939138	0.272575566786299	0.166425024620328	0.243853240750004	0.321281456879681	0.170571966864623	0.249965944623713	0.329341822428614	0.18119379264791	2.28606776893205	-0.00701164490615308	0.360152942212327	-0.00867711706022508	0.0331974877681882	-0.0245665905523375	0.173513404599239	0.223055066682769	0.154701979858917	0.198364233989413	0.248996291807652	0.179168626569409	0.00215828832654675	0.00261157197670396	0.00267269104596023
103	0.455496124527524	0.15	0.182030581294392	0.113614569228088	0.250446593360696	0.158950164487609	0.414048385619054	0.265346343924781	0.562750427313328	2.02	1.42	2.81	0.106769440606528	0.16660381998372	0.226438199360912	0.126124914700521	0.196806244041921	0.26748757338332	0.128122335865146	0.199916673805024	0.271644420395524	0.182030581294392	2.19473837355893	0.0268247884513646	0.371845415303256	-0.00867711706022508	0.0331974877681882	-0.0245665905523375	0.173513404599239	0.223055066682769	0.154701979858917	0.198364233989413	0.248996291807652	0.179168626569409	0.00215828832654675	0.00261157197670396	0.00267269104596023
103	0.455496124527524	0.15	0.183114875763853	0.115845677819343	0.250384073708363	0.192161419707225	0.47953204178907	0.32602359100143	0.633040492576711	1.94	1.41	2.56	0.135643019172769	0.19951063583637	0.263378252499972	0.161407178040641	0.237405868107566	0.313404558174492	0.164891816817359	0.242425500160948	0.320191862775658	0.183114875763853	2.15230408725501	-0.00222184517414053	0.326935391281903	-0.00867711706022508	0.0331974877681882	-0.0245665905523375	0.173513404599239	0.223055066682769	0.154701979858917	0.198364233989413	0.248996291807652	0.179168626569409	0.00215828832654675	0.00261157197670396	0.00267269104596023
103	0.455496124527524	0.15	0.185117098119523	0.117410396304838	0.252823799934208	0.145512945856835	0.43537869151329	0.270655571913957	0.600101811112623	2.06	1.55	2.79	0.10692030142543	0.171992841682968	0.237065381940506	0.125810123140928	0.20237915814878	0.278948193156631	0.12859423950822	0.206914255827417	0.285123584655957	0.185117098119523	2.25289314518898	0.00142189660155323	0.358403486708846	-0.00867711706022508	0.0331974877681882	-0.0245665905523375	0.173513404599239	0.223055066682769	0.154701979858917	0.198364233989413	0.248996291807652	0.179168626569409	0.00215828832654675	0.00261157197670396	0.00267269104596023
103	0.455496124527524	0.15	0.185180234446645	0.115114056852564	0.255246412040727	0.159697690428301	0.456463728347596	0.292985397176459	0.619942059518732	2.16	1.55	2.84	0.111378202423358	0.173524380480299	0.235670558537239	0.130020952531367	0.20256930661984	0.275117660708312	0.13274037272522	0.206876242149156	0.28094192864828	0.185180234446645	2.30278661406899	-0.0178963266105561	0.354265939110243	-0.00867711706022508	0.0331974877681882	-0.0245665905523375	0.173513404599239	0.223055066682769	0.154701979858917	0.198364233989413	0.248996291807652	0.179168626569409	0.00215828832654675	0.00261157197670396	0.00267269104596023
103	0.455496124527524	0.15	0.185279081562198	0.115312236321679	0.255245926802717	0.193451576035962	0.495286788356272	0.337390728655153	0.653182848057391	1.86	1.39	2.57	0.145194636378777	0.213144520672658	0.281094404966539	0.174099647504992	0.255576837011551	0.33705402651811	0.177596516035646	0.260813096783659	0.343919161502623	0.185279081562198	2.1569871249094	0.0161522280107989	0.347660823278712	-0.00867711706022508	0.0331974877681882	-0.0245665905523375	0.173513404599239	0.223055066682769	0.154701979858917	0.198364233989413	0.248996291807652	0.179168626569409	0.00215828832654675	0.00261157197670396	0.00267269104596023
103	0.455496124527524	0.15	0.186043396586065	0.117147302451689	0.25493949072044	0.156241440550444	0.458192245483219	0.291948936421928	0.62443555454451	1.99	1.53	2.7	0.118783586713143	0.186422046915728	0.254060507118314	0.140653365109163	0.220745045294496	0.300836725479828	0.143929803069959	0.225882086709225	0.307894397165325	0.186043396586065	2.23656927662296	0.0171167994069557	0.375596011497928	-0.00867711706022508	0.0331974877681882	-0.0245665905523375	0.173513404599239	0.223055066682769	0.154701979858917	0.198364233989413	0.248996291807652	0.179168626569409	0.00215828832654675	0.00261157197670396	0.00267269104596023
103	0.455496124527524	0.15	0.186212621441455	0.118156547625267	0.254268695257643	0.186797033288369	0.474796834837109	0.320126236135366	0.629467433538853	1.93	1.39	2.58	0.133620830054911	0.198180405156021	0.262739980257131	0.159115493303946	0.235992942991132	0.312870392678317	0.162255907882208	0.24062625864517	0.318978193075055	0.186212621441455	2.15680633832956	0.0216686015969768	0.347636564981011	-0.00867711706022508	0.0331974877681882	-0.0245665905523375	0.173513404599239	0.223055066682769	0.154701979858917	0.198364233989413	0.248996291807652	0.179168626569409	0.00215828832654675	0.00261157197670396	0.00267269104596023
103	0.455496124527524	0.15	0.1862720515875	0.115663982659933	0.256880120515066	0.18471920791313	0.491725533591525	0.330436144017764	0.653014923165285	2	1.54	2.67	0.133843904531489	0.199174535126464	0.264505165721439	0.158333302005525	0.23561746746987	0.312901632934215	0.162232544617848	0.241453153794475	0.320560256450426	0.1862720515875	2.24774184082225	-0.0409795688433792	0.315546560470954	-0.00867711706022508	0.0331974877681882	-0.0245665905523375	0.173513404599239	0.223055066682769	0.154701979858917	0.198364233989413	0.248996291807652	0.179168626569409	0.00215828832654675	0.00261157197670396	0.00267269104596023
103	0.455496124527524	0.15	0.186411904283426	0.117385690671863	0.255438117894988	0.169367617081178	0.435844454772755	0.285146892540488	0.586542017005021	2	1.43	2.81	0.115829719733391	0.177044682457876	0.238259645182361	0.137107809132898	0.209568050292288	0.282028291451679	0.139265218922321	0.212938035182657	0.286592712214094	0.186411904283426	2.18951163163475	-0.0121870850092665	0.328975223624455	-0.00867711706022508	0.0331974877681882	-0.0245665905523375	0.173513404599239	0.223055066682769	0.154701979858917	0.198364233989413	0.248996291807652	0.179168626569409	0.00215828832654675	0.00261157197670396	0.00267269104596023
103	0.455496124527524	0.15	0.186780062098684	0.117987418537304	0.255572705660064	0.180645905196752	0.467600675657685	0.312117878519712	0.623083472795658	1.88	1.48	2.56	0.132949930775016	0.199179482296506	0.265409033817996	0.159043343559222	0.23827143533033	0.317499527101438	0.162959530089029	0.244221223378401	0.325420154324862	0.186780062098684	2.1628564772392	-0.0431449429759995	0.291829939520775	-0.00867711706022508	0.0331974877681882	-0.0245665905523375	0.173513404599239	0.223055066682769	0.154701979858917	0.198364233989413	0.248996291807652	0.179168626569409	0.00215828832654675	0.00261157197670396	0.00267269104596023
103	0.455496124527524	0.15	0.187096720388418	0.117924805664071	0.256268635112764	0.162204319663603	0.438014351127029	0.282592652160219	0.593436050093838	2.22	1.68	2.79	0.105246158669631	0.163129959487249	0.221013760304867	0.122359707072288	0.189655701546603	0.256951696020918	0.125673972295772	0.194870295164219	0.263926331347585	0.187096720388418	2.31706740007402	0.0304759250644882	0.404982010964059	-0.00867711706022508	0.0331974877681882	-0.0245665905523375	0.173513404599239	0.223055066682769	0.154701979858917	0.198364233989413	0.248996291807652	0.179168626569409	0.00215828832654675	0.00261157197670396	0.00267269104596023
103	0.455496124527524	0.15	0.187204339913553	0.11687326513175	0.257535414695356	0.175161099621923	0.487592665090826	0.322393304807318	0.652792025374334	1.93	1.52	2.56	0.134823724102752	0.203909504237443	0.272995284372134	0.160616245227131	0.242918515674463	0.325220786121795	0.164873267007658	0.249362462001091	0.333822662265001	0.187204339913553	2.17989440317671	-0.0739950478331891	0.270300694535292	-0.00867711706022508	0.0331974877681882	-0.0245665905523375	0.173513404599239	0.223055066682769	0.154701979858917	0.198364233989413	0.248996291807652	0.179168626569409	0.00215828832654675	0.00261157197670396	0.00267269104596023
103	0.455496124527524	0.15	0.18827545139636	0.119637653316336	0.256913249476385	0.145548623593047	0.443972327471623	0.276021948311237	0.611922706632009	2.17	1.58	2.85	0.104759431929611	0.168502139423893	0.232244846918174	0.122254254555883	0.196641992676906	0.271029730797929	0.124973005730305	0.200961722973388	0.276842846077784	0.18827545139636	2.34531274011447	0.0910462780519806	0.470516891422697	-0.00867711706022508	0.0331974877681882	-0.0245665905523375	0.173513404599239	0.223055066682769	0.154701979858917	0.198364233989413	0.248996291807652	0.179168626569409	0.00215828832654675	0.00261157197670396	0.00267269104596023
103	0.455496124527524	0.15	0.188538950784322	0.11748619618277	0.259591705385875	0.164215832878081	0.481996191551858	0.312223190980522	0.651769192123195	2.01	1.55	2.66	0.126135889895744	0.194722942766753	0.263309995637762	0.149130611320668	0.230221164784799	0.31131171824893	0.152886012489762	0.236070278252759	0.319079536769868	0.188538950784322	2.23699839713255	0.0245446322098932	0.380703300790856	-0.00867711706022508	0.0331974877681882	-0.0245665905523375	0.173513404599239	0.223055066682769	0.154701979858917	0.198364233989413	0.248996291807652	0.179168626569409	0.00215828832654675	0.00261157197670396	0.00267269104596023
103	0.455496124527524	0.15	0.188605437358277	0.118828179862165	0.258382694854388	0.187921798759637	0.515203122135908	0.347988483848244	0.682417760423572	2.01	1.55	2.72	0.140621541008406	0.208192685476016	0.275763829943627	0.166266378390711	0.246160322048131	0.326054265705551	0.170181593587037	0.252068387146096	0.333756519346809	0.188605437358277	2.23600953071701	-0.0201388770740447	0.336716872873906	-0.00867711706022508	0.0331974877681882	-0.0245665905523375	0.173513404599239	0.223055066682769	0.154701979858917	0.198364233989413	0.248996291807652	0.179168626569409	0.00215828832654675	0.00261157197670396	0.00267269104596023
103	0.455496124527524	0.15	0.189647445701004	0.118167997508323	0.261126893893684	0.156960894800828	0.458122190588828	0.292356396874548	0.623887984303107	1.95	1.42	2.8	0.121056757615371	0.189695821870907	0.258334886126443	0.143898004803467	0.225488034079903	0.307078063356339	0.146152860161939	0.229004043246511	0.311791920053156	0.189647445701004	2.19873566294672	-0.00417044027514435	0.335828626624219	-0.00867711706022508	0.0331974877681882	-0.0245665905523375	0.173513404599239	0.223055066682769	0.154701979858917	0.198364233989413	0.248996291807652	0.179168626569409	0.00215828832654675	0.00261157197670396	0.00267269104596023
103	0.455496124527524	0.15	0.190230872493236	0.120347585923829	0.260114159062643	0.186206707527541	0.472701578131157	0.318413664538191	0.626989491724123	2.06	1.52	2.8	0.125762574254627	0.186701055704437	0.247639537154248	0.147975310926179	0.219677013864032	0.291378716801885	0.150995367923783	0.224066687607882	0.297339913275378	0.190230872493236	2.22572546196914	-0.00586565534543684	0.345932496431253	-0.00867711706022508	0.0331974877681882	-0.0245665905523375	0.173513404599239	0.223055066682769	0.154701979858917	0.198364233989413	0.248996291807652	0.179168626569409	0.00215828832654675	0.00261157197670396	0.00267269104596023
103	0.455496124527524	0.15	0.192493076998856	0.120996732844172	0.26398942115354	0.192029516687463	0.498174366207872	0.338630323758666	0.657718408657077	2.07	1.42	2.47	0.13354312474521	0.196461323347925	0.25937952195064	0.157079584846476	0.231086873013942	0.305094161181408	0.160927329414952	0.236748578123297	0.312598944096135	0.192493076998856	2.13693075888065	0.0229396009893676	0.347229098562765	-0.00867711706022508	0.0331974877681882	-0.0245665905523375	0.173513404599239	0.223055066682769	0.154701979858917	0.198364233989413	0.248996291807652	0.179168626569409	0.00215828832654675	0.00261157197670396	0.00267269104596023
103	0.455496124527524	0.15	0.192507878035354	0.119547077433239	0.26546867863747	0.163765566989828	0.472683001430255	0.30591674777392	0.63944925508659	1.96	1.61	2.67	0.126217542450366	0.195023277518236	0.263829012586107	0.149913560002435	0.231636848955436	0.313360137908437	0.153969853739193	0.237899439237549	0.321812086165121	0.192507878035354	2.22453178386335	0.0542223611906557	0.41180351228091	-0.00867711706022508	0.0331974877681882	-0.0245665905523375	0.173513404599239	0.223055066682769	0.154701979858917	0.198364233989413	0.248996291807652	0.179168626569409	0.00215828832654675	0.00261157197670396	0.00267269104596023
103	0.455496124527524	0.15	0.19254500451526	0.120180106717749	0.264909902312771	0.155944974085449	0.452618774202002	0.28821275473713	0.617024793666874	1.98	1.47	2.74	0.117991081104863	0.185297068289574	0.252603055474285	0.139903397810276	0.219708889987665	0.299514382165055	0.142695030385852	0.224083858624954	0.305546686911091	0.19254500451526	2.20666222539411	-0.00835251580843611	0.337591356935935	-0.00867711706022508	0.0331974877681882	-0.0245665905523375	0.173513404599239	0.223055066682769	0.154701979858917	0.198364233989413	0.248996291807652	0.179168626569409	0.00215828832654675	0.00261157197670396	0.00267269104596023
103	0.455496124527524	0.15	0.193317194198583	0.1225489079419	0.264085480455266	0.167686770937479	0.458675757972712	0.299130005470356	0.618221510475069	1.99	1.49	2.56	0.12187152486645	0.186873643637027	0.251875762407604	0.144352651329388	0.221345436943935	0.298338222558482	0.14800614017486	0.226882147552686	0.305906209631553	0.193317194198583	2.15867718537215	0.0178140391147522	0.353023095194264	-0.00867711706022508	0.0331974877681882	-0.0245665905523375	0.173513404599239	0.223055066682769	0.154701979858917	0.198364233989413	0.248996291807652	0.179168626569409	0.00215828832654675	0.00261157197670396	0.00267269104596023
103	0.455496124527524	0.15	0.193364224298809	0.121409901758178	0.265318546839439	0.174150961509238	0.48590559249947	0.320699996311205	0.651111188687734	1.96	1.59	2.77	0.132096313888176	0.20014449144098	0.268192668993784	0.156838355793938	0.237632164250928	0.318425972707917	0.160696989543472	0.243406895566091	0.326395623022108	0.193364224298809	2.27013377313159	-0.0334385004170032	0.325239416703306	-0.00867711706022508	0.0331974877681882	-0.0245665905523375	0.173513404599239	0.223055066682769	0.154701979858917	0.198364233989413	0.248996291807652	0.179168626569409	0.00215828832654675	0.00261157197670396	0.00267269104596023
103	0.455496124527524	0.15	0.194405787389359	0.122171349935979	0.26664022484274	0.156409764023123	0.446770512382224	0.284774693864096	0.608766330900351	1.93	1.51	2.56	0.118911142158116	0.186554469391477	0.254197796624839	0.14161146458674	0.222168008449544	0.302724552312348	0.145317926793394	0.227974113007269	0.310558105438952	0.194405787389359	2.13934078723246	-0.00585944201683096	0.331815701107366	-0.00867711706022508	0.0331974877681882	-0.0245665905523375	0.173513404599239	0.223055066682769	0.154701979858917	0.198364233989413	0.248996291807652	0.179168626569409	0.00215828832654675	0.00261157197670396	0.00267269104596023
103	0.455496124527524	0.15	0.195070161351289	0.121145490987289	0.268994831715288	0.161213370973074	0.447712842374279	0.28826808888617	0.607157595862387	2.05	1.45	2.52	0.114644239193617	0.178055428852824	0.241466618512031	0.135089902322563	0.209809848806334	0.284529795290106	0.13834898484543	0.214913572146886	0.291346320019147	0.195070161351289	2.18401008919478	-0.00206852268168787	0.34227104623279	-0.00867711706022508	0.0331974877681882	-0.0245665905523375	0.173513404599239	0.223055066682769	0.154701979858917	0.198364233989413	0.248996291807652	0.179168626569409	0.00215828832654675	0.00261157197670396	0.00267269104596023
103	0.455496124527524	0.15	0.197266540150518	0.125283930093714	0.269249150207323	0.183142208984516	0.477233295274814	0.319872985855736	0.634593604693891	1.94	1.47	2.74	0.133069605864073	0.198532696775067	0.263995787686061	0.158341147918605	0.236236478665544	0.314131809412483	0.161514717963482	0.240946154270705	0.320315632976269	0.197266540150518	2.18270730397646	0.0176905649705493	0.356556689639348	-0.00867711706022508	0.0331974877681882	-0.0245665905523375	0.173513404599239	0.223055066682769	0.154701979858917	0.198364233989413	0.248996291807652	0.179168626569409	0.00215828832654675	0.00261157197670396	0.00267269104596023
103	0.455496124527524	0.15	0.197476825939859	0.123962555736889	0.270991096142829	0.212064881352843	0.513158515637831	0.35872276133194	0.667594269943723	1.96	1.31	2.59	0.147753417433813	0.211363572496009	0.274973727558206	0.175426914280175	0.250950942172412	0.326474970064649	0.178086983293603	0.254777414472752	0.331455404926822	0.197476825939859	2.08716271147822	-0.0497324183199687	0.261741372579389	-0.00867711706022508	0.0331974877681882	-0.0245665905523375	0.173513404599239	0.223055066682769	0.154701979858917	0.198364233989413	0.248996291807652	0.179168626569409	0.00215828832654675	0.00261157197670396	0.00267269104596023
103	0.455496124527524	0.15	0.197800863480299	0.12338711909421	0.272214607866387	0.203651326698799	0.494883356875043	0.342092868627893	0.647673845122193	2.01	1.43	2.78	0.138351314968446	0.200143789767613	0.261936264566781	0.163610762619311	0.236684978996164	0.309759195373017	0.166287786797163	0.240678474305197	0.31493864990008	0.197800863480299	2.15583715852262	0.023682920801662	0.359505466319601	-0.00867711706022508	0.0331974877681882	-0.0245665905523375	0.173513404599239	0.223055066682769	0.154701979858917	0.198364233989413	0.248996291807652	0.179168626569409	0.00215828832654675	0.00261157197670396	0.00267269104596023
103	0.455496124527524	0.15	0.19780906047021	0.12281493846421	0.272803182476211	0.14621876206664	0.449002706163027	0.27960552776627	0.618399884559784	2.14	1.59	2.82	0.107232925877674	0.172199291957859	0.237165658038043	0.125406067160493	0.201382511905819	0.277358956651145	0.128239730270852	0.206037940338581	0.283752602536515	0.19780906047021	2.28425344003873	0.0645772701650415	0.43485335630943	-0.00867711706022508	0.0331974877681882	-0.0245665905523375	0.173513404599239	0.223055066682769	0.154701979858917	0.198364233989413	0.248996291807652	0.179168626569409	0.00215828832654675	0.00261157197670396	0.00267269104596023
103	0.455496124527524	0.15	0.198706443635536	0.126159245205643	0.271253642065428	0.156089528532653	0.441326000216474	0.281109854734837	0.601542145698111	2.03	1.54	2.78	0.112429862728002	0.176508296621048	0.240586730514095	0.132639619595563	0.208236430706285	0.283833241817006	0.135589927239198	0.212828577522623	0.290115175435201	0.198706443635536	2.19375241951606	0.0550092217897496	0.402289696584581	-0.00867711706022508	0.0331974877681882	-0.0245665905523375	0.173513404599239	0.223055066682769	0.154701979858917	0.198364233989413	0.248996291807652	0.179168626569409	0.00215828832654675	0.00261157197670396	0.00267269104596023
103	0.455496124527524	0.15	0.199473836722454	0.124886289618735	0.274061383826173	0.17095348565184	0.487560956530661	0.319925897907231	0.655196015154091	2.02	1.56	2.67	0.128850043927764	0.196365005388389	0.263879966849013	0.152238561429129	0.232008659245089	0.311778757061049	0.156055939881901	0.237881862867653	0.319599265738452	0.199473836722454	2.19176385712783	0.0415690074321904	0.3923106511185	-0.00867711706022508	0.0331974877681882	-0.0245665905523375	0.173513404599239	0.223055066682769	0.154701979858917	0.198364233989413	0.248996291807652	0.179168626569409	0.00215828832654675	0.00261157197670396	0.00267269104596023
103	0.455496124527524	0.15	0.19962658612437	0.125074808137902	0.274178364110838	0.207767837401336	0.52484068089196	0.364829611784888	0.684851749999032	1.93	1.45	2.52	0.152332957451635	0.219144857019838	0.28595675658804	0.181411937109259	0.260977622207083	0.340543307304906	0.18590561795736	0.267443356098803	0.348786328466758	0.19962658612437	2.06894385689298	0.0456015535167024	0.360059507578518	-0.00867711706022508	0.0331974877681882	-0.0245665905523375	0.173513404599239	0.223055066682769	0.154701979858917	0.198364233989413	0.248996291807652	0.179168626569409	0.00215828832654675	0.00261157197670396	0.00267269104596023
103	0.455496124527524	0.15	0.200234613659464	0.125561678381304	0.274907548937624	0.160521832335534	0.453572721460472	0.291626791485478	0.615518651435465	1.91	1.45	2.42	0.122885731700999	0.191126526724	0.259367321747001	0.146643956503565	0.228078147752639	0.309512339001713	0.150576506926345	0.234181554193901	0.317935897254553	0.200234613659464	2.06512798752951	-0.0142789946924283	0.306565694514965	-0.00867711706022508	0.0331974877681882	-0.0245665905523375	0.173513404599239	0.223055066682769	0.154701979858917	0.198364233989413	0.248996291807652	0.179168626569409	0.00215828832654675	0.00261157197670396	0.00267269104596023
103	0.455496124527524	0.15	0.200896345902079	0.125532296262481	0.276260395541677	0.146847875827419	0.437451505049083	0.272826886975928	0.602076123122238	2.02	1.46	2.68	0.109653383521798	0.175818586602746	0.241983789683694	0.129499745506571	0.20764030702121	0.285780868535849	0.132170444124614	0.212011135314538	0.291630486755275	0.200896345902079	2.15097859144541	-0.00684569381670045	0.32894082783295	-0.00867711706022508	0.0331974877681882	-0.0245665905523375	0.173513404599239	0.223055066682769	0.154701979858917	0.198364233989413	0.248996291807652	0.179168626569409	0.00215828832654675	0.00261157197670396	0.00267269104596023
103	0.455496124527524	0.15	0.201009632926349	0.127596111290468	0.274423154562229	0.169457064111026	0.472116342540796	0.308929289005404	0.635303396076188	2.04	1.51	2.75	0.123386361217698	0.188563272084241	0.253740182950785	0.145522919940925	0.222393120896881	0.299263321852838	0.148631022301379	0.227114263527906	0.305760541175027	0.201009632926349	2.2107878485889	-0.0272761030904201	0.329477788209612	-0.00867711706022508	0.0331974877681882	-0.0245665905523375	0.173513404599239	0.223055066682769	0.154701979858917	0.198364233989413	0.248996291807652	0.179168626569409	0.00215828832654675	0.00261157197670396	0.00267269104596023
103	0.455496124527524	0.15	0.20150816420208	0.127948844457299	0.275067483946861	0.164684817231514	0.486797963183968	0.315626004389079	0.657969921978856	2.12	1.67	2.67	0.122114420987105	0.188340157608284	0.254565894229464	0.143066686059995	0.220655365543434	0.298244045026874	0.147240068307565	0.227135075246766	0.306887758896119	0.20150816420208	2.23048286150362	-0.00611634458243147	0.358606952297297	-0.00867711706022508	0.0331974877681882	-0.0245665905523375	0.173513404599239	0.223055066682769	0.154701979858917	0.198364233989413	0.248996291807652	0.179168626569409	0.00215828832654675	0.00261157197670396	0.00267269104596023
103	0.455496124527524	0.15	0.201649419715116	0.125217254946141	0.278081584484091	0.181473528740766	0.531220756993058	0.355075797362681	0.707365716623435	2.01	1.56	2.63	0.143100966339355	0.214090073809181	0.285079181279007	0.169100233186315	0.252986980662001	0.336873728137686	0.173587319797662	0.259532081248199	0.345650903086879	0.201649419715116	2.23092631163604	-0.0135030663712917	0.349133736484831	-0.00867711706022508	0.0331974877681882	-0.0245665905523375	0.173513404599239	0.223055066682769	0.154701979858917	0.198364233989413	0.248996291807652	0.179168626569409	0.00215828832654675	0.00261157197670396	0.00267269104596023
103	0.455496124527524	0.15	0.201763990840079	0.127912723361278	0.27561525831888	0.181263332304015	0.467176764450348	0.312158155048836	0.62219537385186	2.01	1.49	2.65	0.126201885374501	0.188874093222293	0.251546301070086	0.149232173008647	0.223341285852895	0.297450398697143	0.152678241395279	0.228480061351775	0.304333438848966	0.201763990840079	2.15957340602936	-0.0351056175026609	0.304491884552057	-0.00867711706022508	0.0331974877681882	-0.0245665905523375	0.173513404599239	0.223055066682769	0.154701979858917	0.198364233989413	0.248996291807652	0.179168626569409	0.00215828832654675	0.00261157197670396	0.00267269104596023
103	0.455496124527524	0.15	0.202668164141078	0.126696099725372	0.278640228556785	0.174697429143684	0.484889968789476	0.320342197930364	0.649437739648588	2.08	1.47	2.77	0.125691946663359	0.190255184888046	0.254818423112733	0.147687645572119	0.223549249255082	0.299410852938046	0.150569634872551	0.227794504705129	0.30516959575325	0.202668164141078	2.22020539164782	0.0152918745979471	0.364993983778004	-0.00867711706022508	0.0331974877681882	-0.0245665905523375	0.173513404599239	0.223055066682769	0.154701979858917	0.198364233989413	0.248996291807652	0.179168626569409	0.00215828832654675	0.00261157197670396	0.00267269104596023
103	0.455496124527524	0.15	0.202829321800433	0.128031657715468	0.277626985885397	0.16333333018624	0.477997817386877	0.309089824678722	0.646905810095033	2.11	1.51	2.8	0.119844210362694	0.185335350457964	0.250826490553233	0.140469489419534	0.217231704155186	0.293993918890838	0.143337110657012	0.221618444279375	0.299841605515939	0.202829321800433	2.24544188661436	0.0326053403916289	0.390816960540867	-0.00867711706022508	0.0331974877681882	-0.0245665905523375	0.173513404599239	0.223055066682769	0.154701979858917	0.198364233989413	0.248996291807652	0.179168626569409	0.00215828832654675	0.00261157197670396	0.00267269104596023
103	0.455496124527524	0.15	0.203495436420378	0.127296667273455	0.279694205567301	0.165216674029579	0.480457556044456	0.311840914575811	0.649074197513101	2.01	1.56	2.7	0.125988645659061	0.194112427052889	0.262236208446717	0.148958357501705	0.22950217579697	0.310045994092235	0.152645514505457	0.235175444169948	0.317699237054512	0.203495436420378	2.1742702813218	-0.0293964813278751	0.315572972019795	-0.00867711706022508	0.0331974877681882	-0.0245665905523375	0.173513404599239	0.223055066682769	0.154701979858917	0.198364233989413	0.248996291807652	0.179168626569409	0.00215828832654675	0.00261157197670396	0.00267269104596023
103	0.455496124527524	0.15	0.204870296996006	0.129256678294425	0.280483915697586	0.178331784252346	0.450230385194396	0.299342584180557	0.601118186208235	1.88	1.44	2.66	0.127890455368201	0.192355421600759	0.256820387833317	0.153095525285956	0.230265458253204	0.307435391220453	0.156229393072465	0.234964806798462	0.313813732238941	0.204870296996006	2.11120323964736	0.0497111968156616	0.371047117458092	-0.00867711706022508	0.0331974877681882	-0.0245665905523375	0.173513404599239	0.223055066682769	0.154701979858917	0.198364233989413	0.248996291807652	0.179168626569409	0.00215828832654675	0.00261157197670396	0.00267269104596023
103	0.455496124527524	0.15	0.205459784160203	0.129640404217239	0.281279164103166	0.14822016653425	0.46761474510481	0.292596354056519	0.6426331361531	1.91	1.56	2.84	0.12315815286376	0.196825994106002	0.270493835348245	0.146932468910773	0.234821070203969	0.322709671497166	0.150075209259669	0.2397542530387	0.329627311851345	0.205459784160203	2.23132674455733	0.0464496344520143	0.403845977813789	-0.00867711706022508	0.0331974877681882	-0.0245665905523375	0.173513404599239	0.223055066682769	0.154701979858917	0.198364233989413	0.248996291807652	0.179168626569409	0.00215828832654675	0.00261157197670396	0.00267269104596023
103	0.455496124527524	0.15	0.206044776468714	0.129161282262067	0.282928270675361	0.175285532829894	0.479475386763544	0.317096129850226	0.641854643676862	2.02	1.41	2.66	0.127765367835511	0.19319172765323	0.258618087470949	0.15097096977873	0.22828050332533	0.305590036871931	0.153842490753247	0.232680248952602	0.311394721459375	0.206044776468714	2.15115873975771	0.0730934900320283	0.409332325585576	-0.00867711706022508	0.0331974877681882	-0.0245665905523375	0.173513404599239	0.223055066682769	0.154701979858917	0.198364233989413	0.248996291807652	0.179168626569409	0.00215828832654675	0.00261157197670396	0.00267269104596023
103	0.455496124527524	0.15	0.206466548832054	0.130395503449815	0.282537594214294	0.179565290242005	0.53453900998551	0.356146883114769	0.712931136856251	2.14	1.66	2.74	0.136457677299019	0.204808620225476	0.273159563151934	0.159552659037995	0.239471758553174	0.319390858068354	0.163918764794152	0.246145961624752	0.328094241171489	0.206466548832054	2.3054263199581	-0.00183149434861175	0.376246287914381	-0.00867711706022508	0.0331974877681882	-0.0245665905523375	0.173513404599239	0.223055066682769	0.154701979858917	0.198364233989413	0.248996291807652	0.179168626569409	0.00215828832654675	0.00261157197670396	0.00267269104596023
103	0.455496124527524	0.15	0.206829449198854	0.130961689813886	0.282697208583823	0.180283518378312	0.515361665619226	0.343787698247425	0.686935632991028	1.89	1.52	2.75	0.145858007467081	0.218651295713428	0.291444583959775	0.17432676345849	0.261327940574875	0.348329117691261	0.178125675306816	0.267106923090469	0.355973102474684	0.206829449198854	2.18983825616214	0.0280582154642921	0.370948426112143	-0.00867711706022508	0.0331974877681882	-0.0245665905523375	0.173513404599239	0.223055066682769	0.154701979858917	0.198364233989413	0.248996291807652	0.179168626569409	0.00215828832654675	0.00261157197670396	0.00267269104596023
103	0.455496124527524	0.15	0.206869456423882	0.130918578349906	0.282820334497857	0.17598796876466	0.476722429283794	0.315666642389572	0.637778216178016	1.9	1.46	2.65	0.133626204566233	0.201803422669447	0.269980640772661	0.159626070518761	0.241068639811541	0.32251120910432	0.163081050044627	0.246246558299509	0.329395660612646	0.206869456423882	2.14805184931611	-0.00638500119815013	0.32707035840605	-0.00867711706022508	0.0331974877681882	-0.0245665905523375	0.173513404599239	0.223055066682769	0.154701979858917	0.198364233989413	0.248996291807652	0.179168626569409	0.00215828832654675	0.00261157197670396	0.00267269104596023
103	0.455496124527524	0.15	0.207611274341427	0.129524067595863	0.285698481086992	0.174448750220955	0.495499826319535	0.327206437158229	0.663793215480841	1.96	1.44	2.65	0.135157669345927	0.204673851371312	0.274190033396697	0.160573068394905	0.243161253770796	0.325749439146688	0.163909127769512	0.248157917063736	0.332378784149807	0.207611274341427	2.12435477015057	0.0258203658975635	0.359948498769307	-0.00867711706022508	0.0331974877681882	-0.0245665905523375	0.173513404599239	0.223055066682769	0.154701979858917	0.198364233989413	0.248996291807652	0.179168626569409	0.00215828832654675	0.00261157197670396	0.00267269104596023
103	0.455496124527524	0.15	0.208075957280241	0.131147222297091	0.28500469226339	0.155009089215727	0.454721738936611	0.288962167551049	0.620481310322173	1.93	1.46	2.42	0.1205478524337	0.189698636151191	0.258849419868682	0.143530924860718	0.225865663650642	0.308200402440566	0.147397828293283	0.231948691333125	0.31645192800388	0.208075957280241	2.06506174965385	0.0324782058054986	0.350823062976207	-0.00867711706022508	0.0331974877681882	-0.0245665905523375	0.173513404599239	0.223055066682769	0.154701979858917	0.198364233989413	0.248996291807652	0.179168626569409	0.00215828832654675	0.00261157197670396	0.00267269104596023
103	0.455496124527524	0.15	0.208140281101014	0.129407382910057	0.286873179291971	0.154118434015283	0.501914060157198	0.318326897498755	0.685501222815642	1.88	1.44	2.69	0.135598072748193	0.213800906481059	0.292003740213924	0.162212135403958	0.255763971336063	0.349315807268169	0.16534060540555	0.260629087197594	0.356123341393791	0.208140281101014	2.18928003212459	-0.0191377247522584	0.322524436340049	-0.00867711706022508	0.0331974877681882	-0.0245665905523375	0.173513404599239	0.223055066682769	0.154701979858917	0.198364233989413	0.248996291807652	0.179168626569409	0.00215828832654675	0.00261157197670396	0.00267269104596023
103	0.455496124527524	0.15	0.208602183229497	0.131905255859534	0.285299110599459	0.157533230808891	0.498310541602594	0.318392035734676	0.678229047470513	2.03	1.54	2.74	0.127664602959976	0.199805932009804	0.271947261059633	0.150694559894998	0.235849767989856	0.321004976084713	0.154147801071437	0.241322946388303	0.328344314829686	0.208602183229497	2.21683022772231	-0.0719747335761999	0.286101671856701	-0.00867711706022508	0.0331974877681882	-0.0245665905523375	0.173513404599239	0.223055066682769	0.154701979858917	0.198364233989413	0.248996291807652	0.179168626569409	0.00215828832654675	0.00261157197670396	0.00267269104596023
103	0.455496124527524	0.15	0.208711185845725	0.131772268133319	0.285650103558132	0.130653607644826	0.406889849862856	0.243020382224813	0.570759317500898	2.05	1.51	2.6	0.0966664301748924	0.161848931766779	0.227031433358665	0.113910228610569	0.190720281948704	0.267530335286839	0.116788560221153	0.195584442162607	0.274250766378083	0.208711185845725	2.16931469850286	-0.0142678162206755	0.32786926582672	-0.00867711706022508	0.0331974877681882	-0.0245665905523375	0.173513404599239	0.223055066682769	0.154701979858917	0.198364233989413	0.248996291807652	0.179168626569409	0.00215828832654675	0.00261157197670396	0.00267269104596023
103	0.455496124527524	0.15	0.209848090010262	0.131611171066178	0.288085008954346	0.161231370226424	0.467681221689637	0.301136178585853	0.63422626479342	2.02	1.44	2.69	0.121058218342018	0.188010141178119	0.254962064014221	0.142975571313246	0.222049008450472	0.301122445587697	0.145729232915619	0.226434150892146	0.306962196523139	0.209848090010262	2.16507976844612	0.0037254559272548	0.341367591389192	-0.00867711706022508	0.0331974877681882	-0.0245665905523375	0.173513404599239	0.223055066682769	0.154701979858917	0.198364233989413	0.248996291807652	0.179168626569409	0.00215828832654675	0.00261157197670396	0.00267269104596023
103	0.455496124527524	0.15	0.210479939577552	0.132452046449702	0.288507832705402	0.140441720355711	0.474151165376779	0.291007510246217	0.65729482050734	1.94	1.41	2.68	0.121163518783826	0.197416979320893	0.273670439857961	0.144201012036491	0.234952966841864	0.325704921647238	0.146837186668765	0.239268140968215	0.331656659648888	0.210479939577552	2.15538514195527	-0.00499555362372855	0.335308999555178	-0.00867711706022508	0.0331974877681882	-0.0245665905523375	0.173513404599239	0.223055066682769	0.154701979858917	0.198364233989413	0.248996291807652	0.179168626569409	0.00215828832654675	0.00261157197670396	0.00267269104596023
103	0.455496124527524	0.15	0.211433170738879	0.132197799692812	0.290668541784945	0.145748185606186	0.474130247888224	0.29491518842097	0.653345307355479	2.11	1.6	2.71	0.114543634159533	0.184149897293712	0.253756160427891	0.134304032873921	0.215918361952946	0.297532691031971	0.137801660810237	0.221529653530797	0.305324088698156	0.211433170738879	2.24047269429543	0.0398934428449487	0.402851354949162	-0.00867711706022508	0.0331974877681882	-0.0245665905523375	0.173513404599239	0.223055066682769	0.154701979858917	0.198364233989413	0.248996291807652	0.179168626569409	0.00215828832654675	0.00261157197670396	0.00267269104596023
103	0.455496124527524	0.15	0.211920816989409	0.133890192117332	0.289951441861486	0.188480854333698	0.520620996365934	0.351956798644699	0.689285194087168	2.02	1.53	2.69	0.141466438356548	0.209259768167957	0.277053097979366	0.167073109609447	0.247137629179976	0.327202148750505	0.171069003705112	0.253038700771282	0.335039424459558	0.211920816989409	2.20098097457541	-0.00123859212777415	0.349529159504962	-0.00867711706022508	0.0331974877681882	-0.0245665905523375	0.173513404599239	0.223055066682769	0.154701979858917	0.198364233989413	0.248996291807652	0.179168626569409	0.00215828832654675	0.00261157197670396	0.00267269104596023
103	0.455496124527524	0.15	0.213164184655573	0.133559860212594	0.292768509098551	0.152379134919399	0.476963602805189	0.301329531648888	0.652597673961491	2.06	1.53	2.78	0.11917068030248	0.188630954008341	0.258091227714202	0.14025775383385	0.222008919019283	0.303760084204717	0.143303710845885	0.226713596895677	0.310294405927584	0.213164184655573	2.23221628676126	-0.0488826562502904	0.308220693665199	-0.00867711706022508	0.0331974877681882	-0.0245665905523375	0.173513404599239	0.223055066682769	0.154701979858917	0.198364233989413	0.248996291807652	0.179168626569409	0.00215828832654675	0.00261157197670396	0.00267269104596023
103	0.455496124527524	0.15	0.215115327125011	0.134469758624572	0.29576089562545	0.142626378098373	0.454254075852759	0.280366150351556	0.628142001353962	2.07	1.41	2.97	0.110310379781365	0.178726781252724	0.247143182724083	0.129689171212131	0.210124633602189	0.290560095992247	0.130998506753167	0.212186701356768	0.293564850760526	0.215115327125011	2.22639562638907	0.00496037441146514	0.352666412026897	-0.00867711706022508	0.0331974877681882	-0.0245665905523375	0.173513404599239	0.223055066682769	0.154701979858917	0.198364233989413	0.248996291807652	0.179168626569409	0.00215828832654675	0.00261157197670396	0.00267269104596023
103	0.455496124527524	0.15	0.215272259970963	0.136140097545391	0.294404422396536	0.161712079253021	0.463107195290934	0.29848349328213	0.627730897299737	1.87	1.33	2.55	0.127985203750771	0.19857335524995	0.269161506749128	0.153335943129515	0.23790588142467	0.322475819719825	0.156027820180356	0.24219451246482	0.328246239837971	0.215272259970963	2.03313841054881	-0.00153764894323132	0.304811400033482	-0.00867711706022508	0.0331974877681882	-0.0245665905523375	0.173513404599239	0.223055066682769	0.154701979858917	0.198364233989413	0.248996291807652	0.179168626569409	0.00215828832654675	0.00261157197670396	0.00267269104596023
103	0.455496124527524	0.15	0.215315752652474	0.136241887979113	0.294389617325834	0.181060157767435	0.475933127209511	0.317900795006918	0.633965459412105	1.85	1.43	2.61	0.137287515795495	0.205534801251294	0.273782086707093	0.164751710527304	0.246651779536032	0.328551848544761	0.168222345563004	0.251795276556163	0.335380009212236	0.215315752652474	2.05883216556783	0.0688852516709451	0.37853853740172	-0.00867711706022508	0.0331974877681882	-0.0245665905523375	0.173513404599239	0.223055066682769	0.154701979858917	0.198364233989413	0.248996291807652	0.179168626569409	0.00215828832654675	0.00261157197670396	0.00267269104596023
103	0.455496124527524	0.15	0.215316552995803	0.133962977415551	0.296670128576055	0.150517506869352	0.454330543635558	0.285814558186419	0.622846529084698	1.93	1.48	2.59	0.119138061791721	0.189381747119456	0.259625432447191	0.14182669684016	0.225447579319587	0.309068461799014	0.145302993506596	0.231023882742102	0.316500095922921	0.215316552995803	2.09705601099754	0.0110686620770426	0.339098571851779	-0.00867711706022508	0.0331974877681882	-0.0245665905523375	0.173513404599239	0.223055066682769	0.154701979858917	0.198364233989413	0.248996291807652	0.179168626569409	0.00215828832654675	0.00261157197670396	0.00267269104596023
103	0.455496124527524	0.15	0.215551481634338	0.135392015464929	0.295710947803747	0.184519922895606	0.53026262247948	0.356217634097313	0.704307610861647	1.9	1.47	2.56	0.150562277051431	0.224125759742606	0.297689242433781	0.179795356436507	0.26764187981668	0.355488403196854	0.184207971473631	0.274163514019847	0.364027142001822	0.215551481634338	2.12277256272485	0.0183957693895202	0.353816537084282	-0.00867711706022508	0.0331974877681882	-0.0245665905523375	0.173513404599239	0.223055066682769	0.154701979858917	0.198364233989413	0.248996291807652	0.179168626569409	0.00215828832654675	0.00261157197670396	0.00267269104596023
103	0.455496124527524	0.15	0.216199381254206	0.135152760641095	0.297246001867318	0.155016635412505	0.477690586303909	0.303563204221653	0.651817968386165	1.87	1.45	2.46	0.130247697035198	0.204959289848739	0.27967088266228	0.156069818953442	0.245593281014974	0.335116743076507	0.160131360917251	0.251938339638036	0.343845991720764	0.216199381254206	2.05945305896403	-0.0337767220697686	0.28388019900383	-0.00867711706022508	0.0331974877681882	-0.0245665905523375	0.173513404599239	0.223055066682769	0.154701979858917	0.198364233989413	0.248996291807652	0.179168626569409	0.00215828832654675	0.00261157197670396	0.00267269104596023
103	0.455496124527524	0.15	0.216743082745773	0.136123891504865	0.29736227398668	0.171504842003967	0.501584995993561	0.329462833876643	0.673707158110479	1.91	1.48	2.67	0.13892387111253	0.211502245990753	0.284080620868977	0.165808363672695	0.252432076935291	0.339055790197887	0.169464017584093	0.257959712114666	0.346583512504333	0.216743082745773	2.14489561486094	0.0190406606053046	0.354000537669623	-0.00867711706022508	0.0331974877681882	-0.0245665905523375	0.173513404599239	0.223055066682769	0.154701979858917	0.198364233989413	0.248996291807652	0.179168626569409	0.00215828832654675	0.00261157197670396	0.00267269104596023
103	0.455496124527524	0.15	0.217324377062167	0.137419812826931	0.297228941297402	0.189887842727893	0.529422021922703	0.3586913858329	0.700152658012507	2.07	1.51	2.61	0.141576153009884	0.208963850660882	0.27635154831188	0.166558508570217	0.245837357289516	0.325116206008814	0.170673551106483	0.25184132671734	0.333236040358001	0.217324377062167	2.16346815289139	0.0139752872797097	0.357213676829276	-0.00867711706022508	0.0331974877681882	-0.0245665905523375	0.173513404599239	0.223055066682769	0.154701979858917	0.198364233989413	0.248996291807652	0.179168626569409	0.00215828832654675	0.00261157197670396	0.00267269104596023
103	0.455496124527524	0.15	0.218392515703648	0.137946515729226	0.298838515678069	0.155442169191741	0.4631111752283	0.294571949295069	0.631650401161531	1.89	1.39	2.66	0.125351741897473	0.197071692148473	0.268791642399473	0.149920020446007	0.235696701689183	0.321473382932359	0.152610402729438	0.239905743507063	0.327361296003353	0.218392515703648	2.11382119791436	-0.00307998847803285	0.32552614810118	-0.00867711706022508	0.0331974877681882	-0.0245665905523375	0.173513404599239	0.223055066682769	0.154701979858917	0.198364233989413	0.248996291807652	0.179168626569409	0.00215828832654675	0.00261157197670396	0.00267269104596023
103	0.455496124527524	0.15	0.218562992346559	0.138813423153871	0.298312561539248	0.151798281020521	0.456612699873941	0.288093419717998	0.625131980029885	2.01	1.5	2.6	0.116467993876329	0.184595556485909	0.252723119095489	0.137720741727658	0.218280027952264	0.298839314176869	0.141138708769949	0.223518440187763	0.306195686372962	0.218562992346559	2.14213213323148	0.00202191457109449	0.336203447538441	-0.00867711706022508	0.0331974877681882	-0.0245665905523375	0.173513404599239	0.223055066682769	0.154701979858917	0.198364233989413	0.248996291807652	0.179168626569409	0.00215828832654675	0.00261157197670396	0.00267269104596023
103	0.455496124527524	0.15	0.220724694275417	0.139168428689956	0.302280959860878	0.197182678231143	0.579885068907737	0.397200706125359	0.762569431690115	1.95	1.46	2.53	0.164367193467237	0.239964531381871	0.315561869296505	0.195353347806721	0.285202135362028	0.375050922917335	0.200115456821233	0.29211307407806	0.384221126571131	0.220724694275417	2.12370706565537	0.0159899110332077	0.35246199176674	-0.00867711706022508	0.0331974877681882	-0.0245665905523375	0.173513404599239	0.223055066682769	0.154701979858917	0.198364233989413	0.248996291807652	0.179168626569409	0.00215828832654675	0.00261157197670396	0.00267269104596023
103	0.455496124527524	0.15	0.220755782604806	0.138279781820673	0.303231783388939	0.172895156878081	0.489369812458611	0.322256323982123	0.6564833009351	1.86	1.36	2.48	0.138879306279876	0.210898390538133	0.28291747479639	0.166581820008474	0.252966685057462	0.339351550106451	0.17009079231382	0.258342352297024	0.346501373113705	0.220755782604806	2.02729156585541	-0.0157689517089909	0.292844642763689	-0.00867711706022508	0.0331974877681882	-0.0245665905523375	0.173513404599239	0.223055066682769	0.154701979858917	0.198364233989413	0.248996291807652	0.179168626569409	0.00215828832654675	0.00261157197670396	0.00267269104596023
103	0.455496124527524	0.15	0.225175845856788	0.142951247178929	0.307400444534648	0.151821492383079	0.502171442154844	0.316854776913936	0.687488107395752	1.96	1.53	2.67	0.130416610142731	0.206692472287107	0.282968334431483	0.154819015127154	0.24536694335687	0.335914871586586	0.15858587857613	0.251426549713325	0.344027268743669	0.225175845856788	2.17520863095148	0.00451363820824023	0.352218742145198	-0.00867711706022508	0.0331974877681882	-0.0245665905523375	0.173513404599239	0.223055066682769	0.154701979858917	0.198364233989413	0.248996291807652	0.179168626569409	0.00215828832654675	0.00261157197670396	0.00267269104596023
103	0.455496124527524	0.15	0.227134684970741	0.141958427166152	0.31231094277533	0.183749966726427	0.58127693299776	0.389998272403383	0.772555593592136	2.01	1.55	2.83	0.157518834702899	0.234775565956296	0.312032297209694	0.186225118758498	0.277561142032752	0.368897165307005	0.190246431531623	0.283508372801407	0.376789294198022	0.227134684970741	2.26131885202521	0.0378465646244613	0.399741604488162	-0.00867711706022508	0.0331974877681882	-0.0245665905523375	0.173513404599239	0.223055066682769	0.154701979858917	0.198364233989413	0.248996291807652	0.179168626569409	0.00215828832654675	0.00261157197670396	0.00267269104596023
103	0.455496124527524	0.15	0.228022768865411	0.142952530204641	0.313093007526182	0.181833546849321	0.527133075162498	0.352555057531176	0.70171109279382	2.19	1.56	2.77	0.132778574084605	0.198527794674227	0.264277015263849	0.154712738327579	0.231323306188044	0.307933874048508	0.158294565756387	0.236703253612318	0.314975692681855	0.228022768865411	2.24614130945379	0.0564030980960288	0.416154296582725	-0.00867711706022508	0.0331974877681882	-0.0245665905523375	0.173513404599239	0.223055066682769	0.154701979858917	0.198364233989413	0.248996291807652	0.179168626569409	0.00215828832654675	0.00261157197670396	0.00267269104596023
103	0.455496124527524	0.15	0.228201016822946	0.143861258999234	0.312540774646658	0.175542676292624	0.502697786618219	0.332605285578545	0.672790287657893	2.11	1.61	2.76	0.129271311760288	0.195379944675547	0.261488577590806	0.151594040329956	0.229118393009981	0.306642745690006	0.155469363294253	0.234834949429205	0.314381254961148	0.228201016822946	2.21924403265952	0.00844733652721148	0.362603750988229	-0.00867711706022508	0.0331974877681882	-0.0245665905523375	0.173513404599239	0.223055066682769	0.154701979858917	0.198364233989413	0.248996291807652	0.179168626569409	0.00215828832654675	0.00261157197670396	0.00267269104596023
103	0.455496124527524	0.15	0.231466964834862	0.14667453152097	0.316259398148755	0.130346883252102	0.411703223513657	0.245670981565147	0.577735465462166	1.84	1.36	2.47	0.10667686329644	0.17877247126895	0.25086807924146	0.128180159729757	0.214808377509748	0.301436595289738	0.130893054620202	0.219341388192107	0.307813318291575	0.231466964834862	2.00457428563577	-0.0145920793989471	0.286598867153787	-0.00867711706022508	0.0331974877681882	-0.0245665905523375	0.173513404599239	0.223055066682769	0.154701979858917	0.198364233989413	0.248996291807652	0.179168626569409	0.00215828832654675	0.00261157197670396	0.00267269104596023
103	0.455496124527524	0.15	0.233189799173314	0.147689839661764	0.318689758684864	0.152135125271661	0.513225717473986	0.324059994012465	0.702391440935507	2.02	1.58	2.67	0.130071197186094	0.205998533394917	0.28192586960374	0.153569136780539	0.243213083571869	0.332857030363199	0.157541517397686	0.249540634059394	0.341533007113645	0.233189799173314	2.18823546481348	-0.021302943863977	0.326696783324603	-0.00867711706022508	0.0331974877681882	-0.0245665905523375	0.173513404599239	0.223055066682769	0.154701979858917	0.198364233989413	0.248996291807652	0.179168626569409	0.00215828832654675	0.00261157197670396	0.00267269104596023
103	0.455496124527524	0.15	0.233192517680716	0.145272643660916	0.321112391700516	0.160939228329507	0.526475956409747	0.338790874167848	0.714161038651646	1.94	1.5	2.67	0.140784598988568	0.218777163293802	0.296769727599035	0.167480350065485	0.26026196159251	0.353043573119535	0.171356693452372	0.266254346698315	0.361256571128246	0.233192517680716	2.15451417454415	0.0528172869936219	0.395005142963767	-0.00867711706022508	0.0331974877681882	-0.0245665905523375	0.173513404599239	0.223055066682769	0.154701979858917	0.198364233989413	0.248996291807652	0.179168626569409	0.00215828832654675	0.00261157197670396	0.00267269104596023
103	0.455496124527524	0.15	0.233702246608606	0.148265076415591	0.319139416801621	0.18197251360484	0.526769579161379	0.352393383145504	0.701145775177253	1.93	1.39	2.57	0.14726605198835	0.22013828846108	0.29301052493381	0.175411281653787	0.262210732199732	0.349010182745678	0.178930844271249	0.26746014079331	0.356031412430684	0.233702246608606	2.03468191495796	0.0402238768073368	0.349842187387179	-0.00867711706022508	0.0331974877681882	-0.0245665905523375	0.173513404599239	0.223055066682769	0.154701979858917	0.198364233989413	0.248996291807652	0.179168626569409	0.00215828832654675	0.00261157197670396	0.00267269104596023
103	0.455496124527524	0.15	0.234096836631495	0.147294478567332	0.320899194695659	0.169347234480281	0.56382588465226	0.368863344415902	0.758788424888619	1.99	1.53	2.5	0.150370145363074	0.229848212130912	0.309326278898751	0.178130944612603	0.272281968242692	0.366432991872781	0.183184871325312	0.279973814866091	0.376535077270819	0.234096836631495	2.1444824450753	-0.0503689832334478	0.295562013819834	-0.00867711706022508	0.0331974877681882	-0.0245665905523375	0.173513404599239	0.223055066682769	0.154701979858917	0.198364233989413	0.248996291807652	0.179168626569409	0.00215828832654675	0.00261157197670396	0.00267269104596023
103	0.455496124527524	0.15	0.238099777536864	0.149864651928318	0.32633490314541	0.143696135472039	0.49491707523701	0.3062877083632	0.683546442110819	1.98	1.47	2.6	0.125114052024956	0.202166391299697	0.279218730574438	0.148277637514223	0.239595428343379	0.330913219172534	0.151800786690001	0.245253603379388	0.338602619701491	0.238099777536864	2.11961246151509	-0.0426742915475638	0.292333986127599	-0.00867711706022508	0.0331974877681882	-0.0245665905523375	0.173513404599239	0.223055066682769	0.154701979858917	0.198364233989413	0.248996291807652	0.179168626569409	0.00215828832654675	0.00261157197670396	0.00267269104596023
103	0.455496124527524	0.15	0.240883544661155	0.150911229179573	0.330855860142736	0.150658840312643	0.483232476926591	0.304095454423226	0.662369499429956	1.89	1.44	2.58	0.129051555836565	0.205073446745249	0.281095337653933	0.154249151804565	0.245114481673924	0.335979811543284	0.157704886493559	0.250753050938511	0.343585995527405	0.240883544661155	2.08874944930962	0.010982628938597	0.334978095649084	-0.00867711706022508	0.0331974877681882	-0.0245665905523375	0.173513404599239	0.223055066682769	0.154701979858917	0.198364233989413	0.248996291807652	0.179168626569409	0.00215828832654675	0.00261157197670396	0.00267269104596023
103	0.455496124527524	0.15	0.241454773297831	0.153187513350919	0.329722033244744	0.178858212479528	0.569738720747822	0.379141821281405	0.76033562021424	1.99	1.53	2.67	0.154191490536373	0.231704490608516	0.30921749068066	0.182562958066924	0.274338467419523	0.366113976772123	0.187009129058811	0.280921953212601	0.374928135735718	0.241454773297831	2.17064843530442	-0.0383271336820956	0.305908204671367	-0.00867711706022508	0.0331974877681882	-0.0245665905523375	0.173513404599239	0.223055066682769	0.154701979858917	0.198364233989413	0.248996291807652	0.179168626569409	0.00215828832654675	0.00261157197670396	0.00267269104596023
103	0.455496124527524	0.16	0.147044999393695	0.0937049626378471	0.200385036149543	0.191179079226414	0.453276224136985	0.307712081674079	0.598840366599891	2.08	1.56	2.89	0.120896810979754	0.178087417604708	0.235278024229662	0.142092850147878	0.209310308004452	0.276527765861026	0.14497322065472	0.213537697443198	0.282042118039919	0.147044999393695	2.38884391422737	0.0450506144277195	0.42523662536485	-0.00867711706022508	0.0331974877681882	-0.0245665905523375	0.173513404599239	0.223055066682769	0.154701979858917	0.198364233989413	0.248996291807652	0.179168626569409	0.00215828832654675	0.00261157197670396	0.00267269104596023
[truncated: 1,372 more rows]
