# Supplementary material for: Re-expressing coefficients from regression models for inclusion in a meta-analysis
Source: BMC Med Res Methodol. 2024 Jan 8;24:6. doi: 10.1186/s12874-023-02132-y (PMC10773134; doi:10.1186/s12874-023-02132-y)
Supplement: Supplementary file 2 — Additional file 2. [file 12874_2023_2132_MOESM2_ESM.zip › Supp_Files_R1/simdata/simdata_scenario_104.csv]

ex_no	errsd	rsquare	beta	b_low_ci	b_hi_ci	lrsquare	lbeta	lb_low_ci	lb_hi_ci	x_median	x_25	x_75	rbl	rb	rbu	altl	alt	altu	dzl	dz	dzu	observed_beta	xlog	error	ylog	RelBias_rb	RelBias_rbl	RelBias_rbu	RelBias_alt	RelBias_altl	RelBias_altu	RelBias_dz	RelBias_dzl	RelBias_dzu	MC_SE_RelBias_rb	MC_SE_RelBias_alt	MC_SE_RelBias_dz
104	0.455496124527524	0.15	0.186556010237513	0.177132428349072	0.195979592125954	0.175060628418887	0.46785218769015	0.446222880604219	0.489481494776081	1.99	1.48	2.72	0.181546929515875	0.190346868872838	0.199146808229802	0.214971008167023	0.225391078836462	0.235811149505901	0.219350666786113	0.23011473239834	0.240722842050678	0.186556010237513	2.20776671565052	0.00666483062073791	0.352953797500324	-0.00535829912411563	-0.00241291620382272	-0.00804421205101207	0.176874828203351	0.18035985466395	0.173696811228772	0.201420977343499	0.204998667153942	0.198192088779684	0.000308903454591494	0.000372653447450851	0.000380583240359533
104	0.455496124527524	0.15	0.19445473190804	0.184767921826004	0.204141541990076	0.175645020873688	0.476389124019201	0.45440960335258	0.498368644685821	2	1.48	2.7	0.184618085895512	0.193547952263727	0.202477818631943	0.218540924035522	0.229111617790456	0.23968231154539	0.223233371933111	0.234053602184419	0.244719201878433	0.19445473190804	2.20015382199232	0.00214070331121914	0.346367799369034	-0.00535829912411563	-0.00241291620382272	-0.00804421205101207	0.176874828203351	0.18035985466395	0.173696811228772	0.201420977343499	0.204998667153942	0.198192088779684	0.000308903454591494	0.000372653447450851	0.000380583240359533
104	0.455496124527524	0.16	0.186441476793589	0.177174732983221	0.195708220603957	0.171903957584011	0.458872910366188	0.437423912567533	0.480321908164843	1.98	1.47	2.71	0.178591959314567	0.187349181844335	0.196106404374103	0.211633357732691	0.222010758907414	0.232388160082138	0.215953434750361	0.226598461383855	0.237173066895399	0.186441476793589	2.20511281414123	0.00207432309885796	0.346821407307038	-0.00535829912411563	-0.00241291620382272	-0.00804421205101207	0.176874828203351	0.18035985466395	0.173696811228772	0.201420977343499	0.204998667153942	0.198192088779684	0.000308903454591494	0.000372653447450851	0.000380583240359533
104	0.455496124527524	0.16	0.188583191024865	0.179358761701721	0.197807620348008	0.185553856916169	0.480717106244077	0.459268309334914	0.50216590315324	2.01	1.5	2.73	0.185118299967331	0.193763714291518	0.202409128615704	0.218758124365462	0.228974589308448	0.239191054251433	0.223433574325679	0.233818169700749	0.244294048162184	0.188583191024865	2.23446456574492	0.000352987164100422	0.351175787608332	-0.00535829912411563	-0.00241291620382272	-0.00804421205101207	0.176874828203351	0.18035985466395	0.173696811228772	0.201420977343499	0.204998667153942	0.198192088779684	0.000308903454591494	0.000372653447450851	0.000380583240359533
104	0.455496124527524	0.16	0.18869728425791	0.179398999038906	0.197995569476914	0.178809141390081	0.470045819734611	0.448592991436886	0.491498648032335	1.99	1.48	2.69	0.182436905446303	0.191161490275798	0.199886075105292	0.216005733811108	0.226335663184125	0.236665592557143	0.220623445586381	0.23122487247058	0.241771495282774	0.18869728425791	2.20058772158485	0.0124614600562828	0.356219357226498	-0.00535829912411563	-0.00241291620382272	-0.00804421205101207	0.176874828203351	0.18035985466395	0.173696811228772	0.201420977343499	0.204998667153942	0.198192088779684	0.000308903454591494	0.000372653447450851	0.000380583240359533
104	0.455496124527524	0.16	0.188997489597209	0.179913854963163	0.198081124231255	0.188078469606592	0.486771265916125	0.465232064882643	0.508310466949607	2.01	1.5	2.72	0.187738059669051	0.196429910713041	0.20512176175703	0.221908893107765	0.232182777090743	0.242456661073721	0.226701194860186	0.237244160982937	0.247749018754808	0.188997489597209	2.24356649338091	0.00489586763416457	0.357627755455416	-0.00535829912411563	-0.00241291620382272	-0.00804421205101207	0.176874828203351	0.18035985466395	0.173696811228772	0.201420977343499	0.204998667153942	0.198192088779684	0.000308903454591494	0.000372653447450851	0.000380583240359533
104	0.455496124527524	0.16	0.189755237304131	0.180638514595669	0.198871960012592	0.192161044226238	0.489346408847541	0.467978437417451	0.510714380277632	2.01	1.48	2.74	0.189137343364092	0.197773385169074	0.206409426974056	0.223637057271803	0.233848361614936	0.244059665958069	0.228096611294961	0.238570803977405	0.248971276066136	0.189755237304131	2.23289542041081	-0.00444611298889016	0.345547305458207	-0.00535829912411563	-0.00241291620382272	-0.00804421205101207	0.176874828203351	0.18035985466395	0.173696811228772	0.201420977343499	0.204998667153942	0.198192088779684	0.000308903454591494	0.000372653447450851	0.000380583240359533
104	0.455496124527524	0.16	0.189769301582562	0.180524339153831	0.199014264011293	0.1820815486164	0.476394080678525	0.454890758690452	0.497897402666599	2.02	1.48	2.73	0.183202405990931	0.191862639793776	0.200522873596621	0.216455629597071	0.22668778975956	0.236919949922049	0.220906165616702	0.231319923455316	0.241857238015655	0.189769301582562	2.23189300591319	-0.000127669682442015	0.350511188573357	-0.00535829912411563	-0.00241291620382272	-0.00804421205101207	0.176874828203351	0.18035985466395	0.173696811228772	0.201420977343499	0.204998667153942	0.198192088779684	0.000308903454591494	0.000372653447450851	0.000380583240359533
104	0.455496124527524	0.16	0.189819386796064	0.180677669276541	0.198961104315587	0.186077018159169	0.480358934255751	0.458963144229639	0.501754724281863	2.02	1.49	2.73	0.184724600147958	0.193336029643146	0.201947459138333	0.218224207638128	0.228397310607163	0.238570413576197	0.222813411902337	0.233231337370216	0.243467772770052	0.189819386796064	2.23467751120107	-0.00346419728354062	0.347348519037815	-0.00535829912411563	-0.00241291620382272	-0.00804421205101207	0.176874828203351	0.18035985466395	0.173696811228772	0.201420977343499	0.204998667153942	0.198192088779684	0.000308903454591494	0.000372653447450851	0.000380583240359533
104	0.455496124527524	0.16	0.189922308834582	0.180693984421656	0.199150633247508	0.179774792502113	0.467975522418334	0.446687149781321	0.489263895055347	1.99	1.46	2.71	0.181820870502931	0.190486153232348	0.199151435961765	0.215317267867053	0.225578933634204	0.235840599401355	0.219590586006953	0.230129124473751	0.240577637363765	0.189922308834582	2.20689655028273	-0.00513822238818984	0.339565433551118	-0.00535829912411563	-0.00241291620382272	-0.00804421205101207	0.176874828203351	0.18035985466395	0.173696811228772	0.201420977343499	0.204998667153942	0.198192088779684	0.000308903454591494	0.000372653447450851	0.000380583240359533
104	0.455496124527524	0.16	0.190010626886595	0.180720228432273	0.199301025340918	0.179470846062021	0.47441103542735	0.452807640560995	0.496014430293704	2.02	1.49	2.73	0.182043126217759	0.190728380586513	0.199413634955268	0.215004776594665	0.225262627105254	0.235520477615842	0.219520413844998	0.229965680020164	0.240411532488857	0.190010626886595	2.23018488239174	0.000466814192826579	0.350212365706714	-0.00535829912411563	-0.00241291620382272	-0.00804421205101207	0.176874828203351	0.18035985466395	0.173696811228772	0.201420977343499	0.204998667153942	0.198192088779684	0.000308903454591494	0.000372653447450851	0.000380583240359533
104	0.455496124527524	0.16	0.190098241156636	0.180764777700968	0.199431704612304	0.183526789430263	0.486377390856801	0.464529386048837	0.508225395664765	2	1.48	2.72	0.188181543236049	0.197032202386725	0.205882861537402	0.222618938313652	0.233089276209798	0.243559614105944	0.227276519727366	0.237892641940528	0.248595664798431	0.190098241156636	2.22532803699587	0.000753562282006304	0.349843853034844	-0.00535829912411563	-0.00241291620382272	-0.00804421205101207	0.176874828203351	0.18035985466395	0.173696811228772	0.201420977343499	0.204998667153942	0.198192088779684	0.000308903454591494	0.000372653447450851	0.000380583240359533
104	0.455496124527524	0.16	0.190473773390108	0.181221040862869	0.199726505917347	0.184817900017651	0.483364937199504	0.461745339238895	0.504984535160114	2.01	1.49	2.72	0.186715724536371	0.195458030206536	0.204200335876701	0.22079860796429	0.23113672451641	0.241474841068531	0.225462247108214	0.236038904585621	0.246605753396955	0.190473773390108	2.22748317137587	0.00504051465174582	0.354915194228011	-0.00535829912411563	-0.00241291620382272	-0.00804421205101207	0.176874828203351	0.18035985466395	0.173696811228772	0.201420977343499	0.204998667153942	0.198192088779684	0.000308903454591494	0.000372653447450851	0.000380583240359533
104	0.455496124527524	0.16	0.190484178099564	0.181196300296871	0.199772055902256	0.179450452317555	0.475072403317051	0.453437393447989	0.496707413186114	2.01	1.49	2.73	0.183190585581418	0.191931219204145	0.200671852826872	0.21658776772691	0.226921892260967	0.237256016795025	0.221089179615137	0.2316774164961	0.242259718958172	0.190484178099564	2.22520880796957	0.00440314484324346	0.35400856363621	-0.00535829912411563	-0.00241291620382272	-0.00804421205101207	0.176874828203351	0.18035985466395	0.173696811228772	0.201420977343499	0.204998667153942	0.198192088779684	0.000308903454591494	0.000372653447450851	0.000380583240359533
104	0.455496124527524	0.16	0.190893136103957	0.181690649878863	0.200095622329051	0.185933197449168	0.47763720974849	0.456352542066054	0.498921877430927	1.99	1.46	2.69	0.18578471932877	0.194449875423847	0.203115031518924	0.220018989410867	0.230280860753216	0.240542732095565	0.224615878525833	0.235093445246139	0.245460369926877	0.190893136103957	2.19995661677091	-0.0024213150441485	0.340523297183716	-0.00535829912411563	-0.00241291620382272	-0.00804421205101207	0.176874828203351	0.18035985466395	0.173696811228772	0.201420977343499	0.204998667153942	0.198192088779684	0.000308903454591494	0.000372653447450851	0.000380583240359533
104	0.455496124527524	0.16	0.191146726895134	0.181954414246725	0.200339039543543	0.184731639449853	0.474113107468478	0.452901246013429	0.495324968923527	2	1.49	2.72	0.184000093000569	0.192617831447525	0.201235569894481	0.217808048835694	0.228009200182406	0.238210351529117	0.222327155461971	0.2328001783584	0.243245256136442	0.191146726895134	2.22143317157052	0.0123675178727045	0.360335247302263	-0.00535829912411563	-0.00241291620382272	-0.00804421205101207	0.176874828203351	0.18035985466395	0.173696811228772	0.201420977343499	0.204998667153942	0.198192088779684	0.000308903454591494	0.000372653447450851	0.000380583240359533
104	0.455496124527524	0.16	0.19165171016058	0.182267538588834	0.201035881732327	0.181981696959218	0.473362331741914	0.451988690338237	0.49473597314559	2.01	1.47	2.71	0.182647358401566	0.191284386772524	0.199921415143483	0.215956226860567	0.226168365019057	0.236380503177546	0.220381857065621	0.230759359212679	0.241263475695692	0.19165171016058	2.21425136699923	0.00374817671848172	0.350240380404553	-0.00535829912411563	-0.00241291620382272	-0.00804421205101207	0.176874828203351	0.18035985466395	0.173696811228772	0.201420977343499	0.204998667153942	0.198192088779684	0.000308903454591494	0.000372653447450851	0.000380583240359533
104	0.455496124527524	0.16	0.191771653804773	0.182360367663053	0.201182939946493	0.176597736842407	0.471529554170196	0.449845546735173	0.493213561605219	2	1.48	2.71	0.182734029743721	0.191542399835083	0.200350769926445	0.216303040483219	0.226729545251571	0.237156050019923	0.220909725576257	0.231506661435583	0.242126416336025	0.191771653804773	2.21193027531622	-0.000622974810637086	0.346204636036956	-0.00535829912411563	-0.00241291620382272	-0.00804421205101207	0.176874828203351	0.18035985466395	0.173696811228772	0.201420977343499	0.204998667153942	0.198192088779684	0.000308903454591494	0.000372653447450851	0.000380583240359533
104	0.455496124527524	0.16	0.192055926824979	0.182784709369698	0.20132714428026	0.187946437833557	0.485474085508629	0.463982992255782	0.506965178761476	1.99	1.47	2.72	0.188999178733127	0.19775337671594	0.206507574698753	0.223853597976672	0.234222207665818	0.244590817354963	0.228371985262584	0.238945972781221	0.249561572181914	0.192055926824979	2.20778959595801	0.00338773167804855	0.347591520804036	-0.00535829912411563	-0.00241291620382272	-0.00804421205101207	0.176874828203351	0.18035985466395	0.173696811228772	0.201420977343499	0.204998667153942	0.198192088779684	0.000308903454591494	0.000372653447450851	0.000380583240359533
104	0.455496124527524	0.16	0.192172932703413	0.182736050629386	0.20160981477744	0.178618818607026	0.47640532184234	0.454648145079679	0.498162498605001	1.99	1.49	2.73	0.185059851580749	0.193915886618148	0.202771921655547	0.219152575776437	0.229640117363844	0.24012765895125	0.223710217616645	0.234414350151565	0.245206401577161	0.192172932703413	2.22208687578044	-0.00469908766185596	0.343970815286746	-0.00535829912411563	-0.00241291620382272	-0.00804421205101207	0.176874828203351	0.18035985466395	0.173696811228772	0.201420977343499	0.204998667153942	0.198192088779684	0.000308903454591494	0.000372653447450851	0.000380583240359533
104	0.455496124527524	0.16	0.192239382351121	0.182891741510464	0.201587023191778	0.178243665258544	0.4692230757801	0.447766470684921	0.490679680875278	1.99	1.48	2.69	0.182130142201271	0.190857670484404	0.199585198767537	0.215650076347119	0.225983852611892	0.236317628876665	0.220306401387529	0.230747638698631	0.241275977862097	0.192239382351121	2.20795223192501	-0.0034394048238706	0.342415399333187	-0.00535829912411563	-0.00241291620382272	-0.00804421205101207	0.176874828203351	0.18035985466395	0.173696811228772	0.201420977343499	0.204998667153942	0.198192088779684	0.000308903454591494	0.000372653447450851	0.000380583240359533
104	0.455496124527524	0.16	0.192310530567526	0.183027168948685	0.201593892186367	0.181742048960454	0.480589844260049	0.45887237757169	0.502307310948409	2	1.5	2.73	0.185761463751931	0.194553164011516	0.203344864271101	0.219723165034362	0.230122201347131	0.2405212376599	0.224435751581407	0.235020877371733	0.245703963178614	0.192310530567526	2.23364044089798	0.00861576557841678	0.359701151722826	-0.00535829912411563	-0.00241291620382272	-0.00804421205101207	0.176874828203351	0.18035985466395	0.173696811228772	0.201420977343499	0.204998667153942	0.198192088779684	0.000308903454591494	0.000372653447450851	0.000380583240359533
104	0.455496124527524	0.16	0.192399371067961	0.182993493143069	0.201805248992854	0.176482469849525	0.4747472861843	0.452906649404437	0.496587922964162	2	1.48	2.7	0.183562067222316	0.192414029192924	0.201265991163531	0.217176845878374	0.227649822183895	0.238122798489417	0.221741694369956	0.232546843607639	0.243160805528919	0.192399371067961	2.21656636412607	-0.00262534209543002	0.344766894282605	-0.00535829912411563	-0.00241291620382272	-0.00804421205101207	0.176874828203351	0.18035985466395	0.173696811228772	0.201420977343499	0.204998667153942	0.198192088779684	0.000308903454591494	0.000372653447450851	0.000380583240359533
104	0.455496124527524	0.16	0.192508610928534	0.183203313732068	0.201813908125	0.1853613392758	0.480480431712966	0.459028529825952	0.501932333599981	2.01	1.48	2.7	0.185711217244811	0.194390108757642	0.203069000270473	0.219634760357443	0.229899009797346	0.24016325923725	0.224315872894272	0.234685251437975	0.245258767838893	0.192508610928534	2.21218296931394	-0.00031816889860549	0.345908174288934	-0.00535829912411563	-0.00241291620382272	-0.00804421205101207	0.176874828203351	0.18035985466395	0.173696811228772	0.201420977343499	0.204998667153942	0.198192088779684	0.000308903454591494	0.000372653447450851	0.000380583240359533
104	0.455496124527524	0.16	0.192803525878641	0.183410509867731	0.202196541889551	0.178675967309244	0.477389908183112	0.455592011173677	0.499187805192548	1.98	1.47	2.7	0.186469418977026	0.195391088125261	0.204312757273496	0.221087334474458	0.231665305178004	0.24224327588155	0.225672481849733	0.236561731932534	0.247372687765164	0.192803525878641	2.2094869734106	-0.00058898215430688	0.345044628758449	-0.00535829912411563	-0.00241291620382272	-0.00804421205101207	0.176874828203351	0.18035985466395	0.173696811228772	0.201420977343499	0.204998667153942	0.198192088779684	0.000308903454591494	0.000372653447450851	0.000380583240359533
104	0.455496124527524	0.16	0.192853261770336	0.183502504492906	0.202204019047766	0.183858916511616	0.476956857744996	0.45555573601673	0.498357979473261	2	1.48	2.72	0.185015830548179	0.19370751412973	0.20239919771128	0.218994327766146	0.229282255007064	0.239570182247982	0.223578568670155	0.234045844603121	0.244549066282343	0.192853261770336	2.21897448378435	0.00653075911054314	0.354360941725656	-0.00535829912411563	-0.00241291620382272	-0.00804421205101207	0.176874828203351	0.18035985466395	0.173696811228772	0.201420977343499	0.204998667153942	0.198192088779684	0.000308903454591494	0.000372653447450851	0.000380583240359533
104	0.455496124527524	0.16	0.193040153685083	0.183779198117167	0.202301109253	0.184461066857349	0.481407530895073	0.459849949276326	0.502965112513821	2.03	1.49	2.76	0.184268359542347	0.192906786504964	0.201545213467581	0.217480007949208	0.227675383699905	0.237870759450601	0.221889223894573	0.232381470763346	0.242691055700743	0.193040153685083	2.24302115421847	0.00470844700096435	0.357850919703421	-0.00535829912411563	-0.00241291620382272	-0.00804421205101207	0.176874828203351	0.18035985466395	0.173696811228772	0.201420977343499	0.204998667153942	0.198192088779684	0.000308903454591494	0.000372653447450851	0.000380583240359533
104	0.455496124527524	0.16	0.193064217337752	0.183766060406961	0.202362374268542	0.178648315506425	0.470725354793744	0.449229739911771	0.492220969675717	2.02	1.48	2.72	0.180489940041826	0.189126372353657	0.197762804665488	0.213141318521182	0.223340117245565	0.233538915969949	0.217626167073695	0.228042144553388	0.238371687316203	0.193064217337752	2.22366256326063	0.00164529970133215	0.350570671425781	-0.00535829912411563	-0.00241291620382272	-0.00804421205101207	0.176874828203351	0.18035985466395	0.173696811228772	0.201420977343499	0.204998667153942	0.198192088779684	0.000308903454591494	0.000372653447450851	0.000380583240359533
104	0.455496124527524	0.16	0.193119855740321	0.183606864977589	0.202632846503052	0.180740436030911	0.482511654840046	0.460633631917767	0.504389677762324	2	1.48	2.73	0.186573014356065	0.19543439225365	0.204295770151236	0.220708285748063	0.231190935298922	0.24167358484978	0.22533620704271	0.236216845270246	0.246681321376734	0.193119855740321	2.22051055107278	-0.00253519369868596	0.346712234718501	-0.00535829912411563	-0.00241291620382272	-0.00804421205101207	0.176874828203351	0.18035985466395	0.173696811228772	0.201420977343499	0.204998667153942	0.198192088779684	0.000308903454591494	0.000372653447450851	0.000380583240359533
104	0.455496124527524	0.16	0.193127774420243	0.183807483645878	0.202448065194607	0.180908439007273	0.47385521153801	0.45238186949602	0.495328553580001	2.01	1.49	2.7	0.182793335402766	0.191470039927801	0.200146744452836	0.216125535357672	0.226384429132336	0.236643322907	0.220821133609121	0.231397210352407	0.241716486617028	0.193127774420243	2.21606074810295	0.00170283508381088	0.348831737885	-0.00535829912411563	-0.00241291620382272	-0.00804421205101207	0.176874828203351	0.18035985466395	0.173696811228772	0.201420977343499	0.204998667153942	0.198192088779684	0.000308903454591494	0.000372653447450851	0.000380583240359533
104	0.455496124527524	0.16	0.193134484931708	0.183801793330296	0.202467176533121	0.182254266675758	0.474406302165548	0.453005112845989	0.495807491485107	2	1.48	2.72	0.183438260951808	0.192104381575517	0.200770502199226	0.216988514231854	0.227239639752427	0.237490765273	0.221501911051166	0.232012018728889	0.242369679601914	0.193134484931708	2.21454765751016	0.0030634901013386	0.349898609893855	-0.00535829912411563	-0.00241291620382272	-0.00804421205101207	0.176874828203351	0.18035985466395	0.173696811228772	0.201420977343499	0.204998667153942	0.198192088779684	0.000308903454591494	0.000372653447450851	0.000380583240359533
104	0.455496124527524	0.16	0.193148644463684	0.183736728756151	0.202560560171216	0.178322133021168	0.472620894201484	0.451014701028721	0.494227087374247	2	1.47	2.71	0.182597135980758	0.19134458697026	0.200092037959762	0.2159845711439	0.226331471934113	0.236678372724325	0.220395597584732	0.230933139971376	0.241600132977304	0.193148644463684	2.21736552737034	0.00576417112001586	0.352708820312186	-0.00535829912411563	-0.00241291620382272	-0.00804421205101207	0.176874828203351	0.18035985466395	0.173696811228772	0.201420977343499	0.204998667153942	0.198192088779684	0.000308903454591494	0.000372653447450851	0.000380583240359533
104	0.455496124527524	0.16	0.193177684216044	0.183886641546853	0.202468726885234	0.185449207879441	0.480658992429368	0.459205360098988	0.502112624759749	2	1.47	2.7	0.186223126660764	0.194923291854682	0.2036234570486	0.220352920821589	0.230647597140727	0.240942273459864	0.22520273035625	0.235441986829181	0.245921261930663	0.193177684216044	2.204597943871	0.00259996531828314	0.347109707424673	-0.00535829912411563	-0.00241291620382272	-0.00804421205101207	0.176874828203351	0.18035985466395	0.173696811228772	0.201420977343499	0.204998667153942	0.198192088779684	0.000308903454591494	0.000372653447450851	0.000380583240359533
104	0.455496124527524	0.16	0.193435999051966	0.184012790944276	0.202859207159656	0.180908964233479	0.484153299732358	0.462213325816701	0.506093273648014	1.99	1.47	2.67	0.187937785638515	0.196858666721703	0.20577954780489	0.222508938913355	0.233070815958189	0.243632693003022	0.227288697901054	0.238135121874712	0.248980123058921	0.193435999051966	2.19899805960973	0.00133166333132344	0.345259419956335	-0.00535829912411563	-0.00241291620382272	-0.00804421205101207	0.176874828203351	0.18035985466395	0.173696811228772	0.201420977343499	0.204998667153942	0.198192088779684	0.000308903454591494	0.000372653447450851	0.000380583240359533
104	0.455496124527524	0.16	0.193451041636314	0.184089272829491	0.202812810443138	0.184823190811905	0.486532122058176	0.464771246631339	0.508292997485014	1.99	1.47	2.7	0.189555607518157	0.198430717567581	0.207305827617005	0.224573341822522	0.235088003714815	0.245602665607109	0.229360291469493	0.239986612159533	0.250699356917761	0.193451041636314	2.21379995640485	0.00242576865260349	0.348712734733521	-0.00535829912411563	-0.00241291620382272	-0.00804421205101207	0.176874828203351	0.18035985466395	0.173696811228772	0.201420977343499	0.204998667153942	0.198192088779684	0.000308903454591494	0.000372653447450851	0.000380583240359533
104	0.455496124527524	0.16	0.193632332653665	0.184198439698203	0.203066225609127	0.179381213033892	0.473032231368471	0.451485065696275	0.494579397040667	2	1.47	2.72	0.182878888222246	0.191606799734434	0.200334711246623	0.216341192003814	0.226666094996203	0.236990997988593	0.220811515466016	0.231324757723905	0.24192684139731	0.193632332653665	2.21028852411539	0.00389131488282085	0.349987105920838	-0.00535829912411563	-0.00241291620382272	-0.00804421205101207	0.176874828203351	0.18035985466395	0.173696811228772	0.201420977343499	0.204998667153942	0.198192088779684	0.000308903454591494	0.000372653447450851	0.000380583240359533
104	0.455496124527524	0.16	0.193657598590034	0.184360734216064	0.202954462964003	0.18516551862222	0.481136268798592	0.459641147251581	0.502631390345602	2.01	1.48	2.71	0.185770864897328	0.194458440726294	0.203146016555261	0.219657306259263	0.229929581761499	0.240201857263734	0.224171420193215	0.234777792578848	0.245222562250568	0.193657598590034	2.21571187945519	-0.00193343836536612	0.345143303868632	-0.00535829912411563	-0.00241291620382272	-0.00804421205101207	0.176874828203351	0.18035985466395	0.173696811228772	0.201420977343499	0.204998667153942	0.198192088779684	0.000308903454591494	0.000372653447450851	0.000380583240359533
104	0.455496124527524	0.16	0.193775169840938	0.184283775957361	0.203266563724514	0.180345804913294	0.477606560989683	0.455922043508049	0.499291078471318	2.01	1.47	2.73	0.184426678720763	0.193198361502382	0.201970044284001	0.218108497540657	0.228482151535147	0.238855805529638	0.222578181592235	0.233160523348624	0.243676438511102	0.193775169840938	2.21229392137524	-0.00669528491324059	0.338933332644917	-0.00535829912411563	-0.00241291620382272	-0.00804421205101207	0.176874828203351	0.18035985466395	0.173696811228772	0.201420977343499	0.204998667153942	0.198192088779684	0.000308903454591494	0.000372653447450851	0.000380583240359533
104	0.455496124527524	0.16	0.193785938236416	0.184409423271988	0.203162453200843	0.179296302661634	0.47666102314665	0.454942297626541	0.498379748666759	2.02	1.49	2.69	0.182912950206437	0.191645126089692	0.200377301972947	0.216035039563591	0.226348447992497	0.236661856421403	0.220794389980438	0.231362013569934	0.241764820033586	0.193785938236416	2.21717193312641	0.0079034046891767	0.356339395564658	-0.00535829912411563	-0.00241291620382272	-0.00804421205101207	0.176874828203351	0.18035985466395	0.173696811228772	0.201420977343499	0.204998667153942	0.198192088779684	0.000308903454591494	0.000372653447450851	0.000380583240359533
104	0.455496124527524	0.16	0.193936170750485	0.184585955434084	0.203286386066887	0.186079966086836	0.487109136545903	0.465412895186634	0.508805377905172	2.01	1.49	2.71	0.187615840035876	0.196361963296187	0.205108086556498	0.221714812556992	0.232050534097824	0.242386255638656	0.226453756008721	0.237026424510913	0.247478592041524	0.193936170750485	2.22620850956952	-0.0059788152481232	0.344144535697456	-0.00535829912411563	-0.00241291620382272	-0.00804421205101207	0.176874828203351	0.18035985466395	0.173696811228772	0.201420977343499	0.204998667153942	0.198192088779684	0.000308903454591494	0.000372653447450851	0.000380583240359533
104	0.455496124527524	0.16	0.1939386524543	0.184332454810259	0.203544850098341	0.177583535066831	0.478519863637848	0.456588699369044	0.500451027906653	1.99	1.48	2.69	0.18585021616782	0.194777094178164	0.203703972188508	0.220088669599277	0.230660111190701	0.241231552782126	0.224764809169108	0.235610742837186	0.246442998710699	0.1939386524543	2.20022691872507	-0.00271391815048708	0.341818922087933	-0.00535829912411563	-0.00241291620382272	-0.00804421205101207	0.176874828203351	0.18035985466395	0.173696811228772	0.201420977343499	0.204998667153942	0.198192088779684	0.000308903454591494	0.000372653447450851	0.000380583240359533
104	0.455496124527524	0.16	0.194089312900121	0.184554851873176	0.203623773927065	0.173526286346834	0.467415810715225	0.445691177497318	0.489140443933131	2	1.47	2.7	0.180431835742325	0.189226749463405	0.198021663184485	0.213420788944842	0.223823706020603	0.234226623096364	0.217892075937743	0.22848668217141	0.239135635297066	0.194089312900121	2.20608617737165	0.00775782162612273	0.353054445031622	-0.00535829912411563	-0.00241291620382272	-0.00804421205101207	0.176874828203351	0.18035985466395	0.173696811228772	0.201420977343499	0.204998667153942	0.198192088779684	0.000308903454591494	0.000372653447450851	0.000380583240359533
104	0.455496124527524	0.16	0.194113251648692	0.18471964299066	0.203506860306725	0.177676574662716	0.473149374321687	0.4514712510027	0.494827497640673	2.01	1.48	2.73	0.182094466409416	0.190838027133961	0.199581587858506	0.21521504573708	0.225548944720078	0.235882843703076	0.219680511569575	0.230153927925745	0.240739782131039	0.194113251648692	2.21923004037875	-0.0113583082365609	0.337176382696005	-0.00535829912411563	-0.00241291620382272	-0.00804421205101207	0.176874828203351	0.18035985466395	0.173696811228772	0.201420977343499	0.204998667153942	0.198192088779684	0.000308903454591494	0.000372653447450851	0.000380583240359533
104	0.455496124527524	0.16	0.194132680552345	0.184722256109853	0.203543104994838	0.182759590227669	0.480091953902374	0.458470921682541	0.501712986122207	2.01	1.48	2.71	0.185230567393716	0.193965856539252	0.202701145684788	0.219001290528303	0.229329173355245	0.239657056182187	0.223551067330479	0.234134308524307	0.244612786190896	0.194132680552345	2.21326404961056	-0.00403077241503289	0.343694469380812	-0.00535829912411563	-0.00241291620382272	-0.00804421205101207	0.176874828203351	0.18035985466395	0.173696811228772	0.201420977343499	0.204998667153942	0.198192088779684	0.000308903454591494	0.000372653447450851	0.000380583240359533
104	0.455496124527524	0.16	0.194136871420129	0.184827640728731	0.203446102111526	0.185027799464173	0.480525971243657	0.459048312454324	0.50200363003299	1.99	1.46	2.72	0.187129274607939	0.195884559401464	0.204639844194989	0.221674993213456	0.232046580990157	0.242418168766858	0.226080867715245	0.236700341014077	0.24727709192739	0.194136871420129	2.21262038151196	-0.00416787954913521	0.341805687581771	-0.00535829912411563	-0.00241291620382272	-0.00804421205101207	0.176874828203351	0.18035985466395	0.173696811228772	0.201420977343499	0.204998667153942	0.198192088779684	0.000308903454591494	0.000372653447450851	0.000380583240359533
104	0.455496124527524	0.16	0.194278175942758	0.184828985541609	0.203727366343906	0.177216059988405	0.474871189058932	0.453079828136946	0.496662549980919	2.01	1.48	2.71	0.183249150377022	0.192062715065905	0.200876279754789	0.216708818427822	0.227131661785816	0.237554505143809	0.221183283739902	0.2318422256034	0.242534071266345	0.194278175942758	2.21460547943365	-0.0069568097165857	0.340198927892145	-0.00535829912411563	-0.00241291620382272	-0.00804421205101207	0.176874828203351	0.18035985466395	0.173696811228772	0.201420977343499	0.204998667153942	0.198192088779684	0.000308903454591494	0.000372653447450851	0.000380583240359533
104	0.455496124527524	0.16	0.194410784062367	0.185064099611215	0.203757468513519	0.183334762771716	0.483525247886986	0.461791433767317	0.505259062006655	1.99	1.47	2.69	0.187649617001043	0.196481183802221	0.205312750603399	0.222137814030344	0.232592537972923	0.243047261915502	0.226760116163768	0.237481627281886	0.24805441424347	0.194410784062367	2.20302283952643	0.00408339705995022	0.348113517978831	-0.00535829912411563	-0.00241291620382272	-0.00804421205101207	0.176874828203351	0.18035985466395	0.173696811228772	0.201420977343499	0.204998667153942	0.198192088779684	0.000308903454591494	0.000372653447450851	0.000380583240359533
104	0.455496124527524	0.16	0.194494028533356	0.185126778350196	0.203861278716517	0.181205243343536	0.476862282649431	0.455274288706934	0.498450276591929	2.01	1.48	2.72	0.183695585202051	0.192405980844793	0.201116376487535	0.21712448941897	0.227420001989331	0.237715514559693	0.221634453959996	0.232216645794006	0.242620715546218	0.194494028533356	2.21771096128523	0.0065219049654474	0.354461660925235	-0.00535829912411563	-0.00241291620382272	-0.00804421205101207	0.176874828203351	0.18035985466395	0.173696811228772	0.201420977343499	0.204998667153942	0.198192088779684	0.000308903454591494	0.000372653447450851	0.000380583240359533
104	0.455496124527524	0.16	0.194558564515606	0.185189716152975	0.203927412878237	0.189280849634113	0.490498160946994	0.468879119765449	0.512117202128539	2.01	1.49	2.72	0.189192297436647	0.197915560847396	0.206638824258145	0.223623373169555	0.233934181883168	0.244244990596781	0.228379116681447	0.238780811162724	0.249432689105799	0.194558564515606	2.21999818411816	0.00812511646123112	0.356432381719082	-0.00535829912411563	-0.00241291620382272	-0.00804421205101207	0.176874828203351	0.18035985466395	0.173696811228772	0.201420977343499	0.204998667153942	0.198192088779684	0.000308903454591494	0.000372653447450851	0.000380583240359533
104	0.455496124527524	0.16	0.194617168278561	0.185141995761381	0.20409234079574	0.179948563004282	0.479060154623029	0.457280370353004	0.500839938893054	1.98	1.47	2.7	0.186668165111887	0.195558973967469	0.204449782823051	0.221195788744737	0.231731112088224	0.242266435431711	0.225822463917939	0.23651748993351	0.247282935785995	0.194617168278561	2.20069548345256	3.92335856411176e-06	0.344148204733395	-0.00535829912411563	-0.00241291620382272	-0.00804421205101207	0.176874828203351	0.18035985466395	0.173696811228772	0.201420977343499	0.204998667153942	0.198192088779684	0.000308903454591494	0.000372653447450851	0.000380583240359533
104	0.455496124527524	0.16	0.194695286637891	0.185255882256842	0.204134691018939	0.181550672565433	0.477830455708193	0.456223779586812	0.499437131829573	2.02	1.49	2.71	0.183161956000686	0.191836473283957	0.200510990567229	0.216261812912698	0.226503933464282	0.236746054015865	0.220844544491092	0.231315689777404	0.241853785420696	0.194695286637891	2.22374545360876	-0.000642802539209004	0.349928074570163	-0.00535829912411563	-0.00241291620382272	-0.00804421205101207	0.176874828203351	0.18035985466395	0.173696811228772	0.201420977343499	0.204998667153942	0.198192088779684	0.000308903454591494	0.000372653447450851	0.000380583240359533
104	0.455496124527524	0.16	0.194706233397146	0.185374692905781	0.204037773888512	0.188986541266864	0.493113549972375	0.471358369191544	0.514868730753207	2	1.49	2.69	0.191072912476188	0.199891734894403	0.208710557312617	0.226071407742081	0.236505558626558	0.246939709511036	0.231109103272829	0.24174129201196	0.252287152636916	0.194706233397146	2.21631310868036	-0.000405000574858784	0.347391444952927	-0.00535829912411563	-0.00241291620382272	-0.00804421205101207	0.176874828203351	0.18035985466395	0.173696811228772	0.201420977343499	0.204998667153942	0.198192088779684	0.000308903454591494	0.000372653447450851	0.000380583240359533
104	0.455496124527524	0.16	0.194710664852432	0.185321664404989	0.204099665299875	0.192066153853237	0.497040231289538	0.475329662989947	0.518750799589129	1.99	1.47	2.69	0.19319618871403	0.202020378275255	0.210844567836481	0.228715424889639	0.239161947040186	0.249608469190732	0.23338692553225	0.244143578163198	0.254824789822294	0.194710664852432	2.20328140139337	0.0022867094145566	0.346580702423879	-0.00535829912411563	-0.00241291620382272	-0.00804421205101207	0.176874828203351	0.18035985466395	0.173696811228772	0.201420977343499	0.204998667153942	0.198192088779684	0.000308903454591494	0.000372653447450851	0.000380583240359533
104	0.455496124527524	0.16	0.194733718256094	0.185352447401385	0.204114989110802	0.184864400892667	0.482457581338408	0.460881896507008	0.504033266169808	1.98	1.47	2.7	0.188135472074765	0.19694282962527	0.205750187175774	0.222933755140781	0.233370156474077	0.243806557807374	0.227526594150805	0.238222639895423	0.24888693919942	0.194733718256094	2.20584385490928	-0.00633137797946322	0.338584974752827	-0.00535829912411563	-0.00241291620382272	-0.00804421205101207	0.176874828203351	0.18035985466395	0.173696811228772	0.201420977343499	0.204998667153942	0.198192088779684	0.000308903454591494	0.000372653447450851	0.000380583240359533
104	0.455496124527524	0.16	0.194809767366091	0.185410951988105	0.204208582744077	0.182201332235701	0.479442052769663	0.457809851386211	0.501074254153114	2	1.48	2.73	0.185598855250175	0.194368679230923	0.203138503211672	0.219599299809119	0.229975695735838	0.240352091662557	0.224160089752422	0.234751270391507	0.245275763174868	0.194809767366091	2.21528538818506	-0.00152975010076068	0.345862753735607	-0.00535829912411563	-0.00241291620382272	-0.00804421205101207	0.176874828203351	0.18035985466395	0.173696811228772	0.201420977343499	0.204998667153942	0.198192088779684	0.000308903454591494	0.000372653447450851	0.000380583240359533
104	0.455496124527524	0.16	0.19499332520621	0.185600439189571	0.20438621122285	0.177549306313586	0.475536895745419	0.453739890335139	0.497333901155699	2.01	1.48	2.74	0.182879546780146	0.191664814629645	0.200450082479144	0.216109900521936	0.226491506308045	0.236873112094154	0.220552600212932	0.231215822488252	0.241737336088295	0.19499332520621	2.22589324208507	-0.00645710144757137	0.344019023717551	-0.00535829912411563	-0.00241291620382272	-0.00804421205101207	0.176874828203351	0.18035985466395	0.173696811228772	0.201420977343499	0.204998667153942	0.198192088779684	0.000308903454591494	0.000372653447450851	0.000380583240359533
104	0.455496124527524	0.16	0.195130767015767	0.185716812840324	0.204544721191211	0.179428362724868	0.481381316744844	0.459457351641627	0.503305281848062	2	1.49	2.71	0.186277496678386	0.195166115659234	0.204054734640081	0.220405012025188	0.230922096527045	0.241439181028903	0.225051449373666	0.235784121153697	0.246590711726024	0.195130767015767	2.22252299846216	-0.0056049122923974	0.3437110240456	-0.00535829912411563	-0.00241291620382272	-0.00804421205101207	0.176874828203351	0.18035985466395	0.173696811228772	0.201420977343499	0.204998667153942	0.198192088779684	0.000308903454591494	0.000372653447450851	0.000380583240359533
104	0.455496124527524	0.16	0.195153522108036	0.185726683458492	0.204580360757579	0.180749019579489	0.481465466361656	0.45963551239218	0.503295420331132	2.01	1.48	2.68	0.185865527466227	0.194693034914429	0.203520542362631	0.21979397023681	0.230232876987218	0.240671783737626	0.224653294510776	0.23535358040823	0.246016811518801	0.195153522108036	2.20883225492664	0.00214058912847569	0.348717497988358	-0.00535829912411563	-0.00241291620382272	-0.00804421205101207	0.176874828203351	0.18035985466395	0.173696811228772	0.201420977343499	0.204998667153942	0.198192088779684	0.000308903454591494	0.000372653447450851	0.000380583240359533
104	0.455496124527524	0.16	0.195247898399278	0.185855984956666	0.20463981184189	0.180129327353833	0.474891313855268	0.453314274379049	0.496468353331487	2.01	1.49	2.72	0.182968513532697	0.191677524173952	0.200386534815207	0.216281335645601	0.226575983709766	0.236870631773931	0.22091831353282	0.231463604143296	0.241899001082515	0.195247898399278	2.21745729468228	0.00390043420370084	0.352420284690896	-0.00535829912411563	-0.00241291620382272	-0.00804421205101207	0.176874828203351	0.18035985466395	0.173696811228772	0.201420977343499	0.204998667153942	0.198192088779684	0.000308903454591494	0.000372653447450851	0.000380583240359533
104	0.455496124527524	0.16	0.195299456814304	0.185937244091626	0.204661669536982	0.183558086883532	0.485352405416632	0.463552719386391	0.507152091446873	2	1.48	2.7	0.187935717355421	0.196773848296901	0.205611979238382	0.222366478484146	0.232823799112145	0.243281119740145	0.227083139018851	0.237823524596774	0.248464805106846	0.195299456814304	2.21506478972773	-0.00138584003019931	0.346522138715184	-0.00535829912411563	-0.00241291620382272	-0.00804421205101207	0.176874828203351	0.18035985466395	0.173696811228772	0.201420977343499	0.204998667153942	0.198192088779684	0.000308903454591494	0.000372653447450851	0.000380583240359533
104	0.455496124527524	0.16	0.19536502182857	0.185951708793411	0.204778334863729	0.188202443514941	0.490604515950417	0.468904505131274	0.512304526769561	1.99	1.47	2.67	0.191286839303443	0.200139231287356	0.208991623271268	0.226636133805386	0.237124424068686	0.247612714331985	0.231494590690866	0.242370414979814	0.252923586680731	0.19536502182857	2.20336572132276	0.000266714555522984	0.343915667994692	-0.00535829912411563	-0.00241291620382272	-0.00804421205101207	0.176874828203351	0.18035985466395	0.173696811228772	0.201420977343499	0.204998667153942	0.198192088779684	0.000308903454591494	0.000372653447450851	0.000380583240359533
104	0.455496124527524	0.16	0.195531975547473	0.186069289756632	0.204994661338313	0.182766313064074	0.4827925237785	0.461050360203129	0.50453468735387	2	1.48	2.73	0.187107600100039	0.195931200293688	0.204754800487337	0.221434421299026	0.231876802055392	0.242319182811759	0.225906331347153	0.236535408481821	0.24718632164982	0.195531975547473	2.21550975968784	-0.00468050196152378	0.342932356447806	-0.00535829912411563	-0.00241291620382272	-0.00804421205101207	0.176874828203351	0.18035985466395	0.173696811228772	0.201420977343499	0.204998667153942	0.198192088779684	0.000308903454591494	0.000372653447450851	0.000380583240359533
104	0.455496124527524	0.16	0.195644491922295	0.186111921947642	0.205177061896947	0.180866425561056	0.483468679574319	0.461556584780191	0.505380774368447	2	1.48	2.7	0.18689820133884	0.195771070320958	0.204643939303076	0.221080534769254	0.231576187512043	0.242071840254831	0.225791411760747	0.236490798037085	0.247102017287	0.195644491922295	2.20675693353501	0.00328962557792167	0.349315643904724	-0.00535829912411563	-0.00241291620382272	-0.00804421205101207	0.176874828203351	0.18035985466395	0.173696811228772	0.201420977343499	0.204998667153942	0.198192088779684	0.000308903454591494	0.000372653447450851	0.000380583240359533
104	0.455496124527524	0.16	0.19564552499346	0.186269010679076	0.205022039307844	0.188943293578839	0.49091211877523	0.469251004660885	0.512573232889575	2.02	1.48	2.71	0.188960625270638	0.197683244138685	0.206405863006733	0.223252627886932	0.233558201238833	0.243863774590734	0.227899519259745	0.2383533876185	0.248876230709266	0.19564552499346	2.21292885011227	0.00174801855985941	0.34804321929702	-0.00535829912411563	-0.00241291620382272	-0.00804421205101207	0.176874828203351	0.18035985466395	0.173696811228772	0.201420977343499	0.204998667153942	0.198192088779684	0.000308903454591494	0.000372653447450851	0.000380583240359533
104	0.455496124527524	0.16	0.195649794523855	0.186197092807171	0.205102496240539	0.184231635581106	0.480370251738163	0.458842702147405	0.50189780132892	2	1.47	2.73	0.18629331597258	0.195033650251098	0.203773984529615	0.220491688284625	0.230836509574541	0.241181330864457	0.224943509691673	0.235482657019543	0.246017350917221	0.195649794523855	2.21045861255265	-0.00553290211983284	0.339990680402163	-0.00535829912411563	-0.00241291620382272	-0.00804421205101207	0.176874828203351	0.18035985466395	0.173696811228772	0.201420977343499	0.204998667153942	0.198192088779684	0.000308903454591494	0.000372653447450851	0.000380583240359533
104	0.455496124527524	0.16	0.195673015803682	0.186213318004855	0.205132713602509	0.183855686976058	0.483938736885038	0.462224103575816	0.505653370194259	2	1.47	2.72	0.187734572125455	0.196554076261286	0.205373580397118	0.222215066340876	0.232654415228239	0.243093764115602	0.226716212169208	0.237388200056807	0.24801216935942	0.195673015803682	2.20931521418862	0.00344411551635582	0.349078967495367	-0.00535829912411563	-0.00241291620382272	-0.00804421205101207	0.176874828203351	0.18035985466395	0.173696811228772	0.201420977343499	0.204998667153942	0.198192088779684	0.000308903454591494	0.000372653447450851	0.000380583240359533
104	0.455496124527524	0.16	0.195686204359921	0.186245138859863	0.20512726985998	0.182603691298722	0.481583276469932	0.459883756588997	0.503282796350867	2.01	1.49	2.7	0.1855697216033	0.194325790513185	0.203081859423071	0.219343318089853	0.229692987160454	0.240042656231055	0.224057492493856	0.234709371581511	0.245277147943773	0.195686204359921	2.2165495362175	0.00617041996140641	0.354117157415977	-0.00535829912411563	-0.00241291620382272	-0.00804421205101207	0.176874828203351	0.18035985466395	0.173696811228772	0.201420977343499	0.204998667153942	0.198192088779684	0.000308903454591494	0.000372653447450851	0.000380583240359533
104	0.455496124527524	0.16	0.195843101147744	0.186459515299532	0.205226686995956	0.187245744064088	0.484429560538448	0.462935352259661	0.505923768817236	2.01	1.48	2.72	0.186991332641146	0.19567338863557	0.204355444629994	0.221072130576269	0.231336566843768	0.241601003111267	0.225602478976361	0.236186983229709	0.246584637211376	0.195843101147744	2.22388699368763	-0.00283373039548296	0.346546868796848	-0.00535829912411563	-0.00241291620382272	-0.00804421205101207	0.176874828203351	0.18035985466395	0.173696811228772	0.201420977343499	0.204998667153942	0.198192088779684	0.000308903454591494	0.000372653447450851	0.000380583240359533
104	0.455496124527524	0.16	0.195914964309128	0.186452336528506	0.20537759208975	0.183374585075862	0.485974097350132	0.464133115221558	0.507815079478705	2	1.49	2.7	0.187900651751785	0.196742802079497	0.205584952407208	0.222255883179857	0.232714707627633	0.243173532075409	0.227149382291827	0.237799691885766	0.248518850041967	0.195914964309128	2.21416134260354	0.00268277810443654	0.350149976500445	-0.00535829912411563	-0.00241291620382272	-0.00804421205101207	0.176874828203351	0.18035985466395	0.173696811228772	0.201420977343499	0.204998667153942	0.198192088779684	0.000308903454591494	0.000372653447450851	0.000380583240359533
104	0.455496124527524	0.16	0.19596188335591	0.186544296746606	0.205379469965214	0.186603329074372	0.487424293696665	0.465751452915125	0.509097134478205	1.99	1.48	2.69	0.189384539991207	0.198197182348036	0.207009824704866	0.224223914935543	0.234657740052772	0.24509156517	0.229012333125354	0.239709041001333	0.250355253273359	0.19596188335591	2.2012220981295	0.00395322379739031	0.349282980423371	-0.00535829912411563	-0.00241291620382272	-0.00804421205101207	0.176874828203351	0.18035985466395	0.173696811228772	0.201420977343499	0.204998667153942	0.198192088779684	0.000308903454591494	0.000372653447450851	0.000380583240359533
104	0.455496124527524	0.16	0.195979140475619	0.18632834773458	0.205629933216659	0.17018932891115	0.471621985119709	0.449443363347846	0.493800606891572	2.02	1.5	2.72	0.18044468214364	0.189349061832768	0.198253441521896	0.213054726205223	0.223568309394027	0.234081892582831	0.217612067868811	0.228303811284877	0.239098645414391	0.195979140475619	2.22231317644839	0.0036774335080173	0.354370644810965	-0.00535829912411563	-0.00241291620382272	-0.00804421205101207	0.176874828203351	0.18035985466395	0.173696811228772	0.201420977343499	0.204998667153942	0.198192088779684	0.000308903454591494	0.000372653447450851	0.000380583240359533
104	0.455496124527524	0.16	0.196203456685949	0.186762170768325	0.205644742603572	0.185945859761009	0.487761918398731	0.466026978367033	0.50949685843043	2	1.48	2.71	0.189051033607177	0.197868147356215	0.206685261105253	0.223714867909332	0.234148661367484	0.244582454825637	0.228432176231581	0.239089019361882	0.249649557788751	0.196203456685949	2.2146755800307	0.0108340586640509	0.357773159999446	-0.00535829912411563	-0.00241291620382272	-0.00804421205101207	0.176874828203351	0.18035985466395	0.173696811228772	0.201420977343499	0.204998667153942	0.198192088779684	0.000308903454591494	0.000372653447450851	0.000380583240359533
104	0.455496124527524	0.16	0.196427096153137	0.18694948205214	0.205904710254135	0.186186466202099	0.483185435897915	0.461671523166252	0.504699348629579	2.01	1.48	2.72	0.186654793683421	0.195352915054891	0.204051036426362	0.220718625475785	0.231004122866164	0.241289620256543	0.225188915428913	0.235639233097572	0.246273935351955	0.196427096153137	2.21020875644569	0.000714294631531004	0.346661178322663	-0.00535829912411563	-0.00241291620382272	-0.00804421205101207	0.176874828203351	0.18035985466395	0.173696811228772	0.201420977343499	0.204998667153942	0.198192088779684	0.000308903454591494	0.000372653447450851	0.000380583240359533
104	0.455496124527524	0.16	0.196470974779353	0.186976240931109	0.205965708627597	0.184733712552935	0.483559733294146	0.461925377881482	0.505194088706809	2.01	1.49	2.72	0.186277569846306	0.195001912228067	0.203726254609827	0.22015050282235	0.230461289911336	0.240772077000322	0.224735197628843	0.235359660038876	0.245811016029918	0.196470974779353	2.22200136957959	-0.0024053645625404	0.346832033599025	-0.00535829912411563	-0.00241291620382272	-0.00804421205101207	0.176874828203351	0.18035985466395	0.173696811228772	0.201420977343499	0.204998667153942	0.198192088779684	0.000308903454591494	0.000372653447450851	0.000380583240359533
104	0.455496124527524	0.16	0.19649575304043	0.187059584558521	0.205931921522339	0.182569404142747	0.480522086758291	0.458867895529814	0.502176277986768	1.98	1.47	2.67	0.187918432814364	0.196786391804651	0.205654350794939	0.222833421131331	0.233349034797661	0.243864648463992	0.22755602461184	0.238464877603612	0.249216213345028	0.19649575304043	2.19197882968921	-0.00397062113441659	0.338120124836344	-0.00535829912411563	-0.00241291620382272	-0.00804421205101207	0.176874828203351	0.18035985466395	0.173696811228772	0.201420977343499	0.204998667153942	0.198192088779684	0.000308903454591494	0.000372653447450851	0.000380583240359533
104	0.455496124527524	0.16	0.196644052592284	0.187208458592751	0.206079646591816	0.18543465502941	0.487205592468223	0.46545871301971	0.508952471916736	2	1.47	2.71	0.188420722693963	0.197224001325153	0.206027279956342	0.22286680420239	0.233279451744471	0.243692099286551	0.22748514937598	0.238169608994576	0.248728234748489	0.196644052592284	2.21496818094022	-0.00122062655442043	0.345370112719689	-0.00535829912411563	-0.00241291620382272	-0.00804421205101207	0.176874828203351	0.18035985466395	0.173696811228772	0.201420977343499	0.204998667153942	0.198192088779684	0.000308903454591494	0.000372653447450851	0.000380583240359533
104	0.455496124527524	0.16	0.196669927821912	0.187174504710143	0.206165350933682	0.185624814833945	0.493646635487172	0.471626114063015	0.515667156911329	2	1.49	2.7	0.191196656806088	0.200123749585482	0.209050842364877	0.226221711578298	0.236784146307588	0.247346581036878	0.231140279167539	0.241905520003185	0.25280275924232	0.196669927821912	2.20954945425893	-0.00445220229007229	0.34257056669248	-0.00535829912411563	-0.00241291620382272	-0.00804421205101207	0.176874828203351	0.18035985466395	0.173696811228772	0.201420977343499	0.204998667153942	0.198192088779684	0.000308903454591494	0.000372653447450851	0.000380583240359533
104	0.455496124527524	0.16	0.196832238272587	0.187398889381656	0.206265587163518	0.189214951522794	0.500065744171739	0.478020271575176	0.522111216768301	2.01	1.5	2.73	0.193252051888404	0.20216450407395	0.211076956259496	0.228516651685673	0.2390554465489	0.249594241412127	0.233312639971859	0.244085450008788	0.254889383215305	0.196832238272587	2.23108156998603	-0.00224431803083376	0.348619229191411	-0.00535829912411563	-0.00241291620382272	-0.00804421205101207	0.176874828203351	0.18035985466395	0.173696811228772	0.201420977343499	0.204998667153942	0.198192088779684	0.000308903454591494	0.000372653447450851	0.000380583240359533
104	0.455496124527524	0.16	0.196910709283833	0.187450588043276	0.206370830524389	0.184102971859878	0.484865933442707	0.463127606525936	0.506604260359478	2	1.46	2.68	0.187633815618705	0.196440989207766	0.205248162796828	0.221976126322313	0.232395262503612	0.242814398684911	0.22667365820032	0.237302108868607	0.247895750676071	0.196910709283833	2.19917323864581	-0.00310201827147326	0.340817878826953	-0.00535829912411563	-0.00241291620382272	-0.00804421205101207	0.176874828203351	0.18035985466395	0.173696811228772	0.201420977343499	0.204998667153942	0.198192088779684	0.000308903454591494	0.000372653447450851	0.000380583240359533
104	0.455496124527524	0.16	0.196933818931741	0.187247396851327	0.206620241012156	0.175823902519946	0.479539585512079	0.457428366752186	0.501650804271972	1.98	1.48	2.69	0.186798009557754	0.195827470678782	0.20485693179981	0.221367589590945	0.232068078575808	0.242768567560671	0.226116056399474	0.237073431098401	0.247929099733528	0.196933818931741	2.19854593965474	0.00216529645958481	0.346117028942991	-0.00535829912411563	-0.00241291620382272	-0.00804421205101207	0.176874828203351	0.18035985466395	0.173696811228772	0.201420977343499	0.204998667153942	0.198192088779684	0.000308903454591494	0.000372653447450851	0.000380583240359533
104	0.455496124527524	0.16	0.197125724414822	0.187616929573518	0.206634519256125	0.178495619151013	0.478616606893023	0.456749260098099	0.500483953687947	2	1.48	2.73	0.185354345112452	0.194228377538141	0.20310240996383	0.219357528609095	0.229859498878608	0.240361469148122	0.224003917716618	0.234591222565564	0.245293563004998	0.197125724414822	2.21948038528677	0.00176941547547725	0.350131172524117	-0.00535829912411563	-0.00241291620382272	-0.00804421205101207	0.176874828203351	0.18035985466395	0.173696811228772	0.201420977343499	0.204998667153942	0.198192088779684	0.000308903454591494	0.000372653447450851	0.000380583240359533
104	0.455496124527524	0.16	0.197174655812521	0.187711383078185	0.206637928546858	0.180798538960478	0.484742608467426	0.462767741014998	0.506717475919854	2	1.48	2.7	0.187337045746282	0.196232883516164	0.205128721286046	0.221586457855998	0.232108654217305	0.242630850578613	0.226312601472137	0.237136591788112	0.2478036070394	0.197174655812521	2.2130052616521	0.00827706097345274	0.355872823810997	-0.00535829912411563	-0.00241291620382272	-0.00804421205101207	0.176874828203351	0.18035985466395	0.173696811228772	0.201420977343499	0.204998667153942	0.198192088779684	0.000308903454591494	0.000372653447450851	0.000380583240359533
104	0.455496124527524	0.16	0.197177319875617	0.187609557772577	0.206745081978656	0.179988821162884	0.483337671504351	0.461366413012409	0.505308929996293	1.97	1.47	2.7	0.189121999431742	0.198128394823415	0.207134790215088	0.224307432817133	0.234989434040218	0.245671435263304	0.229067536582806	0.239840759704748	0.250821444328873	0.197177319875617	2.20163470036211	-0.00556412987794213	0.338773339566506	-0.00535829912411563	-0.00241291620382272	-0.00804421205101207	0.176874828203351	0.18035985466395	0.173696811228772	0.201420977343499	0.204998667153942	0.198192088779684	0.000308903454591494	0.000372653447450851	0.000380583240359533
104	0.455496124527524	0.16	0.197251295479033	0.187716341696634	0.206786249261432	0.185196495771209	0.484851330459573	0.463192459134082	0.506510201785064	2.02	1.48	2.73	0.186532591222112	0.195254851940352	0.203977112658592	0.220386919870361	0.23069220840683	0.240997496943299	0.224910471115709	0.235452823357628	0.245817279837473	0.197251295479033	2.21535545783825	-0.00626949437861256	0.341083881430484	-0.00535829912411563	-0.00241291620382272	-0.00804421205101207	0.176874828203351	0.18035985466395	0.173696811228772	0.201420977343499	0.204998667153942	0.198192088779684	0.000308903454591494	0.000372653447450851	0.000380583240359533
104	0.455496124527524	0.16	0.197406083919805	0.18783665281002	0.20697551502959	0.182887274344067	0.494678175523258	0.472409767944584	0.516946583101932	1.98	1.48	2.71	0.192791233242964	0.201879008413509	0.210966783584053	0.228437754159701	0.23920583170839	0.249973909257078	0.233231349599328	0.244296837865788	0.255241768119538	0.197406083919805	2.21227441953264	0.00195812611110974	0.349333368607028	-0.00535829912411563	-0.00241291620382272	-0.00804421205101207	0.176874828203351	0.18035985466395	0.173696811228772	0.201420977343499	0.204998667153942	0.198192088779684	0.000308903454591494	0.000372653447450851	0.000380583240359533
104	0.455496124527524	0.16	0.19745383576473	0.187895715853261	0.207011955676198	0.179720656206944	0.47517167892575	0.453551981790985	0.496791376060515	1.99	1.47	2.69	0.185038165181439	0.193858475201469	0.202678785221499	0.219236411319223	0.229686866843456	0.240137322367689	0.223837169409239	0.234392863592802	0.245224028451324	0.19745383576473	2.19025251417046	0.00609145483789809	0.347948289211266	-0.00535829912411563	-0.00241291620382272	-0.00804421205101207	0.176874828203351	0.18035985466395	0.173696811228772	0.201420977343499	0.204998667153942	0.198192088779684	0.000308903454591494	0.000372653447450851	0.000380583240359533
104	0.455496124527524	0.16	0.197687696634009	0.188083126951152	0.207292266316866	0.176165264230286	0.477068427165121	0.455097026022649	0.499039828307592	1.99	1.47	2.69	0.185251632632355	0.194195303322615	0.203138974012875	0.219382021439693	0.229973456058863	0.240564890678033	0.224029031222039	0.234864815417264	0.245712865719088	0.197687696634009	2.19475380530281	0.00428579028185702	0.347894996108574	-0.00535829912411563	-0.00241291620382272	-0.00804421205101207	0.176874828203351	0.18035985466395	0.173696811228772	0.201420977343499	0.204998667153942	0.198192088779684	0.000308903454591494	0.000372653447450851	0.000380583240359533
104	0.455496124527524	0.16	0.198008609901932	0.188509043549517	0.207508176254346	0.179885606021308	0.475494983497161	0.453872672096143	0.497117294898179	2	1.47	2.7	0.184076691747633	0.192846031245988	0.201615370744343	0.217817236946175	0.228193962436186	0.238570687926197	0.222311058336345	0.23286114035739	0.243504500790846	0.198008609901932	2.20754237914223	0.00923607070506839	0.354622076116237	-0.00535829912411563	-0.00241291620382272	-0.00804421205101207	0.176874828203351	0.18035985466395	0.173696811228772	0.201420977343499	0.204998667153942	0.198192088779684	0.000308903454591494	0.000372653447450851	0.000380583240359533
104	0.455496124527524	0.16	0.19802579252897	0.188452686206671	0.20759889885127	0.181129881567664	0.478312652063128	0.456653497686097	0.499971806440158	1.99	1.48	2.7	0.185546242316035	0.194346732680753	0.20314722304547	0.219643862671444	0.230061609067067	0.24047935546269	0.224249817287728	0.234921530705289	0.245625902382744	0.19802579252897	2.20059150276265	0.00219831864460643	0.347583011256419	-0.00535829912411563	-0.00241291620382272	-0.00804421205101207	0.176874828203351	0.18035985466395	0.173696811228772	0.201420977343499	0.204998667153942	0.198192088779684	0.000308903454591494	0.000372653447450851	0.000380583240359533
104	0.455496124527524	0.16	0.198289893933969	0.188789399473951	0.207790388393987	0.19130432457764	0.493511389217419	0.471901899378088	0.515120879056749	1.99	1.47	2.69	0.192439831420041	0.201252100637933	0.210064369855824	0.22798419710894	0.238424125826002	0.248864054543065	0.232788620716161	0.243410658566063	0.254138931766145	0.198289893933969	2.19834225786873	-0.000440338530226641	0.342510780337078	-0.00535829912411563	-0.00241291620382272	-0.00804421205101207	0.176874828203351	0.18035985466395	0.173696811228772	0.201420977343499	0.204998667153942	0.198192088779684	0.000308903454591494	0.000372653447450851	0.000380583240359533
104	0.455496124527524	0.16	0.198573859239188	0.189038479709604	0.208109238768772	0.189185959886474	0.490146526162151	0.468536301811296	0.511756750513006	1.99	1.47	2.66	0.19083871571734	0.199640739051578	0.208442762385817	0.226028456931283	0.236453531029233	0.246878605127184	0.230915209259092	0.241582770300011	0.252291079365704	0.198573859239188	2.19023103825365	-0.00238523308080815	0.339422691439571	-0.00535829912411563	-0.00241291620382272	-0.00804421205101207	0.176874828203351	0.18035985466395	0.173696811228772	0.201420977343499	0.204998667153942	0.198192088779684	0.000308903454591494	0.000372653447450851	0.000380583240359533
104	0.455496124527524	0.16	0.198608262235208	0.189074691994227	0.208141832476189	0.181699969526306	0.481464447389022	0.459704379423894	0.503224515354149	2.01	1.48	2.7	0.185661685707189	0.194449965915813	0.203238246124437	0.219493883066224	0.229883607478761	0.240273331891299	0.224215144995299	0.234778874431208	0.245489563125899	0.198608262235208	2.20644654401826	0.00329015506649321	0.349075863383459	-0.00535829912411563	-0.00241291620382272	-0.00804421205101207	0.176874828203351	0.18035985466395	0.173696811228772	0.201420977343499	0.204998667153942	0.198192088779684	0.000308903454591494	0.000372653447450851	0.000380583240359533
104	0.455496124527524	0.16	0.198615835320325	0.189069138290868	0.208162532349782	0.182336369532068	0.485162552910261	0.463282159355597	0.507042946464925	2	1.48	2.72	0.187464290786023	0.196318058143586	0.205171825501149	0.221716278623337	0.232187736105105	0.242659193586874	0.226410397560747	0.237193694560347	0.247773059306333	0.198615835320325	2.21306126115698	-0.00336445698742218	0.343748460269513	-0.00535829912411563	-0.00241291620382272	-0.00804421205101207	0.176874828203351	0.18035985466395	0.173696811228772	0.201420977343499	0.204998667153942	0.198192088779684	0.000308903454591494	0.000372653447450851	0.000380583240359533
104	0.455496124527524	0.16	0.198654982696985	0.189090658134539	0.208219307259431	0.180157783830103	0.48529659659631	0.463248909489796	0.507344283702824	2	1.49	2.67	0.187702854308498	0.196636310418198	0.205569766527898	0.222062890139557	0.232631664333019	0.243200438526481	0.226946655758366	0.237836124363048	0.248598730058165	0.198654982696985	2.20643466148523	-0.00156371157897234	0.345102240329767	-0.00535829912411563	-0.00241291620382272	-0.00804421205101207	0.176874828203351	0.18035985466395	0.173696811228772	0.201420977343499	0.204998667153942	0.198192088779684	0.000308903454591494	0.000372653447450851	0.000380583240359533
104	0.455496124527524	0.16	0.19872984446296	0.189161816377161	0.208297872548759	0.184591715008915	0.489047111848177	0.467156932296521	0.510937291399832	1.97	1.46	2.66	0.191481485266878	0.200453982095094	0.20942647892331	0.227102219025436	0.237743842872497	0.248385466719557	0.231959251482385	0.24287553185477	0.253601498128637	0.19872984446296	2.1819125962616	-0.00513643362979611	0.335584416212997	-0.00535829912411563	-0.00241291620382272	-0.00804421205101207	0.176874828203351	0.18035985466395	0.173696811228772	0.201420977343499	0.204998667153942	0.198192088779684	0.000308903454591494	0.000372653447450851	0.000380583240359533
104	0.455496124527524	0.16	0.199245607450814	0.189656928312584	0.208834286589044	0.18482589299858	0.487774913396555	0.465958647911633	0.509591178881476	1.99	1.47	2.72	0.189640015081908	0.198518993794148	0.207397972506388	0.224570434319879	0.235084861377183	0.245599288434486	0.22919269625163	0.23991205806451	0.25066808721632	0.199245607450814	2.20450226690233	0.00259712013742291	0.347307503090132	-0.00535829912411563	-0.00241291620382272	-0.00804421205101207	0.176874828203351	0.18035985466395	0.173696811228772	0.201420977343499	0.204998667153942	0.198192088779684	0.000308903454591494	0.000372653447450851	0.000380583240359533
104	0.455496124527524	0.16	0.199431613285505	0.189802116052773	0.209061110518236	0.182902856729438	0.484584234767601	0.462771352742865	0.506397116792338	2	1.48	2.7	0.187362986862383	0.196194403725177	0.205025820587971	0.221623397488955	0.232069690230922	0.242515982972889	0.226343655161682	0.237020345465862	0.247678865950456	0.199431613285505	2.1991227865191	0.000315106116402664	0.344807857574774	-0.00535829912411563	-0.00241291620382272	-0.00804421205101207	0.176874828203351	0.18035985466395	0.173696811228772	0.201420977343499	0.204998667153942	0.198192088779684	0.000308903454591494	0.000372653447450851	0.000380583240359533
104	0.455496124527524	0.16	0.200141777701771	0.190513223170915	0.209770332232627	0.180038288138789	0.488088077369426	0.465904595331559	0.510271559407293	1.98	1.48	2.67	0.190428277810653	0.199495289217374	0.208562300624094	0.225713368146466	0.236460436319125	0.247207504491785	0.230704915758975	0.241688205307219	0.252608904388955	0.200141777701771	2.19484767249872	0.00444642563578257	0.348424723512592	-0.00535829912411563	-0.00241291620382272	-0.00804421205101207	0.176874828203351	0.18035985466395	0.173696811228772	0.201420977343499	0.204998667153942	0.198192088779684	0.000308903454591494	0.000372653447450851	0.000380583240359533
104	0.455496124527524	0.16	0.200177783806459	0.190554321683899	0.209801245929019	0.185682308068824	0.48558244923114	0.463925772121138	0.507239126341142	1.98	1.48	2.68	0.189535663569708	0.19838344248915	0.207231221408592	0.224633687885644	0.235119889642286	0.245606091398929	0.229502693887591	0.240238164401863	0.250961747095572	0.200177783806459	2.19053252053886	0.00382826104404499	0.34648786146617	-0.00535829912411563	-0.00241291620382272	-0.00804421205101207	0.176874828203351	0.18035985466395	0.173696811228772	0.201420977343499	0.204998667153942	0.198192088779684	0.000308903454591494	0.000372653447450851	0.000380583240359533
104	0.455496124527524	0.16	0.200211928864451	0.190573083646448	0.209850774082454	0.184019502751061	0.489303684582464	0.467360299883804	0.511247069281124	2	1.49	2.7	0.189411027995367	0.198304207528383	0.2071973870614	0.224094575326359	0.234616208157585	0.245137840988811	0.228883338625292	0.239753854751791	0.25034520011111	0.200211928864451	2.20837031353995	-0.00405662594784162	0.343087194242869	-0.00535829912411563	-0.00241291620382272	-0.00804421205101207	0.176874828203351	0.18035985466395	0.173696811228772	0.201420977343499	0.204998667153942	0.198192088779684	0.000308903454591494	0.000372653447450851	0.000380583240359533
104	0.455496124527524	0.16	0.200368473017462	0.190762074733749	0.209974871301176	0.183306889015029	0.486151412550322	0.464297521556167	0.508005303544477	1.99	1.48	2.7	0.189203897987851	0.198109483674454	0.207015069361057	0.224115808727867	0.234664653437591	0.245213498147315	0.228891931970793	0.23957810675829	0.250454580401822	0.200368473017462	2.19627876999515	-0.00198990941223522	0.341678951916164	-0.00535829912411563	-0.00241291620382272	-0.00804421205101207	0.176874828203351	0.18035985466395	0.173696811228772	0.201420977343499	0.204998667153942	0.198192088779684	0.000308903454591494	0.000372653447450851	0.000380583240359533
104	0.455496124527524	0.16	0.200375773376003	0.190739286821004	0.210012259931003	0.187380771224912	0.493835247369472	0.471933423176523	0.515737071562421	2.01	1.48	2.71	0.19084096412915	0.19969764822886	0.208554332328571	0.225678264978941	0.236151703478951	0.246625141978961	0.230461304478888	0.24116201519474	0.251897322792047	0.200375773376003	2.20865172895301	0.0045275697310108	0.351332288566709	-0.00535829912411563	-0.00241291620382272	-0.00804421205101207	0.176874828203351	0.18035985466395	0.173696811228772	0.201420977343499	0.204998667153942	0.198192088779684	0.000308903454591494	0.000372653447450851	0.000380583240359533
104	0.455496124527524	0.16	0.200478642323647	0.190837700932977	0.210119583714318	0.187784080991644	0.492754563135327	0.470929566538204	0.514579559732449	1.98	1.47	2.66	0.1923970677829	0.201313614222159	0.210230160661418	0.228024969825143	0.238592673669002	0.249160377512861	0.233020389144804	0.243790547599201	0.254631260727157	0.200478642323647	2.18388332094622	0.00578922771090247	0.346658151816285	-0.00535829912411563	-0.00241291620382272	-0.00804421205101207	0.176874828203351	0.18035985466395	0.173696811228772	0.201420977343499	0.204998667153942	0.198192088779684	0.000308903454591494	0.000372653447450851	0.000380583240359533
104	0.455496124527524	0.16	0.201825998623983	0.192145213002986	0.21150678424498	0.187988369387284	0.494764164583462	0.472864823953781	0.516663505213143	2	1.48	2.69	0.192074892829967	0.200970275382052	0.209865657934136	0.227357315238837	0.237886699195618	0.248416083152399	0.232236125953205	0.243040992166155	0.253764527980854	0.201825998623983	2.19481130606271	-0.00815893549029137	0.335441186060797	-0.00535829912411563	-0.00241291620382272	-0.00804421205101207	0.176874828203351	0.18035985466395	0.173696811228772	0.201420977343499	0.204998667153942	0.198192088779684	0.000308903454591494	0.000372653447450851	0.000380583240359533
104	0.455496124527524	0.16	0.202966489379361	0.193113084943303	0.212819893815419	0.180983869686499	0.493506396814834	0.471148227178947	0.515864566450722	2	1.49	2.68	0.190712573952041	0.199762770544412	0.208812967136782	0.225574752192514	0.236279320912408	0.246983889632303	0.230545183449112	0.241459904246339	0.252411381534648	0.202966489379361	2.19808071658649	0.0008365767842081	0.346379633001917	-0.00535829912411563	-0.00241291620382272	-0.00804421205101207	0.176874828203351	0.18035985466395	0.173696811228772	0.201420977343499	0.204998667153942	0.198192088779684	0.000308903454591494	0.000372653447450851	0.000380583240359533
104	0.455496124527524	0.17	0.18912365922405	0.180078791378049	0.19816852707005	0.18677260384554	0.474658660096018	0.453565191996315	0.495752128195721	2.01	1.48	2.74	0.182938716887097	0.191446450851149	0.1999541848152	0.216212775224168	0.226267949998197	0.236323124772227	0.220505576446885	0.230872023107456	0.240981060562169	0.18912365922405	2.232356066721	0.00367488835505788	0.35303855540246	-0.00535829912411563	-0.00241291620382272	-0.00804421205101207	0.176874828203351	0.18035985466395	0.173696811228772	0.201420977343499	0.204998667153942	0.198192088779684	0.000308903454591494	0.000372653447450851	0.000380583240359533
104	0.455496124527524	0.17	0.190668708441018	0.181553518340954	0.199783898541083	0.186406317580156	0.47825240012094	0.456973567602576	0.499531232639304	2	1.48	2.71	0.184988089670282	0.193602002721396	0.20221591577251	0.218807199820059	0.228995889251725	0.239184578683392	0.223349861434281	0.233631037804298	0.244210996580773	0.190668708441018	2.21674403150036	-0.00552078415666303	0.34194711997427	-0.00535829912411563	-0.00241291620382272	-0.00804421205101207	0.176874828203351	0.18035985466395	0.173696811228772	0.201420977343499	0.204998667153942	0.198192088779684	0.000308903454591494	0.000372653447450851	0.000380583240359533
104	0.455496124527524	0.17	0.191168019686513	0.182147516228945	0.20018852314408	0.189599476269379	0.47784619061604	0.456806633876915	0.498885747355165	2.01	1.5	2.73	0.184153000495555	0.192634701975508	0.201116403455462	0.217624255380213	0.227647572751991	0.237670890123769	0.222200032424962	0.232461787071816	0.242761407894068	0.191168019686513	2.23666557012792	0.00861188777525508	0.359825240813031	-0.00535829912411563	-0.00241291620382272	-0.00804421205101207	0.176874828203351	0.18035985466395	0.173696811228772	0.201420977343499	0.204998667153942	0.198192088779684	0.000308903454591494	0.000372653447450851	0.000380583240359533
104	0.455496124527524	0.17	0.191229258793088	0.182162684312191	0.200295833273985	0.186218415776331	0.483745274452764	0.462208705374088	0.50528184353144	2.01	1.49	2.72	0.186539748428956	0.195231549624495	0.203923350820034	0.22049800255717	0.230772085257407	0.241046167957643	0.225063345923957	0.23554995126583	0.246108755553692	0.191229258793088	2.23291538222759	0.00257943452911622	0.352476193338589	-0.00535829912411563	-0.00241291620382272	-0.00804421205101207	0.176874828203351	0.18035985466395	0.173696811228772	0.201420977343499	0.204998667153942	0.198192088779684	0.000308903454591494	0.000372653447450851	0.000380583240359533
104	0.455496124527524	0.17	0.191390191256331	0.182245914978987	0.200534467533674	0.18690142899499	0.482474685194685	0.461042967140713	0.503906403248657	2.01	1.48	2.74	0.185898903821274	0.194540469092183	0.203182034363091	0.219697177563798	0.229909865539502	0.240122553515206	0.224122779256135	0.234588066002743	0.244974479271795	0.191390191256331	2.22976227957834	0.00123051332662683	0.350448733030931	-0.00535829912411563	-0.00241291620382272	-0.00804421205101207	0.176874828203351	0.18035985466395	0.173696811228772	0.201420977343499	0.204998667153942	0.198192088779684	0.000308903454591494	0.000372653447450851	0.000380583240359533
104	0.455496124527524	0.17	0.191522459680361	0.182347971880703	0.200696947480018	0.185768599683482	0.477463312410981	0.456174818182539	0.498751806639423	2.01	1.48	2.69	0.184579759002756	0.19319361706242	0.201807475122083	0.218302514543818	0.228490126037666	0.238677737531514	0.222825628402643	0.233418868325475	0.243794862447248	0.191522459680361	2.21914875641242	0.0131801743223582	0.359638238252441	-0.00535829912411563	-0.00241291620382272	-0.00804421205101207	0.176874828203351	0.18035985466395	0.173696811228772	0.201420977343499	0.204998667153942	0.198192088779684	0.000308903454591494	0.000372653447450851	0.000380583240359533
104	0.455496124527524	0.17	0.192155183173664	0.183032183497391	0.201278182849937	0.189417649121527	0.488709811988281	0.467179189954274	0.510240434022288	2.03	1.49	2.73	0.187211889174789	0.195839817200627	0.204467745226465	0.220955729889089	0.231138791140074	0.241321852391059	0.225603092294887	0.235983726929794	0.246401785051299	0.192155183173664	2.23633056329808	-0.0023013601682951	0.349026356703576	-0.00535829912411563	-0.00241291620382272	-0.00804421205101207	0.176874828203351	0.18035985466395	0.173696811228772	0.201420977343499	0.204998667153942	0.198192088779684	0.000308903454591494	0.000372653447450851	0.000380583240359533
104	0.455496124527524	0.17	0.192241298523946	0.183092190809777	0.201390406238114	0.184896278881256	0.4806591330752	0.459166148889314	0.502152117261087	2	1.48	2.7	0.186218572263298	0.194935227091741	0.203651881920183	0.220350437915126	0.230664762019634	0.240979086124141	0.224969335839395	0.235557435893674	0.246035042288464	0.192241298523946	2.22265319044574	-0.00930591622760318	0.338786708864492	-0.00535829912411563	-0.00241291620382272	-0.00804421205101207	0.176874828203351	0.18035985466395	0.173696811228772	0.201420977343499	0.204998667153942	0.198192088779684	0.000308903454591494	0.000372653447450851	0.000380583240359533
104	0.455496124527524	0.17	0.192376961630133	0.183274490086454	0.201479433173811	0.193282276525968	0.490282356341862	0.468950521347397	0.511614191336327	1.99	1.47	2.72	0.190589992196391	0.199259636604608	0.207929281012824	0.225626632286307	0.235890039343537	0.246153446400766	0.230181034456382	0.240643296692815	0.251021846843741	0.192376961630133	2.22248849875029	0.0101192624763753	0.357760751165138	-0.00535829912411563	-0.00241291620382272	-0.00804421205101207	0.176874828203351	0.18035985466395	0.173696811228772	0.201420977343499	0.204998667153942	0.198192088779684	0.000308903454591494	0.000372653447450851	0.000380583240359533
104	0.455496124527524	0.17	0.192436159727972	0.183282330302102	0.201589989153842	0.186769308533996	0.478355482551472	0.457097499884653	0.499613465218291	2	1.48	2.73	0.185426199377563	0.194049713908571	0.202673228439578	0.219424766274036	0.229629433504335	0.239834100734634	0.223909267649736	0.234262347805998	0.244663907349604	0.192436159727972	2.22259792288284	-0.00238707972508621	0.345622534646147	-0.00535829912411563	-0.00241291620382272	-0.00804421205101207	0.176874828203351	0.18035985466395	0.173696811228772	0.201420977343499	0.204998667153942	0.198192088779684	0.000308903454591494	0.000372653447450851	0.000380583240359533
104	0.455496124527524	0.17	0.19246729023086	0.183346145508308	0.201588434953412	0.18866445858718	0.480862038052323	0.45962505285177	0.502099023252876	2.01	1.5	2.74	0.185701753138435	0.194282106534422	0.20286245993041	0.21955962942392	0.229704386703325	0.239849143982729	0.224220513646782	0.234602314339674	0.244957946097294	0.19246729023086	2.2381084662279	0.00169315241745745	0.353416226310757	-0.00535829912411563	-0.00241291620382272	-0.00804421205101207	0.176874828203351	0.18035985466395	0.173696811228772	0.201420977343499	0.204998667153942	0.198192088779684	0.000308903454591494	0.000372653447450851	0.000380583240359533
104	0.455496124527524	0.17	0.192519561957574	0.183336698993527	0.20170242492162	0.18767313592168	0.482134570539578	0.460772182815074	0.503496958264081	1.98	1.48	2.72	0.188092942515198	0.196813335186699	0.205533727858201	0.222883941901114	0.233217320004297	0.24355069810748	0.227439853902661	0.238021076780035	0.248478303031547	0.192519561957574	2.21964610243859	-0.000970014235260157	0.346194302423566	-0.00535829912411563	-0.00241291620382272	-0.00804421205101207	0.176874828203351	0.18035985466395	0.173696811228772	0.201420977343499	0.204998667153942	0.198192088779684	0.000308903454591494	0.000372653447450851	0.000380583240359533
104	0.455496124527524	0.17	0.192735068987393	0.183555967891052	0.201914170083733	0.183615157959104	0.480656256795452	0.459071608886259	0.502240904704646	1.99	1.48	2.71	0.18675972878211	0.195540805440625	0.204321882099141	0.221139730748706	0.231537287762795	0.241934844776884	0.225770906057232	0.236429959504045	0.247100174144316	0.192735068987393	2.22194843263357	-0.00502938692252916	0.343527915877379	-0.00535829912411563	-0.00241291620382272	-0.00804421205101207	0.176874828203351	0.18035985466395	0.173696811228772	0.201420977343499	0.204998667153942	0.198192088779684	0.000308903454591494	0.000372653447450851	0.000380583240359533
104	0.455496124527524	0.17	0.192854938984425	0.183684696875885	0.202025181092965	0.183024778628103	0.479721864155049	0.45813665914862	0.501307069161478	1.99	1.48	2.71	0.186429039140461	0.195212682511146	0.203996325881831	0.220760940838942	0.231162138975489	0.241563337112036	0.225389850151259	0.235941539937846	0.24669282595878	0.192854938984425	2.2221128604426	-0.0156861445497098	0.332609806871054	-0.00535829912411563	-0.00241291620382272	-0.00804421205101207	0.176874828203351	0.18035985466395	0.173696811228772	0.201420977343499	0.204998667153942	0.198192088779684	0.000308903454591494	0.000372653447450851	0.000380583240359533
104	0.455496124527524	0.17	0.192911858764247	0.183776501514728	0.202047216013766	0.191548255582925	0.485742813004298	0.464490240717546	0.50699538529105	2.01	1.48	2.73	0.187909235668498	0.196506950462729	0.205104665256959	0.222231312544887	0.23239942076379	0.242567528982692	0.226718624997557	0.235889818682667	0.247474015620989	0.192911858764247	2.22775206601086	-0.0108103283285632	0.337772130857069	-0.00535829912411563	-0.00241291620382272	-0.00804421205101207	0.176874828203351	0.18035985466395	0.173696811228772	0.201420977343499	0.204998667153942	0.198192088779684	0.000308903454591494	0.000372653447450851	0.000380583240359533
104	0.455496124527524	0.17	0.193011566969777	0.183917813844604	0.20210532009495	0.18804161764749	0.484308934028528	0.462876102810476	0.505741765246581	2.01	1.48	2.72	0.187036482895208	0.195696945911491	0.204357408927774	0.221143119718794	0.231382842899983	0.241622566081171	0.225695951422199	0.236175404770211	0.246457103995226	0.193011566969777	2.22405162627095	0.0136047107552384	0.361680266303481	-0.00535829912411563	-0.00241291620382272	-0.00804421205101207	0.176874828203351	0.18035985466395	0.173696811228772	0.201420977343499	0.204998667153942	0.198192088779684	0.000308903454591494	0.000372653447450851	0.000380583240359533
104	0.455496124527524	0.17	0.193176191195586	0.183979571746662	0.20237281064451	0.186640031393053	0.483038605586758	0.461563366513041	0.504513844660474	2	1.47	2.74	0.186929418527592	0.195626716112359	0.204324013697126	0.221124740210227	0.231413049477496	0.241701358744765	0.225507520361123	0.236025904527924	0.24647896678514	0.193176191195586	2.22598240501504	0.0122465630961253	0.360065408123046	-0.00535829912411563	-0.00241291620382272	-0.00804421205101207	0.176874828203351	0.18035985466395	0.173696811228772	0.201420977343499	0.204998667153942	0.198192088779684	0.000308903454591494	0.000372653447450851	0.000380583240359533
104	0.455496124527524	0.17	0.19317764064755	0.183948817354243	0.202406463940857	0.188965769056711	0.488989424668128	0.46741473004192	0.510564119294335	2.01	1.48	2.73	0.188982254686813	0.197705202793893	0.206428150900972	0.223472235278313	0.233787154607306	0.2441020739363	0.22808774615703	0.238509931162326	0.249097071524681	0.19317764064755	2.23661915857143	0.010828458754183	0.361688448903323	-0.00535829912411563	-0.00241291620382272	-0.00804421205101207	0.176874828203351	0.18035985466395	0.173696811228772	0.201420977343499	0.204998667153942	0.198192088779684	0.000308903454591494	0.000372653447450851	0.000380583240359533
104	0.455496124527524	0.17	0.19320694787975	0.183993739742974	0.202420156016526	0.187582175884779	0.487574767501976	0.465964888900233	0.509184646103719	2.02	1.48	2.72	0.187302993831958	0.195989474412082	0.204675954992206	0.2212094847049	0.231468433874459	0.241727383044019	0.22587531177029	0.236260151817282	0.246773748740605	0.19320694787975	2.22820446697342	0.0149996437811874	0.365348479778701	-0.00535829912411563	-0.00241291620382272	-0.00804421205101207	0.176874828203351	0.18035985466395	0.173696811228772	0.201420977343499	0.204998667153942	0.198192088779684	0.000308903454591494	0.000372653447450851	0.000380583240359533
104	0.455496124527524	0.17	0.193257308640328	0.184087977081867	0.202426640198788	0.190834801870368	0.490196564880876	0.468699595390656	0.511693534371096	2	1.48	2.68	0.190092561077189	0.198811181758711	0.207529802440233	0.224936439521034	0.235253179337274	0.245569919153514	0.229920391904034	0.240467942916666	0.250922230726942	0.193257308640328	2.21516005146568	0.00525038643645354	0.351252136021393	-0.00535829912411563	-0.00241291620382272	-0.00804421205101207	0.176874828203351	0.18035985466395	0.173696811228772	0.201420977343499	0.204998667153942	0.198192088779684	0.000308903454591494	0.000372653447450851	0.000380583240359533
104	0.455496124527524	0.17	0.193345919637115	0.1841491985687	0.20254264070553	0.185189559945521	0.47637082206289	0.455090295819736	0.497651348306044	1.98	1.47	2.68	0.186142944492206	0.194847194729203	0.203551444966201	0.22066888425832	0.230987605676117	0.241306327093914	0.225449947025163	0.235926526416324	0.246445528224805	0.193345919637115	2.19876162927229	5.61621196597987e-05	0.342943547614645	-0.00535829912411563	-0.00241291620382272	-0.00804421205101207	0.176874828203351	0.18035985466395	0.173696811228772	0.201420977343499	0.204998667153942	0.198192088779684	0.000308903454591494	0.000372653447450851	0.000380583240359533
104	0.455496124527524	0.17	0.193449423998681	0.184214681868933	0.202684166128428	0.184616333722071	0.482240003454815	0.460656281173232	0.503823725736398	2	1.49	2.7	0.187119026778402	0.19588635563648	0.204653684494559	0.221491915371771	0.231869761467399	0.242247607563027	0.226297288068713	0.236904444896334	0.247481950501688	0.193449423998681	2.21609659889904	-0.000962918487267343	0.346420642438303	-0.00535829912411563	-0.00241291620382272	-0.00804421205101207	0.176874828203351	0.18035985466395	0.173696811228772	0.201420977343499	0.204998667153942	0.198192088779684	0.000308903454591494	0.000372653447450851	0.000380583240359533
104	0.455496124527524	0.17	0.193678535180443	0.184473681378961	0.202883388981924	0.189134459048692	0.481499629612317	0.460267076612987	0.502732182611647	2.03	1.48	2.74	0.184589333692811	0.193104613211791	0.201619892730772	0.217897667454127	0.227949491726886	0.238001315999644	0.222259048519845	0.232545100794505	0.242788095992771	0.193678535180443	2.23257197328438	-0.000866847053130327	0.349458491700085	-0.00535829912411563	-0.00241291620382272	-0.00804421205101207	0.176874828203351	0.18035985466395	0.173696811228772	0.201420977343499	0.204998667153942	0.198192088779684	0.000308903454591494	0.000372653447450851	0.000380583240359533
104	0.455496124527524	0.17	0.193694301009615	0.184454730503193	0.202933871516038	0.18749895001716	0.482360958310377	0.460976322295125	0.503745594325628	1.99	1.47	2.69	0.187933994969242	0.196652230338251	0.205370465707261	0.222633112890812	0.232961036156824	0.243288959422836	0.227259852176769	0.237811513358909	0.248407844606073	0.193694301009615	2.21042913625405	-0.00130561465555829	0.344121996672959	-0.00535829912411563	-0.00241291620382272	-0.00804421205101207	0.176874828203351	0.18035985466395	0.173696811228772	0.201420977343499	0.204998667153942	0.198192088779684	0.000308903454591494	0.000372653447450851	0.000380583240359533
104	0.455496124527524	0.17	0.193772972037216	0.184599745033881	0.202946199040551	0.185083452147743	0.482950094415586	0.461368069185375	0.504532119645797	2.01	1.49	2.73	0.186373312866843	0.195091544164541	0.203809775462238	0.220345305339521	0.230652689523243	0.240960073706966	0.224957256709513	0.235556581442734	0.245983785998582	0.193772972037216	2.23527298711846	0.00536937473485338	0.356807567252217	-0.00535829912411563	-0.00241291620382272	-0.00804421205101207	0.176874828203351	0.18035985466395	0.173696811228772	0.201420977343499	0.204998667153942	0.198192088779684	0.000308903454591494	0.000372653447450851	0.000380583240359533
104	0.455496124527524	0.17	0.193777797417054	0.184683558840776	0.202872035993332	0.190069642616889	0.480758269888444	0.459622825138856	0.501893714638031	2.01	1.48	2.71	0.185225687546535	0.193743165511563	0.202260643476591	0.218876005352739	0.228940870422801	0.239005735492863	0.223574417759849	0.233915508340283	0.244146225364813	0.193777797417054	2.22567617511847	0.00930497387424605	0.357828500193769	-0.00535829912411563	-0.00241291620382272	-0.00804421205101207	0.176874828203351	0.18035985466395	0.173696811228772	0.201420977343499	0.204998667153942	0.198192088779684	0.000308903454591494	0.000372653447450851	0.000380583240359533
104	0.455496124527524	0.17	0.193835564512458	0.184643090467294	0.203028038557622	0.187124481432928	0.483021144056528	0.461580885063102	0.504461403049953	1.98	1.46	2.69	0.188845767302159	0.197617582365984	0.20638939742981	0.223885464683225	0.234284860548622	0.24468425641402	0.228530648097876	0.239151575922089	0.249780033904565	0.193835564512458	2.20295305723984	0.00658870232159998	0.350333501417821	-0.00535829912411563	-0.00241291620382272	-0.00804421205101207	0.176874828203351	0.18035985466395	0.173696811228772	0.201420977343499	0.204998667153942	0.198192088779684	0.000308903454591494	0.000372653447450851	0.000380583240359533
104	0.455496124527524	0.17	0.193906625502907	0.184698248526104	0.203115002479709	0.184085547207423	0.479928085328766	0.458409892249446	0.501446278408086	2	1.49	2.71	0.185621742407689	0.194335002222499	0.203048262037309	0.219570040957323	0.229876865953113	0.240183690948903	0.224285939304184	0.234811559376982	0.245283029355778	0.193906625502907	2.21776737006259	0.00177661048332049	0.348669284187517	-0.00535829912411563	-0.00241291620382272	-0.00804421205101207	0.176874828203351	0.18035985466395	0.173696811228772	0.201420977343499	0.204998667153942	0.198192088779684	0.000308903454591494	0.000372653447450851	0.000380583240359533
104	0.455496124527524	0.17	0.193986954888773	0.1848920264759	0.203081883301646	0.190850013725143	0.490456245028389	0.468948946936663	0.511963543120115	2.01	1.49	2.72	0.189428047067582	0.198115742182006	0.20680343729643	0.223954912094968	0.234226104908166	0.244497297721365	0.228678383809552	0.239207150334551	0.249739902468903	0.193986954888773	2.22975390968038	-0.000369078964451875	0.348982671363553	-0.00535829912411563	-0.00241291620382272	-0.00804421205101207	0.176874828203351	0.18035985466395	0.173696811228772	0.201420977343499	0.204998667153942	0.198192088779684	0.000308903454591494	0.000372653447450851	0.000380583240359533
104	0.455496124527524	0.17	0.194094587066796	0.184821287510874	0.203367886622718	0.181880882059326	0.476963447522699	0.45541991034314	0.498506984702258	1.98	1.47	2.7	0.186075359747101	0.194877613095864	0.203679866444628	0.2205364206792	0.230968846821416	0.241401272963631	0.22512921170802	0.235781348600358	0.246393452780376	0.194094587066796	2.20429146427198	-0.000570032238357161	0.343630299323957	-0.00535829912411563	-0.00241291620382272	-0.00804421205101207	0.176874828203351	0.18035985466395	0.173696811228772	0.201420977343499	0.204998667153942	0.198192088779684	0.000308903454591494	0.000372653447450851	0.000380583240359533
104	0.455496124527524	0.17	0.194102412159792	0.184810265487526	0.203394558832058	0.180188053491293	0.479262189058979	0.457490884188442	0.501033493929516	2.01	1.49	2.74	0.184927593757205	0.193728020523751	0.202528447290297	0.218666791510431	0.229072816083972	0.239478840657512	0.223112058974527	0.233786448671026	0.2443574430045	0.194102412159792	2.23271028865784	0.0118078801766928	0.362207218274017	-0.00535829912411563	-0.00241291620382272	-0.00804421205101207	0.176874828203351	0.18035985466395	0.173696811228772	0.201420977343499	0.204998667153942	0.198192088779684	0.000308903454591494	0.000372653447450851	0.000380583240359533
104	0.455496124527524	0.17	0.194117020074656	0.184953151240918	0.203280888908393	0.185446325495472	0.472938661160881	0.451829415075356	0.494047907246406	1.99	1.46	2.71	0.183933997990952	0.192527303113502	0.201120608236051	0.217824839685562	0.22800150811627	0.238178176546977	0.222077521076178	0.232509134827024	0.242896301868821	0.194117020074656	2.20858031399404	-0.00599804713443098	0.338596566058145	-0.00535829912411563	-0.00241291620382272	-0.00804421205101207	0.176874828203351	0.18035985466395	0.173696811228772	0.201420977343499	0.204998667153942	0.198192088779684	0.000308903454591494	0.000372653447450851	0.000380583240359533
104	0.455496124527524	0.17	0.194187897613743	0.185046400649787	0.2033293945777	0.190007123704503	0.484908339811686	0.463586116907375	0.506230562715998	2	1.48	2.7	0.187587167531822	0.196215069132467	0.204842970733112	0.221861576344696	0.232065898286608	0.242270220228519	0.226653034774444	0.23705393431024	0.247417238100216	0.194187897613743	2.22264161969507	0.00263508734192122	0.351227631026366	-0.00535829912411563	-0.00241291620382272	-0.00804421205101207	0.176874828203351	0.18035985466395	0.173696811228772	0.201420977343499	0.204998667153942	0.198192088779684	0.000308903454591494	0.000372653447450851	0.000380583240359533
104	0.455496124527524	0.17	0.194196792396776	0.185014236899992	0.203379347893559	0.192571539416227	0.493243534496915	0.471733825012867	0.514753243980964	2	1.5	2.71	0.19131159017038	0.200034849998916	0.208758109827451	0.226375951079236	0.236698045200336	0.247020139321437	0.231295012922601	0.241903559001996	0.252457384962033	0.194196792396776	2.22535019790558	-0.00282294274542745	0.346444790077963	-0.00535829912411563	-0.00241291620382272	-0.00804421205101207	0.176874828203351	0.18035985466395	0.173696811228772	0.201420977343499	0.204998667153942	0.198192088779684	0.000308903454591494	0.000372653447450851	0.000380583240359533
104	0.455496124527524	0.17	0.194222653379207	0.184962186068394	0.203483120690019	0.187203109268561	0.485609385572271	0.464059809663206	0.507158961481336	2.01	1.49	2.7	0.187449797588681	0.196154416170514	0.204859034752347	0.221615242297706	0.231906403883033	0.24219756546836	0.226440833123377	0.236970753103378	0.247418239548664	0.194222653379207	2.21960855210514	0.0123243448775942	0.361045080244216	-0.00535829912411563	-0.00241291620382272	-0.00804421205101207	0.176874828203351	0.18035985466395	0.173696811228772	0.201420977343499	0.204998667153942	0.198192088779684	0.000308903454591494	0.000372653447450851	0.000380583240359533
104	0.455496124527524	0.17	0.194289194246293	0.185124558679902	0.203453829812683	0.185837619130126	0.481137794648434	0.45969036062921	0.502585228667658	2.01	1.48	2.73	0.185578304102004	0.194236694126062	0.202895084150119	0.219375516803074	0.229610758446225	0.239846000089376	0.22388833614595	0.23434558235582	0.24484603433357	0.194289194246293	2.23150896628948	0.000840188410832073	0.35054323747872	-0.00535829912411563	-0.00241291620382272	-0.00804421205101207	0.176874828203351	0.18035985466395	0.173696811228772	0.201420977343499	0.204998667153942	0.198192088779684	0.000308903454591494	0.000372653447450851	0.000380583240359533
104	0.455496124527524	0.17	0.194307548755142	0.185042430190684	0.203572667319601	0.185421471222677	0.484557826939961	0.462928189051072	0.50618746482885	2.01	1.49	2.74	0.187192103905571	0.195938379286719	0.204684654667867	0.22136145290095	0.231704240793432	0.242047028685914	0.225998209354827	0.236512513443813	0.24710008014741	0.194307548755142	2.22852167745633	-0.00155958941725411	0.348431287434371	-0.00535829912411563	-0.00241291620382272	-0.00804421205101207	0.176874828203351	0.18035985466395	0.173696811228772	0.201420977343499	0.204998667153942	0.198192088779684	0.000308903454591494	0.000372653447450851	0.000380583240359533
104	0.455496124527524	0.17	0.194314998356048	0.18515011807818	0.203479878633917	0.191042507820204	0.4861661722793	0.4648602788428	0.5074720657158	2	1.47	2.7	0.188859485359136	0.197515462762821	0.206171440166506	0.223560505109443	0.233806930788851	0.24405335646826	0.228210393326597	0.238656591206473	0.249206849771508	0.194314998356048	2.21400778454834	0.00813224678755829	0.354082214688984	-0.00535829912411563	-0.00241291620382272	-0.00804421205101207	0.176874828203351	0.18035985466395	0.173696811228772	0.201420977343499	0.204998667153942	0.198192088779684	0.000308903454591494	0.000372653447450851	0.000380583240359533
104	0.455496124527524	0.17	0.194393544934381	0.185106628364159	0.203680461504603	0.184175735806612	0.480397883586104	0.458865091080389	0.501930676091819	2.01	1.48	2.73	0.185123798942116	0.193810954334793	0.20249810972747	0.218807364561151	0.229075161504964	0.239342958448777	0.223213048172511	0.233883318234143	0.244232426788829	0.194393544934381	2.22587813264749	0.0058454269288542	0.354709748021505	-0.00535829912411563	-0.00241291620382272	-0.00804421205101207	0.176874828203351	0.18035985466395	0.173696811228772	0.201420977343499	0.204998667153942	0.198192088779684	0.000308903454591494	0.000372653447450851	0.000380583240359533
104	0.455496124527524	0.17	0.194451694310456	0.185220474296837	0.203682914324075	0.191145991341448	0.490707729403752	0.469210002549365	0.51220545625814	1.98	1.48	2.72	0.192031848372123	0.200830143807466	0.209628439242808	0.227679501174957	0.238111059965283	0.248542618755609	0.232491913106287	0.243131180065603	0.253820685890969	0.194451694310456	2.21620838675509	-0.000415168865694093	0.346116472841022	-0.00535829912411563	-0.00241291620382272	-0.00804421205101207	0.176874828203351	0.18035985466395	0.173696811228772	0.201420977343499	0.204998667153942	0.198192088779684	0.000308903454591494	0.000372653447450851	0.000380583240359533
104	0.455496124527524	0.17	0.194457193442766	0.185450114693307	0.203464272192225	0.192331480561811	0.480296633799404	0.459335339229804	0.501257928369003	1.99	1.47	2.74	0.186835475844268	0.195361520132063	0.203887564419859	0.221221312181599	0.231316518654254	0.241411725126909	0.225523167843681	0.23574809912252	0.246135737882969	0.194457193442766	2.22421991544348	0.00219134536288603	0.349508991579762	-0.00535829912411563	-0.00241291620382272	-0.00804421205101207	0.176874828203351	0.18035985466395	0.173696811228772	0.201420977343499	0.204998667153942	0.198192088779684	0.000308903454591494	0.000372653447450851	0.000380583240359533
104	0.455496124527524	0.17	0.194512973958353	0.185277230443339	0.203748717473367	0.183572996191632	0.477362760976041	0.455922997650901	0.498802524301182	2	1.48	2.72	0.184539632863866	0.193217602769081	0.201895572674295	0.218270836579924	0.228535015182814	0.238799193785705	0.222815683987869	0.233208773081651	0.243766814751871	0.194512973958353	2.21598789755486	-0.0145024303285655	0.332598889767031	-0.00535829912411563	-0.00241291620382272	-0.00804421205101207	0.176874828203351	0.18035985466395	0.173696811228772	0.201420977343499	0.204998667153942	0.198192088779684	0.000308903454591494	0.000372653447450851	0.000380583240359533
104	0.455496124527524	0.17	0.194591896438347	0.185374285460153	0.203809507416541	0.187908497966635	0.489042564493117	0.467390809677889	0.510694319308346	2	1.48	2.7	0.189602532735256	0.198385819582422	0.207169106429588	0.224367037332691	0.234760780599261	0.245154523865832	0.229081116587486	0.239793428947814	0.250290391421004	0.194591896438347	2.2240803923866	-0.00977299554062921	0.339245696898749	-0.00535829912411563	-0.00241291620382272	-0.00804421205101207	0.176874828203351	0.18035985466395	0.173696811228772	0.201420977343499	0.204998667153942	0.198192088779684	0.000308903454591494	0.000372653447450851	0.000380583240359533
104	0.455496124527524	0.17	0.194616139870858	0.185373379443189	0.203858900298527	0.191943209968539	0.488789658628039	0.467431011434617	0.510148305821462	2	1.48	2.71	0.189811284711655	0.198484462494712	0.207157640277769	0.224663426892059	0.23492912761552	0.245194828338982	0.229439672568691	0.239843647721727	0.250431529979573	0.194616139870858	2.21734998908227	0.0033017673751838	0.350513927595062	-0.00535829912411563	-0.00241291620382272	-0.00804421205101207	0.176874828203351	0.18035985466395	0.173696811228772	0.201420977343499	0.204998667153942	0.198192088779684	0.000308903454591494	0.000372653447450851	0.000380583240359533
104	0.455496124527524	0.17	0.194659464432694	0.185386808750983	0.203932120114405	0.189627028583415	0.488467137515316	0.466961868837685	0.509972406192946	2	1.48	2.73	0.189020940537153	0.197726032715382	0.20643112489361	0.223574637852764	0.233871051708772	0.24416746556478	0.228226203567783	0.238726203773867	0.249258455278388	0.194659464432694	2.23008419006723	-0.00448564993098171	0.345469335580904	-0.00535829912411563	-0.00241291620382272	-0.00804421205101207	0.176874828203351	0.18035985466395	0.173696811228772	0.201420977343499	0.204998667153942	0.198192088779684	0.000308903454591494	0.000372653447450851	0.000380583240359533
104	0.455496124527524	0.17	0.194699999592784	0.185378680420764	0.204021318764805	0.189506049352661	0.488264433820455	0.466759623895555	0.509769243745355	2.01	1.48	2.71	0.188586197769295	0.197274846336712	0.205963494904129	0.222970454669594	0.233243273913298	0.243516093157001	0.227636197962522	0.238185207604852	0.248672057822369	0.194699999592784	2.22255564059935	0.00404175108863243	0.352144638151702	-0.00535829912411563	-0.00241291620382272	-0.00804421205101207	0.176874828203351	0.18035985466395	0.173696811228772	0.201420977343499	0.204998667153942	0.198192088779684	0.000308903454591494	0.000372653447450851	0.000380583240359533
104	0.455496124527524	0.17	0.194800435234407	0.185679501314003	0.203921369154812	0.19328041460839	0.492650830057781	0.471215816484684	0.514085843630879	2.01	1.48	2.71	0.190333523848083	0.198991555952215	0.207649588056347	0.225022828642311	0.235258833499252	0.245494838356194	0.229918304097919	0.2404075387185	0.250803226694188	0.194800435234407	2.22536074888894	0.0010054212122411	0.350163325399702	-0.00535829912411563	-0.00241291620382272	-0.00804421205101207	0.176874828203351	0.18035985466395	0.173696811228772	0.201420977343499	0.204998667153942	0.198192088779684	0.000308903454591494	0.000372653447450851	0.000380583240359533
104	0.455496124527524	0.17	0.19483044241072	0.185758311620493	0.203902573200947	0.201774225114675	0.502777707277202	0.481480472889185	0.524074941665219	2.01	1.47	2.69	0.194754194736831	0.203368720074631	0.211983245412431	0.230319263141494	0.240506931400948	0.250694599660401	0.235143205128992	0.245542259561541	0.255928611847321	0.19483044241072	2.214572555074	-0.00073468163073285	0.345606499889641	-0.00535829912411563	-0.00241291620382272	-0.00804421205101207	0.176874828203351	0.18035985466395	0.173696811228772	0.201420977343499	0.204998667153942	0.198192088779684	0.000308903454591494	0.000372653447450851	0.000380583240359533
104	0.455496124527524	0.17	0.194837439613015	0.185582561644319	0.204092317581711	0.185741841280045	0.477391653483436	0.456104471361615	0.498678835605257	2	1.46	2.72	0.185227007736827	0.193871871567701	0.202516735398574	0.219241290859221	0.229473659932935	0.23970602900665	0.223549820856795	0.233915969318332	0.244434998360384	0.194837439613015	2.21079500496427	-0.006195472312241	0.338589286180497	-0.00535829912411563	-0.00241291620382272	-0.00804421205101207	0.176874828203351	0.18035985466395	0.173696811228772	0.201420977343499	0.204998667153942	0.198192088779684	0.000308903454591494	0.000372653447450851	0.000380583240359533
104	0.455496124527524	0.17	0.194966363883843	0.18579550906683	0.204137218700856	0.1886935328689	0.482819206981886	0.461497809461207	0.504140604502564	2.02	1.49	2.72	0.185469696327808	0.194038476162454	0.2026072559971	0.219034776904532	0.229154277915137	0.239273778925742	0.22359282193465	0.233980069897552	0.244266647930044	0.194966363883843	2.23109774038705	-0.00949799693846055	0.340810722095902	-0.00535829912411563	-0.00241291620382272	-0.00804421205101207	0.176874828203351	0.18035985466395	0.173696811228772	0.201420977343499	0.204998667153942	0.198192088779684	0.000308903454591494	0.000372653447450851	0.000380583240359533
104	0.455496124527524	0.17	0.195058507858405	0.185769777897127	0.204347237819683	0.18582639924274	0.482019779373642	0.460532232856743	0.50350732589054	1.99	1.48	2.7	0.187336092494526	0.196076833564484	0.204817574634441	0.221817606450701	0.232167188514285	0.242516770577869	0.226435234661085	0.237033510529759	0.24755047537561	0.195058507858405	2.2130461262572	0.00720996516410304	0.354170838470718	-0.00535829912411563	-0.00241291620382272	-0.00804421205101207	0.176874828203351	0.18035985466395	0.173696811228772	0.201420977343499	0.204998667153942	0.198192088779684	0.000308903454591494	0.000372653447450851	0.000380583240359533
104	0.455496124527524	0.17	0.19507757850708	0.185888041447898	0.204267115566262	0.190218340959041	0.483684064246767	0.462430257849352	0.504937870644183	2	1.47	2.71	0.187170958769971	0.195773543167058	0.204376127564145	0.221382478172008	0.231557461860858	0.241732445549708	0.226037579971717	0.236370197564941	0.246758105521744	0.19507757850708	2.21565877804198	0.00706541894199697	0.353858897284406	-0.00535829912411563	-0.00241291620382272	-0.00804421205101207	0.176874828203351	0.18035985466395	0.173696811228772	0.201420977343499	0.204998667153942	0.198192088779684	0.000308903454591494	0.000372653447450851	0.000380583240359533
104	0.455496124527524	0.17	0.195143418506098	0.185936805727881	0.204350031284315	0.180757286482392	0.475521937793637	0.453962069049747	0.497081806537527	2	1.48	2.71	0.184312120004647	0.193065593887446	0.201819067770245	0.218146894918709	0.228507272452408	0.238867649986107	0.222667797820827	0.233130687618268	0.243853571500085	0.195143418506098	2.21926150315207	-0.00822780593094034	0.339870079961609	-0.00535829912411563	-0.00241291620382272	-0.00804421205101207	0.176874828203351	0.18035985466395	0.173696811228772	0.201420977343499	0.204998667153942	0.198192088779684	0.000308903454591494	0.000372653447450851	0.000380583240359533
104	0.455496124527524	0.17	0.195159831300954	0.185992529057836	0.204327133544073	0.189433367414682	0.486758465815918	0.465314909998696	0.508202021633139	1.99	1.47	2.71	0.189093778251317	0.19780796922498	0.206522160198642	0.223850580171233	0.234166502372463	0.244482424573694	0.228425991674635	0.23895545693054	0.249583979014795	0.195159831300954	2.21780710221401	-0.00555845228584607	0.340672226753133	-0.00535829912411563	-0.00241291620382272	-0.00804421205101207	0.176874828203351	0.18035985466395	0.173696811228772	0.201420977343499	0.204998667153942	0.198192088779684	0.000308903454591494	0.000372653447450851	0.000380583240359533
104	0.455496124527524	0.17	0.195216012924859	0.186034747737915	0.204397278111803	0.19052028851588	0.488062431296802	0.466637229762862	0.509487632830741	2	1.49	2.73	0.189098737296156	0.197781024730535	0.206463312164914	0.223720175881818	0.233992073513973	0.244263971146127	0.228437036173182	0.238820196451411	0.249311448704745	0.195216012924859	2.22217423983918	-0.00168139279235738	0.346808641755545	-0.00535829912411563	-0.00241291620382272	-0.00804421205101207	0.176874828203351	0.18035985466395	0.173696811228772	0.201420977343499	0.204998667153942	0.198192088779684	0.000308903454591494	0.000372653447450851	0.000380583240359533
104	0.455496124527524	0.17	0.195257348789699	0.186050623232522	0.204464074346877	0.185602248451363	0.48160931958921	0.460124153434693	0.503094485743727	1.99	1.48	2.71	0.187443799851871	0.196196353166861	0.20494890648185	0.222015628714667	0.232382488694147	0.242749348673627	0.226652728107183	0.237196615050758	0.247763604235783	0.195257348789699	2.21226548130958	-0.0011223106141313	0.344676399032309	-0.00535829912411563	-0.00241291620382272	-0.00804421205101207	0.176874828203351	0.18035985466395	0.173696811228772	0.201420977343499	0.204998667153942	0.198192088779684	0.000308903454591494	0.000372653447450851	0.000380583240359533
104	0.455496124527524	0.17	0.195348277292308	0.186216329751223	0.204480224833393	0.18826994473666	0.483212640028129	0.461844300793322	0.504580979262936	1.98	1.48	2.71	0.188823665028405	0.197560046798096	0.206296428567787	0.22382564918314	0.234181482075265	0.244537314967391	0.228356510616868	0.239093555247855	0.249618286121419	0.195348277292308	2.21596292871153	-0.00942981966468008	0.337249715331529	-0.00535829912411563	-0.00241291620382272	-0.00804421205101207	0.176874828203351	0.18035985466395	0.173696811228772	0.201420977343499	0.204998667153942	0.198192088779684	0.000308903454591494	0.000372653447450851	0.000380583240359533
104	0.455496124527524	0.17	0.19539832508769	0.186168869344731	0.204627780830649	0.194699040080518	0.499568572024828	0.477930952491121	0.521206191558534	2	1.48	2.7	0.193669766250611	0.202437879501008	0.211205992751406	0.229126664275141	0.239500036329769	0.249873408384396	0.234074003150084	0.244577234538519	0.255135264613045	0.19539832508769	2.2160396856255	-0.00280061475263192	0.34388108739278	-0.00535829912411563	-0.00241291620382272	-0.00804421205101207	0.176874828203351	0.18035985466395	0.173696811228772	0.201420977343499	0.204998667153942	0.198192088779684	0.000308903454591494	0.000372653447450851	0.000380583240359533
104	0.455496124527524	0.17	0.195417779138657	0.186116976701845	0.204718581575469	0.185816900099606	0.483304760594946	0.461759255625394	0.504850265564499	2.02	1.49	2.71	0.185593478516596	0.194253197114505	0.202912915712414	0.219185697698733	0.229412816010908	0.239639934323083	0.22392095413839	0.234440909027217	0.244828466175404	0.195417779138657	2.2255799920493	-0.00274740225283472	0.347139292224338	-0.00535829912411563	-0.00241291620382272	-0.00804421205101207	0.176874828203351	0.18035985466395	0.173696811228772	0.201420977343499	0.204998667153942	0.198192088779684	0.000308903454591494	0.000372653447450851	0.000380583240359533
104	0.455496124527524	0.17	0.195523124400852	0.186336134111048	0.204710114690655	0.190050189756094	0.484233812496476	0.462944228287048	0.505523396705903	2.02	1.47	2.73	0.186063081170665	0.194619631599007	0.20317618202735	0.219738609252044	0.229843808409712	0.239949007567381	0.22414775087077	0.234537719571745	0.244714445245423	0.195523124400852	2.21995246617004	-0.00142160492423174	0.34591836497601	-0.00535829912411563	-0.00241291620382272	-0.00804421205101207	0.176874828203351	0.18035985466395	0.173696811228772	0.201420977343499	0.204998667153942	0.198192088779684	0.000308903454591494	0.000372653447450851	0.000380583240359533
104	0.455496124527524	0.17	0.195565609849236	0.18624475042983	0.204886469268641	0.186943820456706	0.479680649080106	0.458376014610992	0.500985283549221	1.99	1.47	2.71	0.186596409619171	0.195269132827778	0.203941856036386	0.220977139454031	0.231247827779846	0.241518516105661	0.225610345705718	0.235981462657624	0.246490031165012	0.195565609849236	2.20555078677894	0.00487147832503615	0.349280408215756	-0.00535829912411563	-0.00241291620382272	-0.00804421205101207	0.176874828203351	0.18035985466395	0.173696811228772	0.201420977343499	0.204998667153942	0.198192088779684	0.000308903454591494	0.000372653447450851	0.000380583240359533
104	0.455496124527524	0.17	0.195621655922554	0.186529822535056	0.204713489310052	0.196209335200938	0.489032342129211	0.467952546509243	0.510112137749179	1.99	1.46	2.73	0.190756474390167	0.199349455715574	0.20794243704098	0.225971141806335	0.236150433533288	0.246329725260242	0.230429251729589	0.240699727563333	0.251097759476181	0.195621655922554	2.21597689169775	-0.00316293930905118	0.342102838699263	-0.00535829912411563	-0.00241291620382272	-0.00804421205101207	0.176874828203351	0.18035985466395	0.173696811228772	0.201420977343499	0.204998667153942	0.198192088779684	0.000308903454591494	0.000372653447450851	0.000380583240359533
104	0.455496124527524	0.17	0.195680715416573	0.186341544216569	0.205019886616578	0.181942919970343	0.475135043314452	0.453678564395509	0.496591522233394	2	1.47	2.71	0.18398616993329	0.192687694947615	0.20138921996194	0.217707101303802	0.228003439275717	0.238299777247631	0.222096603939599	0.232581701841818	0.24319859671474	0.195680715416573	2.21429551651596	-0.00751241945854356	0.339002071084459	-0.00535829912411563	-0.00241291620382272	-0.00804421205101207	0.176874828203351	0.18035985466395	0.173696811228772	0.201420977343499	0.204998667153942	0.198192088779684	0.000308903454591494	0.000372653447450851	0.000380583240359533
104	0.455496124527524	0.17	0.195702300069452	0.186465836562073	0.204938763576832	0.190323856916527	0.488882939858949	0.467408042009897	0.510357837708	1.99	1.47	2.73	0.190112922312649	0.198847593562405	0.207582264812161	0.225100372616912	0.235442529946822	0.245784687276732	0.229725964825229	0.240122551989134	0.250836594640498	0.195702300069452	2.22073638512022	0.00566114108668024	0.352843415595236	-0.00535829912411563	-0.00241291620382272	-0.00804421205101207	0.176874828203351	0.18035985466395	0.173696811228772	0.201420977343499	0.204998667153942	0.198192088779684	0.000308903454591494	0.000372653447450851	0.000380583240359533
104	0.455496124527524	0.17	0.195717408702027	0.186418702824514	0.205016114579539	0.186675352359631	0.485851414972579	0.464253634788632	0.507449195156527	2	1.47	2.69	0.188466684255949	0.197234439020886	0.206002193785823	0.223057999196507	0.233434994170625	0.243811989144742	0.22769021986079	0.238385096467391	0.248884949400141	0.195717408702027	2.20979227637939	-0.011423318962152	0.334109532101798	-0.00535829912411563	-0.00241291620382272	-0.00804421205101207	0.176874828203351	0.18035985466395	0.173696811228772	0.201420977343499	0.204998667153942	0.198192088779684	0.000308903454591494	0.000372653447450851	0.000380583240359533
104	0.455496124527524	0.17	0.195786304310356	0.186657415621084	0.204915192999628	0.190677646074285	0.486770322199403	0.465412737523355	0.508127906875452	2.01	1.48	2.74	0.188205814273708	0.196842495848573	0.205479177423438	0.22256251024505	0.232775805402306	0.242989100559563	0.227045842235384	0.237435922162717	0.24783861110637	0.195786304310356	2.23082375110459	-0.00227299630536109	0.347079455569735	-0.00535829912411563	-0.00241291620382272	-0.00804421205101207	0.176874828203351	0.18035985466395	0.173696811228772	0.201420977343499	0.204998667153942	0.198192088779684	0.000308903454591494	0.000372653447450851	0.000380583240359533
104	0.455496124527524	0.17	0.195804758315573	0.186598720854782	0.205010795776363	0.190543071571266	0.488544380166746	0.467099605797363	0.50998915453613	2	1.48	2.7	0.189232933184624	0.197920710919896	0.206608488655169	0.223865339888943	0.234143108577805	0.244420877266666	0.228520656828823	0.239072509785041	0.24947692369466	0.195804758315573	2.21745073013545	0.000780979404241981	0.347639406782196	-0.00535829912411563	-0.00241291620382272	-0.00804421205101207	0.176874828203351	0.18035985466395	0.173696811228772	0.201420977343499	0.204998667153942	0.198192088779684	0.000308903454591494	0.000372653447450851	0.000380583240359533
104	0.455496124527524	0.17	0.19582399375609	0.18658443113594	0.205063556376239	0.192064592090156	0.489570957398845	0.468186537132758	0.510955377664932	2	1.48	2.72	0.189582658344616	0.198241846338426	0.206901034332235	0.224255905685808	0.234498794265446	0.244741682845083	0.228893865738556	0.239363160478843	0.249803239281207	0.19582399375609	2.22124001736861	0.00251637398969735	0.350560408992731	-0.00535829912411563	-0.00241291620382272	-0.00804421205101207	0.176874828203351	0.18035985466395	0.173696811228772	0.201420977343499	0.204998667153942	0.198192088779684	0.000308903454591494	0.000372653447450851	0.000380583240359533
104	0.455496124527524	0.17	0.195832159849029	0.18671124040395	0.204953079294108	0.195208132743904	0.492401367592429	0.471108740202909	0.513693994981949	2	1.47	2.73	0.191184542103364	0.199825479683697	0.208466417264031	0.226258028457639	0.236484176866096	0.246710325274553	0.230791497834252	0.241226241320937	0.251841615582816	0.195832159849029	2.22599405682607	-0.000150041112685796	0.348075270627379	-0.00535829912411563	-0.00241291620382272	-0.00804421205101207	0.176874828203351	0.18035985466395	0.173696811228772	0.201420977343499	0.204998667153942	0.198192088779684	0.000308903454591494	0.000372653447450851	0.000380583240359533
104	0.455496124527524	0.17	0.195858171723828	0.186646631091654	0.205069712356002	0.189310211188344	0.486310121228435	0.464877721151372	0.507742521305498	2.01	1.48	2.72	0.187907730760311	0.196570898470851	0.205234066181391	0.222189166758444	0.232432822021084	0.242676477283724	0.226811331914541	0.237322554153798	0.247691967947799	0.195858171723828	2.22764012661824	0.00232255503253802	0.351339804835674	-0.00535829912411563	-0.00241291620382272	-0.00804421205101207	0.176874828203351	0.18035985466395	0.173696811228772	0.201420977343499	0.204998667153942	0.198192088779684	0.000308903454591494	0.000372653447450851	0.000380583240359533
104	0.455496124527524	0.17	0.195885843998928	0.18657936088218	0.205192327115677	0.177012752539784	0.469639196070787	0.448072889279381	0.491205502862193	1.98	1.46	2.68	0.183450823878216	0.192280540746953	0.201110257615689	0.217523610784636	0.227993293367085	0.238462975949533	0.222050969616396	0.232709899964709	0.243422040099651	0.195885843998928	2.19220224742641	0.00236328939055485	0.344110353073837	-0.00535829912411563	-0.00241291620382272	-0.00804421205101207	0.176874828203351	0.18035985466395	0.173696811228772	0.201420977343499	0.204998667153942	0.198192088779684	0.000308903454591494	0.000372653447450851	0.000380583240359533
104	0.455496124527524	0.17	0.19597455845659	0.186898666758614	0.205050450154566	0.195903581964869	0.496514645030417	0.475091555340425	0.517937734720409	2.01	1.48	2.73	0.192232611813584	0.2009008704638	0.209569129114015	0.227353204572659	0.237605140306135	0.247857076039611	0.231984564156689	0.242392957410891	0.252837273301884	0.19597455845659	2.23211196616066	0.00740746324512987	0.356834267940931	-0.00535829912411563	-0.00241291620382272	-0.00804421205101207	0.176874828203351	0.18035985466395	0.173696811228772	0.201420977343499	0.204998667153942	0.198192088779684	0.000308903454591494	0.000372653447450851	0.000380583240359533
104	0.455496124527524	0.17	0.196077121037294	0.186967764125902	0.205186477948685	0.196332193076424	0.499468201322453	0.477946949019184	0.520989453625722	2.02	1.48	2.72	0.192505039114675	0.201173259562446	0.209841480010216	0.227451106893239	0.237692897678079	0.247934688462919	0.23218044513826	0.242595593581063	0.25312932243595	0.196077121037294	2.24049897627159	-0.00650546683911021	0.344762573714538	-0.00535829912411563	-0.00241291620382272	-0.00804421205101207	0.176874828203351	0.18035985466395	0.173696811228772	0.201420977343499	0.204998667153942	0.198192088779684	0.000308903454591494	0.000372653447450851	0.000380583240359533
104	0.455496124527524	0.17	0.196096659026963	0.186712012635494	0.205481305418431	0.181718012043712	0.477559119718314	0.455976864788923	0.499141374647706	2	1.46	2.71	0.185107908797532	0.193869419272333	0.202630929747134	0.219083067386876	0.229452686935986	0.239822306485095	0.223430987253323	0.234104389629496	0.244668390116567	0.196096659026963	2.2131963026756	-0.000947432134188131	0.345007609338752	-0.00535829912411563	-0.00241291620382272	-0.00804421205101207	0.176874828203351	0.18035985466395	0.173696811228772	0.201420977343499	0.204998667153942	0.198192088779684	0.000308903454591494	0.000372653447450851	0.000380583240359533
104	0.455496124527524	0.17	0.196124541891167	0.186761038304087	0.205488045478247	0.181646440203154	0.483773599142647	0.461905231109305	0.505641967175989	2	1.5	2.71	0.187054407679229	0.195910281901663	0.204766156124096	0.221269152068994	0.231744883725571	0.242220615382148	0.226127819765907	0.236856051947962	0.247577316237971	0.196124541891167	2.22499144307752	-0.00319375445954266	0.347154555237961	-0.00535829912411563	-0.00241291620382272	-0.00804421205101207	0.176874828203351	0.18035985466395	0.173696811228772	0.201420977343499	0.204998667153942	0.198192088779684	0.000308903454591494	0.000372653447450851	0.000380583240359533
104	0.455496124527524	0.17	0.196154400854239	0.186908493998148	0.205400307710331	0.193336958563772	0.492082996998504	0.470676570917222	0.513489423079786	1.99	1.47	2.71	0.191286927816609	0.199986679904634	0.208686431992659	0.226450515727066	0.236749511949744	0.247048508172422	0.231075181021009	0.241529890091624	0.252105850066226	0.196154400854239	2.20825267492978	0.00304287265603273	0.347974860505963	-0.00535829912411563	-0.00241291620382272	-0.00804421205101207	0.176874828203351	0.18035985466395	0.173696811228772	0.201420977343499	0.204998667153942	0.198192088779684	0.000308903454591494	0.000372653447450851	0.000380583240359533
104	0.455496124527524	0.17	0.19615719738655	0.186774019998546	0.205540374774555	0.185458863599971	0.483767114342162	0.462175444826807	0.505358783857517	1.99	1.47	2.7	0.188413418817724	0.197215617889323	0.206017816960923	0.223198620385846	0.233625896221455	0.244053172057064	0.227865195722711	0.238463883936965	0.249175061701042	0.19615719738655	2.20082440712849	-0.00639349986004465	0.337352451518518	-0.00535829912411563	-0.00241291620382272	-0.00804421205101207	0.176874828203351	0.18035985466395	0.173696811228772	0.201420977343499	0.204998667153942	0.198192088779684	0.000308903454591494	0.000372653447450851	0.000380583240359533
104	0.455496124527524	0.17	0.196169235957643	0.186844646059089	0.205493825856197	0.190438473191024	0.492919769240689	0.471275596602295	0.514563941879083	2	1.48	2.71	0.191231043064234	0.200013669917275	0.208796296770317	0.226307623474817	0.236701204867929	0.247094786261042	0.230965918293237	0.241636308071153	0.252258138687602	0.196169235957643	2.21509172869226	0.0112621030802365	0.358011028607592	-0.00535829912411563	-0.00241291620382272	-0.00804421205101207	0.176874828203351	0.18035985466395	0.173696811228772	0.201420977343499	0.204998667153942	0.198192088779684	0.000308903454591494	0.000372653447450851	0.000380583240359533
104	0.455496124527524	0.17	0.196169375313598	0.18677664582083	0.205562104806366	0.1793353342389	0.478719655738214	0.456910022534819	0.500529288941608	2.01	1.47	2.71	0.184504414186383	0.193311342026329	0.202118269866275	0.218118415090574	0.228529836143762	0.238941257196949	0.222628148198174	0.23326897787797	0.243896996687181	0.196169375313598	2.22529453671518	0.0034578565124029	0.353276011779348	-0.00535829912411563	-0.00241291620382272	-0.00804421205101207	0.176874828203351	0.18035985466395	0.173696811228772	0.201420977343499	0.204998667153942	0.198192088779684	0.000308903454591494	0.000372653447450851	0.000380583240359533
104	0.455496124527524	0.17	0.196208333509612	0.186986560814443	0.20543010620478	0.194706516433078	0.493263213203232	0.471899204580805	0.51462722182566	2.01	1.48	2.72	0.190331949217862	0.19894873298173	0.207565516745597	0.224950349993673	0.235134391776816	0.24531843355996	0.229571571255019	0.239913184478968	0.250357553215053	0.196208333509612	2.22395870672173	-0.00208569359888998	0.346492985493806	-0.00535829912411563	-0.00241291620382272	-0.00804421205101207	0.176874828203351	0.18035985466395	0.173696811228772	0.201420977343499	0.204998667153942	0.198192088779684	0.000308903454591494	0.000372653447450851	0.000380583240359533
104	0.455496124527524	0.17	0.196214257454135	0.186925531684539	0.205502983223731	0.193192807999073	0.491218664074644	0.469839957303954	0.512597370845335	2.01	1.48	2.74	0.189500234316524	0.198122893755022	0.206745553193519	0.223967065429761	0.234158038214601	0.244349010999441	0.228552980261441	0.238895738651469	0.249315005517495	0.196214257454135	2.22727560104576	0.00386766430910095	0.352419108726504	-0.00535829912411563	-0.00241291620382272	-0.00804421205101207	0.176874828203351	0.18035985466395	0.173696811228772	0.201420977343499	0.204998667153942	0.198192088779684	0.000308903454591494	0.000372653447450851	0.000380583240359533
104	0.455496124527524	0.17	0.196221473748359	0.186950165398406	0.205492782098312	0.192393237615887	0.49538432768938	0.473768866676202	0.516999788702558	2.02	1.49	2.71	0.190280818203172	0.198962282724642	0.207643747246111	0.224686112735145	0.234937301134462	0.24518848953378	0.229577133308571	0.240045695505455	0.25041590169028	0.196221473748359	2.22561583745111	-0.000853957708674721	0.34895623639234	-0.00535829912411563	-0.00241291620382272	-0.00804421205101207	0.176874828203351	0.18035985466395	0.173696811228772	0.201420977343499	0.204998667153942	0.198192088779684	0.000308903454591494	0.000372653447450851	0.000380583240359533
104	0.455496124527524	0.17	0.196257208104114	0.186918576189126	0.205595840019102	0.181830447410255	0.474806712990103	0.453356956235997	0.496256469744209	2.01	1.49	2.71	0.183007436372233	0.19166609913318	0.200324761894127	0.216332868643973	0.226568263395291	0.236803658146609	0.220951118580291	0.231441466137987	0.241868561318506	0.196257208104114	2.21734898478855	-0.00222324393706666	0.34561084890857	-0.00535829912411563	-0.00241291620382272	-0.00804421205101207	0.176874828203351	0.18035985466395	0.173696811228772	0.201420977343499	0.204998667153942	0.198192088779684	0.000308903454591494	0.000372653447450851	0.000380583240359533
104	0.455496124527524	0.17	0.196257792157553	0.186935479765139	0.205580104549967	0.189489100782938	0.486416867927407	0.464992248948021	0.507841486906793	2.01	1.48	2.74	0.187458372860659	0.196095558151642	0.204732743442626	0.221531801982086	0.231738927928853	0.24194605387562	0.225958822368534	0.236474877173794	0.246836033034708	0.196257792157553	2.22722175393441	0.00685931492835228	0.355881249501712	-0.00535829912411563	-0.00241291620382272	-0.00804421205101207	0.176874828203351	0.18035985466395	0.173696811228772	0.201420977343499	0.204998667153942	0.198192088779684	0.000308903454591494	0.000372653447450851	0.000380583240359533
104	0.455496124527524	0.17	0.196265987968349	0.187131115828874	0.205400860107823	0.195237105181638	0.493666612853825	0.472321241412232	0.515011984295417	1.99	1.48	2.72	0.192130538410232	0.200813395220519	0.209496252030807	0.227494244479921	0.237775275107993	0.248056305736066	0.232223851512663	0.242721488751782	0.253280065648114	0.196265987968349	2.22478251888666	-0.00270279956439818	0.345765879652256	-0.00535829912411563	-0.00241291620382272	-0.00804421205101207	0.176874828203351	0.18035985466395	0.173696811228772	0.201420977343499	0.204998667153942	0.198192088779684	0.000308903454591494	0.000372653447450851	0.000380583240359533
104	0.455496124527524	0.17	0.196280719721793	0.186890218822563	0.205671220621023	0.184459581373789	0.483051789733445	0.461420470883325	0.504683108583565	2.01	1.49	2.72	0.186562808936937	0.195308843975138	0.204054879013339	0.220612281639368	0.230954550583912	0.241296819528456	0.225379607114155	0.235831545709971	0.246281368671169	0.196280719721793	2.21916320996795	-0.00218658649301382	0.346286085224464	-0.00535829912411563	-0.00241291620382272	-0.00804421205101207	0.176874828203351	0.18035985466395	0.173696811228772	0.201420977343499	0.204998667153942	0.198192088779684	0.000308903454591494	0.000372653447450851	0.000380583240359533
104	0.455496124527524	0.17	0.196292309463912	0.18709080867837	0.205493810249453	0.188380474933056	0.486234067528949	0.464739889024693	0.507728246033204	2	1.47	2.72	0.188208455661506	0.196913079984777	0.205617704308048	0.222635854654202	0.232932743116751	0.243229631579301	0.227202523037164	0.237713023215781	0.248125064941058	0.196292309463912	2.21947250662542	-0.00216000161780385	0.344763262659518	-0.00535829912411563	-0.00241291620382272	-0.00804421205101207	0.176874828203351	0.18035985466395	0.173696811228772	0.201420977343499	0.204998667153942	0.198192088779684	0.000308903454591494	0.000372653447450851	0.000380583240359533
104	0.455496124527524	0.17	0.196322984946866	0.187102828707843	0.20554314118589	0.188665657270658	0.487580625983113	0.46604700266672	0.509114249299506	1.97	1.46	2.67	0.191277596336824	0.200115545481039	0.208953494625254	0.226925680154039	0.237410743010988	0.247895805867937	0.231734111022968	0.242406824442657	0.253129232796164	0.196322984946866	2.20466581241771	-0.00447767144903917	0.338484955057138	-0.00535829912411563	-0.00241291620382272	-0.00804421205101207	0.176874828203351	0.18035985466395	0.173696811228772	0.201420977343499	0.204998667153942	0.198192088779684	0.000308903454591494	0.000372653447450851	0.000380583240359533
104	0.455496124527524	0.17	0.196338487527364	0.18715911331427	0.205517861740458	0.191744367917638	0.488410631336677	0.467054856255249	0.509766406418104	1.99	1.46	2.73	0.189907346213135	0.19859073429426	0.207274122375385	0.22484105066068	0.235121759324069	0.245402467987458	0.229187240697547	0.239809358011566	0.250287146103412	0.196338487527364	2.21887278494145	0.00789433111506751	0.35411608827479	-0.00535829912411563	-0.00241291620382272	-0.00804421205101207	0.176874828203351	0.18035985466395	0.173696811228772	0.201420977343499	0.204998667153942	0.198192088779684	0.000308903454591494	0.000372653447450851	0.000380583240359533
104	0.455496124527524	0.17	0.196343193078968	0.187017450280966	0.205668935876971	0.188563387381607	0.49543196873107	0.473544284791552	0.517319652670588	2.01	1.49	2.71	0.190958163838334	0.199784438528998	0.208610713219662	0.225680979426475	0.236112176903649	0.246543374380822	0.230439036590056	0.241090773352771	0.25176947084301	0.196343193078968	2.22598548234222	-0.00501091596738729	0.344893653262089	-0.00535829912411563	-0.00241291620382272	-0.00804421205101207	0.176874828203351	0.18035985466395	0.173696811228772	0.201420977343499	0.204998667153942	0.198192088779684	0.000308903454591494	0.000372653447450851	0.000380583240359533
104	0.455496124527524	0.17	0.196353897963586	0.187185267130727	0.205522528796444	0.19120755081504	0.486456292447789	0.465149061260699	0.507763523634878	2	1.48	2.74	0.188369283740608	0.196997975511649	0.20562666728269	0.222824854945279	0.233031864039699	0.243238873134119	0.227263837872533	0.237708717627902	0.248142404789976	0.196353897963586	2.22292338610121	0.00284644128638737	0.351568844654611	-0.00535829912411563	-0.00241291620382272	-0.00804421205101207	0.176874828203351	0.18035985466395	0.173696811228772	0.201420977343499	0.204998667153942	0.198192088779684	0.000308903454591494	0.000372653447450851	0.000380583240359533
104	0.455496124527524	0.17	0.196384609130885	0.18709081502043	0.20567840324134	0.185233825963092	0.479846650395886	0.458413994957529	0.501279305834244	2	1.48	2.72	0.186121555277479	0.194823469284889	0.203525383292298	0.220288986261761	0.230588361916405	0.240887737571048	0.224858804790446	0.235378474289718	0.245661653345451	0.196384609130885	2.21154031277927	0.00398097513445867	0.349709057234757	-0.00535829912411563	-0.00241291620382272	-0.00804421205101207	0.176874828203351	0.18035985466395	0.173696811228772	0.201420977343499	0.204998667153942	0.198192088779684	0.000308903454591494	0.000372653447450851	0.000380583240359533
104	0.455496124527524	0.17	0.196390566745442	0.187133240918265	0.205647892572618	0.186531634552028	0.483114830474044	0.461628531044956	0.504601129903133	2.01	1.48	2.72	0.1865888184658	0.195273513960251	0.203958209454701	0.22062821718386	0.230897261703677	0.241166306223494	0.22515330075903	0.235638495559579	0.246229526943427	0.196390566745442	2.22207278603355	0.00449463382125793	0.352937590538488	-0.00535829912411563	-0.00241291620382272	-0.00804421205101207	0.176874828203351	0.18035985466395	0.173696811228772	0.201420977343499	0.204998667153942	0.198192088779684	0.000308903454591494	0.000372653447450851	0.000380583240359533
104	0.455496124527524	0.17	0.196400286110603	0.187235903836092	0.205564668385113	0.194019463581033	0.491491918784076	0.470157875265464	0.512825962302688	2	1.48	2.74	0.1908690462948	0.199529985001208	0.208190923707616	0.225902702631268	0.23615334043285	0.246403978234432	0.230530726404265	0.241011617494087	0.251464829836224	0.196400286110603	2.2280169476226	-0.00402347788180964	0.344182399165728	-0.00535829912411563	-0.00241291620382272	-0.00804421205101207	0.176874828203351	0.18035985466395	0.173696811228772	0.201420977343499	0.204998667153942	0.198192088779684	0.000308903454591494	0.000372653447450851	0.000380583240359533
104	0.455496124527524	0.17	0.196440585696571	0.187264334739025	0.205616836654118	0.192788737825945	0.488465007147372	0.467178549200886	0.509751465093858	2	1.49	2.73	0.189572075978596	0.1982097114823	0.206847346986003	0.224345258521763	0.234567294441832	0.244789330361901	0.228965269232094	0.239528891029477	0.249854347761535	0.196440585696571	2.22842043372029	0.0038408102590209	0.352427947906095	-0.00535829912411563	-0.00241291620382272	-0.00804421205101207	0.176874828203351	0.18035985466395	0.173696811228772	0.201420977343499	0.204998667153942	0.198192088779684	0.000308903454591494	0.000372653447450851	0.000380583240359533
104	0.455496124527524	0.17	0.196444927019373	0.187212760587286	0.20567709345146	0.184043273730567	0.480226897876895	0.458692276620053	0.501761519133736	2	1.48	2.73	0.185753854785651	0.194474600945326	0.203195347105002	0.219730857443228	0.23004675120178	0.240362644960332	0.224289462351044	0.234839890543043	0.245235959386898	0.196444927019373	2.22416917439548	0.00108310918653169	0.349688222534162	-0.00535829912411563	-0.00241291620382272	-0.00804421205101207	0.176874828203351	0.18035985466395	0.173696811228772	0.201420977343499	0.204998667153942	0.198192088779684	0.000308903454591494	0.000372653447450851	0.000380583240359533
104	0.455496124527524	0.17	0.196452024154233	0.187234796513377	0.205669251795088	0.191694941136271	0.488817436796672	0.467440465222054	0.510194408371291	2	1.48	2.75	0.189612410014563	0.198283758347982	0.206955106681402	0.224376095607237	0.234637255636549	0.244898415665862	0.228920831961102	0.239403065860802	0.249871723551744	0.196452024154233	2.23463607749966	-0.00421271390330982	0.346702151846112	-0.00535829912411563	-0.00241291620382272	-0.00804421205101207	0.176874828203351	0.18035985466395	0.173696811228772	0.201420977343499	0.204998667153942	0.198192088779684	0.000308903454591494	0.000372653447450851	0.000380583240359533
104	0.455496124527524	0.17	0.19649347373209	0.187140224658676	0.205846722805503	0.188839121946841	0.488973326371471	0.467390423868705	0.510556228874237	1.99	1.48	2.72	0.190562025592068	0.199361695865669	0.20816136613927	0.225749743190666	0.236174292878653	0.24659884256664	0.230429678703149	0.240961888455786	0.251667870045153	0.19649347373209	2.21458937517755	-0.00641068628800408	0.340332109733174	-0.00535829912411563	-0.00241291620382272	-0.00804421205101207	0.176874828203351	0.18035985466395	0.173696811228772	0.201420977343499	0.204998667153942	0.198192088779684	0.000308903454591494	0.000372653447450851	0.000380583240359533
104	0.455496124527524	0.17	0.19653721049856	0.187133128510893	0.205941292486228	0.181430205422238	0.485117375439396	0.463172300953662	0.50706244992513	2	1.49	2.7	0.188028209206384	0.196936973931643	0.205845738656903	0.222539174134113	0.233083066206916	0.243626958279718	0.227456237870774	0.238155167035893	0.248941799214809	0.19653721049856	2.21539509588982	-0.000153650455853472	0.34757160202736	-0.00535829912411563	-0.00241291620382272	-0.00804421205101207	0.176874828203351	0.18035985466395	0.173696811228772	0.201420977343499	0.204998667153942	0.198192088779684	0.000308903454591494	0.000372653447450851	0.000380583240359533
104	0.455496124527524	0.17	0.196550970504212	0.187136856502087	0.205965084506337	0.183989010638882	0.484182323703371	0.462466407359221	0.505898240047521	2	1.46	2.68	0.187604557533628	0.196413856571033	0.205223155608437	0.222002638537475	0.232427159432277	0.242851680327079	0.226677981427076	0.237267213944426	0.248049330657253	0.196550970504212	2.2016457827497	-0.00503652359038495	0.339384960530425	-0.00535829912411563	-0.00241291620382272	-0.00804421205101207	0.176874828203351	0.18035985466395	0.173696811228772	0.201420977343499	0.204998667153942	0.198192088779684	0.000308903454591494	0.000372653447450851	0.000380583240359533
104	0.455496124527524	0.17	0.196551755157533	0.187375312104587	0.205728198210478	0.195493680282412	0.493683787616826	0.472355086815841	0.515012488417812	2.01	1.48	2.74	0.190368671803437	0.198964570431622	0.207560469059807	0.224956361099097	0.235114030727479	0.245271700355862	0.229544640828175	0.23985939283433	0.250240344446638	0.196551755157533	2.23193583392428	0.00248126184194358	0.352213143211547	-0.00535829912411563	-0.00241291620382272	-0.00804421205101207	0.176874828203351	0.18035985466395	0.173696811228772	0.201420977343499	0.204998667153942	0.198192088779684	0.000308903454591494	0.000372653447450851	0.000380583240359533
104	0.455496124527524	0.17	0.196568020834935	0.187276161706402	0.205859879963467	0.192834071150988	0.492055920249244	0.470616099253897	0.513495741244591	2	1.48	2.69	0.190850029534854	0.199544569472333	0.208239109409813	0.225827676530016	0.236115690408577	0.246403704287139	0.230657604539704	0.241224788553518	0.251682522557885	0.196568020834935	2.21535680940417	0.000827750518425232	0.347688590795352	-0.00535829912411563	-0.00241291620382272	-0.00804421205101207	0.176874828203351	0.18035985466395	0.173696811228772	0.201420977343499	0.204998667153942	0.198192088779684	0.000308903454591494	0.000372653447450851	0.000380583240359533
104	0.455496124527524	0.17	0.196606153882895	0.187392728598736	0.205819579167054	0.185968429395647	0.486791804805648	0.465101710578026	0.508481899033271	1.99	1.46	2.7	0.189637920670672	0.198481716070533	0.207325511470394	0.224657330754221	0.235134262062277	0.245611193370333	0.229285211856904	0.239962023083393	0.250601467319029	0.196606153882895	2.20821104326109	-0.00604354726963262	0.339175415558815	-0.00535829912411563	-0.00241291620382272	-0.00804421205101207	0.176874828203351	0.18035985466395	0.173696811228772	0.201420977343499	0.204998667153942	0.198192088779684	0.000308903454591494	0.000372653447450851	0.000380583240359533
104	0.455496124527524	0.17	0.196614116373574	0.187239564871166	0.205988667875982	0.183839215370926	0.485967746082	0.464160872961531	0.50777461920247	2	1.48	2.72	0.188587213912356	0.197447283094169	0.206307352275981	0.223241255611294	0.233729416117605	0.244217576623915	0.227825524993716	0.238611785252306	0.249241573442172	0.196614116373574	2.21687473242438	0.00565409028502237	0.352673426282925	-0.00535829912411563	-0.00241291620382272	-0.00804421205101207	0.176874828203351	0.18035985466395	0.173696811228772	0.201420977343499	0.204998667153942	0.198192088779684	0.000308903454591494	0.000372653447450851	0.000380583240359533
104	0.455496124527524	0.17	0.196639329439704	0.187414968545489	0.20586369033392	0.193701506275136	0.49395329397453	0.472490587851342	0.515416000097719	2.01	1.48	2.7	0.190414982397246	0.199064510903685	0.207714039410124	0.225008977298671	0.235229924930246	0.24545087256182	0.229806442279083	0.240176236374848	0.250643722084624	0.196639329439704	2.22002111975064	0.00185816191263631	0.350334010340997	-0.00535829912411563	-0.00241291620382272	-0.00804421205101207	0.176874828203351	0.18035985466395	0.173696811228772	0.201420977343499	0.204998667153942	0.198192088779684	0.000308903454591494	0.000372653447450851	0.000380583240359533
104	0.455496124527524	0.17	0.196695888296764	0.187503470311433	0.205888306282095	0.186177549396575	0.482660484674521	0.461169313119035	0.504151656230007	2	1.48	2.71	0.186800306092034	0.19550547642891	0.204210646765786	0.220979802057988	0.231277787420903	0.241575772783819	0.225596368119909	0.236154146322315	0.246722604543832	0.196695888296764	2.22465041165114	0.00791380548486443	0.355862654271299	-0.00535829912411563	-0.00241291620382272	-0.00804421205101207	0.176874828203351	0.18035985466395	0.173696811228772	0.201420977343499	0.204998667153942	0.198192088779684	0.000308903454591494	0.000372653447450851	0.000380583240359533
104	0.455496124527524	0.17	0.196719001731658	0.187547755779858	0.205890247683458	0.190931373893157	0.484415440341213	0.463178635464529	0.505652245217897	1.99	1.48	2.7	0.18869849680981	0.197350349141588	0.206002201473366	0.223504411979767	0.233752120364529	0.243999828749291	0.22820745297031	0.23874549606453	0.249077768322811	0.196719001731658	2.20784413572057	-0.0094577575045915	0.335725505775159	-0.00535829912411563	-0.00241291620382272	-0.00804421205101207	0.176874828203351	0.18035985466395	0.173696811228772	0.201420977343499	0.204998667153942	0.198192088779684	0.000308903454591494	0.000372653447450851	0.000380583240359533
104	0.455496124527524	0.17	0.196734801926019	0.187407790401492	0.206061813450546	0.188177238989871	0.489847636554406	0.468179316063175	0.511515957045637	2	1.48	2.71	0.189447331328394	0.198215351081916	0.206983370835437	0.224062011344571	0.23443207107414	0.244802130803709	0.228804508390056	0.239308615803111	0.249900170385506	0.196734801926019	2.2207942889717	0.00215755532884233	0.350310590355085	-0.00535829912411563	-0.00241291620382272	-0.00804421205101207	0.176874828203351	0.18035985466395	0.173696811228772	0.201420977343499	0.204998667153942	0.198192088779684	0.000308903454591494	0.000372653447450851	0.000380583240359533
104	0.455496124527524	0.17	0.196740764621151	0.187439924386095	0.206041604856208	0.188504924713932	0.48202926731438	0.460729631891646	0.503328902737114	2	1.47	2.72	0.186677155804991	0.195307283075239	0.203937410345487	0.220848173890201	0.231058035079993	0.241267896269785	0.225341186382911	0.235781606797445	0.246049199300956	0.196740764621151	2.21438712655904	0.0100076407212501	0.356241840907116	-0.00535829912411563	-0.00241291620382272	-0.00804421205101207	0.176874828203351	0.18035985466395	0.173696811228772	0.201420977343499	0.204998667153942	0.198192088779684	0.000308903454591494	0.000372653447450851	0.000380583240359533
104	0.455496124527524	0.17	0.196755353576804	0.187597615408636	0.205913091744971	0.19201625060051	0.486864142917362	0.465594643016839	0.508133642817885	2.01	1.49	2.73	0.188338203885325	0.196941952809169	0.205545701733012	0.222734084533464	0.232909121252381	0.243084157971298	0.227374406849495	0.237729389673541	0.248107418467998	0.196755353576804	2.22980201963061	0.00441582207380673	0.354343310250629	-0.00535829912411563	-0.00241291620382272	-0.00804421205101207	0.176874828203351	0.18035985466395	0.173696811228772	0.201420977343499	0.204998667153942	0.198192088779684	0.000308903454591494	0.000372653447450851	0.000380583240359533
104	0.455496124527524	0.17	0.196759179913274	0.187633355644039	0.205885004182509	0.199295255901251	0.498019989002128	0.476760556725344	0.519279421278911	2.02	1.48	2.73	0.191702019376629	0.200250285462759	0.20879855154889	0.226419918443367	0.236516305097757	0.246612691752148	0.231032484593999	0.241459483366566	0.251670266165092	0.196759179913274	2.23021463079146	-0.00308450645098744	0.345838305434179	-0.00535829912411563	-0.00241291620382272	-0.00804421205101207	0.176874828203351	0.18035985466395	0.173696811228772	0.201420977343499	0.204998667153942	0.198192088779684	0.000308903454591494	0.000372653447450851	0.000380583240359533
104	0.455496124527524	0.17	0.196760916417925	0.187554336005232	0.205967496830618	0.19017135950412	0.490543502250882	0.468984994034472	0.512102010467291	1.99	1.48	2.74	0.190632989562221	0.199396090565606	0.208159191568991	0.225684979588608	0.236059365866783	0.246433752144958	0.230236685102977	0.240831348672941	0.25136397313513	0.196760916417925	2.22904919226111	0.00429791313638454	0.353328367377894	-0.00535829912411563	-0.00241291620382272	-0.00804421205101207	0.176874828203351	0.18035985466395	0.173696811228772	0.201420977343499	0.204998667153942	0.198192088779684	0.000308903454591494	0.000372653447450851	0.000380583240359533
104	0.455496124527524	0.17	0.196789167423922	0.187521886918541	0.206056447929302	0.185659526082418	0.485153914979276	0.463514720025973	0.506793109932578	1.99	1.46	2.69	0.188818458221669	0.19763345211876	0.206448446015851	0.223642132200711	0.234082870087508	0.244523607974305	0.228259638800102	0.238865572809664	0.249520301079907	0.196789167423922	2.20529296855628	-0.00388484051399473	0.340381556765163	-0.00535829912411563	-0.00241291620382272	-0.00804421205101207	0.176874828203351	0.18035985466395	0.173696811228772	0.201420977343499	0.204998667153942	0.198192088779684	0.000308903454591494	0.000372653447450851	0.000380583240359533
104	0.455496124527524	0.17	0.19679533068105	0.187675142604686	0.205915518757414	0.195422379039553	0.496380571439268	0.474930498719142	0.517830644159395	2	1.47	2.69	0.192758328882181	0.20146419254662	0.210170056211059	0.228126389292036	0.238429639247327	0.248732889202617	0.232855456572179	0.24353727097144	0.253898116707569	0.19679533068105	2.21975680111069	0.00689076123206257	0.354003901956735	-0.00535829912411563	-0.00241291620382272	-0.00804421205101207	0.176874828203351	0.18035985466395	0.173696811228772	0.201420977343499	0.204998667153942	0.198192088779684	0.000308903454591494	0.000372653447450851	0.000380583240359533
104	0.455496124527524	0.17	0.196817451045597	0.187479950899556	0.206154951191637	0.189681278861073	0.48992968599249	0.46836383377282	0.511495538212161	1.99	1.48	2.73	0.190812903346072	0.199598899570459	0.208384895794847	0.226009331615876	0.236415950347797	0.246822569079717	0.230661202585418	0.241217306637373	0.251875518866154	0.196817451045597	2.21630371509176	-0.00447854645581666	0.341978942187623	-0.00535829912411563	-0.00241291620382272	-0.00804421205101207	0.176874828203351	0.18035985466395	0.173696811228772	0.201420977343499	0.204998667153942	0.198192088779684	0.000308903454591494	0.000372653447450851	0.000380583240359533
104	0.455496124527524	0.17	0.196819606425057	0.187512840657947	0.206126372192166	0.189580603888325	0.482903520693845	0.461639983962277	0.504167057425412	1.99	1.47	2.7	0.187658372221515	0.196302079069587	0.204945785917658	0.222166235697032	0.232399404567526	0.242632573438019	0.22684159292271	0.237286281044806	0.247682117749631	0.196819606425057	2.20637833491692	-0.00667835738929502	0.338122622631076	-0.00535829912411563	-0.00241291620382272	-0.00804421205101207	0.176874828203351	0.18035985466395	0.173696811228772	0.201420977343499	0.204998667153942	0.198192088779684	0.000308903454591494	0.000372653447450851	0.000380583240359533
104	0.455496124527524	0.17	0.196823581351383	0.187640988616482	0.206006174086283	0.191903730856715	0.486859153418361	0.465582155589787	0.508136151246934	1.99	1.47	2.7	0.189804543015033	0.198478567139666	0.207152591264298	0.224847175088097	0.235122639468921	0.245398103849745	0.229626788766711	0.240011066050391	0.25060789554185	0.196823581351383	2.21309370725837	-0.0035535387172115	0.342179073312238	-0.00535829912411563	-0.00241291620382272	-0.00804421205101207	0.176874828203351	0.18035985466395	0.173696811228772	0.201420977343499	0.204998667153942	0.198192088779684	0.000308903454591494	0.000372653447450851	0.000380583240359533
104	0.455496124527524	0.17	0.196841724686683	0.187558404800806	0.20612504457256	0.188042558710591	0.490239568818629	0.468544347409613	0.511934790227645	2.01	1.49	2.71	0.188933993046745	0.197682289410793	0.20643058577484	0.2232867277662	0.233625674385371	0.243964621004542	0.228124775727531	0.238718427809204	0.249315972392887	0.196841724686683	2.22681016626071	-0.00716575456488407	0.34271468379926	-0.00535829912411563	-0.00241291620382272	-0.00804421205101207	0.176874828203351	0.18035985466395	0.173696811228772	0.201420977343499	0.204998667153942	0.198192088779684	0.000308903454591494	0.000372653447450851	0.000380583240359533
104	0.455496124527524	0.17	0.196845940289865	0.187418516340975	0.206273364238755	0.187998287367986	0.490885554497048	0.46915859543141	0.512612513562686	2.01	1.48	2.71	0.18969945359668	0.198484526071541	0.207269598546402	0.22432342049348	0.234711945444289	0.245100470395099	0.229110051111195	0.239644164298079	0.250348542100357	0.196845940289865	2.21737212404372	-0.00738542952054936	0.340587840282363	-0.00535829912411563	-0.00241291620382272	-0.00804421205101207	0.176874828203351	0.18035985466395	0.173696811228772	0.201420977343499	0.204998667153942	0.198192088779684	0.000308903454591494	0.000372653447450851	0.000380583240359533
104	0.455496124527524	0.17	0.196848963920407	0.187598839668691	0.206099088172124	0.193182815751728	0.492253556525179	0.470829122675205	0.513677990375153	2.01	1.48	2.73	0.190321039798491	0.198981337836669	0.207641635874846	0.225044717778287	0.235285069186313	0.24552542059434	0.229593238779205	0.240041472362984	0.250519513663573	0.196848963920407	2.23162613303464	-0.00222548801974067	0.347780710342864	-0.00535829912411563	-0.00241291620382272	-0.00804421205101207	0.176874828203351	0.18035985466395	0.173696811228772	0.201420977343499	0.204998667153942	0.198192088779684	0.000308903454591494	0.000372653447450851	0.000380583240359533
104	0.455496124527524	0.17	0.196851863104503	0.187617986324433	0.206085739884573	0.191361897097331	0.489983406371547	0.468532388373782	0.511434424369312	2	1.48	2.71	0.190327783259709	0.199041641267155	0.207755499274601	0.225292536964998	0.235607201191248	0.245921865417498	0.230006377981845	0.240579106003617	0.250989487929928	0.196851863104503	2.21576416535256	-0.00211154462454743	0.343573908678131	-0.00535829912411563	-0.00241291620382272	-0.00804421205101207	0.176874828203351	0.18035985466395	0.173696811228772	0.201420977343499	0.204998667153942	0.198192088779684	0.000308903454591494	0.000372653447450851	0.000380583240359533
104	0.455496124527524	0.17	0.196889071778589	0.187496741760488	0.20628140179669	0.189931677483358	0.490192785000666	0.468632911648352	0.51175265835298	2.01	1.48	2.72	0.189457456943648	0.198173615531378	0.206889774119107	0.224029744211007	0.234336431582476	0.244643118953945	0.228659416381197	0.239205291673625	0.249794377630196	0.196889071778589	2.22419521680502	-0.0066691430996739	0.342247336535684	-0.00535829912411563	-0.00241291620382272	-0.00804421205101207	0.176874828203351	0.18035985466395	0.173696811228772	0.201420977343499	0.204998667153942	0.198192088779684	0.000308903454591494	0.000372653447450851	0.000380583240359533
104	0.455496124527524	0.17	0.196933066099513	0.187614638087939	0.206251494111086	0.184673590740766	0.480302628851765	0.458809705512073	0.501795552191457	2	1.47	2.7	0.186324346571848	0.195052703555311	0.203781060538775	0.22053981325867	0.23087099248782	0.241202171716969	0.225045046668254	0.235663965269555	0.246222803137823	0.196933066099513	2.20910719261461	0.00744801450752905	0.352964209127091	-0.00535829912411563	-0.00241291620382272	-0.00804421205101207	0.176874828203351	0.18035985466395	0.173696811228772	0.201420977343499	0.204998667153942	0.198192088779684	0.000308903454591494	0.000372653447450851	0.000380583240359533
104	0.455496124527524	0.17	0.197014134569975	0.187713427524054	0.206314841615896	0.187486772837391	0.483829043765242	0.462378465424464	0.505279622106019	1.99	1.47	2.7	0.188454536711695	0.197197285575871	0.205940034440047	0.223236594605941	0.233592946424202	0.243949298242462	0.22790260172701	0.238513836313576	0.24906332373461	0.197014134569975	2.20639804100007	0.00135131248423854	0.346441142916348	-0.00535829912411563	-0.00241291620382272	-0.00804421205101207	0.176874828203351	0.18035985466395	0.173696811228772	0.201420977343499	0.204998667153942	0.198192088779684	0.000308903454591494	0.000372653447450851	0.000380583240359533
104	0.455496124527524	0.17	0.197042332239168	0.187830152432387	0.206254512045949	0.192580757395044	0.490852300862326	0.469447504451072	0.512257097273579	2.03	1.49	2.75	0.188194453868957	0.196775315270068	0.205356176671179	0.222133965235496	0.232262323053587	0.242390680871677	0.226686041992616	0.237052010503117	0.247390460580521	0.197042332239168	2.24263863589501	0.00270215652100194	0.355505906812166	-0.00535829912411563	-0.00241291620382272	-0.00804421205101207	0.176874828203351	0.18035985466395	0.173696811228772	0.201420977343499	0.204998667153942	0.198192088779684	0.000308903454591494	0.000372653447450851	0.000380583240359533
104	0.455496124527524	0.17	0.197047266972829	0.187757887751182	0.206336646194477	0.191506604670673	0.489532441990396	0.468111182298051	0.510953701682741	2.01	1.48	2.73	0.189276366452169	0.197937851912719	0.206599337373269	0.22382321950546	0.23406560527088	0.244307991036299	0.228458987597708	0.238800049484917	0.249337578707594	0.197047266972829	2.22320705145964	-0.00141351659401295	0.346396325631753	-0.00535829912411563	-0.00241291620382272	-0.00804421205101207	0.176874828203351	0.18035985466395	0.173696811228772	0.201420977343499	0.204998667153942	0.198192088779684	0.000308903454591494	0.000372653447450851	0.000380583240359533
104	0.455496124527524	0.17	0.197103208657244	0.187857430530033	0.206348986784454	0.190118160961905	0.486688422283085	0.465295642983198	0.508081201582973	2	1.47	2.71	0.188327464915744	0.196986148816627	0.205644832717511	0.222749536958051	0.232990835700382	0.243232134442713	0.227314902179558	0.237753699443238	0.248238988151768	0.197103208657244	2.21973130533577	0.00567610449616593	0.35287131385462	-0.00535829912411563	-0.00241291620382272	-0.00804421205101207	0.176874828203351	0.18035985466395	0.173696811228772	0.201420977343499	0.204998667153942	0.198192088779684	0.000308903454591494	0.000372653447450851	0.000380583240359533
104	0.455496124527524	0.17	0.197111642786441	0.18772134632759	0.206501939245293	0.189331919647167	0.493214843041597	0.471479678947152	0.514950007136043	2	1.48	2.74	0.191128641319563	0.199939651778181	0.208750662236799	0.226139021989065	0.236564007350185	0.246988992711305	0.230690894189522	0.241423375822234	0.252048835847063	0.197111642786441	2.21730662927556	0.00628366524340428	0.354139720945054	-0.00535829912411563	-0.00241291620382272	-0.00804421205101207	0.176874828203351	0.18035985466395	0.173696811228772	0.201420977343499	0.204998667153942	0.198192088779684	0.000308903454591494	0.000372653447450851	0.000380583240359533
104	0.455496124527524	0.17	0.197115468926487	0.187719449609082	0.206511488243891	0.190483822910362	0.490061487763347	0.46854598699044	0.511576988536255	2	1.48	2.68	0.189928288954002	0.198649742901424	0.207371196848847	0.224715953759601	0.235034847552406	0.245353741345211	0.22960590488168	0.240118468968308	0.250600816550977	0.197115468926487	2.20769461431316	-0.00314900653797172	0.342441941947924	-0.00535829912411563	-0.00241291620382272	-0.00804421205101207	0.176874828203351	0.18035985466395	0.173696811228772	0.201420977343499	0.204998667153942	0.198192088779684	0.000308903454591494	0.000372653447450851	0.000380583240359533
104	0.455496124527524	0.17	0.197160389518597	0.188026980995043	0.206293798042152	0.195610341980891	0.49524409489047	0.473855916057801	0.51663227372314	2	1.48	2.72	0.19177093281255	0.200426793944402	0.209082655076254	0.226816957228975	0.237054671857199	0.247292386485423	0.231565615219044	0.241908379608457	0.252481194399479	0.197160389518597	2.22392274453264	0.00456739314911206	0.352538513984833	-0.00535829912411563	-0.00241291620382272	-0.00804421205101207	0.176874828203351	0.18035985466395	0.173696811228772	0.201420977343499	0.204998667153942	0.198192088779684	0.000308903454591494	0.000372653447450851	0.000380583240359533
104	0.455496124527524	0.17	0.197163344964238	0.187928788613846	0.20639790131463	0.19377420052277	0.494893706494626	0.473395141719627	0.516392271269625	2.02	1.49	2.71	0.190517725506366	0.199169816120786	0.207821906735205	0.225063978977563	0.235284938392127	0.245505897806691	0.229898978994357	0.240367887360528	0.250804279386148	0.197163344964238	2.22950483300227	-0.004917799947147	0.345100227065554	-0.00535829912411563	-0.00241291620382272	-0.00804421205101207	0.176874828203351	0.18035985466395	0.173696811228772	0.201420977343499	0.204998667153942	0.198192088779684	0.000308903454591494	0.000372653447450851	0.000380583240359533
104	0.455496124527524	0.17	0.197172043739733	0.187773455305641	0.206570632173824	0.188963905747918	0.489174307026539	0.467591324005574	0.510757290047504	1.99	1.46	2.71	0.190560006266888	0.199355835377875	0.208151664488862	0.225725719392812	0.236144720171774	0.246563720950737	0.230255086611715	0.240924741326307	0.251585690177116	0.197172043739733	2.20097733223062	0.00238104090089583	0.345701274360075	-0.00535829912411563	-0.00241291620382272	-0.00804421205101207	0.176874828203351	0.18035985466395	0.173696811228772	0.201420977343499	0.204998667153942	0.198192088779684	0.000308903454591494	0.000372653447450851	0.000380583240359533
104	0.455496124527524	0.17	0.197173528649223	0.18783909595457	0.206507961343875	0.191106511332737	0.490801812365716	0.469297218092501	0.512306406638931	2	1.47	2.69	0.190466267902547	0.199193998764933	0.207921729627319	0.22541231021026	0.23574137266446	0.24607043511866	0.230115934177957	0.240654581429772	0.251162371754027	0.197173528649223	2.2104304314637	0.00879186522968437	0.354428741659098	-0.00535829912411563	-0.00241291620382272	-0.00804421205101207	0.176874828203351	0.18035985466395	0.173696811228772	0.201420977343499	0.204998667153942	0.198192088779684	0.000308903454591494	0.000372653447450851	0.000380583240359533
104	0.455496124527524	0.17	0.197174977572288	0.187918403521534	0.206431551623042	0.193000705857754	0.491517223311141	0.470112331492888	0.512922115129395	2	1.47	2.71	0.190560102587973	0.19923657862896	0.207913054669947	0.225462694485179	0.235728335824945	0.245993977164711	0.230129505097284	0.240605831712856	0.251113146397023	0.197174977572288	2.2174538474402	0.00589090466532453	0.352407782748836	-0.00535829912411563	-0.00241291620382272	-0.00804421205101207	0.176874828203351	0.18035985466395	0.173696811228772	0.201420977343499	0.204998667153942	0.198192088779684	0.000308903454591494	0.000372653447450851	0.000380583240359533
104	0.455496124527524	0.17	0.197193432141566	0.187794530557877	0.206592333725254	0.187412523909734	0.495041710192078	0.473088667711669	0.516994752672487	2.02	1.5	2.72	0.190368857390314	0.199202667833188	0.208036478276061	0.22488164364724	0.235316973455353	0.245752303263466	0.229794381977548	0.240382085501909	0.251029817264378	0.197193432141566	2.2222409212811	-0.00230331652778285	0.347130397709841	-0.00535829912411563	-0.00241291620382272	-0.00804421205101207	0.176874828203351	0.18035985466395	0.173696811228772	0.201420977343499	0.204998667153942	0.198192088779684	0.000308903454591494	0.000372653447450851	0.000380583240359533
104	0.455496124527524	0.17	0.197211215988609	0.187996811398878	0.20642562057834	0.190449335271539	0.483438275031143	0.462211183833217	0.504665366229068	1.99	1.47	2.72	0.187836368172923	0.196462770685356	0.20508917319779	0.222363044405802	0.232575087704939	0.242787131004076	0.226849628967102	0.237308873208531	0.247761525259981	0.197211215988609	2.21388502249428	0.000696763747500493	0.346887562982514	-0.00535829912411563	-0.00241291620382272	-0.00804421205101207	0.176874828203351	0.18035985466395	0.173696811228772	0.201420977343499	0.204998667153942	0.198192088779684	0.000308903454591494	0.000372653447450851	0.000380583240359533
104	0.455496124527524	0.17	0.19722708097534	0.188075960490265	0.206378201460414	0.188978230824278	0.487506547177008	0.465998153011323	0.509014941342694	2.01	1.49	2.74	0.188188033045336	0.196873952433316	0.205559871821297	0.222476637694128	0.232745165981762	0.243013694269395	0.227083785215291	0.237649694101407	0.248095473073197	0.19722708097534	2.23516726257485	-0.000674344683566752	0.350804000404305	-0.00535829912411563	-0.00241291620382272	-0.00804421205101207	0.176874828203351	0.18035985466395	0.173696811228772	0.201420977343499	0.204998667153942	0.198192088779684	0.000308903454591494	0.000372653447450851	0.000380583240359533
104	0.455496124527524	0.17	0.197273610039873	0.187870155843859	0.206677064235886	0.185165778580253	0.486033332641713	0.464319449822238	0.507747215461188	2.01	1.47	2.71	0.1872205731804	0.195975936732348	0.204731300284296	0.221259278448661	0.231606460861104	0.241953643273547	0.225846252506017	0.236414815834724	0.246909628502331	0.197273610039873	2.21270478134463	0.000743005372556113	0.34786655714706	-0.00535829912411563	-0.00241291620382272	-0.00804421205101207	0.176874828203351	0.18035985466395	0.173696811228772	0.201420977343499	0.204998667153942	0.198192088779684	0.000308903454591494	0.000372653447450851	0.000380583240359533
104	0.455496124527524	0.17	0.197276119474259	0.187871312510281	0.206680926438236	0.18661407024199	0.486673093205417	0.46503441945998	0.508311766950854	2.02	1.48	2.73	0.187054155754328	0.195758035896783	0.204461916039239	0.220947324083664	0.231228298696953	0.241509273310242	0.225509121521262	0.236006230046542	0.246495486131681	0.197276119474259	2.22891987991208	0.00619380975183014	0.356304952177796	-0.00535829912411563	-0.00241291620382272	-0.00804421205101207	0.176874828203351	0.18035985466395	0.173696811228772	0.201420977343499	0.204998667153942	0.198192088779684	0.000308903454591494	0.000372653447450851	0.000380583240359533
104	0.455496124527524	0.17	0.19732074862516	0.188102848797481	0.206538648452839	0.191095522982385	0.490896781781416	0.469387261917743	0.512406301645088	2.01	1.48	2.73	0.189218713710295	0.197889600228394	0.206560486746494	0.223609194568644	0.233856013778487	0.244102832988329	0.228185821428065	0.238747774039492	0.249146263567627	0.19732074862516	2.23037675825878	0.00204636976283487	0.352399065100969	-0.00535829912411563	-0.00241291620382272	-0.00804421205101207	0.176874828203351	0.18035985466395	0.173696811228772	0.201420977343499	0.204998667153942	0.198192088779684	0.000308903454591494	0.000372653447450851	0.000380583240359533
104	0.455496124527524	0.17	0.197325123270303	0.188183954048823	0.206466292491783	0.193619212625954	0.492784225499381	0.471366673690136	0.514201777308627	2	1.48	2.73	0.191061968909894	0.199743277636854	0.208424586363813	0.226054797119078	0.236326079751606	0.246597362384135	0.230640640359661	0.241119586912984	0.251757003025341	0.197325123270303	2.23046093341487	0.00781296291649759	0.357577916685076	-0.00535829912411563	-0.00241291620382272	-0.00804421205101207	0.176874828203351	0.18035985466395	0.173696811228772	0.201420977343499	0.204998667153942	0.198192088779684	0.000308903454591494	0.000372653447450851	0.000380583240359533
104	0.455496124527524	0.17	0.197328379507734	0.187919370130615	0.206737388884853	0.181636817535061	0.477910782503937	0.456306736359598	0.499514828648276	2	1.48	2.72	0.185313160079543	0.194086894373829	0.202860628668114	0.219344292999626	0.229729246474709	0.240114199949792	0.223879500354201	0.234486187615028	0.245182451607252	0.197328379507734	2.21201068277573	0.0040541615128685	0.35091921320315	-0.00535829912411563	-0.00241291620382272	-0.00804421205101207	0.176874828203351	0.18035985466395	0.173696811228772	0.201420977343499	0.204998667153942	0.198192088779684	0.000308903454591494	0.000372653447450851	0.000380583240359533
104	0.455496124527524	0.17	0.197333231291027	0.188178479169761	0.206487983412293	0.192923732901262	0.482649614179072	0.461625699215499	0.503673529142646	2.02	1.47	2.75	0.186012888106885	0.194484511650232	0.202956135193579	0.219801151059588	0.229811600470497	0.239822049881407	0.224125536236093	0.234379583355985	0.244516030628911	0.197333231291027	2.23377901395563	0.00161185352326517	0.351704039917616	-0.00535829912411563	-0.00241291620382272	-0.00804421205101207	0.176874828203351	0.18035985466395	0.173696811228772	0.201420977343499	0.204998667153942	0.198192088779684	0.000308903454591494	0.000372653447450851	0.000380583240359533
104	0.455496124527524	0.17	0.197343498791496	0.187931057118893	0.206755940464099	0.182596668537575	0.477803761454175	0.456274035138492	0.499333487769858	2	1.48	2.72	0.184986303593424	0.193715059082015	0.202443814570605	0.218877112830634	0.229205038535589	0.239532964240544	0.223457867566231	0.233965649910607	0.244413621016429	0.197343498791496	2.21252279907127	-0.0181167780935902	0.328115415793307	-0.00535829912411563	-0.00241291620382272	-0.00804421205101207	0.176874828203351	0.18035985466395	0.173696811228772	0.201420977343499	0.204998667153942	0.198192088779684	0.000308903454591494	0.000372653447450851	0.000380583240359533
104	0.455496124527524	0.17	0.197344462146647	0.187913518903925	0.206775405389369	0.188901339654431	0.490807631165856	0.469148162552252	0.51246709977946	1.97	1.48	2.69	0.192272790841643	0.201149573936836	0.210026357032029	0.228034271940865	0.238562078612982	0.249089885285099	0.232853532803966	0.243662136128296	0.25438847729481	0.197344462146647	2.19673095933178	-0.00680873525411542	0.336396195428803	-0.00535829912411563	-0.00241291620382272	-0.00804421205101207	0.176874828203351	0.18035985466395	0.173696811228772	0.201420977343499	0.204998667153942	0.198192088779684	0.000308903454591494	0.000372653447450851	0.000380583240359533
104	0.455496124527524	0.17	0.197371107369243	0.188074980760788	0.206667233977698	0.192976159414335	0.489353061636291	0.468040736623083	0.510665386649499	2.02	1.48	2.7	0.188243554566395	0.196815261049695	0.205386967532995	0.222347204090997	0.232471826818401	0.242596449545806	0.227093806314039	0.237448878759369	0.247782131534774	0.197371107369243	2.2132156457876	0.00213644781637319	0.348341264962985	-0.00535829912411563	-0.00241291620382272	-0.00804421205101207	0.176874828203351	0.18035985466395	0.173696811228772	0.201420977343499	0.204998667153942	0.198192088779684	0.000308903454591494	0.000372653447450851	0.000380583240359533
104	0.455496124527524	0.17	0.197409655071698	0.187996234278448	0.206823075864949	0.18581344308222	0.481972572270925	0.460486210160373	0.503458934381476	1.98	1.46	2.7	0.187928411083563	0.196697181575074	0.205465952066585	0.222676637505649	0.23306676594259	0.243456894379531	0.227158921974035	0.237708771811721	0.248161767629787	0.197409655071698	2.19712743602758	-0.00387691822148649	0.338982865179136	-0.00535829912411563	-0.00241291620382272	-0.00804421205101207	0.176874828203351	0.18035985466395	0.173696811228772	0.201420977343499	0.204998667153942	0.198192088779684	0.000308903454591494	0.000372653447450851	0.000380583240359533
104	0.455496124527524	0.17	0.197440161801625	0.188242809513247	0.206637514090003	0.194976322529507	0.495916320141284	0.474455863525914	0.517376776756654	1.99	1.47	2.7	0.192996457147196	0.201726019607965	0.210455582068734	0.228518927498675	0.238855232530151	0.249191537561627	0.233344113262638	0.243869700575028	0.254397402985751	0.197440161801625	2.2131712934798	0.00842437702217558	0.354112863188306	-0.00535829912411563	-0.00241291620382272	-0.00804421205101207	0.176874828203351	0.18035985466395	0.173696811228772	0.201420977343499	0.204998667153942	0.198192088779684	0.000308903454591494	0.000372653447450851	0.000380583240359533
104	0.455496124527524	0.17	0.197440999973931	0.18807338185743	0.206808618090432	0.18071207664685	0.469758055114465	0.448456265454506	0.491059844774425	1.99	1.47	2.69	0.182330482692272	0.190991228209949	0.199651973727627	0.215866671225373	0.226120394451602	0.23637411767783	0.22037185184716	0.230887576754208	0.241482711815479	0.197440999973931	2.2003302110936	0.0050228873196886	0.350060627714182	-0.00535829912411563	-0.00241291620382272	-0.00804421205101207	0.176874828203351	0.18035985466395	0.173696811228772	0.201420977343499	0.204998667153942	0.198192088779684	0.000308903454591494	0.000372653447450851	0.000380583240359533
104	0.455496124527524	0.17	0.197456212606765	0.188260885087817	0.206651540125714	0.193626858612021	0.494599104869198	0.473103200513192	0.516095009225204	1.99	1.48	2.7	0.192982298973636	0.20175063754467	0.210518976115704	0.228640427092121	0.239028927417964	0.249417427743807	0.233542387051193	0.244158287977166	0.254768007821803	0.197456212606765	2.21766079728782	-0.00108514491073533	0.34548587874391	-0.00535829912411563	-0.00241291620382272	-0.00804421205101207	0.176874828203351	0.18035985466395	0.173696811228772	0.201420977343499	0.204998667153942	0.198192088779684	0.000308903454591494	0.000372653447450851	0.000380583240359533
104	0.455496124527524	0.17	0.197456499342059	0.18817464324573	0.206738355438388	0.192723803512153	0.486250870523203	0.465056478933617	0.507445262112789	1.98	1.46	2.69	0.18989055769495	0.198544592250452	0.207198626805954	0.225026641186954	0.235281960631899	0.245537280076844	0.229609001778624	0.240123495216403	0.25050149562922	0.197456499342059	2.19647460620362	0.00169166530909219	0.343678664677928	-0.00535829912411563	-0.00241291620382272	-0.00804421205101207	0.176874828203351	0.18035985466395	0.173696811228772	0.201420977343499	0.204998667153942	0.198192088779684	0.000308903454591494	0.000372653447450851	0.000380583240359533
104	0.455496124527524	0.17	0.197476923129522	0.188044098278008	0.206909747981035	0.187615907256605	0.487557491918451	0.465950770190442	0.50916421364646	2	1.5	2.73	0.188780938586658	0.197534947526115	0.206288956465573	0.223334057744281	0.233690338164411	0.244046618584541	0.228083545808499	0.238693536192295	0.249234593544065	0.197476923129522	2.21941380466905	-0.00312984592342989	0.345393695415565	-0.00535829912411563	-0.00241291620382272	-0.00804421205101207	0.176874828203351	0.18035985466395	0.173696811228772	0.201420977343499	0.204998667153942	0.198192088779684	0.000308903454591494	0.000372653447450851	0.000380583240359533
104	0.455496124527524	0.17	0.197487435345514	0.188050876296954	0.206923994394073	0.184669217797366	0.480485099442827	0.458983698549096	0.501986500336557	2	1.47	2.71	0.185934276023722	0.194644492576749	0.203354709129775	0.219960239862973	0.230264425638906	0.24056861141484	0.224478788913689	0.235066666005265	0.24557824050836	0.197487435345514	2.21014312166828	-0.000207865083992763	0.346065994212935	-0.00535829912411563	-0.00241291620382272	-0.00804421205101207	0.176874828203351	0.18035985466395	0.173696811228772	0.201420977343499	0.204998667153942	0.198192088779684	0.000308903454591494	0.000372653447450851	0.000380583240359533
104	0.455496124527524	0.17	0.197502852437173	0.18809405065253	0.206911654221816	0.18422252537212	0.48304761248318	0.461399422195274	0.504695802771086	2.02	1.49	2.74	0.185688032993788	0.194400245621431	0.203112458249073	0.219358014544188	0.229649973769963	0.239941932995738	0.223788621366521	0.23428060585411	0.244868382871767	0.197502852437173	2.22881103438086	-0.0088304397227395	0.341287214381141	-0.00535829912411563	-0.00241291620382272	-0.00804421205101207	0.176874828203351	0.18035985466395	0.173696811228772	0.201420977343499	0.204998667153942	0.198192088779684	0.000308903454591494	0.000372653447450851	0.000380583240359533
104	0.455496124527524	0.17	0.197521088036567	0.188290356492367	0.206751819580766	0.193652219429155	0.490697126274338	0.469372538698577	0.512021713850099	1.98	1.48	2.71	0.191551053566646	0.200253623231963	0.208956192897281	0.226968093100827	0.237279733810895	0.247591374520962	0.231735883160411	0.242315575875033	0.252760605652879	0.197521088036567	2.20721039312904	-0.00303264641072874	0.342772044136144	-0.00535829912411563	-0.00241291620382272	-0.00804421205101207	0.176874828203351	0.18035985466395	0.173696811228772	0.201420977343499	0.204998667153942	0.198192088779684	0.000308903454591494	0.000372653447450851	0.000380583240359533
104	0.455496124527524	0.17	0.197536358243091	0.188201052790185	0.206871663695998	0.182163401675859	0.483069071166934	0.461270445824023	0.504867696509845	2	1.48	2.72	0.186882230058684	0.195713872651826	0.204545515244967	0.221087192545718	0.231535286331156	0.241983380116593	0.22574695458984	0.236398922643002	0.247024451328807	0.197536358243091	2.22548622575085	0.0030349590296677	0.35228377664561	-0.00535829912411563	-0.00241291620382272	-0.00804421205101207	0.176874828203351	0.18035985466395	0.173696811228772	0.201420977343499	0.204998667153942	0.198192088779684	0.000308903454591494	0.000372653447450851	0.000380583240359533
104	0.455496124527524	0.17	0.197549449566063	0.188136160982596	0.20696273814953	0.179303721353656	0.478003802981289	0.456224443652601	0.499783162309978	2.01	1.48	2.7	0.184583317925767	0.193395003628097	0.202206689330426	0.218302505244274	0.228723886146189	0.239145267048104	0.222874281692975	0.233581223088019	0.244157411180276	0.197549449566063	2.21421237677257	0.00852324689365849	0.35583107830636	-0.00535829912411563	-0.00241291620382272	-0.00804421205101207	0.176874828203351	0.18035985466395	0.173696811228772	0.201420977343499	0.204998667153942	0.198192088779684	0.000308903454591494	0.000372653447450851	0.000380583240359533
104	0.455496124527524	0.17	0.197555967168853	0.18823952107662	0.206872413261085	0.185384948626916	0.478480133034831	0.457119207914598	0.499841058155063	1.98	1.47	2.71	0.187029927248295	0.195769731225072	0.204509535201849	0.221735177382657	0.232096738302839	0.242458299223021	0.226298083870066	0.236801952471842	0.247362087968099	0.197555967168853	2.20992678973869	0.000588242259392937	0.345812060790735	-0.00535829912411563	-0.00241291620382272	-0.00804421205101207	0.176874828203351	0.18035985466395	0.173696811228772	0.201420977343499	0.204998667153942	0.198192088779684	0.000308903454591494	0.000372653447450851	0.000380583240359533
104	0.455496124527524	0.17	0.197563188910046	0.188333049764493	0.206793328055598	0.1943501259056	0.495649302948287	0.474157520970553	0.517141084926021	2.02	1.48	2.71	0.190810041584973	0.199458745088636	0.2081074485923	0.225405622327917	0.235622413747172	0.245839205166427	0.230112929710661	0.240592802077872	0.250982082742484	0.197563188910046	2.22811041368894	-0.00248856789314178	0.347564024394791	-0.00535829912411563	-0.00241291620382272	-0.00804421205101207	0.176874828203351	0.18035985466395	0.173696811228772	0.201420977343499	0.204998667153942	0.198192088779684	0.000308903454591494	0.000372653447450851	0.000380583240359533
104	0.455496124527524	0.17	0.197563249436953	0.18815773356136	0.206968765312546	0.184491337387827	0.481061646002302	0.459521720319256	0.502601571685348	1.98	1.46	2.66	0.188063475447908	0.19687888744199	0.205694299436071	0.22297361175194	0.233425424613104	0.243877237474268	0.227785638493481	0.238510325600336	0.249078885475708	0.197563249436953	2.18308452150683	-0.00469546582572758	0.335473624568115	-0.00535829912411563	-0.00241291620382272	-0.00804421205101207	0.176874828203351	0.18035985466395	0.173696811228772	0.201420977343499	0.204998667153942	0.198192088779684	0.000308903454591494	0.000372653447450851	0.000380583240359533
104	0.455496124527524	0.17	0.197590333249358	0.188230109622818	0.206950556875898	0.190726990577238	0.488538207099213	0.467106480910388	0.509969933288038	2.01	1.48	2.7	0.188804838845668	0.197467560890071	0.206130282934473	0.223248977979018	0.233492062079791	0.243735146180564	0.227983404593476	0.238508897416267	0.248958690855573	0.197590333249358	2.21756114045997	0.000768695206275839	0.348775718360651	-0.00535829912411563	-0.00241291620382272	-0.00804421205101207	0.176874828203351	0.18035985466395	0.173696811228772	0.201420977343499	0.204998667153942	0.198192088779684	0.000308903454591494	0.000372653447450851	0.000380583240359533
104	0.455496124527524	0.17	0.197596721429968	0.188452733111289	0.206740709748647	0.192187949755467	0.493593149365617	0.47204160592855	0.515144692802683	2	1.48	2.7	0.191583716937196	0.200330667938018	0.209077618938841	0.226735714623993	0.237087566115646	0.247439417607298	0.231556964973061	0.242048827853598	0.252590560434328	0.197596721429968	2.2263956057427	0.000732525504634023	0.34897652091645	-0.00535829912411563	-0.00241291620382272	-0.00804421205101207	0.176874828203351	0.18035985466395	0.173696811228772	0.201420977343499	0.204998667153942	0.198192088779684	0.000308903454591494	0.000372653447450851	0.000380583240359533
104	0.455496124527524	0.17	0.197603281037086	0.18827728876861	0.206929273305562	0.185436955754954	0.481768785198713	0.460264746522884	0.503272823874542	1.99	1.48	2.69	0.187165048317542	0.195909590384232	0.204654132450922	0.221599084151211	0.231952419513339	0.242305754875466	0.226300408593579	0.236941507182537	0.247596499542471	0.197603281037086	2.20501873200145	0.00154902290416083	0.346977315760081	-0.00535829912411563	-0.00241291620382272	-0.00804421205101207	0.176874828203351	0.18035985466395	0.173696811228772	0.201420977343499	0.204998667153942	0.198192088779684	0.000308903454591494	0.000372653447450851	0.000380583240359533
104	0.455496124527524	0.17	0.197623775656003	0.188303530706912	0.206944020605094	0.190690304345143	0.488293593707624	0.466870052456876	0.509717134958372	1.99	1.48	2.72	0.189906420089037	0.198620767910554	0.207335115732072	0.224859033860611	0.235177272869871	0.245495511879132	0.229547647003352	0.240119053388799	0.250553050580132	0.197623775656003	2.21982559762711	-0.00317501304195612	0.344534543543805	-0.00535829912411563	-0.00241291620382272	-0.00804421205101207	0.176874828203351	0.18035985466395	0.173696811228772	0.201420977343499	0.204998667153942	0.198192088779684	0.000308903454591494	0.000372653447450851	0.000380583240359533
104	0.455496124527524	0.17	0.197667002826279	0.188463515430052	0.206870490222506	0.196176196359534	0.498335483066594	0.476852417407096	0.519818548726093	2.01	1.48	2.74	0.192786168576777	0.201471534880042	0.210156901183307	0.22796734890586	0.238237691145911	0.248508033385961	0.232595192410986	0.243075218940527	0.253533679646443	0.197667002826279	2.23444793402259	0.0095952812974399	0.359224677883819	-0.00535829912411563	-0.00241291620382272	-0.00804421205101207	0.176874828203351	0.18035985466395	0.173696811228772	0.201420977343499	0.204998667153942	0.198192088779684	0.000308903454591494	0.000372653447450851	0.000380583240359533
104	0.455496124527524	0.17	0.197671568296709	0.188429309271057	0.20691382732236	0.195522273620961	0.495111713479597	0.473723265995842	0.516500160963351	2.02	1.49	2.74	0.190356426401235	0.198950955573703	0.20754548474617	0.224799163675566	0.234948770950098	0.245098378224631	0.229459666534118	0.233473404854397	0.250221360658361	0.197671568296709	2.23215079141073	0.010479793846859	0.36141408975736	-0.00535829912411563	-0.00241291620382272	-0.00804421205101207	0.176874828203351	0.18035985466395	0.173696811228772	0.201420977343499	0.204998667153942	0.198192088779684	0.000308903454591494	0.000372653447450851	0.000380583240359533
104	0.455496124527524	0.17	0.197677847811731	0.188510458850122	0.206845236773339	0.191287005886701	0.487782062335246	0.466422248198818	0.509141876471675	1.99	1.49	2.73	0.189941909527905	0.198640302239448	0.207338694950992	0.224957083004668	0.235258996132115	0.245560909259562	0.229631189081965	0.240177138813351	0.250708768721408	0.197677847811731	2.22841220032878	-0.00175655349495839	0.347828831570121	-0.00535829912411563	-0.00241291620382272	-0.00804421205101207	0.176874828203351	0.18035985466395	0.173696811228772	0.201420977343499	0.204998667153942	0.198192088779684	0.000308903454591494	0.000372653447450851	0.000380583240359533
104	0.455496124527524	0.17	0.197688668997996	0.188398722741253	0.206978615254739	0.191036430733569	0.489743932040052	0.4682808237861	0.511207040294003	2	1.47	2.72	0.189624137106329	0.198315339426701	0.207006541747073	0.224305813961234	0.234586610702208	0.244867407443182	0.22896846888807	0.239313585923202	0.249858207278324	0.197688668997996	2.2133506438053	-0.00505999065597107	0.341347817716568	-0.00535829912411563	-0.00241291620382272	-0.00804421205101207	0.176874828203351	0.18035985466395	0.173696811228772	0.201420977343499	0.204998667153942	0.198192088779684	0.000308903454591494	0.000372653447450851	0.000380583240359533
104	0.455496124527524	0.17	0.197689760002937	0.188431788678432	0.206947731327442	0.190071971751021	0.492976402586095	0.471303979349657	0.514648825822533	2.01	1.48	2.75	0.190075619956333	0.198816049621931	0.207556479287529	0.224643264555003	0.234973251399946	0.245303238244888	0.229123756427453	0.239752747875516	0.250220581516635	0.197689760002937	2.2323083493351	-0.00415460070998326	0.346480515627446	-0.00535829912411563	-0.00241291620382272	-0.00804421205101207	0.176874828203351	0.18035985466395	0.173696811228772	0.201420977343499	0.204998667153942	0.198192088779684	0.000308903454591494	0.000372653447450851	0.000380583240359533
104	0.455496124527524	0.17	0.197703279976587	0.188319292865942	0.207087267087233	0.186449328601953	0.484000879960216	0.46246933410331	0.505532425817122	2.02	1.49	2.73	0.186205344944345	0.194874652567182	0.203543960190019	0.219991135925788	0.230233434997322	0.240475734068855	0.224596751697209	0.235160305774116	0.245457981250951	0.197703279976587	2.22882517606376	-0.00309811177662763	0.346794753230194	-0.00535829912411563	-0.00241291620382272	-0.00804421205101207	0.176874828203351	0.18035985466395	0.173696811228772	0.201420977343499	0.204998667153942	0.198192088779684	0.000308903454591494	0.000372653447450851	0.000380583240359533
104	0.455496124527524	0.17	0.197749405234738	0.188390090742259	0.207108719727218	0.18803251091289	0.485261867056194	0.463786223838828	0.506737510273561	2.02	1.5	2.7	0.186665083933026	0.195308619548432	0.203952155163838	0.220516413195446	0.230727436227049	0.240938459258653	0.22542296814724	0.235720582014074	0.24626080143876	0.197749405234738	2.22137620900793	0.00253311496136461	0.351757912021113	-0.00535829912411563	-0.00241291620382272	-0.00804421205101207	0.176874828203351	0.18035985466395	0.173696811228772	0.201420977343499	0.204998667153942	0.198192088779684	0.000308903454591494	0.000372653447450851	0.000380583240359533
104	0.455496124527524	0.17	0.197754165510493	0.18843674048776	0.207071590533226	0.188521645016595	0.486620062981256	0.465118747168264	0.508121378794247	2	1.48	2.7	0.188904491457637	0.19763708964692	0.206369687836204	0.223598383792072	0.233934796792962	0.244271209793852	0.228322171065452	0.238884197791049	0.249483119848275	0.197754165510493	2.21080218924224	0.000612896367355988	0.346745801427714	-0.00535829912411563	-0.00241291620382272	-0.00804421205101207	0.176874828203351	0.18035985466395	0.173696811228772	0.201420977343499	0.204998667153942	0.198192088779684	0.000308903454591494	0.000372653447450851	0.000380583240359533
104	0.455496124527524	0.17	0.197767271254226	0.188578853699203	0.206955688809248	0.195694892519393	0.4927827507914	0.471506586602137	0.514058914980664	2.01	1.48	2.71	0.190199680955305	0.198782211413496	0.207364741871688	0.224800659819092	0.234944517580727	0.245088375342361	0.22954169698279	0.23986348597844	0.25017887856884	0.197767271254226	2.22225844570409	-0.00769522795499462	0.340816197275601	-0.00535829912411563	-0.00241291620382272	-0.00804421205101207	0.176874828203351	0.18035985466395	0.173696811228772	0.201420977343499	0.204998667153942	0.198192088779684	0.000308903454591494	0.000372653447450851	0.000380583240359533
104	0.455496124527524	0.17	0.197787299773928	0.18855614795297	0.207018451594885	0.191904866445577	0.485731367847955	0.464503734873277	0.506959000822632	1.99	1.46	2.74	0.188897976987842	0.197530538201265	0.206163099414687	0.223653185548759	0.233874045748606	0.244094905948453	0.228040456184795	0.238402659296207	0.248867387229353	0.197787299773928	2.21193122458229	0.0055047010347342	0.350652332046129	-0.00535829912411563	-0.00241291620382272	-0.00804421205101207	0.176874828203351	0.18035985466395	0.173696811228772	0.201420977343499	0.204998667153942	0.198192088779684	0.000308903454591494	0.000372653447450851	0.000380583240359533
104	0.455496124527524	0.17	0.197791081096891	0.188481596932214	0.207100565261569	0.189366099826994	0.488797731603739	0.467259620485709	0.510335842721768	2	1.48	2.7	0.189453519822034	0.198186290176526	0.206919060531018	0.22416617338108	0.23449900707676	0.244831840772439	0.228852191016722	0.239474109635904	0.250064308856943	0.197791081096891	2.21371755716922	0.0034683195871222	0.350014261710126	-0.00535829912411563	-0.00241291620382272	-0.00804421205101207	0.176874828203351	0.18035985466395	0.173696811228772	0.201420977343499	0.204998667153942	0.198192088779684	0.000308903454591494	0.000372653447450851	0.000380583240359533
104	0.455496124527524	0.17	0.197844686268128	0.188663029667393	0.207026342868863	0.196752199821335	0.49469733794544	0.473409982332517	0.515984693558364	1.99	1.48	2.71	0.192995469158144	0.201673704381259	0.210351939604374	0.228627159645625	0.238907609639877	0.249188059634129	0.233439081774941	0.243904369374892	0.254374862525867	0.197844686268128	2.21252392183856	-0.00341236813639294	0.341827390505159	-0.00535829912411563	-0.00241291620382272	-0.00804421205101207	0.176874828203351	0.18035985466395	0.173696811228772	0.201420977343499	0.204998667153942	0.198192088779684	0.000308903454591494	0.000372653447450851	0.000380583240359533
104	0.455496124527524	0.17	0.197851766715503	0.188583781775352	0.207119751655654	0.193761319524689	0.495256051818987	0.47374085950269	0.516771244135284	2.01	1.49	2.73	0.191341710030832	0.200031595243106	0.20872148045538	0.226211773743219	0.236485301387436	0.246758829031653	0.230912699580249	0.241439832183753	0.251845631275	0.197851766715503	2.22364989217875	0.00186783352168887	0.350929084600674	-0.00535829912411563	-0.00241291620382272	-0.00804421205101207	0.176874828203351	0.18035985466395	0.173696811228772	0.201420977343499	0.204998667153942	0.198192088779684	0.000308903454591494	0.000372653447450851	0.000380583240359533
104	0.455496124527524	0.17	0.19786613133495	0.188626238733154	0.207106023936746	0.187783010392277	0.488228299587021	0.466603703546625	0.509852895627418	2	1.48	2.72	0.189128895950477	0.197894012779616	0.206659129608755	0.223767051718489	0.234137462548456	0.244507873378423	0.228410818430621	0.239029305830559	0.249660547901426	0.19786613133495	2.22550086397077	-0.00451131783752069	0.344701764478363	-0.00535829912411563	-0.00241291620382272	-0.00804421205101207	0.176874828203351	0.18035985466395	0.173696811228772	0.201420977343499	0.204998667153942	0.198192088779684	0.000308903454591494	0.000372653447450851	0.000380583240359533
104	0.455496124527524	0.17	0.197913615598287	0.188599307132014	0.207227924064559	0.188452922873573	0.485222369705918	0.463777994246069	0.506666745165767	1.99	1.46	2.68	0.188621681789332	0.197343255935458	0.206064830081584	0.22333089747208	0.233657371941749	0.243983846411418	0.227951333876229	0.238444259288736	0.249084811464612	0.197913615598287	2.19791412121036	0.00230939418548401	0.344752910396456	-0.00535829912411563	-0.00241291620382272	-0.00804421205101207	0.176874828203351	0.18035985466395	0.173696811228772	0.201420977343499	0.204998667153942	0.198192088779684	0.000308903454591494	0.000372653447450851	0.000380583240359533
104	0.455496124527524	0.17	0.197917908317736	0.188560422018883	0.20727539461659	0.189912667151848	0.485949821044106	0.464575243078149	0.507324399010063	2.02	1.48	2.71	0.186723474288221	0.19531440873579	0.20390534318336	0.220519759307221	0.230665622347868	0.240811485388516	0.225203895622815	0.235611850785051	0.245878759105297	0.197917908317736	2.22406079012144	-0.000452358241643496	0.348649299838868	-0.00535829912411563	-0.00241291620382272	-0.00804421205101207	0.176874828203351	0.18035985466395	0.173696811228772	0.201420977343499	0.204998667153942	0.198192088779684	0.000308903454591494	0.000372653447450851	0.000380583240359533
104	0.455496124527524	0.17	0.197923562862234	0.188517749090594	0.207329376633874	0.190135752292693	0.490230712610701	0.468683459973611	0.51177796524779	2	1.47	2.71	0.190405922445063	0.199159644018154	0.207913365591245	0.225389335693966	0.235751384651651	0.246113433609336	0.230088090474965	0.240633006772896	0.251160884585988	0.197923562862234	2.20967114048947	0.00204117930501059	0.347917374041716	-0.00535829912411563	-0.00241291620382272	-0.00804421205101207	0.176874828203351	0.18035985466395	0.173696811228772	0.201420977343499	0.204998667153942	0.198192088779684	0.000308903454591494	0.000372653447450851	0.000380583240359533
104	0.455496124527524	0.17	0.197935186916728	0.188505015984925	0.20736535784853	0.187172277762273	0.48489053813477	0.46337068176544	0.506410394504101	2	1.48	2.69	0.187897104415603	0.196623419778999	0.205349735142394	0.2223298023774	0.232655240740384	0.242980679103369	0.227083139018851	0.237669377559109	0.24825021590544	0.197935186916728	2.20305573480237	-0.00530742126476689	0.339489934695754	-0.00535829912411563	-0.00241291620382272	-0.00804421205101207	0.176874828203351	0.18035985466395	0.173696811228772	0.201420977343499	0.204998667153942	0.198192088779684	0.000308903454591494	0.000372653447450851	0.000380583240359533
104	0.455496124527524	0.17	0.197937577126257	0.18858770711491	0.207287447137604	0.187248171065178	0.485062449232471	0.463540331206854	0.506584567258088	1.99	1.48	2.71	0.188868666851683	0.197637814789123	0.206406962726563	0.223711848635745	0.234098761027019	0.244485673418292	0.228415236660589	0.238984568483829	0.249639132939859	0.197937577126257	2.21119585020242	-0.00252230884186133	0.344426517049275	-0.00535829912411563	-0.00241291620382272	-0.00804421205101207	0.176874828203351	0.18035985466395	0.173696811228772	0.201420977343499	0.204998667153942	0.198192088779684	0.000308903454591494	0.000372653447450851	0.000380583240359533
104	0.455496124527524	0.17	0.198058740861392	0.188793564653247	0.207323917069536	0.188206576851167	0.486451780581319	0.464935741142857	0.507967820019781	1.99	1.48	2.71	0.189192909095982	0.197948274049385	0.206703639002787	0.224033053207673	0.234400731107605	0.244768409007536	0.228724647683521	0.23929720167244	0.249800352364451	0.198058740861392	2.21962315257915	-0.00369120852180281	0.34408822673681	-0.00535829912411563	-0.00241291620382272	-0.00804421205101207	0.176874828203351	0.18035985466395	0.173696811228772	0.201420977343499	0.204998667153942	0.198192088779684	0.000308903454591494	0.000372653447450851	0.000380583240359533
104	0.455496124527524	0.17	0.198088881376143	0.188863640491095	0.207314122261191	0.194175086794629	0.495249249089831	0.473762803169032	0.516735695010631	2	1.48	2.7	0.191832128099963	0.20053224262715	0.209232357154337	0.226914607283763	0.237205808715004	0.247497010146246	0.231671544364349	0.242178281998943	0.252677556474626	0.198088881376143	2.21859868426351	0.00361674406199837	0.351281987698261	-0.00535829912411563	-0.00241291620382272	-0.00804421205101207	0.176874828203351	0.18035985466395	0.173696811228772	0.201420977343499	0.204998667153942	0.198192088779684	0.000308903454591494	0.000372653447450851	0.000380583240359533
104	0.455496124527524	0.17	0.198117273252424	0.188832126969771	0.207402419535078	0.192708386946179	0.494950660957568	0.473375999549719	0.516525322365417	2	1.48	2.74	0.192124031640077	0.200880307697352	0.209636583754626	0.227374842614781	0.237737715355991	0.248100588097202	0.231989385536735	0.24255650643219	0.253081223572371	0.198117273252424	2.22314228951046	0.00285553052664511	0.351658231707825	-0.00535829912411563	-0.00241291620382272	-0.00804421205101207	0.176874828203351	0.18035985466395	0.173696811228772	0.201420977343499	0.204998667153942	0.198192088779684	0.000308903454591494	0.000372653447450851	0.000380583240359533
104	0.455496124527524	0.17	0.198186952621612	0.188983228559852	0.207390676683371	0.190898296883704	0.484973479573502	0.463709933682763	0.506237025464241	2.02	1.48	2.72	0.186500784407251	0.195052828907154	0.203604873407058	0.220288461151191	0.230389848813274	0.240491236475358	0.224906931048906	0.235159953229595	0.245442018672861	0.198186952621612	2.22163577700777	-0.000607225062068646	0.348310910068882	-0.00535829912411563	-0.00241291620382272	-0.00804421205101207	0.176874828203351	0.18035985466395	0.173696811228772	0.201420977343499	0.204998667153942	0.198192088779684	0.000308903454591494	0.000372653447450851	0.000380583240359533
104	0.455496124527524	0.17	0.198190120078531	0.188800324825438	0.207579915331623	0.192379455450655	0.497538445335409	0.47582802928524	0.519248861385579	2.01	1.49	2.7	0.191988248464028	0.200748019840167	0.209507791216306	0.226926141709252	0.237280010430622	0.247633879151992	0.231889515920051	0.24240285605938	0.253035733719278	0.198190120078531	2.22777673005946	0.000647966789025061	0.351248624813308	-0.00535829912411563	-0.00241291620382272	-0.00804421205101207	0.176874828203351	0.18035985466395	0.173696811228772	0.201420977343499	0.204998667153942	0.198192088779684	0.000308903454591494	0.000372653447450851	0.000380583240359533
104	0.455496124527524	0.17	0.198198469008343	0.188774253007151	0.207622685009535	0.188667926156622	0.489615788850327	0.467992444386592	0.511239133314062	1.98	1.46	2.68	0.190990316870405	0.199814923892298	0.208639530914191	0.22630431871382	0.236760590595717	0.247216862477614	0.231048162039903	0.241810209161486	0.252483761309031	0.198198469008343	2.19372307055832	0.00792722063228648	0.350833355315021	-0.00535829912411563	-0.00241291620382272	-0.00804421205101207	0.176874828203351	0.18035985466395	0.173696811228772	0.201420977343499	0.204998667153942	0.198192088779684	0.000308903454591494	0.000372653447450851	0.000380583240359533
104	0.455496124527524	0.17	0.198233870300123	0.189045683672194	0.207422056928052	0.193226178786364	0.491522620653911	0.470132974830353	0.51291226647747	2.01	1.48	2.72	0.190067268538424	0.198714761427335	0.207362254316246	0.224751694357735	0.234977225001041	0.245202755644348	0.229458646812861	0.240029413730372	0.250308780456023	0.198233870300123	2.21887555301733	-0.00354027845808008	0.344238702732235	-0.00535829912411563	-0.00241291620382272	-0.00804421205101207	0.176874828203351	0.18035985466395	0.173696811228772	0.201420977343499	0.204998667153942	0.198192088779684	0.000308903454591494	0.000372653447450851	0.000380583240359533
104	0.455496124527524	0.17	0.198237797071373	0.188887749352706	0.20758784479004	0.193033422074537	0.494972175094044	0.473419088557649	0.516525261630439	1.99	1.46	2.71	0.19286371189218	0.201644110428299	0.210424508964419	0.228436176614043	0.238836062891561	0.249235949169079	0.232988688452952	0.243573208005108	0.254226536927626	0.198237797071373	2.20807546889915	0.0062552510487294	0.350597348716474	-0.00535829912411563	-0.00241291620382272	-0.00804421205101207	0.176874828203351	0.18035985466395	0.173696811228772	0.201420977343499	0.204998667153942	0.198192088779684	0.000308903454591494	0.000372653447450851	0.000380583240359533
104	0.455496124527524	0.17	0.198241627815875	0.188943288790898	0.207539966840853	0.19251312944085	0.492225252244731	0.47075591609177	0.513694588397692	1.99	1.48	2.7	0.191350106668764	0.200076836641874	0.208803566614983	0.226533253647782	0.23686454934931	0.247195845050839	0.231363621505727	0.241912098976638	0.252471525401079	0.198241627815875	2.2133325602336	0.00363547067111201	0.350191627687871	-0.00535829912411563	-0.00241291620382272	-0.00804421205101207	0.176874828203351	0.18035985466395	0.173696811228772	0.201420977343499	0.204998667153942	0.198192088779684	0.000308903454591494	0.000372653447450851	0.000380583240359533
104	0.455496124527524	0.17	0.198252483606379	0.188881059860923	0.207623907351836	0.192206520574771	0.498570263575135	0.476802708441497	0.520337818708772	2.01	1.5	2.69	0.19260674115541	0.201399849464117	0.210192957772823	0.227714571748523	0.238110463817742	0.24850635588696	0.232843599828413	0.243288207665319	0.2540424236327	0.198252483606379	2.21764539858091	0.0123409946160424	0.361052676074972	-0.00535829912411563	-0.00241291620382272	-0.00804421205101207	0.176874828203351	0.18035985466395	0.173696811228772	0.201420977343499	0.204998667153942	0.198192088779684	0.000308903454591494	0.000372653447450851	0.000380583240359533
104	0.455496124527524	0.17	0.198299209400159	0.188857883221204	0.207740535579113	0.186912801062418	0.489303104565365	0.467568878594926	0.511037330535805	2	1.47	2.68	0.18970102559678	0.198518988352416	0.207336951108052	0.224490317569401	0.23492540748576	0.245360497402119	0.229259861167589	0.23985554755518	0.25055540022755	0.198299209400159	2.2069672697525	-0.00547304452174207	0.339271000644839	-0.00535829912411563	-0.00241291620382272	-0.00804421205101207	0.176874828203351	0.18035985466395	0.173696811228772	0.201420977343499	0.204998667153942	0.198192088779684	0.000308903454591494	0.000372653447450851	0.000380583240359533
104	0.455496124527524	0.17	0.19831772837181	0.188961367986111	0.207674088757509	0.190313085413853	0.491229501087027	0.469650772935287	0.512808229238766	2	1.47	2.7	0.190475643419473	0.199227299683526	0.207978955947579	0.225389051452774	0.235744850591101	0.246100649729428	0.230004077045163	0.240615379743213	0.251062699483492	0.19831772837181	2.21282830857029	-0.00266361147328265	0.343766219561852	-0.00535829912411563	-0.00241291620382272	-0.00804421205101207	0.176874828203351	0.18035985466395	0.173696811228772	0.201420977343499	0.204998667153942	0.198192088779684	0.000308903454591494	0.000372653447450851	0.000380583240359533
104	0.455496124527524	0.17	0.198317885413497	0.188826972569175	0.20780879825782	0.187025571658485	0.492040721546204	0.470192999507409	0.513888443584999	2.01	1.48	2.73	0.189553197132424	0.198360868805233	0.207168540478041	0.22400692955342	0.234415508874622	0.244824088195825	0.228568984817378	0.239281173688062	0.249877717503705	0.198317885413497	2.21877381293059	0.00593638206509305	0.353968078726622	-0.00535829912411563	-0.00241291620382272	-0.00804421205101207	0.176874828203351	0.18035985466395	0.173696811228772	0.201420977343499	0.204998667153942	0.198192088779684	0.000308903454591494	0.000372653447450851	0.000380583240359533
104	0.455496124527524	0.17	0.198330064771262	0.188916360551867	0.207743768990657	0.187894908584187	0.494593690697798	0.472695191565708	0.516492189829889	2	1.49	2.71	0.191856187310611	0.20074428819734	0.209632389084069	0.227060025328385	0.237579010620189	0.248097995911993	0.231899067587347	0.242733186149925	0.253471325435839	0.198330064771262	2.22279671475299	-0.00109265547691087	0.348582088941877	-0.00535829912411563	-0.00241291620382272	-0.00804421205101207	0.176874828203351	0.18035985466395	0.173696811228772	0.201420977343499	0.204998667153942	0.198192088779684	0.000308903454591494	0.000372653447450851	0.000380583240359533
104	0.455496124527524	0.17	0.198344573048028	0.188938008083414	0.207751138012642	0.192456618210759	0.494427265007378	0.472857963285206	0.51599656672955	2	1.46	2.72	0.191757135689054	0.200504091092577	0.209251046496101	0.226900507719257	0.237250519545026	0.247600531370794	0.231366874640557	0.241930091008439	0.252387905604701	0.198344573048028	2.20759060836085	-0.00100628613546241	0.344172738281884	-0.00535829912411563	-0.00241291620382272	-0.00804421205101207	0.176874828203351	0.18035985466395	0.173696811228772	0.201420977343499	0.204998667153942	0.198192088779684	0.000308903454591494	0.000372653447450851	0.000380583240359533
104	0.455496124527524	0.17	0.198358238015151	0.188938670181679	0.207777805848623	0.188429431863343	0.48878640215098	0.467182855332071	0.510389948969889	2.01	1.49	2.71	0.188625938685141	0.197348410520604	0.206070882356066	0.222984011490064	0.233295275007365	0.243606538524665	0.227712031848842	0.238298956233723	0.248846235281993	0.198358238015151	2.21678763023675	-0.00176808607623134	0.346428705257187	-0.00535829912411563	-0.00241291620382272	-0.00804421205101207	0.176874828203351	0.18035985466395	0.173696811228772	0.201420977343499	0.204998667153942	0.198192088779684	0.000308903454591494	0.000372653447450851	0.000380583240359533
104	0.455496124527524	0.17	0.198358913141009	0.189058847369915	0.207658978912104	0.192053415030914	0.489676329861127	0.468286536595099	0.511066123127155	2.01	1.48	2.72	0.189417117136734	0.198069069862219	0.206721022587703	0.224007488412869	0.234239415860607	0.244471343308344	0.22866966142463	0.239228011226442	0.249659478372154	0.198358913141009	2.22223535488176	-0.00153140521238072	0.346482511901788	-0.00535829912411563	-0.00241291620382272	-0.00804421205101207	0.176874828203351	0.18035985466395	0.173696811228772	0.201420977343499	0.204998667153942	0.198192088779684	0.000308903454591494	0.000372653447450851	0.000380583240359533
104	0.455496124527524	0.17	0.198360874581847	0.188916104298857	0.207805644864836	0.183113097018131	0.484754505244987	0.462949294697914	0.50655971579206	1.98	1.46	2.67	0.18945569903678	0.19837918472766	0.207302670418541	0.224621541554534	0.235201361122465	0.245781180690395	0.229441446353613	0.240179612852032	0.250982273842144	0.198360874581847	2.18613250331508	0.00853253401897619	0.349356156938256	-0.00535829912411563	-0.00241291620382272	-0.00804421205101207	0.176874828203351	0.18035985466395	0.173696811228772	0.201420977343499	0.204998667153942	0.198192088779684	0.000308903454591494	0.000372653447450851	0.000380583240359533
104	0.455496124527524	0.17	0.198377469726739	0.189113607572517	0.207641331880962	0.195735294838251	0.499660313316641	0.478089974999616	0.521230651633667	1.99	1.47	2.68	0.19462646236273	0.203407568133904	0.212188673905079	0.23048799579503	0.240887092842225	0.25128618988942	0.235421292164041	0.246149160087225	0.256742812427819	0.198377469726739	2.20395577971512	-0.00393321849969168	0.340376947661338	-0.00535829912411563	-0.00241291620382272	-0.00804421205101207	0.176874828203351	0.18035985466395	0.173696811228772	0.201420977343499	0.204998667153942	0.198192088779684	0.000308903454591494	0.000372653447450851	0.000380583240359533
104	0.455496124527524	0.17	0.198380432267205	0.188978118249806	0.207782746284603	0.187045562032732	0.492649138123116	0.470775838894495	0.514522437351737	2	1.48	2.69	0.190648329240047	0.199506277351184	0.20836422546232	0.225520873112915	0.235999077668787	0.246477282224659	0.230405447528312	0.241132613246056	0.251812196433821	0.198380432267205	2.21435754059922	0.00870318865552671	0.355895399378541	-0.00535829912411563	-0.00241291620382272	-0.00804421205101207	0.176874828203351	0.18035985466395	0.173696811228772	0.201420977343499	0.204998667153942	0.198192088779684	0.000308903454591494	0.000372653447450851	0.000380583240359533
104	0.455496124527524	0.17	0.198385704009397	0.18894442078713	0.207826987231664	0.188175303192767	0.491724108661198	0.469972644956932	0.513475572365464	2.01	1.48	2.7	0.189918041519026	0.19870790499558	0.207497768472134	0.224553714665241	0.234946600350421	0.245339486035601	0.229215178103743	0.239840638966865	0.250460601179344	0.198385704009397	2.20831780123262	-0.00591858411566933	0.339069697451314	-0.00535829912411563	-0.00241291620382272	-0.00804421205101207	0.176874828203351	0.18035985466395	0.173696811228772	0.201420977343499	0.204998667153942	0.198192088779684	0.000308903454591494	0.000372653447450851	0.000380583240359533
104	0.455496124527524	0.17	0.198393081360493	0.189114581709611	0.207671581011375	0.191145384318666	0.487912793439792	0.466537469750115	0.509288117129468	2.02	1.48	2.73	0.187917762449432	0.196527581081037	0.205137399712642	0.222033162548874	0.232206044743881	0.242378926938888	0.226577959534609	0.236870043515774	0.24727435879704	0.198393081360493	2.22287212081173	0.0064483762580637	0.354447658390851	-0.00535829912411563	-0.00241291620382272	-0.00804421205101207	0.176874828203351	0.18035985466395	0.173696811228772	0.201420977343499	0.204998667153942	0.198192088779684	0.000308903454591494	0.000372653447450851	0.000380583240359533
104	0.455496124527524	0.17	0.198403041530184	0.188996509341434	0.207809573718934	0.191391235941641	0.488856946648234	0.467457272653087	0.510256620643381	2	1.48	2.69	0.189231358122753	0.197894159217926	0.206556960313099	0.223826045939241	0.234072553363411	0.244319060787582	0.228579664347808	0.239146654225527	0.249622320487258	0.198403041530184	2.21120533174981	-0.00821067317890632	0.338188050069447	-0.00535829912411563	-0.00241291620382272	-0.00804421205101207	0.176874828203351	0.18035985466395	0.173696811228772	0.201420977343499	0.204998667153942	0.198192088779684	0.000308903454591494	0.000372653447450851	0.000380583240359533
104	0.455496124527524	0.17	0.198404720521686	0.188959327901665	0.207850113141707	0.194609108318969	0.499071383682981	0.477449097464318	0.520693669901645	1.99	1.48	2.69	0.194442902856373	0.203248658529757	0.212054414203141	0.230290526328637	0.240719717000835	0.251148907673034	0.235204095295992	0.245866219020036	0.256577808552356	0.198404720521686	2.20024925433661	0.00231770763801398	0.346438170815593	-0.00535829912411563	-0.00241291620382272	-0.00804421205101207	0.176874828203351	0.18035985466395	0.173696811228772	0.201420977343499	0.204998667153942	0.198192088779684	0.000308903454591494	0.000372653447450851	0.000380583240359533
104	0.455496124527524	0.17	0.198410828401052	0.188931997895916	0.207889658906187	0.183072253009898	0.486304278357824	0.464426369000303	0.508182187715345	2	1.49	2.7	0.187960607471529	0.196814939196703	0.205669270921877	0.222311789229489	0.232784315120602	0.243256841011714	0.227093811473014	0.23773363190507	0.24846753393017	0.198410828401052	2.21449130337306	-0.00365347262108204	0.343869690594972	-0.00535829912411563	-0.00241291620382272	-0.00804421205101207	0.176874828203351	0.18035985466395	0.173696811228772	0.201420977343499	0.204998667153942	0.198192088779684	0.000308903454591494	0.000372653447450851	0.000380583240359533
104	0.455496124527524	0.17	0.198414948282104	0.189030789759255	0.207799106804954	0.180942717605293	0.481756412661949	0.459927542595823	0.503585282728075	1.99	1.47	2.71	0.187455697774452	0.196352634119639	0.205249570464827	0.222053430837965	0.23259242892045	0.243131427002935	0.226788812943414	0.237430846445992	0.248178726365462	0.198414948282104	2.21077998729124	0.00356159585720752	0.349470915883895	-0.00535829912411563	-0.00241291620382272	-0.00804421205101207	0.176874828203351	0.18035985466395	0.173696811228772	0.201420977343499	0.204998667153942	0.198192088779684	0.000308903454591494	0.000372653447450851	0.000380583240359533
104	0.455496124527524	0.17	0.198432798593583	0.189162982984595	0.20770261420257	0.193448523452254	0.494719896050526	0.473206455031624	0.516233337069428	2	1.47	2.7	0.191881408905765	0.200604936087663	0.209328463269561	0.227043190530831	0.237365281948417	0.247687373366003	0.231817127280101	0.242296917224117	0.252864763764546	0.198432798593583	2.21723231287258	0.00139339331429826	0.348453730885767	-0.00535829912411563	-0.00241291620382272	-0.00804421205101207	0.176874828203351	0.18035985466395	0.173696811228772	0.201420977343499	0.204998667153942	0.198192088779684	0.000308903454591494	0.000372653447450851	0.000380583240359533
104	0.455496124527524	0.17	0.198433043029517	0.189136358717606	0.207729727341427	0.188576631574751	0.486387000031831	0.464899843624298	0.507874156439365	2	1.48	2.71	0.188265510320912	0.196966933911148	0.205668357501384	0.222701371523611	0.232994382518829	0.243287393514047	0.227388728221999	0.237866901878078	0.248462148113762	0.198433043029517	2.21717077254514	0.00128864262350368	0.348872763172019	-0.00535829912411563	-0.00241291620382272	-0.00804421205101207	0.176874828203351	0.18035985466395	0.173696811228772	0.201420977343499	0.204998667153942	0.198192088779684	0.000308903454591494	0.000372653447450851	0.000380583240359533
104	0.455496124527524	0.17	0.198436849572754	0.189186517443042	0.207687181702466	0.19120909798845	0.491206217870424	0.469691043223633	0.512721392517214	1.98	1.46	2.71	0.191950077786156	0.200742750132407	0.209535422478658	0.227510467307998	0.237932057220611	0.248353647133225	0.232093041330393	0.242719972165946	0.253342363202114	0.198436849572754	2.21095120603828	-0.00777564254520448	0.337279858217025	-0.00535829912411563	-0.00241291620382272	-0.00804421205101207	0.176874828203351	0.18035985466395	0.173696811228772	0.201420977343499	0.204998667153942	0.198192088779684	0.000308903454591494	0.000372653447450851	0.000380583240359533
104	0.455496124527524	0.17	0.19844228580723	0.18911102708688	0.20777354452758	0.186828233791465	0.478406689562451	0.45715055438957	0.499662824735332	1.99	1.47	2.72	0.18618008825125	0.19483690619529	0.20349372413933	0.220505362958367	0.230758203639369	0.241011044320371	0.22497022467287	0.235395794543982	0.2458693216151	0.19844228580723	2.20685010070881	-0.000759925423423649	0.344887174992644	-0.00535829912411563	-0.00241291620382272	-0.00804421205101207	0.176874828203351	0.18035985466395	0.173696811228772	0.201420977343499	0.204998667153942	0.198192088779684	0.000308903454591494	0.000372653447450851	0.000380583240359533
104	0.455496124527524	0.17	0.198450022629709	0.189261166287936	0.207638878971482	0.193893448547797	0.49325185440515	0.471832787251115	0.514670921559184	1.99	1.48	2.73	0.191897760431685	0.200609047837847	0.20932033524401	0.227209859464922	0.237524155905173	0.247838452345424	0.231781533698086	0.24222040999361	0.252842331973048	0.198450022629709	2.21819490145719	0.00250633476927566	0.349270687088446	-0.00535829912411563	-0.00241291620382272	-0.00804421205101207	0.176874828203351	0.18035985466395	0.173696811228772	0.201420977343499	0.204998667153942	0.198192088779684	0.000308903454591494	0.000372653447450851	0.000380583240359533
104	0.455496124527524	0.17	0.198452217629476	0.189178303050988	0.207726132207963	0.18716169251286	0.489729143880391	0.467993789918406	0.511464497842376	2.01	1.49	2.69	0.1892458215577	0.198035093992491	0.206824366427283	0.223791417319394	0.23418511435956	0.244578811399727	0.228914431447629	0.239306691134698	0.250061890035978	0.198452217629476	2.21515542886213	-0.00728346606675976	0.340189648168083	-0.00535829912411563	-0.00241291620382272	-0.00804421205101207	0.176874828203351	0.18035985466395	0.173696811228772	0.201420977343499	0.204998667153942	0.198192088779684	0.000308903454591494	0.000372653447450851	0.000380583240359533
104	0.455496124527524	0.17	0.198473220040535	0.189056945337625	0.207889494743445	0.187908684697353	0.490690520743059	0.468965817994586	0.512415223491531	2.02	1.47	2.72	0.188978966564569	0.197733361270531	0.206487755976493	0.223308126960528	0.233652809863604	0.24399749276668	0.227961012132812	0.238472977959828	0.248962266472108	0.198473220040535	2.22371523366233	0.000739498823961115	0.349410559663943	-0.00535829912411563	-0.00241291620382272	-0.00804421205101207	0.176874828203351	0.18035985466395	0.173696811228772	0.201420977343499	0.204998667153942	0.198192088779684	0.000308903454591494	0.000372653447450851	0.000380583240359533
104	0.455496124527524	0.17	0.198493471778207	0.189107710165841	0.207879233390572	0.184988068916572	0.485578068772013	0.463871741074223	0.507284396469804	1.99	1.47	2.71	0.188902713684746	0.197742192021468	0.206581670358189	0.223726173542869	0.234195174362467	0.244664175182065	0.228256742961025	0.23901761887837	0.249728269321048	0.198493471778207	2.20422863761944	-0.000695599885996695	0.344278776391181	-0.00535829912411563	-0.00241291620382272	-0.00804421205101207	0.176874828203351	0.18035985466395	0.173696811228772	0.201420977343499	0.204998667153942	0.198192088779684	0.000308903454591494	0.000372653447450851	0.000380583240359533
104	0.455496124527524	0.17	0.198533373360921	0.189083443369209	0.207983303352633	0.185706912307477	0.491230834692608	0.469324025420369	0.513137643964847	2	1.49	2.71	0.190571580347331	0.199466959738231	0.20836233912913	0.225561167402897	0.236089768552376	0.246618369701854	0.230355196964547	0.241113359700603	0.251948505238724	0.198533373360921	2.21443004984595	-0.0033112068670891	0.344309808049163	-0.00535829912411563	-0.00241291620382272	-0.00804421205101207	0.176874828203351	0.18035985466395	0.173696811228772	0.201420977343499	0.204998667153942	0.198192088779684	0.000308903454591494	0.000372653447450851	0.000380583240359533
104	0.455496124527524	0.17	0.198533794045799	0.189201864854119	0.207865723237479	0.18858964759911	0.486436237903805	0.464947820245607	0.507924655562002	2	1.46	2.71	0.188541241624026	0.197255021470702	0.205968801317378	0.22309315928062	0.233403819476373	0.243714479672127	0.227597000912351	0.238040430169849	0.248575321037126	0.198533794045799	2.20842155170811	0.000999219875049546	0.345919602204642	-0.00535829912411563	-0.00241291620382272	-0.00804421205101207	0.176874828203351	0.18035985466395	0.173696811228772	0.201420977343499	0.204998667153942	0.198192088779684	0.000308903454591494	0.000372653447450851	0.000380583240359533
104	0.455496124527524	0.17	0.198542599763182	0.189359263701327	0.207725935825037	0.198128990771185	0.494027975190082	0.472861577454054	0.51519437292611	2.02	1.49	2.74	0.190467542235273	0.198993317952686	0.207519093670099	0.225046469250938	0.23512007917057	0.245193689090203	0.229698832243112	0.23994517974739	0.250335025897698	0.198542599763182	2.23194209364055	-0.0019690090760163	0.347627536816189	-0.00535829912411563	-0.00241291620382272	-0.00804421205101207	0.176874828203351	0.18035985466395	0.173696811228772	0.201420977343499	0.204998667153942	0.198192088779684	0.000308903454591494	0.000372653447450851	0.000380583240359533
104	0.455496124527524	0.17	0.198581925802795	0.189108345683067	0.208055505922523	0.181516692510174	0.485963808856718	0.463986843492259	0.507940774221177	2.01	1.5	2.72	0.187038127832925	0.195897280877609	0.204756433922292	0.221031378353533	0.231500638451455	0.241969898549377	0.22578769330662	0.236526537776445	0.247098271316588	0.198581925802795	2.22387734707784	0.000996427255240642	0.351862093402978	-0.00535829912411563	-0.00241291620382272	-0.00804421205101207	0.176874828203351	0.18035985466395	0.173696811228772	0.201420977343499	0.204998667153942	0.198192088779684	0.000308903454591494	0.000372653447450851	0.000380583240359533
104	0.455496124527524	0.17	0.198595661320013	0.18937262690507	0.207818695734955	0.195006361866543	0.494680690782358	0.473275753457136	0.51608562810758	2.02	1.48	2.73	0.190116910303126	0.198715365896461	0.207313821489796	0.224501206386324	0.234654767427712	0.2448083284691	0.229191786102667	0.239554201526772	0.249848554114294	0.198595661320013	2.22634554982188	0.00627429936880715	0.355271940404224	-0.00535829912411563	-0.00241291620382272	-0.00804421205101207	0.176874828203351	0.18035985466395	0.173696811228772	0.201420977343499	0.204998667153942	0.198192088779684	0.000308903454591494	0.000372653447450851	0.000380583240359533
104	0.455496124527524	0.17	0.198596251442267	0.189390588213416	0.207801914671117	0.193311963098932	0.487021493341343	0.465833553140866	0.508209433541819	2	1.48	2.7	0.188950880510376	0.19754510892112	0.206139337331864	0.223590795352729	0.233760583186535	0.243930371020341	0.228319206950914	0.238677689398287	0.249025754572173	0.198596251442267	2.21688418582887	-0.00352996045649083	0.343506063487386	-0.00535829912411563	-0.00241291620382272	-0.00804421205101207	0.176874828203351	0.18035985466395	0.173696811228772	0.201420977343499	0.204998667153942	0.198192088779684	0.000308903454591494	0.000372653447450851	0.000380583240359533
104	0.455496124527524	0.17	0.198603179255018	0.189175151259453	0.208031207250583	0.185155202494383	0.486235488183678	0.464511812544511	0.507959163822845	1.97	1.45	2.67	0.190681489917991	0.199599030280809	0.208516570643627	0.226227315843108	0.236807216498754	0.2473871171544	0.230874536687804	0.241740866035684	0.252450791613091	0.198603179255018	2.19030639091218	-0.00293644187941144	0.338418715110303	-0.00535829912411563	-0.00241291620382272	-0.00804421205101207	0.176874828203351	0.18035985466395	0.173696811228772	0.201420977343499	0.204998667153942	0.198192088779684	0.000308903454591494	0.000372653447450851	0.000380583240359533
104	0.455496124527524	0.17	0.198612661936903	0.189298140257054	0.207927183616752	0.193411653357285	0.489350750766937	0.46806827832691	0.510633223206963	2.01	1.48	2.73	0.189241288339205	0.197845850301811	0.206450412264417	0.223777215724874	0.233952082612658	0.244126949500441	0.228323524047482	0.238718515608343	0.249098436021552	0.198612661936903	2.21922808131414	-0.00729657314483431	0.340285448573048	-0.00535829912411563	-0.00241291620382272	-0.00804421205101207	0.176874828203351	0.18035985466395	0.173696811228772	0.201420977343499	0.204998667153942	0.198192088779684	0.000308903454591494	0.000372653447450851	0.000380583240359533
104	0.455496124527524	0.17	0.198625989600264	0.189362308780001	0.207889670420527	0.185827036462345	0.487802748287837	0.466057453550443	0.509548043025232	2.02	1.49	2.74	0.187811471116039	0.196574373121724	0.20533727512741	0.221929688851789	0.232284477640803	0.242639266429817	0.226624868157711	0.237132939509945	0.247772847584151	0.198625989600264	2.24039262084337	0.00244811994721681	0.354744133927211	-0.00535829912411563	-0.00241291620382272	-0.00804421205101207	0.176874828203351	0.18035985466395	0.173696811228772	0.201420977343499	0.204998667153942	0.198192088779684	0.000308903454591494	0.000372653447450851	0.000380583240359533
104	0.455496124527524	0.17	0.19867165203943	0.189455937454797	0.207887366624063	0.194142844647377	0.492014150467445	0.470665860154622	0.513362440780269	2.02	1.48	2.72	0.18943426166748	0.198026551773128	0.206618841878775	0.223787840477677	0.233938327673472	0.244088814869267	0.228527199025848	0.238799963119618	0.249132411106552	0.19867165203943	2.22841750264539	-0.0056200023123282	0.343681083350127	-0.00535829912411563	-0.00241291620382272	-0.00804421205101207	0.176874828203351	0.18035985466395	0.173696811228772	0.201420977343499	0.204998667153942	0.198192088779684	0.000308903454591494	0.000372653447450851	0.000380583240359533
104	0.455496124527524	0.17	0.198690308347573	0.189396479861912	0.207984136833234	0.195054741111807	0.495367461657621	0.473936110015465	0.516798813299777	1.99	1.47	2.72	0.192663452297643	0.201375677653605	0.210087903009566	0.228093393702392	0.238407758074268	0.248722122446143	0.232706603166298	0.24312426733083	0.253870444431959	0.198690308347573	2.21643704570363	0.000119622265603331	0.346597388077805	-0.00535829912411563	-0.00241291620382272	-0.00804421205101207	0.176874828203351	0.18035985466395	0.173696811228772	0.201420977343499	0.204998667153942	0.198192088779684	0.000308903454591494	0.000372653447450851	0.000380583240359533
104	0.455496124527524	0.17	0.198692510890223	0.189489989582189	0.207895032198257	0.197174281061632	0.496919061417032	0.475564614403824	0.51827350843024	1.98	1.46	2.69	0.194054560071149	0.202768260996743	0.211481961922338	0.229928426671794	0.240252984587753	0.250577542503712	0.23472396474441	0.245282013819063	0.255741494738629	0.198692510890223	2.20009068154822	0.00159210210419718	0.344791864693314	-0.00535829912411563	-0.00241291620382272	-0.00804421205101207	0.176874828203351	0.18035985466395	0.173696811228772	0.201420977343499	0.204998667153942	0.198192088779684	0.000308903454591494	0.000372653447450851	0.000380583240359533
104	0.455496124527524	0.17	0.198695127038705	0.189421026691396	0.207969227386014	0.196990034447244	0.504629741163893	0.48293130923139	0.526328173096395	2.02	1.48	2.73	0.194568275324572	0.203310360166977	0.212052445009382	0.229903024697684	0.24023272384355	0.250562422989415	0.234540291342091	0.245156908720746	0.255678434063344	0.198695127038705	2.22650232104788	-0.000636659882492635	0.34893360390352	-0.00535829912411563	-0.00241291620382272	-0.00804421205101207	0.176874828203351	0.18035985466395	0.173696811228772	0.201420977343499	0.204998667153942	0.198192088779684	0.000308903454591494	0.000372653447450851	0.000380583240359533
104	0.455496124527524	0.17	0.198703285896494	0.189499881168877	0.207906690624112	0.20322213162326	0.512663439319697	0.491044586511744	0.534282292127651	1.99	1.47	2.7	0.200194672279981	0.209008493411179	0.217822314542376	0.2371581132094	0.247599296113192	0.258040479016984	0.242028682810195	0.252780896032163	0.263337545082806	0.198703285896494	2.21586807283085	-0.00121539989416778	0.34465165935933	-0.00535829912411563	-0.00241291620382272	-0.00804421205101207	0.176874828203351	0.18035985466395	0.173696811228772	0.201420977343499	0.204998667153942	0.198192088779684	0.000308903454591494	0.000372653447450851	0.000380583240359533
104	0.455496124527524	0.17	0.198715538713692	0.189317017777994	0.208114059649391	0.182959901616457	0.481341497602913	0.459678717098738	0.503004278107088	2	1.48	2.71	0.186320834091237	0.195101374025189	0.203881913959141	0.220444410670019	0.230833055399662	0.241221700129305	0.225120195233421	0.235701501672963	0.24624295765082	0.198715538713692	2.21505798889968	0.00302973863083982	0.350506557020398	-0.00535829912411563	-0.00241291620382272	-0.00804421205101207	0.176874828203351	0.18035985466395	0.173696811228772	0.201420977343499	0.204998667153942	0.198192088779684	0.000308903454591494	0.000372653447450851	0.000380583240359533
104	0.455496124527524	0.17	0.198742440134214	0.189343218757029	0.2081416615114	0.187989697911301	0.492350261298293	0.470557860122058	0.514142662474527	2	1.47	2.71	0.190464627098231	0.199285394777109	0.208106162455986	0.225279187415418	0.23571228150408	0.246145375592742	0.230017137872599	0.240585093537737	0.251287301429079	0.198742440134214	2.21236757848074	-0.00132338918455234	0.344672392728992	-0.00535829912411563	-0.00241291620382272	-0.00804421205101207	0.176874828203351	0.18035985466395	0.173696811228772	0.201420977343499	0.204998667153942	0.198192088779684	0.000308903454591494	0.000372653447450851	0.000380583240359533
104	0.455496124527524	0.17	0.198751518355856	0.189252822030929	0.208250214680783	0.191101726402639	0.49472481431462	0.473047997322359	0.516401631306882	1.98	1.47	2.69	0.193233197832536	0.202087860974447	0.210942524116359	0.22900834693443	0.239502360341732	0.249996373749033	0.233803966730756	0.244501191166131	0.255171032261008	0.198751518355856	2.19877383387196	0.00155253424983151	0.345214879276727	-0.00535829912411563	-0.00241291620382272	-0.00804421205101207	0.176874828203351	0.18035985466395	0.173696811228772	0.201420977343499	0.204998667153942	0.198192088779684	0.000308903454591494	0.000372653447450851	0.000380583240359533
104	0.455496124527524	0.17	0.198758246826419	0.189480228448593	0.208036265204246	0.190698834285802	0.489526522496676	0.468049480888363	0.511003564104989	1.99	1.47	2.68	0.190545105162356	0.199288507983923	0.20803191080549	0.225656170528627	0.236010688932146	0.246365207335665	0.230479205450004	0.241005455094518	0.251641410982074	0.198758246826419	2.2058323753014	-0.0012201106612151	0.343184153887315	-0.00535829912411563	-0.00241291620382272	-0.00804421205101207	0.176874828203351	0.18035985466395	0.173696811228772	0.201420977343499	0.204998667153942	0.198192088779684	0.000308903454591494	0.000372653447450851	0.000380583240359533
104	0.455496124527524	0.17	0.198791083826217	0.189575151335086	0.208007016317347	0.192425909115075	0.490721932860533	0.469312160377061	0.512131705344005	2	1.46	2.71	0.190474133262759	0.199163462458631	0.207852791654503	0.225422080379244	0.2357057164346	0.245989352489956	0.229986588265899	0.240512195692281	0.251001298020362	0.198791083826217	2.21240723068592	-0.0114974805349247	0.334250275290658	-0.00535829912411563	-0.00241291620382272	-0.00804421205101207	0.176874828203351	0.18035985466395	0.173696811228772	0.201420977343499	0.204998667153942	0.198192088779684	0.000308903454591494	0.000372653447450851	0.000380583240359533
104	0.455496124527524	0.17	0.198806880962617	0.189296524882976	0.208317237042258	0.185914569003509	0.493350750337603	0.471364496376323	0.515337004298883	2.01	1.49	2.71	0.190713563316448	0.199609177791384	0.208504792266319	0.225553820127998	0.236074518248867	0.246595216369737	0.230354750471406	0.241161539161279	0.251849700263028	0.198806880962617	2.21583246176488	0.00317842560227863	0.351426716233767	-0.00535829912411563	-0.00241291620382272	-0.00804421205101207	0.176874828203351	0.18035985466395	0.173696811228772	0.201420977343499	0.204998667153942	0.198192088779684	0.000308903454591494	0.000372653447450851	0.000380583240359533
104	0.455496124527524	0.17	0.198829737337678	0.189558198194361	0.208101276480995	0.195999631095472	0.50133199311222	0.47970764194533	0.52295634427911	2	1.49	2.69	0.194639499115109	0.203413495007158	0.212187490899207	0.230337933549991	0.240721150173228	0.251104366796465	0.235309638858604	0.245931650159923	0.256647169285281	0.198829737337678	2.21480650241863	-0.00116977965476608	0.345557484646421	-0.00535829912411563	-0.00241291620382272	-0.00804421205101207	0.176874828203351	0.18035985466395	0.173696811228772	0.201420977343499	0.204998667153942	0.198192088779684	0.000308903454591494	0.000372653447450851	0.000380583240359533
104	0.455496124527524	0.17	0.198833896482205	0.189404834875259	0.208262958089152	0.188305152499191	0.490036225536687	0.468368633660911	0.511703817412462	1.99	1.49	2.71	0.190617969228999	0.199436306035971	0.208254642842943	0.225727779243965	0.236170360245716	0.246612941247467	0.230528345905825	0.2412745867507	0.251937788278104	0.198833896482205	2.2091252702134	-0.00360874146844665	0.342973868239781	-0.00535829912411563	-0.00241291620382272	-0.00804421205101207	0.176874828203351	0.18035985466395	0.173696811228772	0.201420977343499	0.204998667153942	0.198192088779684	0.000308903454591494	0.000372653447450851	0.000380583240359533
104	0.455496124527524	0.17	0.198834948174948	0.18960331782284	0.208066578527056	0.194749055830717	0.490344724068643	0.469110000311555	0.511579447825731	1.98	1.45	2.68	0.192132053094701	0.200829098712228	0.209526144329756	0.227834908655516	0.238148079008543	0.248461249361569	0.232596929060901	0.243077872183591	0.253646664378493	0.198834948174948	2.19599369786939	0.000816655564961354	0.342149248566084	-0.00535829912411563	-0.00241291620382272	-0.00804421205101207	0.176874828203351	0.18035985466395	0.173696811228772	0.201420977343499	0.204998667153942	0.198192088779684	0.000308903454591494	0.000372653447450851	0.000380583240359533
104	0.455496124527524	0.17	0.198837636723654	0.189537175473853	0.208138097973455	0.189584681580294	0.490104331169708	0.4685240098236	0.511684652515816	2	1.49	2.73	0.189924361714708	0.198672320562753	0.207420279410798	0.224712582254666	0.235062894370784	0.245413206486902	0.22942795950284	0.240029065066096	0.250658918258924	0.198837636723654	2.23328899393049	0.00735905581821679	0.357534501815373	-0.00535829912411563	-0.00241291620382272	-0.00804421205101207	0.176874828203351	0.18035985466395	0.173696811228772	0.201420977343499	0.204998667153942	0.198192088779684	0.000308903454591494	0.000372653447450851	0.000380583240359533
104	0.455496124527524	0.17	0.19884668079147	0.189504587460351	0.208188774122588	0.190064194367355	0.490956532371982	0.469372362242426	0.512540702501538	2	1.48	2.71	0.190339080251529	0.199091856130417	0.207844632009305	0.225221400596343	0.235578246074129	0.245935091551915	0.22995135206661	0.24045318458775	0.251062699483492	0.19884668079147	2.2138818919327	-0.00287721735488212	0.344511783366456	-0.00535829912411563	-0.00241291620382272	-0.00804421205101207	0.176874828203351	0.18035985466395	0.173696811228772	0.201420977343499	0.204998667153942	0.198192088779684	0.000308903454591494	0.000372653447450851	0.000380583240359533
104	0.455496124527524	0.17	0.198850752865676	0.189373295845826	0.208328209885526	0.181680821260236	0.484317555799954	0.462427130346448	0.506207981253459	2.01	1.47	2.71	0.187091476654865	0.195948033188716	0.204804589722566	0.221268495580024	0.231742927527983	0.242217359475942	0.225883568864992	0.236512016908682	0.247168589472858	0.198850752865676	2.21113069758433	0.00372110043334457	0.349909285858289	-0.00535829912411563	-0.00241291620382272	-0.00804421205101207	0.176874828203351	0.18035985466395	0.173696811228772	0.201420977343499	0.204998667153942	0.198192088779684	0.000308903454591494	0.000372653447450851	0.000380583240359533
104	0.455496124527524	0.17	0.198859786078036	0.189535926895931	0.208183645260141	0.191196739354142	0.492928452604562	0.471336980136166	0.514519925072957	1.98	1.47	2.69	0.192437253597338	0.201252610418566	0.210067967239794	0.228039977828426	0.238486259598114	0.248932541367801	0.232821984351176	0.243476077630339	0.254134360234233	0.198859786078036	2.20365390197413	0.00363363283879038	0.347396542335619	-0.00535829912411563	-0.00241291620382272	-0.00804421205101207	0.176874828203351	0.18035985466395	0.173696811228772	0.201420977343499	0.204998667153942	0.198192088779684	0.000308903454591494	0.000372653447450851	0.000380583240359533
104	0.455496124527524	0.17	0.198860646506569	0.189458384344147	0.20826290866899	0.186909371215226	0.483357779102367	0.461887394705475	0.504828163499259	1.99	1.47	2.72	0.188295830502349	0.197048578266326	0.205801326030302	0.223059281479735	0.233427974307385	0.243796667135035	0.227633771503383	0.238198892873474	0.248691598110898	0.198860646506569	2.20433351828688	-0.0011720063477214	0.343033610303019	-0.00535829912411563	-0.00241291620382272	-0.00804421205101207	0.176874828203351	0.18035985466395	0.173696811228772	0.201420977343499	0.204998667153942	0.198192088779684	0.000308903454591494	0.000372653447450851	0.000380583240359533
104	0.455496124527524	0.17	0.198863933149399	0.189340614937768	0.20838725136103	0.183994166473293	0.486925883551758	0.465087291603872	0.508764475499644	2	1.47	2.68	0.188892808668588	0.197762440337468	0.206632072006348	0.223584835729762	0.234083462721695	0.244582089713628	0.228388544677745	0.239068272421952	0.249832763087804	0.198863933149399	2.20121476030746	-0.00199468201213553	0.342393205105625	-0.00535829912411563	-0.00241291620382272	-0.00804421205101207	0.176874828203351	0.18035985466395	0.173696811228772	0.201420977343499	0.204998667153942	0.198192088779684	0.000308903454591494	0.000372653447450851	0.000380583240359533
104	0.455496124527524	0.17	0.198874459857305	0.189650340232426	0.208098579482185	0.191378636240808	0.483817091159758	0.462637174261873	0.504997008057642	2.01	1.47	2.71	0.186948422298691	0.195507077479815	0.204065732660939	0.221041163995023	0.231160613414313	0.241280062833603	0.225560697742787	0.235928628742886	0.246253452903212	0.198874459857305	2.21464431163043	-0.00529654732776888	0.340997877087172	-0.00535829912411563	-0.00241291620382272	-0.00804421205101207	0.176874828203351	0.18035985466395	0.173696811228772	0.201420977343499	0.204998667153942	0.198192088779684	0.000308903454591494	0.000372653447450851	0.000380583240359533
104	0.455496124527524	0.17	0.198874964968821	0.189566210196493	0.208183719741149	0.185606556114748	0.481343497003194	0.459870495484857	0.502816498521531	2.03	1.49	2.72	0.184355875869576	0.192964112408622	0.201572348947668	0.217603304317813	0.22776398244326	0.237924660568708	0.222223135697914	0.23257874645094	0.242970654328757	0.198874964968821	2.23012155226241	0.0036166304276047	0.353989256449188	-0.00535829912411563	-0.00241291620382272	-0.00804421205101207	0.176874828203351	0.18035985466395	0.173696811228772	0.201420977343499	0.204998667153942	0.198192088779684	0.000308903454591494	0.000372653447450851	0.000380583240359533
104	0.455496124527524	0.17	0.198907198494231	0.189618258678344	0.208196138310119	0.194538384969134	0.496775088754886	0.475247432571728	0.518302744938045	2	1.49	2.7	0.192429555348915	0.201146188039833	0.209862820730751	0.227620342762349	0.237931040187403	0.248241737612456	0.232667738566784	0.243177875550145	0.253654326425749	0.198907198494231	2.22113616594522	-0.00398856721462369	0.344873525753459	-0.00535829912411563	-0.00241291620382272	-0.00804421205101207	0.176874828203351	0.18035985466395	0.173696811228772	0.201420977343499	0.204998667153942	0.198192088779684	0.000308903454591494	0.000372653447450851	0.000380583240359533
104	0.455496124527524	0.17	0.198920559160408	0.189526552154985	0.208314566165832	0.191023466683916	0.498303952007555	0.476464783455169	0.520143120559941	1.98	1.46	2.68	0.195075600611644	0.204017056664957	0.21295851271827	0.231307620399151	0.241909801892432	0.252511983385713	0.236048918962843	0.246930547160542	0.257780272668037	0.198920559160408	2.19700895217762	0.0030550534161773	0.346189710975929	-0.00535829912411563	-0.00241291620382272	-0.00804421205101207	0.176874828203351	0.18035985466395	0.173696811228772	0.201420977343499	0.204998667153942	0.198192088779684	0.000308903454591494	0.000372653447450851	0.000380583240359533
104	0.455496124527524	0.17	0.198961659938907	0.189698975674136	0.208224344203678	0.190597031148919	0.496448769389489	0.474660841104996	0.518236697673982	2.01	1.49	2.74	0.191657446138362	0.200454924948559	0.209252403758756	0.226570827356661	0.236970903601234	0.247370979845808	0.23129987439282	0.241835594894476	0.252603410123265	0.198961659938907	2.23618551914914	-0.00128161938993415	0.350249085338661	-0.00535829912411563	-0.00241291620382272	-0.00804421205101207	0.176874828203351	0.18035985466395	0.173696811228772	0.201420977343499	0.204998667153942	0.198192088779684	0.000308903454591494	0.000372653447450851	0.000380583240359533
104	0.455496124527524	0.17	0.19896704461679	0.189717076635991	0.20821701259759	0.185578242435488	0.481930314125143	0.460429120613562	0.503431507636724	2.01	1.49	2.74	0.186008737215155	0.194695003297496	0.203381269379838	0.219918026556328	0.230187794114408	0.240457561672488	0.224453683447018	0.234901097006423	0.245483547315308	0.19896704461679	2.23234714510932	0.00137919368355745	0.352022905091578	-0.00535829912411563	-0.00241291620382272	-0.00804421205101207	0.176874828203351	0.18035985466395	0.173696811228772	0.201420977343499	0.204998667153942	0.198192088779684	0.000308903454591494	0.000372653447450851	0.000380583240359533
104	0.455496124527524	0.17	0.198977698158049	0.189616153245095	0.208339243071004	0.186284923958222	0.483402271484667	0.461885694513331	0.504918848456002	1.99	1.48	2.71	0.187696696723966	0.196440397752815	0.205184098781663	0.222195800204893	0.232546614474761	0.242897428744628	0.226760116163768	0.237179801799357	0.247910638123562	0.198977698158049	2.20726986799996	-0.00483821927886582	0.340372397100714	-0.00535829912411563	-0.00241291620382272	-0.00804421205101207	0.176874828203351	0.18035985466395	0.173696811228772	0.201420977343499	0.204998667153942	0.198192088779684	0.000308903454591494	0.000372653447450851	0.000380583240359533
104	0.455496124527524	0.17	0.19897944885885	0.189493398660268	0.208465499057432	0.181678930190428	0.481998348095285	0.460212608789797	0.503784087400773	1.98	1.46	2.69	0.188137277762707	0.197043399865186	0.205949521967666	0.223007039824565	0.233563841485611	0.244120643146658	0.227615392732253	0.23838234932695	0.249160949723354	0.19897944885885	2.19326402634657	0.00203794729912859	0.344774472274711	-0.00535829912411563	-0.00241291620382272	-0.00804421205101207	0.176874828203351	0.18035985466395	0.173696811228772	0.201420977343499	0.204998667153942	0.198192088779684	0.000308903454591494	0.000372653447450851	0.000380583240359533
104	0.455496124527524	0.17	0.199033587165018	0.189550399562055	0.208516774767982	0.186818633849826	0.491918414713206	0.470061248164539	0.513775581261872	1.99	1.48	2.67	0.19117052185129	0.200059673959904	0.208948826068517	0.226347065252495	0.236871875630597	0.247396686008699	0.231350088227373	0.242102692716753	0.252825140624583	0.199033587165018	2.19782698667684	0.00367072047671652	0.348142584420237	-0.00535829912411563	-0.00241291620382272	-0.00804421205101207	0.176874828203351	0.18035985466395	0.173696811228772	0.201420977343499	0.204998667153942	0.198192088779684	0.000308903454591494	0.000372653447450851	0.000380583240359533
104	0.455496124527524	0.17	0.199054861120965	0.189655978188721	0.208453744053209	0.18366398552762	0.484051380329989	0.462317808491383	0.505784952168596	2	1.48	2.69	0.187095790875828	0.195891168724173	0.204686546572519	0.22128599665987	0.231688656944531	0.242091317229193	0.226042470293078	0.236657017743528	0.247194856668659	0.199054861120965	2.21118618965004	-0.000578924755776476	0.346515465045832	-0.00535829912411563	-0.00241291620382272	-0.00804421205101207	0.176874828203351	0.18035985466395	0.173696811228772	0.201420977343499	0.204998667153942	0.198192088779684	0.000308903454591494	0.000372653447450851	0.000380583240359533
104	0.455496124527524	0.17	0.199091075807103	0.189783803975337	0.20839834763887	0.19028581554186	0.493043707406994	0.471383368179982	0.514704046634006	1.99	1.46	2.7	0.192312647324391	0.201149525033451	0.20998640274251	0.227855268628252	0.238325350405225	0.248795432182199	0.232424986890169	0.24313033583021	0.253808772597301	0.199091075807103	2.20229282654735	-0.00231008718692289	0.340990653840925	-0.00535829912411563	-0.00241291620382272	-0.00804421205101207	0.176874828203351	0.18035985466395	0.173696811228772	0.201420977343499	0.204998667153942	0.198192088779684	0.000308903454591494	0.000372653447450851	0.000380583240359533
104	0.455496124527524	0.17	0.199105276743897	0.18973265281612	0.208477900671673	0.187223819893115	0.489618394754523	0.46789239219698	0.511344397312067	2.02	1.49	2.72	0.188081572800905	0.196814907216779	0.205548241632652	0.222129964085907	0.232444293295615	0.242758622505323	0.226955885953589	0.237393102701481	0.24796113371926	0.199105276743897	2.22743409319884	0.00232205012545616	0.352411122442677	-0.00535829912411563	-0.00241291620382272	-0.00804421205101207	0.176874828203351	0.18035985466395	0.173696811228772	0.201420977343499	0.204998667153942	0.198192088779684	0.000308903454591494	0.000372653447450851	0.000380583240359533
104	0.455496124527524	0.17	0.199118153720945	0.189879113545491	0.2083571938964	0.191482055888217	0.488142759021978	0.466780616412911	0.509504901631046	2.02	1.47	2.72	0.18787952312668	0.196477800401342	0.205076077676004	0.221953435613563	0.232111100215375	0.242268764817187	0.226499069530109	0.236779085456885	0.247143324263943	0.199118153720945	2.22074084287691	-0.00150315448779156	0.346194311836958	-0.00535829912411563	-0.00241291620382272	-0.00804421205101207	0.176874828203351	0.18035985466395	0.173696811228772	0.201420977343499	0.204998667153942	0.198192088779684	0.000308903454591494	0.000372653447450851	0.000380583240359533
104	0.455496124527524	0.17	0.199120947895798	0.189848962894491	0.208392932897106	0.192212941984593	0.491311153976698	0.469860974809098	0.512761333144298	2.01	1.49	2.74	0.190006915703821	0.198681146175049	0.207355376646277	0.224692987548354	0.234950712916105	0.245208438283856	0.229327777378464	0.239894108539011	0.250196657034161	0.199120947895798	2.22952932138172	-0.00494481820839982	0.344348730405234	-0.00535829912411563	-0.00241291620382272	-0.00804421205101207	0.176874828203351	0.18035985466395	0.173696811228772	0.201420977343499	0.204998667153942	0.198192088779684	0.000308903454591494	0.000372653447450851	0.000380583240359533
104	0.455496124527524	0.17	0.199124896749962	0.189872020237716	0.208377773262208	0.196551935661346	0.497830852058667	0.476395075702192	0.519266628415141	1.99	1.48	2.71	0.194125719557749	0.202860561124586	0.211595402691422	0.22994374327965	0.240290245388741	0.250636747497831	0.234795257067651	0.245349267190795	0.255863730426154	0.199124896749962	2.20880061134582	-0.00659221980939598	0.338514490552513	-0.00535829912411563	-0.00241291620382272	-0.00804421205101207	0.176874828203351	0.18035985466395	0.173696811228772	0.201420977343499	0.204998667153942	0.198192088779684	0.000308903454591494	0.000372653447450851	0.000380583240359533
104	0.455496124527524	0.17	0.199128514112055	0.18988633701347	0.20837069121064	0.190766841176617	0.492578157281014	0.47097199128699	0.514184323275038	2.02	1.49	2.75	0.189643651655679	0.198343685401186	0.207043719146693	0.224057072442338	0.23433584567914	0.244614618915943	0.228687467975874	0.239108389930057	0.249645872107805	0.199128514112055	2.23739360711484	-0.000357932068595149	0.351656916113952	-0.00535829912411563	-0.00241291620382272	-0.00804421205101207	0.176874828203351	0.18035985466395	0.173696811228772	0.201420977343499	0.204998667153942	0.198192088779684	0.000308903454591494	0.000372653447450851	0.000380583240359533
104	0.455496124527524	0.17	0.199129371430582	0.189729099714446	0.208529643146717	0.185888099600855	0.485009482430963	0.463393068138806	0.50662589672312	2.01	1.47	2.7	0.18745920969591	0.196203828936639	0.204948448177368	0.22169751420866	0.23203928590137	0.242381057594079	0.226211458669968	0.236867035162595	0.247480858820279	0.199129371430582	2.20225391619872	-0.0105086055239413	0.333475078297692	-0.00535829912411563	-0.00241291620382272	-0.00804421205101207	0.176874828203351	0.18035985466395	0.173696811228772	0.201420977343499	0.204998667153942	0.198192088779684	0.000308903454591494	0.000372653447450851	0.000380583240359533
104	0.455496124527524	0.17	0.199129945904826	0.189842113308917	0.208417778500735	0.191087541574586	0.491295429893744	0.469767886777408	0.512822973010079	2	1.49	2.71	0.190510359924414	0.199240671431051	0.207970982937689	0.225426857962554	0.235757249930509	0.246087641898465	0.230262549520379	0.240749344170399	0.251380319869281	0.199129945904826	2.21016678126531	0.000895164269568913	0.348274998883885	-0.00535829912411563	-0.00241291620382272	-0.00804421205101207	0.176874828203351	0.18035985466395	0.173696811228772	0.201420977343499	0.204998667153942	0.198192088779684	0.000308903454591494	0.000372653447450851	0.000380583240359533
104	0.455496124527524	0.17	0.199130109325965	0.189807145405118	0.208453073246813	0.192725150200269	0.496604614874013	0.474959024585747	0.51825020516228	1.99	1.48	2.71	0.193018919339152	0.201815485420917	0.210612051502683	0.228498727271261	0.238912235754899	0.249325744238537	0.233304513133362	0.243942300505292	0.254654466685065	0.199130109325965	2.21830318232894	0.00801420542741065	0.355977906055941	-0.00535829912411563	-0.00241291620382272	-0.00804421205101207	0.176874828203351	0.18035985466395	0.173696811228772	0.201420977343499	0.204998667153942	0.198192088779684	0.000308903454591494	0.000372653447450851	0.000380583240359533
104	0.455496124527524	0.17	0.199135813250394	0.189909092745652	0.208362533755135	0.197973352093916	0.495459123507476	0.474221005542724	0.516697241472227	2	1.47	2.71	0.192596859983695	0.2012223632494	0.209847866515104	0.227967746085821	0.238177344199233	0.248386942312645	0.232712044363836	0.243134330930038	0.253538577928521	0.199135813250394	2.20918646510559	0.00512437205130606	0.350104450809444	-0.00535829912411563	-0.00241291620382272	-0.00804421205101207	0.176874828203351	0.18035985466395	0.173696811228772	0.201420977343499	0.204998667153942	0.198192088779684	0.000308903454591494	0.000372653447450851	0.000380583240359533
104	0.455496124527524	0.17	0.199139976288008	0.189650892775762	0.208629059800253	0.183444909284599	0.483528054508942	0.461802105386425	0.505254003631459	2	1.47	2.71	0.187000813818416	0.195798457050225	0.204596100282035	0.221202730718618	0.23160943787153	0.242016145024442	0.225849173388556	0.236457855349909	0.247028977309739	0.199139976288008	2.20820335483516	4.6779228699732e-05	0.345543366293683	-0.00535829912411563	-0.00241291620382272	-0.00804421205101207	0.176874828203351	0.18035985466395	0.173696811228772	0.201420977343499	0.204998667153942	0.198192088779684	0.000308903454591494	0.000372653447450851	0.000380583240359533
104	0.455496124527524	0.17	0.199171623777556	0.189920104032158	0.208423143522955	0.197196191954577	0.497305772299962	0.475936185835283	0.51867535876464	1.99	1.47	2.7	0.193658694653966	0.202353991089099	0.211049287524233	0.229318507250663	0.239614933146592	0.249911359042521	0.234013836199278	0.244536006450653	0.255024831979926	0.199171623777556	2.20807928788629	0.00133632084916784	0.345816502259174	-0.00535829912411563	-0.00241291620382272	-0.00804421205101207	0.176874828203351	0.18035985466395	0.173696811228772	0.201420977343499	0.204998667153942	0.198192088779684	0.000308903454591494	0.000372653447450851	0.000380583240359533
104	0.455496124527524	0.17	0.199172426713278	0.189962504873035	0.208382348553521	0.190150532303174	0.484686020787554	0.463383497942189	0.505988543632918	2	1.47	2.73	0.188139837420422	0.19678894383567	0.205438050250918	0.222677931426371	0.232914812416812	0.243151693407254	0.227131905088083	0.237462809949648	0.247992870743188	0.199172426713278	2.21315744706819	0.00748173176338077	0.352142558391882	-0.00535829912411563	-0.00241291620382272	-0.00804421205101207	0.176874828203351	0.18035985466395	0.173696811228772	0.201420977343499	0.204998667153942	0.198192088779684	0.000308903454591494	0.000372653447450851	0.000380583240359533
104	0.455496124527524	0.17	0.199176712979845	0.189810869724414	0.208542556235276	0.18882238556719	0.487323545501876	0.465812287872648	0.508834803131103	1.99	1.47	2.68	0.189425659938664	0.198173355692112	0.206921051445559	0.224276809912533	0.234633935226516	0.244991060540498	0.22901292207539	0.239595226997062	0.250186585301301	0.199176712979845	2.20225212117741	0.0107684890117488	0.355671442805456	-0.00535829912411563	-0.00241291620382272	-0.00804421205101207	0.176874828203351	0.18035985466395	0.173696811228772	0.201420977343499	0.204998667153942	0.198192088779684	0.000308903454591494	0.000372653447450851	0.000380583240359533
104	0.455496124527524	0.17	0.199181998055172	0.189736289373247	0.208627706737096	0.181781490633726	0.48082085392492	0.459095829022496	0.502545878827345	2	1.48	2.71	0.186229500273194	0.195042127779778	0.203854755286361	0.220373474495026	0.230801840249148	0.241230206003269	0.225077556640042	0.235709647760905	0.246524522987329	0.199181998055172	2.21324703008806	0.000156794241273854	0.346731446363361	-0.00535829912411563	-0.00241291620382272	-0.00804421205101207	0.176874828203351	0.18035985466395	0.173696811228772	0.201420977343499	0.204998667153942	0.198192088779684	0.000308903454591494	0.000372653447450851	0.000380583240359533
104	0.455496124527524	0.17	0.199186056163995	0.189764999901608	0.208607112426383	0.189042267998002	0.492118043768099	0.470410728851781	0.513825358684417	2.02	1.48	2.73	0.189135500610546	0.197863243456952	0.206590986303358	0.223385225704371	0.233693437538429	0.244001649372487	0.228056546789594	0.23858364841609	0.249038746416227	0.199186056163995	2.22907318792652	-0.000478045082747603	0.349754413822813	-0.00535829912411563	-0.00241291620382272	-0.00804421205101207	0.176874828203351	0.18035985466395	0.173696811228772	0.201420977343499	0.204998667153942	0.198192088779684	0.000308903454591494	0.000372653447450851	0.000380583240359533
104	0.455496124527524	0.17	0.19922020064067	0.189770179237779	0.20867022204356	0.183323066236533	0.481465189572411	0.459823126967414	0.503107252177408	2.01	1.48	2.72	0.186012915257526	0.194767810175256	0.203522705092985	0.219986520371592	0.230340419005479	0.240694317639366	0.224568250609394	0.235059805261085	0.245699738472076	0.19922020064067	2.21627402990572	0.00536924039306908	0.352363157927978	-0.00535829912411563	-0.00241291620382272	-0.00804421205101207	0.176874828203351	0.18035985466395	0.173696811228772	0.201420977343499	0.204998667153942	0.198192088779684	0.000308903454591494	0.000372653447450851	0.000380583240359533
104	0.455496124527524	0.17	0.199220813518466	0.189933107713751	0.208508519323181	0.193293277589386	0.494917957747039	0.473385190655122	0.516450724838956	2	1.47	2.72	0.192236045584875	0.20098024392053	0.209724442256185	0.227535186680917	0.237885029212399	0.248234871743881	0.23217848221359	0.242601962597212	0.253319509044013	0.199220813518466	2.21264985513541	0.00605973835032999	0.351551462358517	-0.00535829912411563	-0.00241291620382272	-0.00804421205101207	0.176874828203351	0.18035985466395	0.173696811228772	0.201420977343499	0.204998667153942	0.198192088779684	0.000308903454591494	0.000372653447450851	0.000380583240359533
104	0.455496124527524	0.17	0.199253583034477	0.189949457886333	0.208557708182622	0.1903278779339	0.488146822118419	0.46670453906833	0.509589105168508	1.99	1.48	2.69	0.190154435550798	0.198890894892825	0.207627354234853	0.225233923512504	0.235582075579073	0.245930227645642	0.230103675669488	0.240666197461451	0.251298859058188	0.199253583034477	2.20489747329868	0.00173992902537421	0.347370369156113	-0.00535829912411563	-0.00241291620382272	-0.00804421205101207	0.176874828203351	0.18035985466395	0.173696811228772	0.201420977343499	0.204998667153942	0.198192088779684	0.000308903454591494	0.000372653447450851	0.000380583240359533
104	0.455496124527524	0.17	0.199310985621617	0.189846619525282	0.208775351717953	0.185391232219248	0.483759029503211	0.462162886390892	0.505355172615529	2	1.48	2.72	0.187487448398605	0.196248441300911	0.205009434203217	0.221865598706176	0.232233028377511	0.242600458048847	0.226392197379425	0.236997441775202	0.247537939934158	0.199310985621617	2.21297436727302	-0.00737218515488533	0.339724103992799	-0.00535829912411563	-0.00241291620382272	-0.00804421205101207	0.176874828203351	0.18035985466395	0.173696811228772	0.201420977343499	0.204998667153942	0.198192088779684	0.000308903454591494	0.000372653447450851	0.000380583240359533
104	0.455496124527524	0.17	0.199312855107102	0.189826650954236	0.208799059259968	0.186921755976423	0.488084889369581	0.466405413687757	0.509764365051405	1.98	1.47	2.7	0.190454193780766	0.199306893473775	0.208159593166784	0.225697886983738	0.23618878547828	0.246679683972822	0.230422490157162	0.241150444729283	0.251745926615075	0.199312855107102	2.19614423358944	-0.0133789655676753	0.329373335276044	-0.00535829912411563	-0.00241291620382272	-0.00804421205101207	0.176874828203351	0.18035985466395	0.173696811228772	0.201420977343499	0.204998667153942	0.198192088779684	0.000308903454591494	0.000372653447450851	0.000380583240359533
104	0.455496124527524	0.17	0.199330163360427	0.189877247272343	0.208783079448512	0.187333317131792	0.490509414874506	0.468751702490002	0.512267127259011	2.01	1.51	2.71	0.189363239386622	0.198152777380588	0.206942315374555	0.223882080819884	0.234273855178564	0.244665629537245	0.228926245394979	0.239580848111655	0.250284188635748	0.199330163360427	2.21623164053525	0.00124375823863325	0.350434362238074	-0.00535829912411563	-0.00241291620382272	-0.00804421205101207	0.176874828203351	0.18035985466395	0.173696811228772	0.201420977343499	0.204998667153942	0.198192088779684	0.000308903454591494	0.000372653447450851	0.000380583240359533
104	0.455496124527524	0.17	0.199344510254869	0.189838955185436	0.208850065324303	0.18262832464565	0.481358465615075	0.459670865028505	0.503046066201645	2	1.49	2.7	0.186194378483565	0.194979162595923	0.203763946708281	0.220263269363832	0.230655448144966	0.2410476269261	0.22504988450313	0.235647363620041	0.246219293746674	0.199344510254869	2.21359137756242	-0.00802430754843995	0.340292860329495	-0.00535829912411563	-0.00241291620382272	-0.00804421205101207	0.176874828203351	0.18035985466395	0.173696811228772	0.201420977343499	0.204998667153942	0.198192088779684	0.000308903454591494	0.000372653447450851	0.000380583240359533
104	0.455496124527524	0.17	0.199349919365217	0.189909524637786	0.208790314092649	0.192345121027942	0.496665211566305	0.474990504715756	0.518339918416854	2.01	1.49	2.72	0.191986707697578	0.200747420948124	0.20950813419867	0.227010083661413	0.237368979190123	0.247727874718833	0.231855712018427	0.242372227426199	0.253043320706888	0.199349919365217	2.22213963260526	0.00108042071131184	0.350158450784685	-0.00535829912411563	-0.00241291620382272	-0.00804421205101207	0.176874828203351	0.18035985466395	0.173696811228772	0.201420977343499	0.204998667153942	0.198192088779684	0.000308903454591494	0.000372653447450851	0.000380583240359533
104	0.455496124527524	0.17	0.199374318244592	0.189946580290935	0.208802056198248	0.190036526170816	0.498236313082007	0.476330129611515	0.520142496552498	2.01	1.47	2.69	0.192524898675577	0.201379022088817	0.210233145502057	0.227645620077738	0.238114927832307	0.248584235586876	0.232473329688796	0.243041885643947	0.25374534313728	0.199374318244592	2.21045741429087	-0.00927275778382027	0.337050114286254	-0.00535829912411563	-0.00241291620382272	-0.00804421205101207	0.176874828203351	0.18035985466395	0.173696811228772	0.201420977343499	0.204998667153942	0.198192088779684	0.000308903454591494	0.000372653447450851	0.000380583240359533
104	0.455496124527524	0.17	0.199381423667829	0.190125163260518	0.208637684075139	0.193633787940555	0.489146431741016	0.4678879792006	0.510404884281432	2	1.49	2.73	0.189505002388586	0.198115146864476	0.206725291340366	0.224175102380931	0.234360480049428	0.244545857717924	0.228859476843218	0.239217606517468	0.249640568097909	0.199381423667829	2.22187089634962	-0.00758128092919902	0.340406403425976	-0.00535829912411563	-0.00241291620382272	-0.00804421205101207	0.176874828203351	0.18035985466395	0.173696811228772	0.201420977343499	0.204998667153942	0.198192088779684	0.000308903454591494	0.000372653447450851	0.000380583240359533
104	0.455496124527524	0.17	0.199389584234434	0.190154896757327	0.208624271711541	0.199668337867057	0.502920621509687	0.481477055486545	0.524364187532829	1.98	1.48	2.7	0.196480832271892	0.205231508240961	0.21398218421003	0.23280676689349	0.243175292703032	0.253543818512575	0.23774689300233	0.248291004646461	0.258941393234022	0.199389584234434	2.2099784130456	-0.00276519363599919	0.342553300102532	-0.00535829912411563	-0.00241291620382272	-0.00804421205101207	0.176874828203351	0.18035985466395	0.173696811228772	0.201420977343499	0.204998667153942	0.198192088779684	0.000308903454591494	0.000372653447450851	0.000380583240359533
104	0.455496124527524	0.17	0.199394428142398	0.189896763766271	0.208892092518525	0.192175772516214	0.49957305342074	0.477759556548954	0.521386550292526	2.01	1.48	2.71	0.192539432801818	0.201330378493111	0.210121324184403	0.227519655848345	0.237907724978699	0.248295794109052	0.232330752858422	0.242959826315564	0.253478316050791	0.199394428142398	2.21871576612328	0.0123144151470499	0.3610349503221	-0.00535829912411563	-0.00241291620382272	-0.00804421205101207	0.176874828203351	0.18035985466395	0.173696811228772	0.201420977343499	0.204998667153942	0.198192088779684	0.000308903454591494	0.000372653447450851	0.000380583240359533
104	0.455496124527524	0.17	0.199398054339322	0.18986842160719	0.208927687071454	0.183150566860903	0.483322370658491	0.461584302942555	0.505060438374426	1.99	1.47	2.66	0.18789362989995	0.196742380657114	0.205591131414278	0.222511106594575	0.232990149040051	0.243469191485527	0.227405942534051	0.238054842644388	0.24882746339463	0.199398054339322	2.194592867941	-0.00393247964378281	0.338927608500068	-0.00535829912411563	-0.00241291620382272	-0.00804421205101207	0.176874828203351	0.18035985466395	0.173696811228772	0.201420977343499	0.204998667153942	0.198192088779684	0.000308903454591494	0.000372653447450851	0.000380583240359533
104	0.455496124527524	0.17	0.199402417392672	0.190148261512349	0.208656573272996	0.197735650360665	0.499762157310901	0.47832353890836	0.521200775713442	2.01	1.47	2.71	0.193452245973673	0.202122839292182	0.21079343261069	0.228773178398637	0.239026867530513	0.249280556662388	0.233398404935781	0.243963479599915	0.254379208920181	0.199402417392672	2.21376403073266	0.00311982691007327	0.349242331301681	-0.00535829912411563	-0.00241291620382272	-0.00804421205101207	0.176874828203351	0.18035985466395	0.173696811228772	0.201420977343499	0.204998667153942	0.198192088779684	0.000308903454591494	0.000372653447450851	0.000380583240359533
104	0.455496124527524	0.17	0.199430169181047	0.190190095196307	0.208670243165786	0.186324503443339	0.484048367172112	0.46250584443983	0.505590889904393	2.01	1.48	2.72	0.18682021782603	0.195521899843133	0.204223581860236	0.22087043358138	0.231158101063893	0.241445768546406	0.225408682338912	0.235895736488055	0.246448288834952	0.199430169181047	2.22793598933211	0.00711187079965596	0.356478100863407	-0.00535829912411563	-0.00241291620382272	-0.00804421205101207	0.176874828203351	0.18035985466395	0.173696811228772	0.201420977343499	0.204998667153942	0.198192088779684	0.000308903454591494	0.000372653447450851	0.000380583240359533
104	0.455496124527524	0.17	0.199431975342885	0.190061519810247	0.208802430875523	0.189672869468003	0.49383275986445	0.472094506448944	0.515571013279956	1.98	1.48	2.68	0.193133701149064	0.202026813187654	0.210919925226243	0.228965517652816	0.239508555917736	0.250051594182655	0.233902133315678	0.244603841277228	0.255396870430826	0.199431975342885	2.19849837274498	-0.0140939821214266	0.329530056264277	-0.00535829912411563	-0.00241291620382272	-0.00804421205101207	0.176874828203351	0.18035985466395	0.173696811228772	0.201420977343499	0.204998667153942	0.198192088779684	0.000308903454591494	0.000372653447450851	0.000380583240359533
104	0.455496124527524	0.17	0.199438816088728	0.190061958770038	0.208815673407417	0.190198899558247	0.488779071303323	0.467300027133476	0.51025811547317	2	1.48	2.71	0.189708728248063	0.198428526914545	0.207148325581028	0.224529378784966	0.234849678730023	0.24516997867508	0.229324598597668	0.239830672665545	0.25036621249133	0.199438816088728	2.21171701048035	0.00495291971480362	0.351812798307851	-0.00535829912411563	-0.00241291620382272	-0.00804421205101207	0.176874828203351	0.18035985466395	0.173696811228772	0.201420977343499	0.204998667153942	0.198192088779684	0.000308903454591494	0.000372653447450851	0.000380583240359533
104	0.455496124527524	0.17	0.199441815479429	0.190032211973556	0.208851418985302	0.185330863954985	0.486680630176684	0.464949716527185	0.508411543826182	2.01	1.48	2.73	0.188048783188245	0.196837845153654	0.205626907119064	0.222384522938633	0.232778375635351	0.243172228332069	0.226919708799585	0.237588266190301	0.248214251015534	0.199441815479429	2.22612486757386	-0.0059326227094403	0.344054919087054	-0.00535829912411563	-0.00241291620382272	-0.00804421205101207	0.176874828203351	0.18035985466395	0.173696811228772	0.201420977343499	0.204998667153942	0.198192088779684	0.000308903454591494	0.000372653447450851	0.000380583240359533
104	0.455496124527524	0.17	0.199447113778981	0.189988406219722	0.20890582133824	0.189091415899595	0.489812324611993	0.468210177542995	0.511414471680992	1.99	1.47	2.7	0.190783697832758	0.199586021440028	0.208388345047298	0.225983343573218	0.23640969835395	0.246836053134682	0.230637773204671	0.241307478812178	0.251859438074007	0.199447113778981	2.20083185107629	0.0049637480544773	0.348936472873874	-0.00535829912411563	-0.00241291620382272	-0.00804421205101207	0.176874828203351	0.18035985466395	0.173696811228772	0.201420977343499	0.204998667153942	0.198192088779684	0.000308903454591494	0.000372653447450851	0.000380583240359533
104	0.455496124527524	0.17	0.199459081647652	0.190127559778928	0.208790603516375	0.191067031123737	0.493414373903684	0.471792548549864	0.515036199257505	2	1.49	2.7	0.191040124167272	0.199795320096104	0.208550516024936	0.225979236981195	0.236335660817509	0.246692084653823	0.230832038046447	0.241390932227134	0.252162820951435	0.199459081647652	2.218769038854	-0.00249310887843325	0.346339788970103	-0.00535829912411563	-0.00241291620382272	-0.00804421205101207	0.176874828203351	0.18035985466395	0.173696811228772	0.201420977343499	0.204998667153942	0.198192088779684	0.000308903454591494	0.000372653447450851	0.000380583240359533
104	0.455496124527524	0.17	0.199483951818454	0.190245082412558	0.20872282122435	0.193513737628072	0.494364016090765	0.472870542606043	0.515857489575487	2.04	1.51	2.73	0.189007201644688	0.197598181439249	0.20618916123381	0.22295256769942	0.233086472585499	0.243220377471578	0.227788258934301	0.238152834309884	0.24848627312158	0.199483951818454	2.23777397512702	0.00752773490118682	0.360610709165212	-0.00535829912411563	-0.00241291620382272	-0.00804421205101207	0.176874828203351	0.18035985466395	0.173696811228772	0.201420977343499	0.204998667153942	0.198192088779684	0.000308903454591494	0.000372653447450851	0.000380583240359533
104	0.455496124527524	0.17	0.199495081556191	0.19009128809538	0.208898875017002	0.192799020555242	0.497034030110293	0.475374864568801	0.518693195651786	2	1.48	2.71	0.192677172316474	0.201455984749173	0.210234797181871	0.227963402154552	0.238349935883352	0.248736469612151	0.232714193895829	0.243308178709475	0.25390777901689	0.199495081556191	2.21911152040901	0.00191508817183686	0.349937723512838	-0.00535829912411563	-0.00241291620382272	-0.00804421205101207	0.176874828203351	0.18035985466395	0.173696811228772	0.201420977343499	0.204998667153942	0.198192088779684	0.000308903454591494	0.000372653447450851	0.000380583240359533
104	0.455496124527524	0.17	0.199496948620266	0.19015867323375	0.208835224006783	0.191694333679301	0.493188502964696	0.471620333580134	0.514756672349259	2.02	1.49	2.71	0.189961356563096	0.198648680715921	0.207336004868746	0.224446808750434	0.234711223671237	0.244975638592039	0.229283419647426	0.239725511351095	0.250311885560359	0.199496948620266	2.22700836578294	0.00294770292344812	0.352876478712615	-0.00535829912411563	-0.00241291620382272	-0.00804421205101207	0.176874828203351	0.18035985466395	0.173696811228772	0.201420977343499	0.204998667153942	0.198192088779684	0.000308903454591494	0.000372653447450851	0.000380583240359533
104	0.455496124527524	0.17	0.199500786183219	0.190198328739792	0.208803243626646	0.189991768400732	0.489740032678728	0.468204277900073	0.511275787457383	2	1.47	2.69	0.190218550683679	0.198967936913655	0.207717323143632	0.225169411693441	0.235526414956275	0.24588341821911	0.229901657245216	0.24049166434084	0.251048836997523	0.199500786183219	2.20783957777472	-0.00695967921060221	0.339028684725742	-0.00535829912411563	-0.00241291620382272	-0.00804421205101207	0.176874828203351	0.18035985466395	0.173696811228772	0.201420977343499	0.204998667153942	0.198192088779684	0.000308903454591494	0.000372653447450851	0.000380583240359533
104	0.455496124527524	0.17	0.199509959712779	0.190173279427099	0.208846639998459	0.195528976966604	0.504241288589991	0.482458914588511	0.526023662591472	2	1.46	2.69	0.195323458794388	0.20414205142906	0.212960644063732	0.231036814104886	0.241467816913146	0.251898819721407	0.23578222382348	0.246471333498608	0.257119205609956	0.199509959712779	2.21171645331099	0.0033925331925849	0.349203926532972	-0.00535829912411563	-0.00241291620382272	-0.00804421205101207	0.176874828203351	0.18035985466395	0.173696811228772	0.201420977343499	0.204998667153942	0.198192088779684	0.000308903454591494	0.000372653447450851	0.000380583240359533
104	0.455496124527524	0.17	0.199525057648735	0.190012891750822	0.209037223546648	0.185944610237846	0.489465376086857	0.467654439019219	0.511276313154496	2.01	1.47	2.73	0.189111838994021	0.197931826734744	0.206751814475466	0.223633804646877	0.234063862468159	0.244493920289441	0.228085182233411	0.238806512270344	0.24938012532743	0.199525057648735	2.21354514573801	0.00693057394801363	0.353933786465707	-0.00535829912411563	-0.00241291620382272	-0.00804421205101207	0.176874828203351	0.18035985466395	0.173696811228772	0.201420977343499	0.204998667153942	0.198192088779684	0.000308903454591494	0.000372653447450851	0.000380583240359533
104	0.455496124527524	0.17	0.199543080733514	0.190237009466794	0.208849152000234	0.192654729151399	0.497279703345759	0.475599781249445	0.518959625442073	2.02	1.49	2.73	0.191345668174859	0.20006804220245	0.208790416230041	0.226027013551141	0.236330315273816	0.246633616996491	0.230706393373053	0.241272123180613	0.251634484139504	0.199543080733514	2.23482566172863	-0.00467356337798304	0.34650453138268	-0.00535829912411563	-0.00241291620382272	-0.00804421205101207	0.176874828203351	0.18035985466395	0.173696811228772	0.201420977343499	0.204998667153942	0.198192088779684	0.000308903454591494	0.000372653447450851	0.000380583240359533
104	0.455496124527524	0.17	0.199547046879026	0.190149167115618	0.208944926642433	0.192171258459658	0.497585978866881	0.475858930290959	0.519313027442803	2	1.49	2.71	0.193038838911305	0.201852720427621	0.210666601943937	0.228433691687515	0.238863652332862	0.24929361297821	0.233328243619643	0.244073400844172	0.254546785520506	0.199547046879026	2.22094175329429	0.00484362877952547	0.352982050406708	-0.00535829912411563	-0.00241291620382272	-0.00804421205101207	0.176874828203351	0.18035985466395	0.173696811228772	0.201420977343499	0.204998667153942	0.198192088779684	0.000308903454591494	0.000372653447450851	0.000380583240359533
104	0.455496124527524	0.17	0.199565340283436	0.190301820616248	0.208828859950625	0.197743429227189	0.4996505963189	0.478217289118963	0.521083903518837	1.99	1.48	2.72	0.194629329343431	0.203352456467549	0.212075583591666	0.230478793871071	0.240808664631725	0.25113853539238	0.235205548412762	0.245781744967962	0.256298912198554	0.199565340283436	2.2209004959884	-0.0023613300781443	0.345964216035337	-0.00535829912411563	-0.00241291620382272	-0.00804421205101207	0.176874828203351	0.18035985466395	0.173696811228772	0.201420977343499	0.204998667153942	0.198192088779684	0.000308903454591494	0.000372653447450851	0.000380583240359533
104	0.455496124527524	0.17	0.199567914596497	0.190232234883254	0.20890359430974	0.188879877075292	0.487680475160462	0.466157501284198	0.509203449036726	2.02	1.48	2.73	0.187294440735523	0.195942018740843	0.204589596746163	0.221177622946959	0.231389622512744	0.241601622078528	0.225721362072216	0.236120259304335	0.246527205820848	0.199567914596497	2.22762072483973	-0.0049723001120363	0.344635046501068	-0.00535829912411563	-0.00241291620382272	-0.00804421205101207	0.176874828203351	0.18035985466395	0.173696811228772	0.201420977343499	0.204998667153942	0.198192088779684	0.000308903454591494	0.000372653447450851	0.000380583240359533
104	0.455496124527524	0.17	0.199568204559595	0.190280431201619	0.20885597791757	0.196418151401604	0.499975731812879	0.478438477210523	0.521512986415235	1.99	1.47	2.71	0.194608316982246	0.203368751333219	0.212129185684193	0.230425363253379	0.240798127885863	0.251170892518346	0.235099297302975	0.245757428994693	0.256298970719638	0.199568204559595	2.21626070117009	0.000286401440850536	0.347791169931342	-0.00535829912411563	-0.00241291620382272	-0.00804421205101207	0.176874828203351	0.18035985466395	0.173696811228772	0.201420977343499	0.204998667153942	0.198192088779684	0.000308903454591494	0.000372653447450851	0.000380583240359533
104	0.455496124527524	0.17	0.199574870765683	0.190237984500965	0.2089117570304	0.189876908258103	0.486680851512234	0.465271630915799	0.50809007210867	2.01	1.48	2.71	0.187746476995945	0.196385528842494	0.205024580689042	0.221916921446323	0.232128307676716	0.24233969390711	0.226582537804097	0.237061782919773	0.247457180498598	0.199574870765683	2.22168772929646	-0.00391735799351593	0.343590224355364	-0.00535829912411563	-0.00241291620382272	-0.00804421205101207	0.176874828203351	0.18035985466395	0.173696811228772	0.201420977343499	0.204998667153942	0.198192088779684	0.000308903454591494	0.000372653447450851	0.000380583240359533
104	0.455496124527524	0.17	0.199584064509541	0.190276352062931	0.208891776956151	0.196435049389289	0.497794789873603	0.476352630616423	0.519236949130783	2	1.49	2.72	0.193539704568174	0.202251547226769	0.210963389885365	0.229103543513538	0.239416228593171	0.249728913672803	0.233942195062883	0.244476781958474	0.255040433244693	0.199584064509541	2.21696492006728	-0.00596075381455313	0.341062571440666	-0.00535829912411563	-0.00241291620382272	-0.00804421205101207	0.176874828203351	0.18035985466395	0.173696811228772	0.201420977343499	0.204998667153942	0.198192088779684	0.000308903454591494	0.000372653447450851	0.000380583240359533
104	0.455496124527524	0.17	0.199640645060328	0.19028833049464	0.208992959626016	0.190539177799728	0.485914060340888	0.464584475261724	0.507243645420052	1.99	1.46	2.67	0.189492435292247	0.198192241755102	0.206892048217957	0.224501853821039	0.234808981257461	0.245116108693883	0.229281677522795	0.239741547283347	0.25020750430171	0.199640645060328	2.19208848276061	-0.00377332790090952	0.337067046470844	-0.00535829912411563	-0.00241291620382272	-0.00804421205101207	0.176874828203351	0.18035985466395	0.173696811228772	0.201420977343499	0.204998667153942	0.198192088779684	0.000308903454591494	0.000372653447450851	0.000380583240359533
104	0.455496124527524	0.17	0.199653700996418	0.190381689672191	0.208925712320644	0.193406611318515	0.495417220357743	0.473870561419421	0.516963879296064	2.02	1.48	2.73	0.190648523672093	0.199317217300903	0.207985910929712	0.225203147725104	0.235443022937724	0.245682898150345	0.229738229504279	0.240321229327497	0.2507555040238	0.199653700996418	2.22803738702858	-0.000297370042556145	0.348783314548249	-0.00535829912411563	-0.00241291620382272	-0.00804421205101207	0.176874828203351	0.18035985466395	0.173696811228772	0.201420977343499	0.204998667153942	0.198192088779684	0.000308903454591494	0.000372653447450851	0.000380583240359533
104	0.455496124527524	0.17	0.199664523109166	0.190393940717503	0.208935105500828	0.195785128570714	0.497098657393368	0.475642301823413	0.518555012963323	1.99	1.46	2.71	0.193318490946532	0.202039141452374	0.210759791958215	0.228858987682275	0.239182879809333	0.249506771936392	0.233528530703211	0.244142923512709	0.254511201178457	0.199664523109166	2.2118883477076	0.00658083824859842	0.35219567742843	-0.00535829912411563	-0.00241291620382272	-0.00804421205101207	0.176874828203351	0.18035985466395	0.173696811228772	0.201420977343499	0.204998667153942	0.198192088779684	0.000308903454591494	0.000372653447450851	0.000380583240359533
104	0.455496124527524	0.17	0.199665186735779	0.190430444491401	0.208899928980157	0.191867566809926	0.48965939497121	0.468257523877745	0.511061266064674	1.99	1.46	2.69	0.190452859402485	0.199157572810097	0.207862286217709	0.225501435623452	0.235808056255274	0.246114676887096	0.230183075804109	0.240631434452217	0.251206330530644	0.199665186735779	2.20080659740738	0.00571642683775301	0.348461139098718	-0.00535829912411563	-0.00241291620382272	-0.00804421205101207	0.176874828203351	0.18035985466395	0.173696811228772	0.201420977343499	0.204998667153942	0.198192088779684	0.000308903454591494	0.000372653447450851	0.000380583240359533
104	0.455496124527524	0.17	0.199667164073902	0.190407492408439	0.208926835739365	0.194356728689705	0.493181198977278	0.471796886999167	0.514565510955389	1.98	1.46	2.71	0.193215670324475	0.201973218937308	0.210730767550141	0.229115520406697	0.23950023870903	0.249884957011363	0.233705882830918	0.244161980703939	0.254843748007988	0.199667164073902	2.2068601730289	-0.00340745612447827	0.340895057434769	-0.00535829912411563	-0.00241291620382272	-0.00804421205101207	0.176874828203351	0.18035985466395	0.173696811228772	0.201420977343499	0.204998667153942	0.198192088779684	0.000308903454591494	0.000372653447450851	0.000380583240359533
104	0.455496124527524	0.17	0.199676606697504	0.19031965570088	0.209033557694128	0.189124665755886	0.493906318736811	0.472125976058229	0.515686661415392	2.02	1.5	2.72	0.189902302233004	0.198662966606142	0.20742363097928	0.224310438479369	0.234658435548399	0.245006432617429	0.229135349221673	0.239777415223611	0.250345182401361	0.199676606697504	2.2300012563016	0.00167293592561474	0.353494513830387	-0.00535829912411563	-0.00241291620382272	-0.00804421205101207	0.176874828203351	0.18035985466395	0.173696811228772	0.201420977343499	0.204998667153942	0.198192088779684	0.000308903454591494	0.000372653447450851	0.000380583240359533
104	0.455496124527524	0.17	0.199684932538948	0.190398216178009	0.208971648899888	0.196103173036279	0.50152816185065	0.479902453619986	0.523153870081313	2.01	1.48	2.72	0.193770183219929	0.202501994058793	0.211233804897657	0.22906748772196	0.239389890987956	0.249712294253951	0.233898572544695	0.244406505888344	0.254976755209827	0.199684932538948	2.22222380164536	0.00348142568096251	0.351709951918591	-0.00535829912411563	-0.00241291620382272	-0.00804421205101207	0.176874828203351	0.18035985466395	0.173696811228772	0.201420977343499	0.204998667153942	0.198192088779684	0.000308903454591494	0.000372653447450851	0.000380583240359533
104	0.455496124527524	0.17	0.199703364811681	0.190385519405984	0.209021210217377	0.191958644329409	0.495531880371082	0.473879695554867	0.517184065187298	2	1.47	2.72	0.19242131044047	0.201213292488481	0.210005274536492	0.227750482234717	0.238156700478684	0.24856291872265	0.232433477612722	0.243052900444909	0.253557906991864	0.199703364811681	2.21689448628716	0.00681758601601272	0.353583841698501	-0.00535829912411563	-0.00241291620382272	-0.00804421205101207	0.176874828203351	0.18035985466395	0.173696811228772	0.201420977343499	0.204998667153942	0.198192088779684	0.000308903454591494	0.000372653447450851	0.000380583240359533
104	0.455496124527524	0.17	0.199710391898069	0.190289847253799	0.20913093654234	0.1907135937773	0.493334490682593	0.471691416643077	0.514977564722109	2.01	1.48	2.72	0.190730159729531	0.199481616344902	0.208233072960274	0.225543931611691	0.235892782234786	0.246241632857881	0.230346320090212	0.240758693695749	0.251457187073811	0.199710391898069	2.21956252004296	0.00334438566255394	0.351623526300311	-0.00535829912411563	-0.00241291620382272	-0.00804421205101207	0.176874828203351	0.18035985466395	0.173696811228772	0.201420977343499	0.204998667153942	0.198192088779684	0.000308903454591494	0.000372653447450851	0.000380583240359533
104	0.455496124527524	0.17	0.199713314035617	0.190265954554144	0.20916067351709	0.189708538301855	0.49588694581779	0.474060800824022	0.517713090811559	2.02	1.49	2.7	0.190824211413571	0.199609913372886	0.208395615332201	0.225435829088094	0.235815078087198	0.246194327086302	0.230302289101007	0.240918330828515	0.251572221695642	0.199713314035617	2.22053264429124	-0.00732425930958015	0.341516552040142	-0.00535829912411563	-0.00241291620382272	-0.00804421205101207	0.176874828203351	0.18035985466395	0.173696811228772	0.201420977343499	0.204998667153942	0.198192088779684	0.000308903454591494	0.000372653447450851	0.000380583240359533
104	0.455496124527524	0.17	0.199717363076116	0.190384756915387	0.209049969236845	0.192061007432059	0.496437286871358	0.474752695418865	0.518121878323852	2.03	1.49	2.72	0.190091237592208	0.198773759809906	0.207456282027603	0.224314861179885	0.234560566298246	0.244806271416607	0.229118070984786	0.239570421956801	0.250172113156896	0.199717363076116	2.23033914743342	-0.000848991759269768	0.350365552013499	-0.00535829912411563	-0.00241291620382272	-0.00804421205101207	0.176874828203351	0.18035985466395	0.173696811228772	0.201420977343499	0.204998667153942	0.198192088779684	0.000308903454591494	0.000372653447450851	0.000380583240359533
104	0.455496124527524	0.17	0.199723072531131	0.190372116410255	0.209074028652008	0.189024617641614	0.49494542723692	0.473112139640003	0.516778714833838	2.02	1.49	2.74	0.18995836263478	0.19872460474812	0.207490846861461	0.224290511391091	0.23464112138429	0.244991731377488	0.228894252589134	0.239441641802238	0.250010236426988	0.199723072531131	2.23602935215462	-0.00747793672655827	0.344916841073012	-0.00535829912411563	-0.00241291620382272	-0.00804421205101207	0.176874828203351	0.18035985466395	0.173696811228772	0.201420977343499	0.204998667153942	0.198192088779684	0.000308903454591494	0.000372653447450851	0.000380583240359533
104	0.455496124527524	0.17	0.19973532051781	0.190377932847272	0.209092708188349	0.185124232799098	0.485955087489537	0.46424171080339	0.507668464175684	2.02	1.49	2.73	0.187008743111502	0.195755461013597	0.204502178915691	0.220963101109948	0.23129792225266	0.241632743395372	0.225605382590675	0.236094932669039	0.246642532345031	0.19973532051781	2.22636100137377	-0.00438634725453744	0.345168584761324	-0.00535829912411563	-0.00241291620382272	-0.00804421205101207	0.176874828203351	0.18035985466395	0.173696811228772	0.201420977343499	0.204998667153942	0.198192088779684	0.000308903454591494	0.000372653447450851	0.000380583240359533
104	0.455496124527524	0.17	0.199826989292648	0.190452777164449	0.209201201420847	0.196296602164058	0.502988560545737	0.481313177201429	0.524663943890045	2.02	1.49	2.73	0.193883898341482	0.202615235898612	0.211346573455743	0.229086121722506	0.239402750774858	0.24971937982721	0.233936682917101	0.244360640644711	0.254965366531041	0.199826989292648	2.21954100712668	0.00776936609758411	0.356686650971992	-0.00535829912411563	-0.00241291620382272	-0.00804421205101207	0.176874828203351	0.18035985466395	0.173696811228772	0.201420977343499	0.204998667153942	0.198192088779684	0.000308903454591494	0.000372653447450851	0.000380583240359533
104	0.455496124527524	0.17	0.199831470276844	0.19040631986504	0.209256620688647	0.190329503269851	0.49500270291879	0.473259383874714	0.516746021962866	2.01	1.5	2.71	0.191224320375105	0.200009886068195	0.208795451761285	0.226092637394454	0.236480184933682	0.246867732472909	0.230980932573948	0.241745706837244	0.252242004713787	0.199831470276844	2.22102168995804	0.00342650705020085	0.352617492793929	-0.00535829912411563	-0.00241291620382272	-0.00804421205101207	0.176874828203351	0.18035985466395	0.173696811228772	0.201420977343499	0.204998667153942	0.198192088779684	0.000308903454591494	0.000372653447450851	0.000380583240359533
104	0.455496124527524	0.17	0.199844984808394	0.190552376692891	0.209137592923897	0.18931060018257	0.490177937757604	0.468575104712635	0.511780770802572	2.01	1.48	2.73	0.189168693949097	0.197889984669874	0.20661127539065	0.223620697480679	0.233930337375093	0.244239977269507	0.22823920818222	0.238734121079779	0.249274537623836	0.199844984808394	2.22218931939154	0.00243292241073837	0.351201313230972	-0.00535829912411563	-0.00241291620382272	-0.00804421205101207	0.176874828203351	0.18035985466395	0.173696811228772	0.201420977343499	0.204998667153942	0.198192088779684	0.000308903454591494	0.000372653447450851	0.000380583240359533
104	0.455496124527524	0.17	0.199846723403467	0.190354948912113	0.20933849789482	0.187845325998025	0.489610176086421	0.467928803092457	0.511291549080386	2.01	1.48	2.71	0.189227018350025	0.197994808531499	0.206762598712972	0.223771089411348	0.234139471145341	0.244507852879335	0.228401331423072	0.238994296701009	0.249664114496437	0.199846723403467	2.21305106559453	0.00174611996238269	0.348272082423325	-0.00535829912411563	-0.00241291620382272	-0.00804421205101207	0.176874828203351	0.18035985466395	0.173696811228772	0.201420977343499	0.204998667153942	0.198192088779684	0.000308903454591494	0.000372653447450851	0.000380583240359533
104	0.455496124527524	0.17	0.199852859299412	0.190285630256367	0.209420088342457	0.181153984480154	0.48366410518382	0.461764403435304	0.505563806932337	1.98	1.47	2.66	0.189136416012896	0.198106425545141	0.207076435077385	0.224285949060197	0.234922965153815	0.245559981247433	0.229194033308704	0.240051166035396	0.250818266321533	0.199852859299412	2.18662174399424	0.00879772713723469	0.350622393714752	-0.00535829912411563	-0.00241291620382272	-0.00804421205101207	0.176874828203351	0.18035985466395	0.173696811228772	0.201420977343499	0.204998667153942	0.198192088779684	0.000308903454591494	0.000372653447450851	0.000380583240359533
104	0.455496124527524	0.17	0.199855207482198	0.190330635134102	0.209379779830295	0.184803730946155	0.490711567012451	0.468762342166817	0.512660791858085	1.99	1.48	2.67	0.190527351157986	0.199448561958493	0.208369772759001	0.225556029999955	0.236117415957012	0.246678801914068	0.230571403039357	0.241282790377704	0.252052016159115	0.199855207482198	2.19692399197461	0.000236827072695459	0.344712910986554	-0.00535829912411563	-0.00241291620382272	-0.00804421205101207	0.176874828203351	0.18035985466395	0.173696811228772	0.201420977343499	0.204998667153942	0.198192088779684	0.000308903454591494	0.000372653447450851	0.000380583240359533
104	0.455496124527524	0.17	0.199859810045768	0.190313594121127	0.209406025970409	0.188134570402026	0.492796136965143	0.470994345362226	0.51459792856806	1.99	1.46	2.7	0.192051019423709	0.200940842292779	0.209830665161848	0.227518743451439	0.238050326854359	0.248581910257278	0.232129334739841	0.242940965377693	0.253701819631607	0.199859810045768	2.19707753142656	-0.00386954797238225	0.338825737151798	-0.00535829912411563	-0.00241291620382272	-0.00804421205101207	0.176874828203351	0.18035985466395	0.173696811228772	0.201420977343499	0.204998667153942	0.198192088779684	0.000308903454591494	0.000372653447450851	0.000380583240359533
104	0.455496124527524	0.17	0.199865515310477	0.190539714968792	0.209191315652162	0.191836589922157	0.491990702884887	0.470484787496101	0.513496618273672	2	1.47	2.7	0.191080867115178	0.199815196194051	0.208549525272924	0.226173698950599	0.236512125531162	0.246850552111724	0.23079152763562	0.241496450114937	0.252035747212729	0.199865515310477	2.21055021252815	-0.00908982686676389	0.336847659716502	-0.00535829912411563	-0.00241291620382272	-0.00804421205101207	0.176874828203351	0.18035985466395	0.173696811228772	0.201420977343499	0.204998667153942	0.198192088779684	0.000308903454591494	0.000372653447450851	0.000380583240359533
104	0.455496124527524	0.17	0.199890262639713	0.190627432329154	0.209153092950271	0.19059141211803	0.488468165502983	0.467030096076183	0.509906234929783	1.99	1.47	2.71	0.190457478844626	0.199200043164631	0.207942607484637	0.225636818692804	0.2359942192651	0.246351619837395	0.230332085288836	0.240806246011925	0.251442535419596	0.199890262639713	2.20856861659979	-0.00753901972989725	0.337822849554692	-0.00535829912411563	-0.00241291620382272	-0.00804421205101207	0.176874828203351	0.18035985466395	0.173696811228772	0.201420977343499	0.204998667153942	0.198192088779684	0.000308903454591494	0.000372653447450851	0.000380583240359533
104	0.455496124527524	0.17	0.199906865385889	0.190534706008609	0.20927902476317	0.189262131296633	0.48841897306729	0.466890260459922	0.509947685674658	1.99	1.48	2.69	0.190121514153926	0.198888181153288	0.20765484815265	0.225166969047398	0.235549612198957	0.245932255350515	0.230034315847229	0.240554211822746	0.251194895719406	0.199906865385889	2.20045623353362	0.00471277559444114	0.348376516593891	-0.00535829912411563	-0.00241291620382272	-0.00804421205101207	0.176874828203351	0.18035985466395	0.173696811228772	0.201420977343499	0.204998667153942	0.198192088779684	0.000308903454591494	0.000372653447450851	0.000380583240359533
104	0.455496124527524	0.17	0.199936826946023	0.190668250862066	0.209205403029981	0.192750679370433	0.495247908683441	0.473663224257413	0.516832593109468	2	1.47	2.72	0.192355063307293	0.201120623153629	0.209886182999964	0.227677626891461	0.238052824871046	0.24842802285063	0.232210984068161	0.242868690336289	0.253353803820653	0.199936826946023	2.21213037498744	0.0041341248311204	0.349898824878631	-0.00535829912411563	-0.00241291620382272	-0.00804421205101207	0.176874828203351	0.18035985466395	0.173696811228772	0.201420977343499	0.204998667153942	0.198192088779684	0.000308903454591494	0.000372653447450851	0.000380583240359533
104	0.455496124527524	0.17	0.199947030016653	0.190460763845671	0.209433296187636	0.187413119635907	0.490938287413341	0.469167257261641	0.51270931756504	2.01	1.49	2.74	0.189215293898142	0.197995556810483	0.206775819722824	0.223626835470001	0.234003916356171	0.24438099724234	0.228281273779229	0.238917789492916	0.249409841001034	0.199947030016653	2.22359981359801	-0.0047882997438575	0.344949042867933	-0.00535829912411563	-0.00241291620382272	-0.00804421205101207	0.176874828203351	0.18035985466395	0.173696811228772	0.201420977343499	0.204998667153942	0.198192088779684	0.000308903454591494	0.000372653447450851	0.000380583240359533
104	0.455496124527524	0.17	0.199948878806885	0.190636267862717	0.209261489751053	0.190750168583222	0.485498507737095	0.46420172939239	0.5067952860818	2	1.46	2.76	0.188119266727851	0.196749855698546	0.205380444669241	0.222563292527688	0.232774114264251	0.242984936000813	0.226757397587835	0.237118757543067	0.24757557785321	0.199948878806885	2.21552968933728	0.00787414257619108	0.353491698513901	-0.00535829912411563	-0.00241291620382272	-0.00804421205101207	0.176874828203351	0.18035985466395	0.173696811228772	0.201420977343499	0.204998667153942	0.198192088779684	0.000308903454591494	0.000372653447450851	0.000380583240359533
104	0.455496124527524	0.17	0.199956515277434	0.190588840605668	0.2093241899492	0.193734066871201	0.493732479959378	0.472281604408236	0.51518335551052	2.01	1.5	2.7	0.190975442446804	0.199649484397651	0.208323526348499	0.225835679294121	0.236093061767477	0.246350444240834	0.230804258088483	0.241387134786618	0.251773043545108	0.199956515277434	2.21643668336168	0.011381685551863	0.360054153548934	-0.00535829912411563	-0.00241291620382272	-0.00804421205101207	0.176874828203351	0.18035985466395	0.173696811228772	0.201420977343499	0.204998667153942	0.198192088779684	0.000308903454591494	0.000372653447450851	0.000380583240359533
104	0.455496124527524	0.17	0.19997036794068	0.190648731532667	0.209292004348692	0.198352429274328	0.495915398539487	0.474683064405809	0.517147732673164	2	1.47	2.71	0.192774804987944	0.201397524817188	0.210020244646433	0.228175879208283	0.238382071238033	0.248588263267783	0.232847584271497	0.2432671277639	0.253644655112294	0.19997036794068	2.20488642925742	0.00305503306369123	0.347498976860663	-0.00535829912411563	-0.00241291620382272	-0.00804421205101207	0.176874828203351	0.18035985466395	0.173696811228772	0.201420977343499	0.204998667153942	0.198192088779684	0.000308903454591494	0.000372653447450851	0.000380583240359533
104	0.455496124527524	0.17	0.199975473369891	0.190515482802471	0.20943546393731	0.188018389581403	0.495114428526046	0.473201739120074	0.517027117932018	2	1.48	2.71	0.191575264136516	0.20044659514366	0.209317926150805	0.226603182266147	0.237096561180258	0.247589940094368	0.231400810051514	0.242104208584028	0.252819484432496	0.199975473369891	2.22044846360392	0.00628078793142453	0.354229208051116	-0.00535829912411563	-0.00241291620382272	-0.00804421205101207	0.176874828203351	0.18035985466395	0.173696811228772	0.201420977343499	0.204998667153942	0.198192088779684	0.000308903454591494	0.000372653447450851	0.000380583240359533
104	0.455496124527524	0.17	0.199986215173773	0.19055740592823	0.209415024419316	0.188294937752226	0.484642467849135	0.46321265193354	0.50607228376473	1.98	1.45	2.7	0.189256102721569	0.198011743193168	0.206767383664767	0.224305404716797	0.234682546860668	0.245059689004539	0.228748573520988	0.23935384360725	0.249948492376176	0.199986215173773	2.19296537204733	0.00142395931744493	0.342305717993011	-0.00535829912411563	-0.00241291620382272	-0.00804421205101207	0.176874828203351	0.18035985466395	0.173696811228772	0.201420977343499	0.204998667153942	0.198192088779684	0.000308903454591494	0.000372653447450851	0.000380583240359533
104	0.455496124527524	0.17	0.199996545476267	0.190666151072533	0.209326939880001	0.193152593335961	0.490991429422348	0.469619855307463	0.512363003537234	1.99	1.47	2.7	0.191199567275847	0.199900723491005	0.208601879706162	0.22643512896256	0.236739793652831	0.247044458343102	0.23116464743016	0.241705777577508	0.252286532416073	0.199996545476267	2.2045521234479	-0.00722509539520316	0.33767073469176	-0.00535829912411563	-0.00241291620382272	-0.00804421205101207	0.176874828203351	0.18035985466395	0.173696811228772	0.201420977343499	0.204998667153942	0.198192088779684	0.000308903454591494	0.000372653447450851	0.000380583240359533
104	0.455496124527524	0.17	0.200012204480421	0.190738175313965	0.209286233646876	0.192535226193849	0.49403533671744	0.472488581676673	0.515582091758208	1.98	1.47	2.71	0.193405147174175	0.202224944078044	0.211044740981914	0.229315891501344	0.239773315305324	0.250230739109305	0.234006265336302	0.244680167955767	0.255401562317684	0.200012204480421	2.21672925677461	0.00961399354228666	0.356482732276108	-0.00535829912411563	-0.00241291620382272	-0.00804421205101207	0.176874828203351	0.18035985466395	0.173696811228772	0.201420977343499	0.204998667153942	0.198192088779684	0.000308903454591494	0.000372653447450851	0.000380583240359533
104	0.455496124527524	0.17	0.200012449549438	0.190708482169532	0.209316416929343	0.192381150985377	0.494513011072944	0.472934729569953	0.516091292575936	2.03	1.5	2.73	0.189138565974932	0.197768266786692	0.206397967598451	0.223134117608844	0.233314911070689	0.243495704532535	0.227871460295281	0.238271327316119	0.248740908248419	0.200012449549438	2.23848266846251	-0.00403746164241972	0.348641299832462	-0.00535829912411563	-0.00241291620382272	-0.00804421205101207	0.176874828203351	0.18035985466395	0.173696811228772	0.201420977343499	0.204998667153942	0.198192088779684	0.000308903454591494	0.000372653447450851	0.000380583240359533
104	0.455496124527524	0.17	0.200046252195819	0.190610959507038	0.209481544884601	0.188536264145438	0.49245052403903	0.470692628807735	0.514208419270325	2.02	1.48	2.74	0.189206987170875	0.197953131792516	0.206699276414157	0.223459057956879	0.233788513898913	0.244117969840947	0.228012457925797	0.23838955974694	0.249108928606733	0.200046252195819	2.22148138149595	0.000214139955740921	0.349140996468401	-0.00535829912411563	-0.00241291620382272	-0.00804421205101207	0.176874828203351	0.18035985466395	0.173696811228772	0.201420977343499	0.204998667153942	0.198192088779684	0.000308903454591494	0.000372653447450851	0.000380583240359533
104	0.455496124527524	0.17	0.200073656530878	0.190659515073808	0.209487797987948	0.189351458267736	0.488850446285754	0.467308985051964	0.510391907519544	1.99	1.47	2.71	0.190470778689153	0.199250877139103	0.208030975589052	0.225626685230854	0.23602735940721	0.246428033583566	0.230167659496692	0.240841623000597	0.251472533066709	0.200073656530878	2.20654030878942	-0.00679741276384366	0.33694455012003	-0.00535829912411563	-0.00241291620382272	-0.00804421205101207	0.176874828203351	0.18035985466395	0.173696811228772	0.201420977343499	0.204998667153942	0.198192088779684	0.000308903454591494	0.000372653447450851	0.000380583240359533
104	0.455496124527524	0.17	0.200079790015397	0.190647789039047	0.209511790991746	0.185636391218556	0.487012941388881	0.465289166674936	0.508736716102825	1.99	1.48	2.71	0.189723640057627	0.198581601750513	0.207439563443399	0.224761274580735	0.235255100019018	0.245748925457301	0.229463587594068	0.240252938909498	0.250984506731225	0.200079790015397	2.21506062550547	0.00409507249864974	0.35107133342336	-0.00535829912411563	-0.00241291620382272	-0.00804421205101207	0.176874828203351	0.18035985466395	0.173696811228772	0.201420977343499	0.204998667153942	0.198192088779684	0.000308903454591494	0.000372653447450851	0.000380583240359533
104	0.455496124527524	0.17	0.200091469757939	0.190822106442423	0.209360833073455	0.194816999408756	0.495237758323283	0.473795783061723	0.516679733584842	2	1.48	2.72	0.191844995438085	0.200527081250785	0.209209167063485	0.226929703439365	0.237199573415447	0.247469443391529	0.231746263159221	0.242235663534157	0.252650399162178	0.200091469757939	2.2218348942659	0.000151792520494786	0.348313435797396	-0.00535829912411563	-0.00241291620382272	-0.00804421205101207	0.176874828203351	0.18035985466395	0.173696811228772	0.201420977343499	0.204998667153942	0.198192088779684	0.000308903454591494	0.000372653447450851	0.000380583240359533
104	0.455496124527524	0.17	0.200095046796171	0.190602455115875	0.209587638476466	0.184253222953789	0.484768599962391	0.463045500737392	0.50649169918739	2.01	1.48	2.72	0.187215063033744	0.195997982604759	0.204780902175773	0.221382358170905	0.23176818618468	0.242154014198455	0.226078532798374	0.236584035614669	0.247244168993813	0.200095046796171	2.21788635233542	-0.00326336394651913	0.344474737574963	-0.00535829912411563	-0.00241291620382272	-0.00804421205101207	0.176874828203351	0.18035985466395	0.173696811228772	0.201420977343499	0.204998667153942	0.198192088779684	0.000308903454591494	0.000372653447450851	0.000380583240359533
104	0.455496124527524	0.17	0.200102847404707	0.190692426849348	0.209513267960066	0.192594059582031	0.496249543541773	0.474610312962927	0.517888774120619	1.99	1.47	2.69	0.19310445039173	0.201908792846367	0.210713135301003	0.228658413482959	0.239083791941891	0.249509170400823	0.233470191475192	0.244147849344928	0.254698795740592	0.200102847404707	2.19884288802477	0.00416395891616574	0.347318773790831	-0.00535829912411563	-0.00241291620382272	-0.00804421205101207	0.176874828203351	0.18035985466395	0.173696811228772	0.201420977343499	0.204998667153942	0.198192088779684	0.000308903454591494	0.000372653447450851	0.000380583240359533
104	0.455496124527524	0.17	0.200119293637797	0.190840350315338	0.209398236960255	0.193506814270302	0.496862949386014	0.475260350567122	0.518465548204907	2.01	1.49	2.74	0.191640575508746	0.200351452536878	0.20906232956501	0.226485037186262	0.236779742795469	0.247074448404675	0.231068965356848	0.241642669468137	0.252140491372347	0.200119293637797	2.22782753757203	0.000564074271976393	0.349843603920083	-0.00535829912411563	-0.00241291620382272	-0.00804421205101207	0.176874828203351	0.18035985466395	0.173696811228772	0.201420977343499	0.204998667153942	0.198192088779684	0.000308903454591494	0.000372653447450851	0.000380583240359533
104	0.455496124527524	0.17	0.200126949124625	0.190867394319821	0.209386503929428	0.191116186638844	0.490191589018782	0.468714403936941	0.511668774100624	2.03	1.49	2.73	0.187838395883068	0.19644542813975	0.205052460396432	0.221698011930491	0.231856541718597	0.242015071506702	0.226333834963589	0.236578135642023	0.247131820675315	0.200126949124625	2.23723597049872	0.00624356312441601	0.358128136757249	-0.00535829912411563	-0.00241291620382272	-0.00804421205101207	0.176874828203351	0.18035985466395	0.173696811228772	0.201420977343499	0.204998667153942	0.198192088779684	0.000308903454591494	0.000372653447450851	0.000380583240359533
104	0.455496124527524	0.17	0.200131258081982	0.190831565838347	0.209430950325617	0.1978864570693	0.504333972924444	0.482709512488059	0.525958433360829	2	1.49	2.69	0.195759265481842	0.204528905155294	0.213298544828745	0.231637914500862	0.242014848843573	0.252391783186284	0.236687348405546	0.247201100149885	0.257860974152425	0.200131258081982	2.21369996147692	0.00367870865499777	0.350760879626524	-0.00535829912411563	-0.00241291620382272	-0.00804421205101207	0.176874828203351	0.18035985466395	0.173696811228772	0.201420977343499	0.204998667153942	0.198192088779684	0.000308903454591494	0.000372653447450851	0.000380583240359533
104	0.455496124527524	0.17	0.200159627964734	0.190644947671541	0.209674308257928	0.188884746835888	0.491855058389021	0.470148191150626	0.513561925627416	1.98	1.46	2.69	0.191964174799599	0.200827211891595	0.209690248983591	0.227482547242847	0.237985477053058	0.248488406863268	0.232284800307707	0.242900311954509	0.253596287964501	0.200159627964734	2.19917777608033	0.00111806251235691	0.344440780970493	-0.00535829912411563	-0.00241291620382272	-0.00804421205101207	0.176874828203351	0.18035985466395	0.173696811228772	0.201420977343499	0.204998667153942	0.198192088779684	0.000308903454591494	0.000372653447450851	0.000380583240359533
104	0.455496124527524	0.17	0.20016224056887	0.190806360333245	0.209518120804496	0.187983836201611	0.491238084817733	0.469494493307586	0.512981676327881	2.02	1.48	2.73	0.188801853881319	0.197545791128021	0.206289728374724	0.222999961764323	0.233327708190531	0.243655454616739	0.227665366513665	0.238159434381529	0.248763029896997	0.20016224056887	2.22730619516809	-0.00356462619004453	0.345829191553738	-0.00535829912411563	-0.00241291620382272	-0.00804421205101207	0.176874828203351	0.18035985466395	0.173696811228772	0.201420977343499	0.204998667153942	0.198192088779684	0.000308903454591494	0.000372653447450851	0.000380583240359533
104	0.455496124527524	0.17	0.20017318576364	0.190620592860285	0.209725778666994	0.186029087819813	0.487706595141013	0.465980093096304	0.509433097185722	2	1.49	2.69	0.189005439023985	0.197817890710772	0.206630342397559	0.22365410565723	0.234082064825145	0.24451002399306	0.228552169813611	0.239194057304303	0.249762335727395	0.20017318576364	2.20307060551778	0.000797694179591001	0.345557433079218	-0.00535829912411563	-0.00241291620382272	-0.00804421205101207	0.176874828203351	0.18035985466395	0.173696811228772	0.201420977343499	0.204998667153942	0.198192088779684	0.000308903454591494	0.000372653447450851	0.000380583240359533
104	0.455496124527524	0.17	0.200188428948412	0.190604297036747	0.209772560860077	0.181517675080077	0.487105664006647	0.4650771328441	0.509134195169195	2	1.49	2.72	0.188353000198449	0.197274401921766	0.206195803645083	0.222808876870407	0.233362292510124	0.243915708149842	0.227541468287564	0.238250120013527	0.249091370382921	0.200188428948412	2.21411200836368	0.00230668110240889	0.349595230340939	-0.00535829912411563	-0.00241291620382272	-0.00804421205101207	0.176874828203351	0.18035985466395	0.173696811228772	0.201420977343499	0.204998667153942	0.198192088779684	0.000308903454591494	0.000372653447450851	0.000380583240359533
104	0.455496124527524	0.17	0.200244544905353	0.190981048877907	0.2095080409328	0.198265399666754	0.497616629513084	0.476305625950991	0.518927633075177	2.01	1.47	2.71	0.192331158855372	0.200936494984427	0.209541831113482	0.227369708679427	0.237542749700946	0.247715790722464	0.232036846130938	0.242406551713441	0.252842352448329	0.200244544905353	2.21537554286566	0.011414420793831	0.357857288821081	-0.00535829912411563	-0.00241291620382272	-0.00804421205101207	0.176874828203351	0.18035985466395	0.173696811228772	0.201420977343499	0.204998667153942	0.198192088779684	0.000308903454591494	0.000372653447450851	0.000380583240359533
104	0.455496124527524	0.17	0.200247203005829	0.190890322133629	0.209604083878029	0.18449972396883	0.484394680099728	0.462706119586166	0.50608324061329	2.01	1.48	2.72	0.186639163529992	0.195387556129686	0.20413594872938	0.220589739405658	0.230929507369068	0.241269275332477	0.225120983532315	0.235710540331365	0.246186641276541	0.200247203005829	2.22293740515094	-0.00707580425865085	0.34216918212655	-0.00535829912411563	-0.00241291620382272	-0.00804421205101207	0.176874828203351	0.18035985466395	0.173696811228772	0.201420977343499	0.204998667153942	0.198192088779684	0.000308903454591494	0.000372653447450851	0.000380583240359533
104	0.455496124527524	0.17	0.200250321629229	0.190847879898598	0.20965276335986	0.186384476361133	0.484761827147294	0.463191818173434	0.506331836121155	1.98	1.48	2.69	0.189318053913836	0.198134254808616	0.206950455703396	0.224397055751142	0.234846822600106	0.245296589449069	0.229145821798821	0.239790457064737	0.250528462895367	0.200250321629229	2.20324478636158	0.00436879062494548	0.348636100113938	-0.00535829912411563	-0.00241291620382272	-0.00804421205101207	0.176874828203351	0.18035985466395	0.173696811228772	0.201420977343499	0.204998667153942	0.198192088779684	0.000308903454591494	0.000372653447450851	0.000380583240359533
104	0.455496124527524	0.17	0.200263385350579	0.190942467115126	0.209584303586032	0.192314047522846	0.492143856367088	0.470664315372828	0.513623397361347	2	1.48	2.72	0.190585510582455	0.199283194162364	0.207980877742274	0.225442050949557	0.235730470141407	0.246018889333258	0.230140200688274	0.240650727945496	0.251072573480618	0.200263385350579	2.21450319075974	0.00149673945661077	0.348741667147389	-0.00535829912411563	-0.00241291620382272	-0.00804421205101207	0.176874828203351	0.18035985466395	0.173696811228772	0.201420977343499	0.204998667153942	0.198192088779684	0.000308903454591494	0.000372653447450851	0.000380583240359533
104	0.455496124527524	0.17	0.200276662388667	0.190927355655858	0.209625969121475	0.193918988686213	0.496992549120537	0.475412808403231	0.518572289837844	2.01	1.47	2.72	0.192027194731961	0.200743613389056	0.20946003204615	0.227024777958946	0.237329792376233	0.24763480679352	0.231616892594293	0.242160048635651	0.252618369642914	0.200276662388667	2.22190545804092	0.000258989106339579	0.34823458964264	-0.00535829912411563	-0.00241291620382272	-0.00804421205101207	0.176874828203351	0.18035985466395	0.173696811228772	0.201420977343499	0.204998667153942	0.198192088779684	0.000308903454591494	0.000372653447450851	0.000380583240359533
104	0.455496124527524	0.17	0.200284444449708	0.19084333388077	0.209725555018646	0.18506785761828	0.49150691292486	0.469541365899401	0.513472459950319	2.01	1.49	2.7	0.189972571399531	0.198859650906639	0.207746730413746	0.224676604328573	0.235187168202847	0.245697732077122	0.229534131615367	0.240370328288191	0.251037402770617	0.200284444449708	2.21306793906485	-0.00164792782313283	0.346271705331389	-0.00535829912411563	-0.00241291620382272	-0.00804421205101207	0.176874828203351	0.18035985466395	0.173696811228772	0.201420977343499	0.204998667153942	0.198192088779684	0.000308903454591494	0.000372653447450851	0.000380583240359533
104	0.455496124527524	0.17	0.200317145707233	0.191015852489228	0.209618438925239	0.19575829650157	0.498800134128007	0.477268502772248	0.520331765483765	2.01	1.48	2.72	0.192946304292946	0.201650940512098	0.21035557673125	0.228154645638631	0.238447681306101	0.248740716973571	0.232890982485776	0.243427157690166	0.253835934677136	0.200317145707233	2.22346220169568	0.00300752086886917	0.350953948002933	-0.00535829912411563	-0.00241291620382272	-0.00804421205101207	0.176874828203351	0.18035985466395	0.173696811228772	0.201420977343499	0.204998667153942	0.198192088779684	0.000308903454591494	0.000372653447450851	0.000380583240359533
104	0.455496124527524	0.17	0.200347027642331	0.191062799966418	0.209631255318244	0.188178761728901	0.486976349882545	0.46543514758999	0.508517552175099	1.99	1.47	2.72	0.189245280481541	0.198003903226025	0.206762525970509	0.224056302243675	0.23442604367069	0.244795785097705	0.228681997645799	0.23925382138151	0.249728305764435	0.200347027642331	2.21572869624928	0.00293980903655982	0.349728729231461	-0.00535829912411563	-0.00241291620382272	-0.00804421205101207	0.176874828203351	0.18035985466395	0.173696811228772	0.201420977343499	0.204998667153942	0.198192088779684	0.000308903454591494	0.000372653447450851	0.000380583240359533
104	0.455496124527524	0.17	0.200348147668153	0.19090499666056	0.209791298675745	0.189479765379373	0.490573545412519	0.468965185532588	0.51218190529245	2.01	1.47	2.75	0.18948179661696	0.198212489167933	0.206943181718906	0.224030486734332	0.234353068304932	0.244675649875532	0.228399799308761	0.238875718435065	0.249402879267094	0.200348147668153	2.22584368520753	-0.00313819771820087	0.345128541704569	-0.00535829912411563	-0.00241291620382272	-0.00804421205101207	0.176874828203351	0.18035985466395	0.173696811228772	0.201420977343499	0.204998667153942	0.198192088779684	0.000308903454591494	0.000372653447450851	0.000380583240359533
104	0.455496124527524	0.17	0.200355606763092	0.190828089138385	0.209883124387799	0.191406168029744	0.495792197120258	0.474089980050664	0.517494414189852	2.01	1.48	2.69	0.191754567810128	0.20053243578839	0.209310303766652	0.226769244141414	0.237149964190674	0.247530684239933	0.231647269287498	0.242174861893574	0.252855402176237	0.200355606763092	2.20710993524057	0.000248120386833442	0.34631370162405	-0.00535829912411563	-0.00241291620382272	-0.00804421205101207	0.176874828203351	0.18035985466395	0.173696811228772	0.201420977343499	0.204998667153942	0.198192088779684	0.000308903454591494	0.000372653447450851	0.000380583240359533
104	0.455496124527524	0.17	0.20035784212042	0.190998451618922	0.209717232621918	0.190219276043187	0.491826773349739	0.470215229645591	0.513438317053888	2	1.48	2.68	0.190515771971106	0.199272059885018	0.20802834779893	0.225388233420983	0.235747293166134	0.246106352911284	0.230328378765708	0.240928893674027	0.251445304854802	0.20035784212042	2.20778301596276	-0.0018302438081575	0.344165557121713	-0.00535829912411563	-0.00241291620382272	-0.00804421205101207	0.176874828203351	0.18035985466395	0.173696811228772	0.201420977343499	0.204998667153942	0.198192088779684	0.000308903454591494	0.000372653447450851	0.000380583240359533
104	0.455496124527524	0.17	0.200368704792292	0.191054457718485	0.209682951866098	0.191323771368628	0.494608998683193	0.472952808671162	0.516265188695225	2.03	1.48	2.74	0.18973880420298	0.198426816032363	0.207114827861747	0.223991966777211	0.234248407810567	0.244504848843923	0.228485224352815	0.238932610778151	0.249409197595571	0.200368704792292	2.23345574018825	0.00431875033003489	0.355101232822552	-0.00535829912411563	-0.00241291620382272	-0.00804421205101207	0.176874828203351	0.18035985466395	0.173696811228772	0.201420977343499	0.204998667153942	0.198192088779684	0.000308903454591494	0.000372653447450851	0.000380583240359533
104	0.455496124527524	0.17	0.200368946410539	0.190976079292709	0.209761813528369	0.194332070515969	0.497902739291689	0.476312001520336	0.519493477063042	2.02	1.48	2.71	0.191867324792391	0.200564475154467	0.209261625516543	0.226702907866709	0.236979119719717	0.247255331572725	0.231403478289387	0.241994104574189	0.252490341173507	0.200368946410539	2.21986384124296	6.90493379185888e-05	0.348268765268355	-0.00535829912411563	-0.00241291620382272	-0.00804421205101207	0.176874828203351	0.18035985466395	0.173696811228772	0.201420977343499	0.204998667153942	0.198192088779684	0.000308903454591494	0.000372653447450851	0.000380583240359533
104	0.455496124527524	0.17	0.200369300335424	0.190796593056615	0.209942007614232	0.182139320444099	0.483714900777137	0.461885367903498	0.505544433650776	2	1.48	2.7	0.187232559792223	0.196081507178349	0.204930454564476	0.221527543687558	0.231997333668769	0.24246712364998	0.226019935108343	0.236911486431018	0.24757198149476	0.200369300335424	2.20434004769708	0.00338219198884376	0.349338734398682	-0.00535829912411563	-0.00241291620382272	-0.00804421205101207	0.176874828203351	0.18035985466395	0.173696811228772	0.201420977343499	0.204998667153942	0.198192088779684	0.000308903454591494	0.000372653447450851	0.000380583240359533
104	0.455496124527524	0.17	0.200372410546021	0.190939960334592	0.20980486075745	0.193453568195606	0.499124561203732	0.477419929340099	0.520829193067364	2	1.48	2.71	0.19375169007582	0.202560097198382	0.211368504320943	0.229297654621114	0.23972206482038	0.250146475019645	0.234013430463938	0.244764253764879	0.255260969416645	0.200372410546021	2.21184058405172	0.00113966463789439	0.347838229844335	-0.00535829912411563	-0.00241291620382272	-0.00804421205101207	0.176874828203351	0.18035985466395	0.173696811228772	0.201420977343499	0.204998667153942	0.198192088779684	0.000308903454591494	0.000372653447450851	0.000380583240359533
104	0.455496124527524	0.17	0.200377980043163	0.191061443891073	0.209694516195253	0.190890348470228	0.490173314723733	0.468681230307999	0.511665399139468	2.01	1.48	2.73	0.189517732431857	0.198208353775979	0.206898975120101	0.22411141391559	0.234388380678774	0.244665347441958	0.228641393321004	0.239082724708396	0.249659478372154	0.200377980043163	2.21893579710549	-0.00137632104136187	0.346546088070519	-0.00535829912411563	-0.00241291620382272	-0.00804421205101207	0.176874828203351	0.18035985466395	0.173696811228772	0.201420977343499	0.204998667153942	0.198192088779684	0.000308903454591494	0.000372653447450851	0.000380583240359533
104	0.455496124527524	0.17	0.200382338473042	0.19104012028128	0.209724556664804	0.193894136556453	0.494610568946509	0.473132547972385	0.516088589920633	2.02	1.49	2.72	0.189981577162297	0.198605858701319	0.207230140240342	0.224321719958171	0.234504884542516	0.244688049126861	0.229039680804793	0.239404071994422	0.249732753675789	0.200382338473042	2.22613188652848	0.00729647112081404	0.356861648263775	-0.00535829912411563	-0.00241291620382272	-0.00804421205101207	0.176874828203351	0.18035985466395	0.173696811228772	0.201420977343499	0.204998667153942	0.198192088779684	0.000308903454591494	0.000372653447450851	0.000380583240359533
104	0.455496124527524	0.17	0.200383450958261	0.19102582297886	0.209741078937662	0.18755040714673	0.488567763460544	0.466911616845572	0.510223910075517	2	1.49	2.71	0.18925111526884	0.198028900510077	0.206806685751314	0.223910992771745	0.234296361465137	0.244681730158529	0.228713948693508	0.239313136965819	0.249931155655228	0.200383450958261	2.2178294925082	-0.0101714393449317	0.338265687054256	-0.00535829912411563	-0.00241291620382272	-0.00804421205101207	0.176874828203351	0.18035985466395	0.173696811228772	0.201420977343499	0.204998667153942	0.198192088779684	0.000308903454591494	0.000372653447450851	0.000380583240359533
104	0.455496124527524	0.17	0.200393765669126	0.191090515029735	0.209697016308517	0.189700421363765	0.490833064212768	0.469228792173252	0.512437336252284	2	1.48	2.72	0.190517443740029	0.199289264121659	0.208061084503288	0.225493123958764	0.235875297589845	0.246257471220927	0.230198516631936	0.240832981426775	0.251406611837377	0.200393765669126	2.22149874468081	0.00408448684094776	0.351846049715495	-0.00535829912411563	-0.00241291620382272	-0.00804421205101207	0.176874828203351	0.18035985466395	0.173696811228772	0.201420977343499	0.204998667153942	0.198192088779684	0.000308903454591494	0.000372653447450851	0.000380583240359533
104	0.455496124527524	0.17	0.200399479366779	0.19089957899208	0.209899379741478	0.189317369211549	0.495970125264358	0.474112504370907	0.51782774615781	2	1.48	2.71	0.191848125087753	0.200692742237963	0.209537359388172	0.226901450259498	0.237362102181192	0.247822754102885	0.231616005234181	0.242255766450613	0.252945977465924	0.200399479366779	2.21444640634184	-0.00437472182724077	0.343347199715256	-0.00535829912411563	-0.00241291620382272	-0.00804421205101207	0.176874828203351	0.18035985466395	0.173696811228772	0.201420977343499	0.204998667153942	0.198192088779684	0.000308903454591494	0.000372653447450851	0.000380583240359533
104	0.455496124527524	0.17	0.200418704084491	0.191088378140487	0.209749030028495	0.193530526837179	0.496995626549914	0.47538890068027	0.518602352419559	2.01	1.49	2.72	0.192119026032901	0.200850957140035	0.209582888247168	0.227159220127576	0.237483750193455	0.247808280259334	0.231874215155587	0.242433062470513	0.253018003006288	0.200418704084491	2.22470528847392	-0.00093269189570955	0.349541524792184	-0.00535829912411563	-0.00241291620382272	-0.00804421205101207	0.176874828203351	0.18035985466395	0.173696811228772	0.201420977343499	0.204998667153942	0.198192088779684	0.000308903454591494	0.000372653447450851	0.000380583240359533
104	0.455496124527524	0.17	0.200422099999039	0.191036438377286	0.209807761620792	0.19092351417224	0.493285444762642	0.471659228137423	0.51491166138786	2	1.48	2.71	0.191294858351298	0.200065987588677	0.208837116826056	0.226359615764487	0.236738511784513	0.247117407804539	0.231082957963179	0.241734680416391	0.252285865012527	0.200422099999039	2.21814646444803	0.00251744011134075	0.350610663788251	-0.00535829912411563	-0.00241291620382272	-0.00804421205101207	0.176874828203351	0.18035985466395	0.173696811228772	0.201420977343499	0.204998667153942	0.198192088779684	0.000308903454591494	0.000372653447450851	0.000380583240359533
104	0.455496124527524	0.17	0.200425108327123	0.190917149884479	0.209933066769767	0.189156517937866	0.490091976606507	0.468482083425978	0.511701869787036	2	1.47	2.71	0.190154772766243	0.198926131314676	0.207697489863109	0.225048619304119	0.23542954270683	0.245810466109541	0.229661092292054	0.240261358497833	0.250922033075039	0.200425108327123	2.2058469814064	0.0101010932947918	0.355450380822125	-0.00535829912411563	-0.00241291620382272	-0.00804421205101207	0.176874828203351	0.18035985466395	0.173696811228772	0.201420977343499	0.204998667153942	0.198192088779684	0.000308903454591494	0.000372653447450851	0.000380583240359533
104	0.455496124527524	0.17	0.200440710667714	0.191001193134859	0.20988022820057	0.190837449938026	0.497072478665983	0.475274161312474	0.518870796019491	2	1.47	2.7	0.192622257408794	0.201456823724689	0.210291390040583	0.227894822525384	0.238347155239857	0.248799487954329	0.232720470722523	0.2432574963885	0.253963948599903	0.200440710667714	2.21416875843687	-0.00379051949254136	0.343034708727224	-0.00535829912411563	-0.00241291620382272	-0.00804421205101207	0.176874828203351	0.18035985466395	0.173696811228772	0.201420977343499	0.204998667153942	0.198192088779684	0.000308903454591494	0.000372653447450851	0.000380583240359533
104	0.455496124527524	0.17	0.200441339742319	0.191067490354942	0.209815189129696	0.191132027532992	0.494438450840198	0.472776304205734	0.516100597474662	2	1.49	2.74	0.191854155825371	0.20064472510507	0.209435294384768	0.227048661682004	0.237451808706848	0.247854955731691	0.231742174101964	0.242322748795871	0.252922984925638	0.200441339742319	2.22597682587261	0.00251777459676776	0.351482729874409	-0.00535829912411563	-0.00241291620382272	-0.00804421205101207	0.176874828203351	0.18035985466395	0.173696811228772	0.201420977343499	0.204998667153942	0.198192088779684	0.000308903454591494	0.000372653447450851	0.000380583240359533
104	0.455496124527524	0.17	0.200451636573991	0.190968304564241	0.209934968583741	0.186593364370979	0.485850829558364	0.464247242155267	0.50745441696146	1.99	1.49	2.71	0.189267395924063	0.19807488977458	0.206882383625097	0.224212677400381	0.234646338030467	0.245079998660552	0.228972772810357	0.239737582859428	0.250390876409361	0.200451636573991	2.20555543518495	-0.00719914966545993	0.33809790600054	-0.00535829912411563	-0.00241291620382272	-0.00804421205101207	0.176874828203351	0.18035985466395	0.173696811228772	0.201420977343499	0.204998667153942	0.198192088779684	0.000308903454591494	0.000372653447450851	0.000380583240359533
104	0.455496124527524	0.17	0.200460629100473	0.191174189064919	0.209747069136027	0.192237025756173	0.487298764712761	0.466025412515995	0.508572116909527	2	1.47	2.72	0.188658304350352	0.197270269375225	0.205882234400098	0.223149908978499	0.233336363362492	0.243522817746486	0.227635783067115	0.238117865220193	0.248525362929264	0.200460629100473	2.21178285957818	0.010712859985514	0.356754936867713	-0.00535829912411563	-0.00241291620382272	-0.00804421205101207	0.176874828203351	0.18035985466395	0.173696811228772	0.201420977343499	0.204998667153942	0.198192088779684	0.000308903454591494	0.000372653447450851	0.000380583240359533
104	0.455496124527524	0.17	0.200480201839671	0.191134006416843	0.209826397262499	0.191272269012067	0.485988022827987	0.464705755369483	0.507270290286491	2	1.46	2.7	0.188541461723135	0.197176151027162	0.20581084033119	0.223118628065875	0.23333685812351	0.243555088181145	0.227664762487908	0.238189849158516	0.24849892725008	0.200480201839671	2.20483109969929	-0.00926403841143351	0.333973278861667	-0.00535829912411563	-0.00241291620382272	-0.00804421205101207	0.176874828203351	0.18035985466395	0.173696811228772	0.201420977343499	0.204998667153942	0.198192088779684	0.000308903454591494	0.000372653447450851	0.000380583240359533
104	0.455496124527524	0.17	0.20049001485277	0.191150276255954	0.209829753449585	0.192908638648212	0.491249940914406	0.469850363840425	0.512649517988387	2.02	1.48	2.75	0.189184728233276	0.19780124422351	0.206417760213744	0.223513022620466	0.233693038478089	0.243873054335711	0.228065849137067	0.238310252850501	0.248856541180669	0.20049001485277	2.22577548431733	0.00657271031086316	0.355341539426681	-0.00535829912411563	-0.00241291620382272	-0.00804421205101207	0.176874828203351	0.18035985466395	0.173696811228772	0.201420977343499	0.204998667153942	0.198192088779684	0.000308903454591494	0.000372653447450851	0.000380583240359533
104	0.455496124527524	0.17	0.200519955503883	0.191198535589732	0.209841375418035	0.194972831022789	0.501703601141042	0.47999246222288	0.523414740059204	2.01	1.49	2.74	0.19409292785216	0.202872187634941	0.211651447417721	0.229522086678535	0.239903887020955	0.250285687363374	0.234342938273846	0.244807369557262	0.25562260382012	0.200519955503883	2.23309851048377	0.00404217320858188	0.354457235057903	-0.00535829912411563	-0.00241291620382272	-0.00804421205101207	0.176874828203351	0.18035985466395	0.173696811228772	0.201420977343499	0.204998667153942	0.198192088779684	0.000308903454591494	0.000372653447450851	0.000380583240359533
104	0.455496124527524	0.17	0.200533037224121	0.1910279600767	0.210038114371543	0.184605393496549	0.485188213487082	0.463471748375968	0.506904678598195	2	1.48	2.7	0.188023757116023	0.196833811614012	0.205643866112001	0.222501613868362	0.232927165267493	0.243352716666624	0.22715667092989	0.237819933318679	0.248474203906042	0.200533037224121	2.20747795579915	-0.00633633695760104	0.340282044478242	-0.00535829912411563	-0.00241291620382272	-0.00804421205101207	0.176874828203351	0.18035985466395	0.173696811228772	0.201420977343499	0.204998667153942	0.198192088779684	0.000308903454591494	0.000372653447450851	0.000380583240359533
104	0.455496124527524	0.17	0.200569708600388	0.191013988030985	0.210125429169791	0.188544382711479	0.497071106919509	0.475109643609184	0.519032570229834	1.98	1.47	2.7	0.194269249249925	0.203249149041721	0.212229048833518	0.230286390733615	0.24093114650524	0.251575902276865	0.235173524456695	0.245954471196952	0.256885861729228	0.200569708600388	2.20027666759961	-0.00751300381413352	0.33682198693427	-0.00535829912411563	-0.00241291620382272	-0.00804421205101207	0.176874828203351	0.18035985466395	0.173696811228772	0.201420977343499	0.204998667153942	0.198192088779684	0.000308903454591494	0.000372653447450851	0.000380583240359533
104	0.455496124527524	0.17	0.200572355395224	0.191290541943788	0.209854168846659	0.193196103728113	0.486725989406966	0.465543035747269	0.507908943066662	1.98	1.45	2.71	0.190599277692967	0.19927185005883	0.207944422424694	0.225998674792342	0.236281976415777	0.246565278039213	0.230377395022901	0.240930323297022	0.251297438246226	0.200572355395224	2.19459938937389	0.000697206891929438	0.341673377746225	-0.00535829912411563	-0.00241291620382272	-0.00804421205101207	0.176874828203351	0.18035985466395	0.173696811228772	0.201420977343499	0.204998667153942	0.198192088779684	0.000308903454591494	0.000372653447450851	0.000380583240359533
104	0.455496124527524	0.17	0.200615204078561	0.191281209463686	0.209949198693435	0.192392394703689	0.497370515912108	0.475668331252063	0.519072700572154	2	1.49	2.72	0.192641669157701	0.201430871218463	0.210220073279225	0.227881905486216	0.238278929775235	0.248675954064254	0.232682073150076	0.243288426691015	0.253897549806493	0.200615204078561	2.22224298268461	-0.0107720289865464	0.337756729006318	-0.00535829912411563	-0.00241291620382272	-0.00804421205101207	0.176874828203351	0.18035985466395	0.173696811228772	0.201420977343499	0.204998667153942	0.198192088779684	0.000308903454591494	0.000372653447450851	0.000380583240359533
104	0.455496124527524	0.17	0.200653314969657	0.191054126805382	0.210252503133931	0.185805386525212	0.490325143782627	0.468465841559102	0.512184446006151	2.01	1.47	2.71	0.189406574121318	0.198244562250956	0.207082550380594	0.223973826369995	0.234424773112423	0.244875719854851	0.22861462584624	0.239243008546373	0.249977774903732	0.200653314969657	2.20427189975739	-0.00627002561295857	0.338601217093369	-0.00535829912411563	-0.00241291620382272	-0.00804421205101207	0.176874828203351	0.18035985466395	0.173696811228772	0.201420977343499	0.204998667153942	0.198192088779684	0.000308903454591494	0.000372653447450851	0.000380583240359533
104	0.455496124527524	0.17	0.200653530464386	0.191278014966769	0.210029045962002	0.193849388693856	0.498976584649966	0.477305871183214	0.520647298116718	2	1.48	2.7	0.193882718627864	0.202685411188766	0.211488103749668	0.22949822286599	0.239917935945422	0.250337649024855	0.234324764875056	0.245053301384905	0.255706606094907	0.200653530464386	2.20879550708671	0.000587113118105852	0.346071082360578	-0.00535829912411563	-0.00241291620382272	-0.00804421205101207	0.176874828203351	0.18035985466395	0.173696811228772	0.201420977343499	0.204998667153942	0.198192088779684	0.000308903454591494	0.000372653447450851	0.000380583240359533
104	0.455496124527524	0.17	0.200658935593368	0.191162105595074	0.210155765591662	0.186926331433526	0.490398344293862	0.468616438767598	0.512180249820127	2.01	1.48	2.71	0.189030353960035	0.197816732266315	0.206603110572595	0.223417724930539	0.23380247325505	0.244187221579561	0.228174700300133	0.238749735619695	0.249282545054242	0.200658935593368	2.21625266403418	0.00188478461547991	0.349648029881877	-0.00535829912411563	-0.00241291620382272	-0.00804421205101207	0.176874828203351	0.18035985466395	0.173696811228772	0.201420977343499	0.204998667153942	0.198192088779684	0.000308903454591494	0.000372653447450851	0.000380583240359533
104	0.455496124527524	0.17	0.200666260557668	0.191282704836065	0.210049816279271	0.192096585698876	0.490638572153363	0.469209727596477	0.51206741671025	2.01	1.49	2.73	0.189795010840303	0.198462963667716	0.207130916495129	0.224455532746458	0.234706434290625	0.244957335834792	0.229229552189023	0.239775068307063	0.250164485436535	0.200666260557668	2.22384190420533	0.00415626629924753	0.353482141004951	-0.00535829912411563	-0.00241291620382272	-0.00804421205101207	0.176874828203351	0.18035985466395	0.173696811228772	0.201420977343499	0.204998667153942	0.198192088779684	0.000308903454591494	0.000372653447450851	0.000380583240359533
104	0.455496124527524	0.17	0.200675659440522	0.191251130847925	0.21010018803312	0.188001685884495	0.489672014686978	0.467999009044115	0.511345020329841	2.01	1.47	2.73	0.189191806242922	0.197953267282468	0.206714728322015	0.223713225243818	0.234073371097536	0.244433516951253	0.228212405534759	0.23879775836748	0.249288635963795	0.200675659440522	2.21578658049903	-0.00175475472173827	0.346339479684301	-0.00535829912411563	-0.00241291620382272	-0.00804421205101207	0.176874828203351	0.18035985466395	0.173696811228772	0.201420977343499	0.204998667153942	0.198192088779684	0.000308903454591494	0.000372653447450851	0.000380583240359533
104	0.455496124527524	0.17	0.20068071782904	0.191107591203668	0.210253844454412	0.182792937820479	0.485529673475257	0.463666193238971	0.507393153711543	1.99	1.47	2.68	0.189052901442945	0.197967405960595	0.206881910478245	0.22396435408361	0.234525055511794	0.245085756939978	0.228649636682167	0.239518488858394	0.250239767318908	0.20068071782904	2.19219446536456	-0.0006184384651992	0.342721167413018	-0.00535829912411563	-0.00241291620382272	-0.00804421205101207	0.176874828203351	0.18035985466395	0.173696811228772	0.201420977343499	0.204998667153942	0.198192088779684	0.000308903454591494	0.000372653447450851	0.000380583240359533
104	0.455496124527524	0.17	0.200694114429661	0.191396831737926	0.209991397121395	0.19115942658671	0.487745191492281	0.466378180716039	0.509112202268524	2.01	1.47	2.71	0.188649541437624	0.197292477474301	0.205935413510979	0.223100848529983	0.233322163402412	0.24354347827484	0.227598681792335	0.238099629856635	0.248462295051676	0.200694114429661	2.21369465348605	-0.0022961050350126	0.343836397223813	-0.00535829912411563	-0.00241291620382272	-0.00804421205101207	0.176874828203351	0.18035985466395	0.173696811228772	0.201420977343499	0.204998667153942	0.198192088779684	0.000308903454591494	0.000372653447450851	0.000380583240359533
104	0.455496124527524	0.17	0.200694907524727	0.191333587432681	0.210056227616773	0.194214124493431	0.497061189372492	0.475498821953749	0.518623556791235	1.99	1.48	2.7	0.193829889924571	0.202619462285897	0.211409034647224	0.229611216592328	0.240023358930107	0.250435501267885	0.234450775136902	0.245044487280558	0.255762467526699	0.200694907524727	2.20906850457471	-0.000563559651931256	0.344825919714637	-0.00535829912411563	-0.00241291620382272	-0.00804421205101207	0.176874828203351	0.18035985466395	0.173696811228772	0.201420977343499	0.204998667153942	0.198192088779684	0.000308903454591494	0.000372653447450851	0.000380583240359533
104	0.455496124527524	0.17	0.200702535228907	0.191332391698233	0.210072678759581	0.190874368022025	0.49610893437882	0.474355472067964	0.517862396689676	2.02	1.49	2.74	0.190596262155767	0.199336814019373	0.208077365882979	0.225078799937005	0.235400686116702	0.2457225722964	0.22969297611442	0.240220912940889	0.250845869046316	0.200702535228907	2.23156893776301	0.00854665095665654	0.359481848247304	-0.00535829912411563	-0.00241291620382272	-0.00804421205101207	0.176874828203351	0.18035985466395	0.173696811228772	0.201420977343499	0.204998667153942	0.198192088779684	0.000308903454591494	0.000372653447450851	0.000380583240359533
104	0.455496124527524	0.17	0.200706120629182	0.191276685759549	0.210135555498816	0.192257706436928	0.489733689906156	0.468355463009042	0.511111916803269	1.99	1.47	2.71	0.190825625253383	0.199535918687863	0.208246212122343	0.226028556405127	0.236345698289223	0.246662840173319	0.230716479365191	0.241165322411985	0.251866238420382	0.200706120629182	2.20218637748999	0.00155705729750462	0.345391654506644	-0.00535829912411563	-0.00241291620382272	-0.00804421205101207	0.176874828203351	0.18035985466395	0.173696811228772	0.201420977343499	0.204998667153942	0.198192088779684	0.000308903454591494	0.000372653447450851	0.000380583240359533
104	0.455496124527524	0.17	0.200753047284298	0.191438301702011	0.210067792866584	0.194668599840877	0.498724582468458	0.477121421232044	0.520327743704872	2.02	1.49	2.72	0.191844701346429	0.200531068864443	0.209217436382457	0.226587827803077	0.236847298789726	0.247106769776374	0.231530485937515	0.241923093593391	0.252356691731302	0.200753047284298	2.22550260985927	0.000534058486398729	0.349852508626425	-0.00535829912411563	-0.00241291620382272	-0.00804421205101207	0.176874828203351	0.18035985466395	0.173696811228772	0.201420977343499	0.204998667153942	0.198192088779684	0.000308903454591494	0.000372653447450851	0.000380583240359533
104	0.455496124527524	0.17	0.200761372324598	0.191360986765044	0.210161757884153	0.191439433529856	0.494167740211238	0.47253895454866	0.515796525873815	1.98	1.46	2.7	0.193211740306381	0.202055318763466	0.210898897220552	0.229031172832808	0.23951425808867	0.249997343344532	0.233720623427325	0.244366751296439	0.25508271881231	0.200761372324598	2.19450077507971	0.00842598796687921	0.35111609413554	-0.00535829912411563	-0.00241291620382272	-0.00804421205101207	0.176874828203351	0.18035985466395	0.173696811228772	0.201420977343499	0.204998667153942	0.198192088779684	0.000308903454591494	0.000372653447450851	0.000380583240359533
104	0.455496124527524	0.17	0.200773077975851	0.191291865918563	0.21025429003314	0.184181757988563	0.484273568348144	0.462567491670272	0.505979645026017	2	1.48	2.69	0.187337157784665	0.196127993251303	0.20491882871794	0.22160734319299	0.232006314306065	0.24240528541914	0.22640826965262	0.23696775288081	0.247636497851265	0.200773077975851	2.20537282652978	0.00285025138152789	0.348786201930233	-0.00535829912411563	-0.00241291620382272	-0.00804421205101207	0.176874828203351	0.18035985466395	0.173696811228772	0.201420977343499	0.204998667153942	0.198192088779684	0.000308903454591494	0.000372653447450851	0.000380583240359533
104	0.455496124527524	0.17	0.200776355442879	0.191417970758644	0.210134740127115	0.196638467736534	0.498944979661732	0.477467115046113	0.520422844277351	2	1.47	2.69	0.193662059306278	0.202373544055464	0.21108502880465	0.229163713083005	0.239472165852437	0.249780618621868	0.233874363001291	0.244474579429334	0.254975594961695	0.200776355442879	2.20927602405849	0.00233209278558502	0.347466147481249	-0.00535829912411563	-0.00241291620382272	-0.00804421205101207	0.176874828203351	0.18035985466395	0.173696811228772	0.201420977343499	0.204998667153942	0.198192088779684	0.000308903454591494	0.000372653447450851	0.000380583240359533
104	0.455496124527524	0.17	0.200790015939378	0.191445641999558	0.210134389879199	0.189387747297468	0.492946464897748	0.471227077724523	0.514665852070974	2.01	1.48	2.71	0.190038442439698	0.198797528460552	0.207556614481406	0.224597758589681	0.234949722446689	0.245301686303698	0.229323466039728	0.239784465882914	0.250384236743264	0.200790015939378	2.22536358623377	-0.00292250397060315	0.346657861640288	-0.00535829912411563	-0.00241291620382272	-0.00804421205101207	0.176874828203351	0.18035985466395	0.173696811228772	0.201420977343499	0.204998667153942	0.198192088779684	0.000308903454591494	0.000372653447450851	0.000380583240359533
104	0.455496124527524	0.17	0.200805523908727	0.191477123972239	0.210133923845215	0.19254318260452	0.493603458319861	0.472076089996571	0.515130826643151	2.02	1.48	2.72	0.190030301328571	0.198695964292598	0.207361627256625	0.224499187776617	0.234736682972744	0.244974178168872	0.229109316433639	0.239620354739511	0.25003431532063	0.200805523908727	2.21889187175259	0.00936170517141035	0.357404416306685	-0.00535829912411563	-0.00241291620382272	-0.00804421205101207	0.176874828203351	0.18035985466395	0.173696811228772	0.201420977343499	0.204998667153942	0.198192088779684	0.000308903454591494	0.000372653447450851	0.000380583240359533
104	0.455496124527524	0.17	0.200825757533426	0.191511020315111	0.210140494751741	0.191708159202567	0.489891739199379	0.468468699973154	0.511314778425605	2	1.46	2.73	0.189934820736389	0.198620526132064	0.207306231527739	0.224733374843431	0.235010415561389	0.245287456279347	0.22930759145529	0.239606971747787	0.25010838076813	0.200825757533426	2.22290535022578	-0.00131407725769221	0.346266505089078	-0.00535829912411563	-0.00241291620382272	-0.00804421205101207	0.176874828203351	0.18035985466395	0.173696811228772	0.201420977343499	0.204998667153942	0.198192088779684	0.000308903454591494	0.000372653447450851	0.000380583240359533
104	0.455496124527524	0.17	0.200828395071817	0.19150656130544	0.210150228838194	0.196160459190003	0.510093254339795	0.488102218006643	0.532084290672947	2.01	1.5	2.69	0.197106313615575	0.205986773372377	0.214867233129179	0.233017777189439	0.243516197838643	0.254014618487847	0.238144257690124	0.24896078639901	0.259618137735061	0.200828395071817	2.22306692476761	0.000725272936511667	0.350243429080092	-0.00535829912411563	-0.00241291620382272	-0.00804421205101207	0.176874828203351	0.18035985466395	0.173696811228772	0.201420977343499	0.204998667153942	0.198192088779684	0.000308903454591494	0.000372653447450851	0.000380583240359533
104	0.455496124527524	0.17	0.200866271000463	0.191437243233595	0.21029529876733	0.193881358673226	0.49532860384973	0.473818523595308	0.516838684104153	1.98	1.47	2.69	0.193842005236669	0.202641908325473	0.211441811414278	0.229806011751467	0.240238583526446	0.250671155301426	0.234501379683934	0.245316683552248	0.255838526167497	0.200866271000463	2.19625784987327	-0.000490296812085213	0.342753079700501	-0.00535829912411563	-0.00241291620382272	-0.00804421205101207	0.176874828203351	0.18035985466395	0.173696811228772	0.201420977343499	0.204998667153942	0.198192088779684	0.000308903454591494	0.000372653447450851	0.000380583240359533
104	0.455496124527524	0.17	0.200878194208888	0.191556482009777	0.210199906407999	0.195778363642694	0.494992012872	0.473626127774851	0.516357897969149	2.01	1.47	2.72	0.191021771195139	0.199639009508372	0.208256247821604	0.225763935614447	0.235948437745021	0.246132939875594	0.230338430499381	0.240648802846251	0.251139040827593	0.200878194208888	2.21668018071524	0.00119783054531771	0.34811880974979	-0.00535829912411563	-0.00241291620382272	-0.00804421205101207	0.176874828203351	0.18035985466395	0.173696811228772	0.201420977343499	0.204998667153942	0.198192088779684	0.000308903454591494	0.000372653447450851	0.000380583240359533
104	0.455496124527524	0.17	0.20089636295957	0.191489782582237	0.210302943336903	0.190373963901662	0.494959656212862	0.473221363829421	0.516697948596303	2.01	1.49	2.71	0.191075375196331	0.199852773451729	0.208630171707127	0.225882508664328	0.236258836516298	0.246635164368267	0.230676833353971	0.241266710670943	0.251922916418243	0.20089636295957	2.21867158226886	-0.000970955854049301	0.347409943265588	-0.00535829912411563	-0.00241291620382272	-0.00804421205101207	0.176874828203351	0.18035985466395	0.173696811228772	0.201420977343499	0.204998667153942	0.198192088779684	0.000308903454591494	0.000372653447450851	0.000380583240359533
104	0.455496124527524	0.17	0.200897411219598	0.191317787923343	0.210477034515853	0.182599254962356	0.489210458909791	0.467166940455436	0.511253977364146	2	1.48	2.7	0.189466860578512	0.198406954313697	0.207347048048882	0.224194999599028	0.23477375888841	0.245352518177793	0.228937976803024	0.23975045769746	0.250448110038996	0.200897411219598	2.20878963910538	0.00560928708592447	0.351301060935579	-0.00535829912411563	-0.00241291620382272	-0.00804421205101207	0.176874828203351	0.18035985466395	0.173696811228772	0.201420977343499	0.204998667153942	0.198192088779684	0.000308903454591494	0.000372653447450851	0.000380583240359533
104	0.455496124527524	0.17	0.200941788535623	0.19150544011807	0.210378136953176	0.18755045554112	0.490441027411296	0.468701850364979	0.512180204457613	1.99	1.48	2.7	0.190702674689248	0.199547784229668	0.208392893770088	0.225814993300188	0.236288671002214	0.246762348704239	0.230702686920449	0.241301202253544	0.252017504985269	0.200941788535623	2.20809419808222	0.00794094548713038	0.354078999130074	-0.00535829912411563	-0.00241291620382272	-0.00804421205101207	0.176874828203351	0.18035985466395	0.173696811228772	0.201420977343499	0.204998667153942	0.198192088779684	0.000308903454591494	0.000372653447450851	0.000380583240359533
104	0.455496124527524	0.17	0.200965613290648	0.191530854695456	0.210400371885841	0.190028418193425	0.493502550484462	0.471803927019024	0.515201173949901	1.98	1.47	2.71	0.193101724226496	0.20198262021859	0.210863516210685	0.228950125475708	0.239479716860101	0.250009308244494	0.233655828677797	0.244438593939685	0.255168152204575	0.200965613290648	2.20039714002768	-0.00497395963861572	0.338284594130134	-0.00535829912411563	-0.00241291620382272	-0.00804421205101207	0.176874828203351	0.18035985466395	0.173696811228772	0.201420977343499	0.204998667153942	0.198192088779684	0.000308903454591494	0.000372653447450851	0.000380583240359533
104	0.455496124527524	0.17	0.200975770501371	0.191583685223477	0.210367855779264	0.191664268294176	0.491994636324948	0.470476589577397	0.513512683072499	2.01	1.47	2.7	0.190228428648898	0.198928849267185	0.207629269885471	0.224947938325044	0.235236314749877	0.245524691174709	0.229703671869481	0.240160785483018	0.250648367366932	0.200975770501371	2.21011184352568	-0.00381387994885952	0.34190252798539	-0.00535829912411563	-0.00241291620382272	-0.00804421205101207	0.176874828203351	0.18035985466395	0.173696811228772	0.201420977343499	0.204998667153942	0.198192088779684	0.000308903454591494	0.000372653447450851	0.000380583240359533
104	0.455496124527524	0.17	0.200976220490563	0.191441280550558	0.210511160430569	0.186040559865158	0.495502064288587	0.473429123448779	0.517575005128395	2	1.49	2.72	0.191621427460105	0.200555496410395	0.209489565360685	0.226646061494606	0.237213102809053	0.247780144123501	0.231522052839432	0.242264681240708	0.253028950000089	0.200976220490563	2.22078265605558	-0.00240054123262661	0.346964775319832	-0.00535829912411563	-0.00241291620382272	-0.00804421205101207	0.176874828203351	0.18035985466395	0.173696811228772	0.201420977343499	0.204998667153942	0.198192088779684	0.000308903454591494	0.000372653447450851	0.000380583240359533
104	0.455496124527524	0.17	0.200987670936172	0.191628507467746	0.210346834404598	0.193108154579171	0.492436510233209	0.470998979044715	0.513874041421702	1.98	1.47	2.68	0.192932172094216	0.201713485091799	0.210494798089382	0.228790572152338	0.239203981192198	0.249617390232058	0.23362680982101	0.244338746349877	0.254935061491557	0.200987670936172	2.19968395945397	-0.00196679517032796	0.341858252627521	-0.00535829912411563	-0.00241291620382272	-0.00804421205101207	0.176874828203351	0.18035985466395	0.173696811228772	0.201420977343499	0.204998667153942	0.198192088779684	0.000308903454591494	0.000372653447450851	0.000380583240359533
104	0.455496124527524	0.17	0.200988249993725	0.191481449111792	0.210495050875659	0.18769162922899	0.493607671115031	0.471738260417241	0.51547708181282	1.97	1.47	2.7	0.19337785346587	0.202342697007629	0.211307540549388	0.229356177528003	0.239988947568743	0.250621717609482	0.234102182247716	0.244826226127771	0.255720718474185	0.200988249993725	2.20231270468384	-0.00278585131042295	0.340898692793585	-0.00535829912411563	-0.00241291620382272	-0.00804421205101207	0.176874828203351	0.18035985466395	0.173696811228772	0.201420977343499	0.204998667153942	0.198192088779684	0.000308903454591494	0.000372653447450851	0.000380583240359533
104	0.455496124527524	0.17	0.200996470143044	0.191683280480933	0.210309659805155	0.194480904111188	0.497157425156728	0.47560924808228	0.518705602231176	2	1.47	2.71	0.193166957903064	0.20191867126989	0.210670384636716	0.228644157006162	0.239003217100288	0.249362277194415	0.233246865932338	0.243764444692925	0.254363516137437	0.200996470143044	2.21449407296308	-0.00134165121826579	0.345069705424168	-0.00535829912411563	-0.00241291620382272	-0.00804421205101207	0.176874828203351	0.18035985466395	0.173696811228772	0.201420977343499	0.204998667153942	0.198192088779684	0.000308903454591494	0.000372653447450851	0.000380583240359533
104	0.455496124527524	0.17	0.201010759939394	0.19170532698944	0.210316192889348	0.191569655744866	0.48799721863781	0.466647485134266	0.509346952141354	1.99	1.46	2.71	0.189612560937142	0.19828758389107	0.206962606844998	0.224458878700004	0.234728166321624	0.244997453943244	0.228981118981869	0.239440576315752	0.249875038589118	0.201010759939394	2.20810471806208	0.00329077347611117	0.348167880083742	-0.00535829912411563	-0.00241291620382272	-0.00804421205101207	0.176874828203351	0.18035985466395	0.173696811228772	0.201420977343499	0.204998667153942	0.198192088779684	0.000308903454591494	0.000372653447450851	0.000380583240359533
104	0.455496124527524	0.17	0.201013305904957	0.191603190851776	0.210423420958139	0.195715414166281	0.500624088226447	0.479010778978839	0.522237397474055	1.98	1.46	2.69	0.195573470662506	0.204397885660156	0.213222300657805	0.231757241711588	0.242214294361141	0.252671347010694	0.236513025779488	0.247160292853277	0.257822151627351	0.201013305904957	2.20023059537811	-0.00483650085845763	0.338507918057834	-0.00535829912411563	-0.00241291620382272	-0.00804421205101207	0.176874828203351	0.18035985466395	0.173696811228772	0.201420977343499	0.204998667153942	0.198192088779684	0.000308903454591494	0.000372653447450851	0.000380583240359533
104	0.455496124527524	0.17	0.201037852480867	0.191722206211554	0.210353498750181	0.192365151870419	0.492095058077192	0.470621179331059	0.513568936823324	2.03	1.5	2.74	0.18842192449954	0.197019390439273	0.205616856379007	0.222341216277993	0.232486378732024	0.242631541186055	0.226900667499922	0.237386148030382	0.24773626315	0.201037852480867	2.23308338354881	0.00309978845819309	0.354557505881408	-0.00535829912411563	-0.00241291620382272	-0.00804421205101207	0.176874828203351	0.18035985466395	0.173696811228772	0.201420977343499	0.204998667153942	0.198192088779684	0.000308903454591494	0.000372653447450851	0.000380583240359533
104	0.455496124527524	0.17	0.201041511396763	0.191657297770107	0.210425725023418	0.190985074439771	0.497700773538751	0.47588533054075	0.519516216536752	2.01	1.47	2.72	0.191807723972244	0.200600536442715	0.209393348913185	0.226661011545267	0.23705156166291	0.247442111780554	0.23132569429611	0.241885952127973	0.252458913284221	0.201041511396763	2.22329205267127	-2.67932081703606e-05	0.349202785064168	-0.00535829912411563	-0.00241291620382272	-0.00804421205101207	0.176874828203351	0.18035985466395	0.173696811228772	0.201420977343499	0.204998667153942	0.198192088779684	0.000308903454591494	0.000372653447450851	0.000380583240359533
104	0.455496124527524	0.17	0.201041839527992	0.191702842130189	0.210380836925795	0.194513637332118	0.496091488187437	0.474591757892726	0.517591218482148	1.99	1.46	2.68	0.193423459375666	0.202185837019373	0.21094821466308	0.229120304288084	0.239499803437223	0.249879302586362	0.23400122308426	0.244515715643045	0.25518943862055	0.201041839527992	2.19452678959163	0.00121079817779197	0.343309596223798	-0.00535829912411563	-0.00241291620382272	-0.00804421205101207	0.176874828203351	0.18035985466395	0.173696811228772	0.201420977343499	0.204998667153942	0.198192088779684	0.000308903454591494	0.000372653447450851	0.000380583240359533
104	0.455496124527524	0.17	0.201043045348145	0.191667772225737	0.210418318470553	0.19139875498601	0.491403500659841	0.469892874010534	0.512914127309149	1.99	1.47	2.7	0.191387101665092	0.20014836772617	0.208909633787248	0.226676892021899	0.237053644392481	0.247430396763063	0.231383096618402	0.241957802946763	0.252507577663255	0.201043045348145	2.20417219769478	-0.000750891455844933	0.343414405237505	-0.00535829912411563	-0.00241291620382272	-0.00804421205101207	0.176874828203351	0.18035985466395	0.173696811228772	0.201420977343499	0.204998667153942	0.198192088779684	0.000308903454591494	0.000372653447450851	0.000380583240359533
104	0.455496124527524	0.17	0.201050138976489	0.191685997944737	0.210414280008242	0.18416386653133	0.482730755063335	0.461092542005732	0.504368968120938	2	1.48	2.72	0.186699398031361	0.195460852586135	0.20422230714091	0.220842586183195	0.231206316880806	0.241570047578416	0.225450935263848	0.235972743647244	0.246535225559958	0.201050138976489	2.21503658572316	-0.000553425933345169	0.346927656722396	-0.00535829912411563	-0.00241291620382272	-0.00804421205101207	0.176874828203351	0.18035985466395	0.173696811228772	0.201420977343499	0.204998667153942	0.198192088779684	0.000308903454591494	0.000372653447450851	0.000380583240359533
104	0.455496124527524	0.17	0.201088843519532	0.191771477016374	0.210406210022689	0.192299082411585	0.492082874195344	0.470604960114383	0.513560788276305	2.02	1.48	2.72	0.189193071197419	0.197827643444392	0.206462215691364	0.223448023591319	0.233645955740373	0.243843887889428	0.228047990248513	0.238489206146235	0.248857651901699	0.201088843519532	2.22499477904125	-0.00637483066488046	0.342375083329018	-0.00535829912411563	-0.00241291620382272	-0.00804421205101207	0.176874828203351	0.18035985466395	0.173696811228772	0.201420977343499	0.204998667153942	0.198192088779684	0.000308903454591494	0.000372653447450851	0.000380583240359533
104	0.455496124527524	0.17	0.201094565117483	0.191478289565632	0.210710840669335	0.182551412616398	0.48684835944072	0.464907759251379	0.50878895963006	2.01	1.48	2.71	0.187960985327241	0.196831512325758	0.205702039324276	0.22226262466328	0.232751964296207	0.243241303929133	0.226993860791822	0.237647152249701	0.248307610783809	0.201094565117483	2.21161988328067	-0.00733127126184302	0.340007083982281	-0.00535829912411563	-0.00241291620382272	-0.00804421205101207	0.176874828203351	0.18035985466395	0.173696811228772	0.201420977343499	0.204998667153942	0.198192088779684	0.000308903454591494	0.000372653447450851	0.000380583240359533
104	0.455496124527524	0.17	0.201127961512569	0.191629543178045	0.210626379847093	0.186428349382657	0.489364109667906	0.467592466443865	0.511135752891946	2	1.47	2.71	0.189857919806704	0.198697922993082	0.20753792617946	0.224713769826234	0.235176701492763	0.245639633159293	0.229406356028448	0.239957199199336	0.250712843318667	0.201127961512569	2.21005358027947	-0.00120437412471119	0.344375127266176	-0.00535829912411563	-0.00241291620382272	-0.00804421205101207	0.176874828203351	0.18035985466395	0.173696811228772	0.201420977343499	0.204998667153942	0.198192088779684	0.000308903454591494	0.000372653447450851	0.000380583240359533
104	0.455496124527524	0.17	0.20114092705224	0.191763912223287	0.210517941881193	0.196146498957403	0.499555131522889	0.478017459174579	0.521092803871199	1.99	1.46	2.7	0.194567971380109	0.203334473809322	0.212100976238535	0.230411272787198	0.240792739830717	0.251174206874237	0.235071007581576	0.245655210426503	0.256218540107011	0.20114092705224	2.19773675393544	-0.0073558509422866	0.334858170424983	-0.00535829912411563	-0.00241291620382272	-0.00804421205101207	0.176874828203351	0.18035985466395	0.173696811228772	0.201420977343499	0.204998667153942	0.198192088779684	0.000308903454591494	0.000372653447450851	0.000380583240359533
104	0.455496124527524	0.17	0.20114146205926	0.191593090381377	0.210689833737143	0.181863010312544	0.487816651719361	0.465781572545766	0.509851730892957	2	1.47	2.7	0.189071985155242	0.198016555760802	0.206961126366362	0.223770557580427	0.234356639649012	0.244942721717598	0.228354033591677	0.239186729412359	0.250073344773923	0.20114146205926	2.2057098684434	0.00839433706100119	0.354123614443384	-0.00535829912411563	-0.00241291620382272	-0.00804421205101207	0.176874828203351	0.18035985466395	0.173696811228772	0.201420977343499	0.204998667153942	0.198192088779684	0.000308903454591494	0.000372653447450851	0.000380583240359533
104	0.455496124527524	0.17	0.201187189874429	0.191656348874594	0.210718030874264	0.189053868661298	0.486052879532256	0.464613910005868	0.507491849058643	1.99	1.48	2.72	0.1889178057849	0.197635157964828	0.206352510144756	0.223670244430443	0.233991200069165	0.244312155707888	0.228314101787871	0.238874695110826	0.249450102114733	0.201187189874429	2.20124814132369	-0.0157358821384191	0.329028314865034	-0.00535829912411563	-0.00241291620382272	-0.00804421205101207	0.176874828203351	0.18035985466395	0.173696811228772	0.201420977343499	0.204998667153942	0.198192088779684	0.000308903454591494	0.000372653447450851	0.000380583240359533
104	0.455496124527524	0.17	0.201193778725122	0.19179670624823	0.210590851202014	0.189061742283205	0.494914929454928	0.473085630450225	0.51674422845963	1.98	1.48	2.7	0.193345856473154	0.202267295300742	0.211188734128331	0.229167025073845	0.239741338031933	0.250315650990021	0.233984990242107	0.244817959039027	0.255547994074427	0.201193778725122	2.20752664239927	0.00589716197865047	0.351493185812297	-0.00535829912411563	-0.00241291620382272	-0.00804421205101207	0.176874828203351	0.18035985466395	0.173696811228772	0.201420977343499	0.204998667153942	0.198192088779684	0.000308903454591494	0.000372653447450851	0.000380583240359533
104	0.455496124527524	0.17	0.201195743888795	0.191875043379752	0.210516444397837	0.190953427845628	0.491393933110744	0.469852728309715	0.512935137911774	1.99	1.47	2.7	0.191090606523094	0.199851483373752	0.208612360224409	0.226253701504239	0.236626690799475	0.24699968009471	0.230974182064801	0.241592710427176	0.252171477797063	0.201195743888795	2.20238956950033	-0.00374117066573651	0.340260272257541	-0.00535829912411563	-0.00241291620382272	-0.00804421205101207	0.176874828203351	0.18035985466395	0.173696811228772	0.201420977343499	0.204998667153942	0.198192088779684	0.000308903454591494	0.000372653447450851	0.000380583240359533
104	0.455496124527524	0.17	0.201212342532011	0.191688470882273	0.210736214181748	0.186684488167467	0.497056664373584	0.474961436754212	0.519151891992955	2	1.5	2.73	0.192679022908322	0.201642459809075	0.210605896709828	0.228008993918488	0.238615982675977	0.249222971433466	0.232930958507421	0.243645671809531	0.25454766924642	0.201212342532011	2.22449995969094	0.00444822333291635	0.354377864658722	-0.00535829912411563	-0.00241291620382272	-0.00804421205101207	0.176874828203351	0.18035985466395	0.173696811228772	0.201420977343499	0.204998667153942	0.198192088779684	0.000308903454591494	0.000372653447450851	0.000380583240359533
104	0.455496124527524	0.17	0.201219260714885	0.191719220706203	0.210719300723566	0.185762961521361	0.487817343965769	0.466066792679258	0.50956789525228	1.99	1.48	2.72	0.189599621771855	0.19844791639835	0.207296211024846	0.224500895806305	0.234977974038014	0.245455052269724	0.229153726542697	0.239942149963463	0.250589454657053	0.201219260714885	2.2117621994821	-0.00589487611731906	0.34083182442208	-0.00535829912411563	-0.00241291620382272	-0.00804421205101207	0.176874828203351	0.18035985466395	0.173696811228772	0.201420977343499	0.204998667153942	0.198192088779684	0.000308903454591494	0.000372653447450851	0.000380583240359533
104	0.455496124527524	0.17	0.201222464891221	0.191910074075704	0.210534855706738	0.19601585904588	0.503802542127467	0.482072745666202	0.525532338588731	1.99	1.48	2.68	0.196051689377464	0.204888868712653	0.213726048047842	0.232125415048293	0.242588645064574	0.253051875080856	0.237134717125311	0.247822909543688	0.258511909467052	0.201222464891221	2.21078248307568	-0.00425019191080488	0.342576694582629	-0.00535829912411563	-0.00241291620382272	-0.00804421205101207	0.176874828203351	0.18035985466395	0.173696811228772	0.201420977343499	0.204998667153942	0.198192088779684	0.000308903454591494	0.000372653447450851	0.000380583240359533
104	0.455496124527524	0.17	0.201233914549022	0.191752250835972	0.210715578262073	0.185889178121257	0.486500648403097	0.464817851516838	0.508183445289356	2.02	1.48	2.74	0.187049880776891	0.195775373051444	0.204500865325996	0.220963279506175	0.231270762089341	0.241578244672506	0.225445404833749	0.235973297686633	0.246416602872352	0.201233914549022	2.22201942421584	-0.0114019761735002	0.337813288136094	-0.00535829912411563	-0.00241291620382272	-0.00804421205101207	0.176874828203351	0.18035985466395	0.173696811228772	0.201420977343499	0.204998667153942	0.198192088779684	0.000308903454591494	0.000372653447450851	0.000380583240359533
104	0.455496124527524	0.17	0.201249792329231	0.191642937242586	0.210856647415877	0.184795261145997	0.49191293150074	0.469909351828406	0.513916511173074	2.01	1.49	2.71	0.18975678053376	0.198642171774846	0.207527563015931	0.224328480130454	0.234832696669491	0.245336913208528	0.229185101404065	0.239900163038272	0.250661221348446	0.201249792329231	2.21272503930644	-0.000105923925368064	0.347627365543765	-0.00535829912411563	-0.00241291620382272	-0.00804421205101207	0.176874828203351	0.18035985466395	0.173696811228772	0.201420977343499	0.204998667153942	0.198192088779684	0.000308903454591494	0.000372653447450851	0.000380583240359533
104	0.455496124527524	0.17	0.201267567083457	0.191697694869765	0.210837439297148	0.187509078136253	0.487605950817108	0.465989505713534	0.509222395920682	2	1.47	2.71	0.188850778298683	0.197611238420226	0.206371698541769	0.223430535084318	0.233795090158829	0.244159645233341	0.22797438216196	0.238603383264052	0.249225621576191	0.201267567083457	2.2031571779	0.00124318561859781	0.346182321040425	-0.00535829912411563	-0.00241291620382272	-0.00804421205101207	0.176874828203351	0.18035985466395	0.173696811228772	0.201420977343499	0.204998667153942	0.198192088779684	0.000308903454591494	0.000372653447450851	0.000380583240359533
104	0.455496124527524	0.17	0.201311592326178	0.191953463523539	0.210669721128817	0.189266795313295	0.489232837577651	0.467668578881204	0.510797096274099	2	1.48	2.71	0.189879338575752	0.198634699451083	0.207390060326413	0.224736687944665	0.235099325710527	0.245461963476389	0.229482938262038	0.240022465379048	0.250609706981375	0.201311592326178	2.20726104276069	-0.00526269286746379	0.339996960541643	-0.00535829912411563	-0.00241291620382272	-0.00804421205101207	0.176874828203351	0.18035985466395	0.173696811228772	0.201420977343499	0.204998667153942	0.198192088779684	0.000308903454591494	0.000372653447450851	0.000380583240359533
104	0.455496124527524	0.17	0.201330081432084	0.191919077345596	0.210741085518572	0.188144696569607	0.494212627208157	0.472348893411624	0.51607636100469	2.01	1.49	2.71	0.1908911116863	0.199726937297934	0.208562762909568	0.225707513333814	0.236154894615403	0.246602275896992	0.230494149916353	0.241160017994437	0.251939086884511	0.201330081432084	2.21586067921142	0.00514615925766194	0.353273395569096	-0.00535829912411563	-0.00241291620382272	-0.00804421205101207	0.176874828203351	0.18035985466395	0.173696811228772	0.201420977343499	0.204998667153942	0.198192088779684	0.000308903454591494	0.000372653447450851	0.000380583240359533
104	0.455496124527524	0.17	0.201332875546894	0.191920912341353	0.210744838752434	0.188230482654285	0.492956333369514	0.471154299488839	0.514758367250189	2	1.48	2.71	0.190804813200875	0.199634050260824	0.208463287320774	0.22570680365748	0.236151083558519	0.246595363459558	0.230383238002887	0.241101564499402	0.251770818382283	0.201332875546894	2.21327210341914	0.000140413398917305	0.347078085170867	-0.00535829912411563	-0.00241291620382272	-0.00804421205101207	0.176874828203351	0.18035985466395	0.173696811228772	0.201420977343499	0.204998667153942	0.198192088779684	0.000308903454591494	0.000372653447450851	0.000380583240359533
104	0.455496124527524	0.17	0.201348732380292	0.191920167602567	0.210777297158017	0.192246840708335	0.497707790269169	0.475980711779995	0.519434868758343	1.99	1.48	2.7	0.193608266999879	0.202445898250793	0.211283529501708	0.229241170825014	0.239705336259028	0.250169501693041	0.234020167470453	0.244729696639115	0.255555015882908	0.201348732380292	2.2044816454736	-0.00105736512192501	0.343675725640339	-0.00535829912411563	-0.00241291620382272	-0.00804421205101207	0.176874828203351	0.18035985466395	0.173696811228772	0.201420977343499	0.204998667153942	0.198192088779684	0.000308903454591494	0.000372653447450851	0.000380583240359533
104	0.455496124527524	0.17	0.20135881760225	0.191905293899206	0.210812341305294	0.191558658512642	0.49371565930805	0.472114978796381	0.515316339819719	2.01	1.47	2.74	0.19031597173996	0.199023499961799	0.207731028183639	0.224905285624931	0.235195379009714	0.245485472394498	0.229365668273344	0.239805245776762	0.250113043480087	0.20135881760225	2.22461974459532	-0.000508365022916304	0.348264973161088	-0.00535829912411563	-0.00241291620382272	-0.00804421205101207	0.176874828203351	0.18035985466395	0.173696811228772	0.201420977343499	0.204998667153942	0.198192088779684	0.000308903454591494	0.000372653447450851	0.000380583240359533
104	0.455496124527524	0.17	0.201386874427448	0.191877593571694	0.210896155283203	0.189956937760759	0.494307644680086	0.47256857430839	0.516046715051783	2.02	1.49	2.71	0.189757280850353	0.198486483565504	0.207215686280654	0.224057427575873	0.234364503522473	0.244671579469073	0.22893786253214	0.239379312352594	0.249951200720454	0.201386874427448	2.22108515185101	0.00414246492190031	0.353230513776224	-0.00535829912411563	-0.00241291620382272	-0.00804421205101207	0.176874828203351	0.18035985466395	0.173696811228772	0.201420977343499	0.204998667153942	0.198192088779684	0.000308903454591494	0.000372653447450851	0.000380583240359533
104	0.455496124527524	0.17	0.201398154576342	0.191864389004707	0.210931920147977	0.18501978051285	0.485243319608028	0.463554236828502	0.506932402387554	1.99	1.48	2.68	0.18842831628539	0.197244625198628	0.206060934111867	0.223075654057698	0.233513065567636	0.243950477077573	0.227913425795191	0.238569166451998	0.249206849771508	0.201398154576342	2.19535754203957	-0.009094062423378	0.334257142248344	-0.00535829912411563	-0.00241291620382272	-0.00804421205101207	0.176874828203351	0.18035985466395	0.173696811228772	0.201420977343499	0.204998667153942	0.198192088779684	0.000308903454591494	0.000372653447450851	0.000380583240359533
104	0.455496124527524	0.17	0.201399027942429	0.19189040400353	0.210907651881328	0.189486360461709	0.493236586975276	0.471511394212823	0.51496177973773	1.98	1.46	2.69	0.192992264507391	0.201884508044974	0.210776751582556	0.228823006394999	0.239366174563214	0.24990934273143	0.233554333791989	0.24427178675578	0.255071955406623	0.201399027942429	2.1878543183129	0.00621196990735346	0.347235130492449	-0.00535829912411563	-0.00241291620382272	-0.00804421205101207	0.176874828203351	0.18035985466395	0.173696811228772	0.201420977343499	0.204998667153942	0.198192088779684	0.000308903454591494	0.000372653447450851	0.000380583240359533
104	0.455496124527524	0.17	0.201420437368384	0.192048737113564	0.210792137623204	0.189324542550172	0.488052171537514	0.466544000971116	0.509560342103912	2.02	1.47	2.71	0.187908704259653	0.196571493736562	0.20523428321347	0.222019492405525	0.232254825196824	0.242490157988122	0.226526132190995	0.237017532129573	0.247386734421253	0.201420437368384	2.21751407576857	0.00378910600814227	0.350284972556548	-0.00535829912411563	-0.00241291620382272	-0.00804421205101207	0.176874828203351	0.18035985466395	0.173696811228772	0.201420977343499	0.204998667153942	0.198192088779684	0.000308903454591494	0.000372653447450851	0.000380583240359533
104	0.455496124527524	0.17	0.20143063391174	0.19204936687427	0.21081190094921	0.191196716419503	0.495198834302481	0.473507911951386	0.516889756653575	2	1.47	2.69	0.191986668611497	0.200781385270265	0.209576101929033	0.227163391573169	0.237569518616154	0.24797564565914	0.231966694037237	0.242471466568816	0.253178478109476	0.20143063391174	2.20399697819445	-0.00882043013549518	0.335611619205833	-0.00535829912411563	-0.00241291620382272	-0.00804421205101207	0.176874828203351	0.18035985466395	0.173696811228772	0.201420977343499	0.204998667153942	0.198192088779684	0.000308903454591494	0.000372653447450851	0.000380583240359533
104	0.455496124527524	0.17	0.20143131292529	0.192040583792482	0.210822042058099	0.188604417552512	0.48916316191297	0.467555324639995	0.510770999185944	2.01	1.47	2.69	0.188637608159687	0.197355401596894	0.206073195034101	0.222962510349378	0.233266612105278	0.243570713861177	0.227670803363435	0.238132512784353	0.248693102924812	0.20143131292529	2.20762053309016	-0.00656287556195753	0.339820849863509	-0.00535829912411563	-0.00241291620382272	-0.00804421205101207	0.176874828203351	0.18035985466395	0.173696811228772	0.201420977343499	0.204998667153942	0.198192088779684	0.000308903454591494	0.000372653447450851	0.000380583240359533
104	0.455496124527524	0.17	0.201439016325668	0.192060569396669	0.210817463254667	0.190522760385983	0.490037990464758	0.468526237270122	0.511549743659394	2	1.48	2.71	0.189891227790783	0.1986098285886	0.207328429386418	0.224664668708402	0.234979845363117	0.245295022017831	0.229346706498262	0.239968220835726	0.250510071621196	0.201439016325668	2.22076465023811	0.00502158034085009	0.353367911503084	-0.00535829912411563	-0.00241291620382272	-0.00804421205101207	0.176874828203351	0.18035985466395	0.173696811228772	0.201420977343499	0.204998667153942	0.198192088779684	0.000308903454591494	0.000372653447450851	0.000380583240359533
104	0.455496124527524	0.17	0.201452283932788	0.191946578285392	0.210957989580185	0.18923539211219	0.494499618128867	0.472700981230962	0.516298255026772	2	1.48	2.71	0.191407581711501	0.200234354954852	0.209061128198203	0.226413799079824	0.236854886343835	0.247295973607847	0.231190914684339	0.241845698466579	0.252519316475207	0.201452283932788	2.21547225351957	0.00441337323091142	0.352050342001889	-0.00535829912411563	-0.00241291620382272	-0.00804421205101207	0.176874828203351	0.18035985466395	0.173696811228772	0.201420977343499	0.204998667153942	0.198192088779684	0.000308903454591494	0.000372653447450851	0.000380583240359533
104	0.455496124527524	0.17	0.201461200522077	0.191991383960497	0.210931017083658	0.188183655191465	0.489822964459785	0.46815619033563	0.511489738583939	2.03	1.5	2.75	0.18749266423859	0.196170027242337	0.204847390246084	0.221259200635668	0.231499315413659	0.241739430191651	0.225902274664082	0.236389674060675	0.246861731897115	0.201461200522077	2.22992157888185	-0.0105048925778169	0.341596836953785	-0.00535829912411563	-0.00241291620382272	-0.00804421205101207	0.176874828203351	0.18035985466395	0.173696811228772	0.201420977343499	0.204998667153942	0.198192088779684	0.000308903454591494	0.000372653447450851	0.000380583240359533
104	0.455496124527524	0.17	0.201464184703321	0.192118875915878	0.210809493490764	0.194023030019676	0.499727140429537	0.478035880448735	0.521418400410339	2	1.48	2.69	0.194194680792356	0.203006419576486	0.211818158360616	0.229871451799784	0.240302052570741	0.250732653341698	0.23476808394833	0.245393030816331	0.256096568440807	0.201464184703321	2.21347969989735	-0.00480415979700758	0.341107632480248	-0.00535829912411563	-0.00241291620382272	-0.00804421205101207	0.176874828203351	0.18035985466395	0.173696811228772	0.201420977343499	0.204998667153942	0.198192088779684	0.000308903454591494	0.000372653447450851	0.000380583240359533
104	0.455496124527524	0.17	0.201470920599235	0.192027042698132	0.210914798500337	0.188471447490672	0.484502164131426	0.463090914822314	0.505913413440537	1.98	1.46	2.72	0.189097589236955	0.197840614628542	0.206583640020128	0.224089428802516	0.234450320096331	0.244811211390145	0.228548145750665	0.239077230621297	0.249655961767014	0.201470920599235	2.20160064616958	0.00662492943139182	0.350045911894059	-0.00535829912411563	-0.00241291620382272	-0.00804421205101207	0.176874828203351	0.18035985466395	0.173696811228772	0.201420977343499	0.204998667153942	0.198192088779684	0.000308903454591494	0.000372653447450851	0.000380583240359533
104	0.455496124527524	0.17	0.201474242088928	0.191857488014163	0.211090996163692	0.182679050577808	0.485537241951701	0.46366508279828	0.507409401105121	1.98	1.48	2.69	0.189270876833107	0.198199223811959	0.207127570790811	0.224278984746974	0.234858745507798	0.245438506268622	0.229077108843762	0.239890750294205	0.250490476656222	0.201474242088928	2.19396951267309	-0.00307926096038453	0.340264913154341	-0.00535829912411563	-0.00241291620382272	-0.00804421205101207	0.176874828203351	0.18035985466395	0.173696811228772	0.201420977343499	0.204998667153942	0.198192088779684	0.000308903454591494	0.000372653447450851	0.000380583240359533
104	0.455496124527524	0.17	0.201494657986744	0.191957440995828	0.21103187497766	0.183945940110132	0.484023967181856	0.462312038877707	0.505735895486006	1.99	1.48	2.7	0.188368194476183	0.197214679943396	0.206061165410608	0.22311904551127	0.233597562858971	0.244076080206671	0.227800597710802	0.238582891246006	0.249218325671454	0.201494657986744	2.2015990914406	-0.000549723744639597	0.34464725508467	-0.00535829912411563	-0.00241291620382272	-0.00804421205101207	0.176874828203351	0.18035985466395	0.173696811228772	0.201420977343499	0.204998667153942	0.198192088779684	0.000308903454591494	0.000372653447450851	0.000380583240359533
104	0.455496124527524	0.17	0.201497742834059	0.192078280852346	0.210917204815773	0.197204381266475	0.503091995450236	0.481474329953563	0.524709660946908	2	1.48	2.71	0.195278257735976	0.204046035770822	0.212813813805669	0.231073847981999	0.241448808473009	0.251823768964018	0.235879391286824	0.24655714029955	0.257168346836727	0.201497742834059	2.21756501306186	0.00191189863805638	0.349955251609251	-0.00535829912411563	-0.00241291620382272	-0.00804421205101207	0.176874828203351	0.18035985466395	0.173696811228772	0.201420977343499	0.204998667153942	0.198192088779684	0.000308903454591494	0.000372653447450851	0.000380583240359533
104	0.455496124527524	0.17	0.201512918454368	0.191952742792904	0.211073094115832	0.18568835681925	0.49006477856087	0.468208629496577	0.511920927625163	1.99	1.48	2.69	0.190535831064568	0.199430112936975	0.208324394809383	0.225626133964564	0.236158443935082	0.2466907539056	0.230406649447139	0.241174600633781	0.251973069859832	0.201512918454368	2.20323365332471	-0.0039238027663304	0.341400410891908	-0.00535829912411563	-0.00241291620382272	-0.00804421205101207	0.176874828203351	0.18035985466395	0.173696811228772	0.201420977343499	0.204998667153942	0.198192088779684	0.000308903454591494	0.000372653447450851	0.000380583240359533
104	0.455496124527524	0.17	0.201516247020057	0.192061367894296	0.210971126145819	0.18965316109126	0.489439291132419	0.467893054422062	0.510985527842777	1.99	1.46	2.68	0.190337097794413	0.199102024149019	0.207866950503625	0.225372721251833	0.235751020211939	0.246129319172045	0.230148558980773	0.240783042778333	0.25137445775029	0.201516247020057	2.19971396104685	-0.00123484385385455	0.34201360252367	-0.00535829912411563	-0.00241291620382272	-0.00804421205101207	0.176874828203351	0.18035985466395	0.173696811228772	0.201420977343499	0.204998667153942	0.198192088779684	0.000308903454591494	0.000372653447450851	0.000380583240359533
104	0.455496124527524	0.17	0.201527386804448	0.192032789201264	0.211021984407631	0.188396939188587	0.498971798516852	0.476915730876226	0.521027866157478	2.02	1.5	2.72	0.19188354185333	0.200757638688979	0.209631735524628	0.226664514988888	0.237147138124718	0.247629761260549	0.231639308479163	0.24233005652095	0.25307187262797	0.201527386804448	2.22744767754787	0.00346630061443294	0.354368583361202	-0.00535829912411563	-0.00241291620382272	-0.00804421205101207	0.176874828203351	0.18035985466395	0.173696811228772	0.201420977343499	0.204998667153942	0.198192088779684	0.000308903454591494	0.000372653447450851	0.000380583240359533
104	0.455496124527524	0.17	0.201533693971178	0.191947244658088	0.211120143284268	0.18327516674692	0.482939759133721	0.461227940733997	0.504651577533445	1.98	1.46	2.67	0.188261233037432	0.197123431838554	0.205985630639676	0.223078775422781	0.233579973275418	0.244081171128055	0.22784058860625	0.23848902165166	0.24920644619243	0.201533693971178	2.18429250076836	0.00323359305146362	0.344214134740991	-0.00535829912411563	-0.00241291620382272	-0.00804421205101207	0.176874828203351	0.18035985466395	0.173696811228772	0.201420977343499	0.204998667153942	0.198192088779684	0.000308903454591494	0.000372653447450851	0.000380583240359533
104	0.455496124527524	0.17	0.201541388506841	0.192022121760855	0.211060655252828	0.185504983954796	0.486525231120835	0.464813774564258	0.508236687677412	1.99	1.47	2.7	0.189574616691403	0.198429649136135	0.207284681580868	0.224596292015937	0.235087187302858	0.24557808258978	0.229285211856904	0.239927362250376	0.250667187742002	0.201541388506841	2.20124357112132	0.0145456184998325	0.358449209507356	-0.00535829912411563	-0.00241291620382272	-0.00804421205101207	0.176874828203351	0.18035985466395	0.173696811228772	0.201420977343499	0.204998667153942	0.198192088779684	0.000308903454591494	0.000372653447450851	0.000380583240359533
104	0.455496124527524	0.17	0.20154912179485	0.192075585667265	0.211022657922434	0.191827412853844	0.497494377257298	0.475747241409657	0.519241513104939	1.99	1.47	2.7	0.193619106234879	0.202469732448732	0.211320358662586	0.22928122326087	0.239762019523174	0.250242815785477	0.23399223775931	0.244722144687239	0.255414221646066	0.20154912179485	2.20850222663992	0.00226842439493524	0.34835476998038	-0.00535829912411563	-0.00241291620382272	-0.00804421205101207	0.176874828203351	0.18035985466395	0.173696811228772	0.201420977343499	0.204998667153942	0.198192088779684	0.000308903454591494	0.000372653447450851	0.000380583240359533
104	0.455496124527524	0.17	0.201554027527253	0.191972701349501	0.211135353705004	0.186645861115497	0.489561496090255	0.467796676092753	0.511326316087758	1.99	1.47	2.7	0.190800132289698	0.199677344863055	0.208554557436411	0.22605051286428	0.23656779307227	0.247085073280261	0.230711601475451	0.241436835988446	0.252273688984996	0.201554027527253	2.19608987667121	-0.00101044712238575	0.341596303231447	-0.00535829912411563	-0.00241291620382272	-0.00804421205101207	0.176874828203351	0.18035985466395	0.173696811228772	0.201420977343499	0.204998667153942	0.198192088779684	0.000308903454591494	0.000372653447450851	0.000380583240359533
104	0.455496124527524	0.17	0.201556194319145	0.192144323617459	0.210968065020831	0.192546510040443	0.498089362515147	0.476366584359345	0.51981214067095	1.99	1.48	2.67	0.193767786097549	0.202603785030595	0.211439783963641	0.229430707743308	0.239892970483965	0.250355233224621	0.234478865588022	0.245176341525075	0.255879282889947	0.201556194319145	2.20029234607329	-0.00150126461300775	0.343260069087045	-0.00535829912411563	-0.00241291620382272	-0.00804421205101207	0.176874828203351	0.18035985466395	0.173696811228772	0.201420977343499	0.204998667153942	0.198192088779684	0.000308903454591494	0.000372653447450851	0.000380583240359533
104	0.455496124527524	0.17	0.201566413911864	0.192168289592475	0.210964538231254	0.200692230853311	0.508275802536677	0.486673087368659	0.529878517704694	1.99	1.48	2.7	0.198224850725204	0.207023765439375	0.215822680153547	0.234776269222177	0.245197648591311	0.255619027960445	0.239771562485657	0.250477157268506	0.261077532735885	0.201566413911864	2.21323624122398	0.00688000828719636	0.353798540181556	-0.00535829912411563	-0.00241291620382272	-0.00804421205101207	0.176874828203351	0.18035985466395	0.173696811228772	0.201420977343499	0.204998667153942	0.198192088779684	0.000308903454591494	0.000372653447450851	0.000380583240359533
104	0.455496124527524	0.17	0.201568328170926	0.192156983576992	0.210979672764861	0.191391575364734	0.489968736224367	0.468520417249235	0.511417055199499	2.01	1.48	2.71	0.189266692708856	0.197931101445665	0.206595510182475	0.223767141285901	0.23401094037289	0.244254739459879	0.228380447442021	0.238849375703421	0.249327003817068	0.201568328170926	2.20774536706135	-0.0109508831298892	0.33509270686053	-0.00535829912411563	-0.00241291620382272	-0.00804421205101207	0.176874828203351	0.18035985466395	0.173696811228772	0.201420977343499	0.204998667153942	0.198192088779684	0.000308903454591494	0.000372653447450851	0.000380583240359533
104	0.455496124527524	0.17	0.201592788254683	0.192061891820283	0.211123684689082	0.187713638248309	0.492767182144637	0.470936585194554	0.51459777909472	2.01	1.48	2.72	0.190185048499702	0.199001210314809	0.207817372129916	0.224838201496009	0.235260734614376	0.245683267732743	0.229504091539809	0.240146165158365	0.250667104913759	0.201592788254683	2.21943884725264	-0.00487715809172832	0.342993116619017	-0.00535829912411563	-0.00241291620382272	-0.00804421205101207	0.176874828203351	0.18035985466395	0.173696811228772	0.201420977343499	0.204998667153942	0.198192088779684	0.000308903454591494	0.000372653447450851	0.000380583240359533
104	0.455496124527524	0.17	0.201593858608518	0.192106893191024	0.211080824026011	0.189696154218017	0.498876485944564	0.476917873734454	0.520835098154674	2.02	1.49	2.69	0.192182479573431	0.20103109015178	0.209879700730129	0.227093342636575	0.237549345485466	0.248005348334356	0.232057549905813	0.242660984621761	0.253425357513652	0.201593858608518	2.21261494502911	0.00118199251530475	0.348430548457827	-0.00535829912411563	-0.00241291620382272	-0.00804421205101207	0.176874828203351	0.18035985466395	0.173696811228772	0.201420977343499	0.204998667153942	0.198192088779684	0.000308903454591494	0.000372653447450851	0.000380583240359533
104	0.455496124527524	0.17	0.201606921835585	0.192168722558678	0.211045121112492	0.191782822594449	0.496399292955559	0.474696905772687	0.518101680138431	2	1.48	2.7	0.192600609470348	0.201406002864642	0.210211396258936	0.227923608194648	0.238343912883817	0.248764217572987	0.232807056313004	0.243457600714419	0.253981480612788	0.201606921835585	2.20414629334305	-0.00549402884271044	0.3392248047205	-0.00535829912411563	-0.00241291620382272	-0.00804421205101207	0.176874828203351	0.18035985466395	0.173696811228772	0.201420977343499	0.204998667153942	0.198192088779684	0.000308903454591494	0.000372653447450851	0.000380583240359533
104	0.455496124527524	0.17	0.201662502829545	0.192029505549198	0.211295500109893	0.187108606814482	0.494528770506302	0.472576567468612	0.516480973543992	2	1.47	2.7	0.191379648105069	0.20026964642849	0.209159644751911	0.226386494477761	0.236902636482828	0.247418778487894	0.23109531979153	0.241860672173754	0.252560107060788	0.201662502829545	2.20448199552621	0.00066114850400339	0.346452602471041	-0.00535829912411563	-0.00241291620382272	-0.00804421205101207	0.176874828203351	0.18035985466395	0.173696811228772	0.201420977343499	0.204998667153942	0.198192088779684	0.000308903454591494	0.000372653447450851	0.000380583240359533
104	0.455496124527524	0.17	0.201679342101055	0.192218312977412	0.211140371224698	0.187353064251112	0.486607527389616	0.465024292288405	0.508190762490827	1.99	1.46	2.7	0.189233562995172	0.198016485837903	0.206799408680634	0.224082382098574	0.234482747875322	0.24488311365207	0.228564114798564	0.239217896283441	0.249804705874516	0.201679342101055	2.20139003542206	-0.00252143627535403	0.341557734164497	-0.00535829912411563	-0.00241291620382272	-0.00804421205101207	0.176874828203351	0.18035985466395	0.173696811228772	0.201420977343499	0.204998667153942	0.198192088779684	0.000308903454591494	0.000372653447450851	0.000380583240359533
104	0.455496124527524	0.17	0.201681630147065	0.192246791556021	0.211116468738109	0.189888231338071	0.495603660683904	0.473802725718063	0.517404595649745	1.99	1.47	2.68	0.192666127546283	0.201531213137319	0.210396298728356	0.228111182819794	0.238607190528695	0.249103198237597	0.232990817573455	0.243767477430725	0.254398024748798	0.201681630147065	2.20384804929426	-0.00307886317729066	0.341739852140632	-0.00535829912411563	-0.00241291620382272	-0.00804421205101207	0.176874828203351	0.18035985466395	0.173696811228772	0.201420977343499	0.204998667153942	0.198192088779684	0.000308903454591494	0.000372653447450851	0.000380583240359533
104	0.455496124527524	0.17	0.201744468410496	0.192340233175675	0.211148703645316	0.190855505453998	0.492260483352434	0.470674450319536	0.513846516385333	2.01	1.49	2.73	0.19027878168804	0.199005331565963	0.207731881443887	0.224999918712389	0.235318846528479	0.245637774344569	0.229744241466972	0.240178776862434	0.25071668752972	0.201744468410496	2.22051590529385	-0.00107567209341913	0.347570775433014	-0.00535829912411563	-0.00241291620382272	-0.00804421205101207	0.176874828203351	0.18035985466395	0.173696811228772	0.201420977343499	0.204998667153942	0.198192088779684	0.000308903454591494	0.000372653447450851	0.000380583240359533
104	0.455496124527524	0.17	0.201770066830809	0.192263429346606	0.211276704315012	0.192848440889204	0.500036772422181	0.478250216054736	0.521823328789626	1.99	1.46	2.7	0.194551105443378	0.20341382726305	0.212276549082721	0.230362601240406	0.240856705850076	0.251350810459745	0.23509564676109	0.245655445227749	0.256527054439158	0.201770066830809	2.20262939214539	-0.000486698138264473	0.344214682106173	-0.00535829912411563	-0.00241291620382272	-0.00804421205101207	0.176874828203351	0.18035985466395	0.173696811228772	0.201420977343499	0.204998667153942	0.198192088779684	0.000308903454591494	0.000372653447450851	0.000380583240359533
104	0.455496124527524	0.17	0.201773507302703	0.192188384771371	0.211358629834036	0.18720553629405	0.496486563095825	0.474454473376937	0.518518652814712	2	1.48	2.68	0.192232121656851	0.20115874283728	0.210085364017709	0.227418427408234	0.237978983747232	0.248539540086229	0.232287683336358	0.243156721800005	0.254001210124852	0.201773507302703	2.20705073966838	0.00349393326535185	0.34932631951339	-0.00535829912411563	-0.00241291620382272	-0.00804421205101207	0.176874828203351	0.18035985466395	0.173696811228772	0.201420977343499	0.204998667153942	0.198192088779684	0.000308903454591494	0.000372653447450851	0.000380583240359533
104	0.455496124527524	0.17	0.201787943208061	0.19238612812321	0.211189758292912	0.195207789686613	0.498048180340945	0.476511347580941	0.519585013100949	2.03	1.48	2.74	0.191004448558193	0.199637256330554	0.208270064102914	0.225445223063356	0.235634646862613	0.245824070661869	0.230021385824949	0.240337203433086	0.250841334243284	0.201787943208061	2.23083281582907	-0.00480630135904902	0.345366750499229	-0.00535829912411563	-0.00241291620382272	-0.00804421205101207	0.176874828203351	0.18035985466395	0.173696811228772	0.201420977343499	0.204998667153942	0.198192088779684	0.000308903454591494	0.000372653447450851	0.000380583240359533
104	0.455496124527524	0.17	0.201795724674724	0.192305588841239	0.211285860508209	0.190874952683663	0.497087675122395	0.475291338090712	0.518884012154079	1.98	1.48	2.68	0.194395383956093	0.203310142056107	0.212224900156121	0.230449332189407	0.241017484626824	0.251585637064242	0.235418069276011	0.246207473937056	0.257034663300686	0.201795724674724	2.19846614238492	-0.00293922138845304	0.341520233820466	-0.00535829912411563	-0.00241291620382272	-0.00804421205101207	0.176874828203351	0.18035985466395	0.173696811228772	0.201420977343499	0.204998667153942	0.198192088779684	0.000308903454591494	0.000372653447450851	0.000380583240359533
104	0.455496124527524	0.17	0.201818801960998	0.192462672143489	0.211174931778508	0.193896324690443	0.496410188079817	0.474854171144821	0.517966205014812	2.01	1.48	2.74	0.191396149829323	0.200084582821429	0.208773015813535	0.226175676880011	0.236442927369472	0.246710177858934	0.230822719093084	0.241230746340118	0.251741103213953	0.201818801960998	2.22406846384272	-0.00476546046233785	0.344145974887968	-0.00535829912411563	-0.00241291620382272	-0.00804421205101207	0.176874828203351	0.18035985466395	0.173696811228772	0.201420977343499	0.204998667153942	0.198192088779684	0.000308903454591494	0.000372653447450851	0.000380583240359533
104	0.455496124527524	0.17	0.201821417556762	0.192482155220112	0.211160679893411	0.196325759152675	0.498320404443768	0.476848171014826	0.51979263787271	2	1.48	2.71	0.193738437263579	0.202462381701132	0.211186326138685	0.229338126087009	0.239665106616296	0.249992087145584	0.23405441126183	0.244637447462446	0.255236926066919	0.201821417556762	2.20662121682301	-0.00278928828431149	0.342921771157708	-0.00535829912411563	-0.00241291620382272	-0.00804421205101207	0.176874828203351	0.18035985466395	0.173696811228772	0.201420977343499	0.204998667153942	0.198192088779684	0.000308903454591494	0.000372653447450851	0.000380583240359533
104	0.455496124527524	0.17	0.201825094112084	0.192487114335374	0.211163073888794	0.195455739960795	0.497802154894159	0.47629293318953	0.519311376598789	1.99	1.48	2.72	0.193540764300102	0.202280997291461	0.211021230282821	0.229111297589855	0.239457883380862	0.249804469171868	0.233819311932639	0.244405484198681	0.255002214197793	0.201825094112084	2.22193446518814	0.00495902873912933	0.352982907292674	-0.00535829912411563	-0.00241291620382272	-0.00804421205101207	0.176874828203351	0.18035985466395	0.173696811228772	0.201420977343499	0.204998667153942	0.198192088779684	0.000308903454591494	0.000372653447450851	0.000380583240359533
104	0.455496124527524	0.17	0.201839656932466	0.192380695504653	0.21129861836028	0.19448247920133	0.499320561522768	0.477678736935593	0.520962386109943	1.99	1.47	2.67	0.194544114283639	0.203358175430266	0.212172236576892	0.23041237734067	0.240851494403134	0.251290611465599	0.235303801959733	0.245961532753426	0.256706972827942	0.201839656932466	2.19982505359641	-0.000412885910855514	0.343369065596014	-0.00535829912411563	-0.00241291620382272	-0.00804421205101207	0.176874828203351	0.18035985466395	0.173696811228772	0.201420977343499	0.204998667153942	0.198192088779684	0.000308903454591494	0.000372653447450851	0.000380583240359533
104	0.455496124527524	0.17	0.201842339376318	0.192432920174983	0.211251758577654	0.19175222536754	0.49341363043281	0.471839645910514	0.514987614955106	2.01	1.49	2.72	0.19069109147998	0.199410084662908	0.208129077845836	0.225472486167903	0.235781793511934	0.246091100855964	0.230197971445671	0.240793396518259	0.251352749551734	0.201842339376318	2.21711003179954	0.0108814974225326	0.358540661772394	-0.00535829912411563	-0.00241291620382272	-0.00804421205101207	0.176874828203351	0.18035985466395	0.173696811228772	0.201420977343499	0.204998667153942	0.198192088779684	0.000308903454591494	0.000372653447450851	0.000380583240359533
104	0.455496124527524	0.17	0.201843944256117	0.192495902889994	0.21119198562224	0.194703287802072	0.497434665577242	0.47588976294679	0.518979568207695	1.99	1.47	2.69	0.193542221659343	0.202304436451927	0.211066651244512	0.2291555025665	0.239530033339039	0.249904564111578	0.23406532147917	0.244634969622075	0.25524002199878	0.201843944256117	2.20638149750873	-0.00163440338744779	0.343291733633759	-0.00535829912411563	-0.00241291620382272	-0.00804421205101207	0.176874828203351	0.18035985466395	0.173696811228772	0.201420977343499	0.204998667153942	0.198192088779684	0.000308903454591494	0.000372653447450851	0.000380583240359533
104	0.455496124527524	0.17	0.201844404934204	0.192285625491248	0.21140318437716	0.1839585443994	0.487169440734558	0.465317332923616	0.509021548545501	2	1.48	2.68	0.188926409340372	0.19779872071399	0.206671032087609	0.22360926111194	0.234110339270026	0.244611417428113	0.228514588172959	0.239132545576285	0.250012695471963	0.201844404934204	2.19889270034696	-0.00514144804882051	0.338790191756175	-0.00535829912411563	-0.00241291620382272	-0.00804421205101207	0.176874828203351	0.18035985466395	0.173696811228772	0.201420977343499	0.204998667153942	0.198192088779684	0.000308903454591494	0.000372653447450851	0.000380583240359533
104	0.455496124527524	0.17	0.201850773388734	0.192449212044747	0.211252334732721	0.195701769758848	0.500535255172574	0.478924844488769	0.522145665856378	1.99	1.49	2.7	0.194649992404903	0.203433137242502	0.212216282080101	0.230434598907219	0.240832443945846	0.251230288984473	0.235335312506669	0.245971741762332	0.256519393117196	0.201850773388734	2.21044293361875	-0.00162915864168382	0.344748225308807	-0.00535829912411563	-0.00241291620382272	-0.00804421205101207	0.176874828203351	0.18035985466395	0.173696811228772	0.201420977343499	0.204998667153942	0.198192088779684	0.000308903454591494	0.000372653447450851	0.000380583240359533
104	0.455496124527524	0.17	0.201854679221058	0.192419932339385	0.211289426102731	0.189591882759644	0.494085984128003	0.472330852080941	0.515841116175065	2.01	1.48	2.73	0.190893076796901	0.199685439341694	0.208477801886487	0.225712197030772	0.236108296776117	0.246504396521461	0.23037939153254	0.24092892891004	0.251478299290375	0.201854679221058	2.22072474239057	0.00127936226312686	0.349986074929375	-0.00535829912411563	-0.00241291620382272	-0.00804421205101207	0.176874828203351	0.18035985466395	0.173696811228772	0.201420977343499	0.204998667153942	0.198192088779684	0.000308903454591494	0.000372653447450851	0.000380583240359533
104	0.455496124527524	0.17	0.201870046354592	0.192466710691336	0.211273382017849	0.190890341384055	0.498622136458168	0.476759605446691	0.520484667469645	2.01	1.49	2.71	0.19241436766411	0.201237818795564	0.210061269927019	0.227442594131311	0.237872317435716	0.248302040740122	0.232349088229275	0.243014680861961	0.253620626358281	0.201870046354592	2.21794454904407	-0.00288003832836995	0.345799609366652	-0.00535829912411563	-0.00241291620382272	-0.00804421205101207	0.176874828203351	0.18035985466395	0.173696811228772	0.201420977343499	0.204998667153942	0.198192088779684	0.000308903454591494	0.000372653447450851	0.000380583240359533
104	0.455496124527524	0.17	0.201907020475761	0.192441422491142	0.21137261846038	0.191896696240397	0.492565163148663	0.471038309757963	0.514092016539364	1.99	1.47	2.68	0.192072048366606	0.200849905156565	0.209627761946523	0.22754445605396	0.237943432196383	0.248342408338807	0.232378523987916	0.243042410210182	0.253642062544617	0.201907020475761	2.19383882420318	0.000659761269725085	0.343406428432987	-0.00535829912411563	-0.00241291620382272	-0.00804421205101207	0.176874828203351	0.18035985466395	0.173696811228772	0.201420977343499	0.204998667153942	0.198192088779684	0.000308903454591494	0.000372653447450851	0.000380583240359533
104	0.455496124527524	0.17	0.201919474100112	0.192482278972841	0.211356669227382	0.192873622098011	0.499222783023947	0.477473451308291	0.520972114739604	2	1.48	2.7	0.193311764705574	0.202117284014763	0.210922803323953	0.228659002278942	0.239074619056606	0.24949023583427	0.233480764084084	0.24424738357884	0.25482101999969	0.201919474100112	2.20606647065218	-0.00361209590170377	0.342720438639271	-0.00535829912411563	-0.00241291620382272	-0.00804421205101207	0.176874828203351	0.18035985466395	0.173696811228772	0.201420977343499	0.204998667153942	0.198192088779684	0.000308903454591494	0.000372653447450851	0.000380583240359533
104	0.455496124527524	0.17	0.201935513208078	0.192492395806659	0.211378630609497	0.188984883105188	0.498208224616572	0.476228158112895	0.52018829112025	2.01	1.48	2.71	0.192577142633814	0.201465441929161	0.210353741224508	0.227731240799212	0.238242059473956	0.248752878148699	0.232511018755644	0.243258966647772	0.253927324328106	0.201935513208078	2.21722320324564	-0.000761719494872882	0.348512898787623	-0.00535829912411563	-0.00241291620382272	-0.00804421205101207	0.176874828203351	0.18035985466395	0.173696811228772	0.201420977343499	0.204998667153942	0.198192088779684	0.000308903454591494	0.000372653447450851	0.000380583240359533
104	0.455496124527524	0.17	0.201939492733495	0.1924633158482	0.211415669618791	0.192069164568572	0.497979422182158	0.476228041314162	0.519730803050154	2	1.48	2.7	0.19331879339216	0.202148493324172	0.210978193256185	0.228798366196669	0.239248570664649	0.24969877513263	0.233577293678015	0.244374868310115	0.254939591423618	0.201939492733495	2.20598178183295	0.00471237837230453	0.349952110764854	-0.00535829912411563	-0.00241291620382272	-0.00804421205101207	0.176874828203351	0.18035985466395	0.173696811228772	0.201420977343499	0.204998667153942	0.198192088779684	0.000308903454591494	0.000372653447450851	0.000380583240359533
104	0.455496124527524	0.17	0.201941909197595	0.192494856732925	0.211388961662266	0.190146167447318	0.487708927942502	0.46627324096685	0.509144614918153	1.98	1.46	2.7	0.190310823074407	0.199059863064441	0.207808903054475	0.225504899330976	0.235871894493537	0.246238889656097	0.229987156033167	0.240667654294521	0.251238066336503	0.201941909197595	2.19704017057172	-0.00847983550434133	0.334278981472323	-0.00535829912411563	-0.00241291620382272	-0.00804421205101207	0.176874828203351	0.18035985466395	0.173696811228772	0.201420977343499	0.204998667153942	0.198192088779684	0.000308903454591494	0.000372653447450851	0.000380583240359533
104	0.455496124527524	0.17	0.201960357857155	0.192434379344303	0.211486336370008	0.190631616966959	0.495663786733058	0.47391274758222	0.517414825883895	1.98	1.48	2.66	0.193928685417804	0.202829375366562	0.211730065315319	0.229921243477062	0.240473873668997	0.251026503860931	0.235003900732073	0.245754416465604	0.256576912129927	0.201960357857155	2.19391051990144	0.00374827991436012	0.347051569772273	-0.00535829912411563	-0.00241291620382272	-0.00804421205101207	0.176874828203351	0.18035985466395	0.173696811228772	0.201420977343499	0.204998667153942	0.198192088779684	0.000308903454591494	0.000372653447450851	0.000380583240359533
104	0.455496124527524	0.17	0.201973948090343	0.192590632364498	0.211357263816188	0.195160679977121	0.498833567879885	0.477259538294742	0.520407597465029	2.01	1.49	2.72	0.193076586191642	0.201804415912092	0.210532245632541	0.228342885122133	0.238664891837355	0.248986898552576	0.233270130326716	0.243762563994096	0.254198329790961	0.201973948090343	2.21747890574282	-0.00676995425536888	0.341438617225022	-0.00535829912411563	-0.00241291620382272	-0.00804421205101207	0.176874828203351	0.18035985466395	0.173696811228772	0.201420977343499	0.204998667153942	0.198192088779684	0.000308903454591494	0.000372653447450851	0.000380583240359533
104	0.455496124527524	0.17	0.201994785596936	0.192466947158322	0.211522624035549	0.188691637012634	0.492937917080407	0.471169540407262	0.514706293753553	1.99	1.48	2.71	0.191666602034021	0.200521738945316	0.209376875856612	0.226946085935512	0.237431160753528	0.247916235571544	0.231750894666163	0.242433149093085	0.253090300219537	0.201994785596936	2.20954173894872	-0.00138591163918003	0.344586601810678	-0.00535829912411563	-0.00241291620382272	-0.00804421205101207	0.176874828203351	0.18035985466395	0.173696811228772	0.201420977343499	0.204998667153942	0.198192088779684	0.000308903454591494	0.000372653447450851	0.000380583240359533
104	0.455496124527524	0.17	0.202001049240517	0.192652183857279	0.211349914623756	0.193778340579187	0.497148416364281	0.475552191406076	0.518744641322487	2	1.46	2.71	0.193190384980567	0.201963729082855	0.210737073185143	0.228683847497891	0.239069054219933	0.249454260941976	0.23318084576311	0.243804793424065	0.254459270608254	0.202001049240517	2.20647094026604	0.00870550631119789	0.35225076201447	-0.00535829912411563	-0.00241291620382272	-0.00804421205101207	0.176874828203351	0.18035985466395	0.173696811228772	0.201420977343499	0.204998667153942	0.198192088779684	0.000308903454591494	0.000372653447450851	0.000380583240359533
104	0.455496124527524	0.17	0.202007859275162	0.1925690427619	0.211446675788425	0.186922546082293	0.48894761039325	0.467229871313801	0.510665349472698	2.01	1.48	2.73	0.18858455021256	0.197350321211779	0.206116092210999	0.222919715411545	0.233281450634851	0.243643185858157	0.227550147651118	0.238056904737277	0.248634710370767	0.202007859275162	2.22126051921251	-0.00168185637167147	0.347288228597527	-0.00535829912411563	-0.00241291620382272	-0.00804421205101207	0.176874828203351	0.18035985466395	0.173696811228772	0.201420977343499	0.204998667153942	0.198192088779684	0.000308903454591494	0.000372653447450851	0.000380583240359533
104	0.455496124527524	0.17	0.202024969538084	0.192484831010253	0.211565108065915	0.182251601687253	0.485203668249641	0.463315197638088	0.507092138861195	1.97	1.47	2.67	0.189817433268645	0.198785007246019	0.207752581223393	0.225105416517976	0.23574010607505	0.246374795632123	0.230024530753826	0.240766360690645	0.251701508520647	0.202024969538084	2.19288791724513	0.000691809765749722	0.343732047969005	-0.00535829912411563	-0.00241291620382272	-0.00804421205101207	0.176874828203351	0.18035985466395	0.173696811228772	0.201420977343499	0.204998667153942	0.198192088779684	0.000308903454591494	0.000372653447450851	0.000380583240359533
104	0.455496124527524	0.17	0.202028487124947	0.192646815628682	0.211410158621212	0.195822294652416	0.506490747189804	0.484631579060608	0.528349915319001	2	1.48	2.7	0.196251865548958	0.205103749557463	0.213955633565968	0.232147447978441	0.24261839191891	0.25308933585938	0.237077714588668	0.247859850487433	0.258519107020629	0.202028487124947	2.2153726864119	-0.0100480566379615	0.338094505826104	-0.00535829912411563	-0.00241291620382272	-0.00804421205101207	0.176874828203351	0.18035985466395	0.173696811228772	0.201420977343499	0.204998667153942	0.198192088779684	0.000308903454591494	0.000372653447450851	0.000380583240359533
104	0.455496124527524	0.17	0.202042487746917	0.192574355997046	0.211510619496789	0.191007505958115	0.498762286622913	0.476901901725268	0.520622671520558	2.01	1.48	2.7	0.192778847605587	0.201615507290811	0.210452166976036	0.227951722073823	0.238400647449435	0.248849572825047	0.232800482340605	0.24353390418255	0.254177788755101	0.202042487746917	2.21140135333969	0.00783742932874714	0.35539437894308	-0.00535829912411563	-0.00241291620382272	-0.00804421205101207	0.176874828203351	0.18035985466395	0.173696811228772	0.201420977343499	0.204998667153942	0.198192088779684	0.000308903454591494	0.000372653447450851	0.000380583240359533
104	0.455496124527524	0.17	0.202047872872727	0.192524740058971	0.211571005686483	0.194356945315586	0.500238910168673	0.478548591192233	0.521929229145114	1.99	1.47	2.69	0.194601261136147	0.203421605621426	0.212241950106705	0.230403683878615	0.24084678096145	0.251289878044284	0.235182303543775	0.245931028881205	0.256479166113786	0.202047872872727	2.19530599612965	0.00704201336331998	0.350801314811085	-0.00535829912411563	-0.00241291620382272	-0.00804421205101207	0.176874828203351	0.18035985466395	0.173696811228772	0.201420977343499	0.204998667153942	0.198192088779684	0.000308903454591494	0.000372653447450851	0.000380583240359533
104	0.455496124527524	0.17	0.202053269860138	0.19255659253173	0.211549947188546	0.18721412153458	0.494551459056499	0.472605860633829	0.51649705747917	2	1.48	2.7	0.191244608228524	0.20012511040227	0.209005612576017	0.226189231033094	0.236692397509124	0.247195563985155	0.230953881292516	0.241770104993546	0.252420088967471	0.202053269860138	2.21040536303207	-0.00428278425243258	0.343054156401764	-0.00535829912411563	-0.00241291620382272	-0.00804421205101207	0.176874828203351	0.18035985466395	0.173696811228772	0.201420977343499	0.204998667153942	0.198192088779684	0.000308903454591494	0.000372653447450851	0.000380583240359533
104	0.455496124527524	0.17	0.202063799292705	0.192664062917536	0.211463535667874	0.189716972638551	0.492037722465882	0.470381592679656	0.513693852252108	2.01	1.48	2.71	0.190198878377761	0.198955538203411	0.207712198029062	0.224915255253617	0.235270239450441	0.245625223647264	0.229497614976572	0.240211023476337	0.250880099431414	0.202063799292705	2.21451563771026	0.00917401141243725	0.356668199176032	-0.00535829912411563	-0.00241291620382272	-0.00804421205101207	0.176874828203351	0.18035985466395	0.173696811228772	0.201420977343499	0.204998667153942	0.198192088779684	0.000308903454591494	0.000372653447450851	0.000380583240359533
104	0.455496124527524	0.17	0.202077111974658	0.192616313885918	0.211537910063399	0.193871494250499	0.497473591344896	0.475869681347825	0.519077501341966	2.01	1.49	2.7	0.192122280315559	0.200844400288853	0.209566520262148	0.227114413002514	0.237425133625956	0.247735854249398	0.231893390869097	0.242590769196749	0.253070368693272	0.202077111974658	2.21235762879578	-0.00375474938971378	0.343205876489458	-0.00535829912411563	-0.00241291620382272	-0.00804421205101207	0.176874828203351	0.18035985466395	0.173696811228772	0.201420977343499	0.204998667153942	0.198192088779684	0.000308903454591494	0.000372653447450851	0.000380583240359533
104	0.455496124527524	0.17	0.202084614303076	0.192487374624412	0.21168185398174	0.181199871713604	0.479015692564812	0.457329819213675	0.500701565915949	1.97	1.47	2.68	0.187447499584705	0.196335970367061	0.205224441149418	0.222316250100407	0.232858143152267	0.243400036204127	0.226979237340356	0.23778277145837	0.248482835073139	0.202084614303076	2.18450383153615	0.000845152531506266	0.341958330794981	-0.00535829912411563	-0.00241291620382272	-0.00804421205101207	0.176874828203351	0.18035985466395	0.173696811228772	0.201420977343499	0.204998667153942	0.198192088779684	0.000308903454591494	0.000372653447450851	0.000380583240359533
104	0.455496124527524	0.17	0.202098131050936	0.192583688342988	0.211612573758883	0.184862604696528	0.4882228900976	0.46638924835916	0.510056531836041	2.02	1.48	2.71	0.187673385486163	0.196459165769394	0.205244946052626	0.221697585771913	0.232076181931774	0.242454778091636	0.226383073696474	0.237046606527292	0.247477937613257	0.202098131050936	2.21481603445335	-0.00415633741966892	0.343353340599498	-0.00535829912411563	-0.00241291620382272	-0.00804421205101207	0.176874828203351	0.18035985466395	0.173696811228772	0.201420977343499	0.204998667153942	0.198192088779684	0.000308903454591494	0.000372653447450851	0.000380583240359533
104	0.455496124527524	0.17	0.202136718073271	0.192749438726747	0.211523997419796	0.191685766786714	0.497480102825115	0.475723651314615	0.519236554335615	2.01	1.49	2.73	0.192147975439336	0.200935552216178	0.209723128993019	0.227166354995643	0.237555440704588	0.247944526413532	0.23201516922874	0.242525436699975	0.253204053508514	0.202136718073271	2.22757485784231	0.0142153638558557	0.363291266941972	-0.00535829912411563	-0.00241291620382272	-0.00804421205101207	0.176874828203351	0.18035985466395	0.173696811228772	0.201420977343499	0.204998667153942	0.198192088779684	0.000308903454591494	0.000372653447450851	0.000380583240359533
104	0.455496124527524	0.17	0.202148332154494	0.192663033602665	0.211633630706323	0.190486114528034	0.492631241873277	0.471003080160357	0.514259403586197	2.01	1.48	2.71	0.190169952646862	0.198902435855643	0.207634919064425	0.22480967164366	0.235132788705404	0.245455905767148	0.229553608992092	0.240128867923729	0.250731045920065	0.202148332154494	2.20630698426462	0.00228980548372592	0.348366291445546	-0.00535829912411563	-0.00241291620382272	-0.00804421205101207	0.176874828203351	0.18035985466395	0.173696811228772	0.201420977343499	0.204998667153942	0.198192088779684	0.000308903454591494	0.000372653447450851	0.000380583240359533
104	0.455496124527524	0.17	0.20214935822402	0.192629202676927	0.211669513771112	0.189824939584491	0.496363852935738	0.474524985362088	0.518202720509388	2.01	1.5	2.72	0.191507443777991	0.200321111831412	0.209134779884832	0.226369281073301	0.23678738107773	0.247205481082158	0.231236027847318	0.241859732453804	0.252519487785116	0.20214935822402	2.22223635791731	6.95783621347466e-05	0.349392113813062	-0.00535829912411563	-0.00241291620382272	-0.00804421205101207	0.176874828203351	0.18035985466395	0.173696811228772	0.201420977343499	0.204998667153942	0.198192088779684	0.000308903454591494	0.000372653447450851	0.000380583240359533
104	0.455496124527524	0.17	0.202205471516759	0.192757908685174	0.211653034348345	0.189069571658671	0.491654589972092	0.469969649013653	0.51333953093053	2	1.48	2.7	0.190731548067101	0.199532121396522	0.208332694725942	0.225724307368206	0.23613948691956	0.246554666470914	0.230468851384231	0.241136342732625	0.251752594296925	0.202205471516759	2.20804176009121	-0.000963336915858239	0.345117304572942	-0.00535829912411563	-0.00241291620382272	-0.00804421205101207	0.176874828203351	0.18035985466395	0.173696811228772	0.201420977343499	0.204998667153942	0.198192088779684	0.000308903454591494	0.000372653447450851	0.000380583240359533
104	0.455496124527524	0.17	0.202236922006856	0.192755108474763	0.211718735538949	0.189266718497316	0.492062527592118	0.47037353723665	0.513751517947587	2	1.48	2.7	0.190683360943437	0.199475797696463	0.20826823444949	0.225612977138083	0.236016023436061	0.246419069734039	0.230398664453969	0.241123229486402	0.25167554473558	0.202236922006856	2.20540125952709	0.00183727964740554	0.348208637068035	-0.00535829912411563	-0.00241291620382272	-0.00804421205101207	0.176874828203351	0.18035985466395	0.173696811228772	0.201420977343499	0.204998667153942	0.198192088779684	0.000308903454591494	0.000372653447450851	0.000380583240359533
104	0.455496124527524	0.17	0.202251661481962	0.192680640297425	0.211822682666499	0.188811029653622	0.493783715314359	0.471986487206085	0.515580943422634	1.99	1.48	2.71	0.19197355907712	0.200839260895685	0.209704962714251	0.227303022098668	0.237800305297841	0.248297588497013	0.232092620388045	0.242803323553312	0.253513200756136	0.202251661481962	2.20549400785247	-0.0118569396754369	0.334202789031928	-0.00535829912411563	-0.00241291620382272	-0.00804421205101207	0.176874828203351	0.18035985466395	0.173696811228772	0.201420977343499	0.204998667153942	0.198192088779684	0.000308903454591494	0.000372653447450851	0.000380583240359533
104	0.455496124527524	0.17	0.202252489855187	0.192662617333839	0.211842362376536	0.188839990567994	0.4935343252326	0.471750165550732	0.515318484914468	2	1.48	2.71	0.191241083337879	0.200072084578339	0.208903085818799	0.226272775514697	0.236721446513503	0.247170117512309	0.231036379712441	0.241722268011654	0.252419112114785	0.202252489855187	2.20723675685158	0.00562946902549387	0.351209690926069	-0.00535829912411563	-0.00241291620382272	-0.00804421205101207	0.176874828203351	0.18035985466395	0.173696811228772	0.201420977343499	0.204998667153942	0.198192088779684	0.000308903454591494	0.000372653447450851	0.000380583240359533
104	0.455496124527524	0.17	0.202259268721658	0.192895348226986	0.211623189216331	0.200255621722768	0.507876537637632	0.486261372509485	0.52949170276578	2.01	1.49	2.72	0.196281513210074	0.205006568415967	0.213731623621859	0.232021972405443	0.24233575328633	0.252649534167217	0.236910065882694	0.247435970571882	0.258057433624332	0.202259268721658	2.22154903761009	0.00260917254096497	0.351356547235743	-0.00535829912411563	-0.00241291620382272	-0.00804421205101207	0.176874828203351	0.18035985466395	0.173696811228772	0.201420977343499	0.204998667153942	0.198192088779684	0.000308903454591494	0.000372653447450851	0.000380583240359533
104	0.455496124527524	0.17	0.202277656947959	0.192868400043737	0.211686913852182	0.191479882115063	0.493151970194658	0.471570462571552	0.514733477817763	1.99	1.48	2.68	0.191867781555179	0.200648645326165	0.209429509097151	0.227194091402084	0.237591670140966	0.247989248879848	0.232155232240166	0.242763066871839	0.25341097925409	0.202277656947959	2.20285950116343	0.00526667138521271	0.349630549626706	-0.00535829912411563	-0.00241291620382272	-0.00804421205101207	0.176874828203351	0.18035985466395	0.173696811228772	0.201420977343499	0.204998667153942	0.198192088779684	0.000308903454591494	0.000372653447450851	0.000380583240359533
104	0.455496124527524	0.17	0.202287860038146	0.192929963095211	0.21164575698108	0.196639398523447	0.496085236634576	0.474730537028622	0.51743993624053	2.03	1.49	2.7	0.190362163462614	0.198925182902079	0.207488202341544	0.224705182041328	0.234813045951722	0.244920909862117	0.229550387848993	0.239967165134593	0.2502402875808	0.202287860038146	2.21761731311437	-0.00444579511766244	0.343964586899641	-0.00535829912411563	-0.00241291620382272	-0.00804421205101207	0.176874828203351	0.18035985466395	0.173696811228772	0.201420977343499	0.204998667153942	0.198192088779684	0.000308903454591494	0.000372653447450851	0.000380583240359533
104	0.455496124527524	0.17	0.202289421730265	0.192823148823115	0.211755694637415	0.192454865792809	0.495805789814929	0.474176228249554	0.517435351380303	2	1.48	2.71	0.192602456820079	0.201388023133285	0.210173589446491	0.227980473864878	0.238379809389071	0.248779144913265	0.232823617812824	0.243463988125577	0.253978067927335	0.202289421730265	2.20758080613869	-0.000738985880260643	0.34488332507454	-0.00535829912411563	-0.00241291620382272	-0.00804421205101207	0.176874828203351	0.18035985466395	0.173696811228772	0.201420977343499	0.204998667153942	0.198192088779684	0.000308903454591494	0.000372653447450851	0.000380583240359533
104	0.455496124527524	0.17	0.20229544031771	0.192776556861795	0.211814323773625	0.185786489739848	0.488296570873778	0.466526345259624	0.510066796487933	2.02	1.48	2.71	0.18780922668954	0.196573253156632	0.205337279623724	0.221878520879053	0.232232374434277	0.2425862279895	0.226531778193294	0.237164975670476	0.247679877051479	0.20229544031771	2.21642269543421	0.00310538107241771	0.351570641076572	-0.00535829912411563	-0.00241291620382272	-0.00804421205101207	0.176874828203351	0.18035985466395	0.173696811228772	0.201420977343499	0.204998667153942	0.198192088779684	0.000308903454591494	0.000372653447450851	0.000380583240359533
104	0.455496124527524	0.17	0.202306100481529	0.192940168704346	0.211672032258712	0.193520041645563	0.500621710177133	0.478856610391097	0.52238680996317	2.01	1.48	2.72	0.193161873914397	0.201941511428789	0.210721148943182	0.228301042812417	0.238677833839714	0.249054624867012	0.233054731546667	0.243648079853197	0.254252328128206	0.202306100481529	2.22640634179139	0.00306085158924889	0.352453034258535	-0.00535829912411563	-0.00241291620382272	-0.00804421205101207	0.176874828203351	0.18035985466395	0.173696811228772	0.201420977343499	0.204998667153942	0.198192088779684	0.000308903454591494	0.000372653447450851	0.000380583240359533
104	0.455496124527524	0.17	0.202315467652883	0.192671322195467	0.211959613110299	0.185823036841552	0.493809298840798	0.471795952828271	0.515822644853326	1.98	1.46	2.68	0.192876696584747	0.201876056232114	0.21087541587948	0.228625930451386	0.239293299860327	0.249960669269268	0.233350006204182	0.244440299874987	0.255197016566763	0.202315467652883	2.18682705591408	-0.0047637889313713	0.337299656925924	-0.00535829912411563	-0.00241291620382272	-0.00804421205101207	0.176874828203351	0.18035985466395	0.173696811228772	0.201420977343499	0.204998667153942	0.198192088779684	0.000308903454591494	0.000372653447450851	0.000380583240359533
104	0.455496124527524	0.17	0.202315848936166	0.192925263006791	0.21170643486554	0.189840442665288	0.492069078676432	0.470420262446833	0.513717894906032	2.01	1.49	2.73	0.189659591257216	0.198387756187766	0.207115921118316	0.224136418002333	0.234451212051498	0.244766006100663	0.228717474654241	0.239328262196625	0.249798401580119	0.202315848936166	2.22437410893198	0.00487034849124895	0.354132291148408	-0.00535829912411563	-0.00241291620382272	-0.00804421205101207	0.176874828203351	0.18035985466395	0.173696811228772	0.201420977343499	0.204998667153942	0.198192088779684	0.000308903454591494	0.000372653447450851	0.000380583240359533
[truncated: 1,376 more rows]
