# Supplementary material for: Re-expressing coefficients from regression models for inclusion in a meta-analysis
Source: BMC Med Res Methodol. 2024 Jan 8;24:6. doi: 10.1186/s12874-023-02132-y (PMC10773134; doi:10.1186/s12874-023-02132-y)
Supplement: Supplementary file 2 — Additional file 2. [file 12874_2023_2132_MOESM2_ESM.zip › Supp_Files_R1/simdata/simdata_scenario_105.csv]

ex_no	errsd	rsquare	beta	b_low_ci	b_hi_ci	lrsquare	lbeta	lb_low_ci	lb_hi_ci	x_median	x_25	x_75	rbl	rb	rbu	altl	alt	altu	dzl	dz	dzu	observed_beta	xlog	error	ylog	RelBias_rb	RelBias_rbl	RelBias_rbu	RelBias_alt	RelBias_altl	RelBias_altu	RelBias_dz	RelBias_dzl	RelBias_dzu	MC_SE_RelBias_rb	MC_SE_RelBias_alt	MC_SE_RelBias_dz
105	0.486333689213633	0.02	0.0364405859289226	-0.000460262608403136	0.0733414344662483	0.0414052870261366	0.226036790058232	0.0562303302621686	0.395843249854295	3.89	2.99	5.38	0.0128606754534113	0.0516978254247528	0.0905349753960943	0.0138652419911609	0.0557360196614598	0.0976067973317587	0.0141745059893332	0.0569440613091956	0.0997480414373968	0.0364405859289226	4.34510995225307	-0.0138781786004533	0.671390313500885	0.0947909161658882	0.156706997601101	0.0762462951310264	0.177132082047101	0.243677691201717	0.157190465900168	0.201895289627224	0.269739184807295	0.181464681736352	0.00247974345512033	0.00270237126274445	0.00276494943157413
105	0.486333689213633	0.03	0.0428487723486065	0.0046421042708609	0.0810554404263522	0.0355042847375946	0.199077072666617	0.0370765279035335	0.3610776174297	3.8	2.81	5.33	0.0086544619811775	0.0464688862236517	0.0842833104661258	0.00935330884399962	0.0502212437274301	0.0910891786108606	0.00952303834154249	0.0511625758280161	0.0928010921488749	0.0428487723486065	4.24618489652206	-0.00427244088195299	0.671119872111687	0.0947909161658882	0.156706997601101	0.0762462951310264	0.177132082047101	0.243677691201717	0.157190465900168	0.201895289627224	0.269739184807295	0.181464681736352	0.00247974345512033	0.00270237126274445	0.00276494943157413
105	0.486333689213633	0.03	0.0484970039446609	0.00716077135137155	0.0898332365379502	0.0412029743139358	0.274546056615569	0.0677702483891492	0.48132186484199	4.12	3.3	5.22	0.0147125508396355	0.0596024496263279	0.10449234841302	0.0157664824684302	0.0638720632031663	0.111977643937902	0.0162451959459859	0.0658896258100867	0.115259841335171	0.0484970039446609	4.4940188382971	-0.0597051827287005	0.651346856007794	0.0947909161658882	0.156706997601101	0.0762462951310264	0.177132082047101	0.243677691201717	0.157190465900168	0.201895289627224	0.269739184807295	0.181464681736352	0.00247974345512033	0.00270237126274445	0.00276494943157413
105	0.486333689213633	0.03	0.0511806267792557	0.00803915127812181	0.0943221022803895	0.0588707309132079	0.297429747256226	0.111758442311519	0.483101052200932	4.05	3.04	5.65	0.0246475798601248	0.0655961491288513	0.106544718397578	0.0264604548600895	0.0704208669926136	0.114381279125138	0.0269977267602314	0.0718659210102713	0.116738222572531	0.0511806267792557	4.45739965114	0.0425806546822482	0.74758992741359	0.0947909161658882	0.156706997601101	0.0762462951310264	0.177132082047101	0.243677691201717	0.157190465900168	0.201895289627224	0.269739184807295	0.181464681736352	0.00247974345512033	0.00270237126274445	0.00276494943157413
105	0.486333689213633	0.03	0.056779558002869	0.00696569091410023	0.106593425091638	0.0344887233516218	0.245711877393464	0.0427325880425253	0.448691166744403	3.86	3.02	4.89	0.00985377414070076	0.0566590851252282	0.103464396109756	0.0106338255210031	0.0611443713645431	0.111654917208083	0.0109376387880619	0.0629362948772041	0.114800380001543	0.056779558002869	4.09948940365191	0.0113893738943216	0.681912313721769	0.0947909161658882	0.156706997601101	0.0762462951310264	0.177132082047101	0.243677691201717	0.157190465900168	0.201895289627224	0.269739184807295	0.181464681736352	0.00247974345512033	0.00270237126274445	0.00276494943157413
105	0.486333689213633	0.04	0.0478255471298226	0.0109412569363976	0.0847098373232477	0.0669530735792493	0.291972602141121	0.121798273514029	0.462146930768213	3.78	2.92	5.27	0.0285748774671001	0.0684991756387411	0.108423473810382	0.0309013387212196	0.0740761261697149	0.11725091361821	0.0315695324207354	0.0757129275032639	0.119822743239149	0.0478255471298226	4.37698082964391	0.00166302789747501	0.684417620619526	0.0947909161658882	0.156706997601101	0.0762462951310264	0.177132082047101	0.243677691201717	0.157190465900168	0.201895289627224	0.269739184807295	0.181464681736352	0.00247974345512033	0.00270237126274445	0.00276494943157413
105	0.486333689213633	0.04	0.0506970782143046	0.0120027074795813	0.089391448949028	0.047847292600626	0.256107228280443	0.0777330782928745	0.434481378268011	3.89	2.94	5.06	0.0177781145014974	0.0585735664793326	0.0993690184571678	0.0191667197944814	0.063148605324723	0.107130490854965	0.0196401109958259	0.0647432968208705	0.109773119434385	0.0506970782143046	4.3012732835448	0.033625899125793	0.713511836495278	0.0947909161658882	0.156706997601101	0.0762462951310264	0.177132082047101	0.243677691201717	0.157190465900168	0.201895289627224	0.269739184807295	0.181464681736352	0.00247974345512033	0.00270237126274445	0.00276494943157413
105	0.486333689213633	0.04	0.0537983680125945	0.0143613204406652	0.0932354155845237	0.059445188836787	0.277376527059602	0.105114772299796	0.449638281819409	4	2.86	5.38	0.0234520454635771	0.0618851830319149	0.100318320600253	0.0252104991379862	0.0665253849990721	0.107840270860158	0.0256977694216445	0.0677743797661605	0.109935242685606	0.0537983680125945	4.29350093900714	0.0514747458516211	0.729042142007028	0.0947909161658882	0.156706997601101	0.0762462951310264	0.177132082047101	0.243677691201717	0.157190465900168	0.201895289627224	0.269739184807295	0.181464681736352	0.00247974345512033	0.00270237126274445	0.00276494943157413
105	0.486333689213633	0.04	0.054571138006078	0.0136873241101619	0.095454951901994	0.0666839016443533	0.319470626501227	0.132866917253293	0.50607433574916	4.11	3.04	5.41	0.0289262149940379	0.0695513692760521	0.110176523558066	0.0310081974360035	0.0745573726427993	0.118106547849595	0.0316918727903612	0.0762605665769456	0.120854624727645	0.054571138006078	4.46057288138571	0.00796124752728375	0.708051171835816	0.0947909161658882	0.156706997601101	0.0762462951310264	0.177132082047101	0.243677691201717	0.157190465900168	0.201895289627224	0.269739184807295	0.181464681736352	0.00247974345512033	0.00270237126274445	0.00276494943157413
105	0.486333689213633	0.05	0.0539848367732492	0.0174939303722675	0.0904757431742309	0.0739317443017588	0.319253801622107	0.14284203002736	0.495665573216854	4	2.93	5.18	0.0318861627582408	0.0712659899733979	0.110645817188555	0.0342791077510289	0.0766142532672888	0.118949398783549	0.0350607382399176	0.078429678826069	0.12176046411314	0.0539848367732492	4.39209263794726	-0.019016018358989	0.670703023589987	0.0947909161658882	0.156706997601101	0.0762462951310264	0.177132082047101	0.243677691201717	0.157190465900168	0.201895289627224	0.269739184807295	0.181464681736352	0.00247974345512033	0.00270237126274445	0.00276494943157413
105	0.486333689213633	0.05	0.0548318200731421	0.0154636444122516	0.0941999957340325	0.052665734561631	0.264951931309918	0.0895072926938822	0.440396569925954	4.19	2.97	5.75	0.0191409173197617	0.056659327505958	0.0941777376921544	0.0204776074046948	0.0606160846472682	0.100754561889842	0.0208431676797169	0.0616463727055816	0.102376515102878	0.0548318200731421	4.48100685970735	-0.0192511702635751	0.68238382173569	0.0947909161658882	0.156706997601101	0.0762462951310264	0.177132082047101	0.243677691201717	0.157190465900168	0.201895289627224	0.269739184807295	0.181464681736352	0.00247974345512033	0.00270237126274445	0.00276494943157413
105	0.486333689213633	0.05	0.054886225399948	0.0166425102929924	0.0931299405069036	0.0857068671652265	0.372899888051347	0.182742749711722	0.563057026390973	4.2	3.3	5.2	0.0390104767950819	0.0796037186299526	0.120196960464823	0.0417266277340006	0.0851462224099992	0.128565817085998	0.0429760949841011	0.0876259217268853	0.132351295358452	0.054886225399948	4.52406672582047	0.00349312267246523	0.71455743905427	0.0947909161658882	0.156706997601101	0.0762462951310264	0.177132082047101	0.243677691201717	0.157190465900168	0.201895289627224	0.269739184807295	0.181464681736352	0.00247974345512033	0.00270237126274445	0.00276494943157413
105	0.486333689213633	0.05	0.0585663104893965	0.0199199913701677	0.0972126296086253	0.0613118469994898	0.283134810451982	0.110166239265142	0.456103381638823	3.78	2.89	4.99	0.0258641550711657	0.0664726570719227	0.10708115907268	0.02797232647734	0.0718908025534152	0.11580927862949	0.0286592262695983	0.0736304920741532	0.118684523450338	0.0585663104893965	4.20548197300058	-0.0284540577814472	0.640740585281498	0.0947909161658882	0.156706997601101	0.0762462951310264	0.177132082047101	0.243677691201717	0.157190465900168	0.201895289627224	0.269739184807295	0.181464681736352	0.00247974345512033	0.00270237126274445	0.00276494943157413
105	0.486333689213633	0.05	0.0597511671874279	0.0169624251030148	0.102539909271841	0.0349746818986157	0.233339383766842	0.0419728567207376	0.424705910812947	4.17	3.2	5.37	0.00901757048769319	0.050131311163121	0.0912450518385489	0.00965227884782422	0.0536598405317562	0.0976674022156882	0.0099143121443559	0.0550954031148648	0.100308043091013	0.0597511671874279	4.50063049356199	0.00547900890589265	0.713500225153836	0.0947909161658882	0.156706997601101	0.0762462951310264	0.177132082047101	0.243677691201717	0.157190465900168	0.201895289627224	0.269739184807295	0.181464681736352	0.00247974345512033	0.00270237126274445	0.00276494943157413
105	0.486333689213633	0.05	0.0603731333930721	0.0202825664405834	0.100463700345561	0.0847234083669404	0.345373400027937	0.168138674994994	0.522608125060879	3.91	2.71	5.04	0.0383299206982777	0.0787334325952042	0.119136944492131	0.0413078862937148	0.084850467256581	0.128393048219447	0.0421195221607377	0.0865926937607583	0.131032164702312	0.0603731333930721	4.08750882776388	0.0173598331149926	0.672618523755923	0.0947909161658882	0.156706997601101	0.0762462951310264	0.177132082047101	0.243677691201717	0.157190465900168	0.201895289627224	0.269739184807295	0.181464681736352	0.00247974345512033	0.00270237126274445	0.00276494943157413
105	0.486333689213633	0.05	0.0615509729557459	0.0195322841430083	0.103569661768483	0.0553565654151289	0.285443556722409	0.101343003872733	0.469544109572085	3.88	2.81	4.87	0.0232210374170888	0.0654045692136951	0.107588101010302	0.0250403113050297	0.070528751341533	0.116017191378036	0.0243509636418502	0.0722589410966976	0.118783839468779	0.0615509729557459	4.13508370324969	0.0055877157631373	0.668598054451679	0.0947909161658882	0.156706997601101	0.0762462951310264	0.177132082047101	0.243677691201717	0.157190465900168	0.201895289627224	0.269739184807295	0.181464681736352	0.00247974345512033	0.00270237126274445	0.00276494943157413
105	0.486333689213633	0.05	0.0633852746956532	0.0201125755988228	0.106657973792484	0.0579123114986745	0.311787546561104	0.115449511412561	0.508125581709647	4.11	3.08	5.36	0.0251368777121469	0.0678856526475008	0.110634427582855	0.0269464315689052	0.0727726058313274	0.11859878009375	0.0275950350755011	0.0745867709501621	0.121418633208941	0.0633852746956532	4.4006214504212	0.00714897579278864	0.712591062732254	0.0947909161658882	0.156706997601101	0.0762462951310264	0.177132082047101	0.243677691201717	0.157190465900168	0.201895289627224	0.269739184807295	0.181464681736352	0.00247974345512033	0.00270237126274445	0.00276494943157413
105	0.486333689213633	0.05	0.0637374300491472	0.021547468873513	0.105927391224781	0.0813608053049181	0.363577256550801	0.172834947349822	0.554319565751779	3.96	3.16	5.54	0.0389302409864396	0.0818940291401996	0.12485781729396	0.0418956572216735	0.0881321072364966	0.13436855725132	0.0429045143387696	0.0902050561577198	0.137534579481144	0.0637374300491472	4.34777555516937	0.00308061149302171	0.693238849114017	0.0947909161658882	0.156706997601101	0.0762462951310264	0.177132082047101	0.243677691201717	0.157190465900168	0.201895289627224	0.269739184807295	0.181464681736352	0.00247974345512033	0.00270237126274445	0.00276494943157413
105	0.486333689213633	0.05	0.064658065531117	0.0191659684107917	0.110150162651442	0.0503877881739195	0.296374252386805	0.0954943766783214	0.497254128095289	3.86	2.86	5.11	0.0220208567176333	0.0683434477884508	0.114666038859268	0.0237641724241609	0.073753964168245	0.123743755912329	0.0243121462997271	0.0754499549869479	0.126526895891311	0.064658065531117	4.13522974106373	-0.00633734591227608	0.662985222331745	0.0947909161658882	0.156706997601101	0.0762462951310264	0.177132082047101	0.243677691201717	0.157190465900168	0.201895289627224	0.269739184807295	0.181464681736352	0.00247974345512033	0.00270237126274445	0.00276494943157413
105	0.486333689213633	0.06	0.0537985537229164	0.0210696207211082	0.0865274867247246	0.0737543079839557	0.280337282517973	0.125228737154465	0.435445827881482	3.97	2.97	5.5	0.0281104778730239	0.0629281677374495	0.0977458576018752	0.0302396109559212	0.0676944489931834	0.105149287030446	0.0308405735765405	0.0690473123229595	0.107274183854281	0.0537985537229164	4.55310326642326	-0.00149336868123141	0.700276071777122	0.0947909161658882	0.156706997601101	0.0762462951310264	0.177132082047101	0.243677691201717	0.157190465900168	0.201895289627224	0.269739184807295	0.181464681736352	0.00247974345512033	0.00270237126274445	0.00276494943157413
105	0.486333689213633	0.06	0.0552509245043094	0.0205663173033593	0.0899355317052595	0.0850098808613308	0.327468576971121	0.159731684687768	0.495205469254474	3.96	3.09	5.63	0.0359568515455584	0.0737157379326603	0.111474624319762	0.0386930196803215	0.0793252016229485	0.119957383565576	0.03952916768867	0.0810087319707236	0.122509118508685	0.0552509245043094	4.54490385812183	0.0441430548719184	0.75400393207335	0.0947909161658882	0.156706997601101	0.0762462951310264	0.177132082047101	0.243677691201717	0.157190465900168	0.201895289627224	0.269739184807295	0.181464681736352	0.00247974345512033	0.00270237126274445	0.00276494943157413
105	0.486333689213633	0.06	0.0590475580629088	0.0227006030459872	0.0953945130798304	0.0820019125148286	0.308431341227127	0.147310076796809	0.469552605657444	3.65	2.91	5.14	0.0356621406207714	0.0746678170419174	0.113673493463063	0.0387158866951912	0.0810616158775497	0.123407345059908	0.0396139485892924	0.0829212170192477	0.12624644139982	0.0590475580629088	4.23724509933043	-0.0466923352472065	0.622890857039352	0.0947909161658882	0.156706997601101	0.0762462951310264	0.177132082047101	0.243677691201717	0.157190465900168	0.201895289627224	0.269739184807295	0.181464681736352	0.00247974345512033	0.00270237126274445	0.00276494943157413
105	0.486333689213633	0.06	0.0598261066322494	0.0217398041790214	0.0979124090854775	0.0655114158407324	0.30153725989419	0.123727763073464	0.479346756714916	3.92	2.95	5.45	0.0281237391772155	0.0685404394197381	0.108957139662261	0.030298333947186	0.0738401501073694	0.117381966267553	0.0308992809370096	0.075303589961186	0.119833923854304	0.0598261066322494	4.46047446937423	-0.0322716850279499	0.667742325544955	0.0947909161658882	0.156706997601101	0.0762462951310264	0.177132082047101	0.243677691201717	0.157190465900168	0.201895289627224	0.269739184807295	0.181464681736352	0.00247974345512033	0.00270237126274445	0.00276494943157413
105	0.486333689213633	0.06	0.061927204701509	0.0230943277552998	0.100760081647718	0.0555427376256961	0.282520282801117	0.100628697465732	0.464411868136502	4.01	3.13	5.62	0.0224203991505654	0.062946432459674	0.103472465768783	0.0240976786561792	0.0676554815897585	0.111213284523338	0.0246283405197326	0.0691365732904797	0.11370726614694	0.061927204701509	4.54486510330023	-0.0395545839913926	0.668753657283195	0.0947909161658882	0.156706997601101	0.0762462951310264	0.177132082047101	0.243677691201717	0.157190465900168	0.201895289627224	0.269739184807295	0.181464681736352	0.00247974345512033	0.00270237126274445	0.00276494943157413
105	0.486333689213633	0.06	0.0620221855902335	0.0223348969460197	0.101709474234447	0.0894572524517801	0.352766674575311	0.177049017166355	0.528484331984266	3.51	2.62	4.78	0.044379087667143	0.0884244568401889	0.132469826013235	0.0483946860346753	0.096425457383521	0.144456228732367	0.0494310622507328	0.098465386000953	0.147516203128203	0.0620221855902335	4.03142118724151	-0.00478444782589773	0.64069650131188	0.0947909161658882	0.156706997601101	0.0762462951310264	0.177132082047101	0.243677691201717	0.157190465900168	0.201895289627224	0.269739184807295	0.181464681736352	0.00247974345512033	0.00270237126274445	0.00276494943157413
105	0.486333689213633	0.06	0.0628712781977923	0.02557490520565	0.100167651189935	0.0913226872107227	0.36316053529618	0.184306142804191	0.54201492778817	4.41	3.21	5.45	0.0376374933440288	0.0741616748202768	0.110685856296525	0.0400656265348336	0.0789461173566275	0.117826608178421	0.0410844244095244	0.0809608330830087	0.120941173757865	0.0628712781977923	4.65281490835665	-0.0113647611090682	0.710098782753837	0.0947909161658882	0.156706997601101	0.0762462951310264	0.177132082047101	0.243677691201717	0.157190465900168	0.201895289627224	0.269739184807295	0.181464681736352	0.00247974345512033	0.00270237126274445	0.00276494943157413
105	0.486333689213633	0.06	0.0628891383354583	0.0256317453777894	0.100146531293127	0.113594945200557	0.3974428520889	0.224103662787038	0.570782041390761	3.76	2.93	5.15	0.052796741134733	0.0936338438945018	0.134470946654271	0.0571244101795687	0.10130886850894	0.145493326838312	0.058444482840423	0.103703230449264	0.148990862603364	0.0628891383354583	4.32112548796543	0.064626061641592	0.746167527134982	0.0947909161658882	0.156706997601101	0.0762462951310264	0.177132082047101	0.243677691201717	0.157190465900168	0.201895289627224	0.269739184807295	0.181464681736352	0.00247974345512033	0.00270237126274445	0.00276494943157413
105	0.486333689213633	0.06	0.0637288882595292	0.0245394293693722	0.102918347149686	0.0705584058225863	0.29924531562191	0.12967513049641	0.468815500747411	4.21	2.85	5.56	0.0276538074961628	0.0638154156518539	0.0999770238075449	0.0295759048395416	0.0682509510083527	0.106925997177164	0.0300607993370122	0.0693963717132647	0.108658180075567	0.0637288882595292	4.44988422138075	0.0173875987277606	0.714405167702261	0.0947909161658882	0.156706997601101	0.0762462951310264	0.177132082047101	0.243677691201717	0.157190465900168	0.201895289627224	0.269739184807295	0.181464681736352	0.00247974345512033	0.00270237126274445	0.00276494943157413
105	0.486333689213633	0.06	0.0642964348276091	0.0258609465681895	0.102731923087029	0.065451490621446	0.316924419567304	0.129949946140949	0.503898892993659	4.33	3.21	5.86	0.0270154549477307	0.0658858093667053	0.10475616378568	0.0288130959710534	0.0702699307520963	0.111726765533139	0.0294406595502721	0.0717917615082115	0.1140594940255	0.0642964348276091	4.79492773158183	-0.00970006949589623	0.728090507793402	0.0947909161658882	0.156706997601101	0.0762462951310264	0.177132082047101	0.243677691201717	0.157190465900168	0.201895289627224	0.269739184807295	0.181464681736352	0.00247974345512033	0.00270237126274445	0.00276494943157413
105	0.486333689213633	0.06	0.0649945015014056	0.0264466366820642	0.103542366320747	0.0891069587400947	0.35275754840006	0.176665535154278	0.528849561645842	4.15	3.08	5.3	0.0381080426873632	0.0760923725217807	0.114076702356198	0.0408085706651241	0.0814846615610029	0.122160752456882	0.0418137459797379	0.0835958315564773	0.12519806813444	0.0649945015014056	4.45602943339079	0.00417748321072684	0.703198840433856	0.0947909161658882	0.156706997601101	0.0762462951310264	0.177132082047101	0.243677691201717	0.157190465900168	0.201895289627224	0.269739184807295	0.181464681736352	0.00247974345512033	0.00270237126274445	0.00276494943157413
105	0.486333689213633	0.06	0.0667405371890349	0.0239925434910917	0.109488530886978	0.0646057297408177	0.302132041197527	0.122640461074928	0.481623621320127	4.05	3	5.26	0.0270337915004583	0.0665993468693147	0.106164902238171	0.029020490754162	0.0714936981747977	0.113966905595433	0.0297039391139151	0.0732202966215369	0.116651515847843	0.0667405371890349	4.24558616921767	-0.0198968891928996	0.661782422257091	0.0947909161658882	0.156706997601101	0.0762462951310264	0.177132082047101	0.243677691201717	0.157190465900168	0.201895289627224	0.269739184807295	0.181464681736352	0.00247974345512033	0.00270237126274445	0.00276494943157413
105	0.486333689213633	0.06	0.0688002490641063	0.0260095934567951	0.111590904671418	0.0921597036509589	0.376858897766735	0.192188013701516	0.561529781831954	4.15	3.17	5.23	0.0414588179777981	0.0812960399814018	0.121133261985006	0.0443970935603481	0.0870576651527535	0.129718236745159	0.045637157254896	0.0895031606778502	0.133464737003851	0.0688002490641063	4.42520226265156	0.0150041507144511	0.716278408563909	0.0947909161658882	0.156706997601101	0.0762462951310264	0.177132082047101	0.243677691201717	0.157190465900168	0.201895289627224	0.269739184807295	0.181464681736352	0.00247974345512033	0.00270237126274445	0.00276494943157413
105	0.486333689213633	0.06	0.0689236852499639	0.027718383196678	0.11012898730325	0.0813016977359292	0.357821860589279	0.170024717677311	0.545619003501247	3.99	3.03	5.27	0.0380535891482714	0.0800848621138544	0.122116135079437	0.0409217985363107	0.0861210904564633	0.131320382376616	0.041925700055404	0.0882619483522887	0.134513326135061	0.0689236852499639	4.35367160528363	0.00598737999335475	0.697848982518785	0.0947909161658882	0.156706997601101	0.0762462951310264	0.177132082047101	0.243677691201717	0.157190465900168	0.201895289627224	0.269739184807295	0.181464681736352	0.00247974345512033	0.00270237126274445	0.00276494943157413
105	0.486333689213633	0.06	0.0704142011711133	0.0273554400028552	0.113472962339371	0.0685017334544576	0.334605147718676	0.141959889230998	0.527250406206353	3.86	2.99	5.11	0.0326902885976594	0.0770523202324215	0.121414351867184	0.0352724038326908	0.0831384693152686	0.131004534797846	0.0361738783361659	0.0853053953803282	0.134259535088677	0.0704142011711133	4.25634932529649	0.0228717826606416	0.702471855614087	0.0947909161658882	0.156706997601101	0.0762462951310264	0.177132082047101	0.243677691201717	0.157190465900168	0.201895289627224	0.269739184807295	0.181464681736352	0.00247974345512033	0.00270237126274445	0.00276494943157413
105	0.486333689213633	0.06	0.072910958350065	0.0279777991388494	0.117844117561281	0.0728824511919145	0.332553318387227	0.147369658550119	0.517736978224334	4.15	2.98	5.43	0.0318010687224851	0.0717620644301486	0.111723060137812	0.0340561321744344	0.076850824501235	0.119645516828036	0.0347626544623495	0.0784267238806933	0.122259751095771	0.072910958350065	4.3392517655485	-0.0914594999963511	0.592968324558554	0.0947909161658882	0.156706997601101	0.0762462951310264	0.177132082047101	0.243677691201717	0.157190465900168	0.201895289627224	0.269739184807295	0.181464681736352	0.00247974345512033	0.00270237126274445	0.00276494943157413
105	0.486333689213633	0.06	0.0756627720911058	0.028236449878765	0.123089094303447	0.0622052288998374	0.316590395701461	0.124668884601078	0.508511906801843	4.07	2.89	5.32	0.0273762382879932	0.0695205875960673	0.111664936904141	0.0293753162936151	0.074597146184548	0.119818976075481	0.0299933764787852	0.0761094227287685	0.122304587739132	0.0756627720911058	4.25821198411842	0.0173141675318649	0.700774461270147	0.0947909161658882	0.156706997601101	0.0762462951310264	0.177132082047101	0.243677691201717	0.157190465900168	0.201895289627224	0.269739184807295	0.181464681736352	0.00247974345512033	0.00270237126274445	0.00276494943157413
105	0.486333689213633	0.06	0.0767367071272751	0.0305398701122216	0.122933544142329	0.084316687600369	0.396000579175114	0.192250791886469	0.59975036646376	4.13	3.1	5.33	0.0417050079324944	0.0859044955483116	0.130103983164129	0.0446887363475129	0.0920504165552134	0.139412096762914	0.0458189125513627	0.0943920587357126	0.142965229741412	0.0767367071272751	4.34311714969554	0.00291640733150207	0.698310029083389	0.0947909161658882	0.156706997601101	0.0762462951310264	0.177132082047101	0.243677691201717	0.157190465900168	0.201895289627224	0.269739184807295	0.181464681736352	0.00247974345512033	0.00270237126274445	0.00276494943157413
105	0.486333689213633	0.06	0.0855602611751504	0.0330743234299135	0.138046198920387	0.0559450022741864	0.343204183479904	0.123085942044209	0.563322424915599	3.92	2.84	5.29	0.0279892130269268	0.0780431529678772	0.128097092908828	0.0301548503522772	0.0840816637646142	0.138008477176951	0.0307569367371229	0.0857654822229961	0.140751631108287	0.0855602611751504	4.18173670268426	0.016462513888452	0.690598860797659	0.0947909161658882	0.156706997601101	0.0762462951310264	0.177132082047101	0.243677691201717	0.157190465900168	0.201895289627224	0.269739184807295	0.181464681736352	0.00247974345512033	0.00270237126274445	0.00276494943157413
105	0.486333689213633	0.07	0.0521448476268899	0.0229946298536247	0.0812950654001551	0.106378364967945	0.337708650174006	0.184889483069574	0.490527817278438	4	2.94	5.72	0.0412514899196033	0.0753476333382014	0.109443776756799	0.0443446841321129	0.0809974865634365	0.11765028899476	0.0450897465396622	0.0824164106044919	0.119644636019075	0.0521448476268899	4.65554565567117	-0.0474127098207786	0.6619290994087	0.0947909161658882	0.156706997601101	0.0762462951310264	0.177132082047101	0.243677691201717	0.157190465900168	0.201895289627224	0.269739184807295	0.181464681736352	0.00247974345512033	0.00270237126274445	0.00276494943157413
105	0.486333689213633	0.07	0.0525075653164352	0.0234907573282603	0.0815243733046101	0.0925393308998326	0.306533548322132	0.156663722691857	0.456403373952407	4.04	3.11	5.76	0.0346380723304361	0.0677740260224208	0.100909979714406	0.0371964645462197	0.0727798629221757	0.108363261298132	0.0379378078502691	0.0742893327884645	0.110503944660741	0.0525075653164352	4.59694138537685	-0.0127419216202219	0.689067574338054	0.0947909161658882	0.156706997601101	0.0762462951310264	0.177132082047101	0.243677691201717	0.157190465900168	0.201895289627224	0.269739184807295	0.181464681736352	0.00247974345512033	0.00270237126274445	0.00276494943157413
105	0.486333689213633	0.07	0.0548819836410985	0.0230905067424947	0.0866734605397023	0.0915322656897532	0.311385853357673	0.158223515402276	0.464548191313069	3.97	2.94	5.53	0.0355112966220859	0.0698866750267297	0.104262053431373	0.0382002758911889	0.0751786197938644	0.11215696369654	0.0389263149506377	0.0766566462314586	0.114365150665708	0.0548819836410985	4.57650389497618	-0.0134992969527453	0.684611004659684	0.0947909161658882	0.156706997601101	0.0762462951310264	0.177132082047101	0.243677691201717	0.157190465900168	0.201895289627224	0.269739184807295	0.181464681736352	0.00247974345512033	0.00270237126274445	0.00276494943157413
105	0.486333689213633	0.07	0.0578690261653328	0.0250939508388848	0.0906441014917808	0.0760067499889987	0.280418755629687	0.12776733960238	0.433070171656993	3.61	2.61	4.84	0.0312294791400721	0.068541238368707	0.105852997597342	0.0339448789213085	0.074500891516852	0.115056904112395	0.0346478236902783	0.0759834673310252	0.117522662237752	0.0578690261653328	4.12750749972041	0.00420985167662294	0.660001445249648	0.0947909161658882	0.156706997601101	0.0762462951310264	0.177132082047101	0.243677691201717	0.157190465900168	0.201895289627224	0.269739184807295	0.181464681736352	0.00247974345512033	0.00270237126274445	0.00276494943157413
105	0.486333689213633	0.07	0.0611382879904571	0.0268131828400736	0.0954633931408405	0.089147657903683	0.328047500234958	0.164331466361816	0.491763534108101	4.09	3.03	5.76	0.0359509821388278	0.0717673254108713	0.107583668682915	0.0385598092997124	0.0769752094979577	0.115390609696203	0.0392875945721243	0.0783660897657683	0.117462164613244	0.0611382879904571	4.64619379580789	-0.0287578300351211	0.687729316385628	0.0947909161658882	0.156706997601101	0.0762462951310264	0.177132082047101	0.243677691201717	0.157190465900168	0.201895289627224	0.269739184807295	0.181464681736352	0.00247974345512033	0.00270237126274445	0.00276494943157413
105	0.486333689213633	0.07	0.0624793404916834	0.0275698624702728	0.097388818513094	0.0877406907715541	0.32748740133101	0.162618522005436	0.492356280656584	3.82	2.96	5.35	0.0377696101638971	0.0760618859975034	0.11435416183111	0.0407948607546699	0.0821542513820208	0.123513642009372	0.0416722873641703	0.0839200432652433	0.126171238518562	0.0624793404916834	4.43388488858689	-0.0155637817904486	0.676213533460484	0.0947909161658882	0.156706997601101	0.0762462951310264	0.177132082047101	0.243677691201717	0.157190465900168	0.201895289627224	0.269739184807295	0.181464681736352	0.00247974345512033	0.00270237126274445	0.00276494943157413
105	0.486333689213633	0.07	0.0651311498910072	0.0292507855190124	0.101011514263002	0.0670019697725348	0.307314513932589	0.128268312604793	0.486360715260386	4.15	3.1	5.59	0.0277009603213465	0.0663679671443846	0.105034973967423	0.0296678894992459	0.0710804785353188	0.112493067571392	0.0303309230108781	0.0727463600342162	0.115028574352618	0.0651311498910072	4.60146557433235	0.0466641582027923	0.764666293272749	0.0947909161658882	0.156706997601101	0.0762462951310264	0.177132082047101	0.243677691201717	0.157190465900168	0.201895289627224	0.269739184807295	0.181464681736352	0.00247974345512033	0.00270237126274445	0.00276494943157413
105	0.486333689213633	0.07	0.0665094832346566	0.0298236143404079	0.103195352128905	0.113742225270604	0.388991657833646	0.219462299592399	0.558521016074894	4.22	3.08	5.97	0.0467110960153788	0.0827942963871056	0.118877496758832	0.049947150379259	0.0885301250655779	0.127113099751897	0.0507909371386632	0.090014286445512	0.129264118654191	0.0665094832346566	4.7459442503569	-0.0236254124707165	0.69870781014913	0.0947909161658882	0.156706997601101	0.0762462951310264	0.177132082047101	0.243677691201717	0.157190465900168	0.201895289627224	0.269739184807295	0.181464681736352	0.00247974345512033	0.00270237126274445	0.00276494943157413
105	0.486333689213633	0.07	0.0667094402877418	0.0295493492200308	0.103869531355453	0.0926776248433488	0.354793944222098	0.181471412964781	0.528116475479414	4.11	2.98	5.27	0.0395438595762948	0.0773120222057303	0.115080184835166	0.04239441684155	0.0828851339088234	0.123375850976097	0.0433693192291679	0.0847596884338482	0.126275756065895	0.0667094402877418	4.36440814893634	-0.041093079335233	0.652699529640593	0.0947909161658882	0.156706997601101	0.0762462951310264	0.177132082047101	0.243677691201717	0.157190465900168	0.201895289627224	0.269739184807295	0.181464681736352	0.00247974345512033	0.00270237126274445	0.00276494943157413
105	0.486333689213633	0.07	0.066806460745241	0.0296596824061603	0.103953239084322	0.0700191260713545	0.291628565416413	0.125691200772838	0.457565930059988	4.07	2.85	5.47	0.0275970919102002	0.0640307378237395	0.100464383737279	0.0296118529066911	0.0687053837452585	0.107798914583826	0.0301106241172874	0.0698560085053032	0.109690526192139	0.066806460745241	4.466864429689	-0.0218119420304023	0.6750359979095	0.0947909161658882	0.156706997601101	0.0762462951310264	0.177132082047101	0.243677691201717	0.157190465900168	0.201895289627224	0.269739184807295	0.181464681736352	0.00247974345512033	0.00270237126274445	0.00276494943157413
105	0.486333689213633	0.07	0.0674908664608049	0.0277900233536431	0.107191709567967	0.0829862066894146	0.356042521022388	0.171255141647415	0.540829900397362	3.97	2.97	5.17	0.0384302243576124	0.0798971279467386	0.121364031535865	0.0413394965706507	0.0859455572266205	0.13055161788259	0.042345355621849	0.0880661891387718	0.133793713814157	0.0674908664608049	4.37910415977854	-0.0439340644478282	0.652300985988761	0.0947909161658882	0.156706997601101	0.0762462951310264	0.177132082047101	0.243677691201717	0.157190465900168	0.201895289627224	0.269739184807295	0.181464681736352	0.00247974345512033	0.00270237126274445	0.00276494943157413
105	0.486333689213633	0.07	0.0678042677263292	0.0295743965223571	0.106034138930301	0.114696903421068	0.419408130497496	0.237483101856673	0.601333159138319	3.7	2.89	4.86	0.0568024564653733	0.10031624097695	0.143830025488527	0.0615733990135827	0.108741986131917	0.155910573250252	0.0631812808016548	0.111635918624839	0.160090559494665	0.0678042677263292	4.1153415465776	0.00398076457563253	0.662872400641695	0.0947909161658882	0.156706997601101	0.0762462951310264	0.177132082047101	0.243677691201717	0.157190465900168	0.201895289627224	0.269739184807295	0.181464681736352	0.00247974345512033	0.00270237126274445	0.00276494943157413
105	0.486333689213633	0.07	0.0702078913120932	0.0293545509804726	0.111061231643714	0.0917413200194968	0.342983525212424	0.174490857114855	0.511476193309993	3.89	2.86	5.17	0.0399287116995732	0.0784848588765643	0.117041006053555	0.0430501862315832	0.0846205060763767	0.12619082592117	0.0439941584068064	0.086499375213332	0.12896699118185	0.0702078913120932	4.24119951431853	-0.00153762196556921	0.675216711277213	0.0947909161658882	0.156706997601101	0.0762462951310264	0.177132082047101	0.243677691201717	0.157190465900168	0.201895289627224	0.269739184807295	0.181464681736352	0.00247974345512033	0.00270237126274445	0.00276494943157413
105	0.486333689213633	0.07	0.0747238350487053	0.0326582941482417	0.116789375949169	0.0831125686043295	0.348528118525942	0.167790755791808	0.529265481260076	4.14	3.01	5.19	0.0362725659862487	0.0753438955420244	0.1144152250978	0.0388524823065939	0.0807027925613571	0.12255310281612	0.03980052801965	0.0826956266464549	0.125643991806305	0.0747238350487053	4.2995640145937	-0.00791713852473339	0.678113691979494	0.0947909161658882	0.156706997601101	0.0762462951310264	0.177132082047101	0.243677691201717	0.157190465900168	0.201895289627224	0.269739184807295	0.181464681736352	0.00247974345512033	0.00270237126274445	0.00276494943157413
105	0.486333689213633	0.07	0.0758679487060774	0.0329485334712059	0.118787363940949	0.0797364636456374	0.360943830995095	0.169495005243118	0.552392656747073	3.88	2.95	5.2	0.0388391333464501	0.0827089008463056	0.126578668346161	0.0418823058039474	0.089189412313958	0.136496518823969	0.042866331264203	0.0913037597847506	0.139786807821565	0.0758679487060774	4.25403785466974	-0.0168890068725407	0.661626473759643	0.0947909161658882	0.156706997601101	0.0762462951310264	0.177132082047101	0.243677691201717	0.157190465900168	0.201895289627224	0.269739184807295	0.181464681736352	0.00247974345512033	0.00270237126274445	0.00276494943157413
105	0.486333689213633	0.07	0.0769798830784805	0.0324267085832089	0.121533057573752	0.0874152741021556	0.385621794754424	0.191090279742841	0.580153309766008	3.98	2.97	5.59	0.0428185902344419	0.086408275906448	0.129997961578454	0.0460522349373049	0.0929337981653209	0.139815361393337	0.0469520946796249	0.09475628949397	0.142453523216045	0.0769798830784805	4.3771103866061	-0.00553856387847795	0.684670141810351	0.0947909161658882	0.156706997601101	0.0762462951310264	0.177132082047101	0.243677691201717	0.157190465900168	0.201895289627224	0.269739184807295	0.181464681736352	0.00247974345512033	0.00270237126274445	0.00276494943157413
105	0.486333689213633	0.07	0.0788206746602955	0.0342214547663604	0.123419894554231	0.0886334748069248	0.393374339050248	0.196431979788745	0.590316698311751	3.87	3.07	5.18	0.0451047423519647	0.0903266781194068	0.135548613886849	0.0486508142562809	0.0974280355108318	0.146205256765383	0.049889213260326	0.0999411826378492	0.150069847417035	0.0788206746602955	4.33388521390181	0.0422257902841834	0.735195505344871	0.0947909161658882	0.156706997601101	0.0762462951310264	0.177132082047101	0.243677691201717	0.157190465900168	0.201895289627224	0.269739184807295	0.181464681736352	0.00247974345512033	0.00270237126274445	0.00276494943157413
105	0.486333689213633	0.07	0.0801415279632341	0.0361328493965545	0.124150206529914	0.0857976659455055	0.365423627761693	0.179186822745882	0.551660432777503	4.28	3.13	5.57	0.0376089209559904	0.076697539034056	0.115786157112122	0.0401528970234385	0.0818855821572056	0.123618267290973	0.0410704218526234	0.0837478376472973	0.126396725145551	0.0801415279632341	4.42789865570909	0.0286340748374323	0.732490234029907	0.0947909161658882	0.156706997601101	0.0762462951310264	0.177132082047101	0.243677691201717	0.157190465900168	0.201895289627224	0.269739184807295	0.181464681736352	0.00247974345512033	0.00270237126274445	0.00276494943157413
105	0.486333689213633	0.07	0.0802544810941326	0.0355225845543498	0.124986377633915	0.0766653397925904	0.336287322264898	0.154075734117738	0.518498910412057	4.03	2.91	5.37	0.0341382239256654	0.0745104475833212	0.114882671240977	0.0366686227123424	0.0800333226622984	0.123398022612254	0.037412875464895	0.0816490880766651	0.125956382481127	0.0802544810941326	4.26161273287659	-0.0160794427536637	0.661734300000145	0.0947909161658882	0.156706997601101	0.0762462951310264	0.177132082047101	0.243677691201717	0.157190465900168	0.201895289627224	0.269739184807295	0.181464681736352	0.00247974345512033	0.00270237126274445	0.00276494943157413
105	0.486333689213633	0.07	0.0806952069520224	0.0362639226655184	0.125126491238526	0.114139968221161	0.443409885082466	0.250544400641951	0.636275369522982	3.92	2.93	4.94	0.0569826155345682	0.100847015304043	0.144711415073519	0.0613928469508054	0.108652179580117	0.155911512209429	0.0629961473179719	0.111577183895633	0.160047121149819	0.0806952069520224	4.25695829523629	0.0695683481597065	0.751732150045727	0.0947909161658882	0.156706997601101	0.0762462951310264	0.177132082047101	0.243677691201717	0.157190465900168	0.201895289627224	0.269739184807295	0.181464681736352	0.00247974345512033	0.00270237126274445	0.00276494943157413
105	0.486333689213633	0.07	0.0812345706884464	0.0344996067051397	0.127969534671753	0.0775984011880554	0.36309126993109	0.167641616177147	0.558540923685033	3.89	3.08	4.96	0.0383450296335585	0.08305065187681	0.127756274120062	0.0413406023673917	0.0895386966290695	0.137736790890747	0.0425125115475452	0.0921505895968949	0.141874970443279	0.0812345706884464	4.13948223078069	-0.100403721888064	0.575058150417747	0.0947909161658882	0.156706997601101	0.0762462951310264	0.177132082047101	0.243677691201717	0.157190465900168	0.201895289627224	0.269739184807295	0.181464681736352	0.00247974345512033	0.00270237126274445	0.00276494943157413
105	0.486333689213633	0.07	0.0864092333841631	0.0382314909861095	0.134586975782217	0.0932294831005074	0.433352646951381	0.222344622033328	0.644360671869433	4.06	3.04	5.48	0.048991584903161	0.0954852552851301	0.141978925667099	0.0525894840880332	0.102497608995196	0.152405733902359	0.0537507529757022	0.104715973783516	0.155850947776344	0.0864092333841631	4.41069048448309	-0.00434675874632595	0.697892512674948	0.0947909161658882	0.156706997601101	0.0762462951310264	0.177132082047101	0.243677691201717	0.157190465900168	0.201895289627224	0.269739184807295	0.181464681736352	0.00247974345512033	0.00270237126274445	0.00276494943157413
105	0.486333689213633	0.08	0.0545903394626168	0.0253571720765567	0.0838235068486769	0.0791206568340174	0.289321703632537	0.135214514599147	0.443428892665927	3.81	2.75	5.05	0.0315348546778843	0.0674758764342562	0.103416898190628	0.0340777387534873	0.072916945797812	0.111756152842137	0.0347502696253059	0.0743911849615418	0.11405286793688	0.0545903394626168	4.40286459787249	0.00832403522330742	0.688178834586072	0.0947909161658882	0.156706997601101	0.0762462951310264	0.177132082047101	0.243677691201717	0.157190465900168	0.201895289627224	0.269739184807295	0.181464681736352	0.00247974345512033	0.00270237126274445	0.00276494943157413
105	0.486333689213633	0.08	0.0604509305800212	0.0286743786809117	0.0922274824791307	0.0710073091807731	0.277090986160156	0.120609673469901	0.433572298850411	4.16	3.09	5.75	0.0260085660829491	0.0597525805119972	0.0934965949410453	0.0278507289619583	0.0639848009809438	0.100118872999929	0.0283881526210323	0.0652751048037772	0.102135389195655	0.0604509305800212	4.67458572334636	0.0311571282602619	0.751431470218633	0.0947909161658882	0.156706997601101	0.0762462951310264	0.177132082047101	0.243677691201717	0.157190465900168	0.201895289627224	0.269739184807295	0.181464681736352	0.00247974345512033	0.00270237126274445	0.00276494943157413
105	0.486333689213633	0.08	0.062175440430817	0.0287360366307081	0.0956148442309259	0.121089882800699	0.394884836451122	0.228783081454632	0.560986591447612	4.25	2.95	5.35	0.0483016647064322	0.0833697791228445	0.118437893539257	0.0516019701361422	0.0890661818531671	0.126530393570192	0.052679851558446	0.0910315739800354	0.129331640805322	0.062175440430817	4.50034594744084	-0.0426072011268713	0.660046583403596	0.0947909161658882	0.156706997601101	0.0762462951310264	0.177132082047101	0.243677691201717	0.157190465900168	0.201895289627224	0.269739184807295	0.181464681736352	0.00247974345512033	0.00270237126274445	0.00276494943157413
105	0.486333689213633	0.08	0.0636323364738188	0.030329170364269	0.0969355025833687	0.087419987160614	0.317782363973896	0.157477994541013	0.478086733406779	3.76	3	5.31	0.0371607313775907	0.0749884140866057	0.112816096795621	0.0402147516058944	0.0811512673195487	0.122087783033203	0.0411425277116109	0.0830717742967238	0.124889954058654	0.0636323364738188	4.47133075617347	0.00358863415943212	0.697433146989972	0.0947909161658882	0.156706997601101	0.0762462951310264	0.177132082047101	0.243677691201717	0.157190465900168	0.201895289627224	0.269739184807295	0.181464681736352	0.00247974345512033	0.00270237126274445	0.00276494943157413
105	0.486333689213633	0.08	0.0640714239025883	0.0306807990481809	0.0974620487569957	0.0929211896075655	0.364363424932679	0.186623346461796	0.542103503403561	4.22	3.24	5.59	0.039669740474312	0.0774512020036559	0.115232663533	0.0424118881530664	0.0828049711801541	0.123198054207242	0.0434788560452944	0.0848319738717692	0.126251253455121	0.0640714239025883	4.67848490664503	-0.0033832747584807	0.718524594806239	0.0947909161658882	0.156706997601101	0.0762462951310264	0.177132082047101	0.243677691201717	0.157190465900168	0.201895289627224	0.269739184807295	0.181464681736352	0.00247974345512033	0.00270237126274445	0.00276494943157413
105	0.486333689213633	0.08	0.0660011264974795	0.0303740930779041	0.101628159917055	0.155614494602609	0.459681975388944	0.292500444403982	0.626863506373907	3.92	2.79	5.35	0.0664040944746831	0.104358013486905	0.142311932499127	0.0715281804320659	0.112410821610845	0.153293462789624	0.0727692519830725	0.114379326986545	0.156057373558397	0.0660011264974795	4.38206273745395	-0.029047190726871	0.64972785694941	0.0947909161658882	0.156706997601101	0.0762462951310264	0.177132082047101	0.243677691201717	0.157190465900168	0.201895289627224	0.269739184807295	0.181464681736352	0.00247974345512033	0.00270237126274445	0.00276494943157413
105	0.486333689213633	0.08	0.0667485014657429	0.0306018024274639	0.102895200504022	0.102334570775541	0.374722349060309	0.20144526885676	0.547999429263858	3.79	2.95	4.86	0.0472064883330516	0.0878120707398066	0.128417653146562	0.0510427275178666	0.094948125942539	0.138853524367211	0.0524304653717536	0.0975364622943744	0.142659260407163	0.0667485014657429	4.23834048883513	-0.0484467321390538	0.62019755101954	0.0947909161658882	0.156706997601101	0.0762462951310264	0.177132082047101	0.243677691201717	0.157190465900168	0.201895289627224	0.269739184807295	0.181464681736352	0.00247974345512033	0.00270237126274445	0.00276494943157413
105	0.486333689213633	0.08	0.0669307991752082	0.0305765790372619	0.103285019313155	0.090117332583926	0.330497405954282	0.16653584339855	0.494458968510015	3.92	2.75	5.38	0.0378180613854994	0.0750515380416671	0.112285014697835	0.040737661762619	0.0808456081431524	0.120953554523686	0.0413894759013402	0.0821650011419479	0.122878905286496	0.0669307991752082	4.26706750127903	0.00133449027222322	0.677704370051006	0.0947909161658882	0.156706997601101	0.0762462951310264	0.177132082047101	0.243677691201717	0.157190465900168	0.201895289627224	0.269739184807295	0.181464681736352	0.00247974345512033	0.00270237126274445	0.00276494943157413
105	0.486333689213633	0.08	0.069251866362153	0.0319179620327985	0.106585770691507	0.104878507828634	0.375384077779289	0.204162280359706	0.546605875198871	4.09	3.04	5.18	0.0446556047197638	0.0821062684344573	0.119556932149151	0.0478949738417534	0.0880623519397079	0.128229730037662	0.0491145277870601	0.0903592306686712	0.131569916464207	0.069251866362153	4.38616135517921	-0.0369059780364399	0.658882047573905	0.0947909161658882	0.156706997601101	0.0762462951310264	0.177132082047101	0.243677691201717	0.157190465900168	0.201895289627224	0.269739184807295	0.181464681736352	0.00247974345512033	0.00270237126274445	0.00276494943157413
105	0.486333689213633	0.08	0.0701442509979447	0.0336358690433345	0.106652632952555	0.0839615569817007	0.337672964999454	0.163533036831935	0.511812893166972	4.28	3.15	5.87	0.0343560671371061	0.0709404978996966	0.107524928662287	0.0366838026263656	0.0757469477744121	0.114810092922459	0.0374304323952856	0.0772310892200039	0.117042049988834	0.0701442509979447	4.71071467784728	-0.0105052997511305	0.71403429261594	0.0947909161658882	0.156706997601101	0.0762462951310264	0.177132082047101	0.243677691201717	0.157190465900168	0.201895289627224	0.269739184807295	0.181464681736352	0.00247974345512033	0.00270237126274445	0.00276494943157413
105	0.486333689213633	0.08	0.0709716807322009	0.0327924292883099	0.109150932176092	0.0985428587629376	0.355941379160747	0.187858335550477	0.524024422771017	3.87	2.83	5.15	0.0432076649087199	0.0818669865931649	0.12052630827761	0.0466138139437848	0.0883207294181261	0.130027644892467	0.0476427558495743	0.0901909015278761	0.132817361858179	0.0709716807322009	4.20425829951941	-0.0429741036355991	0.622361334183895	0.0947909161658882	0.156706997601101	0.0762462951310264	0.177132082047101	0.243677691201717	0.157190465900168	0.201895289627224	0.269739184807295	0.181464681736352	0.00247974345512033	0.00270237126274445	0.00276494943157413
105	0.486333689213633	0.08	0.071825050396974	0.0348587863189064	0.108791314475042	0.12117844956998	0.407402634658492	0.236106742589883	0.578698526727102	3.78	2.69	5.29	0.0554800249142367	0.095730888804983	0.135981752695729	0.060008549254756	0.103544866191674	0.147081183128592	0.0609510701387529	0.105149982041849	0.149351920386754	0.071825050396974	4.31747295471541	0.0443128200752268	0.724881797332036	0.0947909161658882	0.156706997601101	0.0762462951310264	0.177132082047101	0.243677691201717	0.157190465900168	0.201895289627224	0.269739184807295	0.181464681736352	0.00247974345512033	0.00270237126274445	0.00276494943157413
105	0.486333689213633	0.08	0.0719062626090063	0.0338997675025168	0.109912757715496	0.0879145643284839	0.336088427439917	0.167072992833947	0.505103862045887	4.23	3.12	5.71	0.0354911708313325	0.0713949728820584	0.107298774932784	0.0379417928023813	0.0763247085055657	0.11470762420875	0.0387139488425163	0.0779237126349472	0.117065194600218	0.0719062626090063	4.52904095449324	-0.0409872471967526	0.672799231808657	0.0947909161658882	0.156706997601101	0.0762462951310264	0.177132082047101	0.243677691201717	0.157190465900168	0.201895289627224	0.269739184807295	0.181464681736352	0.00247974345512033	0.00270237126274445	0.00276494943157413
105	0.486333689213633	0.08	0.0719594247385832	0.0340841204443435	0.109834729032823	0.111191690792805	0.387872067185351	0.216657050605573	0.559087083765129	4.19	3.06	5.81	0.0463557943788891	0.0829888422347807	0.119621890090672	0.0495958824557059	0.0887894365690285	0.127982990682351	0.0504894429968992	0.0904136803779693	0.130314909357912	0.0719594247385832	4.54695244483099	0.00534383595624025	0.717891142235066	0.0947909161658882	0.156706997601101	0.0762462951310264	0.177132082047101	0.243677691201717	0.157190465900168	0.201895289627224	0.269739184807295	0.181464681736352	0.00247974345512033	0.00270237126274445	0.00276494943157413
105	0.486333689213633	0.08	0.0719656468162953	0.0332102107373074	0.110721082895283	0.093662617550662	0.353437647875772	0.181781219865352	0.525094075886192	3.88	3.02	5.58	0.0416937946191067	0.0810653416899054	0.120436888760704	0.044965687842185	0.0874268912807929	0.129888094719401	0.0459217635378991	0.0892502945122744	0.132590107695432	0.0719656468162953	4.38844338628135	0.0753108555059059	0.765649336882727	0.0947909161658882	0.156706997601101	0.0762462951310264	0.177132082047101	0.243677691201717	0.157190465900168	0.201895289627224	0.269739184807295	0.181464681736352	0.00247974345512033	0.00270237126274445	0.00276494943157413
105	0.486333689213633	0.08	0.0721403556006938	0.034063319973165	0.110217391228223	0.123313425465833	0.404549359608553	0.236136993887999	0.572961725329107	3.99	2.83	5.45	0.0528119283334534	0.0904772752257739	0.128142622118094	0.0567877284535554	0.0972886069279204	0.137789485402285	0.0578108246772217	0.0989889492702787	0.14023830330753	0.0721403556006938	4.36563682289079	-0.0508905788014993	0.633675997119211	0.0947909161658882	0.156706997601101	0.0762462951310264	0.177132082047101	0.243677691201717	0.157190465900168	0.201895289627224	0.269739184807295	0.181464681736352	0.00247974345512033	0.00270237126274445	0.00276494943157413
105	0.486333689213633	0.08	0.072383136653666	0.0338524614931272	0.110913811814205	0.0941708733984063	0.363579461954193	0.187523942289087	0.539634981619298	3.79	3.02	5.37	0.0439207424967944	0.0851554192530565	0.126390096009319	0.0474868820926463	0.0920696036483193	0.136652325203992	0.0485585464158447	0.0942531868131482	0.139742399746729	0.072383136653666	4.39146012195468	0.00131519778790953	0.695689845608046	0.0947909161658882	0.156706997601101	0.0762462951310264	0.177132082047101	0.243677691201717	0.157190465900168	0.201895289627224	0.269739184807295	0.181464681736352	0.00247974345512033	0.00270237126274445	0.00276494943157413
105	0.486333689213633	0.08	0.0737405227889672	0.0348491236839247	0.11263192189401	0.0943831213903984	0.360006993263299	0.185897887566322	0.534116098960276	4.08	2.95	5.61	0.0407225678652223	0.0788626993401904	0.117002830815158	0.0436841626474154	0.08459807829882	0.125511993950225	0.044494164401317	0.0861364618783909	0.127748623414333	0.0737405227889672	4.49821635498993	-0.0102332165975385	0.690890700078173	0.0947909161658882	0.156706997601101	0.0762462951310264	0.177132082047101	0.243677691201717	0.157190465900168	0.201895289627224	0.269739184807295	0.181464681736352	0.00247974345512033	0.00270237126274445	0.00276494943157413
105	0.486333689213633	0.08	0.074117698856462	0.0351942490009768	0.113041148711947	0.0833802607200766	0.354246634913306	0.170865703874182	0.537627565952429	4.09	3.1	5.79	0.0373344361018395	0.0774034698338367	0.117472503565834	0.0400380633015737	0.0830087540766661	0.125979444851759	0.0408224998897987	0.084637728969392	0.12847679910592	0.074117698856462	4.58804378496937	-0.0340560201734731	0.681290373187857	0.0947909161658882	0.156706997601101	0.0762462951310264	0.177132082047101	0.243677691201717	0.157190465900168	0.201895289627224	0.269739184807295	0.181464681736352	0.00247974345512033	0.00270237126274445	0.00276494943157413
105	0.486333689213633	0.08	0.0745403152896814	0.0356985488085817	0.113382081770781	0.110970901604899	0.375881271114076	0.209773642178868	0.541988900049284	3.8	2.96	4.86	0.049010372351475	0.087818854961476	0.126627337571477	0.0529738145817925	0.094920718131915	0.136867621682038	0.0544135583637399	0.0975216527443991	0.1408055965112	0.0745403152896814	4.13494443978705	0.00435954390423933	0.666578498126147	0.0947909161658882	0.156706997601101	0.0762462951310264	0.177132082047101	0.243677691201717	0.157190465900168	0.201895289627224	0.269739184807295	0.181464681736352	0.00247974345512033	0.00270237126274445	0.00276494943157413
105	0.486333689213633	0.08	0.0758370291116428	0.0357209341568001	0.115953124066486	0.133636590583159	0.466131769215036	0.280829165320967	0.651434373109105	3.8	3.06	5.05	0.0656191421306119	0.108917344039947	0.152215545949283	0.07092674252088	0.117727116904438	0.164527491287995	0.0728709698327293	0.121057796509922	0.169143908820416	0.0758370291116428	4.25081260603487	0.0232316045457487	0.701471471922946	0.0947909161658882	0.156706997601101	0.0762462951310264	0.177132082047101	0.243677691201717	0.157190465900168	0.201895289627224	0.269739184807295	0.181464681736352	0.00247974345512033	0.00270237126274445	0.00276494943157413
105	0.486333689213633	0.08	0.0760800917592275	0.0347997710034797	0.117360412514975	0.0767853024811001	0.349613634160785	0.160341740371928	0.538885527949643	4.02	2.91	5.16	0.0356027675948187	0.077629274424326	0.119655781253833	0.0382511450205176	0.0834038709472292	0.128556596873941	0.039124865929078	0.0853516387069248	0.131518133529039	0.0760800917592275	4.32296918893804	-0.0823735203526771	0.604197931467821	0.0947909161658882	0.156706997601101	0.0762462951310264	0.177132082047101	0.243677691201717	0.157190465900168	0.201895289627224	0.269739184807295	0.181464681736352	0.00247974345512033	0.00270237126274445	0.00276494943157413
105	0.486333689213633	0.08	0.0764670761898989	0.0372538250652564	0.115680327314541	0.0825127830348723	0.339444227728502	0.162721143363677	0.516167312093327	3.8	2.98	5.06	0.0379807123300305	0.0792296151498371	0.120478517969644	0.0410473997683879	0.0856268744591046	0.130206349149821	0.0420884859836884	0.0877993461866822	0.133734362624927	0.0764670761898989	4.28430993420377	-0.0229045893644429	0.659000942454729	0.0947909161658882	0.156706997601101	0.0762462951310264	0.177132082047101	0.243677691201717	0.157190465900168	0.201895289627224	0.269739184807295	0.181464681736352	0.00247974345512033	0.00270237126274445	0.00276494943157413
105	0.486333689213633	0.08	0.0777227871962578	0.0375240949367074	0.117921479455808	0.0941790148380658	0.384507236265513	0.198326777424416	0.57068769510661	3.88	3.05	5.3	0.0455029139465126	0.088219048939415	0.130935183932317	0.049075547849018	0.0951455144721108	0.141215481095204	0.050269275397136	0.0973812412470579	0.144723163862364	0.0777227871962578	4.36711756912543	0.00360362556580076	0.699270368331764	0.0947909161658882	0.156706997601101	0.0762462951310264	0.177132082047101	0.243677691201717	0.157190465900168	0.201895289627224	0.269739184807295	0.181464681736352	0.00247974345512033	0.00270237126274445	0.00276494943157413
105	0.486333689213633	0.08	0.0782111077833461	0.0379782342055285	0.118443981361164	0.0744423586256501	0.308133387626573	0.138498219687149	0.477768555565997	3.8	2.83	4.84	0.0323415942024213	0.0719541738900829	0.111566753577744	0.034954894379776	0.0777682922112597	0.120581690042743	0.0358511715973276	0.0797840759162227	0.123638790871837	0.0782111077833461	4.14517819397457	0.0436860235514338	0.705883066625346	0.0947909161658882	0.156706997601101	0.0762462951310264	0.177132082047101	0.243677691201717	0.157190465900168	0.201895289627224	0.269739184807295	0.181464681736352	0.00247974345512033	0.00270237126274445	0.00276494943157413
105	0.486333689213633	0.08	0.0782913286666728	0.0364650455293706	0.120117611803975	0.103100013746587	0.41839241051781	0.225723382425109	0.611061438610511	4.26	3.25	6.01	0.0475498129673108	0.0881365530381632	0.128723293109016	0.0507864162179699	0.0941357996442711	0.137485183070572	0.0518397526284048	0.0960761222369899	0.140292540421183	0.0782913286666728	4.6597140249898	-0.0452998694460258	0.679500928596566	0.0947909161658882	0.156706997601101	0.0762462951310264	0.177132082047101	0.243677691201717	0.157190465900168	0.201895289627224	0.269739184807295	0.181464681736352	0.00247974345512033	0.00270237126274445	0.00276494943157413
105	0.486333689213633	0.08	0.0791847600478224	0.0377761933776053	0.120593326718039	0.0947474737352103	0.368207357086414	0.190510815061116	0.545903899111712	3.65	3.03	4.99	0.0460818617223709	0.0890641327053927	0.132046403688415	0.0500225619065371	0.0966804709138891	0.143338379921241	0.0513778646934952	0.0993091154377908	0.147374504404797	0.0791847600478224	4.14846243606194	-0.0346139448710076	0.637098317110444	0.0947909161658882	0.156706997601101	0.0762462951310264	0.177132082047101	0.243677691201717	0.157190465900168	0.201895289627224	0.269739184807295	0.181464681736352	0.00247974345512033	0.00270237126274445	0.00276494943157413
105	0.486333689213633	0.08	0.0796604082980171	0.0377879679483452	0.121532848647689	0.105817987522513	0.383909362577853	0.209669555761707	0.558149169394	3.76	2.86	5.05	0.0494177430599167	0.0904849260029468	0.131552108945977	0.0534712955292972	0.0979070657553884	0.14234283598148	0.0546849064649223	0.100165967546354	0.145633084080146	0.0796604082980171	4.16167764055093	0.0467058971120134	0.713843080908902	0.0947909161658882	0.156706997601101	0.0762462951310264	0.177132082047101	0.243677691201717	0.157190465900168	0.201895289627224	0.269739184807295	0.181464681736352	0.00247974345512033	0.00270237126274445	0.00276494943157413
105	0.486333689213633	0.08	0.0800936589212828	0.0385437312898308	0.121643586552735	0.0949421437927957	0.379031786160494	0.196318660149337	0.561744912171652	4	2.96	5.31	0.0437990441638449	0.08456266933014	0.125326294496435	0.0470829579254561	0.0909029107402723	0.134722863555088	0.0481463769613356	0.0929128491334268	0.137690455793927	0.0800936589212828	4.33973774689793	0.013024884186648	0.697821280515391	0.0947909161658882	0.156706997601101	0.0762462951310264	0.177132082047101	0.243677691201717	0.157190465900168	0.201895289627224	0.269739184807295	0.181464681736352	0.00247974345512033	0.00270237126274445	0.00276494943157413
105	0.486333689213633	0.08	0.0803864996704021	0.0378391355403052	0.122933863800499	0.0881327468280374	0.380858090563264	0.189588554643019	0.572127626483509	3.79	3.11	5.47	0.0443609601181083	0.089115245368837	0.133869530619566	0.0479571471367553	0.0963395048913025	0.14472186264585	0.0490642086990533	0.0986220427899923	0.148196170796381	0.0803864996704021	4.43282470065297	-0.00279058191961522	0.697043962392919	0.0947909161658882	0.156706997601101	0.0762462951310264	0.177132082047101	0.243677691201717	0.157190465900168	0.201895289627224	0.269739184807295	0.181464681736352	0.00247974345512033	0.00270237126274445	0.00276494943157413
105	0.486333689213633	0.08	0.0805444957278953	0.0391307734444414	0.121958218011349	0.0965773204896855	0.417626656008016	0.21820074217458	0.617052569841452	4.08	3.18	5.63	0.0478108665702716	0.0915079028952732	0.135204939220275	0.051289436698937	0.0981657336434453	0.145042030587954	0.0524652539532512	0.100486823937746	0.148408765908709	0.0805444957278953	4.56154077776442	0.0242786519076213	0.74307078753601	0.0947909161658882	0.156706997601101	0.0762462951310264	0.177132082047101	0.243677691201717	0.157190465900168	0.201895289627224	0.269739184807295	0.181464681736352	0.00247974345512033	0.00270237126274445	0.00276494943157413
105	0.486333689213633	0.08	0.0816765196492761	0.039236717834469	0.124116321464083	0.0880488504851829	0.3637573906571	0.180980523241526	0.546534258072674	3.93	2.84	5.01	0.0410584733024227	0.0825244774705488	0.123990481638675	0.0442231930491806	0.0888853287744505	0.13354746449972	0.0452966631742583	0.0911254460690543	0.136790363390901	0.0816765196492761	4.24443015733371	-0.0906774290374142	0.586999953045909	0.0947909161658882	0.156706997601101	0.0762462951310264	0.177132082047101	0.243677691201717	0.157190465900168	0.201895289627224	0.269739184807295	0.181464681736352	0.00247974345512033	0.00270237126274445	0.00276494943157413
105	0.486333689213633	0.08	0.0820788832358751	0.0383610933066475	0.125796673165103	0.101406668016194	0.419807249321966	0.22469535987868	0.614919138765252	3.88	2.95	5.12	0.0514820541302804	0.096185962832285	0.14088987153429	0.0555150672596401	0.103721001158088	0.151926935056535	0.0568452723327937	0.106307895228929	0.155499962456815	0.0820788832358751	4.27261002412637	-0.0105848858682036	0.668710896866029	0.0947909161658882	0.156706997601101	0.0762462951310264	0.177132082047101	0.243677691201717	0.157190465900168	0.201895289627224	0.269739184807295	0.181464681736352	0.00247974345512033	0.00270237126274445	0.00276494943157413
105	0.486333689213633	0.08	0.0832930970815907	0.039888958531424	0.126697235631757	0.0910703090581035	0.39057983322626	0.197928500779259	0.583231165673262	3.9	3.11	5.38	0.0451338065507708	0.0890642558603852	0.13299470517	0.0486420207168893	0.0959871482105512	0.143332275704213	0.049876975620964	0.0983439516970976	0.146805029740244	0.0832930970815907	4.43791019828454	0.0122567242175463	0.713365082905985	0.0947909161658882	0.156706997601101	0.0762462951310264	0.177132082047101	0.243677691201717	0.157190465900168	0.201895289627224	0.269739184807295	0.181464681736352	0.00247974345512033	0.00270237126274445	0.00276494943157413
105	0.486333689213633	0.08	0.0836218054909021	0.0396627596414912	0.127580851340313	0.0991536304776495	0.394362821403147	0.208773714130483	0.579951928675811	4.01	2.96	5.3	0.0465318866803942	0.0878963436221802	0.129260800563966	0.0500149975198503	0.0944757610724504	0.13893652462505	0.0511728621916973	0.0966400236262871	0.14214399482514	0.0836218054909021	4.29966494493299	-0.00764847284272275	0.672912757795066	0.0947909161658882	0.156706997601101	0.0762462951310264	0.177132082047101	0.243677691201717	0.157190465900168	0.201895289627224	0.269739184807295	0.181464681736352	0.00247974345512033	0.00270237126274445	0.00276494943157413
105	0.486333689213633	0.08	0.0849626971908093	0.0403917044234038	0.129533689958215	0.0776325861313531	0.359207633166688	0.165894674752831	0.552520591580546	4.01	3	5.23	0.0369023076989146	0.0799036534877669	0.122904999276619	0.0396556013749404	0.0858652921374195	0.132074982899899	0.0406004608460477	0.0879425698811247	0.135196255682104	0.0849626971908093	4.26299116425514	-0.0311114618420279	0.651225528592009	0.0947909161658882	0.156706997601101	0.0762462951310264	0.177132082047101	0.243677691201717	0.157190465900168	0.201895289627224	0.269739184807295	0.181464681736352	0.00247974345512033	0.00270237126274445	0.00276494943157413
105	0.486333689213633	0.08	0.0857090162949616	0.0413557091436697	0.130062323446254	0.100969645581679	0.419258550627514	0.223932957431874	0.614584143823155	4.08	3.11	5.48	0.0490925023086784	0.0919134530292448	0.134734403749811	0.052667443741919	0.0986066382623059	0.144545832782693	0.0538974083162202	0.100844496741047	0.148130005007261	0.0857090162949616	4.36243832238859	-0.0165127446425824	0.674177810410818	0.0947909161658882	0.156706997601101	0.0762462951310264	0.177132082047101	0.243677691201717	0.157190465900168	0.201895289627224	0.269739184807295	0.181464681736352	0.00247974345512033	0.00270237126274445	0.00276494943157413
105	0.486333689213633	0.08	0.0858481263393382	0.0407475491692946	0.130948703509382	0.102181447894211	0.432038952495577	0.232091153675746	0.631986751315408	3.95	3.09	5.34	0.0523863193174033	0.0975174200504435	0.142648520783484	0.0563904444881674	0.104971120965107	0.153551797442046	0.057784080334136	0.107640446322694	0.157229504645511	0.0858481263393382	4.40238103290099	-0.0191804080255495	0.676648958936381	0.0947909161658882	0.156706997601101	0.0762462951310264	0.177132082047101	0.243677691201717	0.157190465900168	0.201895289627224	0.269739184807295	0.181464681736352	0.00247974345512033	0.00270237126274445	0.00276494943157413
105	0.486333689213633	0.09	0.0533068239703084	0.0264129152999581	0.0802007326406587	0.135787873390904	0.358023166845204	0.217004606746146	0.499041726944262	3.64	2.85	4.98	0.0526767589007391	0.0869082934393458	0.121139827977953	0.0572069816154039	0.0943824420629081	0.131557902510412	0.058598868789386	0.0966760514302223	0.13471505483902	0.0533068239703084	4.33918721619535	0.0980910254355541	0.770905751128714	0.0947909161658882	0.156706997601101	0.0762462951310264	0.177132082047101	0.243677691201717	0.157190465900168	0.201895289627224	0.269739184807295	0.181464681736352	0.00247974345512033	0.00270237126274445	0.00276494943157413
105	0.486333689213633	0.09	0.0586429136516226	0.0301828843813489	0.0871029429218963	0.148468800612338	0.442865345233631	0.277273158459308	0.608457532007955	4.01	3	5.21	0.0617178025912578	0.0985767107913181	0.135435618991378	0.066327549812615	0.105939476469647	0.14555140312668	0.0679445723256322	0.108468731525818	0.149051686498251	0.0586429136516226	4.42559850359172	0.0385861339788354	0.73040446284702	0.0947909161658882	0.156706997601101	0.0762462951310264	0.177132082047101	0.243677691201717	0.157190465900168	0.201895289627224	0.269739184807295	0.181464681736352	0.00247974345512033	0.00270237126274445	0.00276494943157413
105	0.486333689213633	0.09	0.0596821812874421	0.0292434304083829	0.0901209321665012	0.135300872190464	0.382170294734824	0.23132748923996	0.533013100229688	4.28	3	5.8	0.0485554232463318	0.0802171867856822	0.111878950325033	0.0518401854956913	0.0856438594266901	0.119447533357689	0.052777503493462	0.0871451778648834	0.121527768785836	0.0596821812874421	4.71849801698694	-0.111986549185261	0.604715711286078	0.0947909161658882	0.156706997601101	0.0762462951310264	0.177132082047101	0.243677691201717	0.157190465900168	0.201895289627224	0.269739184807295	0.181464681736352	0.00247974345512033	0.00270237126274445	0.00276494943157413
105	0.486333689213633	0.09	0.0638315335510895	0.0322974354536163	0.0953656316485628	0.109881446174549	0.386896133342614	0.214970119344504	0.558822147340723	4.28	3.05	5.42	0.0451845587561457	0.0813216791377839	0.117458799519422	0.048248545250603	0.0868361410124585	0.125423736774314	0.0493787994547347	0.0887988282891456	0.128209155271415	0.0638315335510895	4.65293078427569	-0.01602795830428	0.698489823124753	0.0947909161658882	0.156706997601101	0.0762462951310264	0.177132082047101	0.243677691201717	0.157190465900168	0.201895289627224	0.269739184807295	0.181464681736352	0.00247974345512033	0.00270237126274445	0.00276494943157413
105	0.486333689213633	0.09	0.0649227321802338	0.03337765476017	0.0964678096002976	0.1465012574945	0.435170050599201	0.271177082326294	0.599163018872108	3.75	3.18	5.09	0.0641197222787968	0.102895799855596	0.141671877432394	0.0694064909836456	0.111379715181549	0.153352939379452	0.0714085464739583	0.114583524222326	0.157667841369403	0.0649227321802338	4.40370859330777	-0.0261834686768189	0.669418450373469	0.0947909161658882	0.156706997601101	0.0762462951310264	0.177132082047101	0.243677691201717	0.157190465900168	0.201895289627224	0.269739184807295	0.181464681736352	0.00247974345512033	0.00270237126274445	0.00276494943157413
105	0.486333689213633	0.09	0.0659508898208841	0.0341611302320297	0.0977406494097385	0.131553077462875	0.436786419170882	0.26156962813485	0.612003210206914	4.09	2.95	5.49	0.0572088108429483	0.0955310897954611	0.133853368747974	0.0613584059099046	0.102460360533922	0.14356231515794	0.0625713537439424	0.104574685142143	0.146345914729159	0.0659508898208841	4.53262414221376	-0.0209669705912874	0.681085321930817	0.0947909161658882	0.156706997601101	0.0762462951310264	0.177132082047101	0.243677691201717	0.157190465900168	0.201895289627224	0.269739184807295	0.181464681736352	0.00247974345512033	0.00270237126274445	0.00276494943157413
105	0.486333689213633	0.09	0.0664289504206624	0.0335930506574999	0.0992648501838249	0.113477029505543	0.369341010444532	0.208163660208714	0.53051836068035	3.98	3.07	5.6	0.0466611606607957	0.0827900518740567	0.118918943087318	0.0501871018372188	0.0890460654143758	0.127905028991533	0.0512712080656456	0.0909813066085917	0.130626535309148	0.0664289504206624	4.49904244325731	-0.0862562397240144	0.611713924986699	0.0947909161658882	0.156706997601101	0.0762462951310264	0.177132082047101	0.243677691201717	0.157190465900168	0.201895289627224	0.269739184807295	0.181464681736352	0.00247974345512033	0.00270237126274445	0.00276494943157413
105	0.486333689213633	0.09	0.0674463930789872	0.0339486626015568	0.100944123556418	0.105883039756441	0.332664485641835	0.181734383184955	0.483594588098715	3.86	2.81	5.32	0.0418441700755604	0.076595683608913	0.111347197142266	0.0451486384319171	0.0826445074298207	0.120140376427724	0.0459959279311904	0.0841322530050092	0.122388508162476	0.0674463930789872	4.37354221437092	0.0230684276637938	0.70783472059478	0.0947909161658882	0.156706997601101	0.0762462951310264	0.177132082047101	0.243677691201717	0.157190465900168	0.201895289627224	0.269739184807295	0.181464681736352	0.00247974345512033	0.00270237126274445	0.00276494943157413
105	0.486333689213633	0.09	0.0675666033128636	0.0340934131120818	0.101039793513645	0.0961023818264938	0.330882605841272	0.172447308169323	0.489317903513221	3.96	2.88	5.15	0.0387907875540202	0.0744296736479454	0.110068559741871	0.0417390343156167	0.0800866107233696	0.118434187131122	0.0426784385235244	0.081973446998761	0.121103580126874	0.0675666033128636	4.38521293559315	-0.105229507060767	0.582109574981005	0.0947909161658882	0.156706997601101	0.0762462951310264	0.177132082047101	0.243677691201717	0.157190465900168	0.201895289627224	0.269739184807295	0.181464681736352	0.00247974345512033	0.00270237126274445	0.00276494943157413
105	0.486333689213633	0.09	0.0675963918340949	0.0343655069008209	0.100827276767369	0.0991149944561747	0.365491162840871	0.193451991918914	0.537530333762828	4.09	3.19	5.56	0.0422924609656553	0.0799036525000919	0.117514844034528	0.045357911022164	0.0856952439676722	0.12603257691318	0.0464878012264308	0.0877540067118389	0.129193920114926	0.0675963918340949	4.65712788330312	-0.0479129967004514	0.666579243926795	0.0947909161658882	0.156706997601101	0.0762462951310264	0.177132082047101	0.243677691201717	0.157190465900168	0.201895289627224	0.269739184807295	0.181464681736352	0.00247974345512033	0.00270237126274445	0.00276494943157413
105	0.486333689213633	0.09	0.0679268848240783	0.0342256063006925	0.101628163347464	0.106217624762119	0.347429109960524	0.190078197469735	0.504780022451313	3.9	2.96	5.12	0.043367189479539	0.0792675027590404	0.115167816038542	0.0467410842411836	0.0854343818106229	0.124127679380062	0.0478933141378547	0.0875767264187743	0.127261790693228	0.0679268848240783	4.36538216534785	-0.00989310597472568	0.673127410462254	0.0947909161658882	0.156706997601101	0.0762462951310264	0.177132082047101	0.243677691201717	0.157190465900168	0.201895289627224	0.269739184807295	0.181464681736352	0.00247974345512033	0.00270237126274445	0.00276494943157413
105	0.486333689213633	0.09	0.0683272580105459	0.0349973017621869	0.101657214258905	0.12408104581728	0.40837577685964	0.238971381368188	0.577780172351092	3.83	2.97	5.26	0.0554996373816887	0.0948427690437773	0.134185900705866	0.0599445482983038	0.102438632356999	0.144932716415694	0.0613235178152308	0.10471364230616	0.148293834952301	0.0683272580105459	4.47307830245034	0.00239146297483804	0.694966606205474	0.0947909161658882	0.156706997601101	0.0762462951310264	0.177132082047101	0.243677691201717	0.157190465900168	0.201895289627224	0.269739184807295	0.181464681736352	0.00247974345512033	0.00270237126274445	0.00276494943157413
105	0.486333689213633	0.09	0.0683406764394676	0.0350186908792128	0.101662661999722	0.120717591128873	0.36048517934124	0.208587273042994	0.512383085639486	3.9	2.82	5.4	0.0476600010763221	0.0823670772658328	0.117074153455343	0.0513768022709911	0.0887905360209593	0.126204269770928	0.0522952722337323	0.0903250166455109	0.128391959709475	0.0683406764394676	4.38639390252386	0.0229975739805187	0.706160379806745	0.0947909161658882	0.156706997601101	0.0762462951310264	0.177132082047101	0.243677691201717	0.157190465900168	0.201895289627224	0.269739184807295	0.181464681736352	0.00247974345512033	0.00270237126274445	0.00276494943157413
105	0.486333689213633	0.09	0.0685117063050235	0.0341959434458608	0.102827469164186	0.0928890764398166	0.34531096403342	0.176832767322508	0.513789160744331	4.34	3.23	5.74	0.0366488625567807	0.0715662275257479	0.106483592494715	0.0390745899430496	0.0763030773467265	0.113531564750403	0.039969793704498	0.0780797728322796	0.116198328594146	0.0685117063050235	4.68039331341552	-0.0311383521229483	0.692072446250716	0.0947909161658882	0.156706997601101	0.0762462951310264	0.177132082047101	0.243677691201717	0.157190465900168	0.201895289627224	0.269739184807295	0.181464681736352	0.00247974345512033	0.00270237126274445	0.00276494943157413
105	0.486333689213633	0.09	0.0686024920276443	0.0339867453968064	0.103218238658482	0.115033693098683	0.366152238556222	0.207590648641044	0.524713828471401	4.18	3.22	5.9	0.0444825274535648	0.0784591074327474	0.11243568741193	0.0475995856259635	0.0839570324838284	0.120314479341693	0.0485925382902679	0.0857353148181574	0.122788843928043	0.0686024920276443	4.67508163854104	-0.0383311640964775	0.679752544670305	0.0947909161658882	0.156706997601101	0.0762462951310264	0.177132082047101	0.243677691201717	0.157190465900168	0.201895289627224	0.269739184807295	0.181464681736352	0.00247974345512033	0.00270237126274445	0.00276494943157413
105	0.486333689213633	0.09	0.0693189526024332	0.0339422573455421	0.104695647859324	0.103011185370896	0.38600157799199	0.208163046704598	0.563840109279383	4.12	3.18	5.61	0.0452300158046283	0.0838710700557957	0.122512124306963	0.0484747615413565	0.0898878775266109	0.131300993511865	0.0496340380760785	0.0919541993789608	0.134180789563106	0.0693189526024332	4.69056498104	0.0424174969977442	0.766515121211993	0.0947909161658882	0.156706997601101	0.0762462951310264	0.177132082047101	0.243677691201717	0.157190465900168	0.201895289627224	0.269739184807295	0.181464681736352	0.00247974345512033	0.00270237126274445	0.00276494943157413
105	0.486333689213633	0.09	0.0694244231353711	0.0357321902094836	0.103116656061259	0.129669508744044	0.409283884268175	0.243732326097966	0.574835442438383	4.06	3.09	5.28	0.0536531920235144	0.090096324875445	0.126539457727376	0.0575871922425948	0.0967024362442336	0.135817680245872	0.0590520018406096	0.0991992229566791	0.139345920044343	0.0694244231353711	4.55575337776379	-0.0312300872650521	0.677895163126396	0.0947909161658882	0.156706997601101	0.0762462951310264	0.177132082047101	0.243677691201717	0.157190465900168	0.201895289627224	0.269739184807295	0.181464681736352	0.00247974345512033	0.00270237126274445	0.00276494943157413
105	0.486333689213633	0.09	0.0696403510010857	0.0350407738907834	0.104239928111388	0.0938643470680568	0.333364409070804	0.171649161289929	0.49507965685168	3.79	2.74	5.25	0.0401714175016962	0.0780179801424713	0.115864542783246	0.0434290263538872	0.0843446690807306	0.125260311807574	0.044213968465964	0.0858239936849941	0.127553415512296	0.0696403510010857	4.2370737473338	-0.0506876985666458	0.614499628187133	0.0947909161658882	0.156706997601101	0.0762462951310264	0.177132082047101	0.243677691201717	0.157190465900168	0.201895289627224	0.269739184807295	0.181464681736352	0.00247974345512033	0.00270237126274445	0.00276494943157413
105	0.486333689213633	0.09	0.0707658226613221	0.035712153032494	0.10581949229015	0.13978242345809	0.423797211116492	0.259654565446796	0.587939856786189	3.85	2.9	5.22	0.0599135466133723	0.097788359388766	0.13566317216416	0.0646615583189944	0.105537863487524	0.146414168656053	0.0660943735197066	0.107816110766907	0.149658299305884	0.0707658226613221	4.349441091234	0.0352167111886064	0.719347215863934	0.0947909161658882	0.156706997601101	0.0762462951310264	0.177132082047101	0.243677691201717	0.157190465900168	0.201895289627224	0.269739184807295	0.181464681736352	0.00247974345512033	0.00270237126274445	0.00276494943157413
105	0.486333689213633	0.09	0.0712527152341358	0.035060182899271	0.107445247569001	0.127414019658979	0.451999132275754	0.267319683514223	0.636678581037285	4.04	3.14	5.37	0.0590728128127809	0.0998836291493829	0.140694445485985	0.063432146609323	0.107254635531831	0.151077124454339	0.0650946126668714	0.110011455300537	0.154984119713663	0.0712527152341358	4.5787191491336	0.0394779146739639	0.748908669230562	0.0947909161658882	0.156706997601101	0.0762462951310264	0.177132082047101	0.243677691201717	0.157190465900168	0.201895289627224	0.269739184807295	0.181464681736352	0.00247974345512033	0.00270237126274445	0.00276494943157413
105	0.486333689213633	0.09	0.0714112597591323	0.0369044819167767	0.105918037601488	0.123083703835618	0.399226210301505	0.232853037112611	0.5655993834904	4.23	3.16	5.71	0.0494334487739677	0.0847535796005983	0.120073710427229	0.0528430883674244	0.0905994019710893	0.128355715574754	0.0540271112900342	0.0925192350885482	0.13108081371081	0.0714112597591323	4.61380753779692	-0.0448877552836182	0.667596925493372	0.0947909161658882	0.156706997601101	0.0762462951310264	0.177132082047101	0.243677691201717	0.157190465900168	0.201895289627224	0.269739184807295	0.181464681736352	0.00247974345512033	0.00270237126274445	0.00276494943157413
105	0.486333689213633	0.09	0.0719535227991262	0.0362795980750927	0.10762744752316	0.0887526422199079	0.3311457105875	0.165480204747364	0.496811216427636	3.89	2.87	5.26	0.0378216900895176	0.0756857320755341	0.113549774061551	0.0407726756078771	0.0815910075609159	0.122409339513955	0.0416434135148221	0.0833113146721644	0.125039228387198	0.0719535227991262	4.26996341665765	0.00399331144374491	0.683892813335143	0.0947909161658882	0.156706997601101	0.0762462951310264	0.177132082047101	0.243677691201717	0.157190465900168	0.201895289627224	0.269739184807295	0.181464681736352	0.00247974345512033	0.00270237126274445	0.00276494943157413
105	0.486333689213633	0.09	0.0734906632754062	0.0371119295636995	0.109869396987113	0.107113748430032	0.357313461196465	0.196245078286677	0.518381844106252	3.77	2.76	5.2	0.0462210748522492	0.0841570773640096	0.12209307987577	0.0500080989273287	0.0910523059817907	0.132096513036253	0.0509522429309982	0.0927490950714855	0.134564765088908	0.0734906632754062	4.09537262277533	-0.0657277642592404	0.586576036995484	0.0947909161658882	0.156706997601101	0.0762462951310264	0.177132082047101	0.243677691201717	0.157190465900168	0.201895289627224	0.269739184807295	0.181464681736352	0.00247974345512033	0.00270237126274445	0.00276494943157413
105	0.486333689213633	0.09	0.0736702180730205	0.0376437058506219	0.109696730295419	0.0821776729405258	0.333370330562542	0.159424190179414	0.50731647094567	4.13	3.11	5.62	0.0345532720405098	0.0722540017872998	0.10995473153409	0.0370216512486342	0.0774156048767687	0.117809558504903	0.0378331990004571	0.0790656760751716	0.120344890814795	0.0736702180730205	4.59707742825971	-0.031393842047357	0.682084760515382	0.0947909161658882	0.156706997601101	0.0762462951310264	0.177132082047101	0.243677691201717	0.157190465900168	0.201895289627224	0.269739184807295	0.181464681736352	0.00247974345512033	0.00270237126274445	0.00276494943157413
105	0.486333689213633	0.09	0.073805150430388	0.0373196516051437	0.110290649255632	0.144261830941431	0.420617280146326	0.260673519103802	0.580561041188849	3.6	2.78	5.14	0.0638745246863171	0.103066582814265	0.142258640942214	0.0694505184850682	0.112063888539092	0.154677258593117	0.0709132580856931	0.114367160303391	0.157840291349339	0.073805150430388	4.15568021799437	-0.0416876327912715	0.617464277831416	0.0947909161658882	0.156706997601101	0.0762462951310264	0.177132082047101	0.243677691201717	0.157190465900168	0.201895289627224	0.269739184807295	0.181464681736352	0.00247974345512033	0.00270237126274445	0.00276494943157413
105	0.486333689213633	0.09	0.0739886160492143	0.037103451354603	0.110873780743826	0.100348468048107	0.385510248392764	0.205290168506468	0.565730328279059	4.03	3.15	5.71	0.0455358465431866	0.0855108436967625	0.125485840850339	0.0489172571270851	0.0918607261270826	0.13480419512708	0.0499679485111301	0.0937982134318872	0.13777375133768	0.0739886160492143	4.62354889307919	0.00880190816626347	0.721740836698259	0.0947909161658882	0.156706997601101	0.0762462951310264	0.177132082047101	0.243677691201717	0.157190465900168	0.201895289627224	0.269739184807295	0.181464681736352	0.00247974345512033	0.00270237126274445	0.00276494943157413
105	0.486333689213633	0.09	0.0740675042849456	0.0364146980252527	0.111720310544638	0.14305214715245	0.476205823702112	0.29423147617295	0.658180171231274	4.26	3.18	5.39	0.0620579964936182	0.100439217863201	0.138820439232785	0.0662910682523593	0.107290331992393	0.148289595732427	0.068022243071755	0.110071771224011	0.152159019489773	0.0740675042849456	4.54433744258461	-0.0610826795645307	0.650658181075396	0.0947909161658882	0.156706997601101	0.0762462951310264	0.177132082047101	0.243677691201717	0.157190465900168	0.201895289627224	0.269739184807295	0.181464681736352	0.00247974345512033	0.00270237126274445	0.00276494943157413
105	0.486333689213633	0.09	0.0741004798820955	0.0371891177502309	0.11101184201396	0.100985846447043	0.359733101406234	0.192154379807953	0.527311823004515	3.91	2.98	5.57	0.0437911804346558	0.0819816710279675	0.120172161621279	0.0471917259266948	0.0883478479402334	0.129503969953772	0.0480922510890196	0.0900534344378684	0.132013591160718	0.0741004798820955	4.41993872509796	0.0256544737301731	0.725237058885877	0.0947909161658882	0.156706997601101	0.0762462951310264	0.177132082047101	0.243677691201717	0.157190465900168	0.201895289627224	0.269739184807295	0.181464681736352	0.00247974345512033	0.00270237126274445	0.00276494943157413
105	0.486333689213633	0.09	0.0751478768071572	0.0372130922748602	0.113082661339454	0.107217727754066	0.382448010594595	0.210143222040204	0.554752799148986	3.93	3	5.22	0.0476776370995319	0.0867704286702073	0.125863220240883	0.0513529461741058	0.0934592698816651	0.135565593589224	0.0526346933045261	0.0957386650722282	0.139015617009136	0.0751478768071572	4.28130396717304	0.0232143436788517	0.705054341384421	0.0947909161658882	0.156706997601101	0.0762462951310264	0.177132082047101	0.243677691201717	0.157190465900168	0.201895289627224	0.269739184807295	0.181464681736352	0.00247974345512033	0.00270237126274445	0.00276494943157413
105	0.486333689213633	0.09	0.0751491819291738	0.0372785399919548	0.113019823866393	0.112291000111665	0.368731308835981	0.206864310577179	0.530598307094784	4.17	2.97	5.46	0.0444670573912134	0.0792616001580877	0.114056142924962	0.0475997315974457	0.0848455264380624	0.122091321278679	0.0485616668924195	0.0866316723557247	0.124663368006372	0.0751491819291738	4.41730763934545	-0.0641485214851622	0.633166295849965	0.0947909161658882	0.156706997601101	0.0762462951310264	0.177132082047101	0.243677691201717	0.157190465900168	0.201895289627224	0.269739184807295	0.181464681736352	0.00247974345512033	0.00270237126274445	0.00276494943157413
105	0.486333689213633	0.09	0.0752569607873083	0.0371001544527189	0.113413767121898	0.109348536592049	0.398585804343329	0.220981006363277	0.576190602323381	4.2	3.03	5.64	0.0472297547882346	0.0851888137854686	0.123147872782703	0.0505248684545446	0.091132245543263	0.131739622631981	0.0515100875345524	0.0929589087806107	0.13434779474004	0.0752569607873083	4.53137859052412	0.0037384048717285	0.7085374644569	0.0947909161658882	0.156706997601101	0.0762462951310264	0.177132082047101	0.243677691201717	0.157190465900168	0.201895289627224	0.269739184807295	0.181464681736352	0.00247974345512033	0.00270237126274445	0.00276494943157413
105	0.486333689213633	0.09	0.075549235805953	0.0381649385023948	0.112933533109511	0.10648275505931	0.397480804942077	0.217712364001151	0.577249245883002	3.93	2.95	5.13	0.0493209985962369	0.0900461042372201	0.130771209878203	0.0531136285562853	0.0969703669738992	0.140827105391513	0.0543732435512592	0.0992870100871384	0.144339849469452	0.075549235805953	4.41441610334054	0.00614217265475094	0.696637408203555	0.0947909161658882	0.156706997601101	0.0762462951310264	0.177132082047101	0.243677691201717	0.157190465900168	0.201895289627224	0.269739184807295	0.181464681736352	0.00247974345512033	0.00270237126274445	0.00276494943157413
105	0.486333689213633	0.09	0.0756136820866158	0.0377271449806371	0.113500219192594	0.109306622635508	0.388616602447538	0.215416682933751	0.561816521961324	4.26	3.06	5.85	0.045429646831262	0.0819561176113091	0.118482588391356	0.0485278804864121	0.0875454016920751	0.126562922897738	0.049401322437916	0.089121254440397	0.128792446911424	0.0756136820866158	4.56672426882991	0.104803817341268	0.81065092905777	0.0947909161658882	0.156706997601101	0.0762462951310264	0.177132082047101	0.243677691201717	0.157190465900168	0.201895289627224	0.269739184807295	0.181464681736352	0.00247974345512033	0.00270237126274445	0.00276494943157413
105	0.486333689213633	0.09	0.0756808113228888	0.0379709128942564	0.113390709751521	0.111982048703851	0.373737860507511	0.209418315048494	0.538057405966528	4.13	2.83	5.47	0.0453807319297466	0.0809886072083091	0.116596482486872	0.0486216095084464	0.0867724310928129	0.124923252677179	0.0494851185913603	0.0882662180847547	0.127051552151977	0.0756808113228888	4.40507796121501	-0.0172196559799227	0.674362698904917	0.0947909161658882	0.156706997601101	0.0762462951310264	0.177132082047101	0.243677691201717	0.157190465900168	0.201895289627224	0.269739184807295	0.181464681736352	0.00247974345512033	0.00270237126274445	0.00276494943157413
105	0.486333689213633	0.09	0.0759828328523588	0.0385252333401026	0.113440432364615	0.0779232700749525	0.334895021655071	0.155031082973056	0.514758960337085	3.66	2.76	5	0.0374107371029738	0.0808139204859326	0.124217103868891	0.040597789435127	0.0876985267166574	0.134799263998188	0.0414606560318873	0.08956271768875	0.137762760296755	0.0759828328523588	4.22910966365504	-0.00571727622296793	0.664685393351824	0.0947909161658882	0.156706997601101	0.0762462951310264	0.177132082047101	0.243677691201717	0.157190465900168	0.201895289627224	0.269739184807295	0.181464681736352	0.00247974345512033	0.00270237126274445	0.00276494943157413
105	0.486333689213633	0.09	0.0769942703459717	0.039879158766574	0.114109381925369	0.100637494224269	0.363598811560057	0.193893514533985	0.533304108586129	4.16	2.94	5.6	0.0418005079102124	0.0783864021202011	0.11497229633019	0.0447598644736109	0.0839359354917545	0.123112006509898	0.0455833151428806	0.0854395653759639	0.125333114198692	0.0769942703459717	4.5180064788517	0.0338708268295444	0.739614271725733	0.0947909161658882	0.156706997601101	0.0762462951310264	0.177132082047101	0.243677691201717	0.157190465900168	0.201895289627224	0.269739184807295	0.181464681736352	0.00247974345512033	0.00270237126274445	0.00276494943157413
105	0.486333689213633	0.09	0.077145949614561	0.0391152120339508	0.115176687195171	0.113898266163712	0.404274638361933	0.228220922661548	0.580328354062317	3.93	2.92	5.35	0.0517787531552126	0.0917218126302064	0.1316648721052	0.0557701550483522	0.0987922535787743	0.141814352109196	0.0569020902032207	0.10084007088808	0.144849931089266	0.077145949614561	4.36833836939437	0.0524253894093957	0.73670961538897	0.0947909161658882	0.156706997601101	0.0762462951310264	0.177132082047101	0.243677691201717	0.157190465900168	0.201895289627224	0.269739184807295	0.181464681736352	0.00247974345512033	0.00270237126274445	0.00276494943157413
105	0.486333689213633	0.09	0.0775752701445445	0.0383660560734043	0.116784484215685	0.0967789636972115	0.354526744105967	0.185427758633394	0.523625729578539	3.99	2.83	4.97	0.0414894014943051	0.0793252452334406	0.117161088972576	0.0446151336476357	0.0853014574868527	0.12598778132607	0.0456601902325039	0.0872774935008237	0.129032798612388	0.0775752701445445	4.24799766438464	-0.00345496817330027	0.675081246336436	0.0947909161658882	0.156706997601101	0.0762462951310264	0.177132082047101	0.243677691201717	0.157190465900168	0.201895289627224	0.269739184807295	0.181464681736352	0.00247974345512033	0.00270237126274445	0.00276494943157413
105	0.486333689213633	0.09	0.0777133235746058	0.0381003024853368	0.117326344663875	0.0827314592139747	0.355418699316591	0.170645643222302	0.540191755410881	3.63	2.87	5.15	0.0415209643493561	0.0864793666263967	0.131437768903437	0.0451052039492873	0.0939445778828425	0.142783951816398	0.0461184328620429	0.0961899021465797	0.145985070065944	0.0777133235746058	4.29538634118642	-0.0297436412110384	0.649220353837164	0.0947909161658882	0.156706997601101	0.0762462951310264	0.177132082047101	0.243677691201717	0.157190465900168	0.201895289627224	0.269739184807295	0.181464681736352	0.00247974345512033	0.00270237126274445	0.00276494943157413
105	0.486333689213633	0.09	0.0778142548825856	0.038084785325044	0.117543724440127	0.0996051310198982	0.395251660935009	0.209712830205293	0.580790491664725	4.28	3.29	5.5	0.0440354388480194	0.0829948283452348	0.12195421784245	0.0470163873442673	0.0886131056969367	0.130209824049606	0.0482433222617601	0.0909850923019804	0.133705565730793	0.0778142548825856	4.62202503639838	0.0102096525318324	0.733350732931707	0.0947909161658882	0.156706997601101	0.0762462951310264	0.177132082047101	0.243677691201717	0.157190465900168	0.201895289627224	0.269739184807295	0.181464681736352	0.00247974345512033	0.00270237126274445	0.00276494943157413
105	0.486333689213633	0.09	0.0783737215104679	0.039971613338365	0.116775829682571	0.103775142368336	0.373292557461259	0.202016516182216	0.544568598740303	4.29	2.99	5.41	0.042344613423495	0.0782457263311442	0.114146839238793	0.0452024460935258	0.0835265206263487	0.121850595159172	0.0461711254142301	0.0854303834494204	0.124424807621472	0.0783737215104679	4.57306384723983	0.0176462289638159	0.72931718587951	0.0947909161658882	0.156706997601101	0.0762462951310264	0.177132082047101	0.243677691201717	0.157190465900168	0.201895289627224	0.269739184807295	0.181464681736352	0.00247974345512033	0.00270237126274445	0.00276494943157413
105	0.486333689213633	0.09	0.0783925316651026	0.0400815508003091	0.116703512529896	0.103919748336634	0.411732524852653	0.222965971172126	0.600499078533179	4.03	3.02	5.4	0.0494266674989298	0.0912720739286113	0.133117480358293	0.0530933136691152	0.0980429613310943	0.142992608993073	0.0542763700602052	0.100252481367711	0.14621331426315	0.0783925316651026	4.49222846160341	-0.0602652018659188	0.643293014276333	0.0947909161658882	0.156706997601101	0.0762462951310264	0.177132082047101	0.243677691201717	0.157190465900168	0.201895289627224	0.269739184807295	0.181464681736352	0.00247974345512033	0.00270237126274445	0.00276494943157413
105	0.486333689213633	0.09	0.0784364591174374	0.0391565374250259	0.117716380809849	0.106529060619668	0.381405922149808	0.208949623554251	0.553862220745364	3.86	2.95	5.24	0.0481408532430691	0.0878738435223075	0.127606833801546	0.0519464994136664	0.0948204747838646	0.137694450154063	0.0531286592346305	0.096994376340333	0.140832325438578	0.0784364591174374	4.26867990556469	-0.00117982753320627	0.681726071465454	0.0947909161658882	0.156706997601101	0.0762462951310264	0.177132082047101	0.243677691201717	0.157190465900168	0.201895289627224	0.269739184807295	0.181464681736352	0.00247974345512033	0.00270237126274445	0.00276494943157413
105	0.486333689213633	0.09	0.0784858819426378	0.0401241019462331	0.116847661939042	0.109536356345422	0.375352382882642	0.208261178293672	0.542443587471613	4.01	3.04	5.02	0.0463686756827228	0.0835709902883579	0.120773304893993	0.0498334921581008	0.0898156832788599	0.129797874399619	0.0511593993948736	0.0923594061161566	0.133398680591188	0.0784858819426378	4.29885074533061	-0.0976774581840668	0.587068771720494	0.0947909161658882	0.156706997601101	0.0762462951310264	0.177132082047101	0.243677691201717	0.157190465900168	0.201895289627224	0.269739184807295	0.181464681736352	0.00247974345512033	0.00270237126274445	0.00276494943157413
105	0.486333689213633	0.09	0.0785763266278361	0.0398533123056928	0.117299340949979	0.11076964554006	0.385335939510661	0.214876233601152	0.55579564542017	4.33	3.12	5.54	0.0446757666018105	0.0801167174626769	0.115557668323543	0.0476491060001451	0.0854487847245593	0.123248463448974	0.0487576960033153	0.0873893614790177	0.125963946400225	0.0785763266278361	4.57724183865165	-0.0139612950187273	0.700806298731471	0.0947909161658882	0.156706997601101	0.0762462951310264	0.177132082047101	0.243677691201717	0.157190465900168	0.201895289627224	0.269739184807295	0.181464681736352	0.00247974345512033	0.00270237126274445	0.00276494943157413
105	0.486333689213633	0.09	0.0785960668047275	0.0405173414996618	0.116674792109793	0.122550683316995	0.415765208623787	0.242070432337947	0.589459984909626	3.96	3	5.5	0.0544467652666006	0.0935143978606838	0.132582030454767	0.0585842670827345	0.100620715179788	0.142657163276842	0.0597893442402892	0.102676330653489	0.145522050547879	0.0785960668047275	4.40943684883931	-0.0319590216866869	0.665896730542328	0.0947909161658882	0.156706997601101	0.0762462951310264	0.177132082047101	0.243677691201717	0.157190465900168	0.201895289627224	0.269739184807295	0.181464681736352	0.00247974345512033	0.00270237126274445	0.00276494943157413
105	0.486333689213633	0.09	0.0787493082730593	0.0405295248557326	0.116969091690386	0.121320970729768	0.407484674280375	0.236268837240815	0.578700511319935	3.98	3	5.45	0.052931573452521	0.0912892500734848	0.129646926694449	0.0569276460633003	0.0981811379975129	0.139434629931726	0.058142689820065	0.10031917337509	0.142432648781317	0.0787493082730593	4.42063548863527	-0.00119706893242813	0.695180404091298	0.0947909161658882	0.156706997601101	0.0762462951310264	0.177132082047101	0.243677691201717	0.157190465900168	0.201895289627224	0.269739184807295	0.181464681736352	0.00247974345512033	0.00270237126274445	0.00276494943157413
105	0.486333689213633	0.09	0.0787740212522273	0.0400019387976751	0.117546103706779	0.134492925473799	0.444617269624394	0.268518070954184	0.620716468294604	4.13	2.85	5.14	0.0582509385125754	0.096452999019715	0.134655059526855	0.0624185739882563	0.103353848185666	0.144289122383076	0.0637969184123676	0.105574330123272	0.147516775211398	0.0787740212522273	4.32803171061304	0.0237977011891301	0.707336639308809	0.0947909161658882	0.156706997601101	0.0762462951310264	0.177132082047101	0.243677691201717	0.157190465900168	0.201895289627224	0.269739184807295	0.181464681736352	0.00247974345512033	0.00270237126274445	0.00276494943157413
105	0.486333689213633	0.09	0.0797728486954916	0.0406018258435076	0.118943871547476	0.121905902061989	0.407036132008909	0.236476367789569	0.577595896228248	3.92	2.85	5.1	0.0537388944729089	0.0924983411625818	0.131257787852255	0.0578924648033542	0.0996476948892759	0.141402924975197	0.0591984838243342	0.101875324474258	0.1445980080683	0.0797728486954916	4.18147850288073	0.0460961873044334	0.71815625235365	0.0947909161658882	0.156706997601101	0.0762462951310264	0.177132082047101	0.243677691201717	0.157190465900168	0.201895289627224	0.269739184807295	0.181464681736352	0.00247974345512033	0.00270237126274445	0.00276494943157413
105	0.486333689213633	0.09	0.0800433731659781	0.0406129488534047	0.119473797478551	0.115570443363916	0.415119253673664	0.235824916667112	0.594413590680217	4.19	3.03	5.37	0.0504595170040107	0.0888231715947416	0.127186826185472	0.0539867449179634	0.0950321008286436	0.136077456739324	0.0552250965458683	0.0972868693128131	0.139184461062541	0.0800433731659781	4.51299909832049	-0.00505275585833822	0.702860583656642	0.0947909161658882	0.156706997601101	0.0762462951310264	0.177132082047101	0.243677691201717	0.157190465900168	0.201895289627224	0.269739184807295	0.181464681736352	0.00247974345512033	0.00270237126274445	0.00276494943157413
105	0.486333689213633	0.09	0.0803347187952413	0.0407870524513885	0.119882385139094	0.0940472334875626	0.367208808269286	0.18926686994639	0.545150746592182	4	3.16	5.7	0.0421888458801176	0.0818532890742195	0.121517732268321	0.0453474432543689	0.0879814866712414	0.130615530088114	0.0463687329003733	0.0899698363944481	0.133397325403712	0.0803347187952413	4.53590835246467	0.0256290501531933	0.740975960841393	0.0947909161658882	0.156706997601101	0.0762462951310264	0.177132082047101	0.243677691201717	0.157190465900168	0.201895289627224	0.269739184807295	0.181464681736352	0.00247974345512033	0.00270237126274445	0.00276494943157413
105	0.486333689213633	0.09	0.0811513083637747	0.0412966723841922	0.121005944343357	0.129904539998579	0.488755059431598	0.291263738671536	0.686246380191661	3.96	2.92	5.23	0.0655367295907886	0.109973896208965	0.15441106282714	0.0705201600761803	0.118336340755512	0.166152521434844	0.0720919502466132	0.120949039654352	0.169869635092073	0.0811513083637747	4.28718191283102	0.00494742863170853	0.684939899674153	0.0947909161658882	0.156706997601101	0.0762462951310264	0.177132082047101	0.243677691201717	0.157190465900168	0.201895289627224	0.269739184807295	0.181464681736352	0.00247974345512033	0.00270237126274445	0.00276494943157413
105	0.486333689213633	0.09	0.0813931059806375	0.0414094109790569	0.121376800982218	0.0978034720618087	0.399686935835182	0.2101565468042	0.589217324866164	4.04	3.11	5.49	0.0465291242640612	0.088491571578418	0.130454018892775	0.0499736725700418	0.0950425973669998	0.140111522163958	0.0511601086156702	0.0972385060418333	0.143412476995491	0.0813931059806375	4.44489927904095	-0.025752364994127	0.678792488057771	0.0947909161658882	0.156706997601101	0.0762462951310264	0.177132082047101	0.243677691201717	0.157190465900168	0.201895289627224	0.269739184807295	0.181464681736352	0.00247974345512033	0.00270237126274445	0.00276494943157413
105	0.486333689213633	0.09	0.081527377209976	0.0412329892211196	0.121821765198833	0.102759479171818	0.387337106557051	0.208639778950843	0.566034434163259	3.92	3.03	5.29	0.0474090652467584	0.0880143290488262	0.128619592850894	0.0510728833646294	0.0948161609711166	0.138559438577604	0.0522802991144545	0.0970208601074092	0.14193891879404	0.081527377209976	4.31983232203224	-0.00719950797455787	0.680802488027992	0.0947909161658882	0.156706997601101	0.0762462951310264	0.177132082047101	0.243677691201717	0.157190465900168	0.201895289627224	0.269739184807295	0.181464681736352	0.00247974345512033	0.00270237126274445	0.00276494943157413
105	0.486333689213633	0.09	0.0826164616644399	0.0420232103956103	0.12320971293327	0.0868990841475172	0.340572175160308	0.168208234657343	0.512936115663274	4.33	3.02	5.77	0.0349536206725634	0.0707707957724742	0.106587970872385	0.0372777116030104	0.0754763959772746	0.113675080351539	0.0379487224858338	0.0768308151673409	0.115657533836845	0.0826164616644399	4.49343644693775	0.0239767626541854	0.72759705600166	0.0947909161658882	0.156706997601101	0.0762462951310264	0.177132082047101	0.243677691201717	0.157190465900168	0.201895289627224	0.269739184807295	0.181464681736352	0.00247974345512033	0.00270237126274445	0.00276494943157413
105	0.486333689213633	0.09	0.0830374144454236	0.0417098089502102	0.124365019940637	0.0896751275638265	0.37861401381917	0.190273240572556	0.566954787065785	4.09	3.19	5.21	0.0416238369354254	0.0828249307430417	0.124026024550658	0.0446440230591387	0.0888346291501281	0.133025235241118	0.0458732667330878	0.0913219813490286	0.136844382501338	0.0830374144454236	4.39663048396761	0.0584245985249625	0.757882959601135	0.0947909161658882	0.156706997601101	0.0762462951310264	0.177132082047101	0.243677691201717	0.157190465900168	0.201895289627224	0.269739184807295	0.181464681736352	0.00247974345512033	0.00270237126274445	0.00276494943157413
105	0.486333689213633	0.09	0.0830488042951613	0.0429086897332986	0.123188918857024	0.13277132697387	0.467821866139235	0.281149236725051	0.654494495553419	3.8	3.05	5.65	0.0656834111136761	0.109294751497551	0.152906091881426	0.0709948300256503	0.118132754887462	0.165270679749274	0.0724729223608016	0.120482498697393	0.168516598787719	0.0830488042951613	4.4652479009264	-0.0253894771744647	0.670742571885948	0.0947909161658882	0.156706997601101	0.0762462951310264	0.177132082047101	0.243677691201717	0.157190465900168	0.201895289627224	0.269739184807295	0.181464681736352	0.00247974345512033	0.00270237126274445	0.00276494943157413
105	0.486333689213633	0.09	0.0833427467935554	0.0431230337488498	0.123562459838261	0.115579721139507	0.404441592774231	0.229766976276222	0.57911620927224	3.59	2.84	4.9	0.0564455962065538	0.0993569537487628	0.142268311290972	0.0613931367556679	0.10806573867699	0.154738340598313	0.0629246148660514	0.110733263206498	0.158604440180352	0.0833427467935554	4.05699987103746	-0.0421820516948188	0.609692770260706	0.0947909161658882	0.156706997601101	0.0762462951310264	0.177132082047101	0.243677691201717	0.157190465900168	0.201895289627224	0.269739184807295	0.181464681736352	0.00247974345512033	0.00270237126274445	0.00276494943157413
105	0.486333689213633	0.09	0.0838177245206753	0.0431839404034579	0.124451508637893	0.114057713538341	0.407020027150297	0.229910621565224	0.58412943273537	3.8	2.94	5.54	0.0536821736255441	0.0950357126513064	0.136389251677069	0.0580191099554246	0.102713565595722	0.14740802123602	0.0591155723195754	0.104678161424818	0.150192221783038	0.0838177245206753	4.3212346390172	-0.0252895969446296	0.657413938515978	0.0947909161658882	0.156706997601101	0.0762462951310264	0.177132082047101	0.243677691201717	0.157190465900168	0.201895289627224	0.269739184807295	0.181464681736352	0.00247974345512033	0.00270237126274445	0.00276494943157413
105	0.486333689213633	0.09	0.0839544075029264	0.0409911675794783	0.126917647426374	0.0916751683168807	0.367969337340293	0.18713044937966	0.548808225300926	3.9	2.87	5.24	0.0427507236661651	0.0840641141535494	0.125377504640934	0.0460838251759997	0.090618254102059	0.135152683028118	0.0470409277683302	0.0924957984039793	0.138091142421763	0.0839544075029264	4.18154065525501	0.0533376953032427	0.728926570473391	0.0947909161658882	0.156706997601101	0.0762462951310264	0.177132082047101	0.243677691201717	0.157190465900168	0.201895289627224	0.269739184807295	0.181464681736352	0.00247974345512033	0.00270237126274445	0.00276494943157413
105	0.486333689213633	0.09	0.0841073419777711	0.0431568195601356	0.125057864395407	0.103335268289654	0.395451180117233	0.21357781776484	0.577324542469627	3.98	3.16	5.47	0.0478895684124784	0.088670193104376	0.129450817796274	0.0515101841756115	0.095373964082402	0.139237743989192	0.0527170853932148	0.097806859485263	0.142771306635632	0.0841073419777711	4.3901844705366	-0.00499891398773721	0.691134685828859	0.0947909161658882	0.156706997601101	0.0762462951310264	0.177132082047101	0.243677691201717	0.157190465900168	0.201895289627224	0.269739184807295	0.181464681736352	0.00247974345512033	0.00270237126274445	0.00276494943157413
105	0.486333689213633	0.09	0.0848653174834037	0.0418962655675594	0.127834369399248	0.104832435525943	0.425016592885923	0.231108614779898	0.618924570991948	4.05	2.9	5.65	0.0509757365896588	0.0937461111340258	0.136516485678393	0.0547258659084954	0.100642726335893	0.146559586763291	0.0556493892545859	0.102242606374193	0.149035111876151	0.0848653174834037	4.40651747812734	-0.0289001872859324	0.669032289157673	0.0947909161658882	0.156706997601101	0.0762462951310264	0.177132082047101	0.243677691201717	0.157190465900168	0.201895289627224	0.269739184807295	0.181464681736352	0.00247974345512033	0.00270237126274445	0.00276494943157413
105	0.486333689213633	0.09	0.0849820375252573	0.0427081496811557	0.127255925369359	0.0881964618460506	0.348711818584193	0.173655744947099	0.523767892221287	3.94	2.86	5.06	0.0393062689599461	0.0789294966023593	0.118552724244772	0.0423244909902983	0.0849902790625974	0.127656067134897	0.0432813080838173	0.0870017490384271	0.130611235978722	0.0849820375252573	4.15402975863869	0.017724472996564	0.689504574290197	0.0947909161658882	0.156706997601101	0.0762462951310264	0.177132082047101	0.243677691201717	0.157190465900168	0.201895289627224	0.269739184807295	0.181464681736352	0.00247974345512033	0.00270237126274445	0.00276494943157413
105	0.486333689213633	0.09	0.0854961295037094	0.0421635093681579	0.128828749639261	0.0896089036730305	0.377485428850204	0.189629860556596	0.565340997143812	3.76	2.75	5.18	0.0446850204253062	0.0889519406327492	0.133218860840192	0.04834910707195	0.0962458305037478	0.144142553935546	0.0492396903307053	0.0980333027677261	0.14693120379593	0.0854961295037094	4.20646663063048	-0.00606437536940649	0.663832023153081	0.0947909161658882	0.156706997601101	0.0762462951310264	0.177132082047101	0.243677691201717	0.157190465900168	0.201895289627224	0.269739184807295	0.181464681736352	0.00247974345512033	0.00270237126274445	0.00276494943157413
105	0.486333689213633	0.09	0.086319018867984	0.0440200798146657	0.128617957921302	0.121775274954678	0.44644299733583	0.259256401081936	0.633629593589724	4.11	3	5.28	0.0564789371492234	0.0972574867274824	0.138036036305741	0.0605484845615065	0.104265301913368	0.147982119265229	0.0619996615135733	0.10669111456782	0.151464200243027	0.086319018867984	4.39024874493784	0.0698079870813616	0.758734266231226	0.0947909161658882	0.156706997601101	0.0762462951310264	0.177132082047101	0.243677691201717	0.157190465900168	0.201895289627224	0.269739184807295	0.181464681736352	0.00247974345512033	0.00270237126274445	0.00276494943157413
105	0.486333689213633	0.09	0.0864177833313771	0.0444749225683007	0.128360644094453	0.111295770966308	0.445744589120567	0.249086944261148	0.642402233979986	4.17	3.19	5.31	0.0535222296667756	0.0957787825548218	0.138035335442868	0.0572903445743257	0.102521877164646	0.147753409754967	0.0589141247321095	0.105356826151501	0.151772673269807	0.0864177833313771	4.45006766510031	0.0101987435834615	0.716597820128169	0.0947909161658882	0.156706997601101	0.0762462951310264	0.177132082047101	0.243677691201717	0.157190465900168	0.201895289627224	0.269739184807295	0.181464681736352	0.00247974345512033	0.00270237126274445	0.00276494943157413
105	0.486333689213633	0.09	0.0865134533856668	0.0429558285517237	0.13007107821961	0.117442549048843	0.437105259038907	0.250024013897417	0.624186504180396	3.96	2.92	5.64	0.0562434272864455	0.0983277464834415	0.140412065680438	0.0605184314432988	0.105801535781699	0.151084640120098	0.0615109825219406	0.107618906563272	0.15379274967645	0.0865134533856668	4.40058169533766	-0.0755508399001485	0.615751490318337	0.0947909161658882	0.156706997601101	0.0762462951310264	0.177132082047101	0.243677691201717	0.157190465900168	0.201895289627224	0.269739184807295	0.181464681736352	0.00247974345512033	0.00270237126274445	0.00276494943157413
105	0.486333689213633	0.09	0.0872868956734023	0.0445220603434035	0.130051731003401	0.101405063121318	0.402146245559242	0.215240933893062	0.589051557225422	3.93	2.99	5.32	0.0487758168129368	0.0911304892179718	0.133485161623007	0.0525283855028193	0.098141615691662	0.143754845880505	0.0537501539502131	0.100389202649876	0.147029812427718	0.0872868956734023	4.30269495159538	0.0226066270175797	0.71071481772909	0.0947909161658882	0.156706997601101	0.0762462951310264	0.177132082047101	0.243677691201717	0.157190465900168	0.201895289627224	0.269739184807295	0.181464681736352	0.00247974345512033	0.00270237126274445	0.00276494943157413
105	0.486333689213633	0.09	0.0890891219737148	0.0450021965144166	0.133176047433013	0.0866403343564459	0.387857734659546	0.191241772527024	0.584473696792069	3.96	3.14	5.12	0.0430142790597119	0.0872373258920508	0.13146037272439	0.0462830013203146	0.0938666265645775	0.14145025180884	0.0473731346428394	0.0965250133844144	0.145474504420418	0.0890891219737148	4.28133263488253	-0.066918385856626	0.616510159850338	0.0947909161658882	0.156706997601101	0.0762462951310264	0.177132082047101	0.243677691201717	0.157190465900168	0.201895289627224	0.269739184807295	0.181464681736352	0.00247974345512033	0.00270237126274445	0.00276494943157413
105	0.486333689213633	0.09	0.0909566619214662	0.0452581853818182	0.136655138461114	0.107207685783146	0.439890256971994	0.241695543892584	0.638084970051404	3.98	3.12	5.17	0.0542290904107156	0.0986979243884154	0.143166758366115	0.058333353750156	0.106167757824276	0.154002161898395	0.0599461787387468	0.109149631910623	0.15823728436546	0.0909566619214662	4.30206530183806	-0.0105317884611246	0.676156642844466	0.0947909161658882	0.156706997601101	0.0762462951310264	0.177132082047101	0.243677691201717	0.157190465900168	0.201895289627224	0.269739184807295	0.181464681736352	0.00247974345512033	0.00270237126274445	0.00276494943157413
105	0.486333689213633	0.09	0.0944200267027449	0.0476401175026913	0.141199935902799	0.0913011204716769	0.409024516617034	0.207556206246522	0.610492826987547	4.27	3.14	5.35	0.0436715759318076	0.0860622072374725	0.128452838543137	0.0466382392787979	0.091908517802751	0.137178796326704	0.0477971495846532	0.0942669132963602	0.140777153657928	0.0944200267027449	4.46951072583507	0.00893916684745446	0.714411502229727	0.0947909161658882	0.156706997601101	0.0762462951310264	0.177132082047101	0.243677691201717	0.157190465900168	0.201895289627224	0.269739184807295	0.181464681736352	0.00247974345512033	0.00270237126274445	0.00276494943157413
105	0.486333689213633	0.09	0.0957799686571796	0.0494359627390868	0.142123974575272	0.106330203864075	0.439920566011073	0.240798245961722	0.639042886060424	3.95	2.98	5.32	0.0542930989736687	0.0991894718152901	0.144085844656912	0.0584355980441938	0.106757510895174	0.155079423746154	0.0597494901488972	0.109217880987561	0.158536105345138	0.0957799686571796	4.26705166621985	-0.0099181751456708	0.675112454221451	0.0947909161658882	0.156706997601101	0.0762462951310264	0.177132082047101	0.243677691201717	0.157190465900168	0.201895289627224	0.269739184807295	0.181464681736352	0.00247974345512033	0.00270237126274445	0.00276494943157413
105	0.486333689213633	0.09	0.097586953180748	0.0496852574374232	0.145488648924073	0.119427565461233	0.437873892525527	0.252236796120747	0.623510988930307	3.73	2.93	4.72	0.059883615131669	0.103955775126687	0.148027935121706	0.0648534826768001	0.112583284200665	0.16031308572453	0.0667595443053386	0.115814378102004	0.164960747480222	0.097586953180748	3.9616458184061	0.0153595794940948	0.663082719747864	0.0947909161658882	0.156706997601101	0.0762462951310264	0.177132082047101	0.243677691201717	0.157190465900168	0.201895289627224	0.269739184807295	0.181464681736352	0.00247974345512033	0.00270237126274445	0.00276494943157413
105	0.486333689213633	0.09	0.100303499178407	0.0510659290706155	0.149541069286198	0.111858611279749	0.463495195147483	0.259585891785355	0.667404498509612	3.92	3	5.16	0.0589703482223128	0.105292598412153	0.151614848601992	0.0635257075543896	0.113426272966137	0.163326838377884	0.0651316194658875	0.116299556454553	0.167387960490578	0.100303499178407	4.18651414740015	0.0664237518390131	0.744269757378176	0.0947909161658882	0.156706997601101	0.0762462951310264	0.177132082047101	0.243677691201717	0.157190465900168	0.201895289627224	0.269739184807295	0.181464681736352	0.00247974345512033	0.00270237126274445	0.00276494943157413
105	0.486333689213633	0.1	0.0576331193559678	0.0301425467273342	0.0851236919846014	0.0868444152954045	0.308789511259491	0.152456949821014	0.465122072697968	4.06	3	5.65	0.0335601460208968	0.0679734252833744	0.102386704545852	0.0360208135695718	0.0729573130669059	0.10989381256424	0.0367008643234929	0.0743093603588477	0.111926523129978	0.0576331193559678	4.71109057520025	0.0580862405035633	0.775236782314993	0.0947909161658882	0.156706997601101	0.0762462951310264	0.177132082047101	0.243677691201717	0.157190465900168	0.201895289627224	0.269739184807295	0.181464681736352	0.00247974345512033	0.00270237126274445	0.00276494943157413
105	0.486333689213633	0.1	0.0675654191460082	0.0358163267173387	0.0993145115746777	0.109895644671536	0.339219287964096	0.188490494673336	0.489948081254856	4.12	2.94	5.54	0.0409782716067529	0.0737470615721635	0.106515851537574	0.0439207477153724	0.0790425256863998	0.114164303657427	0.0447574936409794	0.0804985000868328	0.116384671518608	0.0675654191460082	4.53311310587438	-0.0364545923866346	0.666845771456804	0.0947909161658882	0.156706997601101	0.0762462951310264	0.177132082047101	0.243677691201717	0.157190465900168	0.201895289627224	0.269739184807295	0.181464681736352	0.00247974345512033	0.00270237126274445	0.00276494943157413
105	0.486333689213633	0.1	0.0686040659558247	0.0355852835838614	0.101622848327788	0.119301511894935	0.354073459816344	0.203873613642527	0.504273305990162	3.84	2.82	5.37	0.0472217005957567	0.0820113530614508	0.116801005527145	0.0509871824699778	0.0885509791133976	0.126114775756817	0.0518812100562741	0.0901766411118388	0.128391498293394	0.0686040659558247	4.28323852967304	0.070968360034988	0.740203282208071	0.0947909161658882	0.156706997601101	0.0762462951310264	0.177132082047101	0.243677691201717	0.157190465900168	0.201895289627224	0.269739184807295	0.181464681736352	0.00247974345512033	0.00270237126274445	0.00276494943157413
105	0.486333689213633	0.1	0.0690837532763058	0.0358938500084999	0.102273656544112	0.120545215420577	0.406412909387031	0.235023206722519	0.577802612051544	3.82	2.86	5.45	0.0546880617155133	0.0945691048151702	0.134450147914827	0.0590817289127203	0.102166835666505	0.145251942420289	0.060174522823167	0.104014770506183	0.14777842163603	0.0690837532763058	4.33513016091368	0.013448393430374	0.688034894487943	0.0947909161658882	0.156706997601101	0.0762462951310264	0.177132082047101	0.243677691201717	0.157190465900168	0.201895289627224	0.269739184807295	0.181464681736352	0.00247974345512033	0.00270237126274445	0.00276494943157413
105	0.486333689213633	0.1	0.0693688669238765	0.036238733942817	0.102498999904936	0.147178522063731	0.423602405684944	0.264399597026998	0.582805214342891	3.96	3.08	5.03	0.0594985254767051	0.0953243454605782	0.131150165444451	0.0640236192392655	0.102574131864658	0.141124644490051	0.0658427829974244	0.105522993620707	0.145161753552907	0.0693688669238765	4.32488649937617	0.079676243151301	0.760681094293879	0.0947909161658882	0.156706997601101	0.0762462951310264	0.177132082047101	0.243677691201717	0.157190465900168	0.201895289627224	0.269739184807295	0.181464681736352	0.00247974345512033	0.00270237126274445	0.00276494943157413
105	0.486333689213633	0.1	0.071146422930974	0.0373438382639097	0.104949007598038	0.12313538566889	0.411831939959851	0.240246543706993	0.58341733621271	3.98	3.04	5.64	0.0538779199569707	0.0923578252344906	0.13083773051201	0.0579523448933496	0.0993422267575202	0.140732108621691	0.0591043972641955	0.10131472305543	0.143585259526853	0.071146422930974	4.59468684675532	-0.0562894243851099	0.652331213735926	0.0947909161658882	0.156706997601101	0.0762462951310264	0.177132082047101	0.243677691201717	0.157190465900168	0.201895289627224	0.269739184807295	0.181464681736352	0.00247974345512033	0.00270237126274445	0.00276494943157413
105	0.486333689213633	0.1	0.0720077183427383	0.0379346039826877	0.106080832702789	0.119018854767522	0.379214960797199	0.21813320763487	0.540296713959528	4.23	2.97	5.83	0.0462643834925101	0.0804285902299923	0.114592796967474	0.0494502604105761	0.0859670967402499	0.122483933069924	0.0502558250832862	0.0873560861640044	0.124468427414712	0.0720077183427383	4.63188710194662	0.0340806540594342	0.74471007102498	0.0947909161658882	0.156706997601101	0.0762462951310264	0.177132082047101	0.243677691201717	0.157190465900168	0.201895289627224	0.269739184807295	0.181464681736352	0.00247974345512033	0.00270237126274445	0.00276494943157413
105	0.486333689213633	0.1	0.0738171379584616	0.0389555471067265	0.108678728810197	0.114485213915946	0.369730878029922	0.209186762320328	0.530274993739515	4.1	2.89	5.52	0.0456784556171452	0.0807352019556388	0.115791948294132	0.0489827845298204	0.0865754970901477	0.124168209650475	0.0498492854913877	0.0881120629757788	0.126425877983695	0.0738171379584616	4.50119920749273	0.0425932504748894	0.740326964793005	0.0947909161658882	0.156706997601101	0.0762462951310264	0.177132082047101	0.243677691201717	0.157190465900168	0.201895289627224	0.269739184807295	0.181464681736352	0.00247974345512033	0.00270237126274445	0.00276494943157413
105	0.486333689213633	0.1	0.0738315593379774	0.0384651573397254	0.109197961336229	0.144225906630941	0.427625671319216	0.264993238296979	0.590258104341454	4.04	2.82	5.42	0.0585832845623674	0.0945371910244423	0.130491097486517	0.0629095174003855	0.101518532259902	0.140127547119419	0.0639833643839666	0.103267918140239	0.142614996341206	0.0738315593379774	4.41969008694391	0.00868861569908284	0.699513257518023	0.0947909161658882	0.156706997601101	0.0762462951310264	0.177132082047101	0.243677691201717	0.157190465900168	0.201895289627224	0.269739184807295	0.181464681736352	0.00247974345512033	0.00270237126274445	0.00276494943157413
105	0.486333689213633	0.1	0.0741201589439003	0.0397262344553299	0.108514083432471	0.105956946227878	0.37994658556151	0.207631814376862	0.552261356746159	4	3.01	5.65	0.0463710607820034	0.0848546561415148	0.123338251501026	0.0498537965659352	0.0912277332804353	0.132601669994935	0.0508217854674868	0.0929715611811844	0.135038292733589	0.0741201589439003	4.61044068106054	-0.000841263089542704	0.707727261802381	0.0947909161658882	0.156706997601101	0.0762462951310264	0.177132082047101	0.243677691201717	0.157190465900168	0.201895289627224	0.269739184807295	0.181464681736352	0.00247974345512033	0.00270237126274445	0.00276494943157413
105	0.486333689213633	0.1	0.0741310254670232	0.0392563257301355	0.109005725203911	0.12806322328804	0.415686442191597	0.246337844350949	0.585035040032245	3.98	2.95	5.3	0.0551806531051321	0.0931154099668192	0.131050166828506	0.0593456840464395	0.100143753087105	0.14094182212777	0.0607123305031564	0.102352857843355	0.144195470414343	0.0741310254670232	4.47648118104137	0.00895267231666248	0.703784066413094	0.0947909161658882	0.156706997601101	0.0762462951310264	0.177132082047101	0.243677691201717	0.157190465900168	0.201895289627224	0.269739184807295	0.181464681736352	0.00247974345512033	0.00270237126274445	0.00276494943157413
105	0.486333689213633	0.1	0.0742417137895394	0.0402215299252579	0.108261897653821	0.108297278789113	0.372722564993204	0.205739502572407	0.539705627414002	3.96	2.94	5.39	0.0463246814386895	0.0839228921643029	0.121521102889916	0.049851195140215	0.0903116080690363	0.130772020997858	0.0508978200449178	0.0921338788248249	0.133517510101939	0.0742417137895394	4.46656115755398	-0.0359942409620371	0.66010408874985	0.0947909161658882	0.156706997601101	0.0762462951310264	0.177132082047101	0.243677691201717	0.157190465900168	0.201895289627224	0.269739184807295	0.181464681736352	0.00247974345512033	0.00270237126274445	0.00276494943157413
105	0.486333689213633	0.1	0.0742542901503783	0.039348909516897	0.10915967078386	0.112435227544938	0.34596396173309	0.194201224845774	0.497726698620406	3.98	3.03	5.5	0.0434920187607912	0.0774797951259193	0.111467571491047	0.046773565259484	0.0833257769326805	0.119877988605877	0.0477709554829175	0.0850755710154772	0.122429411748567	0.0742542901503783	4.44469735555717	-0.036806698679623	0.655944596495312	0.0947909161658882	0.156706997601101	0.0762462951310264	0.177132082047101	0.243677691201717	0.157190465900168	0.201895289627224	0.269739184807295	0.181464681736352	0.00247974345512033	0.00270237126274445	0.00276494943157413
105	0.486333689213633	0.1	0.0748619242050183	0.0392519074750177	0.110471940935019	0.120619376242945	0.390323177162583	0.225776275680852	0.554870078644315	3.84	3.03	5.35	0.0521982098503469	0.0902405314710159	0.128282853091685	0.0563479957252741	0.0974147024611319	0.13848140919699	0.0576232143566813	0.0997198255191506	0.141842707717842	0.0748619242050183	4.41204858272237	-0.0443452942975317	0.647470701775645	0.0947909161658882	0.156706997601101	0.0762462951310264	0.177132082047101	0.243677691201717	0.157190465900168	0.201895289627224	0.269739184807295	0.181464681736352	0.00247974345512033	0.00270237126274445	0.00276494943157413
105	0.486333689213633	0.1	0.0750286673220579	0.0397360145977404	0.110321320046375	0.0871063976278491	0.318434986835071	0.157484870574783	0.479385103095359	4.06	2.88	5.11	0.0346522208595738	0.0700669178756733	0.105481614891773	0.0371911593484792	0.075200660827227	0.113210162305975	0.0380504913013102	0.0769695291745847	0.11586081962956	0.0750286673220579	4.33529940485858	-0.0122165579113629	0.673815892353826	0.0947909161658882	0.156706997601101	0.0762462951310264	0.177132082047101	0.243677691201717	0.157190465900168	0.201895289627224	0.269739184807295	0.181464681736352	0.00247974345512033	0.00270237126274445	0.00276494943157413
105	0.486333689213633	0.1	0.0752448053258644	0.0399826114967631	0.110506999154966	0.144558683732252	0.458344181557189	0.284263650626955	0.632424712487423	3.95	2.97	5.72	0.0641949187341783	0.103507315910609	0.14281971308704	0.0691057296870186	0.111425463806048	0.153745197925078	0.0703016590229936	0.11331276295241	0.156370816861863	0.0752448053258644	4.50619956086484	-0.0306296444864031	0.666924195868611	0.0947909161658882	0.156706997601101	0.0762462951310264	0.177132082047101	0.243677691201717	0.157190465900168	0.201895289627224	0.269739184807295	0.181464681736352	0.00247974345512033	0.00270237126274445	0.00276494943157413
105	0.486333689213633	0.1	0.075646935161353	0.0409141054889579	0.110379764833748	0.120186488566373	0.379979321474294	0.219465322515585	0.540493320433002	3.77	2.77	5.11	0.0516370466027547	0.0894036912353562	0.127170335867958	0.0558608027782912	0.0967166461352777	0.137572489492264	0.0570186136724374	0.0986921469180743	0.140416279478632	0.075646935161353	4.14248827065911	-0.00129789585001774	0.661570142592368	0.0947909161658882	0.156706997601101	0.0762462951310264	0.177132082047101	0.243677691201717	0.157190465900168	0.201895289627224	0.269739184807295	0.181464681736352	0.00247974345512033	0.00270237126274445	0.00276494943157413
105	0.486333689213633	0.1	0.0757879200850629	0.0405754953884772	0.111000344781649	0.0994042847279541	0.33365731614243	0.176856434762348	0.490458197522513	3.99	2.99	5.77	0.0395443181754589	0.0746043031390732	0.109664288102687	0.0425201132838298	0.0802184376238209	0.117916761963812	0.0432635280838928	0.0816273949862535	0.119948196631867	0.0757879200850629	4.44586410395049	-0.0284448089368767	0.667006332958376	0.0947909161658882	0.156706997601101	0.0762462951310264	0.177132082047101	0.243677691201717	0.157190465900168	0.201895289627224	0.269739184807295	0.181464681736352	0.00247974345512033	0.00270237126274445	0.00276494943157413
105	0.486333689213633	0.1	0.0760164935565714	0.0396543998786267	0.112378587234516	0.119538214731564	0.381352040204642	0.21976243924526	0.542941641164025	4.01	2.85	5.29	0.0489683421656675	0.0849743807652022	0.120980419364737	0.0526322508014387	0.0913323327344893	0.13003241466754	0.0536724837215502	0.0931489180951073	0.132586350486054	0.0760164935565714	4.33335786800544	0.0158154520312848	0.699409984118399	0.0947909161658882	0.156706997601101	0.0762462951310264	0.177132082047101	0.243677691201717	0.157190465900168	0.201895289627224	0.269739184807295	0.181464681736352	0.00247974345512033	0.00270237126274445	0.00276494943157413
105	0.486333689213633	0.1	0.0760207080507738	0.0401011928773026	0.111940223224245	0.112444975185307	0.42197074267389	0.236875430883118	0.607066054464663	4.28	3.11	5.53	0.0497305363807398	0.088590155981632	0.127449775582524	0.0530960248879686	0.0945854492864767	0.136074873684985	0.0542869439754541	0.096779806742881	0.1392070212818	0.0760207080507738	4.59827327199873	0.0066556257888653	0.727276855010809	0.0947909161658882	0.156706997601101	0.0762462951310264	0.177132082047101	0.243677691201717	0.157190465900168	0.201895289627224	0.269739184807295	0.181464681736352	0.00247974345512033	0.00270237126274445	0.00276494943157413
105	0.486333689213633	0.1	0.0764849738665675	0.0411447308159731	0.111825216917162	0.108919658403294	0.394438183839375	0.218293432026814	0.570582935651936	4.19	3.1	5.71	0.0467208939134458	0.0844207925610331	0.12212069120862	0.0499882773453258	0.0903246842851749	0.130661091225024	0.051024110713395	0.0921888830554736	0.13333061914903	0.0764849738665675	4.6122553501755	0.00327932755051541	0.715541598829142	0.0947909161658882	0.156706997601101	0.0762462951310264	0.177132082047101	0.243677691201717	0.157190465900168	0.201895289627224	0.269739184807295	0.181464681736352	0.00247974345512033	0.00270237126274445	0.00276494943157413
105	0.486333689213633	0.1	0.0767455648917063	0.0415276592955064	0.111963470487906	0.134883847431283	0.427457843573272	0.258438663799139	0.596477023347406	3.93	2.96	5.26	0.0585838555084926	0.0968977635766273	0.135211671644762	0.0630934110467895	0.104356573560928	0.145619736075066	0.0645672746448099	0.106746741883876	0.149129459852338	0.0767455648917063	4.39339413448147	0.0196493529044223	0.710609678104599	0.0947909161658882	0.156706997601101	0.0762462951310264	0.177132082047101	0.243677691201717	0.157190465900168	0.201895289627224	0.269739184807295	0.181464681736352	0.00247974345512033	0.00270237126274445	0.00276494943157413
105	0.486333689213633	0.1	0.0768547249732165	0.0416682659848739	0.112041183961559	0.150541473404634	0.47090238519744	0.296256096715163	0.645548673679717	3.84	2.99	5.3	0.0685058411831056	0.108890802149795	0.149275763116485	0.0739537894675466	0.117550376990688	0.161146964513829	0.0756461373001429	0.120301307833049	0.164790461538359	0.0768547249732165	4.42107737263114	0.0817161317856087	0.774168234764349	0.0947909161658882	0.156706997601101	0.0762462951310264	0.177132082047101	0.243677691201717	0.157190465900168	0.201895289627224	0.269739184807295	0.181464681736352	0.00247974345512033	0.00270237126274445	0.00276494943157413
105	0.486333689213633	0.1	0.0771316312414295	0.0411788921205546	0.113084370362304	0.115472066156452	0.396944410032974	0.225417422675372	0.568471397390575	4.03	3.19	5.41	0.0499305785736922	0.087924277632621	0.12591797669155	0.0536297315553159	0.0944382288635644	0.135246726171813	0.0550390907315659	0.0968658595504168	0.138794796137881	0.0771316312414295	4.4797214379896	-0.00983415629306028	0.695119243419353	0.0947909161658882	0.156706997601101	0.0762462951310264	0.177132082047101	0.243677691201717	0.157190465900168	0.201895289627224	0.269739184807295	0.181464681736352	0.00247974345512033	0.00270237126274445	0.00276494943157413
105	0.486333689213633	0.1	0.0773484922291066	0.0419371558946503	0.112759828563563	0.111393366944145	0.389391301169393	0.217680815437668	0.561101786901119	4.14	3.12	5.34	0.0471021658018543	0.0842571890986529	0.121412212395451	0.0504576890344522	0.0902596085356545	0.130061528036857	0.0517437177517023	0.0925507172617394	0.133402383622706	0.0773484922291066	4.51597795877782	0.011474065967736	0.716348136664633	0.0947909161658882	0.156706997601101	0.0762462951310264	0.177132082047101	0.243677691201717	0.157190465900168	0.201895289627224	0.269739184807295	0.181464681736352	0.00247974345512033	0.00270237126274445	0.00276494943157413
105	0.486333689213633	0.1	0.077615172949408	0.0419898046238664	0.11324054127495	0.0945905880051474	0.350867833863668	0.18138428195816	0.520351385769176	3.76	2.89	4.81	0.0427525605765701	0.0827001003597798	0.12264764014299	0.0462595880936054	0.0894840572435758	0.132708526393546	0.0475270363440115	0.0919418692777072	0.136297954804832	0.077615172949408	4.18115674376388	-0.0692030693519559	0.598078276371364	0.0947909161658882	0.156706997601101	0.0762462951310264	0.177132082047101	0.243677691201717	0.157190465900168	0.201895289627224	0.269739184807295	0.181464681736352	0.00247974345512033	0.00270237126274445	0.00276494943157413
105	0.486333689213633	0.1	0.0777662041905785	0.0408417388662935	0.114690669514864	0.0898167136401302	0.357205869851421	0.179668453094249	0.534743286608594	4.23	3.31	5.73	0.03816714854768	0.0758815989224927	0.113596049297305	0.040802582897749	0.0811212088998708	0.121439834901993	0.041787911091464	0.0831088930536907	0.124413826396995	0.0777662041905785	4.65714597803544	-0.0137670551523145	0.713146814207598	0.0947909161658882	0.156706997601101	0.0762462951310264	0.177132082047101	0.243677691201717	0.157190465900168	0.201895289627224	0.269739184807295	0.181464681736352	0.00247974345512033	0.00270237126274445	0.00276494943157413
105	0.486333689213633	0.1	0.078304921845929	0.0408469114618523	0.115762932230006	0.115690963658718	0.390937993006267	0.222187265911516	0.559688720101019	4.13	2.92	5.34	0.0481666580314969	0.084749126118468	0.121331594205439	0.0516087684081378	0.0908055115590536	0.130002254709969	0.0527057857125101	0.0927629473973297	0.132589358813129	0.078304921845929	4.36472645073662	0.0297411097227602	0.717859250453148	0.0947909161658882	0.156706997601101	0.0762462951310264	0.177132082047101	0.243677691201717	0.157190465900168	0.201895289627224	0.269739184807295	0.181464681736352	0.00247974345512033	0.00270237126274445	0.00276494943157413
105	0.486333689213633	0.1	0.0785579070952654	0.0424950615567413	0.11462075263379	0.143242246344704	0.426498939704034	0.263645521882494	0.589352357525574	3.95	2.93	5.21	0.0595464653051413	0.0963282218276591	0.133109978350177	0.0641026498633676	0.103698754311217	0.143294858759066	0.0656004072285043	0.106163814380125	0.146479842795816	0.0785579070952654	4.3468052653531	-0.0318388702737092	0.653715444987345	0.0947909161658882	0.156706997601101	0.0762462951310264	0.177132082047101	0.243677691201717	0.157190465900168	0.201895289627224	0.269739184807295	0.181464681736352	0.00247974345512033	0.00270237126274445	0.00276494943157413
105	0.486333689213633	0.1	0.078636746129489	0.0425657710599366	0.114707721199041	0.117358469153398	0.406785465062253	0.232610452922142	0.580960477202364	4.08	2.91	5.43	0.0509382009948446	0.0890799167484444	0.127221632502044	0.0546406495871496	0.0955547000334157	0.136468750479682	0.0557093005728575	0.0974480748632573	0.139190673240228	0.078636746129489	4.4552749822472	0.0494890399880362	0.7402350592967	0.0947909161658882	0.156706997601101	0.0762462951310264	0.177132082047101	0.243677691201717	0.157190465900168	0.201895289627224	0.269739184807295	0.181464681736352	0.00247974345512033	0.00270237126274445	0.00276494943157413
105	0.486333689213633	0.1	0.0787476375566963	0.0409475419722223	0.11654773314117	0.14223720644624	0.445978423450016	0.274986221658812	0.61697062524122	4.03	2.89	5.36	0.0609640737371097	0.0988728138026529	0.136781553868196	0.0654873042680388	0.106208683974314	0.14693006368059	0.0667736865415464	0.108304696958521	0.14988486085484	0.0787476375566963	4.38210931780028	-0.00642660967666581	0.682813667148699	0.0947909161658882	0.156706997601101	0.0762462951310264	0.177132082047101	0.243677691201717	0.157190465900168	0.201895289627224	0.269739184807295	0.181464681736352	0.00247974345512033	0.00270237126274445	0.00276494943157413
105	0.486333689213633	0.1	0.0794911985106566	0.0424660893351983	0.116516307686115	0.134914374278387	0.435004922871695	0.263024081406517	0.606985764336873	4.09	3.12	5.27	0.0575733577160344	0.0952182549171999	0.132863152118365	0.0617550448734992	0.102134178697559	0.142513312521619	0.0633661291540193	0.104779354355605	0.146260467717261	0.0794911985106566	4.46338288403487	-0.020645565495503	0.679661784592816	0.0947909161658882	0.156706997601101	0.0762462951310264	0.177132082047101	0.243677691201717	0.157190465900168	0.201895289627224	0.269739184807295	0.181464681736352	0.00247974345512033	0.00270237126274445	0.00276494943157413
105	0.486333689213633	0.1	0.0801404241800905	0.0432335832207587	0.117047265139422	0.113915917259989	0.386812056581158	0.218377683065859	0.555246430096457	4.1	3	5.68	0.0476412347861344	0.0843868464349117	0.121132458083689	0.0510821949412087	0.0904818139037108	0.129881432866213	0.0520219395103723	0.0920383711578325	0.132218824943084	0.0801404241800905	4.52632081310783	0.0602488464666724	0.767282050645922	0.0947909161658882	0.156706997601101	0.0762462951310264	0.177132082047101	0.243677691201717	0.157190465900168	0.201895289627224	0.269739184807295	0.181464681736352	0.00247974345512033	0.00270237126274445	0.00276494943157413
105	0.486333689213633	0.1	0.0802085172734838	0.0417576580522996	0.118659376494668	0.0821760141950394	0.315040326964335	0.15065661758694	0.479424036341731	3.95	2.92	5.36	0.0340081572563586	0.071114970939229	0.108221784622099	0.0366079070276346	0.0765513469251402	0.116494786822646	0.0373475328606837	0.0781106264283153	0.118777925646737	0.0802085172734838	4.27261831760914	0.0192948419795904	0.697121039928422	0.0947909161658882	0.156706997601101	0.0762462951310264	0.177132082047101	0.243677691201717	0.157190465900168	0.201895289627224	0.269739184807295	0.181464681736352	0.00247974345512033	0.00270237126274445	0.00276494943157413
105	0.486333689213633	0.1	0.0807665626960371	0.0423224679509269	0.119210657441147	0.100601507528799	0.351070809011943	0.187180220448162	0.514961397575724	3.99	2.84	5.41	0.0418158242497386	0.0784287742246921	0.115041724199645	0.0449579651175877	0.0843220995657142	0.123686234013841	0.0457525975568387	0.085874349399819	0.125899738481257	0.0807665626960371	4.24955901599477	0.0401167283723571	0.71764095496298	0.0947909161658882	0.156706997601101	0.0762462951310264	0.177132082047101	0.243677691201717	0.157190465900168	0.201895289627224	0.269739184807295	0.181464681736352	0.00247974345512033	0.00270237126274445	0.00276494943157413
105	0.486333689213633	0.1	0.0808048559094631	0.0429647635688395	0.118644948250087	0.142158224898476	0.44916849978842	0.276897429076357	0.621439570500484	3.91	2.98	5.45	0.0629940450655746	0.102185638964188	0.1413772328628	0.06787180468127	0.110098085014043	0.152324365346817	0.0693410544132803	0.112505949102342	0.155553869395112	0.0808048559094631	4.36814931521292	-0.0186894211397313	0.672867083822705	0.0947909161658882	0.156706997601101	0.0762462951310264	0.177132082047101	0.243677691201717	0.157190465900168	0.201895289627224	0.269739184807295	0.181464681736352	0.00247974345512033	0.00270237126274445	0.00276494943157413
105	0.486333689213633	0.1	0.081080407948809	0.0431880707139521	0.118972745183666	0.122896656399525	0.456365343855969	0.266015086619681	0.646715601092258	4.17	3.03	5.33	0.0572036726985583	0.0981364406531766	0.139069208607795	0.0612362206029764	0.105054526143743	0.14887283168451	0.0626946312788278	0.107547339519078	0.15240052889867	0.081080407948809	4.59408384331418	0.00121649112199145	0.716854426476483	0.0947909161658882	0.156706997601101	0.0762462951310264	0.177132082047101	0.243677691201717	0.157190465900168	0.201895289627224	0.269739184807295	0.181464681736352	0.00247974345512033	0.00270237126274445	0.00276494943157413
105	0.486333689213633	0.1	0.0813686636395975	0.0442283685457936	0.118508958733401	0.0954540435926287	0.381614843587235	0.198202367660341	0.565027319514129	4.01	2.94	5.25	0.044144276251288	0.0849944996912251	0.125844723131162	0.0474447604299411	0.0913491854019289	0.135253610373917	0.0485091093555582	0.0934069310211271	0.138297480808266	0.0813686636395975	4.48675197642686	-0.045525813044747	0.654827095306951	0.0947909161658882	0.156706997601101	0.0762462951310264	0.177132082047101	0.243677691201717	0.157190465900168	0.201895289627224	0.269739184807295	0.181464681736352	0.00247974345512033	0.00270237126274445	0.00276494943157413
105	0.486333689213633	0.1	0.081545555402124	0.0434420532920026	0.119649057512245	0.128988574546828	0.427598796905244	0.254115270937512	0.601082322872976	4.06	2.84	5.42	0.0559492403662953	0.0941455733066635	0.132341906247032	0.0600528712502893	0.101050737338976	0.142048603427663	0.0611384476832427	0.102885025444721	0.144519686927015	0.081545555402124	4.37319710114674	-0.018268662616883	0.66685477350741	0.0947909161658882	0.156706997601101	0.0762462951310264	0.177132082047101	0.243677691201717	0.157190465900168	0.201895289627224	0.269739184807295	0.181464681736352	0.00247974345512033	0.00270237126274445	0.00276494943157413
105	0.486333689213633	0.1	0.0815925369377017	0.0442169117461775	0.118968162129226	0.11355552253661	0.360462388798127	0.203220932530445	0.517703845065809	3.96	2.87	5.04	0.0457207029474155	0.0810969303050805	0.116473157662746	0.0491966050118871	0.0872622989301855	0.125327992848484	0.0503360344069961	0.089305877283914	0.128304020383461	0.0815925369377017	4.22926397833959	-0.00158957057010451	0.665756729085694	0.0947909161658882	0.156706997601101	0.0762462951310264	0.177132082047101	0.243677691201717	0.157190465900168	0.201895289627224	0.269739184807295	0.181464681736352	0.00247974345512033	0.00270237126274445	0.00276494943157413
105	0.486333689213633	0.1	0.0822709529542876	0.0436741606586529	0.120867745249922	0.0919323416033299	0.380207771600337	0.193642246706581	0.566773296494093	3.89	2.96	5.43	0.0443378277765199	0.0870553145463853	0.129772801316251	0.0478074125256481	0.0938676868890975	0.139927961252547	0.0488311170552606	0.0958273654945515	0.142885725322412	0.0822709529542876	4.41134778207729	0.0156753041052928	0.710137018653395	0.0947909161658882	0.156706997601101	0.0762462951310264	0.177132082047101	0.243677691201717	0.157190465900168	0.201895289627224	0.269739184807295	0.181464681736352	0.00247974345512033	0.00270237126274445	0.00276494943157413
105	0.486333689213633	0.1	0.0823557823127134	0.0436399623432503	0.121071602282177	0.127853189304085	0.445642163389685	0.263918806431007	0.627365520348362	4.1	2.83	5.37	0.0575468840489406	0.0971712408475497	0.136795597646159	0.0616997096788613	0.104183527023457	0.146667344368052	0.0628168767180341	0.106102366421964	0.149310091602317	0.0823557823127134	4.41716689947395	-0.0295808994677576	0.665086040023976	0.0947909161658882	0.156706997601101	0.0762462951310264	0.177132082047101	0.243677691201717	0.157190465900168	0.201895289627224	0.269739184807295	0.181464681736352	0.00247974345512033	0.00270237126274445	0.00276494943157413
105	0.486333689213633	0.1	0.0824765065792872	0.0447223800801309	0.120230633078444	0.09728799358137	0.370776965983706	0.19444006913259	0.547113862834821	4.08	3.02	5.77	0.0426086717238618	0.0812503003976829	0.119891929071504	0.0457092463570475	0.0871627733793433	0.128616300401639	0.0465387777052342	0.0886676060472383	0.130999886960126	0.0824765065792872	4.61971844081117	-0.0168222816649873	0.694794670867294	0.0947909161658882	0.156706997601101	0.0762462951310264	0.177132082047101	0.243677691201717	0.157190465900168	0.201895289627224	0.269739184807295	0.181464681736352	0.00247974345512033	0.00270237126274445	0.00276494943157413
105	0.486333689213633	0.1	0.0827465076637416	0.0439857050275987	0.121507310299885	0.120600011370438	0.439288404764641	0.25408253147963	0.624494278049653	4.02	3.13	5.22	0.0564143773958987	0.0975359530138403	0.138657528631782	0.0606105084672214	0.104790728514424	0.148970948561627	0.0622377397188188	0.107638619318868	0.153025007582846	0.0827465076637416	4.47998940596894	-0.00350996050101078	0.703326029832671	0.0947909161658882	0.156706997601101	0.0762462951310264	0.177132082047101	0.243677691201717	0.157190465900168	0.201895289627224	0.269739184807295	0.181464681736352	0.00247974345512033	0.00270237126274445	0.00276494943157413
105	0.486333689213633	0.1	0.0828361070485348	0.0444200922316814	0.121252121865388	0.114240505705612	0.408921753654915	0.231145591759542	0.586697915550287	4.24	3.16	5.87	0.0489654933222784	0.0866252964008668	0.124285099479455	0.0523304934033443	0.0925783484306449	0.132826203457945	0.0533439459272997	0.0944691511911515	0.135504149249755	0.0828361070485348	4.68205947345835	0.0206097170534245	0.746235310754033	0.0947909161658882	0.156706997601101	0.0762462951310264	0.177132082047101	0.243677691201717	0.157190465900168	0.201895289627224	0.269739184807295	0.181464681736352	0.00247974345512033	0.00270237126274445	0.00276494943157413
105	0.486333689213633	0.1	0.0829595969094822	0.0431416001227391	0.122777593696225	0.0997512024309112	0.39335591176202	0.208857195644005	0.577854627880036	3.85	2.84	5.3	0.0482644624286769	0.0908999642832316	0.133535466137786	0.0520986441124852	0.0981211568662554	0.144143669620026	0.0531021649264233	0.100072867737435	0.146987564541695	0.0829595969094822	4.28488036654533	-0.00951041814998625	0.668841868556748	0.0947909161658882	0.156706997601101	0.0762462951310264	0.177132082047101	0.243677691201717	0.157190465900168	0.201895289627224	0.269739184807295	0.181464681736352	0.00247974345512033	0.00270237126274445	0.00276494943157413
105	0.486333689213633	0.1	0.0830756211191349	0.0444336680211186	0.121717574217151	0.129920426357764	0.431895761675812	0.257391847913597	0.606399675438028	4.01	2.86	5.72	0.0573183465774716	0.0961784576852075	0.135038568792943	0.0616027087278835	0.103367488220737	0.14513226771359	0.0625557403429411	0.104898931283878	0.147282319944901	0.0830756211191349	4.51855369630261	0.0759850898631185	0.778300325960358	0.0947909161658882	0.156706997601101	0.0762462951310264	0.177132082047101	0.243677691201717	0.157190465900168	0.201895289627224	0.269739184807295	0.181464681736352	0.00247974345512033	0.00270237126274445	0.00276494943157413
105	0.486333689213633	0.1	0.0836532153251022	0.0441755396908021	0.123130890959402	0.121978005290106	0.41963305736961	0.243854017138322	0.595412097600898	4.02	3.06	5.4	0.0542076166954294	0.0932824818453572	0.132357346995285	0.0582475699711794	0.100234583617672	0.142221597264164	0.0596192534563556	0.102582303024891	0.145618769166902	0.0836532153251022	4.3833193456046	0.0041114475802503	0.694741883438195	0.0947909161658882	0.156706997601101	0.0762462951310264	0.177132082047101	0.243677691201717	0.157190465900168	0.201895289627224	0.269739184807295	0.181464681736352	0.00247974345512033	0.00270237126274445	0.00276494943157413
105	0.486333689213633	0.1	0.0837974777378176	0.0440981565368349	0.1234967989388	0.101850097179028	0.382628067441733	0.205227103402753	0.560029031480714	3.94	3.35	5.53	0.0464191123684242	0.0865443938125209	0.126669675256618	0.0499793146794337	0.0931820810739827	0.136384847468532	0.0513778922145093	0.0959278979284136	0.14012200638681	0.0837974777378176	4.45077813361102	0.0429812567268941	0.7482118166376	0.0947909161658882	0.156706997601101	0.0762462951310264	0.177132082047101	0.243677691201717	0.157190465900168	0.201895289627224	0.269739184807295	0.181464681736352	0.00247974345512033	0.00270237126274445	0.00276494943157413
105	0.486333689213633	0.1	0.0840800299971804	0.0437488454606921	0.124411214533669	0.0944191779859625	0.409725257465157	0.211612839262148	0.607837675668165	3.77	2.93	4.63	0.0497471473675588	0.0963205391241875	0.142893930880816	0.0538107233575738	0.104188444136679	0.154566164915783	0.055404990095542	0.107265728486527	0.15919741283958	0.0840800299971804	4.1949170470982	-0.00490873213128342	0.664449007899959	0.0947909161658882	0.156706997601101	0.0762462951310264	0.177132082047101	0.243677691201717	0.157190465900168	0.201895289627224	0.269739184807295	0.181464681736352	0.00247974345512033	0.00270237126274445	0.00276494943157413
105	0.486333689213633	0.1	0.0842096636995267	0.0451774586730106	0.123241868726043	0.116363050791243	0.418267274993016	0.238310279889702	0.59822427009633	3.95	2.94	5.01	0.0538118719264204	0.0944472267136541	0.135082581500888	0.0579277084393925	0.101671085136356	0.145414461833319	0.0594048054849452	0.104265298804967	0.149132258884128	0.0842096636995267	4.30991746887388	0.0241829641918636	0.710096646217463	0.0947909161658882	0.156706997601101	0.0762462951310264	0.177132082047101	0.243677691201717	0.157190465900168	0.201895289627224	0.269739184807295	0.181464681736352	0.00247974345512033	0.00270237126274445	0.00276494943157413
105	0.486333689213633	0.1	0.0842583499237143	0.0445092927137582	0.12400740713367	0.115872896357681	0.421531731887557	0.23973663946472	0.603326824310394	3.87	3.02	5.16	0.0551263462473479	0.0969292981588548	0.138732250070362	0.0594703441093832	0.104567400312068	0.149664456514753	0.0609971916052473	0.107296384750816	0.153502771111214	0.0842583499237143	4.27687399384558	0.0651677199945322	0.746282132391123	0.0947909161658882	0.156706997601101	0.0762462951310264	0.177132082047101	0.243677691201717	0.157190465900168	0.201895289627224	0.269739184807295	0.181464681736352	0.00247974345512033	0.00270237126274445	0.00276494943157413
105	0.486333689213633	0.1	0.0848378783960845	0.0441008224782114	0.125574934313958	0.0810384640534084	0.312313978292918	0.148111408195281	0.476516548390555	3.84	2.65	5.16	0.0342482476296163	0.0722173031577945	0.110186358685973	0.0369717432045718	0.077960181091654	0.118948618978736	0.0375908744869406	0.0792271303124101	0.121090331742016	0.0848378783960845	4.16163819881723	-0.0189823949447103	0.642513706620919	0.0947909161658882	0.156706997601101	0.0762462951310264	0.177132082047101	0.243677691201717	0.157190465900168	0.201895289627224	0.269739184807295	0.181464681736352	0.00247974345512033	0.00270237126274445	0.00276494943157413
105	0.486333689213633	0.1	0.085458673511884	0.045400113321534	0.125517233702234	0.100879876770316	0.37155680274662	0.198369014484611	0.544744591008628	4.08	2.82	5.14	0.043521560595671	0.0815184364729768	0.119515312350283	0.0466948982543529	0.0874622840923174	0.128229669930282	0.047696363670525	0.0893599867296871	0.13087873183572	0.085458673511884	4.29670658967173	-0.0274819829990488	0.655090526188887	0.0947909161658882	0.156706997601101	0.0762462951310264	0.177132082047101	0.243677691201717	0.157190465900168	0.201895289627224	0.269739184807295	0.181464681736352	0.00247974345512033	0.00270237126274445	0.00276494943157413
105	0.486333689213633	0.1	0.08628030690123	0.0464133498942493	0.126147263908211	0.103517671592475	0.375723162285589	0.203092852623563	0.548353471947615	4.15	3.02	5.62	0.0438330446276694	0.0810914314677489	0.118349818307828	0.0469422006403366	0.0868433912931586	0.126744581945981	0.0478696035014309	0.0885373921788414	0.129429569761851	0.08628030690123	4.45133752712711	0.0609891138890013	0.763324876609234	0.0947909161658882	0.156706997601101	0.0762462951310264	0.177132082047101	0.243677691201717	0.157190465900168	0.201895289627224	0.269739184807295	0.181464681736352	0.00247974345512033	0.00270237126274445	0.00276494943157413
105	0.486333689213633	0.1	0.0863469392732466	0.0458678564446217	0.126826022101872	0.10751993977446	0.391531077679313	0.215411978260616	0.56765017709801	3.9	2.98	5	0.049206078728588	0.0894365726016804	0.129667066474773	0.0530417527150781	0.096408262763404	0.13977477281173	0.054431781445431	0.0990167499053113	0.143502956250154	0.0863469392732466	4.2125662859107	-0.0511077255139329	0.624853039537593	0.0947909161658882	0.156706997601101	0.0762462951310264	0.177132082047101	0.243677691201717	0.157190465900168	0.201895289627224	0.269739184807295	0.181464681736352	0.00247974345512033	0.00270237126274445	0.00276494943157413
105	0.486333689213633	0.1	0.0868483914278736	0.0468543633563271	0.12684241949942	0.130877692297006	0.423022814812878	0.252823860902759	0.593221768722996	4.01	3	5.47	0.0563110322297932	0.0942191582464114	0.13212728426303	0.0605213330133135	0.101263799057979	0.142006265102644	0.0617929267013096	0.103424398458515	0.145040115742086	0.0868483914278736	4.40454484659423	-0.0353102786802417	0.654317588785965	0.0947909161658882	0.156706997601101	0.0762462951310264	0.177132082047101	0.243677691201717	0.157190465900168	0.201895289627224	0.269739184807295	0.181464681736352	0.00247974345512033	0.00270237126274445	0.00276494943157413
105	0.486333689213633	0.1	0.087861827161525	0.0467254320576944	0.128998222265356	0.134052875685592	0.453692471055354	0.273658420146898	0.633726521963809	4.15	3.03	5.52	0.0590721052910667	0.0979343862526126	0.136796667214159	0.0632632802704595	0.104882846058839	0.146502411847218	0.0646296280224533	0.107050122355577	0.149671045590207	0.087861827161525	4.43780392838403	0.0402117230525976	0.740081090321607	0.0947909161658882	0.156706997601101	0.0762462951310264	0.177132082047101	0.243677691201717	0.157190465900168	0.201895289627224	0.269739184807295	0.181464681736352	0.00247974345512033	0.00270237126274445	0.00276494943157413
105	0.486333689213633	0.1	0.0881148851796276	0.0471189273068728	0.129110843052382	0.131138836115785	0.452797666033076	0.270827927303145	0.634767404763008	4.18	3.05	5.64	0.0580829666478657	0.097109009385847	0.136135052123828	0.0621589957815379	0.103923729332892	0.145688462884246	0.0634258436964956	0.106083139845577	0.1487265070014	0.0881148851796276	4.46740344282865	0.039622664830602	0.746323265137152	0.0947909161658882	0.156706997601101	0.0762462951310264	0.177132082047101	0.243677691201717	0.157190465900168	0.201895289627224	0.269739184807295	0.181464681736352	0.00247974345512033	0.00270237126274445	0.00276494943157413
105	0.486333689213633	0.1	0.089391371761799	0.0473146684927208	0.131468075030877	0.125911269646702	0.422723630025245	0.248828489565521	0.59661877048497	4.09	2.96	5.36	0.0543921691473691	0.0924044317717428	0.130416694396117	0.0583338188216287	0.0991007247143244	0.13986763060702	0.0595855194713749	0.101180507271602	0.142957835056586	0.089391371761799	4.34168278715143	0.0355548338921576	0.724136819069876	0.0947909161658882	0.156706997601101	0.0762462951310264	0.177132082047101	0.243677691201717	0.157190465900168	0.201895289627224	0.269739184807295	0.181464681736352	0.00247974345512033	0.00270237126274445	0.00276494943157413
105	0.486333689213633	0.1	0.0897071423039364	0.0478939619811059	0.131520322626767	0.107169930275273	0.425894628412839	0.233967858498669	0.617821398327008	3.96	2.94	5.38	0.0526671596537974	0.0958706915310816	0.139074223408366	0.0566748083762809	0.103165864784467	0.149656921192653	0.057885625556537	0.105381117884281	0.152742085515274	0.0897071423039364	4.36728976614856	-0.0483509083847978	0.64656499336118	0.0947909161658882	0.156706997601101	0.0762462951310264	0.177132082047101	0.243677691201717	0.157190465900168	0.201895289627224	0.269739184807295	0.181464681736352	0.00247974345512033	0.00270237126274445	0.00276494943157413
105	0.486333689213633	0.1	0.0909646244118359	0.0493664630385692	0.132562785785103	0.133472817744667	0.440082479182881	0.265011475747177	0.615153482618585	4.24	3.09	5.37	0.0560620274329371	0.0930975383278981	0.130133049222859	0.0599056389067634	0.0994803036841839	0.139054968461604	0.0613676770341954	0.101909905075693	0.142471139504888	0.0909646244118359	4.39568502447478	-0.0150516855896986	0.685446040494081	0.0947909161658882	0.156706997601101	0.0762462951310264	0.177132082047101	0.243677691201717	0.157190465900168	0.201895289627224	0.269739184807295	0.181464681736352	0.00247974345512033	0.00270237126274445	0.00276494943157413
105	0.486333689213633	0.1	0.0916433183157403	0.0495032750516023	0.133783361579878	0.154640583708491	0.502378992549766	0.3189888917039	0.685769093395632	4.02	2.92	4.97	0.0708044813619567	0.111510729494765	0.152216977627573	0.0760683389219875	0.119800834657388	0.163533330392788	0.0779116615653038	0.122910809677891	0.167609863873804	0.0916433183157403	4.21504733690282	0.0663157112203367	0.73627810575821	0.0947909161658882	0.156706997601101	0.0762462951310264	0.177132082047101	0.243677691201717	0.157190465900168	0.201895289627224	0.269739184807295	0.181464681736352	0.00247974345512033	0.00270237126274445	0.00276494943157413
105	0.486333689213633	0.1	0.0926441211535243	0.0495470887167025	0.135741153590346	0.144316407491104	0.505390765295761	0.313253541513192	0.697527989078331	4.11	3.12	5.24	0.0682264606019246	0.110073849350481	0.151921238099038	0.0731405628885447	0.118002065910714	0.162863568932884	0.0750995551601591	0.121076910238968	0.167316739057424	0.0926441211535243	4.44601368819715	-0.029566891329772	0.672442953430995	0.0947909161658882	0.156706997601101	0.0762462951310264	0.177132082047101	0.243677691201717	0.157190465900168	0.201895289627224	0.269739184807295	0.181464681736352	0.00247974345512033	0.00270237126274445	0.00276494943157413
105	0.486333689213633	0.1	0.0930620738149485	0.0505199308162441	0.135604216813653	0.125824002661532	0.470771375124918	0.277034094237883	0.664508656011952	4.14	2.97	5.23	0.0598894429109268	0.101771716843027	0.143653990775127	0.0641492417150327	0.109010505795272	0.153871769875511	0.0656815787342736	0.111606449153169	0.157529400724343	0.0930620738149485	4.39088243403097	-0.00215232435022884	0.688737742287506	0.0947909161658882	0.156706997601101	0.0762462951310264	0.177132082047101	0.243677691201717	0.157190465900168	0.201895289627224	0.269739184807295	0.181464681736352	0.00247974345512033	0.00270237126274445	0.00276494943157413
105	0.486333689213633	0.1	0.0950211941289945	0.0502112466806569	0.139831141577332	0.129922066752075	0.478853562705898	0.285378141253855	0.67232898415794	4.02	2.81	5.81	0.0634260393153719	0.106426458456302	0.149426877597232	0.0681515073724844	0.114355612401518	0.160559717430551	0.0689449364042957	0.115648428003033	0.16248734527835	0.0950211941289945	4.43270698754525	-0.0054280354262753	0.691060159708991	0.0947909161658882	0.156706997601101	0.0762462951310264	0.177132082047101	0.243677691201717	0.157190465900168	0.201895289627224	0.269739184807295	0.181464681736352	0.00247974345512033	0.00270237126274445	0.00276494943157413
105	0.486333689213633	0.1	0.0962499075635358	0.0522295095837963	0.140270305543275	0.112814779373333	0.436775588589883	0.245540329233418	0.628010847946348	3.5	2.86	4.82	0.0616579058334331	0.109679205023857	0.15770050421428	0.0672527660645138	0.119631534965491	0.172010303866467	0.069082711076635	0.122743976616402	0.176474787419284	0.0962499075635358	4.01545543833657	0.0130100278942558	0.664467969317302	0.0947909161658882	0.156706997601101	0.0762462951310264	0.177132082047101	0.243677691201717	0.157190465900168	0.201895289627224	0.269739184807295	0.181464681736352	0.00247974345512033	0.00270237126274445	0.00276494943157413
105	0.486333689213633	0.1	0.09847735750052	0.0516703790481944	0.145284335952846	0.117379380619305	0.430381682298988	0.246121978749422	0.614641385848555	3.86	2.96	5.27	0.0567133068912382	0.0991718356589364	0.141630364426635	0.0611976769842135	0.107013438243446	0.152829199502678	0.0626020884579816	0.109510388643503	0.156250495362838	0.09847735750052	4.19093385601096	0.00431387550259931	0.676930071226593	0.0947909161658882	0.156706997601101	0.0762462951310264	0.177132082047101	0.243677691201717	0.157190465900168	0.201895289627224	0.269739184807295	0.181464681736352	0.00247974345512033	0.00270237126274445	0.00276494943157413
105	0.486333689213633	0.1	0.100568776717976	0.0529533492830543	0.148184204152898	0.0934060145794679	0.41001698505432	0.210579722223034	0.609454247885606	4.11	2.94	5.24	0.04586023234484	0.0892938503357241	0.132727468326608	0.0491629024933624	0.0957244355916578	0.142285968689953	0.0503048786962154	0.0979464902469772	0.145548650457295	0.100568776717976	4.22602848797994	-0.0068864932533232	0.674212534190982	0.0947909161658882	0.156706997601101	0.0762462951310264	0.177132082047101	0.243677691201717	0.157190465900168	0.201895289627224	0.269739184807295	0.181464681736352	0.00247974345512033	0.00270237126274445	0.00276494943157413
105	0.486333689213633	0.1	0.105676798537738	0.0570723787597264	0.154281218315749	0.0999001689894175	0.421453269506596	0.223939618244658	0.618966920768535	4.2	3.2	5.39	0.0478053638889509	0.089969461718646	0.132133559548341	0.0511339290814528	0.0962338051793603	0.141333681277268	0.05245725386917	0.098691204263924	0.145017948939494	0.105676798537738	4.34558844345116	0.00348584810465787	0.697499671277289	0.0947909161658882	0.156706997601101	0.0762462951310264	0.177132082047101	0.243677691201717	0.157190465900168	0.201895289627224	0.269739184807295	0.181464681736352	0.00247974345512033	0.00270237126274445	0.00276494943157413
105	0.486333689213633	0.11	0.0633939753352554	0.0354984552141167	0.0912894954563941	0.148294150974676	0.385672671331978	0.24136575998789	0.529979582676065	3.88	2.89	5.39	0.0553964972894576	0.0885167601781284	0.121637023066799	0.059748358274572	0.0954704964971435	0.131192634719715	0.0609551758809175	0.0973646122225205	0.133788177781594	0.0633939753352554	4.53307483876477	-0.0135925009291494	0.678129431079973	0.0947909161658882	0.156706997601101	0.0762462951310264	0.177132082047101	0.243677691201717	0.157190465900168	0.201895289627224	0.269739184807295	0.181464681736352	0.00247974345512033	0.00270237126274445	0.00276494943157413
105	0.486333689213633	0.11	0.06660882120844	0.0362875863979253	0.0969300560189547	0.110267496281297	0.353775558572496	0.196876889968602	0.510674227176389	3.89	2.96	5.35	0.0450606785762459	0.0809712441897544	0.116881809803263	0.0485845515520523	0.0873034253337842	0.126022299115516	0.0496337585640731	0.0892603010060156	0.128817231492221	0.06660882120844	4.52897749706673	-0.0269267115834261	0.672120284941077	0.0947909161658882	0.156706997601101	0.0762462951310264	0.177132082047101	0.243677691201717	0.157190465900168	0.201895289627224	0.269739184807295	0.181464681736352	0.00247974345512033	0.00270237126274445	0.00276494943157413
105	0.486333689213633	0.11	0.067895740516779	0.0382917185531971	0.097499762480361	0.124806757572055	0.363613991474583	0.21327938150834	0.513948601440827	3.91	3.04	5.59	0.0485381811762082	0.0827513736751315	0.116964566174055	0.0522987837696466	0.0891627187835022	0.126026653797358	0.0533995032846782	0.0910425047435638	0.130232279572176	0.067895740516779	4.58092838957995	-0.0188128956464798	0.685203893791895	0.0947909161658882	0.156706997601101	0.0762462951310264	0.177132082047101	0.243677691201717	0.157190465900168	0.201895289627224	0.269739184807295	0.181464681736352	0.00247974345512033	0.00270237126274445	0.00276494943157413
105	0.486333689213633	0.11	0.0694035922560023	0.0392777440525194	0.0995294404594852	0.125178651392171	0.376541913763215	0.221126768284474	0.531957059241956	3.86	3.09	5.77	0.0509642735880387	0.0867836366409718	0.122602999693905	0.0549954254336615	0.0936480142212934	0.132300603008925	0.0560876347865601	0.0955167683010255	0.134842551670806	0.0694035922560023	4.64132131318194	-0.0321770429414082	0.676387956020152	0.0947909161658882	0.156706997601101	0.0762462951310264	0.177132082047101	0.243677691201717	0.157190465900168	0.201895289627224	0.269739184807295	0.181464681736352	0.00247974345512033	0.00270237126274445	0.00276494943157413
105	0.486333689213633	0.11	0.0700285545583891	0.0393973385652217	0.100659770551556	0.135342792096485	0.366661993151209	0.221966243656598	0.51135774264582	3.92	2.87	5.83	0.0504323548707867	0.0833082880153614	0.116184221159936	0.054329196748704	0.0897454101039019	0.1251616234591	0.0550608130315254	0.0909384903499813	0.126789100525139	0.0700285545583891	4.50151643141916	-0.0102484856853416	0.683647674777538	0.0947909161658882	0.156706997601101	0.0762462951310264	0.177132082047101	0.243677691201717	0.157190465900168	0.201895289627224	0.269739184807295	0.181464681736352	0.00247974345512033	0.00270237126274445	0.00276494943157413
105	0.486333689213633	0.11	0.0701756188208778	0.0394138503302575	0.100937387311498	0.112412222939637	0.329925749540232	0.185181752260868	0.474669746819595	3.8	2.89	5.24	0.0432110802797515	0.0769862466235706	0.11076141296739	0.0466984921335963	0.0831995314412581	0.11970057074892	0.0477490143217437	0.0850218514086919	0.122245900528833	0.0701756188208778	4.38128284431007	0.0818154363655042	0.763112618690649	0.0947909161658882	0.156706997601101	0.0762462951310264	0.177132082047101	0.243677691201717	0.157190465900168	0.201895289627224	0.269739184807295	0.181464681736352	0.00247974345512033	0.00270237126274445	0.00276494943157413
105	0.486333689213633	0.11	0.0706745850374139	0.0386021570075718	0.102747013067256	0.174653267086117	0.500122969430733	0.330379871585735	0.66986606727573	4.19	3.1	5.75	0.0707229771566666	0.107059141263076	0.143395305369484	0.0756704015380661	0.114548461241267	0.153426520944469	0.0772065288023441	0.116869801089388	0.156517927957248	0.0706745850374139	4.71236946832012	0.0537008314614417	0.77241693517674	0.0947909161658882	0.156706997601101	0.0762462951310264	0.177132082047101	0.243677691201717	0.157190465900168	0.201895289627224	0.269739184807295	0.181464681736352	0.00247974345512033	0.00270237126274445	0.00276494943157413
105	0.486333689213633	0.11	0.0708026422075505	0.0394412204043117	0.102164064010789	0.119920765153933	0.378811976752939	0.218589716281029	0.539034237224849	4.17	3.13	5.16	0.0469622946446209	0.0813847969147429	0.115807299184865	0.0502677519726539	0.087113093953634	0.123958435934614	0.0516900254825487	0.089540330709724	0.127367353325842	0.0708026422075505	4.5158272340021	-0.00626979418666071	0.694262501977893	0.0947909161658882	0.156706997601101	0.0762462951310264	0.177132082047101	0.243677691201717	0.157190465900168	0.201895289627224	0.269739184807295	0.181464681736352	0.00247974345512033	0.00270237126274445	0.00276494943157413
105	0.486333689213633	0.11	0.0710991172590081	0.0394813612817163	0.1027168732363	0.154974638425582	0.438700093651274	0.278759853218716	0.598640334083833	3.85	3.07	5.52	0.0644124740244854	0.101369541060423	0.13832660809636	0.069528736125297	0.109421291112858	0.149313846100418	0.0711215550858469	0.111903034539137	0.152700681251008	0.0710991172590081	4.62377154304543	0.00965695553159364	0.713202355505612	0.0947909161658882	0.156706997601101	0.0762462951310264	0.177132082047101	0.243677691201717	0.157190465900168	0.201895289627224	0.269739184807295	0.181464681736352	0.00247974345512033	0.00270237126274445	0.00276494943157413
105	0.486333689213633	0.11	0.0725045719858577	0.039504307704606	0.105504836267109	0.118478163865906	0.354205956767724	0.203358253604135	0.505053659931312	4.1	2.9	5.64	0.0443969005203145	0.0773297682666552	0.110262636012996	0.0476074520023083	0.0829218523806608	0.118236252759013	0.0484245830944303	0.0843175352314843	0.120236459697594	0.0725045719858577	4.53995082640581	0.0374436007008357	0.73815139819092	0.0947909161658882	0.156706997601101	0.0762462951310264	0.177132082047101	0.243677691201717	0.157190465900168	0.201895289627224	0.269739184807295	0.181464681736352	0.00247974345512033	0.00270237126274445	0.00276494943157413
105	0.486333689213633	0.11	0.0733130037782788	0.0402602209401927	0.106365786616365	0.151339685873855	0.446298277212163	0.28129171936108	0.611304835063245	4.01	3.07	5.22	0.0625589585443687	0.0992562293904549	0.135953500236541	0.0672249233843153	0.106659263060734	0.146093602737152	0.0689981229405058	0.109392935347387	0.149807059065984	0.0733130037782788	4.50471085027147	-0.025652767112961	0.680796085806063	0.0947909161658882	0.156706997601101	0.0762462951310264	0.177132082047101	0.243677691201717	0.157190465900168	0.201895289627224	0.269739184807295	0.181464681736352	0.00247974345512033	0.00270237126274445	0.00276494943157413
105	0.486333689213633	0.11	0.0734190789342549	0.0403712687448149	0.106466889123695	0.133543444316189	0.379520596468914	0.228588042538424	0.530453150399404	3.98	2.99	5.51	0.051230921651451	0.0850577734814918	0.118884625311533	0.0551011144928122	0.0914833847220982	0.127865654951384	0.0561991981841572	0.09325533490628	0.130397861401451	0.0734190789342549	4.47230548361425	-0.0112661967749346	0.683067773832311	0.0947909161658882	0.156706997601101	0.0762462951310264	0.177132082047101	0.243677691201717	0.157190465900168	0.201895289627224	0.269739184807295	0.181464681736352	0.00247974345512033	0.00270237126274445	0.00276494943157413
105	0.486333689213633	0.11	0.073626909680459	0.0409198981130215	0.106333921247897	0.124529827230069	0.42041124445732	0.246373370553476	0.594449118361164	4.36	3.3	5.8	0.0508792713487464	0.0868203318270768	0.122761392305407	0.0542261642978506	0.0925314662189039	0.130836768139957	0.0554811626832816	0.0947394441124517	0.133983719542539	0.073626909680459	4.96464153379116	0.0395224064160079	0.792971982927062	0.0947909161658882	0.156706997601101	0.0762462951310264	0.177132082047101	0.243677691201717	0.157190465900168	0.201895289627224	0.269739184807295	0.181464681736352	0.00247974345512033	0.00270237126274445	0.00276494943157413
105	0.486333689213633	0.11	0.0736338833777071	0.0411547626802113	0.106113004075203	0.136041928608103	0.39676321032869	0.240654620641652	0.552871800015729	3.65	2.59	5.18	0.0583301645364053	0.0961679575432981	0.134005750550191	0.0633346003565346	0.104418686395228	0.145502772433922	0.0642511956218186	0.105983740821102	0.147676916880846	0.0736338833777071	4.19007812189279	0.0633280434021714	0.724881888570232	0.0947909161658882	0.156706997601101	0.0762462951310264	0.177132082047101	0.243677691201717	0.157190465900168	0.201895289627224	0.269739184807295	0.181464681736352	0.00247974345512033	0.00270237126274445	0.00276494943157413
105	0.486333689213633	0.11	0.0753054710124282	0.0418710806198591	0.108739861404997	0.131317085887359	0.430476889154553	0.25761258446073	0.603341193848377	4.14	3.09	5.41	0.0556894494743238	0.0930584234408431	0.130427397407362	0.0596503400656415	0.0996771678768001	0.139703995687959	0.0610797247776645	0.102126371576708	0.14307432223776	0.0753054710124282	4.67010070290982	0.0144317043740263	0.731651189063532	0.0947909161658882	0.156706997601101	0.0762462951310264	0.177132082047101	0.243677691201717	0.157190465900168	0.201895289627224	0.269739184807295	0.181464681736352	0.00247974345512033	0.00270237126274445	0.00276494943157413
105	0.486333689213633	0.11	0.076416767478814	0.0431350141709833	0.109698520786645	0.128930178370786	0.394680500258147	0.234510814440248	0.554850186076045	3.99	3.06	5.55	0.0525011780777096	0.0883592139548521	0.124217249831994	0.0564601946533415	0.0950222185857059	0.13358424251807	0.0576755194445053	0.0970974501346973	0.136585927431588	0.076416767478814	4.61318780097305	0.00286924373025886	0.717518369761383	0.0947909161658882	0.156706997601101	0.0762462951310264	0.177132082047101	0.243677691201717	0.157190465900168	0.201895289627224	0.269739184807295	0.181464681736352	0.00247974345512033	0.00270237126274445	0.00276494943157413
105	0.486333689213633	0.11	0.0764946729854776	0.041651296484028	0.111338049486927	0.118727352656826	0.385184806399533	0.22133936490919	0.549030247889875	4.08	2.97	5.34	0.0485637858009426	0.0845129037007902	0.120462021600638	0.0521050902352588	0.0906756423690499	0.129246194502841	0.0532680454929959	0.0926511054243747	0.132172437772124	0.0764946729854776	4.44752465456492	-0.042441559278602	0.654070332055314	0.0947909161658882	0.156706997601101	0.0762462951310264	0.177132082047101	0.243677691201717	0.157190465900168	0.201895289627224	0.269739184807295	0.181464681736352	0.00247974345512033	0.00270237126274445	0.00276494943157413
105	0.486333689213633	0.11	0.0771413199359675	0.0430671009747698	0.111215538897165	0.118187625153557	0.38656834266301	0.221708895768291	0.551427789557729	4	3.02	5.63	0.0495227735092831	0.0863471734556227	0.123171573401962	0.0532431968812484	0.0928340484721687	0.132424900063089	0.0542781091394176	0.0947051165751588	0.135134877723249	0.0771413199359675	4.43851415744287	0.00132265384842115	0.694023839942973	0.0947909161658882	0.156706997601101	0.0762462951310264	0.177132082047101	0.243677691201717	0.157190465900168	0.201895289627224	0.269739184807295	0.181464681736352	0.00247974345512033	0.00270237126274445	0.00276494943157413
105	0.486333689213633	0.11	0.0773275622961201	0.0426750053583102	0.11198011923393	0.0992417487625141	0.352570074572535	0.186730631988608	0.518409517156462	3.85	2.74	5.04	0.0431231555523041	0.0814217464320821	0.11972033731186	0.046545267093698	0.0878831079585529	0.129220948823408	0.0475017262336678	0.0896719622784602	0.131864763195699	0.0773275622961201	4.22825996687516	0.0371170856212141	0.704323458437844	0.0947909161658882	0.156706997601101	0.0762462951310264	0.177132082047101	0.243677691201717	0.157190465900168	0.201895289627224	0.269739184807295	0.181464681736352	0.00247974345512033	0.00270237126274445	0.00276494943157413
105	0.486333689213633	0.11	0.0774057854196929	0.0422638481319227	0.112547722707463	0.113065154901555	0.377200019101842	0.212255216592553	0.54214482161113	3.94	2.86	5.05	0.0480597438982644	0.0854072592771834	0.122754774656102	0.0517522268693382	0.091969192922828	0.132186158976318	0.0529840423916646	0.094147986749158	0.135320889128593	0.0774057854196929	4.33848992066724	-0.0443285393586801	0.640249338931749	0.0947909161658882	0.156706997601101	0.0762462951310264	0.177132082047101	0.243677691201717	0.157190465900168	0.201895289627224	0.269739184807295	0.181464681736352	0.00247974345512033	0.00270237126274445	0.00276494943157413
105	0.486333689213633	0.11	0.0775325378738191	0.043221850037682	0.111843225709956	0.113251008167125	0.394461857014938	0.222128324730615	0.566795389299261	3.88	2.95	5.22	0.0509124785997115	0.0904118413445519	0.129911204089392	0.0549032562031558	0.0974987787997251	0.140094301396294	0.0561907317528721	0.0998020834847922	0.143357081469003	0.0775325378738191	4.42700187423064	0.0235944570060297	0.714020351532137	0.0947909161658882	0.156706997601101	0.0762462951310264	0.177132082047101	0.243677691201717	0.157190465900168	0.201895289627224	0.269739184807295	0.181464681736352	0.00247974345512033	0.00270237126274445	0.00276494943157413
105	0.486333689213633	0.11	0.0778892912177216	0.0425072737081505	0.113271308727293	0.110316817110622	0.341358382377932	0.190004744967755	0.492712019788108	3.95	2.87	5.38	0.0429109372678914	0.0770928543630538	0.111274771458216	0.0461938588562198	0.0829908797152918	0.119787900574364	0.0470978798164765	0.0845581304968145	0.122050370091893	0.0778892912177216	4.26911923122816	0.110788432892385	0.786419767438946	0.0947909161658882	0.156706997601101	0.0762462951310264	0.177132082047101	0.243677691201717	0.157190465900168	0.201895289627224	0.269739184807295	0.181464681736352	0.00247974345512033	0.00270237126274445	0.00276494943157413
105	0.486333689213633	0.11	0.0780691140131769	0.0442556256909802	0.111882602335374	0.0978190052763531	0.313480979652562	0.164842288388659	0.462119670916466	4.13	2.88	5.7	0.0357290247355092	0.0679459730000243	0.100162921264539	0.0382815699579931	0.072800154440803	0.107318738923613	0.0388517557195143	0.073894637587194	0.109284161031246	0.0780691140131769	4.41901806376123	-0.0323844084042704	0.656789490104129	0.0947909161658882	0.156706997601101	0.0762462951310264	0.177132082047101	0.243677691201717	0.157190465900168	0.201895289627224	0.269739184807295	0.181464681736352	0.00247974345512033	0.00270237126274445	0.00276494943157413
105	0.486333689213633	0.11	0.0781242588872093	0.0432238467409232	0.113024671033495	0.170859863835434	0.501301475436389	0.328885149770812	0.673717801101966	4.09	3.12	5.63	0.0719896195063877	0.10972980233314	0.147469985159893	0.0772183846453494	0.117699720344636	0.158181056043922	0.0789126175666752	0.120249614350451	0.161758608005584	0.0781242588872093	4.65748113990975	-0.000751578079047893	0.720291845956292	0.0947909161658882	0.156706997601101	0.0762462951310264	0.177132082047101	0.243677691201717	0.157190465900168	0.201895289627224	0.269739184807295	0.181464681736352	0.00247974345512033	0.00270237126274445	0.00276494943157413
105	0.486333689213633	0.11	0.0782656391220734	0.0433810770754049	0.113150201168742	0.129080169963563	0.417590392672183	0.248236460319263	0.586944325025103	4	3.07	5.63	0.0553589166357049	0.0931263348908489	0.130893753145993	0.0595066836965923	0.100103825922751	0.140700968148909	0.0607330815040768	0.102226603891691	0.143675617471308	0.0782656391220734	4.61702647322645	-0.0369336055332978	0.678842413897022	0.0947909161658882	0.156706997601101	0.0762462951310264	0.177132082047101	0.243677691201717	0.157190465900168	0.201895289627224	0.269739184807295	0.181464681736352	0.00247974345512033	0.00270237126274445	0.00276494943157413
105	0.486333689213633	0.11	0.0789913563916939	0.0439661386569971	0.114016574126391	0.138967488470453	0.475157521794064	0.290496072019334	0.659818971568794	4.22	2.93	5.42	0.061717401375663	0.100949686807737	0.140181972239811	0.0659798029533743	0.107921595778752	0.149863388604131	0.0673625093593728	0.110139861010248	0.152989712572526	0.0789913563916939	4.67153211631204	-0.0198573136491783	0.694145613956756	0.0947909161658882	0.156706997601101	0.0762462951310264	0.177132082047101	0.243677691201717	0.157190465900168	0.201895289627224	0.269739184807295	0.181464681736352	0.00247974345512033	0.00270237126274445	0.00276494943157413
105	0.486333689213633	0.11	0.0791312128412789	0.0436019280232509	0.114660497659307	0.118124077139277	0.447829305510747	0.256785702554852	0.638872908466642	3.86	3.19	5.52	0.0591149454628465	0.103095323098362	0.147075700733877	0.0637820476352994	0.11123465914333	0.158687270651361	0.0653903811955843	0.114007507148926	0.162706384724264	0.0791312128412789	4.59899175977912	-0.0338775477432302	0.68127477707716	0.0947909161658882	0.156706997601101	0.0762462951310264	0.177132082047101	0.243677691201717	0.157190465900168	0.201895289627224	0.269739184807295	0.181464681736352	0.00247974345512033	0.00270237126274445	0.00276494943157413
105	0.486333689213633	0.11	0.0800563481144446	0.0445679226090839	0.115544773619805	0.125819389734249	0.383906335708456	0.225913447439413	0.5418992239775	4.15	2.77	5.44	0.0487215233557513	0.0827949894689505	0.11686845558215	0.0521730214077628	0.0886602975542868	0.125147573700811	0.0530134059978394	0.0900547830809387	0.127168388161408	0.0800563481144446	4.41951638826301	-0.026411900872698	0.661926193037201	0.0947909161658882	0.156706997601101	0.0762462951310264	0.177132082047101	0.243677691201717	0.157190465900168	0.201895289627224	0.269739184807295	0.181464681736352	0.00247974345512033	0.00270237126274445	0.00276494943157413
105	0.486333689213633	0.11	0.0804596639555336	0.0455511179338762	0.115368209977191	0.136132965132251	0.411913833162045	0.249906886371973	0.573920779952118	3.88	2.93	5.3	0.0572910067043659	0.0944310039627399	0.131571001221114	0.0617832540232672	0.101835437027807	0.141887620032346	0.0631646253237705	0.104053513491528	0.144956822677395	0.0804596639555336	4.32282668149077	-0.0355174410223751	0.64630250594429	0.0947909161658882	0.156706997601101	0.0762462951310264	0.177132082047101	0.243677691201717	0.157190465900168	0.201895289627224	0.269739184807295	0.181464681736352	0.00247974345512033	0.00270237126274445	0.00276494943157413
105	0.486333689213633	0.11	0.0806477556129484	0.0451597067122907	0.116135804513606	0.150570229977913	0.456251291825703	0.287057762164116	0.62544482148729	4.14	2.97	5.32	0.0621436766298393	0.0987715243350671	0.135399372040295	0.0665743022298564	0.105813586665533	0.14505287110121	0.0681004916247932	0.108227269085955	0.148416419925667	0.0806477556129484	4.52797869884711	0.0297935675960908	0.736859379747884	0.0947909161658882	0.156706997601101	0.0762462951310264	0.177132082047101	0.243677691201717	0.157190465900168	0.201895289627224	0.269739184807295	0.181464681736352	0.00247974345512033	0.00270237126274445	0.00276494943157413
105	0.486333689213633	0.11	0.0807792816421794	0.0445209115826119	0.117037651701747	0.120070287593317	0.402749101423691	0.232522958968076	0.572975243879306	4.05	2.92	5.13	0.0512673389259244	0.0887992943855263	0.126331249845128	0.0550364224353158	0.0953276604588596	0.135618898482403	0.0563464060313662	0.0976268486187564	0.138912962434824	0.0807792816421794	4.28613930635305	-0.0427523679982074	0.637426310986884	0.0947909161658882	0.156706997601101	0.0762462951310264	0.177132082047101	0.243677691201717	0.157190465900168	0.201895289627224	0.269739184807295	0.181464681736352	0.00247974345512033	0.00270237126274445	0.00276494943157413
105	0.486333689213633	0.11	0.0810423877142898	0.044112512295613	0.117972263132967	0.111106334135023	0.399979954882272	0.22334396965861	0.576615940105933	3.9	2.78	5.25	0.0510332431427545	0.0913938904235289	0.131754537704303	0.0550132998968397	0.0985216535924259	0.142030007288012	0.0560677489074692	0.100315258027695	0.144768808935236	0.0810423877142898	4.33048115845668	0.0957826605745995	0.775508827551349	0.0947909161658882	0.156706997601101	0.0762462951310264	0.177132082047101	0.243677691201717	0.157190465900168	0.201895289627224	0.269739184807295	0.181464681736352	0.00247974345512033	0.00270237126274445	0.00276494943157413
105	0.486333689213633	0.11	0.0815520252357726	0.0457643232135167	0.117339727258029	0.142025568820814	0.458323694562594	0.282445630844495	0.634201758280692	3.91	2.93	5.38	0.0643009518263809	0.104340965434101	0.144380979041821	0.0692855972155061	0.112429534848319	0.155573472481131	0.0707343640409818	0.114725914212613	0.158795939942922	0.0815520252357726	4.46828638591593	-0.0293424265410363	0.667030385957708	0.0947909161658882	0.156706997601101	0.0762462951310264	0.177132082047101	0.243677691201717	0.157190465900168	0.201895289627224	0.269739184807295	0.181464681736352	0.00247974345512033	0.00270237126274445	0.00276494943157413
105	0.486333689213633	0.11	0.08161322986349	0.0454988600410848	0.117727599685895	0.128340423282828	0.415947198274632	0.246702378696753	0.58519201785251	3.82	2.91	4.99	0.0572972132484945	0.0966047244682245	0.135912235687954	0.0618863637072773	0.104342162128434	0.14679796054959	0.0634148345101494	0.107029661606916	0.150551299755767	0.08161322986349	4.25569671707052	-0.0711415459624264	0.606359638806777	0.0947909161658882	0.156706997601101	0.0762462951310264	0.177132082047101	0.243677691201717	0.157190465900168	0.201895289627224	0.269739184807295	0.181464681736352	0.00247974345512033	0.00270237126274445	0.00276494943157413
105	0.486333689213633	0.11	0.0816884546954174	0.0454436423731982	0.117933267017637	0.15631812962484	0.461594496885032	0.294165464452546	0.629023529317518	4.15	2.81	5.29	0.063520989086084	0.099674987522407	0.13582898595873	0.0680304745507988	0.106751119583556	0.145471764616313	0.0693161754563335	0.108816231816309	0.148283379724489	0.0816884546954174	4.34978182181841	-0.044552899516761	0.634541027059098	0.0947909161658882	0.156706997601101	0.0762462951310264	0.177132082047101	0.243677691201717	0.157190465900168	0.201895289627224	0.269739184807295	0.181464681736352	0.00247974345512033	0.00270237126274445	0.00276494943157413
105	0.486333689213633	0.11	0.0818697382846198	0.045533128689744	0.118206347879496	0.101875460661567	0.392141476897502	0.210354934124065	0.573928019670938	4.14	3.01	5.83	0.0454688616203063	0.0847625781771248	0.124056294733943	0.0487022584162728	0.0907902428014219	0.132878227186571	0.049473553821008	0.0922892668830173	0.135078858328779	0.0818697382846198	4.67809301593001	0.0218640749165903	0.744139080385854	0.0947909161658882	0.156706997601101	0.0762462951310264	0.177132082047101	0.243677691201717	0.157190465900168	0.201895289627224	0.269739184807295	0.181464681736352	0.00247974345512033	0.00270237126274445	0.00276494943157413
105	0.486333689213633	0.11	0.0821069891692054	0.0459164286316652	0.118297549706746	0.131903265875892	0.429879998929074	0.257697507548029	0.602062490310118	4.05	2.91	5.44	0.0568282844775022	0.0947985221229841	0.132768759768466	0.0610074735511162	0.101770067217012	0.142532660882907	0.0621903192111859	0.103767215131302	0.145291062808485	0.0821069891692054	4.49895992492944	0.0124404132375799	0.710718927057839	0.0947909161658882	0.156706997601101	0.0762462951310264	0.177132082047101	0.243677691201717	0.157190465900168	0.201895289627224	0.269739184807295	0.181464681736352	0.00247974345512033	0.00270237126274445	0.00276494943157413
105	0.486333689213633	0.11	0.0823174764954527	0.0464606721689787	0.118174280821927	0.125391663778229	0.420939217063927	0.24736815365073	0.594510280477123	3.96	3.01	5.46	0.0556938278861798	0.0947725726198482	0.133851317353517	0.0599330701075342	0.101986368232847	0.14403966635816	0.061214516839641	0.104238703479677	0.147195853894345	0.0823174764954527	4.44156891361827	0.0406528315350044	0.737668933454632	0.0947909161658882	0.156706997601101	0.0762462951310264	0.177132082047101	0.243677691201717	0.157190465900168	0.201895289627224	0.269739184807295	0.181464681736352	0.00247974345512033	0.00270237126274445	0.00276494943157413
105	0.486333689213633	0.11	0.0827228563642412	0.0452171010810301	0.120228611647452	0.146631079660048	0.426716580699832	0.265992713081232	0.587440448318431	4.2	2.77	5.41	0.0568120366646281	0.0911402336827176	0.125468430700807	0.0607711931430577	0.097491677281908	0.134212161420758	0.0617970124490057	0.099114121304774	0.136417786506536	0.0827228563642412	4.3661842016898	-0.073566918851864	0.608593059523589	0.0947909161658882	0.156706997601101	0.0762462951310264	0.177132082047101	0.243677691201717	0.157190465900168	0.201895289627224	0.269739184807295	0.181464681736352	0.00247974345512033	0.00270237126274445	0.00276494943157413
105	0.486333689213633	0.11	0.0828000359877024	0.0458269808048869	0.119773091170518	0.135173978630554	0.412517877760919	0.249608508507828	0.575427247014009	4.09	2.95	5.53	0.054595063992991	0.0902270522316905	0.12585904047039	0.0585553540453734	0.0967720632871739	0.134988772528975	0.0597147488151677	0.0986623223579954	0.137659215283929	0.0828000359877024	4.49476702211561	-0.000770936571490203	0.700251299042215	0.0947909161658882	0.156706997601101	0.0762462951310264	0.177132082047101	0.243677691201717	0.157190465900168	0.201895289627224	0.269739184807295	0.181464681736352	0.00247974345512033	0.00270237126274445	0.00276494943157413
105	0.486333689213633	0.11	0.083262151936413	0.0458608743205427	0.120663429552283	0.102512596273676	0.366426068061465	0.197149288334085	0.535702847788846	3.95	2.98	5.18	0.0444811942220983	0.0826737404898047	0.120866286757511	0.04787879622267	0.088988599409293	0.130098402595916	0.0490642445414949	0.0911267099425459	0.133320728686885	0.083262151936413	4.36935463566123	-0.0697968662017462	0.620824286911723	0.0947909161658882	0.156706997601101	0.0762462951310264	0.177132082047101	0.243677691201717	0.157190465900168	0.201895289627224	0.269739184807295	0.181464681736352	0.00247974345512033	0.00270237126274445	0.00276494943157413
105	0.486333689213633	0.11	0.0833325406985869	0.0463035087732587	0.120361572623915	0.127118009427964	0.39860196167316	0.235522556745918	0.561681366600402	4.08	2.86	5.29	0.0516200903459735	0.087362626993932	0.12310516364189	0.0553774855847478	0.0937216999152257	0.132065914245704	0.0564986565922481	0.095602913095172	0.134683885137565	0.0833325406985869	4.37720310677958	-0.0135575820608927	0.672325834903507	0.0947909161658882	0.156706997601101	0.0762462951310264	0.177132082047101	0.243677691201717	0.157190465900168	0.201895289627224	0.269739184807295	0.181464681736352	0.00247974345512033	0.00270237126274445	0.00276494943157413
105	0.486333689213633	0.11	0.0835269289049114	0.0464458100071586	0.120608047802664	0.121689159895197	0.369301817277901	0.21439694382914	0.524206690726661	3.96	2.77	5.38	0.0483081136450367	0.0832114200872045	0.118114726529372	0.051989908444299	0.0895533645474551	0.127116820650611	0.052842807094153	0.0910338096466148	0.129252095813763	0.0835269289049114	4.2368836169712	0.0276060766473449	0.696780415605912	0.0947909161658882	0.156706997601101	0.0762462951310264	0.177132082047101	0.243677691201717	0.157190465900168	0.201895289627224	0.269739184807295	0.181464681736352	0.00247974345512033	0.00270237126274445	0.00276494943157413
105	0.486333689213633	0.11	0.0836737782093521	0.0471119506123922	0.120235605806312	0.151697157053501	0.433046219871945	0.273161686481993	0.592930753261897	4.26	3.12	5.64	0.0575622294805396	0.0912540342131484	0.124945838945757	0.0614826011514383	0.0974690424540191	0.1334554837566	0.0628531852660672	0.0995714538578141	0.136392866254937	0.0836737782093521	4.61734344305386	0.0142752199827662	0.727405451278196	0.0947909161658882	0.156706997601101	0.0762462951310264	0.177132082047101	0.243677691201717	0.157190465900168	0.201895289627224	0.269739184807295	0.181464681736352	0.00247974345512033	0.00270237126274445	0.00276494943157413
105	0.486333689213633	0.11	0.0843021167021104	0.0471048399041406	0.12149939350008	0.134446203288982	0.405658531867094	0.244957436224239	0.566359627509949	4.17	2.95	5.66	0.052677875414834	0.0872365008878417	0.121795126360849	0.0563916681183272	0.0933866783185798	0.130381688518832	0.0573785155116582	0.095063674704943	0.132765707040653	0.0843021167021104	4.45693230702067	-0.0509531671697459	0.646836072369014	0.0947909161658882	0.156706997601101	0.0762462951310264	0.177132082047101	0.243677691201717	0.157190465900168	0.201895289627224	0.269739184807295	0.181464681736352	0.00247974345512033	0.00270237126274445	0.00276494943157413
105	0.486333689213633	0.11	0.0844570439922831	0.0472715092782904	0.121642578706276	0.133853474044668	0.440603307129521	0.265612967378707	0.615593646880336	3.84	2.81	5.49	0.0614043153073861	0.101858522433823	0.142312729560259	0.0662854842947821	0.109955488556107	0.153625492817431	0.0673454561852054	0.111703086343789	0.156208721862993	0.0844570439922831	4.37594656085343	0.0286184582411137	0.709948889124104	0.0947909161658882	0.156706997601101	0.0762462951310264	0.177132082047101	0.243677691201717	0.157190465900168	0.201895289627224	0.269739184807295	0.181464681736352	0.00247974345512033	0.00270237126274445	0.00276494943157413
105	0.486333689213633	0.11	0.0844654604500097	0.0463827512555194	0.1225481696445	0.122438518779976	0.403216815995517	0.234676485897565	0.571757146093469	3.83	2.75	5.56	0.0544694731519141	0.0935884455967814	0.132707418041649	0.058827621942896	0.101076536584736	0.143325451226576	0.0596190675196024	0.102404669127282	0.1452979491929	0.0844654604500097	4.30409703233852	-0.0722991205380755	0.601227223581632	0.0947909161658882	0.156706997601101	0.0762462951310264	0.177132082047101	0.243677691201717	0.157190465900168	0.201895289627224	0.269739184807295	0.181464681736352	0.00247974345512033	0.00270237126274445	0.00276494943157413
105	0.486333689213633	0.11	0.0845908348927272	0.0471772222749983	0.122004447510456	0.119339303459146	0.413230434434526	0.237967402983361	0.588493465885691	4.38	3.05	5.71	0.0489036855040394	0.0849212579241226	0.120938830344206	0.0520934848483638	0.0904603450103749	0.128827205172386	0.0531022125947175	0.0922432498715352	0.13129436608433	0.0845908348927272	4.64942153171279	0.00326476844655035	0.722611410226367	0.0947909161658882	0.156706997601101	0.0762462951310264	0.177132082047101	0.243677691201717	0.157190465900168	0.201895289627224	0.269739184807295	0.181464681736352	0.00247974345512033	0.00270237126274445	0.00276494943157413
105	0.486333689213633	0.11	0.0846135720484332	0.046841632656585	0.122385511440281	0.136647249079369	0.44388074465053	0.269681824105019	0.618079665196042	3.66	2.93	5.25	0.0651011257567038	0.107152702168094	0.149204278579485	0.0706503994056102	0.11628648687057	0.16192257433553	0.0722332014525819	0.118850750094862	0.165616160833264	0.0846135720484332	4.23981784812676	-0.0522454466712808	0.623528177064012	0.0947909161658882	0.156706997601101	0.0762462951310264	0.177132082047101	0.243677691201717	0.157190465900168	0.201895289627224	0.269739184807295	0.181464681736352	0.00247974345512033	0.00270237126274445	0.00276494943157413
105	0.486333689213633	0.11	0.0846359097741602	0.0469290980400263	0.122342721508294	0.131470304380583	0.449795515480297	0.269294734880571	0.630296296080022	4.12	2.88	5.31	0.0585538804684098	0.097800920097232	0.137047959726054	0.062759422492417	0.104825320122733	0.146891217753049	0.0640145260839745	0.107008767365005	0.149888075589092	0.0846359097741602	4.45272351555854	0.0175791236181299	0.711630452186653	0.0947909161658882	0.156706997601101	0.0762462951310264	0.177132082047101	0.243677691201717	0.157190465900168	0.201895289627224	0.269739184807295	0.181464681736352	0.00247974345512033	0.00270237126274445	0.00276494943157413
105	0.486333689213633	0.11	0.0849685359314349	0.0463751553293074	0.123561916533562	0.146095128395037	0.430044499557645	0.267719377845056	0.592369621270235	3.87	2.85	5.3	0.0616002374946637	0.0989500405957035	0.136299843696743	0.0664594588873798	0.106755532483854	0.147051606080329	0.0677841590244498	0.108847367798808	0.150012172611605	0.0849685359314349	4.29902375682065	0.0306526628080845	0.710009098735145	0.0947909161658882	0.156706997601101	0.0762462951310264	0.177132082047101	0.243677691201717	0.157190465900168	0.201895289627224	0.269739184807295	0.181464681736352	0.00247974345512033	0.00270237126274445	0.00276494943157413
105	0.486333689213633	0.11	0.0851015173384834	0.0472606018544785	0.122942432822488	0.0983553213922633	0.392083524049492	0.206737687217627	0.577429360881356	4.26	3.14	5.31	0.0436299482925422	0.0827453577084347	0.121860767124327	0.0466090193753897	0.0883952452750263	0.130181471174663	0.0478283216595401	0.0906609355238715	0.133572274705602	0.0851015173384834	4.49531768513654	-0.00767649345430703	0.697140434462693	0.0947909161658882	0.156706997601101	0.0762462951310264	0.177132082047101	0.243677691201717	0.157190465900168	0.201895289627224	0.269739184807295	0.181464681736352	0.00247974345512033	0.00270237126274445	0.00276494943157413
105	0.486333689213633	0.11	0.0852559300970282	0.0476583668719495	0.122853493322107	0.146741126637939	0.434897567220424	0.271164302313417	0.598630832127432	3.88	2.88	5.27	0.0622104123254708	0.0997740364248089	0.137337660524147	0.0670943232913462	0.107606929543334	0.148119535795321	0.0684734143142123	0.109842932991341	0.151184157439422	0.0852559300970282	4.22476392598735	0.0305106604549628	0.699182393768581	0.0947909161658882	0.156706997601101	0.0762462951310264	0.177132082047101	0.243677691201717	0.157190465900168	0.201895289627224	0.269739184807295	0.181464681736352	0.00247974345512033	0.00270237126274445	0.00276494943157413
105	0.486333689213633	0.11	0.0854499678451897	0.0483897747699474	0.122510160920432	0.103092900582574	0.365011377161299	0.19691776329662	0.533104991025977	3.64	2.68	5.58	0.047837789712012	0.0886732472013298	0.129508704690648	0.0519569387516689	0.0963085983170795	0.14066025788249	0.0525202334250253	0.0974266521790924	0.142197475107332	0.0854499678451897	4.2904739138079	-0.0241386644775524	0.646784937462441	0.0947909161658882	0.156706997601101	0.0762462951310264	0.177132082047101	0.243677691201717	0.157190465900168	0.201895289627224	0.269739184807295	0.181464681736352	0.00247974345512033	0.00270237126274445	0.00276494943157413
105	0.486333689213633	0.11	0.0854569651167347	0.0468590651355401	0.124054865097929	0.114288399703979	0.386785561933415	0.218672752373342	0.554898371493489	4.2	2.85	5.43	0.0466645400281693	0.0825396403587782	0.118414740689387	0.04991172454777	0.088283218721806	0.126654712895842	0.0507949958972752	0.08986451793171	0.128980008868675	0.0854569651167347	4.45397537621056	0.00592492485741344	0.702520353878976	0.0947909161658882	0.156706997601101	0.0762462951310264	0.177132082047101	0.243677691201717	0.157190465900168	0.201895289627224	0.269739184807295	0.181464681736352	0.00247974345512033	0.00270237126274445	0.00276494943157413
105	0.486333689213633	0.11	0.0856012365937112	0.0473772896007757	0.123825183586647	0.125000813867406	0.429429253795761	0.252041149689983	0.606817357901538	3.95	2.93	5.74	0.0568348394408597	0.0968355473727639	0.136836255304668	0.0611721249790608	0.104225441024891	0.147278757070721	0.0621630838275223	0.105870008884403	0.14964139185322	0.0856012365937112	4.53724077258042	-0.015794970049248	0.687976703533097	0.0947909161658882	0.156706997601101	0.0762462951310264	0.177132082047101	0.243677691201717	0.157190465900168	0.201895289627224	0.269739184807295	0.181464681736352	0.00247974345512033	0.00270237126274445	0.00276494943157413
105	0.486333689213633	0.11	0.0858674028687387	0.0475963337680522	0.124138471969425	0.162600650221759	0.498568090493185	0.321917492702696	0.675218688283673	3.99	2.84	5.39	0.0719614594924795	0.111449946839026	0.150938434185573	0.0773744866242823	0.119833345262743	0.162292203901204	0.078793604760358	0.122019404549769	0.165279024251504	0.0858674028687387	4.44181450707071	-0.0145755372829553	0.674988066124206	0.0947909161658882	0.156706997601101	0.0762462951310264	0.177132082047101	0.243677691201717	0.157190465900168	0.201895289627224	0.269739184807295	0.181464681736352	0.00247974345512033	0.00270237126274445	0.00276494943157413
105	0.486333689213633	0.11	0.0858828572958643	0.0484822721295369	0.123283442462192	0.107675833598642	0.415236481764454	0.228605745074256	0.601867218454651	3.93	3.1	4.85	0.0518178102764437	0.0941211920327696	0.136424573789095	0.0558061107316692	0.101365488752913	0.146924866774157	0.0575413471207809	0.104429371864535	0.151393070386595	0.0858828572958643	4.33303235975585	-0.0136653365134108	0.676722410897034	0.0947909161658882	0.156706997601101	0.0762462951310264	0.177132082047101	0.243677691201717	0.157190465900168	0.201895289627224	0.269739184807295	0.181464681736352	0.00247974345512033	0.00270237126274445	0.00276494943157413
105	0.486333689213633	0.11	0.0859851935706236	0.047307485169535	0.124662901971712	0.102740460302096	0.394004294726413	0.212212320530523	0.575796268922302	3.89	2.92	5.42	0.0485671580129249	0.0901722802517318	0.131777402490539	0.0523648051589514	0.0972231870117602	0.142081568864569	0.0534314303369684	0.0992534553270917	0.145001850049459	0.0859851935706236	4.3810001378063	0.0251591218531449	0.715235068675576	0.0947909161658882	0.156706997601101	0.0762462951310264	0.177132082047101	0.243677691201717	0.157190465900168	0.201895289627224	0.269739184807295	0.181464681736352	0.00247974345512033	0.00270237126274445	0.00276494943157413
105	0.486333689213633	0.11	0.0860202719169072	0.0482794908384061	0.123761052995408	0.142234413184299	0.493179396503313	0.304087745853352	0.682271047153273	4.11	3.09	5.03	0.0662312528765822	0.107416000048497	0.148600747220412	0.0710017804719034	0.115152996861245	0.159304213250586	0.0729902227210533	0.118448594730299	0.163893797898663	0.0860202719169072	4.37297711826108	-0.0212253198189694	0.673364902885438	0.0947909161658882	0.156706997601101	0.0762462951310264	0.177132082047101	0.243677691201717	0.157190465900168	0.201895289627224	0.269739184807295	0.181464681736352	0.00247974345512033	0.00270237126274445	0.00276494943157413
105	0.486333689213633	0.11	0.0860781474811886	0.0470568149294317	0.125099480032945	0.117839154623279	0.402328852657729	0.230460576884823	0.574197128430634	4.02	3.1	5.6	0.0511703906100518	0.0893312202133332	0.127492049816615	0.0549765745916502	0.0959759038942476	0.136975233196845	0.0562124998695708	0.0980680022474644	0.139961360860809	0.0860781474811886	4.53743412933716	0.0178185283585393	0.721405614177964	0.0947909161658882	0.156706997601101	0.0762462951310264	0.177132082047101	0.243677691201717	0.157190465900168	0.201895289627224	0.269739184807295	0.181464681736352	0.00247974345512033	0.00270237126274445	0.00276494943157413
105	0.486333689213633	0.11	0.0863153850162712	0.0476689193602774	0.124961850672265	0.133204923787789	0.469210356987724	0.282335389545407	0.656085324430041	3.99	3.09	5.29	0.063156850393789	0.104959737308185	0.146762624222581	0.0679130202607822	0.112863968388743	0.157814916516703	0.0696317297148198	0.115775372479038	0.16184271172499	0.0863153850162712	4.46825944583331	0.0390289224018739	0.738413628994669	0.0947909161658882	0.156706997601101	0.0762462951310264	0.177132082047101	0.243677691201717	0.157190465900168	0.201895289627224	0.269739184807295	0.181464681736352	0.00247974345512033	0.00270237126274445	0.00276494943157413
105	0.486333689213633	0.11	0.0863389570793335	0.0482062683859367	0.12447164577273	0.142398397115391	0.424074653233529	0.261587878295542	0.586561428171516	3.73	2.84	5.27	0.0620732860038399	0.100630455083257	0.139187624162675	0.0672208221671861	0.1089754121497	0.150730002132213	0.0685834352867232	0.111203275161381	0.153669630363584	0.0863389570793335	4.15834712430973	-0.0590668841771346	0.606687036679256	0.0947909161658882	0.156706997601101	0.0762462951310264	0.177132082047101	0.243677691201717	0.157190465900168	0.201895289627224	0.269739184807295	0.181464681736352	0.00247974345512033	0.00270237126274445	0.00276494943157413
105	0.486333689213633	0.11	0.0866748028294404	0.0489339774139229	0.124415628244958	0.0959202700145019	0.35554550837908	0.185122264358543	0.525968752399617	3.78	2.94	5.59	0.0434045067752909	0.083362622431384	0.123320738087477	0.0469348247983258	0.090142945266074	0.133351065733822	0.0477973427119767	0.0918427875796624	0.13582809465388	0.0866748028294404	4.34365653739906	0.0682527881036259	0.751925138322598	0.0947909161658882	0.156706997601101	0.0762462951310264	0.177132082047101	0.243677691201717	0.157190465900168	0.201895289627224	0.269739184807295	0.181464681736352	0.00247974345512033	0.00270237126274445	0.00276494943157413
105	0.486333689213633	0.11	0.0867419558504073	0.04748584465365	0.125998067047165	0.140235183495974	0.435552264826299	0.267173593271168	0.60393093638143	3.97	2.99	5.29	0.059971434792033	0.0977667513048022	0.135562067817571	0.0645135379393708	0.105171387701221	0.145829237463071	0.0660992208650623	0.107678447132866	0.149284861206726	0.0867419558504073	4.29989932769952	0.0555516751277425	0.736737171730661	0.0947909161658882	0.156706997601101	0.0762462951310264	0.177132082047101	0.243677691201717	0.157190465900168	0.201895289627224	0.269739184807295	0.181464681736352	0.00247974345512033	0.00270237126274445	0.00276494943157413
105	0.486333689213633	0.11	0.0868051340362833	0.0490134248755945	0.124596843196972	0.0967403088043409	0.351464330002242	0.183788950877451	0.519139709127034	3.85	2.87	5.24	0.0423995685722627	0.0810817836953155	0.119763998818368	0.0457585390926576	0.0875052292714049	0.129251919450152	0.0467364428295468	0.0893593704166051	0.131979134371166	0.0868051340362833	4.30158753501441	-0.0327105578031205	0.650808329430282	0.0947909161658882	0.156706997601101	0.0762462951310264	0.177132082047101	0.243677691201717	0.157190465900168	0.201895289627224	0.269739184807295	0.181464681736352	0.00247974345512033	0.00270237126274445	0.00276494943157413
105	0.486333689213633	0.11	0.0877330976491795	0.0487704014893996	0.126695793808959	0.131412707657307	0.42742368625657	0.255857340650267	0.598990031862873	4.17	2.9	5.15	0.0550374231776196	0.0919430266759335	0.128848630174247	0.0589194166490752	0.0984281091651694	0.137936801681264	0.0602683701482314	0.100692240685157	0.141138144351499	0.0877330976491795	4.3310798261237	0.00780917400102274	0.693643110052385	0.0947909161658882	0.156706997601101	0.0762462951310264	0.177132082047101	0.243677691201717	0.157190465900168	0.201895289627224	0.269739184807295	0.181464681736352	0.00247974345512033	0.00270237126274445	0.00276494943157413
105	0.486333689213633	0.11	0.0881347413073047	0.0498196242731562	0.126449858341453	0.115206108676122	0.392896533475718	0.222897300242413	0.562895766709023	4.01	3	5.3	0.0495838774981126	0.0874004914555093	0.125217105412906	0.0532835539647966	0.093921835846675	0.134560117728553	0.0545353641245356	0.0961766462498872	0.137755963603753	0.0881347413073047	4.37371182695214	0.0118175310926945	0.705674402958517	0.0947909161658882	0.156706997601101	0.0762462951310264	0.177132082047101	0.243677691201717	0.157190465900168	0.201895289627224	0.269739184807295	0.181464681736352	0.00247974345512033	0.00270237126274445	0.00276494943157413
105	0.486333689213633	0.11	0.0882783664578707	0.0500303655686281	0.126526367347113	0.124123355214803	0.422208434676055	0.247099991683075	0.597316877669035	3.97	3.05	5.34	0.0554883330902251	0.0948103725023805	0.134132411914536	0.0596937458012161	0.101995968526809	0.144298191252403	0.0611255394150703	0.104443672020943	0.147783293694334	0.0882783664578707	4.34030320733642	0.0330275458776477	0.720578461974143	0.0947909161658882	0.156706997601101	0.0762462951310264	0.177132082047101	0.243677691201717	0.157190465900168	0.201895289627224	0.269739184807295	0.181464681736352	0.00247974345512033	0.00270237126274445	0.00276494943157413
105	0.486333689213633	0.11	0.0891016093540014	0.0488932606820546	0.129309958025948	0.121412682489138	0.43526186840451	0.25245331113188	0.618070425677141	3.9	2.92	5.12	0.0576740882074249	0.0994375208593581	0.141200953511291	0.0621707153985767	0.107190282524333	0.15220984965009	0.0636309507543047	0.109786958318477	0.155751572378088	0.0891016093540014	4.33900158119796	0.0293301880541338	0.718311744219131	0.0947909161658882	0.156706997601101	0.0762462951310264	0.177132082047101	0.243677691201717	0.157190465900168	0.201895289627224	0.269739184807295	0.181464681736352	0.00247974345512033	0.00270237126274445	0.00276494943157413
105	0.486333689213633	0.11	0.0898398629975588	0.0495730115974264	0.130106714397691	0.132994833696267	0.386271996222632	0.232289220923336	0.540254771521928	4.12	2.85	5.62	0.0504594242073575	0.0839085965304147	0.117357768853472	0.0540777813606906	0.0899255353927036	0.125773289424717	0.0549461780865443	0.0913736570815672	0.127756372532895	0.0898398629975588	4.29098589936728	-0.0674486630286072	0.608868206151318	0.0947909161658882	0.156706997601101	0.0762462951310264	0.177132082047101	0.243677691201717	0.157190465900168	0.201895289627224	0.269739184807295	0.181464681736352	0.00247974345512033	0.00270237126274445	0.00276494943157413
105	0.486333689213633	0.11	0.0900257907443628	0.0504616602861399	0.129589921202586	0.0981398541910149	0.398882563220796	0.210093249828896	0.587671876612695	3.99	3.15	5.32	0.0469615476262239	0.0891610868279656	0.131360626029707	0.050493713355358	0.0958672485961571	0.141240783836956	0.0518627167024533	0.0983882325921513	0.144960958658271	0.0900257907443628	4.42316573735642	0.0258387023290882	0.72737012240224	0.0947909161658882	0.156706997601101	0.0762462951310264	0.177132082047101	0.243677691201717	0.157190465900168	0.201895289627224	0.269739184807295	0.181464681736352	0.00247974345512033	0.00270237126274445	0.00276494943157413
105	0.486333689213633	0.11	0.0900945673416099	0.0493395943401141	0.130849540343106	0.114002059119637	0.417257843902615	0.235643569648896	0.598872118156335	4.07	2.85	5.73	0.0517874945997163	0.091700946348727	0.131614398097738	0.055574292395648	0.0984062898723374	0.141238287349027	0.0563666645044577	0.0997526354089308	0.143243921140038	0.0900945673416099	4.45380945499509	0.0166303705963962	0.71104818939975	0.0947909161658882	0.156706997601101	0.0762462951310264	0.177132082047101	0.243677691201717	0.157190465900168	0.201895289627224	0.269739184807295	0.181464681736352	0.00247974345512033	0.00270237126274445	0.00276494943157413
105	0.486333689213633	0.11	0.0909376724766646	0.049694197057324	0.132181147896005	0.112905837904025	0.442994386649394	0.249124504534694	0.636864268764094	4.07	3.05	5.4	0.0546795641213371	0.0972314626994657	0.139783361277594	0.0586692124277059	0.104325874418328	0.14998253640895	0.0600485082424712	0.106793325764966	0.153533584411343	0.0909376724766646	4.44427037892702	-0.044073076197394	0.654342894118143	0.0947909161658882	0.156706997601101	0.0762462951310264	0.177132082047101	0.243677691201717	0.157190465900168	0.201895289627224	0.269739184807295	0.181464681736352	0.00247974345512033	0.00270237126274445	0.00276494943157413
105	0.486333689213633	0.11	0.0909568379795243	0.0498202475908278	0.132093428368221	0.129243599517676	0.486564456850244	0.289381371550604	0.683747542149884	4.36	3.31	5.58	0.0597540792623742	0.100470223653631	0.141186368044887	0.0636839814822469	0.107077942487918	0.15047190349359	0.0653854635489893	0.109947554539485	0.154412630666048	0.0909568379795243	4.63835341286394	-0.0610407655321282	0.666999142734174	0.0947909161658882	0.156706997601101	0.0762462951310264	0.177132082047101	0.243677691201717	0.157190465900168	0.201895289627224	0.269739184807295	0.181464681736352	0.00247974345512033	0.00270237126274445	0.00276494943157413
105	0.486333689213633	0.11	0.0912327674010167	0.0507164296066925	0.131749105195341	0.119978160847946	0.450596080934592	0.260063830753512	0.641128331115673	3.94	3.05	4.95	0.0587992133627767	0.101877662212919	0.144956111063062	0.0633060141122397	0.109686309610665	0.15606660510909	0.0650737232695065	0.112775523311211	0.160490729348203	0.0912327674010167	4.33327477338383	-0.0546232141535976	0.637393932270149	0.0947909161658882	0.156706997601101	0.0762462951310264	0.177132082047101	0.243677691201717	0.157190465900168	0.201895289627224	0.269739184807295	0.181464681736352	0.00247974345512033	0.00270237126274445	0.00276494943157413
105	0.486333689213633	0.11	0.0917826974311396	0.0512650395475101	0.132300355314769	0.145400673003961	0.457000823851419	0.284018985030232	0.629982662672606	4.33	3.24	5.5	0.0590731880317934	0.0950517290074315	0.13103026998307	0.0630072175518651	0.101381780259242	0.139756342966619	0.0645961762735169	0.104011714363878	0.143312259097354	0.0917826974311396	4.56539255579237	0.0543984611343836	0.766185068523991	0.0947909161658882	0.156706997601101	0.0762462951310264	0.177132082047101	0.243677691201717	0.157190465900168	0.201895289627224	0.269739184807295	0.181464681736352	0.00247974345512033	0.00270237126274445	0.00276494943157413
105	0.486333689213633	0.11	0.0931179610696275	0.0511950747719919	0.135040847367263	0.123411649020765	0.435675172040405	0.254387595761917	0.616962748318893	4.35	3.05	5.51	0.0525838452744155	0.090057362144018	0.127530879013621	0.05604851117407	0.0959910984465822	0.135933685719094	0.0572720636982751	0.0980991008046202	0.138873179111727	0.0931179610696275	4.51331636640327	-0.0538952496983744	0.654608254907728	0.0947909161658882	0.156706997601101	0.0762462951310264	0.177132082047101	0.243677691201717	0.157190465900168	0.201895289627224	0.269739184807295	0.181464681736352	0.00247974345512033	0.00270237126274445	0.00276494943157413
105	0.486333689213633	0.11	0.0939902029937589	0.0523153110094941	0.135665094978024	0.110750096746071	0.412798525068054	0.230172168646897	0.595424881489211	3.94	3.07	5.27	0.0520667157172284	0.093378202845113	0.134689689972998	0.056060757352457	0.100541251730541	0.145021746108626	0.0575154737425691	0.103096096809676	0.148723838745408	0.0939902029937589	4.29287358471057	-0.00937548360032556	0.680078302519562	0.0947909161658882	0.156706997601101	0.0762462951310264	0.177132082047101	0.243677691201717	0.157190465900168	0.201895289627224	0.269739184807295	0.181464681736352	0.00247974345512033	0.00270237126274445	0.00276494943157413
105	0.486333689213633	0.11	0.094766055086474	0.0522572343250296	0.137274875847918	0.116068910848729	0.441289055237966	0.251155018979901	0.631423091496032	4.15	2.95	5.54	0.0542721547340336	0.0953582691103897	0.136444383486746	0.058129683556433	0.102136096033793	0.146142508511153	0.0592573128343702	0.10412346552406	0.148912889246145	0.094766055086474	4.40374564745687	0.00209447102933713	0.697767532466998	0.0947909161658882	0.156706997601101	0.0762462951310264	0.177132082047101	0.243677691201717	0.157190465900168	0.201895289627224	0.269739184807295	0.181464681736352	0.00247974345512033	0.00270237126274445	0.00276494943157413
105	0.486333689213633	0.11	0.0954521195356598	0.0529395873792884	0.137964651692031	0.0970260659538071	0.394899624041809	0.206809679948209	0.582989568135408	3.8	2.93	5.29	0.0483363986481577	0.0922975445756342	0.136258690503111	0.0522477661094247	0.0997662353077629	0.147284704506101	0.0533581988827791	0.101940905719675	0.150554208482754	0.0954521195356598	4.25453310333822	0.0288042873545248	0.711403806388095	0.0947909161658882	0.156706997601101	0.0762462951310264	0.177132082047101	0.243677691201717	0.157190465900168	0.201895289627224	0.269739184807295	0.181464681736352	0.00247974345512033	0.00270237126274445	0.00276494943157413
105	0.486333689213633	0.11	0.0967075640327714	0.053045431573636	0.140369696491907	0.0999155645729757	0.408073490221342	0.216846629013358	0.599300351429326	3.77	2.9	5.22	0.0510116718740154	0.0959964703088512	0.140981268743687	0.0551830533361293	0.103846397236627	0.152509741137125	0.0564051183419937	0.106167996207296	0.155863035850305	0.0967075640327714	4.21359915300349	-0.0137757491532009	0.661848155267561	0.0947909161658882	0.156706997601101	0.0762462951310264	0.177132082047101	0.243677691201717	0.157190465900168	0.201895289627224	0.269739184807295	0.181464681736352	0.00247974345512033	0.00270237126274445	0.00276494943157413
105	0.486333689213633	0.11	0.0968105295111084	0.0529594795899658	0.140661579432251	0.124430575383015	0.46072913352293	0.269913973616468	0.651544293429391	4.1	3.05	5.34	0.0589366491225079	0.100601798858854	0.1422669485952	0.0631997788106457	0.107878739807834	0.152557700805023	0.0646873877823964	0.110489650070849	0.15616993696749	0.0968105295111084	4.4321051779339	-0.0193135907100312	0.683947384088372	0.0947909161658882	0.156706997601101	0.0762462951310264	0.177132082047101	0.243677691201717	0.157190465900168	0.201895289627224	0.269739184807295	0.181464681736352	0.00247974345512033	0.00270237126274445	0.00276494943157413
105	0.486333689213633	0.11	0.0971381520903261	0.0546237366605007	0.139652567520151	0.112615066768146	0.412777048187715	0.23186862905792	0.59368546731751	3.83	2.9	5.1	0.0537301129403573	0.0956513932411838	0.13757267354201	0.0580177152786309	0.103284266408141	0.148550817537651	0.0593713686874139	0.105684345863937	0.152081942655877	0.0971381520903261	4.07837581780641	0.0476012264004929	0.708495986878306	0.0947909161658882	0.156706997601101	0.0762462951310264	0.177132082047101	0.243677691201717	0.157190465900168	0.201895289627224	0.269739184807295	0.181464681736352	0.00247974345512033	0.00270237126274445	0.00276494943157413
105	0.486333689213633	0.11	0.097217006071076	0.053436782003082	0.14099723013907	0.125720012664723	0.439729429270709	0.258681294764657	0.62077756377676	3.77	2.81	5.04	0.0608822573491184	0.10349306586391	0.146103874378702	0.0658646590844761	0.111962594646343	0.15806053020821	0.0673610423097671	0.114494707717677	0.161625395768272	0.097217006071076	4.14147704407003	-0.0229421041031879	0.641349662209202	0.0947909161658882	0.156706997601101	0.0762462951310264	0.177132082047101	0.243677691201717	0.157190465900168	0.201895289627224	0.269739184807295	0.181464681736352	0.00247974345512033	0.00270237126274445	0.00276494943157413
105	0.486333689213633	0.11	0.0974671758475103	0.0549160843644024	0.140018267330618	0.125005611271061	0.449373540408645	0.263750945941173	0.634996134876117	4.07	2.87	5.76	0.0579112809704602	0.0986680721330942	0.139424863295728	0.0621393423483923	0.105871757805904	0.149604173263415	0.0630305045611749	0.107409777094836	0.151707665337199	0.0974671758475103	4.4666749778295	-0.0132273319041477	0.683780463091394	0.0947909161658882	0.156706997601101	0.0762462951310264	0.177132082047101	0.243677691201717	0.157190465900168	0.201895289627224	0.269739184807295	0.181464681736352	0.00247974345512033	0.00270237126274445	0.00276494943157413
105	0.486333689213633	0.11	0.0978464386602344	0.0551159902410527	0.140576887079416	0.122252091814435	0.433888936853275	0.252370480160539	0.615407393546011	3.83	2.79	5.2	0.0585783386820205	0.100711038300537	0.142843737919053	0.063265502900376	0.108769463748178	0.154273424595979	0.0645332815681741	0.11089667026954	0.157302056012804	0.0978464386602344	4.16806195438614	-0.0352135713007511	0.633236282837783	0.0947909161658882	0.156706997601101	0.0762462951310264	0.177132082047101	0.243677691201717	0.157190465900168	0.201895289627224	0.269739184807295	0.181464681736352	0.00247974345512033	0.00270237126274445	0.00276494943157413
105	0.486333689213633	0.11	0.0984714940529079	0.0549643138377763	0.14197867426804	0.129652068783264	0.439336871287998	0.261615424674931	0.617058317901065	3.8	2.76	5.13	0.061188890029765	0.102755927089028	0.144322964148291	0.066145933972393	0.111080406348221	0.156014878724048	0.0674766705411798	0.113250964156535	0.159061877299172	0.0984714940529079	4.09108497756745	0.0370966274254474	0.698341293808068	0.0947909161658882	0.156706997601101	0.0762462951310264	0.177132082047101	0.243677691201717	0.157190465900168	0.201895289627224	0.269739184807295	0.181464681736352	0.00247974345512033	0.00270237126274445	0.00276494943157413
105	0.486333689213633	0.11	0.0988841529515578	0.054879073715759	0.142889232187357	0.12242421152007	0.439602879806819	0.255841328286665	0.623364431326973	4.18	2.95	5.39	0.0549199901717722	0.094367028189525	0.133814066207278	0.0587801359072277	0.100999776671345	0.143219417435463	0.0600362340760131	0.10323239654972	0.14629514227845	0.0988841529515578	4.31696448069844	-0.00995406062483733	0.677481196304073	0.0947909161658882	0.156706997601101	0.0762462951310264	0.177132082047101	0.243677691201717	0.157190465900168	0.201895289627224	0.269739184807295	0.181464681736352	0.00247974345512033	0.00270237126274445	0.00276494943157413
105	0.486333689213633	0.11	0.0991101261237327	0.0549273829394285	0.143292869308037	0.134654182174459	0.46512548800011	0.281031109758559	0.649219866241661	3.76	2.83	5.02	0.0662133127026751	0.109587509402054	0.152961706101432	0.0716413793315334	0.118571326680553	0.165501274029573	0.073316683163921	0.121291273393649	0.16921404323657	0.0991101261237327	4.05577157443342	0.0481829512709731	0.708959080194643	0.0947909161658882	0.156706997601101	0.0762462951310264	0.177132082047101	0.243677691201717	0.157190465900168	0.201895289627224	0.269739184807295	0.181464681736352	0.00247974345512033	0.00270237126274445	0.00276494943157413
105	0.486333689213633	0.11	0.100367237230489	0.0566039351352706	0.144130539325707	0.154306346157006	0.479894871977406	0.30448815797937	0.655301585975442	3.89	2.81	5.11	0.0697310676229996	0.109901094321227	0.150071121019453	0.0751894384863921	0.118503872846592	0.161818307206791	0.0767822256653744	0.121058398369405	0.16538681322275	0.100367237230489	4.141824741505	0.0195462443193063	0.682716563319359	0.0947909161658882	0.156706997601101	0.0762462951310264	0.177132082047101	0.243677691201717	0.157190465900168	0.201895289627224	0.269739184807295	0.181464681736352	0.00247974345512033	0.00270237126274445	0.00276494943157413
105	0.486333689213633	0.11	0.100649660456029	0.0564599547935136	0.144839366118544	0.108570530988071	0.4357534035336	0.240807657829576	0.630699149237624	4.08	2.91	5.08	0.0528243443330652	0.0955882717353389	0.138352199137613	0.0566749953875164	0.102556215852734	0.148437436317952	0.0580957771304384	0.105029667155975	0.151962294869509	0.100649660456029	4.26991012080226	-0.0198868693066003	0.66375123920581	0.0947909161658882	0.156706997601101	0.0762462951310264	0.177132082047101	0.243677691201717	0.157190465900168	0.201895289627224	0.269739184807295	0.181464681736352	0.00247974345512033	0.00270237126274445	0.00276494943157413
105	0.486333689213633	0.11	0.101666233455021	0.0574663472456759	0.145866119664366	0.109776822481806	0.423384664960567	0.235143454871947	0.611625875049186	4.14	3.02	5.4	0.0508960889133597	0.0916403289392887	0.132384568965218	0.0545237292451232	0.0981720322660835	0.141820335287044	0.0556841946568057	0.100368713119713	0.145088125581344	0.101666233455021	4.38895634229183	-0.02436403603282	0.672691607366842	0.0947909161658882	0.156706997601101	0.0762462951310264	0.177132082047101	0.243677691201717	0.157190465900168	0.201895289627224	0.269739184807295	0.181464681736352	0.00247974345512033	0.00270237126274445	0.00276494943157413
105	0.486333689213633	0.11	0.102322657380674	0.0576987422654866	0.146946572495862	0.131801080537227	0.473666869303154	0.283861451102466	0.663472287503841	4.17	3.11	5.74	0.0609550671977493	0.101712986161334	0.142470905124918	0.0652417979879031	0.108866061526205	0.152490325064506	0.0665937367014749	0.111134014071922	0.155526842943542	0.102322657380674	4.47312869488351	0.0485155021239675	0.755358122189347	0.0947909161658882	0.156706997601101	0.0762462951310264	0.177132082047101	0.243677691201717	0.157190465900168	0.201895289627224	0.269739184807295	0.181464681736352	0.00247974345512033	0.00270237126274445	0.00276494943157413
105	0.486333689213633	0.11	0.103229595331828	0.0563159913150183	0.150143199348637	0.130414666199375	0.512551678150725	0.305910910046144	0.719192446255306	3.82	2.98	5.2	0.0711618227494469	0.119231156760613	0.167300490771778	0.0768762264629073	0.128805601858118	0.18073497725333	0.0787038753520392	0.131962512789079	0.185183691347288	0.103229595331828	4.26621127573095	0.025779107572431	0.712068845045843	0.0947909161658882	0.156706997601101	0.0762462951310264	0.177132082047101	0.243677691201717	0.157190465900168	0.201895289627224	0.269739184807295	0.181464681736352	0.00247974345512033	0.00270237126274445	0.00276494943157413
105	0.486333689213633	0.11	0.103307648158922	0.0578883308001291	0.148726965517714	0.126145037291014	0.475007175374296	0.279811484790424	0.670202865958169	3.9	2.84	5.28	0.0639016792847612	0.108479307779176	0.153056936273591	0.0688809722618052	0.11693214127941	0.164983310297015	0.0702413823684765	0.119231661632216	0.168284828401375	0.103307648158922	4.26934356105287	-0.0130785815029147	0.665317747960419	0.0947909161658882	0.156706997601101	0.0762462951310264	0.177132082047101	0.243677691201717	0.157190465900168	0.201895289627224	0.269739184807295	0.181464681736352	0.00247974345512033	0.00270237126274445	0.00276494943157413
105	0.486333689213633	0.11	0.104376342084303	0.0572295600080701	0.151523124160536	0.136989337742566	0.493419792103019	0.300059753054223	0.686779831151815	4.11	2.84	5.03	0.0654122443516611	0.107564229059257	0.149716213766853	0.0701308401109206	0.115323512051572	0.160516183992224	0.0717594906274855	0.117929316367372	0.164229159909883	0.104376342084303	4.19226185136908	-0.000716285998829855	0.674054506119952	0.0947909161658882	0.156706997601101	0.0762462951310264	0.177132082047101	0.243677691201717	0.157190465900168	0.201895289627224	0.269739184807295	0.181464681736352	0.00247974345512033	0.00270237126274445	0.00276494943157413
105	0.486333689213633	0.11	0.111111314313479	0.0607538039797802	0.161468824647177	0.137862215134721	0.537898959626187	0.327883202992975	0.747914716259399	4.19	3.06	5.45	0.0701900088580364	0.115148114927069	0.160106220996102	0.0751003253040342	0.12320358737466	0.171306849445285	0.0767897626186823	0.126070412897116	0.175122384307906	0.111111314313479	4.36142980943531	0.0407300866386619	0.740133600171324	0.0947909161658882	0.156706997601101	0.0762462951310264	0.177132082047101	0.243677691201717	0.157190465900168	0.201895289627224	0.269739184807295	0.181464681736352	0.00247974345512033	0.00270237126274445	0.00276494943157413
105	0.486333689213633	0.12	0.0614796399346057	0.0349361682519531	0.0880231116172583	0.14647017698718	0.39935638058128	0.248841015567941	0.549871745594619	3.98	2.87	5.68	0.0557284977905064	0.0894367478852057	0.123144997979905	0.0599332716070224	0.0961848446517062	0.13243641769639	0.0608603957078117	0.0976692336564156	0.134458114124573	0.0614796399346057	4.63916297641841	-0.0305908465717205	0.675256050734688	0.0947909161658882	0.156706997601101	0.0762462951310264	0.177132082047101	0.243677691201717	0.157190465900168	0.201895289627224	0.269739184807295	0.181464681736352	0.00247974345512033	0.00270237126274445	0.00276494943157413
105	0.486333689213633	0.12	0.0680063401364773	0.0389397920439865	0.0970728882289681	0.163406160504159	0.432456048290111	0.279681659357687	0.585230437222536	4.49	3.34	5.89	0.0562335570444155	0.0869507922563607	0.117668027468306	0.0597640342831373	0.0924097710064947	0.125055507729852	0.0611331745523103	0.094634330779445	0.128019273793032	0.0680063401364773	4.92018291970111	-0.0211754055605671	0.721904445455792	0.0947909161658882	0.156706997601101	0.0762462951310264	0.177132082047101	0.243677691201717	0.157190465900168	0.201895289627224	0.269739184807295	0.181464681736352	0.00247974345512033	0.00270237126274445	0.00276494943157413
105	0.486333689213633	0.12	0.0708124658647161	0.0406997160262522	0.10092521570318	0.140734940631263	0.39070964736908	0.239978777501784	0.541440517236377	3.81	2.72	5.08	0.0559250388476295	0.0910516022905276	0.126178165733426	0.0604290515297852	0.0983845890867364	0.136340126643688	0.0616120176732295	0.100320774942156	0.138962378884753	0.0708124658647161	4.3591972841526	0.0304479780723739	0.704784965818671	0.0947909161658882	0.156706997601101	0.0762462951310264	0.177132082047101	0.243677691201717	0.157190465900168	0.201895289627224	0.269739184807295	0.181464681736352	0.00247974345512033	0.00270237126274445	0.00276494943157413
105	0.486333689213633	0.12	0.0716665127446047	0.0409736767499073	0.102359348739302	0.12326283790887	0.39001797053179	0.227616967917636	0.552418973145944	4.29	3.3	5.7	0.0477379700571338	0.0817982348562341	0.115858499655334	0.0509629572651425	0.0873241979571645	0.123685438649186	0.0522586132014112	0.0894433485566367	0.126813690952713	0.0716665127446047	4.78980420603263	-0.0367940248876692	0.695209712018835	0.0947909161658882	0.156706997601101	0.0762462951310264	0.177132082047101	0.243677691201717	0.157190465900168	0.201895289627224	0.269739184807295	0.181464681736352	0.00247974345512033	0.00270237126274445	0.00276494943157413
105	0.486333689213633	0.12	0.0717715328390935	0.0420204392885575	0.101522626389629	0.147759781007362	0.396994046015208	0.248135988196023	0.545852103834393	4.16	2.98	5.63	0.0534905731947768	0.0855798436601282	0.11766911412548	0.0572770997075842	0.0916379269377371	0.12599875416789	0.0583311553940803	0.0934327736701562	0.128392966112642	0.0717715328390935	4.6572657793908	-0.0327400001222505	0.678177847514032	0.0947909161658882	0.156706997601101	0.0762462951310264	0.177132082047101	0.243677691201717	0.157190465900168	0.201895289627224	0.269739184807295	0.181464681736352	0.00247974345512033	0.00270237126274445	0.00276494943157413
105	0.486333689213633	0.12	0.072782512697837	0.0419830748556602	0.103581950540014	0.130094687386293	0.376278066807758	0.224363095381912	0.528193038233605	4.11	3.06	5.64	0.0488201862459884	0.0818760557326319	0.114931925219275	0.0523309685702929	0.0877639687324213	0.12319696889455	0.0534281568032611	0.0895445528087066	0.125717022966745	0.072782512697837	4.67542516675628	0.0197169966241134	0.734748073662499	0.0947909161658882	0.156706997601101	0.0762462951310264	0.177132082047101	0.243677691201717	0.157190465900168	0.201895289627224	0.269739184807295	0.181464681736352	0.00247974345512033	0.00270237126274445	0.00276494943157413
105	0.486333689213633	0.12	0.0735859427794447	0.0419607888708328	0.105211096688057	0.143278749861404	0.39275364556144	0.242807756254732	0.542699534868148	4.03	2.98	5.39	0.0538760459796386	0.0871471891727365	0.120418332365834	0.0578790519565487	0.0936222508218637	0.129365449687179	0.0590978464044383	0.0956939521971436	0.132210750346599	0.0735859427794447	4.5061082096132	0.0213450163328009	0.725960048367111	0.0947909161658882	0.156706997601101	0.0762462951310264	0.177132082047101	0.243677691201717	0.157190465900168	0.201895289627224	0.269739184807295	0.181464681736352	0.00247974345512033	0.00270237126274445	0.00276494943157413
105	0.486333689213633	0.12	0.0750619761865172	0.0428915352918197	0.107232417081215	0.155080226968333	0.482454776153826	0.306633432548429	0.658276119759223	4.01	2.91	5.22	0.0682325568697579	0.10735660060748	0.146480644345202	0.0733263533342575	0.115371142311653	0.157415931289049	0.0749380894554634	0.118044418853458	0.160960545305833	0.0750619761865172	4.35206919163049	-0.0266854021548898	0.657974576229682	0.0947909161658882	0.156706997601101	0.0762462951310264	0.177132082047101	0.243677691201717	0.157190465900168	0.201895289627224	0.269739184807295	0.181464681736352	0.00247974345512033	0.00270237126274445	0.00276494943157413
105	0.486333689213633	0.12	0.0755010558099904	0.0434941105904194	0.107508001029561	0.172217665039601	0.438842180405891	0.288627266049325	0.589057094762457	3.82	2.71	6.11	0.0670347470138932	0.101922714874439	0.136810682734984	0.0724038627632533	0.110086165592564	0.147768468421874	0.0726999416144736	0.110637253654447	0.148386752340187	0.0755010558099904	4.46781648339777	-0.0718496719340784	0.610949511829553	0.0947909161658882	0.156706997601101	0.0762462951310264	0.177132082047101	0.243677691201717	0.157190465900168	0.201895289627224	0.269739184807295	0.181464681736352	0.00247974345512033	0.00270237126274445	0.00276494943157413
105	0.486333689213633	0.12	0.0755038761788361	0.0441886224758876	0.106819129881785	0.13195452490963	0.406291075596425	0.243593215996439	0.568988935196411	4.31	2.96	5.39	0.0507749777707342	0.0846879920176337	0.118601006264533	0.054169029172198	0.0903489575288835	0.126528885885569	0.0553132378474402	0.0922997250614571	0.12918184789761	0.0755038761788361	4.67541580323383	0.0690752723836561	0.782744619201368	0.0947909161658882	0.156706997601101	0.0762462951310264	0.177132082047101	0.243677691201717	0.157190465900168	0.201895289627224	0.269739184807295	0.181464681736352	0.00247974345512033	0.00270237126274445	0.00276494943157413
105	0.486333689213633	0.12	0.0755504789189644	0.0430141864854471	0.108086771352482	0.11612873292742	0.355720363617327	0.202499165710904	0.50894156152375	3.75	2.75	4.92	0.0478431702158809	0.0840437531979539	0.120244336180027	0.0517829043359538	0.0909644911122458	0.130146077888538	0.0529179584667872	0.0930513880670333	0.133103383112954	0.0755504789189644	4.22048813044515	-0.0643833832130833	0.602115052267376	0.0947909161658882	0.156706997601101	0.0762462951310264	0.177132082047101	0.243677691201717	0.157190465900168	0.201895289627224	0.269739184807295	0.181464681736352	0.00247974345512033	0.00270237126274445	0.00276494943157413
105	0.486333689213633	0.12	0.0756847600866466	0.043096509736999	0.108273010436294	0.127693970020872	0.410480116083374	0.242975481180454	0.577984750986294	4.17	3.17	5.73	0.0522645492913517	0.0882951570089743	0.124325764726597	0.0559507399127127	0.0945225670620816	0.133094394211451	0.0571542022233189	0.096598927443847	0.135952125337508	0.0756847600866466	4.74250390898207	0.0118889009698738	0.74015461324969	0.0947909161658882	0.156706997601101	0.0762462951310264	0.177132082047101	0.243677691201717	0.157190465900168	0.201895289627224	0.269739184807295	0.181464681736352	0.00247974345512033	0.00270237126274445	0.00276494943157413
105	0.486333689213633	0.12	0.0758908194847663	0.0435629206167975	0.108218718352735	0.163457532778568	0.458456664425502	0.296527424045783	0.62038590480522	4.07	3.09	5.29	0.0651318455243297	0.100699383010021	0.136266920495712	0.0698899943305883	0.108055886502328	0.146221778674067	0.0716787211685869	0.110745424870402	0.149924812866982	0.0758908194847663	4.43874550071629	-0.00393194153539976	0.689689302803202	0.0947909161658882	0.156706997601101	0.0762462951310264	0.177132082047101	0.243677691201717	0.157190465900168	0.201895289627224	0.269739184807295	0.181464681736352	0.00247974345512033	0.00270237126274445	0.00276494943157413
105	0.486333689213633	0.12	0.0764006132009746	0.0433487337392935	0.109452492662656	0.164351396296894	0.498237208190547	0.322830270818009	0.673644145563084	3.63	2.97	5.04	0.0786159909795696	0.121331285834949	0.164046580690329	0.0854114830534921	0.131819047687681	0.17822661232187	0.0875877203507116	0.135158793512528	0.182886591284205	0.0764006132009746	4.34478227667532	-0.0542862544066087	0.624049911160504	0.0947909161658882	0.156706997601101	0.0762462951310264	0.177132082047101	0.243677691201717	0.157190465900168	0.201895289627224	0.269739184807295	0.181464681736352	0.00247974345512033	0.00270237126274445	0.00276494943157413
105	0.486333689213633	0.12	0.0770492564882007	0.0449037202709595	0.109194792705442	0.116903822324468	0.369746136966743	0.211082007335048	0.528410266598439	4.33	3.14	5.74	0.0438954775199735	0.076890415475151	0.109885353430329	0.0468178706224334	0.0820094854232479	0.117201100224062	0.0478243143584678	0.0837310163631628	0.119661721733684	0.0770492564882007	4.76495217005563	0.026570116887733	0.751828146942735	0.0947909161658882	0.156706997601101	0.0762462951310264	0.177132082047101	0.243677691201717	0.157190465900168	0.201895289627224	0.269739184807295	0.181464681736352	0.00247974345512033	0.00270237126274445	0.00276494943157413
105	0.486333689213633	0.12	0.0774429318313592	0.0449043943749291	0.109981469287789	0.108654045051492	0.356071405350033	0.196842188325318	0.515300622374748	4.01	3	5.4	0.0438009484450333	0.0792323302294917	0.11466371201395	0.0470707556264715	0.0851471437571392	0.123223531887807	0.0481274284385336	0.0870114938556071	0.125991274925829	0.0774429318313592	4.52524181186193	0.0112878096109714	0.713539196637875	0.0947909161658882	0.156706997601101	0.0762462951310264	0.177132082047101	0.243677691201717	0.157190465900168	0.201895289627224	0.269739184807295	0.181464681736352	0.00247974345512033	0.00270237126274445	0.00276494943157413
105	0.486333689213633	0.12	0.077467506784254	0.0439235542454598	0.111011459323048	0.115810547997699	0.365684021269965	0.207926507914413	0.523441534625517	3.89	3	5.17	0.0476021572562817	0.0837187545792264	0.119835351902171	0.0513263788758216	0.0902686089080188	0.129210838940216	0.0526364853791165	0.0925915311599965	0.13251108299493	0.077467506784254	4.40020882403999	0.0614638134538502	0.756341077261611	0.0947909161658882	0.156706997601101	0.0762462951310264	0.177132082047101	0.243677691201717	0.157190465900168	0.201895289627224	0.269739184807295	0.181464681736352	0.00247974345512033	0.00270237126274445	0.00276494943157413
105	0.486333689213633	0.12	0.0780935901894753	0.0444920424219006	0.11169513795705	0.160377812863919	0.451815629416265	0.290410801321315	0.613220457511215	3.75	2.92	5.09	0.0687139139411394	0.106903807075072	0.145093700209005	0.0743856550741474	0.115727794606654	0.157069934139162	0.0762095618338208	0.118516608070058	0.160898489459328	0.0780935901894753	4.29129651876394	0.0315641128252437	0.708643640211101	0.0947909161658882	0.156706997601101	0.0762462951310264	0.177132082047101	0.243677691201717	0.157190465900168	0.201895289627224	0.269739184807295	0.181464681736352	0.00247974345512033	0.00270237126274445	0.00276494943157413
105	0.486333689213633	0.12	0.0782570374757121	0.0458647746275428	0.110649300323881	0.161281968016813	0.446908229511227	0.287790381509908	0.606026077512546	3.95	2.9	5.4	0.0649785383474391	0.100904843923985	0.136831149500531	0.0699476786980216	0.108621396869988	0.147295115041954	0.0712670225679176	0.110764916997505	0.150194202079132	0.0782570374757121	4.46396609444966	0.00706962950938699	0.697572300751464	0.0947909161658882	0.156706997601101	0.0762462951310264	0.177132082047101	0.243677691201717	0.157190465900168	0.201895289627224	0.269739184807295	0.181464681736352	0.00247974345512033	0.00270237126274445	0.00276494943157413
105	0.486333689213633	0.12	0.0804166033946368	0.0461069552899664	0.114726251499307	0.112959229237621	0.364183371199349	0.204846419640448	0.523520322758251	4.16	3.08	5.63	0.044118517986408	0.0784354964114621	0.112752474836516	0.0472368147151181	0.0839793170799162	0.120721819444714	0.0482007224360132	0.085705884701747	0.123263855098776	0.0804166033946368	4.57444113713913	-0.0479583940100718	0.659917033563726	0.0947909161658882	0.156706997601101	0.0762462951310264	0.177132082047101	0.243677691201717	0.157190465900168	0.201895289627224	0.269739184807295	0.181464681736352	0.00247974345512033	0.00270237126274445	0.00276494943157413
105	0.486333689213633	0.12	0.080530632695241	0.0466234935012592	0.114437771889223	0.121835291350409	0.391430605444517	0.22735588312087	0.555505327768165	4.15	3.16	5.71	0.0490803375244205	0.0844998861207903	0.11991943471716	0.0525629700416758	0.0904958116981603	0.128428653354645	0.0537115097184142	0.0924472248563392	0.131176481504372	0.080530632695241	4.63129575970513	0.055603501733049	0.769177743928541	0.0947909161658882	0.156706997601101	0.0762462951310264	0.177132082047101	0.243677691201717	0.157190465900168	0.201895289627224	0.269739184807295	0.181464681736352	0.00247974345512033	0.00270237126274445	0.00276494943157413
105	0.486333689213633	0.12	0.0815715107721695	0.0466869500005354	0.116456071543804	0.1349745844201	0.390227918811595	0.235989617449747	0.544466220173444	3.9	2.9	5.14	0.0538608120990753	0.0890632089583359	0.124265605817597	0.0580534840593351	0.0959961311393735	0.133938778219412	0.0593915605045823	0.0983025160763646	0.137057803387284	0.0815715107721695	4.29866424110949	-0.0413927688381741	0.635142961711318	0.0947909161658882	0.156706997601101	0.0762462951310264	0.177132082047101	0.243677691201717	0.157190465900168	0.201895289627224	0.269739184807295	0.181464681736352	0.00247974345512033	0.00270237126274445	0.00276494943157413
105	0.486333689213633	0.12	0.0816243700438633	0.0463954748258335	0.116853265261893	0.146560028656392	0.404069044165992	0.251832204070717	0.556305884261267	4.19	2.93	5.33	0.0538996515007909	0.0864829053264721	0.119066159152153	0.0576691368939906	0.0925311085951857	0.127393080296381	0.0588821744953804	0.0945817754531163	0.130064974115521	0.0816243700438633	4.35946373784179	0.0688169764188232	0.753931105414202	0.0947909161658882	0.156706997601101	0.0762462951310264	0.177132082047101	0.243677691201717	0.157190465900168	0.201895289627224	0.269739184807295	0.181464681736352	0.00247974345512033	0.00270237126274445	0.00276494943157413
105	0.486333689213633	0.12	0.0816636562949158	0.0472635003966936	0.116063812193138	0.141576738202034	0.438112555707474	0.269680034741235	0.606545076673714	4.18	3.07	5.87	0.0578193262781066	0.0939312130736402	0.130043099869174	0.0618747798478062	0.100519558145899	0.139164336443993	0.0629586310964441	0.102320369870915	0.141634083095056	0.0816636562949158	4.69851147551468	0.030076303746296	0.749692409730804	0.0947909161658882	0.156706997601101	0.0762462951310264	0.177132082047101	0.243677691201717	0.157190465900168	0.201895289627224	0.269739184807295	0.181464681736352	0.00247974345512033	0.00270237126274445	0.00276494943157413
105	0.486333689213633	0.12	0.0817289386686801	0.0475974200439119	0.115860457293448	0.11728492517764	0.378583246997225	0.216426125138355	0.540740368856095	4.13	3.05	5.42	0.0468883082082429	0.0820193401158729	0.117150372023503	0.0502355259844352	0.087874458453863	0.125513390923291	0.0513856828541975	0.0899026183968999	0.128338056432089	0.0817289386686801	4.41134068740495	0.0156155703380314	0.70752922134725	0.0947909161658882	0.156706997601101	0.0762462951310264	0.177132082047101	0.243677691201717	0.157190465900168	0.201895289627224	0.269739184807295	0.181464681736352	0.00247974345512033	0.00270237126274445	0.00276494943157413
105	0.486333689213633	0.12	0.081749260126883	0.0477867964470528	0.115711723806713	0.13544327105829	0.419571197603566	0.254066944098926	0.585075451108206	3.67	2.96	4.97	0.0612094489053395	0.101082499626035	0.140955550346731	0.0664103719300085	0.109671407206451	0.152932442482893	0.0681825679186659	0.11250800404232	0.157077894185204	0.081749260126883	4.28234846530596	0.00934231833991909	0.681032716104315	0.0947909161658882	0.156706997601101	0.0762462951310264	0.177132082047101	0.243677691201717	0.157190465900168	0.201895289627224	0.269739184807295	0.181464681736352	0.00247974345512033	0.00270237126274445	0.00276494943157413
105	0.486333689213633	0.12	0.0819780409378082	0.0471553258952006	0.116800755980416	0.121927048274823	0.392436137663365	0.228010428405181	0.55686184692155	4.18	3.03	5.31	0.0488979866018375	0.0841599094206346	0.119421832239432	0.0523291954600821	0.0900654741847733	0.127801752909465	0.0535731088589266	0.0922703755251178	0.130793311537821	0.0819780409378082	4.47280627568645	0.000598968920352309	0.696886301024898	0.0947909161658882	0.156706997601101	0.0762462951310264	0.177132082047101	0.243677691201717	0.157190465900168	0.201895289627224	0.269739184807295	0.181464681736352	0.00247974345512033	0.00270237126274445	0.00276494943157413
105	0.486333689213633	0.12	0.0820224848327295	0.0470983629572929	0.116946606708166	0.101319470716332	0.347949442114691	0.186157154345301	0.509741729884081	3.83	2.77	5.2	0.0431475150267041	0.080647739996762	0.11814796496682	0.0465919329504238	0.0870857589876683	0.127579585024913	0.0474665634833342	0.0887641414865357	0.130072601868594	0.0820224848327295	4.29428820510106	0.018014909983829	0.695325490603433	0.0947909161658882	0.156706997601101	0.0762462951310264	0.177132082047101	0.243677691201717	0.157190465900168	0.201895289627224	0.269739184807295	0.181464681736352	0.00247974345512033	0.00270237126274445	0.00276494943157413
105	0.486333689213633	0.12	0.0822621994318582	0.0479431577998661	0.11658124106385	0.177543685966322	0.452643051772936	0.300537479897355	0.604748623648517	4.38	3.13	5.71	0.0617812522849586	0.0930494745153529	0.124317696745747	0.0658131632162764	0.099121983238896	0.132430803261516	0.0671987517362141	0.101159947970882	0.135186672756731	0.0822621994318582	4.6012803730909	0.0555125167256809	0.765183393301439	0.0947909161658882	0.156706997601101	0.0762462951310264	0.177132082047101	0.243677691201717	0.157190465900168	0.201895289627224	0.269739184807295	0.181464681736352	0.00247974345512033	0.00270237126274445	0.00276494943157413
105	0.486333689213633	0.12	0.0827071747926147	0.0480144231882882	0.117399926396941	0.126383940687393	0.406815763064762	0.239823022530235	0.573808503599289	3.81	2.82	5.11	0.0558705861324193	0.0947742001186319	0.133677814104844	0.0603678396613401	0.102402965725708	0.144438091790075	0.0617092104994526	0.104681249185524	0.147530458059009	0.0827071747926147	4.27041904996044	0.000448416232181791	0.672394883600614	0.0947909161658882	0.156706997601101	0.0762462951310264	0.177132082047101	0.243677691201717	0.157190465900168	0.201895289627224	0.269739184807295	0.181464681736352	0.00247974345512033	0.00270237126274445	0.00276494943157413
105	0.486333689213633	0.12	0.0828823730269014	0.0482432328426723	0.117521513211131	0.125313725849017	0.396221215429317	0.232784350950765	0.559658079907869	4.02	2.93	5.22	0.0517167531577943	0.0880268570913224	0.124336961024851	0.055567339723524	0.0945809234748995	0.133594507226275	0.0568676283011199	0.0967153723301294	0.136770251880489	0.0828823730269014	4.40513698853057	0.0464100325433606	0.733361618252903	0.0947909161658882	0.156706997601101	0.0762462951310264	0.177132082047101	0.243677691201717	0.157190465900168	0.201895289627224	0.269739184807295	0.181464681736352	0.00247974345512033	0.00270237126274445	0.00276494943157413
105	0.486333689213633	0.12	0.0831535171034314	0.0474553592962647	0.118851674910598	0.13443581388877	0.420263093292823	0.253768987519998	0.586757199065647	4.38	3.19	5.44	0.0521584262987847	0.0863788037767442	0.120599181254704	0.0555613603201108	0.0920143528327974	0.128467345345484	0.0569591492379004	0.0943778906056951	0.131829435752951	0.0831535171034314	4.6086198341625	0.0264490222285373	0.745637822932769	0.0947909161658882	0.156706997601101	0.0762462951310264	0.177132082047101	0.243677691201717	0.157190465900168	0.201895289627224	0.269739184807295	0.181464681736352	0.00247974345512033	0.00270237126274445	0.00276494943157413
105	0.486333689213633	0.12	0.0834866705737638	0.0489192549044424	0.118054086243085	0.130499591037941	0.390503576049559	0.233126744738349	0.547880407360768	3.87	3.09	5.2	0.0536259163381802	0.0898271544197863	0.126028392501392	0.0578541895138618	0.0969098072379831	0.135965424962104	0.0593574820334596	0.0994997180584506	0.139597626099908	0.0834866705737638	4.34981727629779	0.0149313542284729	0.695484380632761	0.0947909161658882	0.156706997601101	0.0762462951310264	0.177132082047101	0.243677691201717	0.157190465900168	0.201895289627224	0.269739184807295	0.181464681736352	0.00247974345512033	0.00270237126274445	0.00276494943157413
105	0.486333689213633	0.12	0.0835856069608605	0.048443209872579	0.118728004049142	0.163403828377216	0.470088175811011	0.304018012883049	0.636158338738973	3.9	2.98	5.26	0.069364624363639	0.107255124206942	0.145145624050245	0.0747612747949039	0.11559970067682	0.156438126558736	0.0765556320664473	0.118260047549461	0.160039350247098	0.0835856069608605	4.37621681211406	0.00426745843777022	0.693680630723207	0.0947909161658882	0.156706997601101	0.0762462951310264	0.177132082047101	0.243677691201717	0.157190465900168	0.201895289627224	0.269739184807295	0.181464681736352	0.00247974345512033	0.00270237126274445	0.00276494943157413
105	0.486333689213633	0.12	0.0836064927338642	0.0479004929609163	0.119312492506812	0.145663988891459	0.491549913675807	0.305687598429285	0.677412228922328	3.88	3.05	5.12	0.0700280568404887	0.11260609024278	0.155184123645071	0.075512535164445	0.121425207735769	0.167337880307093	0.0775271298796724	0.124693639526697	0.171910035937981	0.0836064927338642	4.33801636268171	0.015455959431688	0.704451077999454	0.0947909161658882	0.156706997601101	0.0762462951310264	0.177132082047101	0.243677691201717	0.157190465900168	0.201895289627224	0.269739184807295	0.181464681736352	0.00247974345512033	0.00270237126274445	0.00276494943157413
105	0.486333689213633	0.12	0.0837609598007266	0.0484713649316985	0.119050554669755	0.135600752519828	0.419540875471804	0.254159773312784	0.584921977630823	3.76	2.79	5.3	0.0599047255747666	0.0988845743956744	0.137864423216582	0.0648186090999637	0.106995909125229	0.149173209150494	0.0660001572318833	0.108983519203321	0.151968925155597	0.0837609598007266	4.3541809513925	0.0221378215978138	0.70266665805771	0.0947909161658882	0.156706997601101	0.0762462951310264	0.177132082047101	0.243677691201717	0.157190465900168	0.201895289627224	0.269739184807295	0.181464681736352	0.00247974345512033	0.00270237126274445	0.00276494943157413
105	0.486333689213633	0.12	0.0839243872597365	0.0486617179359726	0.1191870565835	0.117113071037652	0.387820559812449	0.22156883898207	0.554072280642829	4.14	3	5.62	0.0479165434492258	0.0838701903667063	0.119823837284187	0.0513268518895252	0.0898393859202249	0.128351919950925	0.0522994802474045	0.091591099294601	0.13093068881135	0.0839243872597365	4.53162625387086	0.0353998980588441	0.736856972579826	0.0947909161658882	0.156706997601101	0.0762462951310264	0.177132082047101	0.243677691201717	0.157190465900168	0.201895289627224	0.269739184807295	0.181464681736352	0.00247974345512033	0.00270237126274445	0.00276494943157413
105	0.486333689213633	0.12	0.0841169967951013	0.0489032073832803	0.119330786206922	0.136764077733881	0.452046497671514	0.274730752288185	0.629362243054842	4.01	2.99	5.29	0.0611068304755004	0.100546183746044	0.139985537016588	0.0656653586865197	0.108046861027947	0.150428363369375	0.0671737283126277	0.110612268568002	0.153989046231385	0.0841169967951013	4.47965476399731	-0.0111573618893143	0.690799637004261	0.0947909161658882	0.156706997601101	0.0762462951310264	0.177132082047101	0.243677691201717	0.157190465900168	0.201895289627224	0.269739184807295	0.181464681736352	0.00247974345512033	0.00270237126274445	0.00276494943157413
105	0.486333689213633	0.12	0.0848731446417066	0.0489934352725885	0.120752854010825	0.13890130808485	0.422271869142991	0.258118081090553	0.586425657195429	3.83	2.99	5.22	0.0598517569873221	0.0979153152996751	0.135978873612028	0.0646329241396805	0.10573713228197	0.146841340424259	0.0661991253910855	0.108286528613644	0.150470158688404	0.0848731446417066	4.31504013129479	0.0617418320790996	0.744371437378958	0.0947909161658882	0.156706997601101	0.0762462951310264	0.177132082047101	0.243677691201717	0.157190465900168	0.201895289627224	0.269739184807295	0.181464681736352	0.00247974345512033	0.00270237126274445	0.00276494943157413
105	0.486333689213633	0.12	0.0854457295065737	0.0486837470812248	0.122207711931923	0.138096641019837	0.439599588161307	0.268132620546309	0.611066555776304	4.16	2.98	5.78	0.0577256552068902	0.0946403843127614	0.131555113418633	0.0618029535565997	0.101325056515984	0.140847159475368	0.0628507218212349	0.103010418555141	0.143133115460694	0.0854457295065737	4.6209095158446	0.0179936520584326	0.73469685894575	0.0947909161658882	0.156706997601101	0.0762462951310264	0.177132082047101	0.243677691201717	0.157190465900168	0.201895289627224	0.269739184807295	0.181464681736352	0.00247974345512033	0.00270237126274445	0.00276494943157413
105	0.486333689213633	0.12	0.0857791300006772	0.049002554719461	0.122555705281893	0.135428964931161	0.423898035505622	0.256676800464185	0.591119270547058	4.13	2.95	5.55	0.0556196330948164	0.0918550221983382	0.12809041130186	0.0595914884702937	0.0984144840894497	0.137237479708606	0.060734196724377	0.100250308157089	0.139954896539189	0.0857791300006772	4.56650368279818	0.00355271247562997	0.710091111071381	0.0947909161658882	0.156706997601101	0.0762462951310264	0.177132082047101	0.243677691201717	0.157190465900168	0.201895289627224	0.269739184807295	0.181464681736352	0.00247974345512033	0.00270237126274445	0.00276494943157413
105	0.486333689213633	0.12	0.0857889305725257	0.0497173526495244	0.121860508495527	0.147904141565341	0.425743972966334	0.266197198044975	0.585290747887694	4.19	2.72	5.41	0.0569800819676827	0.0911314118068589	0.125282741646035	0.0609656966024346	0.0975058267961006	0.134045956989767	0.0618654342888476	0.0988946437145895	0.136044143972767	0.0857889305725257	4.45656425260786	-0.0159180159277038	0.677079441948672	0.0947909161658882	0.156706997601101	0.0762462951310264	0.177132082047101	0.243677691201717	0.157190465900168	0.201895289627224	0.269739184807295	0.181464681736352	0.00247974345512033	0.00270237126274445	0.00276494943157413
105	0.486333689213633	0.12	0.0858684433350556	0.0491602758965489	0.122576610773562	0.129918143447681	0.416950194217158	0.248483212358876	0.58541717607544	3.9	2.8	5.03	0.0567415194580245	0.0952112109852754	0.133680902512526	0.0611621696172179	0.102628979473312	0.144095789329406	0.0625307504193472	0.104994907219316	0.147350904252016	0.0858684433350556	4.3350020262897	-0.0328646487416052	0.641945819961878	0.0947909161658882	0.156706997601101	0.0762462951310264	0.177132082047101	0.243677691201717	0.157190465900168	0.201895289627224	0.269739184807295	0.181464681736352	0.00247974345512033	0.00270237126274445	0.00276494943157413
105	0.486333689213633	0.12	0.0858819082360881	0.0489150303747629	0.122848786097413	0.166698328164348	0.532891546983335	0.346871479642212	0.718911614324459	3.9	2.71	5.05	0.079243135292235	0.121739605104593	0.164236074916952	0.085421264132273	0.131230937855346	0.177040611578419	0.0871039399240771	0.13378654458287	0.180501547234599	0.0858819082360881	4.1981328031532	0.0106627529069623	0.676789547953319	0.0947909161658882	0.156706997601101	0.0762462951310264	0.177132082047101	0.243677691201717	0.157190465900168	0.201895289627224	0.269739184807295	0.181464681736352	0.00247974345512033	0.00270237126274445	0.00276494943157413
105	0.486333689213633	0.12	0.0862412810712964	0.0489899273553871	0.123492634787206	0.135805390769049	0.440137217725099	0.266788422758499	0.613486012691698	3.88	2.92	5.38	0.0611357771058124	0.100859439703543	0.140583102301273	0.0659262500021915	0.108762576542836	0.151598903083481	0.0672852929665624	0.111020856938714	0.154737260660363	0.0862412810712964	4.4483492518225	-0.0216708963618716	0.672656272778802	0.0947909161658882	0.156706997601101	0.0762462951310264	0.177132082047101	0.243677691201717	0.157190465900168	0.201895289627224	0.269739184807295	0.181464681736352	0.00247974345512033	0.00270237126274445	0.00276494943157413
105	0.486333689213633	0.12	0.0865623336568346	0.049908192945911	0.123216474367758	0.143119854948046	0.436124992093586	0.269512894392038	0.602737089795134	4.05	2.83	5.28	0.05948264173912	0.0962546401228724	0.133026638506625	0.0638630266506905	0.10334296641329	0.142822906175889	0.0651137512206333	0.105363865343406	0.145686439431466	0.0865623336568346	4.32860730462347	0.00623869743037588	0.685061561565845	0.0947909161658882	0.156706997601101	0.0762462951310264	0.177132082047101	0.243677691201717	0.157190465900168	0.201895289627224	0.269739184807295	0.181464681736352	0.00247974345512033	0.00270237126274445	0.00276494943157413
105	0.486333689213633	0.12	0.0866162447884258	0.049157631594281	0.124074857982571	0.138568967709107	0.41710458314255	0.254733873411267	0.579475292873833	4.07	3.09	5.34	0.0560109319464626	0.0917130341092739	0.127415136272085	0.0601099739726843	0.0984248592495083	0.136739744526332	0.0616048358615899	0.100858691715143	0.140170224200642	0.0866162447884258	4.35645132181434	-0.0291117841645496	0.661181842007147	0.0947909161658882	0.156706997601101	0.0762462951310264	0.177132082047101	0.243677691201717	0.157190465900168	0.201895289627224	0.269739184807295	0.181464681736352	0.00247974345512033	0.00270237126274445	0.00276494943157413
105	0.486333689213633	0.12	0.0868730756161533	0.0495244612723154	0.124221689959991	0.131633914563337	0.421297299581966	0.252353730280273	0.590240868883659	3.8	2.91	5.08	0.0589021883482843	0.0983355104877576	0.137768832627231	0.0636581903631358	0.106275519155107	0.148892847947078	0.0651946234691196	0.108815739953616	0.152574412392278	0.0868730756161533	4.31272865966633	0.00652302874132554	0.684329476369609	0.0947909161658882	0.156706997601101	0.0762462951310264	0.177132082047101	0.243677691201717	0.157190465900168	0.201895289627224	0.269739184807295	0.181464681736352	0.00247974345512033	0.00270237126274445	0.00276494943157413
105	0.486333689213633	0.12	0.0874221046179427	0.0499676741986792	0.124876535037206	0.121404626947124	0.408154068794769	0.2367242254449	0.579583912144638	4.29	3.11	5.55	0.0495638601093995	0.0854567847072114	0.121349709305023	0.0529024630602857	0.0912131215414893	0.129523780022693	0.0541074583525507	0.0932363248073671	0.132392034395707	0.0874221046179427	4.49941618436763	0.00571586686278512	0.711824507599331	0.0947909161658882	0.156706997601101	0.0762462951310264	0.177132082047101	0.243677691201717	0.157190465900168	0.201895289627224	0.269739184807295	0.181464681736352	0.00247974345512033	0.00270237126274445	0.00276494943157413
105	0.486333689213633	0.12	0.087493523106797	0.0501391953240191	0.124847850889575	0.138898919265982	0.421649238549877	0.2577358547995	0.585562622300253	3.81	2.71	5.27	0.0600942379673177	0.0983126298041313	0.136531021640945	0.0649380885937512	0.106237045015488	0.147536001437224	0.0660400259002927	0.108043455735151	0.149971106771045	0.087493523106797	4.19695720675122	0.00562957697710781	0.672881448730363	0.0947909161658882	0.156706997601101	0.0762462951310264	0.177132082047101	0.243677691201717	0.157190465900168	0.201895289627224	0.269739184807295	0.181464681736352	0.00247974345512033	0.00270237126274445	0.00276494943157413
105	0.486333689213633	0.12	0.0875655079269179	0.0512169962798426	0.123914019573993	0.131543028426027	0.42031789277268	0.251700032242614	0.588935753302746	4.26	2.98	5.89	0.0530543801560407	0.0885963544416753	0.12413832872731	0.0566694473279246	0.0946332126906774	0.13259697805343	0.0575353839211402	0.0960290106464527	0.134646436290132	0.0875655079269179	4.62049011103321	-0.0512890058334949	0.660070545008294	0.0947909161658882	0.156706997601101	0.0762462951310264	0.177132082047101	0.243677691201717	0.157190465900168	0.201895289627224	0.269739184807295	0.181464681736352	0.00247974345512033	0.00270237126274445	0.00276494943157413
105	0.486333689213633	0.12	0.0877975936944529	0.0515027446139835	0.124092442774922	0.113953541995645	0.375165300097879	0.211832857567673	0.538497742628085	3.77	2.86	5.2	0.0497979150553721	0.0881942960148616	0.126590676974351	0.0538655117492247	0.0953981885169434	0.136930865284662	0.055007403017585	0.097471445024712	0.139896236762263	0.0877975936944529	4.22379210573052	-0.0323847275531439	0.641440126303977	0.0947909161658882	0.156706997601101	0.0762462951310264	0.177132082047101	0.243677691201717	0.157190465900168	0.201895289627224	0.269739184807295	0.181464681736352	0.00247974345512033	0.00270237126274445	0.00276494943157413
105	0.486333689213633	0.12	0.0879314267187581	0.05078835220454	0.125074501232976	0.137934734233053	0.441476300550168	0.26916010070485	0.613792500395486	4.02	3.11	5.38	0.0597985307004881	0.0980815285878345	0.136364526475181	0.0642508887007708	0.105384284581544	0.146517680462317	0.0658859012593894	0.108057004517396	0.150143915239551	0.0879314267187581	4.4886608961085	-0.0301207250861507	0.67160929587758	0.0947909161658882	0.156706997601101	0.0762462951310264	0.177132082047101	0.243677691201717	0.157190465900168	0.201895289627224	0.269739184807295	0.181464681736352	0.00247974345512033	0.00270237126274445	0.00276494943157413
105	0.486333689213633	0.12	0.0880024540586191	0.0512509463624605	0.124753961754778	0.133223221527886	0.435430148805453	0.262022749190438	0.608837548420469	3.98	3.12	5.16	0.0586827308173935	0.0975191287438813	0.136355526670369	0.0631106737702434	0.104877496919235	0.146644320068226	0.0648547729214442	0.107695189816877	0.150706114385685	0.0880024540586191	4.42911340755271	-0.0357285041110907	0.658986215164605	0.0947909161658882	0.156706997601101	0.0762462951310264	0.177132082047101	0.243677691201717	0.157190465900168	0.201895289627224	0.269739184807295	0.181464681736352	0.00247974345512033	0.00270237126274445	0.00276494943157413
105	0.486333689213633	0.12	0.0883246232742118	0.0510741749364737	0.12557507161195	0.148548824658749	0.462029657824462	0.289326380069405	0.634732935579519	3.75	2.84	4.8	0.0683226544460858	0.109105476824517	0.149888299202949	0.0739442112231328	0.11808262558474	0.162221039946348	0.075918327054751	0.121214632171711	0.166465440521914	0.0883246232742118	4.09120604493377	-0.0185838237235122	0.640728534226817	0.0947909161658882	0.156706997601101	0.0762462951310264	0.177132082047101	0.243677691201717	0.157190465900168	0.201895289627224	0.269739184807295	0.181464681736352	0.00247974345512033	0.00270237126274445	0.00276494943157413
105	0.486333689213633	0.12	0.0883256511377672	0.0511303713375404	0.125520930937994	0.152421205841893	0.444911374985497	0.281106691226203	0.60871605874479	3.96	2.95	5.25	0.0632447870479858	0.100098382729502	0.136951978411017	0.0680531183701856	0.107708593965008	0.147364069559831	0.0696395317274437	0.110221660215393	0.150771244102725	0.0883256511377672	4.33386346416194	-0.0557230700382089	0.6248925302571	0.0947909161658882	0.156706997601101	0.0762462951310264	0.177132082047101	0.243677691201717	0.157190465900168	0.201895289627224	0.269739184807295	0.181464681736352	0.00247974345512033	0.00270237126274445	0.00276494943157413
105	0.486333689213633	0.12	0.0884085891510568	0.0516348476230041	0.125182330679109	0.148863355489796	0.460185180325098	0.288384914059485	0.631985446590711	3.98	3.14	5.43	0.0646002167407961	0.103084665461286	0.141569114181776	0.0694763421710302	0.110865657292007	0.152254972412984	0.071186179570941	0.113543836909594	0.156068268206582	0.0884085891510568	4.52136124937707	0.103064511488982	0.808649233309833	0.0947909161658882	0.156706997601101	0.0762462951310264	0.177132082047101	0.243677691201717	0.157190465900168	0.201895289627224	0.269739184807295	0.181464681736352	0.00247974345512033	0.00270237126274445	0.00276494943157413
105	0.486333689213633	0.12	0.0886464999179346	0.051356638864327	0.125936360971542	0.145556596388847	0.429423672806834	0.266982113985969	0.591865231627699	3.91	2.81	5.17	0.0608553563267218	0.0978819525908871	0.134908548855052	0.065582431452184	0.105485150916437	0.145387870380689	0.0669217409653357	0.10763286121437	0.148337051441922	0.0886464999179346	4.31292194799824	-0.0215599889852019	0.658409853472818	0.0947909161658882	0.156706997601101	0.0762462951310264	0.177132082047101	0.243677691201717	0.157190465900168	0.201895289627224	0.269739184807295	0.181464681736352	0.00247974345512033	0.00270237126274445	0.00276494943157413
105	0.486333689213633	0.12	0.0886908072494442	0.0518272581925191	0.125554356306369	0.131620563293149	0.438185884472819	0.262459595479146	0.613912173466491	4.02	2.95	5.48	0.058280704705109	0.0973017659814861	0.136322827257863	0.0626164401000842	0.104540434643681	0.146464429187278	0.0638339689063287	0.106657023167281	0.149349500632479	0.0886908072494442	4.51790239285631	0.0341813396482918	0.735964404593477	0.0947909161658882	0.156706997601101	0.0762462951310264	0.177132082047101	0.243677691201717	0.157190465900168	0.201895289627224	0.269739184807295	0.181464681736352	0.00247974345512033	0.00270237126274445	0.00276494943157413
105	0.486333689213633	0.12	0.0887662264737623	0.0513854612703029	0.126146991677222	0.149213024131253	0.473278123468715	0.296833291627213	0.649722955310216	3.83	3.03	5.5	0.0688118388878381	0.109715247244463	0.150618655601088	0.0743065454425204	0.118476139235235	0.16264573302795	0.0758899825634103	0.121080384802508	0.16610674580952	0.0887662264737623	4.41273992977164	-0.0312452270530156	0.664678466409512	0.0947909161658882	0.156706997601101	0.0762462951310264	0.177132082047101	0.243677691201717	0.157190465900168	0.201895289627224	0.269739184807295	0.181464681736352	0.00247974345512033	0.00270237126274445	0.00276494943157413
105	0.486333689213633	0.12	0.088817236706549	0.0511119539058611	0.126522519507237	0.159856121566051	0.443903652338026	0.285017379459575	0.602789925216477	4.08	3.11	5.22	0.0624363556770228	0.0972422326535267	0.13204810963003	0.0669772065572482	0.104314433984815	0.141651661412382	0.0687241669656942	0.107044504086366	0.145427969977026	0.088817236706549	4.31469928915908	-0.0253370888903987	0.658373046408797	0.0947909161658882	0.156706997601101	0.0762462951310264	0.177132082047101	0.243677691201717	0.157190465900168	0.201895289627224	0.269739184807295	0.181464681736352	0.00247974345512033	0.00270237126274445	0.00276494943157413
105	0.486333689213633	0.12	0.0891928346160291	0.0518445787483301	0.126541090483728	0.14066926731486	0.471138446373805	0.289329786213703	0.652947106533907	4.32	3.02	5.52	0.060212307976036	0.0980484367117923	0.135884565447549	0.064226162784162	0.104584512181304	0.144942861578447	0.0655305262020228	0.106759251878744	0.14811396275433	0.0891928346160291	4.65964107821867	-0.0471422881897424	0.676733224485518	0.0947909161658882	0.156706997601101	0.0762462951310264	0.177132082047101	0.243677691201717	0.157190465900168	0.201895289627224	0.269739184807295	0.181464681736352	0.00247974345512033	0.00270237126274445	0.00276494943157413
105	0.486333689213633	0.12	0.0895818747924531	0.0512337207039237	0.127930028880983	0.146407599073444	0.467081327926775	0.29099670628485	0.643165949568699	3.84	2.97	5.24	0.0673880469566674	0.1081651365088	0.148942226060933	0.0727598744037355	0.116787503165122	0.160815131926509	0.0744449776775582	0.119496982602459	0.164545724395725	0.0895818747924531	4.38574056355234	0.0113865634304001	0.704621625199895	0.0947909161658882	0.156706997601101	0.0762462951310264	0.177132082047101	0.243677691201717	0.157190465900168	0.201895289627224	0.269739184807295	0.181464681736352	0.00247974345512033	0.00270237126274445	0.00276494943157413
105	0.486333689213633	0.12	0.0895980755681808	0.0510132436445573	0.128182907491804	0.119397113241706	0.382041015506976	0.220050871527308	0.544031159486644	4.03	2.78	5.32	0.0488086433041232	0.0847390584004614	0.1206694734968	0.0524329245843035	0.0910313493200689	0.129629774055834	0.0533497045889363	0.0926909860543674	0.131858575824299	0.0895980755681808	4.29419547586108	0.108888971182349	0.787316229038094	0.0947909161658882	0.156706997601101	0.0762462951310264	0.177132082047101	0.243677691201717	0.157190465900168	0.201895289627224	0.269739184807295	0.181464681736352	0.00247974345512033	0.00270237126274445	0.00276494943157413
105	0.486333689213633	0.12	0.0899353716081447	0.052145696039786	0.127725047176503	0.149498358147412	0.467278720307669	0.293266065823321	0.641291374792017	4.19	3.08	5.36	0.0627327487471742	0.0999559170736862	0.137179085400198	0.0671158319696226	0.106939751065655	0.146763670161686	0.0686831344621169	0.10950343936367	0.150373344898526	0.0899353716081447	4.57819540573077	-0.0782915367586658	0.635671678248744	0.0947909161658882	0.156706997601101	0.0762462951310264	0.177132082047101	0.243677691201717	0.157190465900168	0.201895289627224	0.269739184807295	0.181464681736352	0.00247974345512033	0.00270237126274445	0.00276494943157413
105	0.486333689213633	0.12	0.0900088831002015	0.0522321927156508	0.127785573484752	0.168645525424337	0.475598168684581	0.310732076827675	0.640464260541487	3.91	3.02	5.25	0.0707390355314712	0.108271267314121	0.145803499096771	0.0762225678719144	0.116664214594179	0.157105861316443	0.0780995750992645	0.119494978217517	0.160971997522074	0.0900088831002015	4.31336123843809	0.0118041775998672	0.700822611823946	0.0947909161658882	0.156706997601101	0.0762462951310264	0.177132082047101	0.243677691201717	0.157190465900168	0.201895289627224	0.269739184807295	0.181464681736352	0.00247974345512033	0.00270237126274445	0.00276494943157413
105	0.486333689213633	0.12	0.0900692471315716	0.0527100571499285	0.127428437113215	0.12302737913223	0.399926356247011	0.233217904127461	0.566634808366561	4.18	3.01	5.35	0.049973790136825	0.0856959754957337	0.121418160854642	0.0534756244208429	0.0917009854053618	0.129926346389881	0.0546819663043606	0.0938255463684669	0.132885335875568	0.0900692471315716	4.42188078303098	0.0366281971219184	0.733449766323347	0.0947909161658882	0.156706997601101	0.0762462951310264	0.177132082047101	0.243677691201717	0.157190465900168	0.201895289627224	0.269739184807295	0.181464681736352	0.00247974345512033	0.00270237126274445	0.00276494943157413
105	0.486333689213633	0.12	0.0900872874111854	0.0520337595875305	0.12814081523484	0.149231318563258	0.464118530909405	0.291100992278783	0.637136069540026	4.03	2.98	5.2	0.0645506211362951	0.102916651765912	0.141282682395528	0.0693416752747651	0.110555296316201	0.151768917357636	0.0709809518289148	0.113201189676907	0.155522617518182	0.0900872874111854	4.39769712757721	0.0290016988148324	0.720150991854713	0.0947909161658882	0.156706997601101	0.0762462951310264	0.177132082047101	0.243677691201717	0.157190465900168	0.201895289627224	0.269739184807295	0.181464681736352	0.00247974345512033	0.00270237126274445	0.00276494943157413
105	0.486333689213633	0.12	0.0903855580403786	0.0518331458469445	0.128937970233813	0.180843582999733	0.500858503071143	0.33442820917651	0.667288796965776	3.79	3.08	5.16	0.0783855135945954	0.117394555615165	0.156403597635734	0.0847576165697459	0.126937775564845	0.169117934559944	0.086943326859182	0.130348605596555	0.173719918165762	0.0903855580403786	4.20707478434018	0.0226703475644549	0.696424626053573	0.0947909161658882	0.156706997601101	0.0762462951310264	0.177132082047101	0.243677691201717	0.157190465900168	0.201895289627224	0.269739184807295	0.181464681736352	0.00247974345512033	0.00270237126274445	0.00276494943157413
105	0.486333689213633	0.12	0.0905996799223138	0.0519025915171532	0.129296768327474	0.130135610770869	0.439786503958422	0.262263328456309	0.617309679460534	4.03	2.98	5.39	0.0580721712109809	0.0973805880695472	0.136689004928113	0.0623720508107288	0.104591009090839	0.146809967370949	0.0637374631683088	0.106827727262031	0.149947291794592	0.0905996799223138	4.42113930102555	0.0930671586651986	0.789623440372305	0.0947909161658882	0.156706997601101	0.0762462951310264	0.177132082047101	0.243677691201717	0.157190465900168	0.201895289627224	0.269739184807295	0.181464681736352	0.00247974345512033	0.00270237126274445	0.00276494943157413
105	0.486333689213633	0.12	0.0907225239801094	0.0520440132787801	0.129401034681439	0.143704974845362	0.462660866561986	0.286331747646983	0.638989985476989	4.23	3.03	5.28	0.0607516227235005	0.0981637511218458	0.135575879520191	0.0649378085406316	0.104927878305295	0.144917948069958	0.0664650015838561	0.107533135555786	0.148440457588731	0.0907225239801094	4.5102001715698	0.0460878501233314	0.749995275625911	0.0947909161658882	0.156706997601101	0.0762462951310264	0.177132082047101	0.243677691201717	0.157190465900168	0.201895289627224	0.269739184807295	0.181464681736352	0.00247974345512033	0.00270237126274445	0.00276494943157413
105	0.486333689213633	0.12	0.0908701697755274	0.0531475311939136	0.128592808357141	0.121635390596256	0.411405432230884	0.238796637155119	0.584014227306649	4.06	2.95	5.66	0.0525568829135263	0.0905464473425636	0.128536011771601	0.0564092978183695	0.0971834939858553	0.137957690153341	0.0574591832857083	0.0988558477940387	0.140409621595722	0.0908701697755274	4.42379822766671	0.0431721530291487	0.740987802011234	0.0947909161658882	0.156706997601101	0.0762462951310264	0.177132082047101	0.243677691201717	0.157190465900168	0.201895289627224	0.269739184807295	0.181464681736352	0.00247974345512033	0.00270237126274445	0.00276494943157413
105	0.486333689213633	0.12	0.0909532535455127	0.0525678323047456	0.12933867478628	0.11662204768832	0.3884043021255	0.221505799698693	0.555302804552307	3.99	2.72	5.32	0.0495498929496673	0.0868843687961564	0.124218844642645	0.0532813952286712	0.0934274549840923	0.133573514739513	0.0541145895383693	0.0949611306596864	0.135680982440772	0.0909532535455127	4.26240883722367	-0.030368801008324	0.644031592186025	0.0947909161658882	0.156706997601101	0.0762462951310264	0.177132082047101	0.243677691201717	0.157190465900168	0.201895289627224	0.269739184807295	0.181464681736352	0.00247974345512033	0.00270237126274445	0.00276494943157413
105	0.486333689213633	0.12	0.0910181224357459	0.0519088112665055	0.130127433604986	0.136557257041458	0.445911494223344	0.270848840190257	0.620974148256431	4.5	3.29	5.59	0.054366082803033	0.0895055013000662	0.124644919797099	0.0577692275692134	0.0951082624810995	0.132447297392986	0.0592682260867548	0.0976094939493772	0.135882088520052	0.0910181224357459	4.64357301719707	-0.0158437010557334	0.713201725416167	0.0947909161658882	0.156706997601101	0.0762462951310264	0.177132082047101	0.243677691201717	0.157190465900168	0.201895289627224	0.269739184807295	0.181464681736352	0.00247974345512033	0.00270237126274445	0.00276494943157413
105	0.486333689213633	0.12	0.0910993751281196	0.0534643695923873	0.128734380663852	0.101396573373241	0.396271123288367	0.212087809092772	0.580454437483963	3.77	2.81	5.08	0.0498565577316549	0.0931534642190217	0.136450370706389	0.0539287738378993	0.100762113002737	0.147595452167574	0.0551134239527528	0.102964874292502	0.150862998144485	0.0910993751281196	4.27559479134331	-0.000374212635055757	0.674907116573139	0.0947909161658882	0.156706997601101	0.0762462951310264	0.177132082047101	0.243677691201717	0.157190465900168	0.201895289627224	0.269739184807295	0.181464681736352	0.00247974345512033	0.00270237126274445	0.00276494943157413
105	0.486333689213633	0.12	0.0912187067641611	0.0533335744649919	0.12910383906333	0.122183907369658	0.394440461021141	0.229372919260664	0.559508002781619	3.84	2.91	4.88	0.0531352625383767	0.0913738967951086	0.129612531051841	0.0573732495855403	0.098661738664467	0.139950227743394	0.0589255786882859	0.101300879825522	0.143721215368714	0.0912187067641611	4.2086615310089	-0.00431097942151211	0.664678295531773	0.0947909161658882	0.156706997601101	0.0762462951310264	0.177132082047101	0.243677691201717	0.157190465900168	0.201895289627224	0.269739184807295	0.181464681736352	0.00247974345512033	0.00270237126274445	0.00276494943157413
105	0.486333689213633	0.12	0.0922217133228144	0.0539271413355918	0.130516285310037	0.129029199534415	0.44700377375472	0.265680125999772	0.628327421509668	3.88	3.14	5.08	0.0609031339680384	0.10246882643087	0.144034518893702	0.0656781142183621	0.110502676096768	0.155327237975174	0.0675496236621712	0.113706120039569	0.159897090722143	0.0922217133228144	4.32183446847484	-0.00541390910556856	0.682871961510114	0.0947909161658882	0.156706997601101	0.0762462951310264	0.177132082047101	0.243677691201717	0.157190465900168	0.201895289627224	0.269739184807295	0.181464681736352	0.00247974345512033	0.00270237126274445	0.00276494943157413
105	0.486333689213633	0.12	0.0922544059089939	0.0523668153259622	0.132141996492026	0.111860988730058	0.426989585316316	0.239142746746173	0.61483642388646	4.08	3.11	5.43	0.0523679691475382	0.0935030551183666	0.134638141089195	0.0561742546190697	0.100299181186157	0.144424107753245	0.0575458896784085	0.102762276001522	0.147880820650699	0.0922544059089939	4.48648607699793	-0.00217197681657325	0.707205025788015	0.0947909161658882	0.156706997601101	0.0762462951310264	0.177132082047101	0.243677691201717	0.157190465900168	0.201895289627224	0.269739184807295	0.181464681736352	0.00247974345512033	0.00270237126274445	0.00276494943157413
105	0.486333689213633	0.12	0.0923243305673379	0.0524178966901463	0.13223076444453	0.116431929800149	0.427670464263429	0.243729407012791	0.611611521514067	4.1	3.28	5.55	0.0532034169581798	0.0933557025792602	0.133507988200341	0.0570499291048327	0.100105153356317	0.143160377607801	0.0585256322462101	0.102699859940185	0.146854142162511	0.0923243305673379	4.53477839728174	0.00352318241873606	0.710538117471743	0.0947909161658882	0.156706997601101	0.0762462951310264	0.177132082047101	0.243677691201717	0.157190465900168	0.201895289627224	0.269739184807295	0.181464681736352	0.00247974345512033	0.00270237126274445	0.00276494943157413
105	0.486333689213633	0.12	0.0923787934539521	0.0538370419316275	0.130920544976277	0.133235357930711	0.464113785816379	0.279293015013155	0.648934556619602	4.1	3.26	5.45	0.0609194734756655	0.101232633631743	0.14154579378782	0.0653181367516932	0.108542090567043	0.151766044382392	0.06708342232414	0.111393271070318	0.155850276423735	0.0923787934539521	4.55610609354672	0.0452304409178813	0.766258071114536	0.0947909161658882	0.156706997601101	0.0762462951310264	0.177132082047101	0.243677691201717	0.157190465900168	0.201895289627224	0.269739184807295	0.181464681736352	0.00247974345512033	0.00270237126274445	0.00276494943157413
105	0.486333689213633	0.12	0.0930545039383821	0.0532770948255084	0.132831913051256	0.156152666831946	0.484594052710148	0.308712302090754	0.660475803329543	4.05	2.96	5.61	0.0681768478187062	0.107019042525093	0.145861237231481	0.0732027384396877	0.114908319006804	0.15661389957392	0.0745850629357364	0.117009984181595	0.159582321311625	0.0930545039383821	4.41722699032248	0.085523895357983	0.781381515692657	0.0947909161658882	0.156706997601101	0.0762462951310264	0.177132082047101	0.243677691201717	0.157190465900168	0.201895289627224	0.269739184807295	0.181464681736352	0.00247974345512033	0.00270237126274445	0.00276494943157413
105	0.486333689213633	0.12	0.0939439883102358	0.0548940005666275	0.132993976053844	0.140283305643495	0.435002993636642	0.266870214449009	0.603135772824275	3.72	2.78	5.26	0.0635082488568085	0.103519527011926	0.143530805167043	0.0687990979348202	0.112143701098069	0.155488304261318	0.0700729956137366	0.114279181691164	0.158452207903247	0.0939439883102358	4.21549376211061	0.00856762989649256	0.678774991849637	0.0947909161658882	0.156706997601101	0.0762462951310264	0.177132082047101	0.243677691201717	0.157190465900168	0.201895289627224	0.269739184807295	0.181464681736352	0.00247974345512033	0.00270237126274445	0.00276494943157413
105	0.486333689213633	0.12	0.094119562133156	0.0550229638753067	0.133216160391005	0.122230562381633	0.435779310311058	0.253451720330457	0.618106900291659	4.23	2.86	5.43	0.0537759982585075	0.0924612679757177	0.131146537692928	0.0574815883707295	0.0988325780670208	0.140183567763312	0.0585943145548299	0.100635266188897	0.142727438197954	0.094119562133156	4.46561690519373	-0.0275104322886304	0.672084391872665	0.0947909161658882	0.156706997601101	0.0762462951310264	0.177132082047101	0.243677691201717	0.157190465900168	0.201895289627224	0.269739184807295	0.181464681736352	0.00247974345512033	0.00270237126274445	0.00276494943157413
105	0.486333689213633	0.12	0.0942452145200964	0.055088909140178	0.133401519900015	0.117391054949578	0.457082979792712	0.261402650262598	0.652763309322825	4.25	3.32	5.51	0.0552153360603929	0.0965483338114089	0.137881331562425	0.0589911721373925	0.103150678521954	0.147310184906516	0.0605865924826958	0.10596136529054	0.151237272418075	0.0942452145200964	4.6356467862491	0.041161615415102	0.763875512279609	0.0947909161658882	0.156706997601101	0.0762462951310264	0.177132082047101	0.243677691201717	0.157190465900168	0.201895289627224	0.269739184807295	0.181464681736352	0.00247974345512033	0.00270237126274445	0.00276494943157413
105	0.486333689213633	0.12	0.0945853018353884	0.0546485418064062	0.134522061864371	0.143968144385391	0.477461080773952	0.295685643516548	0.659236518031355	4.21	2.94	5.32	0.0630748325803413	0.101850659285595	0.140626485990848	0.067461082425701	0.108933396096227	0.150405709766753	0.0689224407738039	0.111215825859654	0.153656855901136	0.0945853018353884	4.47023973593006	-0.000862637934629854	0.703696701049328	0.0947909161658882	0.156706997601101	0.0762462951310264	0.177132082047101	0.243677691201717	0.157190465900168	0.201895289627224	0.269739184807295	0.181464681736352	0.00247974345512033	0.00270237126274445	0.00276494943157413
105	0.486333689213633	0.12	0.0946581898200243	0.0542452989100821	0.135071080729966	0.132334361532078	0.447269202257279	0.26845815672127	0.626080247793289	4.16	3.19	5.5	0.057888636485189	0.0964463310659419	0.135004025646695	0.0619885557066641	0.103277070060445	0.144565584414226	0.063549306976347	0.105840560108845	0.148184109660293	0.0946581898200243	4.48279944101489	-0.0310153240148059	0.671365685343015	0.0947909161658882	0.156706997601101	0.0762462951310264	0.177132082047101	0.243677691201717	0.157190465900168	0.201895289627224	0.269739184807295	0.181464681736352	0.00247974345512033	0.00270237126274445	0.00276494943157413
105	0.486333689213633	0.12	0.0947014129904088	0.0553730362581217	0.134029789722696	0.139792351912162	0.465706445892694	0.285339208026395	0.646073683758993	4.04	3.01	5.63	0.0630727779123455	0.102942036733418	0.142811295554491	0.0677295048493019	0.110542351342486	0.153355197835669	0.0690832182212034	0.112769487777678	0.156291918641909	0.0947014129904088	4.41152346756912	-0.00377997440737277	0.694812075370856	0.0947909161658882	0.156706997601101	0.0762462951310264	0.177132082047101	0.243677691201717	0.157190465900168	0.201895289627224	0.269739184807295	0.181464681736352	0.00247974345512033	0.00270237126274445	0.00276494943157413
105	0.486333689213633	0.12	0.0950035747322253	0.0556157669042746	0.134391382560176	0.142191071857228	0.474842502142518	0.292749119599364	0.656935884685671	4.3	3.06	5.67	0.0612011160524348	0.0992689273328079	0.137336738613181	0.0653128761359948	0.105938250365988	0.146563624595982	0.0666262562037446	0.108080340408264	0.149522349985584	0.0950035747322253	4.59414686280688	-0.0631715135648467	0.652259596185771	0.0947909161658882	0.156706997601101	0.0762462951310264	0.177132082047101	0.243677691201717	0.157190465900168	0.201895289627224	0.269739184807295	0.181464681736352	0.00247974345512033	0.00270237126274445	0.00276494943157413
105	0.486333689213633	0.12	0.0951527359525873	0.0547052898942548	0.13560018201092	0.159484011753652	0.537413633687983	0.34479045067703	0.730036816698936	4.07	2.85	5.13	0.0757871497093324	0.118126959236174	0.160466768763015	0.0813303622905695	0.126766983951876	0.172203605613182	0.0830396612873301	0.129524454793358	0.175902398113483	0.0951527359525873	4.38803809098829	0.0211327851870093	0.714756073611487	0.0947909161658882	0.156706997601101	0.0762462951310264	0.177132082047101	0.243677691201717	0.157190465900168	0.201895289627224	0.269739184807295	0.181464681736352	0.00247974345512033	0.00270237126274445	0.00276494943157413
105	0.486333689213633	0.12	0.0952559283896787	0.0542215787038668	0.136290278075491	0.134130260249659	0.445117236466478	0.268544856396949	0.621689616536006	3.8	3.08	5.08	0.062672292792375	0.103880290782873	0.14508828877337	0.0677315180201234	0.112266034536267	0.15680055105241	0.069548897256027	0.115399618368247	0.161178251363867	0.0952559283896787	4.21889609026728	-0.0283777476744909	0.648694428236756	0.0947909161658882	0.156706997601101	0.0762462951310264	0.177132082047101	0.243677691201717	0.157190465900168	0.201895289627224	0.269739184807295	0.181464681736352	0.00247974345512033	0.00270237126274445	0.00276494943157413
105	0.486333689213633	0.12	0.0953123566744524	0.0555437168178993	0.135080996531005	0.142236739694087	0.466600769074119	0.28770142937118	0.645500108777059	4.08	3.04	5.18	0.0630612191434455	0.102274129869272	0.141487040595099	0.0676520104487913	0.109719580378208	0.151787150307624	0.0693770564366787	0.112500066854329	0.155745008394058	0.0953123566744524	4.37989133509922	0.0701586870208809	0.763312451850141	0.0947909161658882	0.156706997601101	0.0762462951310264	0.177132082047101	0.243677691201717	0.157190465900168	0.201895289627224	0.269739184807295	0.181464681736352	0.00247974345512033	0.00270237126274445	0.00276494943157413
105	0.486333689213633	0.12	0.0957860995003333	0.0548927028544182	0.136679496146248	0.144589815299503	0.462002705176324	0.286554739493688	0.637450670858961	3.85	2.79	5.36	0.0660976004176907	0.106566969552111	0.147036338686531	0.0713327140045967	0.115007369607365	0.158682025210133	0.0725658035364177	0.117036764509157	0.161369576462084	0.0957860995003333	4.27571770607401	-0.0104494034789157	0.659572248525662	0.0947909161658882	0.156706997601101	0.0762462951310264	0.177132082047101	0.243677691201717	0.157190465900168	0.201895289627224	0.269739184807295	0.181464681736352	0.00247974345512033	0.00270237126274445	0.00276494943157413
105	0.486333689213633	0.12	0.0962638007516964	0.0548295357543693	0.137698065749023	0.118719725763712	0.435725747398678	0.250375031674292	0.621076463123064	3.92	2.97	5.61	0.0568877545366533	0.0990013229256875	0.141114891314722	0.0612834875075404	0.106651183302326	0.152018879097112	0.0624309335989438	0.108647521591729	0.154840707353918	0.0962638007516964	4.40009150550093	0.0381980469296118	0.734030337655807	0.0947909161658882	0.156706997601101	0.0762462951310264	0.177132082047101	0.243677691201717	0.157190465900168	0.201895289627224	0.269739184807295	0.181464681736352	0.00247974345512033	0.00270237126274445	0.00276494943157413
105	0.486333689213633	0.12	0.0964891489858921	0.0549206263041297	0.138057671667654	0.152231763746722	0.476102789624879	0.300685612290086	0.651519966959672	3.98	2.74	5.32	0.0674464217072877	0.106794034075951	0.146141646444614	0.0725487405797039	0.114872998114874	0.157197255650043	0.0737687321406156	0.116840234956021	0.159875158459545	0.0964891489858921	4.2768953877079	-0.029407947909523	0.644464349200702	0.0947909161658882	0.156706997601101	0.0762462951310264	0.177132082047101	0.243677691201717	0.157190465900168	0.201895289627224	0.269739184807295	0.181464681736352	0.00247974345512033	0.00270237126274445	0.00276494943157413
105	0.486333689213633	0.12	0.0967895848408237	0.0553189609899778	0.13826020869167	0.159627571404307	0.532923625884021	0.342011998297946	0.723835253470095	4.06	3.13	5.44	0.0753244443272551	0.117370665907486	0.159416887487716	0.0808519483877654	0.125983631302488	0.171115314217211	0.0828063709509934	0.129080422866173	0.17539811721972	0.0967895848408237	4.42924389573863	-0.00409327935608369	0.698525669845228	0.0947909161658882	0.156706997601101	0.0762462951310264	0.177132082047101	0.243677691201717	0.157190465900168	0.201895289627224	0.269739184807295	0.181464681736352	0.00247974345512033	0.00270237126274445	0.00276494943157413
105	0.486333689213633	0.12	0.0977293491366593	0.0569367188893286	0.13852197938399	0.134798344527425	0.441612530969153	0.26693250761416	0.616292554324145	3.76	3.03	5.01	0.0629442416082879	0.104134809562982	0.145325377517676	0.0681112990699192	0.112683177626839	0.157255056183758	0.0699952198921892	0.115828247050376	0.161566087455231	0.0977293491366593	4.10266664847819	-0.0279917236723081	0.639092952101515	0.0947909161658882	0.156706997601101	0.0762462951310264	0.177132082047101	0.243677691201717	0.157190465900168	0.201895289627224	0.269739184807295	0.181464681736352	0.00247974345512033	0.00270237126274445	0.00276494943157413
105	0.486333689213633	0.12	0.0980920643088043	0.0564176212475594	0.139766507370049	0.136747226776572	0.468083951036239	0.284464392139194	0.651703509933285	3.87	2.92	5.47	0.0653881080768338	0.107595624707968	0.149803141339103	0.0705377564215582	0.116069331119934	0.16160090581831	0.071891158989456	0.118344920514023	0.16471631792665	0.0980920643088043	4.32174880422838	-0.0297960513268976	0.654793167945071	0.0947909161658882	0.156706997601101	0.0762462951310264	0.177132082047101	0.243677691201717	0.157190465900168	0.201895289627224	0.269739184807295	0.181464681736352	0.00247974345512033	0.00270237126274445	0.00276494943157413
105	0.486333689213633	0.12	0.0985837874506533	0.0566120364751682	0.140555538426138	0.126586524724523	0.442568174053953	0.26106599357503	0.624070354532877	4.03	2.96	5.26	0.0578468683100753	0.0980640279193307	0.138281187528586	0.062134978839601	0.105333382388695	0.148531785937789	0.0635866468655877	0.107769052525981	0.151963683996747	0.0985837874506533	4.3003938194553	0.0033658740530272	0.690075229801529	0.0947909161658882	0.156706997601101	0.0762462951310264	0.177132082047101	0.243677691201717	0.157190465900168	0.201895289627224	0.269739184807295	0.181464681736352	0.00247974345512033	0.00270237126274445	0.00276494943157413
105	0.486333689213633	0.12	0.0990579485893989	0.0579046901562197	0.140211207022578	0.139001216921874	0.474981307465156	0.290414352244829	0.659548262685483	3.99	3.13	5.3	0.0649000610716465	0.10614597943972	0.147391897807793	0.0697795307954257	0.114126497245477	0.158473463695528	0.0716035641795543	0.11706660579548	0.16251806805864	0.0990579485893989	4.40590736093501	-0.0207185058553436	0.672468180839584	0.0947909161658882	0.156706997601101	0.0762462951310264	0.177132082047101	0.243677691201717	0.157190465900168	0.201895289627224	0.269739184807295	0.181464681736352	0.00247974345512033	0.00270237126274445	0.00276494943157413
105	0.486333689213633	0.12	0.0990759980588237	0.0568773030952395	0.141274693022408	0.1289727536645	0.436263461829654	0.25925208232372	0.613274841335589	3.96	2.95	5.09	0.0584381552750219	0.0983383882386171	0.138238621202212	0.0628949344079345	0.105838154009859	0.148781373611783	0.0644772315954015	0.108488733250102	0.152472621059221	0.0990759980588237	4.2341628308071	0.0308521224964083	0.707952779931282	0.0947909161658882	0.156706997601101	0.0762462951310264	0.177132082047101	0.243677691201717	0.157190465900168	0.201895289627224	0.269739184807295	0.181464681736352	0.00247974345512033	0.00270237126274445	0.00276494943157413
105	0.486333689213633	0.12	0.0990974184409426	0.0573059245797247	0.14088891230216	0.130302640404555	0.485381955363654	0.289598244364907	0.681165666362402	4.24	3.21	5.34	0.0613148895298934	0.102766993764733	0.144219097999573	0.0655246845595846	0.109822832613732	0.154120980667879	0.0672856941568171	0.112719604826998	0.158285467885435	0.0990974184409426	4.5414280082947	0.0110558161026686	0.727779618828044	0.0947909161658882	0.156706997601101	0.0762462951310264	0.177132082047101	0.243677691201717	0.157190465900168	0.201895289627224	0.269739184807295	0.181464681736352	0.00247974345512033	0.00270237126274445	0.00276494943157413
105	0.486333689213633	0.12	0.0993583964580718	0.057657355939571	0.141059436976572	0.137430202410408	0.502038425800548	0.305666928597935	0.698409923003161	3.82	3.03	4.98	0.071055170391167	0.11670358338011	0.162351996369053	0.0767545022401815	0.126064372271203	0.175374242302225	0.0788897850885405	0.129558859645047	0.18025677063174	0.0993583964580718	4.27224803257574	-0.0329837895001665	0.650488289895761	0.0947909161658882	0.156706997601101	0.0762462951310264	0.177132082047101	0.243677691201717	0.157190465900168	0.201895289627224	0.269739184807295	0.181464681736352	0.00247974345512033	0.00270237126274445	0.00276494943157413
105	0.486333689213633	0.12	0.0998844156955422	0.0577355974164083	0.142033233974676	0.12975965616919	0.473820200496699	0.282240805607759	0.66539959538564	3.63	2.76	4.87	0.0686950167637919	0.115323815583841	0.161952614403891	0.0746279166143647	0.125283848792618	0.175939780970872	0.0763976954361397	0.128232254674924	0.18009558483609	0.0998844156955422	4.10029991786918	0.02910840308205	0.687697614520328	0.0947909161658882	0.156706997601101	0.0762462951310264	0.177132082047101	0.243677691201717	0.157190465900168	0.201895289627224	0.269739184807295	0.181464681736352	0.00247974345512033	0.00270237126274445	0.00276494943157413
105	0.486333689213633	0.12	0.100264712568725	0.0587819209304159	0.141747504207035	0.123142037418072	0.458602865704106	0.267536746170529	0.649668985237684	3.86	2.98	5.4	0.061564837701175	0.105532460121836	0.149500082542497	0.0664221202212483	0.113858657233541	0.161295194245834	0.0678870187963185	0.116350918478406	0.164886917680451	0.100264712568725	4.3317455214194	-0.0032706261389202	0.686648313195106	0.0947909161658882	0.156706997601101	0.0762462951310264	0.177132082047101	0.243677691201717	0.157190465900168	0.201895289627224	0.269739184807295	0.181464681736352	0.00247974345512033	0.00270237126274445	0.00276494943157413
105	0.486333689213633	0.12	0.100965332986343	0.0583645606833289	0.143566105289357	0.149653071596672	0.5057292827937	0.31751229506267	0.69394627052473	3.99	2.95	5.36	0.0709704743767183	0.113040810274708	0.155111146172698	0.0763081798096252	0.121542635187709	0.166777090565794	0.0779523552440878	0.124140215120704	0.170425241943667	0.100965332986343	4.37662102130864	0.0342064040358455	0.725088597577195	0.0947909161658882	0.156706997601101	0.0762462951310264	0.177132082047101	0.243677691201717	0.157190465900168	0.201895289627224	0.269739184807295	0.181464681736352	0.00247974345512033	0.00270237126274445	0.00276494943157413
105	0.486333689213633	0.12	0.101263834400997	0.0587820451920993	0.143745623609894	0.145633821580524	0.483874037036161	0.30089190545667	0.666856168615653	3.99	2.92	5.39	0.0673586594338557	0.108321646008178	0.149284632582501	0.0724376010274366	0.116489256795271	0.160540912563106	0.0739487239737799	0.118965316354434	0.163785129411554	0.101263834400997	4.31098824259417	-0.0173791771087388	0.67054721203061	0.0947909161658882	0.156706997601101	0.0762462951310264	0.177132082047101	0.243677691201717	0.157190465900168	0.201895289627224	0.269739184807295	0.181464681736352	0.00247974345512033	0.00270237126274445	0.00276494943157413
105	0.486333689213633	0.12	0.101583050996237	0.0595023033561215	0.143663798636352	0.11749573106573	0.434669953491449	0.248678732387603	0.620661174595296	3.94	2.93	5.51	0.0563040652592851	0.0984148712383136	0.140525677217342	0.0606296081610389	0.105975564160779	0.151321520160519	0.0617977851947899	0.10803438639964	0.154271583726617	0.101583050996237	4.38159883190672	-0.0297193358657799	0.65938134594661	0.0947909161658882	0.156706997601101	0.0762462951310264	0.177132082047101	0.243677691201717	0.157190465900168	0.201895289627224	0.269739184807295	0.181464681736352	0.00247974345512033	0.00270237126274445	0.00276494943157413
105	0.486333689213633	0.12	0.103358519281663	0.0600921895909901	0.146624848972336	0.140595168567806	0.492329965126185	0.302285411457445	0.682374518794926	3.87	3.12	5.18	0.0694680165129143	0.113142033491759	0.156816050470604	0.0749368548699353	0.122049089193228	0.16916132351652	0.0769050408792282	0.125371777345761	0.173685014174044	0.103358519281663	4.32572094711035	-0.00728217075858886	0.683455856797713	0.0947909161658882	0.156706997601101	0.0762462951310264	0.177132082047101	0.243677691201717	0.157190465900168	0.201895289627224	0.269739184807295	0.181464681736352	0.00247974345512033	0.00270237126274445	0.00276494943157413
105	0.486333689213633	0.12	0.103730696789589	0.0603267857436918	0.147134607835486	0.105633640250558	0.407590293297323	0.222422309004491	0.592758277590155	3.92	2.77	5.34	0.0505074882750539	0.0925552929104996	0.134603097545945	0.0544065194936645	0.0997002923715781	0.144994065249492	0.0553413788016655	0.101471924482939	0.147439468865014	0.103730696789589	4.22980175204469	0.0436946775866626	0.717984101848232	0.0947909161658882	0.156706997601101	0.0762462951310264	0.177132082047101	0.243677691201717	0.157190465900168	0.201895289627224	0.269739184807295	0.181464681736352	0.00247974345512033	0.00270237126274445	0.00276494943157413
105	0.486333689213633	0.12	0.10391135718172	0.0599415116002279	0.147881202763212	0.130327034689622	0.482286603054872	0.287772368844579	0.676800837265166	4.04	3.08	5.51	0.0636001039010479	0.106589378916152	0.149578653931255	0.0682944705870724	0.11445681306762	0.160619155548167	0.0698250456633105	0.116960755524633	0.164314089592107	0.10391135718172	4.43991083354336	-0.021607760680876	0.679004201484529	0.0947909161658882	0.156706997601101	0.0762462951310264	0.177132082047101	0.243677691201717	0.157190465900168	0.201895289627224	0.269739184807295	0.181464681736352	0.00247974345512033	0.00270237126274445	0.00276494943157413
105	0.486333689213633	0.12	0.10429932214018	0.0608023162935369	0.147796327986822	0.127922480780645	0.479890643493147	0.284262265930753	0.675519021055541	3.88	3.13	5.13	0.0651712333758312	0.110021866671493	0.154872499967154	0.0702819262486594	0.118649721949459	0.167017517650259	0.0722546465214691	0.121907863824526	0.171618455591147	0.10429932214018	4.30404220150378	-0.0226593029351327	0.664291050803573	0.0947909161658882	0.156706997601101	0.0762462951310264	0.177132082047101	0.243677691201717	0.157190465900168	0.201895289627224	0.269739184807295	0.181464681736352	0.00247974345512033	0.00270237126274445	0.00276494943157413
105	0.486333689213633	0.12	0.104830678997496	0.0607780488962711	0.14888330909872	0.132402307716169	0.491596455906145	0.295122214105158	0.688070697707132	4.08	3.08	5.26	0.0647467236796387	0.107851115135316	0.150955506590994	0.0694674082344556	0.115714541491192	0.161961674747928	0.0712665167033265	0.11858728563675	0.165971186457136	0.104830678997496	4.30578228604457	0.0161486858723118	0.702053358722554	0.0947909161658882	0.156706997601101	0.0762462951310264	0.177132082047101	0.243677691201717	0.157190465900168	0.201895289627224	0.269739184807295	0.181464681736352	0.00247974345512033	0.00270237126274445	0.00276494943157413
105	0.486333689213633	0.12	0.104995706157999	0.0603516364612441	0.149639775854755	0.133799529823723	0.485848525730503	0.292843656977971	0.678853394483035	4.05	3.27	5.09	0.0645748932407721	0.107134356277328	0.149693819313885	0.0693232903154572	0.115012285893855	0.160701281472253	0.0714157073263096	0.118609426762851	0.16561797829429	0.104995706157999	4.35425032258062	0.0212959821501882	0.722110889613613	0.0947909161658882	0.156706997601101	0.0762462951310264	0.177132082047101	0.243677691201717	0.157190465900168	0.201895289627224	0.269739184807295	0.181464681736352	0.00247974345512033	0.00270237126274445	0.00276494943157413
105	0.486333689213633	0.12	0.107587848032894	0.0625072422997445	0.152668453766043	0.124144171721185	0.469322921089719	0.27469265735968	0.663953184819758	3.94	2.96	5.32	0.0621065136225353	0.106111356132321	0.150116198642107	0.066866783615854	0.114244459652139	0.161622135688423	0.0683197835327746	0.116816673041831	0.165259094370686	0.107587848032894	4.25985580324162	0.0125478210420734	0.698845444544171	0.0947909161658882	0.156706997601101	0.0762462951310264	0.177132082047101	0.243677691201717	0.157190465900168	0.201895289627224	0.269739184807295	0.181464681736352	0.00247974345512033	0.00270237126274445	0.00276494943157413
105	0.486333689213633	0.12	0.10772526433908	0.0626196613000775	0.152830867378083	0.145839821126973	0.512620119391216	0.318927662580629	0.706312576201803	3.85	3	5.2	0.0735674866267164	0.118246794501135	0.162926102375554	0.0793945781975888	0.127612819237259	0.175831060276928	0.0813714758220271	0.130720401858162	0.180236007289204	0.10772526433908	4.26542572798165	0.0101162639743848	0.69688496619693	0.0947909161658882	0.156706997601101	0.0762462951310264	0.177132082047101	0.243677691201717	0.157190465900168	0.201895289627224	0.269739184807295	0.181464681736352	0.00247974345512033	0.00270237126274445	0.00276494943157413
105	0.486333689213633	0.12	0.107761188479136	0.061814653753125	0.153707723205147	0.134126518237743	0.509774740786298	0.307550288370411	0.711999193202184	3.68	2.9	5.05	0.0739559299321141	0.122584391679537	0.17121285342696	0.0802211026676906	0.1329691220083	0.185717141348909	0.0821462245090515	0.136148462255369	0.190327496174645	0.107761188479136	4.19011307123465	0.036099212238599	0.707229439923347	0.0947909161658882	0.156706997601101	0.0762462951310264	0.177132082047101	0.243677691201717	0.157190465900168	0.201895289627224	0.269739184807295	0.181464681736352	0.00247974345512033	0.00270237126274445	0.00276494943157413
105	0.486333689213633	0.12	0.108972231741247	0.0625266096654108	0.155417853817084	0.151326882661439	0.543442513035639	0.34250952092691	0.744375505144368	3.92	3.16	5.41	0.0777627596150861	0.123382232971056	0.169001706327025	0.083764036635178	0.132904155329289	0.1820442740234	0.0859100219853386	0.136328593581993	0.186784847701801	0.108972231741247	4.3909016127734	0.0460800821007251	0.747667497646634	0.0947909161658882	0.156706997601101	0.0762462951310264	0.177132082047101	0.243677691201717	0.157190465900168	0.201895289627224	0.269739184807295	0.181464681736352	0.00247974345512033	0.00270237126274445	0.00276494943157413
105	0.486333689213633	0.12	0.113058999679301	0.0661407364571221	0.15997726290148	0.128117284991646	0.497484324837902	0.294860721970559	0.700107927705244	3.79	2.97	5.15	0.0690134592477737	0.116438411834435	0.163863364421096	0.0746108120048203	0.125882176465442	0.177153540926064	0.0764638545733988	0.128942653565719	0.18150297465636	0.113058999679301	4.16989075899138	-0.0390633895875898	0.635590748918796	0.0947909161658882	0.156706997601101	0.0762462951310264	0.177132082047101	0.243677691201717	0.157190465900168	0.201895289627224	0.269739184807295	0.181464681736352	0.00247974345512033	0.00270237126274445	0.00276494943157413
105	0.486333689213633	0.12	0.114198972041078	0.0664843321540127	0.161913611928143	0.145954169691269	0.49448950957071	0.307733373822684	0.681245645318737	3.96	2.84	5.11	0.0692527507270098	0.11128061385748	0.153308476987951	0.0745200320111062	0.119744484079254	0.164968936147402	0.0761193942547834	0.122370489187222	0.168585919286397	0.114198972041078	4.13852187421385	-0.0531141588765634	0.611986141522094	0.0947909161658882	0.156706997601101	0.0762462951310264	0.177132082047101	0.243677691201717	0.157190465900168	0.201895289627224	0.269739184807295	0.181464681736352	0.00247974345512033	0.00270237126274445	0.00276494943157413
105	0.486333689213633	0.13	0.0659173707507907	0.0389978972009329	0.0928368443006485	0.182569229785906	0.431790872077067	0.289141252461268	0.574440491692866	4.18	2.9	6.1	0.0620132926474982	0.0926079329210227	0.123202573194547	0.0663654653318612	0.0991072768327422	0.131849088333623	0.0670718433211732	0.100115837918202	0.133247893811608	0.0659173707507907	4.76414669364417	-0.0257884743420103	0.692334639934225	0.0947909161658882	0.156706997601101	0.0762462951310264	0.177132082047101	0.243677691201717	0.157190465900168	0.201895289627224	0.269739184807295	0.181464681736352	0.00247974345512033	0.00270237126274445	0.00276494943157413
105	0.486333689213633	0.13	0.0659489336883055	0.0391625118811142	0.0927353554954968	0.144656778358679	0.435170686267499	0.269957042669535	0.600384329865464	4.3	3.27	5.56	0.0564923938191683	0.0910657249171135	0.125639056015059	0.0602942852253738	0.0971943729271536	0.134094460628933	0.0618121530507779	0.099732258547408	0.137530570630776	0.0659489336883055	4.88153279721291	0.0199717757916529	0.75645741731516	0.0947909161658882	0.156706997601101	0.0762462951310264	0.177132082047101	0.243677691201717	0.157190465900168	0.201895289627224	0.269739184807295	0.181464681736352	0.00247974345512033	0.00270237126274445	0.00276494943157413
105	0.486333689213633	0.13	0.0681026016144623	0.040001405829326	0.0962037973995986	0.146455392067281	0.374956223424778	0.233628795049349	0.516283651800208	4.41	2.92	5.61	0.0477535342444285	0.0766407447835984	0.105527955322768	0.0508392148392319	0.0815930244984264	0.112346834157621	0.0517626149138339	0.0830527224587967	0.114335963318183	0.0681026016144623	4.65619263239595	0.0683240817071877	0.781544745077416	0.0947909161658882	0.156706997601101	0.0762462951310264	0.177132082047101	0.243677691201717	0.157190465900168	0.201895289627224	0.269739184807295	0.181464681736352	0.00247974345512033	0.00270237126274445	0.00276494943157413
105	0.486333689213633	0.13	0.0710419892777813	0.0419623794859062	0.100121599069656	0.126305338305661	0.357297211777497	0.210578982628111	0.504015440926883	4.25	3.16	5.51	0.0445414798743649	0.0755751897408474	0.10660889960733	0.0475945888719084	0.0807555136196155	0.113916438367323	0.0487712247058426	0.082751487227506	0.11659820065106	0.0710419892777813	4.64970350566142	0.0458993265495174	0.770299551410962	0.0947909161658882	0.156706997601101	0.0762462951310264	0.177132082047101	0.243677691201717	0.157190465900168	0.201895289627224	0.269739184807295	0.181464681736352	0.00247974345512033	0.00270237126274445	0.00276494943157413
105	0.486333689213633	0.13	0.0752226474481169	0.0452458791467057	0.105199415749528	0.212195540640043	0.557628258773083	0.389874860451353	0.725381657094812	4.13	3.08	5.47	0.0844583883195859	0.120798719781287	0.157139051242989	0.0904867504052715	0.129420935251151	0.16835512009703	0.0925435353969475	0.132439100080956	0.17217986741889	0.0752226474481169	4.65715396198439	0.00322300975590219	0.714869954786964	0.0947909161658882	0.156706997601101	0.0762462951310264	0.177132082047101	0.243677691201717	0.157190465900168	0.201895289627224	0.269739184807295	0.181464681736352	0.00247974345512033	0.00270237126274445	0.00276494943157413
105	0.486333689213633	0.13	0.0756049526123463	0.045711432278607	0.105498472946086	0.125717494201571	0.395669687170348	0.232760237238368	0.558579137102328	3.81	2.9	5.4	0.0542277449822554	0.0921818741364711	0.130136003290687	0.0585930924751132	0.0996025388401252	0.140611985205137	0.0597367879809156	0.101529971562559	0.143342508542173	0.0756049526123463	4.61184618615857	0.0736503320765107	0.776931329349591	0.0947909161658882	0.156706997601101	0.0762462951310264	0.177132082047101	0.243677691201717	0.157190465900168	0.201895289627224	0.269739184807295	0.181464681736352	0.00247974345512033	0.00270237126274445	0.00276494943157413
105	0.486333689213633	0.13	0.0768028337307275	0.0453624402385406	0.108243227222915	0.141583714239235	0.391559129921556	0.241028409563047	0.542089850280065	4.38	3.03	5.34	0.0495552610747078	0.0805042648068942	0.111453268539081	0.0527901108265168	0.0857593920200786	0.11872867321364	0.0540544569514059	0.0878460222098511	0.121601820887213	0.0768028337307275	4.56738128120746	0.0181530532743655	0.728838478878228	0.0947909161658882	0.156706997601101	0.0762462951310264	0.177132082047101	0.243677691201717	0.157190465900168	0.201895289627224	0.269739184807295	0.181464681736352	0.00247974345512033	0.00270237126274445	0.00276494943157413
105	0.486333689213633	0.13	0.0774568186522149	0.0468365318027572	0.108077105501673	0.16784695934993	0.471601462013088	0.307653709515425	0.635549214510751	4.05	3.05	5.31	0.0679114099269263	0.104101199557624	0.140290989188322	0.0729138436816696	0.111769415475048	0.150624987268426	0.0747080469307548	0.1144495109334	0.154285236899341	0.0774568186522149	4.48327731246511	-0.016911735296654	0.680892233140223	0.0947909161658882	0.156706997601101	0.0762462951310264	0.177132082047101	0.243677691201717	0.157190465900168	0.201895289627224	0.269739184807295	0.181464681736352	0.00247974345512033	0.00270237126274445	0.00276494943157413
105	0.486333689213633	0.13	0.0780418173850984	0.0459285951418176	0.110155039628379	0.127173782597824	0.398502555352817	0.235504782984913	0.561500327720721	3.83	2.91	5.15	0.0546321679469514	0.092444230878823	0.130256293810695	0.0589994885825704	0.0998342652181712	0.140669041853772	0.0603814677984705	0.102187491642229	0.143918305662288	0.0780418173850984	4.3570499876544	0.0376521879876254	0.721821032641254	0.0947909161658882	0.156706997601101	0.0762462951310264	0.177132082047101	0.243677691201717	0.157190465900168	0.201895289627224	0.269739184807295	0.181464681736352	0.00247974345512033	0.00270237126274445	0.00276494943157413
105	0.486333689213633	0.13	0.0792124101781626	0.0475946270492439	0.110830193307081	0.168250553578614	0.434707866829468	0.283803790820176	0.58561194283876	3.9	2.99	5.44	0.0647313232703774	0.0991502452260903	0.133569167181803	0.0697647884718833	0.106860103202911	0.143955417933939	0.0712510463469698	0.10914016793148	0.147008412000287	0.0792124101781626	4.5292055812185	-0.0286327506939525	0.66552355624809	0.0947909161658882	0.156706997601101	0.0762462951310264	0.177132082047101	0.243677691201717	0.157190465900168	0.201895289627224	0.269739184807295	0.181464681736352	0.00247974345512033	0.00270237126274445	0.00276494943157413
105	0.486333689213633	0.13	0.079717672168407	0.0475532135384814	0.111882130798333	0.154049093175292	0.396315423743469	0.251314942677965	0.541315904808973	4.16	2.82	5.64	0.0541572807294441	0.085404255840795	0.116651230952146	0.0579887822018429	0.0914464080241343	0.124904033846426	0.0588455595529922	0.0926953097026855	0.126732639350894	0.079717672168407	4.545358596352	0.0596078091804634	0.75495352886662	0.0947909161658882	0.156706997601101	0.0762462951310264	0.177132082047101	0.243677691201717	0.157190465900168	0.201895289627224	0.269739184807295	0.181464681736352	0.00247974345512033	0.00270237126274445	0.00276494943157413
105	0.486333689213633	0.13	0.0803437529672219	0.0473215381375266	0.113365967796917	0.143613602149186	0.437032723263021	0.270409124344166	0.603656322181876	3.93	3.06	5.47	0.0613413243178125	0.0991392804521397	0.136937236586467	0.0660687118305819	0.106779640383174	0.147490568935766	0.0675037264823914	0.109256776107474	0.150916072707469	0.0803437529672219	4.50041879913392	-0.0181020572260385	0.684102197297307	0.0947909161658882	0.156706997601101	0.0762462951310264	0.177132082047101	0.243677691201717	0.157190465900168	0.201895289627224	0.269739184807295	0.181464681736352	0.00247974345512033	0.00270237126274445	0.00276494943157413
105	0.486333689213633	0.13	0.0812524149448227	0.0489505611217196	0.113554268767926	0.158449050941002	0.476946484816154	0.305333359786919	0.648559609845389	3.94	2.89	5.43	0.0690298812638386	0.10782824136557	0.146626601467301	0.0743202591284614	0.116092084948341	0.157863910768221	0.0756926638070582	0.118379566783551	0.160817399946973	0.0812524149448227	4.47228717607743	0.00425872772548917	0.699742112804045	0.0947909161658882	0.156706997601101	0.0762462951310264	0.177132082047101	0.243677691201717	0.157190465900168	0.201895289627224	0.269739184807295	0.181464681736352	0.00247974345512033	0.00270237126274445	0.00276494943157413
105	0.486333689213633	0.13	0.0817484835256494	0.0487282773327517	0.114768689718547	0.131358009604059	0.395237905061531	0.236552793929374	0.553923016193687	4.02	3	5.79	0.0526018189562156	0.0878883414621083	0.123174863968001	0.0565242310528164	0.0944419987413007	0.132359766429785	0.0575035104459857	0.0961183861130849	0.13466765633184	0.0817484835256494	4.56402440590245	0.0075016105266464	0.712693643409981	0.0947909161658882	0.156706997601101	0.0762462951310264	0.177132082047101	0.243677691201717	0.157190465900168	0.201895289627224	0.269739184807295	0.181464681736352	0.00247974345512033	0.00270237126274445	0.00276494943157413
105	0.486333689213633	0.13	0.0818140653033991	0.0491607132289787	0.114467417377819	0.156142214921386	0.436932937743645	0.27834333575012	0.59552253973717	4.27	3.05	5.74	0.0585249149069952	0.0918702182417861	0.125215521576577	0.0624958345345569	0.0981036190657672	0.133711403596977	0.0636526152249473	0.099981242663216	0.136259781104127	0.0818140653033991	4.67861924424914	0.0454936141516115	0.763589237157567	0.0947909161658882	0.156706997601101	0.0762462951310264	0.177132082047101	0.243677691201717	0.157190465900168	0.201895289627224	0.269739184807295	0.181464681736352	0.00247974345512033	0.00270237126274445	0.00276494943157413
105	0.486333689213633	0.13	0.0820225085256803	0.0492249387659435	0.114820078285417	0.129979226084937	0.369899359311532	0.220483437490893	0.519315281132171	3.96	3.05	5.52	0.0496052699109892	0.0832214780727394	0.11683768623449	0.0533766009097907	0.0895485425274833	0.125720484145176	0.0545253961230287	0.0914756344951456	0.128519293975296	0.0820225085256803	4.47945139197054	-0.03238659308448	0.667447054388852	0.0947909161658882	0.156706997601101	0.0762462951310264	0.177132082047101	0.243677691201717	0.157190465900168	0.201895289627224	0.269739184807295	0.181464681736352	0.00247974345512033	0.00270237126274445	0.00276494943157413
105	0.486333689213633	0.13	0.0830625739651638	0.0502059917790271	0.1159191561513	0.127489897918663	0.379639942334031	0.22457818356065	0.534701701107413	3.93	2.95	5.35	0.0509635612007346	0.086151749598414	0.121339937996093	0.0548935531517279	0.0927952351498295	0.130696917147931	0.0560999612363503	0.094818985384336	0.133495356098592	0.0830625739651638	4.50606054480263	0.0664244521723521	0.765421407558001	0.0947909161658882	0.156706997601101	0.0762462951310264	0.177132082047101	0.243677691201717	0.157190465900168	0.201895289627224	0.269739184807295	0.181464681736352	0.00247974345512033	0.00270237126274445	0.00276494943157413
105	0.486333689213633	0.13	0.083872531028101	0.0505780593481693	0.117167002708033	0.147672619131223	0.436813769902179	0.272968083061047	0.600659456743312	4.11	3.02	5.42	0.0594986333652107	0.0952119458540246	0.130925258342839	0.0637897111753666	0.102078689592627	0.140367668009888	0.0652086403515114	0.104282978053084	0.143403655516158	0.083872531028101	4.48858849149094	0.0123329100174469	0.709657782334072	0.0947909161658882	0.156706997601101	0.0762462951310264	0.177132082047101	0.243677691201717	0.157190465900168	0.201895289627224	0.269739184807295	0.181464681736352	0.00247974345512033	0.00270237126274445	0.00276494943157413
105	0.486333689213633	0.13	0.0839115740313334	0.0501042257082342	0.117718922354433	0.186845004016152	0.525944641220326	0.354639097202892	0.69725018523776	4.2	3.15	5.43	0.0758175847250425	0.112440655051608	0.149063725378174	0.0811097409859128	0.120289144538127	0.159468548090341	0.0830404564244873	0.123235254494694	0.163408697990929	0.0839115740313334	4.53674166669236	0.0238817750798467	0.729218802295183	0.0947909161658882	0.156706997601101	0.0762462951310264	0.177132082047101	0.243677691201717	0.157190465900168	0.201895289627224	0.269739184807295	0.181464681736352	0.00247974345512033	0.00270237126274445	0.00276494943157413
105	0.486333689213633	0.13	0.0839474277763362	0.0506181628182566	0.117276692734416	0.137409996104569	0.423427923271226	0.257790676548384	0.589065169994068	3.77	2.89	5.12	0.0606351881760988	0.0995948812048938	0.138554574233689	0.0655924184699616	0.107737261513646	0.149882104557331	0.0671076042512595	0.110242865985947	0.153386020820425	0.0839474277763362	4.41251521040299	0.0262588109637823	0.709195901625825	0.0947909161658882	0.156706997601101	0.0762462951310264	0.177132082047101	0.243677691201717	0.157190465900168	0.201895289627224	0.269739184807295	0.181464681736352	0.00247974345512033	0.00270237126274445	0.00276494943157413
105	0.486333689213633	0.13	0.0840061113901739	0.0493754588162715	0.118636763964076	0.15115910955628	0.407595522486754	0.256792220908167	0.558398824065342	4.11	3.04	5.47	0.0558934869001815	0.0887173876066645	0.121541288313148	0.0599149710074796	0.0951005206707791	0.130286070334079	0.0612164006717649	0.0972214115632596	0.13318336078828	0.0840061113901739	4.47316410343675	-0.0134848086164807	0.683780821341322	0.0947909161658882	0.156706997601101	0.0762462951310264	0.177132082047101	0.243677691201717	0.157190465900168	0.201895289627224	0.269739184807295	0.181464681736352	0.00247974345512033	0.00270237126274445	0.00276494943157413
105	0.486333689213633	0.13	0.0841380588396421	0.0498568533238443	0.11841926435544	0.151280849182523	0.445420164733143	0.280700534063867	0.610139795402419	4.03	3.04	5.57	0.0622148858415183	0.0987235909358035	0.135232296030089	0.0668289400906429	0.106045247129251	0.145261554167859	0.0682114985979524	0.108209415575311	0.148282578900694	0.0841380588396421	4.57449071646639	-0.0211911761623869	0.685510067116469	0.0947909161658882	0.156706997601101	0.0762462951310264	0.177132082047101	0.243677691201717	0.157190465900168	0.201895289627224	0.269739184807295	0.181464681736352	0.00247974345512033	0.00270237126274445	0.00276494943157413
105	0.486333689213633	0.13	0.084306354779085	0.0502999077999327	0.118312801758237	0.143669577115581	0.429253323855838	0.265632939579896	0.59287370813178	4.33	3.17	5.53	0.0552101271246385	0.089217589566396	0.123225052008153	0.0588824270443783	0.095151894811961	0.131421362579544	0.0602837860668842	0.0975261205539937	0.134601239849064	0.084306354779085	4.65718992909672	-0.0502317425592719	0.670289889286902	0.0947909161658882	0.156706997601101	0.0762462951310264	0.177132082047101	0.243677691201717	0.157190465900168	0.201895289627224	0.269739184807295	0.181464681736352	0.00247974345512033	0.00270237126274445	0.00276494943157413
105	0.486333689213633	0.13	0.0843829703641847	0.0502692452178448	0.118496695510525	0.151158006987728	0.450756774469288	0.283983838782983	0.617529710155594	3.92	2.95	5.5	0.064531291877603	0.102428071624573	0.140324851371543	0.0695185672177064	0.110344184581315	0.151169801944923	0.070856910888051	0.112426252197474	0.154060530919924	0.0843829703641847	4.4784736068388	-0.05853585223585	0.634578258590124	0.0947909161658882	0.156706997601101	0.0762462951310264	0.177132082047101	0.243677691201717	0.157190465900168	0.201895289627224	0.269739184807295	0.181464681736352	0.00247974345512033	0.00270237126274445	0.00276494943157413
105	0.486333689213633	0.13	0.0854807821975881	0.0503350735693495	0.120626490825827	0.113584189178577	0.402386684235426	0.226881937075069	0.577891431395782	4.25	3.18	5.63	0.0479521010857531	0.0850454963791758	0.122138891672598	0.051234577702699	0.0908671360345889	0.130499694366479	0.0524510632485544	0.0930138375677762	0.133600439559177	0.0854807821975881	4.64611589256178	-0.00139549856360192	0.722407020845902	0.0947909161658882	0.156706997601101	0.0762462951310264	0.177132082047101	0.243677691201717	0.157190465900168	0.201895289627224	0.269739184807295	0.181464681736352	0.00247974345512033	0.00270237126274445	0.00276494943157413
105	0.486333689213633	0.13	0.0857828398397654	0.0509349183698022	0.120630761309729	0.126520554991936	0.405949237212765	0.239415207199135	0.572483267226394	3.91	2.75	5.17	0.05449317707491	0.0923979054031441	0.130302633731378	0.0587160466644743	0.0995581468463985	0.140400247028323	0.0598277690385714	0.101463078016877	0.143080589359761	0.0857828398397654	4.40336611294084	0.0286967838451564	0.711889940208502	0.0947909161658882	0.156706997601101	0.0762462951310264	0.177132082047101	0.243677691201717	0.157190465900168	0.201895289627224	0.269739184807295	0.181464681736352	0.00247974345512033	0.00270237126274445	0.00276494943157413
105	0.486333689213633	0.13	0.0864257630960188	0.0522513451193737	0.120600181072664	0.150904138728976	0.445748940385775	0.280665478563789	0.610832402207761	3.93	3.02	5.41	0.063683756445554	0.101141640577431	0.138599524709308	0.0685936736287699	0.108939501550572	0.149285329472373	0.0701424227203916	0.111444349516751	0.15262058244407	0.0864257630960188	4.50366105489939	0.0302298928199715	0.729238253946388	0.0947909161658882	0.156706997601101	0.0762462951310264	0.177132082047101	0.243677691201717	0.157190465900168	0.201895289627224	0.269739184807295	0.181464681736352	0.00247974345512033	0.00270237126274445	0.00276494943157413
105	0.486333689213633	0.13	0.086988006697479	0.0521102382536993	0.121865775141259	0.149634031120678	0.467536445189249	0.293520646217297	0.6415522441612	4.09	3.04	5.38	0.0641919518640652	0.102248606260106	0.140305260656148	0.0688474583409216	0.109664162803729	0.150480867266536	0.0704635126438007	0.112268306502801	0.154066520192828	0.086988006697479	4.50609450438933	-0.0641935401305801	0.634896819594315	0.0947909161658882	0.156706997601101	0.0762462951310264	0.177132082047101	0.243677691201717	0.157190465900168	0.201895289627224	0.269739184807295	0.181464681736352	0.00247974345512033	0.00270237126274445	0.00276494943157413
105	0.486333689213633	0.13	0.0873832526624205	0.0525525655204308	0.12221393980441	0.186672752990224	0.533701969540389	0.359771182678142	0.707632756402636	4	3.03	5.28	0.0802999273316149	0.119120795200468	0.157941663069321	0.0863248337962935	0.128058432791559	0.169792031786825	0.0884073060457013	0.13116239031915	0.173900590000994	0.0873832526624205	4.48783343364749	0.012815076705969	0.714694000305703	0.0947909161658882	0.156706997601101	0.0762462951310264	0.177132082047101	0.243677691201717	0.157190465900168	0.201895289627224	0.269739184807295	0.181464681736352	0.00247974345512033	0.00270237126274445	0.00276494943157413
105	0.486333689213633	0.13	0.0875850664940097	0.0527660439903925	0.122404088997627	0.169163606425632	0.452423546346889	0.295880078814322	0.608967013879457	4.27	3.17	5.73	0.0622300250275359	0.095154525864114	0.128079026700692	0.0664544063008091	0.101613931865473	0.136773457430136	0.0679385952169469	0.103859588482783	0.13985308631236	0.0875850664940097	4.61754655580226	-0.00932795033308244	0.705544411728857	0.0947909161658882	0.156706997601101	0.0762462951310264	0.177132082047101	0.243677691201717	0.157190465900168	0.201895289627224	0.269739184807295	0.181464681736352	0.00247974345512033	0.00270237126274445	0.00276494943157413
105	0.486333689213633	0.13	0.0879162509604325	0.0521426496387374	0.123689852282128	0.15450460489172	0.440283064778225	0.279477026738378	0.601089102818072	4.05	2.99	5.72	0.0617146587333427	0.0972241597313628	0.132733660729383	0.0662634548730184	0.104390251087067	0.142517047301115	0.0674529985995605	0.106248149183102	0.145082622890186	0.0879162509604325	4.53254060619096	0.0145822664422743	0.716927522991425	0.0947909161658882	0.156706997601101	0.0762462951310264	0.177132082047101	0.243677691201717	0.157190465900168	0.201895289627224	0.269739184807295	0.181464681736352	0.00247974345512033	0.00270237126274445	0.00276494943157413
105	0.486333689213633	0.13	0.087929886727746	0.0529069224804901	0.122952850975002	0.157302469136173	0.430922645342754	0.275199606677952	0.586645684007556	4.15	3.15	5.45	0.059461853359808	0.0931086328796132	0.126755412399418	0.0636875213923222	0.0997254157627453	0.135763310133168	0.0652433016976687	0.102178442374816	0.13916945866099	0.087929886727746	4.46860862224329	0.0116343257942108	0.717663136625637	0.0947909161658882	0.156706997601101	0.0762462951310264	0.177132082047101	0.243677691201717	0.157190465900168	0.201895289627224	0.269739184807295	0.181464681736352	0.00247974345512033	0.00270237126274445	0.00276494943157413
105	0.486333689213633	0.13	0.0879446728166672	0.0523123979179761	0.123576947715358	0.154923073783478	0.443645895776451	0.28187067575991	0.605421115792993	3.84	2.62	5.17	0.0652811786650135	0.102748279536717	0.14021538040842	0.0704859024519777	0.110940172292186	0.151394442132393	0.0715848770817502	0.112707346203695	0.153720193402933	0.0879446728166672	4.23241777182561	0.0105749999017878	0.674729110066088	0.0947909161658882	0.156706997601101	0.0762462951310264	0.177132082047101	0.243677691201717	0.157190465900168	0.201895289627224	0.269739184807295	0.181464681736352	0.00247974345512033	0.00270237126274445	0.00276494943157413
105	0.486333689213633	0.13	0.0879940681734831	0.051868766875252	0.124119369471714	0.131939724194737	0.423312238209552	0.253787359939523	0.59283711647958	4.04	3.04	5.31	0.0561825509715063	0.0937113708331965	0.131240190694887	0.0603409367411182	0.100647475089502	0.140954013437887	0.0618097965046672	0.103053453562734	0.144258802923287	0.0879940681734831	4.41308737999543	0.0996000628185721	0.796696970343896	0.0947909161658882	0.156706997601101	0.0762462951310264	0.177132082047101	0.243677691201717	0.157190465900168	0.201895289627224	0.269739184807295	0.181464681736352	0.00247974345512033	0.00270237126274445	0.00276494943157413
105	0.486333689213633	0.13	0.0880075508598586	0.0520920697786483	0.123923031941069	0.131601459672398	0.391603342018387	0.234544988520613	0.548661695516161	4.37	2.96	5.85	0.0483294368237379	0.0806922761275665	0.113055115431395	0.0514964337388591	0.0859799890902094	0.12046354444156	0.0522632955343312	0.0873160009934509	0.122351204213101	0.0880075508598586	4.58224138775362	-0.0400717709051632	0.660232773263196	0.0947909161658882	0.156706997601101	0.0762462951310264	0.177132082047101	0.243677691201717	0.157190465900168	0.201895289627224	0.269739184807295	0.181464681736352	0.00247974345512033	0.00270237126274445	0.00276494943157413
105	0.486333689213633	0.13	0.0881192004215473	0.0530567920439043	0.12318160879919	0.152984970919647	0.461341227221037	0.291857150391134	0.630825304050941	4.28	2.98	5.83	0.0612410812715529	0.0968043289407097	0.132367576609866	0.065381769048192	0.103349551416341	0.141317333784491	0.0666215239005851	0.104975935536277	0.143556956904793	0.0881192004215473	4.67120731200029	-0.044430107531713	0.672657201111235	0.0947909161658882	0.156706997601101	0.0762462951310264	0.177132082047101	0.243677691201717	0.157190465900168	0.201895289627224	0.269739184807295	0.181464681736352	0.00247974345512033	0.00270237126274445	0.00276494943157413
105	0.486333689213633	0.13	0.0882456849538434	0.0521940218839568	0.12429734802373	0.142762920509353	0.429445401217032	0.265145924565048	0.593744877869016	3.99	2.76	5.46	0.0592815601465699	0.0960157823420351	0.1327500045375	0.063742139195691	0.103240389556166	0.142738639916641	0.0647217640445888	0.104797821007241	0.144940718911312	0.0882456849538434	4.44061588232275	0.0120259166065176	0.704460859064683	0.0947909161658882	0.156706997601101	0.0762462951310264	0.177132082047101	0.243677691201717	0.157190465900168	0.201895289627224	0.269739184807295	0.181464681736352	0.00247974345512033	0.00270237126274445	0.00276494943157413
105	0.486333689213633	0.13	0.0886510715974592	0.0533885145741332	0.123913628620785	0.122821403260707	0.422103646781858	0.245982481003078	0.598224812560638	4.07	2.9	5.16	0.0539893581927446	0.0926452359031388	0.131301113613533	0.0579285762763194	0.0994048974520648	0.14088121862781	0.0592545715240703	0.101697336635209	0.144063644213293	0.0886510715974592	4.36358751569002	0.0838106514256463	0.772001067398271	0.0947909161658882	0.156706997601101	0.0762462951310264	0.177132082047101	0.243677691201717	0.157190465900168	0.201895289627224	0.269739184807295	0.181464681736352	0.00247974345512033	0.00270237126274445	0.00276494943157413
105	0.486333689213633	0.13	0.0894076572742332	0.0528676000801574	0.125947714468309	0.158047769145077	0.467695742754337	0.299157516412306	0.636233969096369	3.79	2.83	4.95	0.0700884741408195	0.109574652727864	0.149060831314908	0.0757821395214677	0.118475993704124	0.16116984788678	0.07763556986732	0.121243300780043	0.165026007767145	0.0894076572742332	4.19116861697542	0.053464058267736	0.721916266408432	0.0947909161658882	0.156706997601101	0.0762462951310264	0.177132082047101	0.243677691201717	0.157190465900168	0.201895289627224	0.269739184807295	0.181464681736352	0.00247974345512033	0.00270237126274445	0.00276494943157413
105	0.486333689213633	0.13	0.0895023958558418	0.0533461885953434	0.12565860311634	0.119062824724222	0.410699049905926	0.23628015218755	0.585117947624302	3.91	2.9	5.25	0.0538042079371456	0.0935217659043428	0.13323932387154	0.0579768191848067	0.100774543842631	0.143572268500455	0.0592398643564636	0.103004984355786	0.146698212134106	0.0895023958558418	4.40915181373582	0.0400436531965071	0.73296722291849	0.0947909161658882	0.156706997601101	0.0762462951310264	0.177132082047101	0.243677691201717	0.157190465900168	0.201895289627224	0.269739184807295	0.181464681736352	0.00247974345512033	0.00270237126274445	0.00276494943157413
105	0.486333689213633	0.13	0.0897160557431864	0.0531534525160363	0.126278658970336	0.1437299695147	0.428748493154293	0.265360637318161	0.592136348990424	4.11	3.04	5.88	0.057791422522772	0.0933747581189797	0.128958093715187	0.0619534447645227	0.100099420761713	0.138245396758903	0.0629948867694566	0.10177594140041	0.140655288410949	0.0897160557431864	4.55343301980193	0.0196047438337673	0.723586169972845	0.0947909161658882	0.156706997601101	0.0762462951310264	0.177132082047101	0.243677691201717	0.157190465900168	0.201895289627224	0.269739184807295	0.181464681736352	0.00247974345512033	0.00270237126274445	0.00276494943157413
105	0.486333689213633	0.13	0.0897910903433473	0.0542133689650622	0.125368811721632	0.132292152962534	0.397294583031608	0.238433387892235	0.556155778170982	3.83	2.89	5.08	0.0553117846073294	0.0921644095089368	0.129017034410544	0.0597334655664638	0.0995321272119292	0.139330788857395	0.0611464855308895	0.1019186452545	0.142597979842666	0.0897910903433473	4.27495430511635	0.0268629019980852	0.703092816581994	0.0947909161658882	0.156706997601101	0.0762462951310264	0.177132082047101	0.243677691201717	0.157190465900168	0.201895289627224	0.269739184807295	0.181464681736352	0.00247974345512033	0.00270237126274445	0.00276494943157413
105	0.486333689213633	0.13	0.0899530321106508	0.0539994587653006	0.125906605456001	0.134574666764166	0.442291704462815	0.267175070452148	0.617408338473483	3.93	3.16	5.29	0.0606188788409191	0.100350781979028	0.140082685117138	0.0652920083687212	0.108086857132033	0.150881705895345	0.0670584464074636	0.110814984090393	0.154992974677253	0.0899530321106508	4.47030742238529	-0.0308527023992281	0.673047438955482	0.0947909161658882	0.156706997601101	0.0762462951310264	0.177132082047101	0.243677691201717	0.157190465900168	0.201895289627224	0.269739184807295	0.181464681736352	0.00247974345512033	0.00270237126274445	0.00276494943157413
105	0.486333689213633	0.13	0.0900548497761434	0.053180823843852	0.126928875708435	0.159125963536445	0.466418946415609	0.29901850707629	0.633819385754928	4.31	2.99	5.88	0.0623893917788312	0.0973170345391659	0.1322446772995	0.0665668880678238	0.10383323126832	0.141099574468816	0.0676683523229258	0.105484135821462	0.143340936678828	0.0900548497761434	4.61018149336621	-0.0885497109376266	0.627940722915995	0.0947909161658882	0.156706997601101	0.0762462951310264	0.177132082047101	0.243677691201717	0.157190465900168	0.201895289627224	0.269739184807295	0.181464681736352	0.00247974345512033	0.00270237126274445	0.00276494943157413
105	0.486333689213633	0.13	0.0900640911641499	0.0534852728922935	0.126642909436006	0.125381971849016	0.408517718893187	0.240061121418077	0.576974316368298	4.15	2.88	5.37	0.051812357493141	0.0881703208272293	0.124528284161318	0.0554875650255747	0.0944245088804215	0.133361452735268	0.056561193519724	0.0962786931959272	0.136007606288012	0.0900640911641499	4.54006011585448	0.0779504356187873	0.778761085076693	0.0947909161658882	0.156706997601101	0.0762462951310264	0.177132082047101	0.243677691201717	0.157190465900168	0.201895289627224	0.269739184807295	0.181464681736352	0.00247974345512033	0.00270237126274445	0.00276494943157413
105	0.486333689213633	0.13	0.0903817823230737	0.0532998338321617	0.127463730813986	0.125595098483988	0.435025031417039	0.255811971594973	0.614238091239106	3.99	3.13	5.54	0.0571877391836083	0.0972515003105802	0.137315261437552	0.0614899072709132	0.10456761923837	0.147645331205827	0.062901980280003	0.106982971967471	0.151130758504541	0.0903817823230737	4.55245069191556	-0.0590197470739161	0.645711808354402	0.0947909161658882	0.156706997601101	0.0762462951310264	0.177132082047101	0.243677691201717	0.157190465900168	0.201895289627224	0.269739184807295	0.181464681736352	0.00247974345512033	0.00270237126274445	0.00276494943157413
105	0.486333689213633	0.13	0.0904933711356576	0.0533656434203819	0.127621098850933	0.126053150122056	0.404063134966057	0.2379513865093	0.570174883422814	3.88	2.89	5.14	0.0545279919380936	0.0925934985676112	0.130659005197129	0.0588007376848805	0.0998490101520841	0.140897282619288	0.0601942928511562	0.102175879471179	0.144130213917357	0.0904933711356576	4.28317633156198	-0.0395169529745913	0.633709816536132	0.0947909161658882	0.156706997601101	0.0762462951310264	0.177132082047101	0.243677691201717	0.157190465900168	0.201895289627224	0.269739184807295	0.181464681736352	0.00247974345512033	0.00270237126274445	0.00276494943157413
105	0.486333689213633	0.13	0.0906683283502965	0.0539013132017237	0.127435343498869	0.119539420244052	0.416773001373248	0.2401755528319	0.593370449914595	3.95	2.54	5.2	0.0542203609371567	0.0940877716190195	0.133955182300882	0.0583658397433369	0.101281358242676	0.144196876742016	0.0591116010724742	0.10267248575164	0.145990185589471	0.0906683283502965	4.16158769660805	0.0102259670223304	0.667097691186208	0.0947909161658882	0.156706997601101	0.0762462951310264	0.177132082047101	0.243677691201717	0.157190465900168	0.201895289627224	0.269739184807295	0.181464681736352	0.00247974345512033	0.00270237126274445	0.00276494943157413
105	0.486333689213633	0.13	0.0906961610095527	0.053602352532592	0.127789969486513	0.158180751902591	0.468734044121695	0.299906008627231	0.637562079616159	4.39	3.18	5.97	0.0615405225851003	0.0961839282937841	0.130827334002468	0.0655441868485331	0.102441401260379	0.139338615672225	0.0667936826939695	0.104433876853	0.142025633958299	0.0906961610095527	4.76616516500266	-0.0100672888245774	0.724251687448103	0.0947909161658882	0.156706997601101	0.0762462951310264	0.177132082047101	0.243677691201717	0.157190465900168	0.201895289627224	0.269739184807295	0.181464681736352	0.00247974345512033	0.00270237126274445	0.00276494943157413
105	0.486333689213633	0.13	0.0907812054007926	0.0538371949074768	0.127725215894108	0.125555191041146	0.416798958578851	0.245063113275759	0.588534803881944	4.11	2.91	5.78	0.0534142366405169	0.0908459780317905	0.128277719423064	0.0572662651558802	0.0973974392131917	0.137528613270503	0.0580846863748775	0.0990832135081291	0.13967982603144	0.0907812054007926	4.52299735352972	0.00836821765835665	0.708715232493023	0.0947909161658882	0.156706997601101	0.0762462951310264	0.177132082047101	0.243677691201717	0.157190465900168	0.201895289627224	0.269739184807295	0.181464681736352	0.00247974345512033	0.00270237126274445	0.00276494943157413
105	0.486333689213633	0.13	0.0910171165087216	0.0538652759489383	0.128168957068505	0.161953303652856	0.468224104181211	0.301929394834481	0.63451881352794	3.97	2.85	5.22	0.0678583243872661	0.10523289116942	0.142607457951573	0.0730084720218183	0.113219603638774	0.15343073525573	0.0745408194497029	0.115626265449905	0.156608966590466	0.0910171165087216	4.31860443561663	-0.0561122210409924	0.623689147144823	0.0947909161658882	0.156706997601101	0.0762462951310264	0.177132082047101	0.243677691201717	0.157190465900168	0.201895289627224	0.269739184807295	0.181464681736352	0.00247974345512033	0.00270237126274445	0.00276494943157413
105	0.486333689213633	0.13	0.0911699014556505	0.0540249282849996	0.128314874626301	0.149457326951123	0.452151571540226	0.283745030918307	0.620558112162145	4.07	3.09	5.56	0.0623995765215437	0.0994345751055062	0.136469573689469	0.0669673404235318	0.106713369098918	0.146459397774304	0.0684477946432253	0.109040206196278	0.149668171290136	0.0911699014556505	4.48516261016086	-0.030696271534853	0.674070006327067	0.0947909161658882	0.156706997601101	0.0762462951310264	0.177132082047101	0.243677691201717	0.157190465900168	0.201895289627224	0.269739184807295	0.181464681736352	0.00247974345512033	0.00270237126274445	0.00276494943157413
105	0.486333689213633	0.13	0.0912422129559828	0.0549414512643968	0.127542974647569	0.121799451318324	0.370756824210053	0.215321830083197	0.526191818336908	3.83	2.6	4.98	0.0499899036903225	0.0860762604870535	0.122162617283784	0.053991296470901	0.0929661502821156	0.13194100409333	0.0549708608905092	0.0947064122563461	0.134381479968212	0.0912422129559828	4.055146534511	0.0095604131256852	0.659735284043177	0.0947909161658882	0.156706997601101	0.0762462951310264	0.177132082047101	0.243677691201717	0.157190465900168	0.201895289627224	0.269739184807295	0.181464681736352	0.00247974345512033	0.00270237126274445	0.00276494943157413
105	0.486333689213633	0.13	0.0917418396500837	0.0541378437056887	0.129345835594479	0.111988074179204	0.411291959758107	0.230466660618761	0.592117258897453	4.22	3.09	5.84	0.0489828392586028	0.0874150208932523	0.125847202527902	0.0523679859757375	0.0934561707221301	0.134544355468523	0.053339053489799	0.0951560607296414	0.137189059734192	0.0917418396500837	4.64899343902673	-0.029906753466689	0.692313328997147	0.0947909161658882	0.156706997601101	0.0762462951310264	0.177132082047101	0.243677691201717	0.157190465900168	0.201895289627224	0.269739184807295	0.181464681736352	0.00247974345512033	0.00270237126274445	0.00276494943157413
105	0.486333689213633	0.13	0.0923922141252469	0.055676449576408	0.129107978674086	0.154901948325776	0.474213405623852	0.30127780818127	0.647149003066433	4.18	3.03	5.57	0.0645937193903394	0.101670972179851	0.138748224969362	0.0691243104767463	0.108802154664029	0.148479998851313	0.0705653466869784	0.111093882386376	0.151709328704601	0.0923922141252469	4.53170092084733	0.0515958579427765	0.756656659629961	0.0947909161658882	0.156706997601101	0.0762462951310264	0.177132082047101	0.243677691201717	0.157190465900168	0.201895289627224	0.269739184807295	0.181464681736352	0.00247974345512033	0.00270237126274445	0.00276494943157413
105	0.486333689213633	0.13	0.0927703507250722	0.0547967466623677	0.130743954787777	0.154078180471344	0.466940449530295	0.29611935446306	0.63776154459753	4.06	2.98	5.29	0.0652347754977372	0.102866479130196	0.140498182762654	0.0700240416144616	0.110418508539143	0.150812975463824	0.0716385475433526	0.112927650371427	0.154257046499515	0.0927703507250722	4.3778023150099	0.02446483015381	0.710347594945243	0.0947909161658882	0.156706997601101	0.0762462951310264	0.177132082047101	0.243677691201717	0.157190465900168	0.201895289627224	0.269739184807295	0.181464681736352	0.00247974345512033	0.00270237126274445	0.00276494943157413
105	0.486333689213633	0.13	0.0928726543441552	0.055754786754672	0.129990521933638	0.140355355899426	0.44565256134787	0.273455056408727	0.617850066287013	3.76	2.81	5.13	0.0644963901752366	0.105110440658023	0.145724491140809	0.0697927317572742	0.113741943848369	0.157691155939465	0.0712667659319777	0.116185171723373	0.160977384149123	0.0928726543441552	4.18474941540714	-0.0190447094837327	0.645754689875368	0.0947909161658882	0.156706997601101	0.0762462951310264	0.177132082047101	0.243677691201717	0.157190465900168	0.201895289627224	0.269739184807295	0.181464681736352	0.00247974345512033	0.00270237126274445	0.00276494943157413
105	0.486333689213633	0.13	0.0937933024312248	0.0553099787820989	0.132276626080351	0.178954045501461	0.521613592311535	0.347173087906473	0.696054096716596	3.65	2.73	5	0.0840029774961316	0.12621109291866	0.168419208341189	0.0911901626011374	0.137009549284725	0.182828935968313	0.0930547395641043	0.139886103829349	0.186602840826104	0.0937933024312248	4.15593694464846	-0.0451334539458037	0.608001884180609	0.0947909161658882	0.156706997601101	0.0762462951310264	0.177132082047101	0.243677691201717	0.157190465900168	0.201895289627224	0.269739184807295	0.181464681736352	0.00247974345512033	0.00270237126274445	0.00276494943157413
105	0.486333689213633	0.13	0.0939073051490805	0.0551570575230541	0.132657552775107	0.142102525159987	0.450876519856715	0.277910864034194	0.623842175679235	4.09	2.79	5.3	0.0608423481183025	0.0987092975829677	0.136576247047633	0.0652627379367975	0.105880841540774	0.14649894514475	0.0664915050441778	0.10785209702106	0.149177390430942	0.0939073051490805	4.33336853393111	-0.0556162625947398	0.624847232700091	0.0947909161658882	0.156706997601101	0.0762462951310264	0.177132082047101	0.243677691201717	0.157190465900168	0.201895289627224	0.269739184807295	0.181464681736352	0.00247974345512033	0.00270237126274445	0.00276494943157413
105	0.486333689213633	0.13	0.0943650847328809	0.0570542370315428	0.131675932434219	0.183555239164794	0.497421659829118	0.333630610716478	0.661212708941757	4.01	2.93	5.19	0.0743229299777107	0.110810681050767	0.147298432123823	0.0798816878800176	0.119098429517299	0.15831517115458	0.0817668518358459	0.121861827093512	0.161990818410114	0.0943650847328809	4.31581886059778	-0.0495322541305539	0.629437587698619	0.0947909161658882	0.156706997601101	0.0762462951310264	0.177132082047101	0.243677691201717	0.157190465900168	0.201895289627224	0.269739184807295	0.181464681736352	0.00247974345512033	0.00270237126274445	0.00276494943157413
105	0.486333689213633	0.13	0.0945295476939334	0.0569918223614865	0.13206727302638	0.137280929191585	0.434858668286526	0.264657245090485	0.605060091482568	4.2	3.19	5.69	0.056581581436774	0.092969271046137	0.1293569606555	0.060531164969337	0.0994588369549393	0.138386508940542	0.0619200422697759	0.101680913020073	0.141564939233285	0.0945295476939334	4.61591770581696	-0.026860539818701	0.683717163083298	0.0947909161658882	0.156706997601101	0.0762462951310264	0.177132082047101	0.243677691201717	0.157190465900168	0.201895289627224	0.269739184807295	0.181464681736352	0.00247974345512033	0.00270237126274445	0.00276494943157413
105	0.486333689213633	0.13	0.0948937346465003	0.0567478470212457	0.133039622271755	0.137246083194795	0.428156225070679	0.260553446398055	0.595759003743303	3.65	2.94	4.72	0.063145578147776	0.103764401290449	0.144383224433123	0.0685620999344329	0.112665137600976	0.15676817526752	0.0705585336907461	0.116040580061963	0.161236473995223	0.0948937346465003	4.09178008397404	0.0044668006979263	0.660188316211077	0.0947909161658882	0.156706997601101	0.0762462951310264	0.177132082047101	0.243677691201717	0.157190465900168	0.201895289627224	0.269739184807295	0.181464681736352	0.00247974345512033	0.00270237126274445	0.00276494943157413
105	0.486333689213633	0.13	0.0951346856174193	0.056002266650984	0.134267104583855	0.163512327199381	0.467666471105063	0.302517368177039	0.632815574033088	3.97	2.79	5.24	0.0680289472354169	0.105167045047018	0.142305142858619	0.0731968733626993	0.113156225269766	0.153115577176833	0.0745690663613113	0.115372962544545	0.156094436428304	0.0951346856174193	4.26506797410661	-0.0173919043429975	0.661617185633901	0.0947909161658882	0.156706997601101	0.0762462951310264	0.177132082047101	0.243677691201717	0.157190465900168	0.201895289627224	0.269739184807295	0.181464681736352	0.00247974345512033	0.00270237126274445	0.00276494943157413
105	0.486333689213633	0.13	0.0951683659770858	0.0569927524632565	0.133343979490915	0.150220592353057	0.450416169441491	0.283157822327524	0.617674516555458	4.15	2.98	5.35	0.0611841860356479	0.0973250411309344	0.133465896226221	0.0655325895824114	0.104242000911949	0.142951412241486	0.0669985487909571	0.106548567808954	0.146120843848408	0.0951683659770858	4.39339581901696	-0.0836657828479435	0.606593102306433	0.0947909161658882	0.156706997601101	0.0762462951310264	0.177132082047101	0.243677691201717	0.157190465900168	0.201895289627224	0.269739184807295	0.181464681736352	0.00247974345512033	0.00270237126274445	0.00276494943157413
105	0.486333689213633	0.13	0.0955623614673459	0.0567574893199647	0.134367233614727	0.137562062858978	0.460462525393606	0.280453475882325	0.640471574904886	3.88	2.83	5.47	0.0642856146044483	0.105547333132946	0.146809051661443	0.0693252668124189	0.113821685859318	0.158318104906218	0.0705313100102331	0.115637734955817	0.160946052295003	0.0955623614673459	4.31267671909631	0.0398316166223665	0.718853506308733	0.0947909161658882	0.156706997601101	0.0762462951310264	0.177132082047101	0.243677691201717	0.157190465900168	0.201895289627224	0.269739184807295	0.181464681736352	0.00247974345512033	0.00270237126274445	0.00276494943157413
105	0.486333689213633	0.13	0.0957324601735428	0.0567162514339347	0.134748668913151	0.138016956274587	0.483766028362579	0.29500863659507	0.672523420130089	3.83	2.89	5.31	0.0684012322305412	0.112166860039068	0.155932487847594	0.0738647616271658	0.121126156782217	0.168387551937269	0.0754123807252313	0.123585351125803	0.171940808663635	0.0957324601735428	4.41678940247015	0.0189190215490398	0.712157918071782	0.0947909161658882	0.156706997601101	0.0762462951310264	0.177132082047101	0.243677691201717	0.157190465900168	0.201895289627224	0.269739184807295	0.181464681736352	0.00247974345512033	0.00270237126274445	0.00276494943157413
105	0.486333689213633	0.13	0.0958843944624136	0.05768360715314	0.134085181771687	0.122520048318934	0.440478048241856	0.256432739089929	0.624523357393783	3.91	3.05	5.49	0.0584017598865628	0.100317507429117	0.142233254971671	0.0629320062166566	0.10809917395351	0.153266341690363	0.0643303042389107	0.110491884776184	0.15663661299933	0.0958843944624136	4.48089711023344	-0.0607350125268139	0.643102468433353	0.0947909161658882	0.156706997601101	0.0762462951310264	0.177132082047101	0.243677691201717	0.157190465900168	0.201895289627224	0.269739184807295	0.181464681736352	0.00247974345512033	0.00270237126274445	0.00276494943157413
105	0.486333689213633	0.13	0.0959870846335879	0.0576666644080127	0.134307504859163	0.178055801702724	0.492361497788827	0.327198541310342	0.657524454267312	4.22	3.14	5.63	0.0695331071009463	0.104631960219105	0.139730813337264	0.074337412288155	0.111861377833058	0.149385343377961	0.0760256616339575	0.114339929891844	0.152749794465012	0.0959870846335879	4.54175613656092	-0.0291265629348821	0.675450265937428	0.0947909161658882	0.156706997601101	0.0762462951310264	0.177132082047101	0.243677691201717	0.157190465900168	0.201895289627224	0.269739184807295	0.181464681736352	0.00247974345512033	0.00270237126274445	0.00276494943157413
105	0.486333689213633	0.13	0.0960454832191282	0.0572221513098339	0.134868815128422	0.157489543708934	0.521222432444721	0.333000448129317	0.709444416760125	3.87	3.15	5.45	0.0765102627409558	0.119756190950648	0.163002119160339	0.0825313942505232	0.129180649173201	0.175829904095878	0.0846000022001135	0.132434934673955	0.180147831895074	0.0960454832191282	4.50980424284341	0.00739674542099627	0.716438245722813	0.0947909161658882	0.156706997601101	0.0762462951310264	0.177132082047101	0.243677691201717	0.157190465900168	0.201895289627224	0.269739184807295	0.181464681736352	0.00247974345512033	0.00270237126274445	0.00276494943157413
105	0.486333689213633	0.13	0.0960815921879974	0.057592829552944	0.134570354823051	0.131921689833758	0.432906103492147	0.259525496066074	0.60628671091822	4.17	3.04	5.6	0.0557545381345827	0.0930023455179197	0.130250152901257	0.0596785441023472	0.0995478532207635	0.13941716233918	0.0609100636547737	0.101515660970472	0.142374785328138	0.0960815921879974	4.52554986676436	0.0100877915821959	0.714667018650493	0.0947909161658882	0.156706997601101	0.0762462951310264	0.177132082047101	0.243677691201717	0.157190465900168	0.201895289627224	0.269739184807295	0.181464681736352	0.00247974345512033	0.00270237126274445	0.00276494943157413
105	0.486333689213633	0.13	0.0961604858113203	0.0576632164442253	0.134657755178415	0.187698570930235	0.50346342765599	0.339939422608175	0.666987432703804	4.09	2.98	5.5	0.0743777721792583	0.110156356198639	0.145934940218019	0.0797761612810878	0.118151579171529	0.156526997061969	0.0814600259036524	0.120512210021116	0.159720041848243	0.0961604858113203	4.46947843477557	0.0397418242462133	0.735380476519724	0.0947909161658882	0.156706997601101	0.0762462951310264	0.177132082047101	0.243677691201717	0.157190465900168	0.201895289627224	0.269739184807295	0.181464681736352	0.00247974345512033	0.00270237126274445	0.00276494943157413
105	0.486333689213633	0.13	0.0962202496527787	0.0573805650359272	0.13505993426963	0.13100689543297	0.423158298696852	0.253001458706801	0.593315138686903	4.03	3.1	5.32	0.0560665216289271	0.0937742178547735	0.13148191408062	0.0602234705722839	0.100726934458195	0.141230398344105	0.0617459294822766	0.103449146936327	0.144795332557624	0.0962202496527787	4.35378830872208	0.0553399282346254	0.745067194319255	0.0947909161658882	0.156706997601101	0.0762462951310264	0.177132082047101	0.243677691201717	0.157190465900168	0.201895289627224	0.269739184807295	0.181464681736352	0.00247974345512033	0.00270237126274445	0.00276494943157413
105	0.486333689213633	0.13	0.0970127447669803	0.0584703853414115	0.135555104192549	0.149116384873055	0.462581224063545	0.290058677582273	0.635103770544818	4.21	2.85	5.54	0.0618645125746335	0.0986605958194493	0.135456679064265	0.0661654162043578	0.105519612354312	0.144873808504266	0.0672500777808494	0.107355026427831	0.147324816896003	0.0970127447669803	4.42375388781478	-0.0240793554395792	0.671325193815113	0.0947909161658882	0.156706997601101	0.0762462951310264	0.177132082047101	0.243677691201717	0.157190465900168	0.201895289627224	0.269739184807295	0.181464681736352	0.00247974345512033	0.00270237126274445	0.00276494943157413
105	0.486333689213633	0.13	0.0972497791402648	0.0580400823040606	0.136459475976469	0.136194122318265	0.407016246078298	0.246977145941715	0.567055346214882	4.1	2.95	5.2	0.0538751821491641	0.0887858441781178	0.123696506207071	0.0577657554929418	0.0951974761185499	0.132629196744158	0.0591262022259343	0.097479151506559	0.135707307087515	0.0972497791402648	4.29542590171312	-0.0828204554163589	0.600942841496935	0.0947909161658882	0.156706997601101	0.0762462951310264	0.177132082047101	0.243677691201717	0.157190465900168	0.201895289627224	0.269739184807295	0.181464681736352	0.00247974345512033	0.00270237126274445	0.00276494943157413
105	0.486333689213633	0.13	0.0974639606572892	0.0580573436423623	0.136870577672216	0.129439575709158	0.466256726712175	0.277467811171522	0.655045642252829	4.13	3.11	5.28	0.0601795825506112	0.101125730788311	0.14207187902601	0.0644836560872763	0.108358293117832	0.152232930148388	0.0661334938033349	0.111175252572099	0.156229781714501	0.0974639606572892	4.46433972796534	-0.0440289987784166	0.657876094441406	0.0947909161658882	0.156706997601101	0.0762462951310264	0.177132082047101	0.243677691201717	0.157190465900168	0.201895289627224	0.269739184807295	0.181464681736352	0.00247974345512033	0.00270237126274445	0.00276494943157413
105	0.486333689213633	0.13	0.0977469553830973	0.0578610672815089	0.137632843484686	0.141688648560457	0.45370785555852	0.279359980159265	0.628055730957774	3.96	2.94	5.45	0.0629540315772734	0.102243487594051	0.141532943610828	0.0677531178569924	0.110037671798138	0.152322225739284	0.0690669098708895	0.11225352219717	0.155396415760515	0.0977469553830973	4.33368452454438	-0.0584389324369622	0.624970490895016	0.0947909161658882	0.156706997601101	0.0762462951310264	0.177132082047101	0.243677691201717	0.157190465900168	0.201895289627224	0.269739184807295	0.181464681736352	0.00247974345512033	0.00270237126274445	0.00276494943157413
105	0.486333689213633	0.13	0.0979773730560219	0.0586240251326508	0.137330720979393	0.161237225230286	0.517558505146881	0.333255750058541	0.701861260235221	3.98	2.81	5.22	0.0746431704645044	0.115923604373657	0.15720403828281	0.0802763012811652	0.124672064870605	0.169067828460044	0.0819209333386425	0.127243927223026	0.172447709896551	0.0979773730560219	4.33601551925209	-0.0442435483616652	0.641383070257646	0.0947909161658882	0.156706997601101	0.0762462951310264	0.177132082047101	0.243677691201717	0.157190465900168	0.201895289627224	0.269739184807295	0.181464681736352	0.00247974345512033	0.00270237126274445	0.00276494943157413
105	0.486333689213633	0.13	0.0981371334765354	0.0582135976239429	0.138060669329128	0.134192403217255	0.451214951724176	0.272271555986703	0.630158347461649	3.94	3.04	5.65	0.0615388865330561	0.101983718481149	0.142428550429243	0.0662530957457847	0.109796219036451	0.153339342327118	0.0675938993984119	0.112037762550608	0.156416968736858	0.0981371334765354	4.45493525111392	-0.0263169145768348	0.676046771367317	0.0947909161658882	0.156706997601101	0.0762462951310264	0.177132082047101	0.243677691201717	0.157190465900168	0.201895289627224	0.269739184807295	0.181464681736352	0.00247974345512033	0.00270237126274445	0.00276494943157413
105	0.486333689213633	0.13	0.098417044270283	0.059383792115244	0.137450296425322	0.145024012124437	0.498637451380752	0.309608921557752	0.687665981203752	4.14	2.94	5.72	0.0670390242013688	0.107969008136568	0.148898992071768	0.0718202764839315	0.115669404625759	0.159518532767587	0.0730014554178866	0.117633700393674	0.162119532075303	0.098417044270283	4.55198647694214	0.00350812739372143	0.711466749184254	0.0947909161658882	0.156706997601101	0.0762462951310264	0.177132082047101	0.243677691201717	0.157190465900168	0.201895289627224	0.269739184807295	0.181464681736352	0.00247974345512033	0.00270237126274445	0.00276494943157413
105	0.486333689213633	0.13	0.0985397826131662	0.0585067898691253	0.138572775357207	0.140190996206117	0.455719829891032	0.279512357485344	0.631927302296721	4.18	2.85	5.68	0.0599800469735802	0.0977920870818363	0.135604127190092	0.0641933180063575	0.104661447619653	0.145129577232949	0.0651367919346285	0.106158214662719	0.147201875336839	0.0985397826131662	4.51377202929018	0.0508810880598315	0.760816104634525	0.0947909161658882	0.156706997601101	0.0762462951310264	0.177132082047101	0.243677691201717	0.157190465900168	0.201895289627224	0.269739184807295	0.181464681736352	0.00247974345512033	0.00270237126274445	0.00276494943157413
105	0.486333689213633	0.13	0.0986437524407834	0.0591062219261047	0.138181282955462	0.176425944877563	0.539601608944401	0.357577547755814	0.721625670132989	4.38	3.07	5.53	0.0735872380440735	0.111046659096932	0.14850608014979	0.078398724652011	0.118307422339345	0.158216120026678	0.0801226380828438	0.12088552708683	0.161626944467582	0.0986437524407834	4.49796623209405	0.0111296584137862	0.72014482245115	0.0947909161658882	0.156706997601101	0.0762462951310264	0.177132082047101	0.243677691201717	0.157190465900168	0.201895289627224	0.269739184807295	0.181464681736352	0.00247974345512033	0.00270237126274445	0.00276494943157413
105	0.486333689213633	0.13	0.0990017821326959	0.059622085913192	0.1383814783522	0.149311771297291	0.519580542681042	0.325948811366571	0.713212273995513	4.06	3	5.54	0.0718442572276074	0.114523743781522	0.157203230335436	0.0771234348440927	0.122939046661084	0.168754658478075	0.0786841288936558	0.125486742550641	0.172181024921701	0.0990017821326959	4.4790225129237	-0.00844792960675061	0.696847854715955	0.0947909161658882	0.156706997601101	0.0762462951310264	0.177132082047101	0.243677691201717	0.157190465900168	0.201895289627224	0.269739184807295	0.181464681736352	0.00247974345512033	0.00270237126274445	0.00276494943157413
105	0.486333689213633	0.13	0.0992038297206874	0.0595804311845564	0.138827228256818	0.125100963772556	0.421651325206831	0.247555814467062	0.5957468359466	4.03	3.09	5.4	0.0549076928882759	0.0935219458296005	0.132136198770925	0.0589846464511556	0.100466048016397	0.141947449581639	0.0603958997966402	0.102848979361897	0.145270064317811	0.0992038297206874	4.42091308270151	-0.0601277883497579	0.634011142885856	0.0947909161658882	0.156706997601101	0.0762462951310264	0.177132082047101	0.243677691201717	0.157190465900168	0.201895289627224	0.269739184807295	0.181464681736352	0.00247974345512033	0.00270237126274445	0.00276494943157413
105	0.486333689213633	0.13	0.0993148906098201	0.0588055051385517	0.139824276081089	0.124344141894275	0.4363852812751	0.255580621370102	0.617189941180098	3.9	3.03	5.73	0.0583193666716073	0.0995760675920798	0.140832768512552	0.0628574739594079	0.107324554995496	0.151791636031583	0.0640428952685284	0.109239136529504	0.154673732167976	0.0993148906098201	4.46672940884178	-0.0503220177987386	0.650995657055261	0.0947909161658882	0.156706997601101	0.0762462951310264	0.177132082047101	0.243677691201717	0.157190465900168	0.201895289627224	0.269739184807295	0.181464681736352	0.00247974345512033	0.00270237126274445	0.00276494943157413
105	0.486333689213633	0.13	0.0996394101485589	0.0595579448254184	0.139720875471699	0.133653301342185	0.437415125566542	0.263540873348599	0.611289377784486	4.22	2.77	5.36	0.0559916461318603	0.0929328062560104	0.12987396638016	0.0598587282708407	0.0993512422196826	0.138843756168524	0.0608920531576587	0.101002537547993	0.141246775206216	0.0996394101485589	4.36802433295812	0.054611363899454	0.740439042922781	0.0947909161658882	0.156706997601101	0.0762462951310264	0.177132082047101	0.243677691201717	0.157190465900168	0.201895289627224	0.269739184807295	0.181464681736352	0.00247974345512033	0.00270237126274445	0.00276494943157413
105	0.486333689213633	0.13	0.0997812068732259	0.0603205992734908	0.139241814472961	0.148180657860911	0.481160953622072	0.301044317317485	0.66127758992666	4.08	3	5.27	0.0659236839309896	0.105366222851046	0.144808761771102	0.0707152922187692	0.113024679365606	0.155334066512443	0.0723971248914268	0.115765423344647	0.159009899199009	0.0997812068732259	4.46169712168727	0.0310084932989024	0.733430232660816	0.0947909161658882	0.156706997601101	0.0762462951310264	0.177132082047101	0.243677691201717	0.157190465900168	0.201895289627224	0.269739184807295	0.181464681736352	0.00247974345512033	0.00270237126274445	0.00276494943157413
105	0.486333689213633	0.13	0.0999288243290227	0.0598603564912682	0.139997292166777	0.149916062171663	0.478838066036336	0.300813083547681	0.656863048524991	4.02	3.01	5.31	0.0668852274063776	0.106468749829473	0.146052272252568	0.0718719767708117	0.114406720456655	0.156941464142498	0.0735147870465881	0.117064332396285	0.160691718831467	0.0999288243290227	4.35231230208947	0.0394045545728285	0.728257374738216	0.0947909161658882	0.156706997601101	0.0762462951310264	0.177132082047101	0.243677691201717	0.157190465900168	0.201895289627224	0.269739184807295	0.181464681736352	0.00247974345512033	0.00270237126274445	0.00276494943157413
105	0.486333689213633	0.13	0.100480090082279	0.0594357523360689	0.14152442782849	0.12493061324649	0.424002854955165	0.248800051180464	0.599205658729866	3.97	2.75	5.34	0.0559484881893194	0.0953469205900205	0.134745352990722	0.0601986135398993	0.102589946763098	0.144981279986297	0.0612869935444905	0.10439376430877	0.147455856956367	0.100480090082279	4.26817853323361	0.0691728455404184	0.740077574661044	0.0947909161658882	0.156706997601101	0.0762462951310264	0.177132082047101	0.243677691201717	0.157190465900168	0.201895289627224	0.269739184807295	0.181464681736352	0.00247974345512033	0.00270237126274445	0.00276494943157413
105	0.486333689213633	0.13	0.100584929556508	0.0604194205349372	0.140750438578079	0.132178650213997	0.427733130300269	0.256616247402125	0.598850013198414	3.98	2.92	5.35	0.0575723676465744	0.0959627820980415	0.134353196549509	0.0619291030613941	0.103224676447041	0.144520249832687	0.0632442577101642	0.105361828742821	0.14756850386176	0.100584929556508	4.28724196916618	0.00493340793967134	0.688238346274643	0.0947909161658882	0.156706997601101	0.0762462951310264	0.177132082047101	0.243677691201717	0.157190465900168	0.201895289627224	0.269739184807295	0.181464681736352	0.00247974345512033	0.00270237126274445	0.00276494943157413
105	0.486333689213633	0.13	0.100857706047322	0.0595235626011086	0.142191849493535	0.169623838601369	0.521033133451638	0.341044617471907	0.701021649431369	4.08	2.91	5.51	0.0747947561069938	0.114268175316938	0.153741594526883	0.080244767145214	0.122594465142708	0.164944163140202	0.0817580472925328	0.124885110282003	0.168059408698253	0.100857706047322	4.34731475611461	0.0503337551748871	0.733242774419292	0.0947909161658882	0.156706997601101	0.0762462951310264	0.177132082047101	0.243677691201717	0.157190465900168	0.201895289627224	0.269739184807295	0.181464681736352	0.00247974345512033	0.00270237126274445	0.00276494943157413
105	0.486333689213633	0.13	0.101039152842665	0.0605965477069026	0.141481757978428	0.136739801855346	0.438053644991436	0.266208943662743	0.60989834632013	3.77	2.75	5.42	0.0625687683797978	0.102958513242586	0.143348258105374	0.0676779375682131	0.111365782191065	0.155053626813917	0.0687390539029366	0.113106892342487	0.157439510135919	0.101039152842665	4.23194204394362	0.0144807486725665	0.687935825498251	0.0947909161658882	0.156706997601101	0.0762462951310264	0.177132082047101	0.243677691201717	0.157190465900168	0.201895289627224	0.269739184807295	0.181464681736352	0.00247974345512033	0.00270237126274445	0.00276494943157413
105	0.486333689213633	0.13	0.101184281881616	0.0606405269510735	0.141728036812158	0.171546933413697	0.54014051121472	0.354815221331758	0.725465801097683	3.99	3.01	5.5	0.0793616881281731	0.120813483242123	0.162265278356074	0.0853371402999841	0.129910003337024	0.174482866374065	0.087171367711312	0.132698464133279	0.178112913069845	0.101184281881616	4.40512039628478	-0.04029346249321	0.654173034545457	0.0947909161658882	0.156706997601101	0.0762462951310264	0.177132082047101	0.243677691201717	0.157190465900168	0.201895289627224	0.269739184807295	0.181464681736352	0.00247974345512033	0.00270237126274445	0.00276494943157413
105	0.486333689213633	0.13	0.10183232882652	0.0607698175965006	0.14289484005654	0.18446634168703	0.511832854903516	0.343807044380499	0.679858665426533	3.74	2.73	5.01	0.0813916100287417	0.121169419903159	0.160947229777575	0.0881155988778833	0.13117956502743	0.174243531176976	0.0899816139485211	0.133856959690849	0.177797498395376	0.10183232882652	4.11911107942612	-0.00515797782276628	0.649886041818934	0.0947909161658882	0.156706997601101	0.0762462951310264	0.177132082047101	0.243677691201717	0.157190465900168	0.201895289627224	0.269739184807295	0.181464681736352	0.00247974345512033	0.00270237126274445	0.00276494943157413
105	0.486333689213633	0.13	0.101845920539451	0.0615917724718202	0.142100068607082	0.135495861563478	0.445909012226444	0.270055019077931	0.621763005374958	3.95	2.71	5.49	0.0609225813215581	0.100594049879672	0.140265518437787	0.0655750487229974	0.108276103523685	0.150977158324372	0.0664574619528139	0.110219308576947	0.153037204338261	0.101845920539451	4.31805705954528	0.00214297315763023	0.679324640425119	0.0947909161658882	0.156706997601101	0.0762462951310264	0.177132082047101	0.243677691201717	0.157190465900168	0.201895289627224	0.269739184807295	0.181464681736352	0.00247974345512033	0.00270237126274445	0.00276494943157413
105	0.486333689213633	0.13	0.101933378725325	0.0612358385751206	0.142630918875529	0.12658426350341	0.452466266705255	0.266902869648358	0.638029663762152	4.07	3.04	5.17	0.0585742008069286	0.0992977332887885	0.140021265770648	0.0628471049707999	0.106541360895953	0.150235616821105	0.064502666204544	0.109234190773895	0.154087552929559	0.101933378725325	4.40265285126224	-0.0487882605462462	0.646893071107132	0.0947909161658882	0.156706997601101	0.0762462951310264	0.177132082047101	0.243677691201717	0.157190465900168	0.201895289627224	0.269739184807295	0.181464681736352	0.00247974345512033	0.00270237126274445	0.00276494943157413
105	0.486333689213633	0.13	0.102094030585719	0.0609833550986649	0.143204706072773	0.153079700306588	0.527576920260888	0.333830485524911	0.721323354996864	3.88	2.92	5.27	0.0765618819848731	0.120996384867142	0.16543088774941	0.0825692151104767	0.130490216158204	0.178411217205932	0.0844016000037299	0.133323586817556	0.182278368597053	0.102094030585719	4.33978751493685	-0.0257844608980193	0.66241983245683	0.0947909161658882	0.156706997601101	0.0762462951310264	0.177132082047101	0.243677691201717	0.157190465900168	0.201895289627224	0.269739184807295	0.181464681736352	0.00247974345512033	0.00270237126274445	0.00276494943157413
105	0.486333689213633	0.13	0.102491098457101	0.0602268620904076	0.144755334823794	0.158182644083726	0.530215730975087	0.339244656063201	0.721186805886973	4.11	3.08	5.49	0.0738045797483007	0.115351409377143	0.156898239005985	0.0791104568090208	0.123644125073421	0.168177793337821	0.0809108378074597	0.126494117221318	0.171967923056945	0.102491098457101	4.54068894232137	0.0384411548517896	0.746593493826914	0.0947909161658882	0.156706997601101	0.0762462951310264	0.177132082047101	0.243677691201717	0.157190465900168	0.201895289627224	0.269739184807295	0.181464681736352	0.00247974345512033	0.00270237126274445	0.00276494943157413
105	0.486333689213633	0.13	0.102718320018854	0.0614293904684342	0.144007249569274	0.169010430199139	0.5105705566905	0.333811261641627	0.687329851739373	4.03	2.97	5.57	0.0739328449955868	0.113081666692344	0.152230488389101	0.0794093318087038	0.121458055514969	0.163506779221234	0.0809149100912749	0.123824971367015	0.166751248479113	0.102718320018854	4.38178081085157	0.0259835227433464	0.714694709033266	0.0947909161658882	0.156706997601101	0.0762462951310264	0.177132082047101	0.243677691201717	0.157190465900168	0.201895289627224	0.269739184807295	0.181464681736352	0.00247974345512033	0.00270237126274445	0.00276494943157413
105	0.486333689213633	0.13	0.103016188516993	0.0619225420489766	0.144109834985009	0.13360558300515	0.454599269289416	0.273857006896393	0.635341531682439	4.31	3.13	5.53	0.0571085894195755	0.0947995573109808	0.132490525202386	0.0609289317219658	0.101141278630381	0.141353625538797	0.0623895937165117	0.103439097186401	0.144657777153622	0.103016188516993	4.52622118390387	-0.00434023519921677	0.704516958184893	0.0947909161658882	0.156706997601101	0.0762462951310264	0.177132082047101	0.243677691201717	0.157190465900168	0.201895289627224	0.269739184807295	0.181464681736352	0.00247974345512033	0.00270237126274445	0.00276494943157413
105	0.486333689213633	0.13	0.103923407776539	0.0626495092463402	0.145197306306738	0.125373553096766	0.478246906924553	0.281029171737105	0.675464642112001	4.18	2.96	5.48	0.0602924161501567	0.102603802148321	0.144915188146485	0.0645260692088382	0.109808504307142	0.155090939405446	0.0658045169831894	0.112044359872925	0.158162241847345	0.103923407776539	4.46859477394163	0.00174592985436439	0.70903739823001	0.0947909161658882	0.156706997601101	0.0762462951310264	0.177132082047101	0.243677691201717	0.157190465900168	0.201895289627224	0.269739184807295	0.181464681736352	0.00247974345512033	0.00270237126274445	0.00276494943157413
105	0.486333689213633	0.13	0.104212001340594	0.0624783173100035	0.145945685371184	0.144128033635072	0.467865692023504	0.289858794209891	0.645872589837117	4.09	2.95	5.55	0.0633903864838411	0.102319431503685	0.141248476523529	0.067987670765945	0.109739981216308	0.15149229166667	0.0692557501723059	0.111822772329714	0.154427349509206	0.104212001340594	4.39109286442806	-0.0269335202549172	0.667240058960041	0.0947909161658882	0.156706997601101	0.0762462951310264	0.177132082047101	0.243677691201717	0.157190465900168	0.201895289627224	0.269739184807295	0.181464681736352	0.00247974345512033	0.00270237126274445	0.00276494943157413
105	0.486333689213633	0.13	0.104868362742947	0.0631185433173354	0.146618182168559	0.124029200573815	0.457251777951461	0.267527151369111	0.646976404533811	4.02	3.13	5.11	0.0594028158120252	0.101530042862438	0.14365726991285	0.0638216374952652	0.10908259990486	0.154343562314455	0.0656611020389392	0.112149321367906	0.15873317606322	0.104868362742947	4.3664879389702	0.0481124062541336	0.74441646710431	0.0947909161658882	0.156706997601101	0.0762462951310264	0.177132082047101	0.243677691201717	0.157190465900168	0.201895289627224	0.269739184807295	0.181464681736352	0.00247974345512033	0.00270237126274445	0.00276494943157413
105	0.486333689213633	0.13	0.105393375054542	0.0631730728886391	0.147613677220445	0.13870510416132	0.449688136915878	0.274733036597462	0.624643237234294	4.16	2.89	5.31	0.0591952957029112	0.0968919594399901	0.134588623177069	0.0633822113726471	0.103745180771745	0.144108150170842	0.0647439119215961	0.105968640262745	0.14697755653002	0.105393375054542	4.3109962225996	0.00680111316898864	0.691935146278822	0.0947909161658882	0.156706997601101	0.0762462951310264	0.177132082047101	0.243677691201717	0.157190465900168	0.201895289627224	0.269739184807295	0.181464681736352	0.00247974345512033	0.00270237126274445	0.00276494943157413
105	0.486333689213633	0.13	0.105882546319207	0.0637139572786605	0.148051135359754	0.135837827413123	0.460017016063763	0.278863561414911	0.641170470712614	3.76	2.76	5.12	0.0657993661241238	0.108543503890315	0.151287641656506	0.0712063336392795	0.117462908955844	0.163719484272409	0.0726386363714255	0.11969195096317	0.167025108028079	0.105882546319207	4.19819237675375	-0.0573794528644172	0.617983827421234	0.0947909161658882	0.156706997601101	0.0762462951310264	0.177132082047101	0.243677691201717	0.157190465900168	0.201895289627224	0.269739184807295	0.181464681736352	0.00247974345512033	0.00270237126274445	0.00276494943157413
105	0.486333689213633	0.13	0.106316175798631	0.0638592690121518	0.148773082585111	0.152530478242229	0.473435060208013	0.299202384515087	0.647667735900938	3.86	2.76	5.45	0.0689148037690722	0.109045535597959	0.149176267426845	0.0743601249683871	0.117661797042625	0.160963469116863	0.0754813240188924	0.119433060660549	0.163439428758102	0.106316175798631	4.22299936942749	0.010412656096263	0.680942759727071	0.0947909161658882	0.156706997601101	0.0762462951310264	0.177132082047101	0.243677691201717	0.157190465900168	0.201895289627224	0.269739184807295	0.181464681736352	0.00247974345512033	0.00270237126274445	0.00276494943157413
105	0.486333689213633	0.13	0.10691954146556	0.0629471122893421	0.150891970641778	0.121335516768759	0.468694416140146	0.271773065885225	0.665615766395068	4.13	3.2	5.68	0.0589868642252381	0.101727571118699	0.14446827801216	0.0632107435369841	0.109011989246805	0.154813234956625	0.0646116769785295	0.111424143714269	0.158471539363427	0.10691954146556	4.52075776427365	0.05590992305536	0.764986078013567	0.0947909161658882	0.156706997601101	0.0762462951310264	0.177132082047101	0.243677691201717	0.157190465900168	0.201895289627224	0.269739184807295	0.181464681736352	0.00247974345512033	0.00270237126274445	0.00276494943157413
105	0.486333689213633	0.13	0.107310437335328	0.0640467759802989	0.150574098690357	0.193408430107087	0.585144160328833	0.398576022768441	0.771712297889225	3.69	2.65	4.79	0.0955197098119419	0.140231216129211	0.18494272244648	0.103567738615994	0.152046420225382	0.200525101834769	0.105839187527818	0.155316062606289	0.204792812854794	0.107310437335328	4.0044681326594	-0.0314626448073105	0.609909188731407	0.0947909161658882	0.156706997601101	0.0762462951310264	0.177132082047101	0.243677691201717	0.157190465900168	0.201895289627224	0.269739184807295	0.181464681736352	0.00247974345512033	0.00270237126274445	0.00276494943157413
105	0.486333689213633	0.13	0.107386189762056	0.0646110829889541	0.150161296535157	0.151353966893165	0.48744054827039	0.307232781835664	0.667648314705116	3.84	3.05	5.46	0.0710415368409696	0.112711037737685	0.154380538634399	0.0766908082118173	0.121673896186192	0.166656984160566	0.078439846467154	0.124490261516257	0.170529215008719	0.107386189762056	4.2986943775967	-0.0855259127251047	0.596409104655346	0.0947909161658882	0.156706997601101	0.0762462951310264	0.177132082047101	0.243677691201717	0.157190465900168	0.201895289627224	0.269739184807295	0.181464681736352	0.00247974345512033	0.00270237126274445	0.00276494943157413
105	0.486333689213633	0.13	0.107539735795424	0.0633938908598416	0.151685580731007	0.148118227359221	0.493145172360745	0.308496726132881	0.677793618588609	4.03	2.99	5.2	0.0683479149149166	0.109257056642785	0.150166198370654	0.0734133890778385	0.117354433105987	0.161295477134135	0.075210803101254	0.120202652906706	0.165278148249491	0.107539735795424	4.2150057210126	-0.078589456867452	0.599852038998529	0.0947909161658882	0.156706997601101	0.0762462951310264	0.177132082047101	0.243677691201717	0.157190465900168	0.201895289627224	0.269739184807295	0.181464681736352	0.00247974345512033	0.00270237126274445	0.00276494943157413
105	0.486333689213633	0.13	0.10767671574888	0.0640204082304059	0.151333023267354	0.139222933461114	0.496381257486708	0.303677230557096	0.68908528441632	4.25	3.06	5.5	0.064160253463799	0.10487433396505	0.145588414466302	0.0685495739796331	0.112048979338248	0.155548384696863	0.0700619686977689	0.114487059691237	0.159067011604289	0.10767671574888	4.45884189088671	0.0243907437058472	0.729272135541375	0.0947909161658882	0.156706997601101	0.0762462951310264	0.177132082047101	0.243677691201717	0.157190465900168	0.201895289627224	0.269739184807295	0.181464681736352	0.00247974345512033	0.00270237126274445	0.00276494943157413
105	0.486333689213633	0.13	0.107862473153996	0.0644355088784768	0.151289437429516	0.163253188222376	0.531101187337339	0.343373240105718	0.71882913456896	4.09	2.98	5.37	0.0751037975860072	0.116164311637072	0.157224825688136	0.0805518083165699	0.124590841807965	0.168629875299361	0.0822859130217694	0.127323657207877	0.172385685475911	0.107862473153996	4.4075467908746	0.0518351081824023	0.753034336741711	0.0947909161658882	0.156706997601101	0.0762462951310264	0.177132082047101	0.243677691201717	0.157190465900168	0.201895289627224	0.269739184807295	0.181464681736352	0.00247974345512033	0.00270237126274445	0.00276494943157413
105	0.486333689213633	0.13	0.108558000855587	0.0651402951708422	0.151975706540333	0.141661794088218	0.469268816595572	0.288921364711556	0.649616268479588	3.94	2.95	5.25	0.0653543994011774	0.106149234401281	0.146944069401384	0.0703675081683857	0.114291573134179	0.158215638099972	0.0719506037595239	0.116953562565277	0.161833964802281	0.108558000855587	4.25540731930935	-0.0561437456899318	0.622537211846488	0.0947909161658882	0.156706997601101	0.0762462951310264	0.177132082047101	0.243677691201717	0.157190465900168	0.201895289627224	0.269739184807295	0.181464681736352	0.00247974345512033	0.00270237126274445	0.00276494943157413
105	0.486333689213633	0.13	0.111087009790696	0.0654386788400586	0.156735340741333	0.160925266837373	0.54529094600238	0.35088839880571	0.73969349319905	3.77	2.99	4.91	0.0825732780333166	0.128321315399875	0.174069352766434	0.089329412349652	0.138820547877246	0.188311683404841	0.091842299401469	0.142661066195433	0.193555949137226	0.111087009790696	4.14982637231174	-0.0608658981613039	0.609664838165261	0.0947909161658882	0.156706997601101	0.0762462951310264	0.177132082047101	0.243677691201717	0.157190465900168	0.201895289627224	0.269739184807295	0.181464681736352	0.00247974345512033	0.00270237126274445	0.00276494943157413
105	0.486333689213633	0.13	0.111540038481247	0.0656761576777994	0.157403919284695	0.140211134679137	0.502529968720858	0.30823923688184	0.696820700559876	3.75	2.89	5.08	0.0729284516879036	0.11889703892445	0.164865626160996	0.0789475558403037	0.128710131676794	0.178472707513283	0.0807753447830691	0.131724222304942	0.182657085647225	0.111540038481247	4.12772631778415	-0.0481159797936043	0.619422050911468	0.0947909161658882	0.156706997601101	0.0762462951310264	0.177132082047101	0.243677691201717	0.157190465900168	0.201895289627224	0.269739184807295	0.181464681736352	0.00247974345512033	0.00270237126274445	0.00276494943157413
105	0.486333689213633	0.13	0.11207873604576	0.0661451180756567	0.158012354015863	0.167531874633949	0.516867850430461	0.336980732468232	0.696754968392689	3.84	2.93	5.23	0.0779693290666854	0.119590930968144	0.161212532869602	0.0841758798816675	0.129110663906079	0.17404544793049	0.08611618937	0.132006551960467	0.178082339357298	0.11207873604576	4.17719203135606	0.0185485237506263	0.688244287072645	0.0947909161658882	0.156706997601101	0.0762462951310264	0.177132082047101	0.243677691201717	0.157190465900168	0.201895289627224	0.269739184807295	0.181464681736352	0.00247974345512033	0.00270237126274445	0.00276494943157413
105	0.486333689213633	0.13	0.112900916452931	0.0677863671022809	0.158015465803581	0.125631182677626	0.473364275511683	0.278388998145925	0.66833955287744	4.01	3.06	5.4	0.0620317924957224	0.105476993376142	0.148922194256563	0.0666731402637497	0.113369001459229	0.160064862654708	0.0682170214826328	0.115960435336456	0.163902640021388	0.112900916452931	4.33790766935526	-0.0434701000838804	0.65277529296798	0.0947909161658882	0.156706997601101	0.0762462951310264	0.177132082047101	0.243677691201717	0.157190465900168	0.201895289627224	0.269739184807295	0.181464681736352	0.00247974345512033	0.00270237126274445	0.00276494943157413
105	0.486333689213633	0.13	0.114797359735017	0.0678114355783202	0.161783283891714	0.133524410454541	0.500088991065865	0.301190912720276	0.698987069411453	3.86	2.86	4.89	0.0693558156516207	0.115156461928123	0.160957108204625	0.0748337902523062	0.124251938170746	0.173670086089186	0.0767635720279032	0.127502485342643	0.178170115357877	0.114797359735017	4.1979118127749	-0.0608710527867062	0.609455619045527	0.0947909161658882	0.156706997601101	0.0762462951310264	0.177132082047101	0.243677691201717	0.157190465900168	0.201895289627224	0.269739184807295	0.181464681736352	0.00247974345512033	0.00270237126274445	0.00276494943157413
105	0.486333689213633	0.14	0.0736389841133691	0.0452130345727694	0.102064933653969	0.139757559715069	0.43026517295722	0.263600162538585	0.596930183375855	4.18	3.01	5.21	0.0565484754954587	0.0923020659593075	0.128055656423156	0.0605186758106064	0.0987824827724869	0.137046289734367	0.0620423295396904	0.10124372512978	0.140373035629301	0.0736389841133691	4.56288528533235	-0.0463268613379368	0.660545955139687	0.0947909161658882	0.156706997601101	0.0762462951310264	0.177132082047101	0.243677691201717	0.157190465900168	0.201895289627224	0.269739184807295	0.181464681736352	0.00247974345512033	0.00270237126274445	0.00276494943157413
105	0.486333689213633	0.14	0.0757739999404852	0.0467909714225287	0.104757028458442	0.182036850925684	0.441847920950077	0.295614887357252	0.588080954542903	3.77	2.83	5.01	0.0696290070196953	0.104072674635938	0.13851634225218	0.075334390018138	0.112600362935476	0.149866335852815	0.0770511224177881	0.115215504707351	0.153365472661108	0.0757739999404852	4.28690886470253	0.0518163037658915	0.721610303187431	0.0947909161658882	0.156706997601101	0.0762462951310264	0.177132082047101	0.243677691201717	0.157190465900168	0.201895289627224	0.269739184807295	0.181464681736352	0.00247974345512033	0.00270237126274445	0.00276494943157413
105	0.486333689213633	0.14	0.0771305812425073	0.0475532272118905	0.106707935273124	0.177177242286501	0.400758673049866	0.265919037477704	0.535598308622028	4.11	2.91	5.75	0.0578783551684417	0.0872267477937091	0.116575140418977	0.0620424458577641	0.0935023250330863	0.124962204208408	0.0630174737676043	0.0949393411504076	0.1268436793099	0.0771305812425073	4.62382284296083	0.020862559789952	0.727896491735639	0.0947909161658882	0.156706997601101	0.0762462951310264	0.177132082047101	0.243677691201717	0.157190465900168	0.201895289627224	0.269739184807295	0.181464681736352	0.00247974345512033	0.00270237126274445	0.00276494943157413
105	0.486333689213633	0.14	0.0782867745240507	0.0483259806060096	0.108247568442092	0.152575600904166	0.423940556604978	0.267949979525664	0.579931133684291	4.39	3.09	5.69	0.0550054559144572	0.0870275998451869	0.119049743775917	0.0585864860472195	0.0926933733988551	0.126800260750491	0.0598184169884917	0.0946102019438549	0.129373623701383	0.0782867745240507	4.80343916417511	-0.0496420386397676	0.67389032188808	0.0947909161658882	0.156706997601101	0.0762462951310264	0.177132082047101	0.243677691201717	0.157190465900168	0.201895289627224	0.269739184807295	0.181464681736352	0.00247974345512033	0.00270237126274445	0.00276494943157413
105	0.486333689213633	0.14	0.0785815377340221	0.0475389389360407	0.109624136532003	0.157002252038439	0.426887409403185	0.272447665177549	0.581327153628821	4.34	3.03	5.56	0.0565277133825606	0.088571025593636	0.120614337804711	0.060276342895193	0.0944446040675682	0.128612865239943	0.0615409202917363	0.0964010739753119	0.131333627541153	0.0785815377340221	4.65729091472539	0.0179375968669672	0.732596175546705	0.0947909161658882	0.156706997601101	0.0762462951310264	0.177132082047101	0.243677691201717	0.157190465900168	0.201895289627224	0.269739184807295	0.181464681736352	0.00247974345512033	0.00270237126274445	0.00276494943157413
105	0.486333689213633	0.14	0.0791953778274423	0.048013182890027	0.110377572764858	0.165437094865144	0.480580442301026	0.312055322186392	0.64910556241566	3.73	2.94	5.22	0.0740584335394303	0.11405360593479	0.154048778330149	0.0802011302361483	0.123513658962395	0.166826187688642	0.0820540861182053	0.126364874373309	0.170505112261162	0.0791953778274423	4.44202276256337	0.0224720427171755	0.710735686409981	0.0947909161658882	0.156706997601101	0.0762462951310264	0.177132082047101	0.243677691201717	0.157190465900168	0.201895289627224	0.269739184807295	0.181464681736352	0.00247974345512033	0.00270237126274445	0.00276494943157413
105	0.486333689213633	0.14	0.0792622994320121	0.0490579778773358	0.109466620986688	0.215107727661569	0.51884416461782	0.364105295510242	0.673583033725398	3.83	2.98	5.42	0.0844171104083556	0.120293018721123	0.15616892703389	0.0911592538983334	0.129900464286804	0.168641674675275	0.0931898636044935	0.132653310913534	0.172204821607738	0.0792622994320121	4.53910519974682	0.00500672510879449	0.702999960763939	0.0947909161658882	0.156706997601101	0.0762462951310264	0.177132082047101	0.243677691201717	0.157190465900168	0.201895289627224	0.269739184807295	0.181464681736352	0.00247974345512033	0.00270237126274445	0.00276494943157413
105	0.486333689213633	0.14	0.0801416826497932	0.0493042938041897	0.110979071495397	0.15149512055058	0.423829145468173	0.267224684283127	0.580433606653218	4.18	3.07	5.56	0.0573110225739723	0.0908975972358085	0.124484171897645	0.0613329776565843	0.097276580488601	0.133220183320618	0.0626493431397308	0.0994346206565752	0.135850503003249	0.0801416826497932	4.66038180959483	0.0299365339317841	0.74710170723207	0.0947909161658882	0.156706997601101	0.0762462951310264	0.177132082047101	0.243677691201717	0.157190465900168	0.201895289627224	0.269739184807295	0.181464681736352	0.00247974345512033	0.00270237126274445	0.00276494943157413
105	0.486333689213633	0.14	0.0805504393975689	0.0488195500212521	0.112281328773886	0.166989801994357	0.472324628700255	0.307619835680342	0.637029421720168	4.19	2.91	5.54	0.0658128879789029	0.101050206367798	0.136287524756694	0.0704123292546606	0.108112265249653	0.145812201244645	0.0716897498569552	0.110071534942055	0.148461494495851	0.0805504393975689	4.60991001559854	0.00751329609489451	0.717663932505143	0.0947909161658882	0.156706997601101	0.0762462951310264	0.177132082047101	0.243677691201717	0.157190465900168	0.201895289627224	0.269739184807295	0.181464681736352	0.00247974345512033	0.00270237126274445	0.00276494943157413
105	0.486333689213633	0.14	0.0809980939676869	0.0496230584407185	0.112373129494655	0.144872804906077	0.411747685056189	0.255562961767926	0.567932408344453	3.84	2.87	5.56	0.0591829604042397	0.0953520289976391	0.131521097591039	0.0639007910362355	0.102953114177484	0.142005437318733	0.065064465708565	0.104754784361834	0.144425898270356	0.0809980939676869	4.47722201714178	-0.0269920638031563	0.669728559738097	0.0947909161658882	0.156706997601101	0.0762462951310264	0.177132082047101	0.243677691201717	0.157190465900168	0.201895289627224	0.269739184807295	0.181464681736352	0.00247974345512033	0.00270237126274445	0.00276494943157413
105	0.486333689213633	0.14	0.0819174848707865	0.0495944671493201	0.114240502592253	0.143042175946479	0.408336972169177	0.252291261351949	0.564382682986406	4	2.96	5.46	0.0562945002548435	0.0911134442812608	0.125932388307678	0.0605162625528682	0.0979464262274271	0.135376589901986	0.0617347316537689	0.0999491723092206	0.138112529807222	0.0819174848707865	4.4953093287401	0.0646282817788444	0.765894143743655	0.0947909161658882	0.156706997601101	0.0762462951310264	0.177132082047101	0.243677691201717	0.157190465900168	0.201895289627224	0.269739184807295	0.181464681736352	0.00247974345512033	0.00270237126274445	0.00276494943157413
105	0.486333689213633	0.14	0.0819454156485314	0.0505104212039503	0.113380410093113	0.149983549443749	0.426050132141444	0.26769285793066	0.584407406352228	3.91	3.06	5.7	0.0609648698205018	0.0970294502580221	0.133094030695542	0.0656937659750037	0.104555787893935	0.143417809812867	0.0669844166229723	0.106622872462231	0.146276658954366	0.0819454156485314	4.64095147664512	-0.00344198458849777	0.7015823806005	0.0947909161658882	0.156706997601101	0.0762462951310264	0.177132082047101	0.243677691201717	0.157190465900168	0.201895289627224	0.269739184807295	0.181464681736352	0.00247974345512033	0.00270237126274445	0.00276494943157413
105	0.486333689213633	0.14	0.0824063695030704	0.0503123956571787	0.114500343348962	0.136324322850848	0.392170246124372	0.238053875752358	0.546286616496385	3.98	2.9	5.62	0.0533295105262154	0.0878551008785708	0.122380691230926	0.0573553796087168	0.0944873225299062	0.131619265451095	0.0583450979173493	0.0960575563833118	0.133754715583928	0.0824063695030704	4.52938070976294	-0.0242458716218673	0.671961970973431	0.0947909161658882	0.156706997601101	0.0762462951310264	0.177132082047101	0.243677691201717	0.157190465900168	0.201895289627224	0.269739184807295	0.181464681736352	0.00247974345512033	0.00270237126274445	0.00276494943157413
105	0.486333689213633	0.14	0.082814055884463	0.0500985804640996	0.115529531304826	0.18112823762927	0.48124428894499	0.321485074226821	0.641003503663159	4.49	3.19	5.48	0.0646172087519803	0.0967281692758053	0.12883912979963	0.0686716632538103	0.102797449719028	0.136923236184247	0.0704351972833593	0.105370123562079	0.140425783541389	0.082814055884463	4.67027090791006	-0.0499815077393119	0.67013368885905	0.0947909161658882	0.156706997601101	0.0762462951310264	0.177132082047101	0.243677691201717	0.157190465900168	0.201895289627224	0.269739184807295	0.181464681736352	0.00247974345512033	0.00270237126274445	0.00276494943157413
105	0.486333689213633	0.14	0.0834281166311441	0.0506793282790827	0.116176904983206	0.138844578367519	0.421243607815119	0.257450700259806	0.585036515370433	4.42	3.23	5.57	0.0525400161490312	0.0859665401373853	0.119393064125739	0.0559256956125326	0.0915062253302072	0.127086755047882	0.0573446631541516	0.0937431984938976	0.13023321893579	0.0834281166311441	4.76145392473687	0.0137877908039788	0.741388951400113	0.0947909161658882	0.156706997601101	0.0762462951310264	0.177132082047101	0.243677691201717	0.157190465900168	0.201895289627224	0.269739184807295	0.181464681736352	0.00247974345512033	0.00270237126274445	0.00276494943157413
105	0.486333689213633	0.14	0.0835179992494427	0.0508290412779909	0.116206957220894	0.138701457630619	0.423270419559601	0.258590849777578	0.587949989341625	3.77	3	5.21	0.0608148510375608	0.0995438451757431	0.138272839313925	0.0657856399504451	0.107680203869442	0.149574767788439	0.0674176513491773	0.110267755830228	0.153203775037623	0.0835179992494427	4.37461579996321	-0.0790883119023111	0.60507762551349	0.0947909161658882	0.156706997601101	0.0762462951310264	0.177132082047101	0.243677691201717	0.157190465900168	0.201895289627224	0.269739184807295	0.181464681736352	0.00247974345512033	0.00270237126274445	0.00276494943157413
105	0.486333689213633	0.14	0.0835315432926664	0.0513423510113659	0.115720735573967	0.165718068549949	0.463436113495243	0.30108815850807	0.625784068482416	4.15	3.03	5.92	0.0649842493893285	0.100024019956895	0.135063790524462	0.0695938312363756	0.107119107012524	0.144644382788672	0.0708445046562702	0.108805137670788	0.146951959334749	0.0835315432926664	4.63612982565165	-0.00760963271469853	0.705620189297309	0.0947909161658882	0.156706997601101	0.0762462951310264	0.177132082047101	0.243677691201717	0.157190465900168	0.201895289627224	0.269739184807295	0.181464681736352	0.00247974345512033	0.00270237126274445	0.00276494943157413
105	0.486333689213633	0.14	0.083782274287207	0.0510100214790482	0.116554527095366	0.151318105913658	0.453656672516876	0.285915457379464	0.621397887654289	4.06	2.99	5.13	0.0629423703137659	0.0998694737898385	0.136796577265911	0.0675578874628039	0.107192827941336	0.146827768419868	0.0692941662820886	0.11011046064565	0.150569667176751	0.083782274287207	4.4600204739828	-0.011802404062094	0.683569018572025	0.0947909161658882	0.156706997601101	0.0762462951310264	0.177132082047101	0.243677691201717	0.157190465900168	0.201895289627224	0.269739184807295	0.181464681736352	0.00247974345512033	0.00270237126274445	0.00276494943157413
105	0.486333689213633	0.14	0.0838394088787519	0.0520178414382816	0.115660976319222	0.166625421966327	0.450456670109542	0.293171427479979	0.607741912739105	3.69	2.84	5.52	0.070233716274323	0.10791381081811	0.145593905361898	0.0761478220615092	0.117000809583546	0.157853797105582	0.0774086825926134	0.118986397491244	0.160463731849768	0.0838394088787519	4.48915401403104	-0.0523752642407162	0.641925364007257	0.0947909161658882	0.156706997601101	0.0762462951310264	0.177132082047101	0.243677691201717	0.157190465900168	0.201895289627224	0.269739184807295	0.181464681736352	0.00247974345512033	0.00270237126274445	0.00276494943157413
105	0.486333689213633	0.14	0.0842112395501715	0.05164422174848	0.116778257351863	0.13084510266729	0.399669044102307	0.238843204266481	0.560494883938134	3.87	2.91	5.33	0.0548768705246955	0.0918283878048321	0.128779905084969	0.0591955435803698	0.0990550532536256	0.138914562926882	0.0604083621353311	0.101141831503628	0.141825379930378	0.0842112395501715	4.3686247602169	-0.0137992822284909	0.669266840289379	0.0947909161658882	0.156706997601101	0.0762462951310264	0.177132082047101	0.243677691201717	0.157190465900168	0.201895289627224	0.269739184807295	0.181464681736352	0.00247974345512033	0.00270237126274445	0.00276494943157413
105	0.486333689213633	0.14	0.0843227862824692	0.051481006117239	0.117164566447699	0.172405052056797	0.507620240786414	0.333976827651705	0.681263653921122	3.99	2.95	5.45	0.0747265634613698	0.113578886308126	0.152431209154883	0.0803562393946545	0.12213558011499	0.163914920835326	0.0819608600676929	0.124561385045155	0.167321735133737	0.0843227862824692	4.66671350344845	-0.0913064781499663	0.626832569471773	0.0947909161658882	0.156706997601101	0.0762462951310264	0.177132082047101	0.243677691201717	0.157190465900168	0.201895289627224	0.269739184807295	0.181464681736352	0.00247974345512033	0.00270237126274445	0.00276494943157413
105	0.486333689213633	0.14	0.0845755368498479	0.0514554172899524	0.117695656409743	0.13406619791214	0.399664138257543	0.241078686999227	0.558249589515858	4.16	2.97	5.56	0.0519454630865899	0.0861160270918411	0.120286591097092	0.0556197727376053	0.092207356933741	0.128794941129877	0.0567381343023408	0.0939964967867127	0.131369925613068	0.0845755368498479	4.54199839176694	0.0519369804600125	0.752240854047746	0.0947909161658882	0.156706997601101	0.0762462951310264	0.177132082047101	0.243677691201717	0.157190465900168	0.201895289627224	0.269739184807295	0.181464681736352	0.00247974345512033	0.00270237126274445	0.00276494943157413
105	0.486333689213633	0.14	0.0851622805774906	0.05202788454722	0.118296676607761	0.151315232541433	0.43996906601478	0.277287073501375	0.602651058528186	3.83	2.66	5.34	0.0643992749327911	0.102181787583649	0.139964300234507	0.0695570861865341	0.110365643294393	0.151174200402253	0.0705637170311093	0.111956330717588	0.153258855457898	0.0851622805774906	4.3608200196252	-0.0627339580444014	0.611091288593698	0.0947909161658882	0.156706997601101	0.0762462951310264	0.177132082047101	0.243677691201717	0.157190465900168	0.201895289627224	0.269739184807295	0.181464681736352	0.00247974345512033	0.00270237126274445	0.00276494943157413
105	0.486333689213633	0.14	0.0855709306502125	0.0522770586302636	0.118864802670161	0.146498767575855	0.427263151331899	0.26624827916226	0.588278023501537	4.39	3.15	5.57	0.054693263856057	0.0877692668861326	0.120845269916208	0.0582581711398833	0.093490068256516	0.128721965373149	0.0596302458342507	0.0956780111790749	0.131658409439362	0.0855709306502125	4.64724416050762	-0.0611971613841911	0.656120405013614	0.0947909161658882	0.156706997601101	0.0762462951310264	0.177132082047101	0.243677691201717	0.157190465900168	0.201895289627224	0.269739184807295	0.181464681736352	0.00247974345512033	0.00270237126274445	0.00276494943157413
105	0.486333689213633	0.14	0.0856867719941991	0.0521254805631206	0.119248063425278	0.201848210153771	0.548160405793593	0.377974567238112	0.718346244349075	3.85	3.04	5.21	0.087340252259413	0.126665845457464	0.165991438655515	0.0942779758363232	0.136727330279027	0.17917668472173	0.0966357812063507	0.140280237462139	0.18382281457707	0.0856867719941991	4.42643345593247	-0.0361919421287418	0.649012744258368	0.0947909161658882	0.156706997601101	0.0762462951310264	0.177132082047101	0.243677691201717	0.157190465900168	0.201895289627224	0.269739184807295	0.181464681736352	0.00247974345512033	0.00270237126274445	0.00276494943157413
105	0.486333689213633	0.14	0.0861358433819919	0.0522376057067939	0.12003408105719	0.178716790919364	0.47001653074179	0.312704337041082	0.627328724442498	3.94	2.84	5.08	0.0707694848262388	0.106371494732555	0.141973504638871	0.0762024347166334	0.114537599121577	0.15287276352652	0.0778828296442043	0.117110521942277	0.156319523773982	0.0861358433819919	4.36753062407673	-0.0193427082357992	0.660138944043797	0.0947909161658882	0.156706997601101	0.0762462951310264	0.177132082047101	0.243677691201717	0.157190465900168	0.201895289627224	0.269739184807295	0.181464681736352	0.00247974345512033	0.00270237126274445	0.00276494943157413
105	0.486333689213633	0.14	0.0866103774250526	0.0524694313473828	0.120751323502722	0.130554916713259	0.382629443040821	0.228463547852329	0.536795338229313	3.84	2.88	5.25	0.0529281109717909	0.0886436974857329	0.124359283999675	0.057150031663936	0.0957145461098739	0.134279060555812	0.0583506120928036	0.0977367799060459	0.137102542088905	0.0866103774250526	4.25568426555724	-0.0480253615189738	0.626029544968197	0.0947909161658882	0.156706997601101	0.0762462951310264	0.177132082047101	0.243677691201717	0.157190465900168	0.201895289627224	0.269739184807295	0.181464681736352	0.00247974345512033	0.00270237126274445	0.00276494943157413
105	0.486333689213633	0.14	0.0869076315317381	0.0526331451755341	0.121182117887942	0.137264908239563	0.403787455277219	0.245736453283454	0.561838457270984	3.96	2.83	5.36	0.0552681844198456	0.0908151771806504	0.126362169941455	0.0594677122738402	0.097715727110759	0.135963741947678	0.0605872645904355	0.0994797623741306	0.138425425794685	0.0869076315317381	4.39707331068621	-0.0175893423751703	0.669003512251922	0.0947909161658882	0.156706997601101	0.0762462951310264	0.177132082047101	0.243677691201717	0.157190465900168	0.201895289627224	0.269739184807295	0.181464681736352	0.00247974345512033	0.00270237126274445	0.00276494943157413
105	0.486333689213633	0.14	0.0876896557005038	0.0537928807722604	0.121586430628747	0.180355849816077	0.487784819898945	0.325431453738085	0.650138186059806	3.94	2.9	5.31	0.0736401545568812	0.110378235155992	0.147116315755104	0.0792922636533412	0.118850105302524	0.158407946951706	0.0809840007561434	0.121320088446009	0.161660797135482	0.0876896557005038	4.47833759999085	-0.00595814334764151	0.688761537230382	0.0947909161658882	0.156706997601101	0.0762462951310264	0.177132082047101	0.243677691201717	0.157190465900168	0.201895289627224	0.269739184807295	0.181464681736352	0.00247974345512033	0.00270237126274445	0.00276494943157413
105	0.486333689213633	0.14	0.0880459155482528	0.0533248263981342	0.122767004698371	0.147749775325002	0.411774267077547	0.257368039672076	0.566180494483018	4.13	2.95	5.63	0.0558311298857896	0.0893266414047552	0.122822152923721	0.0598255194073549	0.0957174381010367	0.131609356794719	0.0608571879515539	0.0974084510920875	0.133967108215649	0.0880459155482528	4.54335520555196	0.0217801966117079	0.720217560677823	0.0947909161658882	0.156706997601101	0.0762462951310264	0.177132082047101	0.243677691201717	0.157190465900168	0.201895289627224	0.269739184807295	0.181464681736352	0.00247974345512033	0.00270237126274445	0.00276494943157413
105	0.486333689213633	0.14	0.0883048466586277	0.0542659887500501	0.122343704567205	0.148267417477931	0.42732697481911	0.267417374078789	0.587236575559431	4	3.04	5.58	0.0597350676309206	0.0954553002746016	0.131175532918283	0.0642230013827486	0.102626917900284	0.14103083441782	0.065577193355415	0.104785393849679	0.143945642046252	0.0883048466586277	4.51667017587013	-0.0427228223670347	0.662931056461205	0.0947909161658882	0.156706997601101	0.0762462951310264	0.177132082047101	0.243677691201717	0.157190465900168	0.201895289627224	0.269739184807295	0.181464681736352	0.00247974345512033	0.00270237126274445	0.00276494943157413
105	0.486333689213633	0.14	0.0886052331439378	0.0538434203314008	0.123367045956475	0.138551242815638	0.431175169809621	0.263314591072254	0.599035748546987	3.81	2.88	5.41	0.0613937580897351	0.100531702256972	0.13966964642421	0.066342194607896	0.108634720579359	0.150927246550822	0.067654361991481	0.110720734397728	0.153805021262087	0.0886052331439378	4.4545513494346	-0.0114339689719438	0.683247591871856	0.0947909161658882	0.156706997601101	0.0762462951310264	0.177132082047101	0.243677691201717	0.157190465900168	0.201895289627224	0.269739184807295	0.181464681736352	0.00247974345512033	0.00270237126274445	0.00276494943157413
105	0.486333689213633	0.14	0.0891408186361681	0.0543070414369867	0.12397459583535	0.151002590389758	0.46400855050814	0.292228617534875	0.635788483481406	4.22	3.11	5.81	0.0621265105700643	0.0986461639551913	0.135165817340318	0.0664219932834727	0.105466648288296	0.144511303293119	0.0677388967258594	0.107578802909666	0.147336213549896	0.0891408186361681	4.74798173507741	-0.00761745990333268	0.722484347840461	0.0947909161658882	0.156706997601101	0.0762462951310264	0.177132082047101	0.243677691201717	0.157190465900168	0.201895289627224	0.269739184807295	0.181464681736352	0.00247974345512033	0.00270237126274445	0.00276494943157413
105	0.486333689213633	0.14	0.0891912823064283	0.05499650667958	0.123386057933277	0.158451964384039	0.478962897183285	0.306626116803986	0.651299677562583	4.04	2.96	5.43	0.0678532679983887	0.105989659858744	0.1441260517191	0.0728721988826092	0.11382944109501	0.154786683307411	0.0742932682387619	0.116152755568987	0.158280577452388	0.0891912823064283	4.46290343979946	0.0621963457619157	0.753163625637834	0.0947909161658882	0.156706997601101	0.0762462951310264	0.177132082047101	0.243677691201717	0.157190465900168	0.201895289627224	0.269739184807295	0.181464681736352	0.00247974345512033	0.00270237126274445	0.00276494943157413
105	0.486333689213633	0.14	0.0894810118103622	0.0544020436284034	0.124559979992321	0.160909355167398	0.476513644307379	0.306620992790271	0.646406295824487	3.84	2.99	4.87	0.0710161113380777	0.110364739577347	0.149713367816617	0.0766784277167384	0.11916443391094	0.161650440105141	0.078844588633001	0.122577091847961	0.166309219718823	0.0894810118103622	4.29905132852177	-0.0178695944424328	0.657730798253625	0.0947909161658882	0.156706997601101	0.0762462951310264	0.177132082047101	0.243677691201717	0.157190465900168	0.201895289627224	0.269739184807295	0.181464681736352	0.00247974345512033	0.00270237126274445	0.00276494943157413
105	0.486333689213633	0.14	0.089995337705339	0.0555402211891772	0.124450454221501	0.140675995214765	0.404043494971984	0.248130593237092	0.559956396706876	3.72	2.77	5.38	0.0590573889454949	0.0961661096366999	0.133274830327905	0.0639786029586377	0.104179569337235	0.144380535715832	0.0650549851492542	0.105882607576859	0.146786392378272	0.089995337705339	4.27223918166702	-0.0379960089070207	0.633960061498165	0.0947909161658882	0.156706997601101	0.0762462951310264	0.177132082047101	0.243677691201717	0.157190465900168	0.201895289627224	0.269739184807295	0.181464681736352	0.00247974345512033	0.00270237126274445	0.00276494943157413
105	0.486333689213633	0.14	0.0900444662084423	0.054662842292464	0.125426090124421	0.169357476384439	0.458484838967258	0.299953424663719	0.617016253270797	3.83	2.9	5.06	0.0696190765467536	0.106414157915925	0.143209239285096	0.075189166714168	0.114928152701293	0.154667138688418	0.0769920389549952	0.117681371986691	0.158357669479122	0.0900444662084423	4.31238843223828	-0.0222148217343449	0.652320101465873	0.0947909161658882	0.156706997601101	0.0762462951310264	0.177132082047101	0.243677691201717	0.157190465900168	0.201895289627224	0.269739184807295	0.181464681736352	0.00247974345512033	0.00270237126274445	0.00276494943157413
105	0.486333689213633	0.14	0.0902345107479185	0.0548431056579576	0.125625915837879	0.150249460513044	0.429868604721912	0.270258474055675	0.589478735388148	4.01	2.83	5.31	0.0601467183009989	0.095668363277023	0.131190008253047	0.0646379175460093	0.102811989613724	0.140986061681439	0.0659177250840003	0.104809512220845	0.143630363355669	0.0902345107479185	4.3916538688013	-0.0854078901232148	0.599561913419073	0.0947909161658882	0.156706997601101	0.0762462951310264	0.177132082047101	0.243677691201717	0.157190465900168	0.201895289627224	0.269739184807295	0.181464681736352	0.00247974345512033	0.00270237126274445	0.00276494943157413
105	0.486333689213633	0.14	0.0903753826943249	0.0556381471883627	0.125112618200287	0.154604840285378	0.451121547799143	0.286420118350808	0.615822977247478	4.37	3.18	5.63	0.0589671645452547	0.0928753143883582	0.126783464231462	0.0628254070516683	0.0989521791746019	0.135078951297535	0.0643179832972493	0.101285078365318	0.138229428344684	0.0903753826943249	4.59987798238421	-0.0504625402808998	0.66155706327424	0.0947909161658882	0.156706997601101	0.0762462951310264	0.177132082047101	0.243677691201717	0.157190465900168	0.201895289627224	0.269739184807295	0.181464681736352	0.00247974345512033	0.00270237126274445	0.00276494943157413
105	0.486333689213633	0.14	0.0906159008496385	0.0551615549243248	0.126070246774952	0.15691194455276	0.432253570071937	0.275819078002831	0.588688062141043	4.15	3.01	6.05	0.059494195719182	0.0932371273386355	0.126980058958089	0.0637100164024546	0.0998440073061952	0.135977998209936	0.0645642168427003	0.101265429947125	0.137903320899022	0.0906159008496385	4.64113235590171	-0.0503770418388324	0.664725323426237	0.0947909161658882	0.156706997601101	0.0762462951310264	0.177132082047101	0.243677691201717	0.157190465900168	0.201895289627224	0.269739184807295	0.181464681736352	0.00247974345512033	0.00270237126274445	0.00276494943157413
105	0.486333689213633	0.14	0.0906538490153233	0.0556827080215439	0.125624990009103	0.154116631182269	0.460756115060106	0.292222297317443	0.62928993280277	3.98	3.28	5.45	0.065490753751681	0.103261337509105	0.14103192126653	0.0704379658378339	0.111061762877461	0.151685559917089	0.0723729883437045	0.114101913175546	0.155762203505401	0.0906538490153233	4.52943476238452	0.000274669425595939	0.710047571809501	0.0947909161658882	0.156706997601101	0.0762462951310264	0.177132082047101	0.243677691201717	0.157190465900168	0.201895289627224	0.269739184807295	0.181464681736352	0.00247974345512033	0.00270237126274445	0.00276494943157413
105	0.486333689213633	0.14	0.0906981103901602	0.0562871087738716	0.125109112006449	0.168206524467687	0.461990570820655	0.301590369390554	0.622390772250757	4.17	2.97	6.14	0.0648568824809071	0.0993508785428112	0.133844874604715	0.0694293131575101	0.10635514682429	0.14328098049107	0.0702201152791532	0.107624179252696	0.144983419918432	0.0906981103901602	4.67682607106508	-0.0568836348745698	0.65743556233926	0.0947909161658882	0.156706997601101	0.0762462951310264	0.177132082047101	0.243677691201717	0.157190465900168	0.201895289627224	0.269739184807295	0.181464681736352	0.00247974345512033	0.00270237126274445	0.00276494943157413
105	0.486333689213633	0.14	0.0908059797672344	0.0549877226240429	0.126624236910426	0.164808747556755	0.477992155543538	0.309992237494655	0.645992073592421	4.06	3.12	5.94	0.0683091625672202	0.105329230572887	0.142349298578553	0.073326369607289	0.113065506897974	0.152804644188658	0.0746673346126045	0.115112105651542	0.155602846882175	0.0908059797672344	4.66354269615472	0.00469971797004654	0.723354331448088	0.0947909161658882	0.156706997601101	0.0762462951310264	0.177132082047101	0.243677691201717	0.157190465900168	0.201895289627224	0.269739184807295	0.181464681736352	0.00247974345512033	0.00270237126274445	0.00276494943157413
105	0.486333689213633	0.14	0.0910057634717479	0.056107913070608	0.125903613872888	0.204338728714077	0.533980688141559	0.36946785622747	0.698493520055647	4.09	2.98	5.58	0.0808931891685884	0.116912473142492	0.152931757116395	0.0867711263846235	0.125407677546793	0.164044228708962	0.088455515487567	0.127795330839854	0.167230772634061	0.0910057634717479	4.54783245292242	0.0386806133403551	0.74801376296024	0.0947909161658882	0.156706997601101	0.0762462951310264	0.177132082047101	0.243677691201717	0.157190465900168	0.201895289627224	0.269739184807295	0.181464681736352	0.00247974345512033	0.00270237126274445	0.00276494943157413
105	0.486333689213633	0.14	0.0912243876243791	0.0560992572534642	0.126349517995294	0.153298469225464	0.430148187207467	0.272314456552474	0.58798191786246	4.32	3.2	5.94	0.0567341960204669	0.089617392627021	0.122500589233575	0.0605234306700368	0.095602871459292	0.130682312248547	0.0617622075538975	0.0975147976145308	0.133357614742795	0.0912243876243791	4.63882392211193	-0.00141125370267627	0.718145158430915	0.0947909161658882	0.156706997601101	0.0762462951310264	0.177132082047101	0.243677691201717	0.157190465900168	0.201895289627224	0.269739184807295	0.181464681736352	0.00247974345512033	0.00270237126274445	0.00276494943157413
105	0.486333689213633	0.14	0.0912811911264275	0.0554848453769081	0.127077536875947	0.15753904874918	0.435218241468678	0.278083095966155	0.5923533869712	4.15	3.04	5.4	0.0600827281455645	0.0940334010425997	0.127984073939635	0.0643522604144976	0.100715498419008	0.137078736423518	0.0658524731188265	0.103091948777774	0.140224689076422	0.0912811911264275	4.45715717570809	0.0303702143271581	0.731099970389653	0.0947909161658882	0.156706997601101	0.0762462951310264	0.177132082047101	0.243677691201717	0.157190465900168	0.201895289627224	0.269739184807295	0.181464681736352	0.00247974345512033	0.00270237126274445	0.00276494943157413
105	0.486333689213633	0.14	0.0915877415149288	0.0565310558467851	0.126644427183072	0.132815567459491	0.448154495181673	0.269363984909786	0.626945005453559	3.8	2.92	5.34	0.0628808583022633	0.10461806658555	0.146355274868837	0.0679592001623949	0.113067160971533	0.158175121780671	0.0693775228919549	0.115593800501665	0.161542809582254	0.0915877415149288	4.38435501936103	0.0111465727738692	0.698995567554706	0.0947909161658882	0.156706997601101	0.0762462951310264	0.177132082047101	0.243677691201717	0.157190465900168	0.201895289627224	0.269739184807295	0.181464681736352	0.00247974345512033	0.00270237126274445	0.00276494943157413
105	0.486333689213633	0.14	0.0916233990499828	0.0560738496306049	0.127172948469361	0.146686354361768	0.412961841597103	0.25745307627334	0.568470606920866	3.95	2.83	5.54	0.0581542372830526	0.0932810020090298	0.128407766735007	0.0626047014260791	0.100419669354045	0.13823463728201	0.0636383951067728	0.10201818002397	0.140464926977944	0.0916233990499828	4.36326610108576	0.00214895418959548	0.693704562272031	0.0947909161658882	0.156706997601101	0.0762462951310264	0.177132082047101	0.243677691201717	0.157190465900168	0.201895289627224	0.269739184807295	0.181464681736352	0.00247974345512033	0.00270237126274445	0.00276494943157413
105	0.486333689213633	0.14	0.0921762874037484	0.056592122640546	0.127760452166951	0.167412594369799	0.457634383763505	0.298294328324127	0.616974439202883	3.96	2.65	5.55	0.0671280019740071	0.102985805962994	0.13884360995198	0.0722336054733592	0.110818672663121	0.149403739852882	0.0730247992631121	0.111981395918247	0.150955515195435	0.0921762874037484	4.39213034504405	0.0125169939605184	0.6939261533371	0.0947909161658882	0.156706997601101	0.0762462951310264	0.177132082047101	0.243677691201717	0.157190465900168	0.201895289627224	0.269739184807295	0.181464681736352	0.00247974345512033	0.00270237126274445	0.00276494943157413
105	0.486333689213633	0.14	0.0927170567319215	0.0574392902447028	0.12799482321914	0.179046779632603	0.476600825287631	0.317263985277619	0.635937665297644	3.87	2.86	5.29	0.0728541619999416	0.109443098952525	0.146032035905109	0.0785823631341607	0.118048126672874	0.157513890211588	0.0801385856143767	0.120407453298594	0.160992217787785	0.0927170567319215	4.35158893099439	-0.00334286740769079	0.671765984267433	0.0947909161658882	0.156706997601101	0.0762462951310264	0.177132082047101	0.243677691201717	0.157190465900168	0.201895289627224	0.269739184807295	0.181464681736352	0.00247974345512033	0.00270237126274445	0.00276494943157413
[truncated: 1,374 more rows]
