# Supplementary material for: Re-expressing coefficients from regression models for inclusion in a meta-analysis
Source: BMC Med Res Methodol. 2024 Jan 8;24:6. doi: 10.1186/s12874-023-02132-y (PMC10773134; doi:10.1186/s12874-023-02132-y)
Supplement: Supplementary file 2 — Additional file 2. [file 12874_2023_2132_MOESM2_ESM.zip › Supp_Files_R1/simdata/simdata_scenario_106.csv]

ex_no	errsd	rsquare	beta	b_low_ci	b_hi_ci	lrsquare	lbeta	lb_low_ci	lb_hi_ci	x_median	x_25	x_75	rbl	rb	rbu	altl	alt	altu	dzl	dz	dzu	observed_beta	xlog	error	ylog	RelBias_rb	RelBias_rbl	RelBias_rbu	RelBias_alt	RelBias_altl	RelBias_altu	RelBias_dz	RelBias_dzl	RelBias_dzu	MC_SE_RelBias_rb	MC_SE_RelBias_alt	MC_SE_RelBias_dz
106	0.486333689213633	0.13	0.0905009479447813	0.085544632476761	0.0954572634128015	0.148113747520501	0.452364264445252	0.429259657907693	0.475468870982812	3.98	2.95	5.36	0.0961564158653255	0.101331968968683	0.10650752207204	0.103414362796451	0.108980569913119	0.114546777029788	0.10561287149194	0.111317070194491	0.11699474306721	0.0905009479447813	4.40649584073143	0.00589235510204209	0.696209287000558	0.0948663479272773	0.0982468417685639	0.091802234937407	0.176999762862869	0.180633842021949	0.173705797841232	0.201552169158462	0.205346330538397	0.198220501438566	0.000338270796747381	0.000367767957729187	0.000376452950416209
106	0.486333689213633	0.14	0.0922671102230445	0.0874273812819358	0.0971068391641531	0.157770862690972	0.464304642743919	0.441458024491033	0.487151260996806	3.99	2.97	5.47	0.0987119757002545	0.103820581050473	0.108929186400692	0.106140752012067	0.111633816149002	0.117126880285937	0.108351192163536	0.113796531794651	0.119568409535168	0.0922671102230445	4.46973198889498	-0.00393789093433393	0.693119696648104	0.0948663479272773	0.0982468417685639	0.091802234937407	0.176999762862869	0.180633842021949	0.173705797841232	0.201552169158462	0.205346330538397	0.198220501438566	0.000338270796747381	0.000367767957729187	0.000376452950416209
106	0.486333689213633	0.14	0.093559079288614	0.0885779696504634	0.0985401889267646	0.156358937113378	0.463965485964832	0.441013496118784	0.486917475810879	4	2.95	5.44	0.0983414807186747	0.103459538752646	0.108577596786616	0.105708670910231	0.111210145043615	0.116711619176999	0.10780608449902	0.113429267794481	0.11918037903788	0.093559079288614	4.43651613212511	-0.00108270910717659	0.692730338796775	0.0948663479272773	0.0982468417685639	0.091802234937407	0.176999762862869	0.180633842021949	0.173705797841232	0.201552169158462	0.205346330538397	0.198220501438566	0.000338270796747381	0.000367767957729187	0.000376452950416209
106	0.486333689213633	0.14	0.093590903523456	0.0886861852754805	0.0984956217714314	0.158282972538418	0.473093775462465	0.449859434438318	0.496328116486611	4.01	2.97	5.46	0.100254431066476	0.105432372134865	0.110610313203254	0.107757524932462	0.113322985808758	0.118888446685053	0.109950590132121	0.115708879034332	0.121376444648848	0.093590903523456	4.46775275444561	0.00389597239985289	0.701687008142294	0.0948663479272773	0.0982468417685639	0.091802234937407	0.176999762862869	0.180633842021949	0.173705797841232	0.201552169158462	0.205346330538397	0.198220501438566	0.000338270796747381	0.000367767957729187	0.000376452950416209
106	0.486333689213633	0.14	0.0941274059888272	0.0892339346861429	0.0990208772915115	0.163578160526591	0.473685189758627	0.45087352418417	0.496496855333085	4	2.95	5.44	0.1006700554484	0.105763394300812	0.110856733153224	0.108227856807084	0.11370357791932	0.119179299031556	0.110420887471628	0.116022925911347	0.121564772784768	0.0941274059888272	4.451331037473	0.000234520965082567	0.695223065669898	0.0948663479272773	0.0982468417685639	0.091802234937407	0.176999762862869	0.180633842021949	0.173705797841232	0.201552169158462	0.205346330538397	0.198220501438566	0.000338270796747381	0.000367767957729187	0.000376452950416209
106	0.486333689213633	0.14	0.0942858333876482	0.0892425582016838	0.0993291085736125	0.155901357780596	0.472409680624404	0.448999346699047	0.495820014549762	3.99	2.99	5.41	0.100458365382192	0.10569615447138	0.110933943560568	0.108026070816868	0.113658431774761	0.119290792732654	0.110426810693389	0.116114244746586	0.121771001331945	0.0942858333876482	4.43605992638569	0.0161301463589693	0.71111515853756	0.0948663479272773	0.0982468417685639	0.091802234937407	0.176999762862869	0.180633842021949	0.173705797841232	0.201552169158462	0.205346330538397	0.198220501438566	0.000338270796747381	0.000367767957729187	0.000376452950416209
106	0.486333689213633	0.14	0.0944186603476476	0.0895170507392422	0.099320269956053	0.166272532377941	0.484095925251698	0.461009834728675	0.507182015774721	4	2.96	5.4	0.102856808606749	0.108007591552197	0.113158374497646	0.110569270028996	0.116106271595257	0.121643273161517	0.113020645853248	0.118482591993779	0.124293406309698	0.0944186603476476	4.4455976632951	0.00845994136008432	0.702691819247117	0.0948663479272773	0.0982468417685639	0.091802234937407	0.176999762862869	0.180633842021949	0.173705797841232	0.201552169158462	0.205346330538397	0.198220501438566	0.000338270796747381	0.000367767957729187	0.000376452950416209
106	0.486333689213633	0.14	0.0946164165286057	0.0896246617173351	0.0996081713398762	0.156947759541622	0.465544422602874	0.442565589062819	0.48852325614293	4	2.93	5.43	0.0987085059903763	0.103833636330816	0.108958766671256	0.106105793111406	0.111615004441428	0.11712421577145	0.108201677788325	0.113887101200864	0.119510786828687	0.0946164165286057	4.42461520116174	0.00164701951209013	0.694173757159991	0.0948663479272773	0.0982468417685639	0.091802234937407	0.176999762862869	0.180633842021949	0.173705797841232	0.201552169158462	0.205346330538397	0.198220501438566	0.000338270796747381	0.000367767957729187	0.000376452950416209
106	0.486333689213633	0.14	0.0946381239039254	0.089692254586015	0.0995839932218358	0.160126163255884	0.465327947519324	0.442631798084381	0.488024096954268	3.99	2.96	5.41	0.0989115377996705	0.103983272484022	0.109055007168373	0.106347494914366	0.111800511726656	0.117253528538946	0.108539304219516	0.114158719426382	0.119590886658989	0.0946381239039254	4.42602954868144	0.0027718961425426	0.695836980896732	0.0948663479272773	0.0982468417685639	0.091802234937407	0.176999762862869	0.180633842021949	0.173705797841232	0.201552169158462	0.205346330538397	0.198220501438566	0.000338270796747381	0.000367767957729187	0.000376452950416209
106	0.486333689213633	0.14	0.0948006792095937	0.0898948809115718	0.0997064775076156	0.159013047967337	0.47074851225861	0.44769249058185	0.49380453393537	3.99	2.96	5.42	0.100025768156066	0.105177063581736	0.110328359007405	0.107543417245309	0.113081869221526	0.118620321197743	0.10988057767463	0.115448352104818	0.121082855691718	0.0948006792095937	4.44667016770908	-0.00224862967614463	0.693042738325594	0.0948663479272773	0.0982468417685639	0.091802234937407	0.176999762862869	0.180633842021949	0.173705797841232	0.201552169158462	0.205346330538397	0.198220501438566	0.000338270796747381	0.000367767957729187	0.000376452950416209
106	0.486333689213633	0.14	0.0949345278619201	0.089958442145907	0.0999106135779331	0.157316102139345	0.467944871273218	0.444879650351927	0.491010092194508	4	2.92	5.42	0.0991772216696324	0.104319161801891	0.10946110193415	0.106603743855201	0.112130719299261	0.11765769474332	0.108746729359728	0.114316899161952	0.11994619856996	0.0949345278619201	4.42528030092428	0.00129714629311989	0.693080095299184	0.0948663479272773	0.0982468417685639	0.091802234937407	0.176999762862869	0.180633842021949	0.173705797841232	0.201552169158462	0.205346330538397	0.198220501438566	0.000338270796747381	0.000367767957729187	0.000376452950416209
106	0.486333689213633	0.14	0.0949542163698376	0.0899673105491744	0.0999411221905007	0.155717442667843	0.476266928526394	0.452648941995816	0.499884915056972	4.02	2.99	5.39	0.100461835170948	0.105703659573415	0.110945483975882	0.107929222347859	0.113560674634985	0.11919212692211	0.110319373566472	0.116076667224661	0.121806695276479	0.0949542163698376	4.45173403480664	-2.05499877896584e-05	0.69676141489666	0.0948663479272773	0.0982468417685639	0.091802234937407	0.176999762862869	0.180633842021949	0.173705797841232	0.201552169158462	0.205346330538397	0.198220501438566	0.000338270796747381	0.000367767957729187	0.000376452950416209
106	0.486333689213633	0.14	0.0949808499184118	0.0900321039507052	0.0999295958861184	0.163435761996658	0.484729144127262	0.461373470294284	0.508084817960239	4.01	3	5.48	0.102677336721604	0.107875074651743	0.113072812581882	0.11034401626375	0.115929857278044	0.121515698292338	0.112702807372489	0.118353814112925	0.124065178882654	0.0949808499184118	4.48418357928417	-0.000176095183154844	0.698836554367936	0.0948663479272773	0.0982468417685639	0.091802234937407	0.176999762862869	0.180633842021949	0.173705797841232	0.201552169158462	0.205346330538397	0.198220501438566	0.000338270796747381	0.000367767957729187	0.000376452950416209
106	0.486333689213633	0.14	0.0951587133200961	0.0901615950106121	0.10015583162958	0.160511443100416	0.472949493258493	0.44991459369479	0.495984392822196	3.99	2.94	5.41	0.100679817782546	0.105834461626542	0.110989105470539	0.108266286864533	0.113809345656156	0.119352404447779	0.110553576779421	0.116201054683563	0.121814008171305	0.0951587133200961	4.42774556265393	0.00804239723623355	0.700732415306829	0.0948663479272773	0.0982468417685639	0.091802234937407	0.176999762862869	0.180633842021949	0.173705797841232	0.201552169158462	0.205346330538397	0.198220501438566	0.000338270796747381	0.000367767957729187	0.000376452950416209
106	0.486333689213633	0.14	0.0953403953278606	0.0902676031330391	0.100413187522682	0.159623433061765	0.475653319362382	0.452410096669824	0.498896542054939	4.01	2.94	5.44	0.100685731352869	0.105858606346208	0.111031481339548	0.108204095163814	0.113763236966025	0.119322378768235	0.110325787041802	0.116090424283755	0.121791979522668	0.0953403953278606	4.42222071691122	0.00691742416107903	0.699974255549119	0.0948663479272773	0.0982468417685639	0.091802234937407	0.176999762862869	0.180633842021949	0.173705797841232	0.201552169158462	0.205346330538397	0.198220501438566	0.000338270796747381	0.000367767957729187	0.000376452950416209
106	0.486333689213633	0.14	0.0954004973950192	0.0903460920380764	0.100454902751962	0.158859481270302	0.470233490331815	0.447189460359482	0.493277520304149	3.99	2.95	5.42	0.100117436671564	0.10527656812685	0.110435699582135	0.107667452199921	0.113215641984057	0.118763831768193	0.109895294944727	0.115547382173168	0.121204667279031	0.0954004973950192	4.41208786882604	0.00164562528733821	0.693493314271674	0.0948663479272773	0.0982468417685639	0.091802234937407	0.176999762862869	0.180633842021949	0.173705797841232	0.201552169158462	0.205346330538397	0.198220501438566	0.000338270796747381	0.000367767957729187	0.000376452950416209
106	0.486333689213633	0.14	0.0954098053125141	0.0904403180811398	0.100379292543888	0.161590124679258	0.478767199378866	0.455541845424344	0.501992553333388	4.01	2.98	5.44	0.101520642375937	0.106696572702767	0.111872503029596	0.109118480889764	0.114681779557274	0.120245078224785	0.111386183679861	0.117046083226879	0.122809413065636	0.0954098053125141	4.44331380078693	-0.0138335383830799	0.681935745279466	0.0948663479272773	0.0982468417685639	0.091802234937407	0.176999762862869	0.180633842021949	0.173705797841232	0.201552169158462	0.205346330538397	0.198220501438566	0.000338270796747381	0.000367767957729187	0.000376452950416209
106	0.486333689213633	0.14	0.0954445320829608	0.0904889621370768	0.100400102028845	0.16368925000746	0.478603204764178	0.45556405061945	0.501642358908906	4.02	2.95	5.4	0.10130641065354	0.106429760504614	0.111553110355688	0.108861054244205	0.114366463649709	0.119871873055213	0.111176472523584	0.116812837687053	0.12235547940636	0.0954445320829608	4.43992878159856	0.00602869920764135	0.700021836341619	0.0948663479272773	0.0982468417685639	0.091802234937407	0.176999762862869	0.180633842021949	0.173705797841232	0.201552169158462	0.205346330538397	0.198220501438566	0.000338270796747381	0.000367767957729187	0.000376452950416209
106	0.486333689213633	0.14	0.0955238329546775	0.0905814259666791	0.100466239942676	0.16388607078693	0.476507565019629	0.45358576730597	0.499429362733289	4	2.97	5.4	0.101122850120817	0.106233057895776	0.111343265670736	0.108695656283115	0.114188553162294	0.119681450041473	0.111025544497716	0.116667632476606	0.122274765627984	0.0955238329546775	4.43502579494827	0.000598481446063598	0.694267713291433	0.0948663479272773	0.0982468417685639	0.091802234937407	0.176999762862869	0.180633842021949	0.173705797841232	0.201552169158462	0.205346330538397	0.198220501438566	0.000338270796747381	0.000367767957729187	0.000376452950416209
106	0.486333689213633	0.14	0.0955319316675931	0.090591277806022	0.100472585529164	0.166959318782458	0.485040827575842	0.461966809032446	0.508114846119238	4.02	2.96	5.4	0.102545061111905	0.107666915313045	0.112788769514184	0.110169175036153	0.115671833534539	0.121174492032926	0.112570782305829	0.118168186968251	0.123815120004088	0.0955319316675931	4.43439300796983	-0.00361089132663729	0.690205812406426	0.0948663479272773	0.0982468417685639	0.091802234937407	0.176999762862869	0.180633842021949	0.173705797841232	0.201552169158462	0.205346330538397	0.198220501438566	0.000338270796747381	0.000367767957729187	0.000376452950416209
106	0.486333689213633	0.14	0.0955669938396323	0.0905699487299853	0.100564038949279	0.160894500605493	0.475728122346904	0.452590769123925	0.498865475569884	3.99	2.93	5.43	0.101272839106126	0.106450110959965	0.111627382813803	0.108903264873782	0.114470619487305	0.120037974100829	0.111145241539452	0.116669562452626	0.122437974651766	0.0955669938396323	4.4171184271354	0.00599891491271223	0.697466633581805	0.0948663479272773	0.0982468417685639	0.091802234937407	0.176999762862869	0.180633842021949	0.173705797841232	0.201552169158462	0.205346330538397	0.198220501438566	0.000338270796747381	0.000367767957729187	0.000376452950416209
106	0.486333689213633	0.14	0.0956033693716384	0.0905484152219565	0.10065832352132	0.155991295442074	0.470647810536702	0.44733275302728	0.493962868046124	4.03	2.96	5.45	0.0992565676038991	0.104429836420483	0.109603105237067	0.106631229564446	0.112188866989318	0.11774650441419	0.10889818473097	0.114523602302893	0.120170721432744	0.0956033693716384	4.43532287837665	0.00445538297181247	0.699314605983846	0.0948663479272773	0.0982468417685639	0.091802234937407	0.176999762862869	0.180633842021949	0.173705797841232	0.201552169158462	0.205346330538397	0.198220501438566	0.000338270796747381	0.000367767957729187	0.000376452950416209
106	0.486333689213633	0.14	0.0956321469080646	0.0906368448347585	0.100627448981371	0.15988989952517	0.47089986608687	0.447911753096599	0.493887979077142	4	2.95	5.4	0.0998942090572777	0.105021065740557	0.110147922423836	0.107379522008734	0.112890546373942	0.118401570739149	0.109599930838885	0.115247760448938	0.120939586045217	0.0956321469080646	4.41477160846455	-0.00786933848647436	0.684443050603884	0.0948663479272773	0.0982468417685639	0.091802234937407	0.176999762862869	0.180633842021949	0.173705797841232	0.201552169158462	0.205346330538397	0.198220501438566	0.000338270796747381	0.000367767957729187	0.000376452950416209
106	0.486333689213633	0.14	0.0957993315545032	0.0907652167936056	0.100833446315401	0.155302377330904	0.473115109867529	0.449616316076378	0.49661390365868	3.98	2.95	5.39	0.100751247690743	0.106016921353003	0.111282595015264	0.108360369503685	0.114023727097825	0.119687084691964	0.110686194384107	0.116464582319429	0.122180592061977	0.0957993315545032	4.40783091178482	0.00894668181107277	0.700421784902075	0.0948663479272773	0.0982468417685639	0.091802234937407	0.176999762862869	0.180633842021949	0.173705797841232	0.201552169158462	0.205346330538397	0.198220501438566	0.000338270796747381	0.000367767957729187	0.000376452950416209
106	0.486333689213633	0.14	0.0961645528226355	0.091088031374839	0.101241074270432	0.16183302388763	0.48100984042268	0.457696590077367	0.504323090767994	4	2.96	5.42	0.102081185120198	0.107280796119815	0.112480407119432	0.109730962913959	0.115320223276621	0.120909483639284	0.112125169363571	0.117704232764572	0.123435988081059	0.0961645528226355	4.42088232178672	0.00453911228179485	0.69747202934831	0.0948663479272773	0.0982468417685639	0.091802234937407	0.176999762862869	0.180633842021949	0.173705797841232	0.201552169158462	0.205346330538397	0.198220501438566	0.000338270796747381	0.000367767957729187	0.000376452950416209
106	0.486333689213633	0.14	0.0961688107565072	0.0911661576365649	0.10117146387645	0.157925237959412	0.471920872281705	0.448712968811905	0.495128775751506	4	2.97	5.41	0.10023939369518	0.105423879846559	0.110608365997937	0.107771307744503	0.113345352358304	0.118919396972105	0.110029832935106	0.115805766709786	0.121470124729788	0.0961688107565072	4.43518639659226	-0.00487155218803231	0.689015186381472	0.0948663479272773	0.0982468417685639	0.091802234937407	0.176999762862869	0.180633842021949	0.173705797841232	0.201552169158462	0.205346330538397	0.198220501438566	0.000338270796747381	0.000367767957729187	0.000376452950416209
106	0.486333689213633	0.14	0.0961734155980026	0.0911463946345434	0.101200436561462	0.15962411562516	0.471947044833698	0.448884991217128	0.495009098450269	3.97	2.93	5.41	0.100759065649485	0.105935694451583	0.11111232325368	0.108390279205598	0.113958971586639	0.11952766396768	0.110647616447204	0.116327910326896	0.12199668812613	0.0961734155980026	4.41693264395444	0.00114379570924134	0.693436743781575	0.0948663479272773	0.0982468417685639	0.091802234937407	0.176999762862869	0.180633842021949	0.173705797841232	0.201552169158462	0.205346330538397	0.198220501438566	0.000338270796747381	0.000367767957729187	0.000376452950416209
106	0.486333689213633	0.14	0.0962658500431287	0.0911888279982342	0.101342872088023	0.153443105863876	0.468600396596588	0.445159500769194	0.492041292423981	3.97	2.96	5.44	0.0999848974996146	0.105249831894031	0.110514766288448	0.107565257505698	0.113229353164627	0.118893448823556	0.109823461919223	0.115542915452011	0.121311260326911	0.0962658500431287	4.41744967085167	-0.0123716368478544	0.679985675624503	0.0948663479272773	0.0982468417685639	0.091802234937407	0.176999762862869	0.180633842021949	0.173705797841232	0.201552169158462	0.205346330538397	0.198220501438566	0.000338270796747381	0.000367767957729187	0.000376452950416209
106	0.486333689213633	0.14	0.0963095452096393	0.0912090183081145	0.101410072111164	0.160941813980388	0.483218751650141	0.459721203925674	0.506716299374609	3.99	2.97	5.34	0.102851023816267	0.108108007440245	0.113364991064224	0.110598194848104	0.116251156555094	0.121904118262084	0.113243681867607	0.118868947556918	0.124536605605499	0.0963095452096393	4.41068438452729	0.00418273211846841	0.696539511430758	0.0948663479272773	0.0982468417685639	0.091802234937407	0.176999762862869	0.180633842021949	0.173705797841232	0.201552169158462	0.205346330538397	0.198220501438566	0.000338270796747381	0.000367767957729187	0.000376452950416209
106	0.486333689213633	0.14	0.0963337994508535	0.0913308303488747	0.101336768552832	0.159014460208264	0.47239738878318	0.449260731647008	0.495534045919353	4.02	2.94	5.42	0.0997690900957318	0.104907138154974	0.110045186214217	0.107192313562266	0.112712653159789	0.118232992757313	0.10929417014122	0.115006352270439	0.120691516437767	0.0963337994508535	4.43033544767692	-0.00926481876783468	0.683968667627781	0.0948663479272773	0.0982468417685639	0.091802234937407	0.176999762862869	0.180633842021949	0.173705797841232	0.201552169158462	0.205346330538397	0.198220501438566	0.000338270796747381	0.000367767957729187	0.000376452950416209
106	0.486333689213633	0.14	0.0963791530359962	0.091354693183632	0.10140361288836	0.157442783960252	0.471121109877016	0.447910419767231	0.494331799986802	4	2.94	5.4	0.0999602661381231	0.105140200915772	0.110320135693421	0.107458783893237	0.113027291394841	0.118595798896445	0.109684383896274	0.115420549105193	0.121020215371072	0.0963791530359962	4.41771491592765	-0.00551658086211623	0.687242274511202	0.0948663479272773	0.0982468417685639	0.091802234937407	0.176999762862869	0.180633842021949	0.173705797841232	0.201552169158462	0.205346330538397	0.198220501438566	0.000338270796747381	0.000367767957729187	0.000376452950416209
106	0.486333689213633	0.14	0.0964121565503498	0.0913247898730594	0.10149952322764	0.157535760867045	0.474322615973605	0.450962383495047	0.497682848452163	3.97	2.95	5.38	0.101354236059187	0.106604471120213	0.111854706181238	0.109046688474757	0.114695399070183	0.120344109665609	0.111403142104973	0.11712235274149	0.122855126508711	0.0964121565503498	4.40566046078744	0.00470787897007193	0.695787276686982	0.0948663479272773	0.0982468417685639	0.091802234937407	0.176999762862869	0.180633842021949	0.173705797841232	0.201552169158462	0.205346330538397	0.198220501438566	0.000338270796747381	0.000367767957729187	0.000376452950416209
106	0.486333689213633	0.14	0.0964597207802056	0.0913465965974962	0.101572844962915	0.157215802350644	0.479663360174951	0.456011581461701	0.503315138888201	3.98	2.93	5.39	0.102142211928686	0.107439983064401	0.112737754200115	0.109851124022916	0.115548730361035	0.121246336699154	0.112143996282975	0.117974012976629	0.123740141202753	0.0964597207802056	4.40225933327335	0.00248124621088655	0.694110362205128	0.0948663479272773	0.0982468417685639	0.091802234937407	0.176999762862869	0.180633842021949	0.173705797841232	0.201552169158462	0.205346330538397	0.198220501438566	0.000338270796747381	0.000367767957729187	0.000376452950416209
106	0.486333689213633	0.14	0.0968990103178069	0.0918316807517503	0.101966339883863	0.158870400766177	0.474964592493426	0.451689663457505	0.498239521529347	3.98	2.96	5.38	0.101331118835808	0.106552567965241	0.111774017094674	0.108998461116641	0.114614997541441	0.12023153396624	0.111336025098353	0.117108642857056	0.122724849536951	0.0968990103178069	4.39716423370511	-0.00366647914265573	0.687527518485198	0.0948663479272773	0.0982468417685639	0.091802234937407	0.176999762862869	0.180633842021949	0.173705797841232	0.201552169158462	0.205346330538397	0.198220501438566	0.000338270796747381	0.000367767957729187	0.000376452950416209
106	0.486333689213633	0.14	0.0969511028786098	0.0919366479716017	0.101965557785618	0.163017667632978	0.479765828048443	0.456613893438986	0.502917762657901	3.97	2.94	5.43	0.102628507845963	0.107832135104916	0.11303576236387	0.110418186244117	0.11601677766753	0.121615369090943	0.112641188866837	0.118314453492573	0.124061490055272	0.0969511028786098	4.41555661410451	-0.00199881428163264	0.68991152424664	0.0948663479272773	0.0982468417685639	0.091802234937407	0.176999762862869	0.180633842021949	0.173705797841232	0.201552169158462	0.205346330538397	0.198220501438566	0.000338270796747381	0.000367767957729187	0.000376452950416209
106	0.486333689213633	0.14	0.097069760839557	0.0919863800093597	0.102153141669754	0.156812354278673	0.476495501271812	0.452964091189029	0.500026911354594	4.01	2.95	5.43	0.100888909607426	0.106130071878248	0.11137123414907	0.108432360651153	0.114065403963766	0.11969844727638	0.110669398811387	0.116438884770491	0.122223034864669	0.097069760839557	4.42873467310182	0.00946980939120414	0.703517608938484	0.0948663479272773	0.0982468417685639	0.091802234937407	0.176999762862869	0.180633842021949	0.173705797841232	0.201552169158462	0.205346330538397	0.198220501438566	0.000338270796747381	0.000367767957729187	0.000376452950416209
106	0.486333689213633	0.14	0.0971571501853637	0.0920399131527349	0.102274387217992	0.162370548257432	0.48106849834931	0.457798495957312	0.504338500741307	3.96	2.94	5.36	0.103177230311195	0.108421752556994	0.113666274802792	0.111044094251775	0.116688490993299	0.122332887734823	0.113483893057128	0.119165468012216	0.124960589809509	0.0971571501853637	4.38562389291935	0.00226643744650385	0.691400989069596	0.0948663479272773	0.0982468417685639	0.091802234937407	0.176999762862869	0.180633842021949	0.173705797841232	0.201552169158462	0.205346330538397	0.198220501438566	0.000338270796747381	0.000367767957729187	0.000376452950416209
106	0.486333689213633	0.14	0.0971944754079014	0.0921386048506754	0.102250345965127	0.161258325256628	0.478916815029912	0.455655712683447	0.502177917376377	4	2.96	5.42	0.101729659073346	0.106922930979102	0.112116202884858	0.109365995324339	0.114949100154696	0.120532204985052	0.111664742317225	0.117413722195618	0.123092119962053	0.0971944754079014	4.44041600864059	0.00890093667065593	0.703548910598618	0.0948663479272773	0.0982468417685639	0.091802234937407	0.176999762862869	0.180633842021949	0.173705797841232	0.201552169158462	0.205346330538397	0.198220501438566	0.000338270796747381	0.000367767957729187	0.000376452950416209
106	0.486333689213633	0.14	0.0972401972542794	0.0921500606247089	0.10233033388385	0.161913904352897	0.480004512968359	0.456746921720075	0.503262104216644	3.98	2.93	5.37	0.102318339389186	0.107528397742191	0.112738456095196	0.110041971016222	0.115645317334163	0.121248663652103	0.112318174490065	0.118121596792832	0.123799585213149	0.0972401972542794	4.38773139631072	0.00192502600965597	0.691114609659525	0.0948663479272773	0.0982468417685639	0.091802234937407	0.176999762862869	0.180633842021949	0.173705797841232	0.201552169158462	0.205346330538397	0.198220501438566	0.000338270796747381	0.000367767957729187	0.000376452950416209
106	0.486333689213633	0.14	0.097291815163916	0.0922432658949428	0.102340364432889	0.161275259918917	0.471613904273068	0.448708939926653	0.494518868619482	3.97	2.96	5.36	0.100705553757475	0.105846207114366	0.110986860471257	0.108330961981182	0.113860864777853	0.119390767574524	0.110729852842633	0.116298347659807	0.121931340799841	0.097291815163916	4.3948293664613	0.00222135048356047	0.69215318475906	0.0948663479272773	0.0982468417685639	0.091802234937407	0.176999762862869	0.180633842021949	0.173705797841232	0.201552169158462	0.205346330538397	0.198220501438566	0.000338270796747381	0.000367767957729187	0.000376452950416209
106	0.486333689213633	0.14	0.0973675362360667	0.0923104794896665	0.102424592982467	0.163558767122073	0.485650296441903	0.462260759243142	0.509039833640665	3.98	2.95	5.4	0.103613679829113	0.108856339886678	0.114098999944242	0.111442613481474	0.11708140306383	0.122720192646186	0.113826690165422	0.119528002580682	0.125370480645076	0.0973675362360667	4.41614175439579	0.000264556184526675	0.692239496123474	0.0948663479272773	0.0982468417685639	0.091802234937407	0.176999762862869	0.180633842021949	0.173705797841232	0.201552169158462	0.205346330538397	0.198220501438566	0.000338270796747381	0.000367767957729187	0.000376452950416209
106	0.486333689213633	0.14	0.0975560613974854	0.0924877760784456	0.102624346716525	0.162509878729373	0.4805127723222	0.457281549668908	0.503743994975493	4	2.94	5.37	0.10199824755198	0.107180052942644	0.112361858333309	0.109643007517885	0.115213188781198	0.120783370044511	0.11190149980539	0.117643125091126	0.123376131387662	0.0975560613974854	4.40796622851255	-0.00461125115904364	0.686168078567463	0.0948663479272773	0.0982468417685639	0.091802234937407	0.176999762862869	0.180633842021949	0.173705797841232	0.201552169158462	0.205346330538397	0.198220501438566	0.000338270796747381	0.000367767957729187	0.000376452950416209
106	0.486333689213633	0.14	0.097599455008832	0.0924890158445569	0.102709894173107	0.161607558212363	0.483788861112856	0.460321412491405	0.507256309734308	3.97	2.96	5.33	0.103355687182981	0.108624819169638	0.113893951156295	0.111187262933815	0.116855653126956	0.122524043320097	0.113586160659906	0.119497915592331	0.125237284886899	0.097599455008832	4.39010211669832	-0.000465388779662265	0.689920161040417	0.0948663479272773	0.0982468417685639	0.091802234937407	0.176999762862869	0.180633842021949	0.173705797841232	0.201552169158462	0.205346330538397	0.198220501438566	0.000338270796747381	0.000367767957729187	0.000376452950416209
106	0.486333689213633	0.14	0.0976580056913714	0.0925930359881898	0.102722975394553	0.163475483007723	0.485584305949959	0.462190825943535	0.508977785956383	4.02	2.96	5.42	0.102744984532527	0.107945353312058	0.113145722091588	0.110402563230397	0.115990515242027	0.121578467253657	0.11267622111377	0.118417314143608	0.124189207079061	0.0976580056913714	4.43277691982958	0.000352235594458863	0.695253544345144	0.0948663479272773	0.0982468417685639	0.091802234937407	0.176999762862869	0.180633842021949	0.173705797841232	0.201552169158462	0.205346330538397	0.198220501438566	0.000338270796747381	0.000367767957729187	0.000376452950416209
106	0.486333689213633	0.14	0.097661317065456	0.0925286675252061	0.102793966605706	0.157461808713223	0.476962365369198	0.453465579424087	0.500459151314308	3.99	2.96	5.41	0.101347259111965	0.106598671703196	0.111850084294427	0.108968170319821	0.11461446827277	0.120260766225719	0.111342832259834	0.11712220777099	0.122821837024822	0.097661317065456	4.4122109201902	0.00452071676652197	0.696861667379889	0.0948663479272773	0.0982468417685639	0.091802234937407	0.176999762862869	0.180633842021949	0.173705797841232	0.201552169158462	0.205346330538397	0.198220501438566	0.000338270796747381	0.000367767957729187	0.000376452950416209
106	0.486333689213633	0.14	0.097757363952511	0.0926376041487095	0.102877123756313	0.157248892779939	0.475886449473171	0.452423836627243	0.499349062319099	4	2.94	5.38	0.100984780339598	0.106221831557107	0.111458882774617	0.108562299036979	0.114192318911611	0.119822338786242	0.110952044749865	0.116628491510301	0.122329630063723	0.097757363952511	4.40319491003783	-0.0063820083625979	0.684921158939374	0.0948663479272773	0.0982468417685639	0.091802234937407	0.176999762862869	0.180633842021949	0.173705797841232	0.201552169158462	0.205346330538397	0.198220501438566	0.000338270796747381	0.000367767957729187	0.000376452950416209
106	0.486333689213633	0.14	0.0979881792631366	0.0928487641065176	0.103127594419755	0.158454204775748	0.480321566213212	0.456747405081509	0.503895727344916	4	2.98	5.4	0.101985140467972	0.107248912320168	0.112512684172363	0.109642117176698	0.115301089528568	0.120960061880438	0.111999270191154	0.117782781316782	0.123523508945522	0.0979881792631366	4.41783896070456	0.00339665400433707	0.697439637454138	0.0948663479272773	0.0982468417685639	0.091802234937407	0.176999762862869	0.180633842021949	0.173705797841232	0.201552169158462	0.205346330538397	0.198220501438566	0.000338270796747381	0.000367767957729187	0.000376452950416209
106	0.486333689213633	0.14	0.0981749633490406	0.0930276940160293	0.103322232682052	0.15824720852564	0.479521860361519	0.455968665120987	0.50307505560205	3.96	2.94	5.4	0.102687779764033	0.107992147170414	0.113296514576795	0.110507637586542	0.116215942044163	0.121924246501784	0.112847067049006	0.118615359322794	0.124523729423999	0.0981749633490406	4.39322280156859	0.00875667726814591	0.699192735060605	0.0948663479272773	0.0982468417685639	0.091802234937407	0.176999762862869	0.180633842021949	0.173705797841232	0.201552169158462	0.205346330538397	0.198220501438566	0.000338270796747381	0.000367767957729187	0.000376452950416209
106	0.486333689213633	0.14	0.0983980178865411	0.0932218666819488	0.103574169091133	0.155996401915937	0.472788784124659	0.449368120776255	0.496209447473064	3.98	2.94	5.39	0.100717241112248	0.105966533370442	0.111215825628636	0.108326496450357	0.113972376270878	0.119618256091398	0.110579943167977	0.116354551066797	0.122227164830838	0.0983980178865411	4.38177040885525	0.000720847944256006	0.689481261674408	0.0948663479272773	0.0982468417685639	0.091802234937407	0.176999762862869	0.180633842021949	0.173705797841232	0.201552169158462	0.205346330538397	0.198220501438566	0.000338270796747381	0.000367767957729187	0.000376452950416209
106	0.486333689213633	0.14	0.0985337706143362	0.0934371246025311	0.103630416626141	0.164326823082821	0.48646454951151	0.463101347363646	0.509827751659373	4	2.96	5.38	0.103332002166678	0.108545043477628	0.113758084788579	0.1110811585637	0.116685140450423	0.122289122337145	0.113447440404525	0.119175384444134	0.124875638560513	0.0985337706143362	4.40885874950192	-0.00439986394461001	0.687646155040513	0.0948663479272773	0.0982468417685639	0.091802234937407	0.176999762862869	0.180633842021949	0.173705797841232	0.201552169158462	0.205346330538397	0.198220501438566	0.000338270796747381	0.000367767957729187	0.000376452950416209
106	0.486333689213633	0.14	0.0985847516031035	0.0934649099601623	0.103704593246045	0.160681485448067	0.481027577344772	0.457614008009451	0.504441146680094	3.99	2.92	5.41	0.102368934696968	0.107606585005655	0.112844235314343	0.110078463205716	0.115710567305422	0.121342671405128	0.112279116784339	0.118036779334466	0.123731039270865	0.0985847516031035	4.41189234065673	-0.00504903250590583	0.686093451996173	0.0948663479272773	0.0982468417685639	0.091802234937407	0.176999762862869	0.180633842021949	0.173705797841232	0.201552169158462	0.205346330538397	0.198220501438566	0.000338270796747381	0.000367767957729187	0.000376452950416209
106	0.486333689213633	0.14	0.0985907642836012	0.0934840194095652	0.103697509157637	0.163743578474496	0.487303158094497	0.463849856517565	0.510756459671429	4	2.95	5.41	0.103544582547047	0.108780031662771	0.114015480778494	0.11131535140049	0.116943708227283	0.122572065054077	0.113694678369939	0.119371832065826	0.125148093509051	0.0985907642836012	4.41513728576596	0.00235412745808072	0.694971835426069	0.0948663479272773	0.0982468417685639	0.091802234937407	0.176999762862869	0.180633842021949	0.173705797841232	0.201552169158462	0.205346330538397	0.198220501438566	0.000338270796747381	0.000367767957729187	0.000376452950416209
106	0.486333689213633	0.14	0.099089622349481	0.0938982403084019	0.10428100439056	0.159515793635015	0.479679386766393	0.456230017924293	0.503128755608492	3.93	2.9	5.32	0.103480872466529	0.108799595591347	0.114118318716165	0.111454146691665	0.117182681185395	0.122911215679125	0.113711462231004	0.119610339972246	0.12553872324988	0.099089622349481	4.33698256744207	-0.00663325364702945	0.676848016242045	0.0948663479272773	0.0982468417685639	0.091802234937407	0.176999762862869	0.180633842021949	0.173705797841232	0.201552169158462	0.205346330538397	0.198220501438566	0.000338270796747381	0.000367767957729187	0.000376452950416209
106	0.486333689213633	0.15	0.093276306995963	0.0885014161719386	0.0980511978199873	0.169097767217779	0.481103871062085	0.458391522446677	0.503816219677493	3.99	2.94	5.43	0.102502931082729	0.107581738588648	0.112660546094568	0.110217571053974	0.115678622959908	0.121139674865842	0.112431681583257	0.118071083060022	0.123563863740691	0.093276306995963	4.44992517908533	1.16266891011437e-05	0.694353605870862	0.0948663479272773	0.0982468417685639	0.091802234937407	0.176999762862869	0.180633842021949	0.173705797841232	0.201552169158462	0.205346330538397	0.198220501438566	0.000338270796747381	0.000367767957729187	0.000376452950416209
106	0.486333689213633	0.15	0.0949676916724181	0.0901321820256016	0.0998032013192346	0.168857127682833	0.481946144488907	0.45917453005152	0.504717758926293	4	2.96	5.44	0.102413868208521	0.107492828314658	0.112571788420795	0.110088956434335	0.115548543379316	0.121008130324296	0.112400156154035	0.117861183227797	0.123555561521971	0.0949676916724181	4.46121842215249	-0.00258003998171416	0.693158407405407	0.0948663479272773	0.0982468417685639	0.091802234937407	0.176999762862869	0.180633842021949	0.173705797841232	0.201552169158462	0.205346330538397	0.198220501438566	0.000338270796747381	0.000367767957729187	0.000376452950416209
106	0.486333689213633	0.15	0.095387380128404	0.0904911591522009	0.100283601104607	0.162179695628066	0.471188021848226	0.448379948045905	0.493996095650548	3.95	2.96	5.4	0.101208748628558	0.106357008755312	0.111505268882066	0.108944963987214	0.114486747891336	0.120028531795457	0.111291112671461	0.116850540308587	0.12251273167052	0.095387380128404	4.41543349189856	0.00541796917911108	0.696740220250788	0.0948663479272773	0.0982468417685639	0.091802234937407	0.176999762862869	0.180633842021949	0.173705797841232	0.201552169158462	0.205346330538397	0.198220501438566	0.000338270796747381	0.000367767957729187	0.000376452950416209
106	0.486333689213633	0.15	0.0954683962819978	0.0906278737825972	0.100308918781398	0.171833839000274	0.490193731320802	0.467275066399421	0.513112396242184	3.97	2.96	5.38	0.104919981327934	0.110066042114231	0.115212102900529	0.112870463596642	0.118406475510621	0.1239424874246	0.115349232389781	0.120993583491418	0.126517327076999	0.0954683962819978	4.43897369608211	0.00113685633926608	0.695122011523102	0.0948663479272773	0.0982468417685639	0.091802234937407	0.176999762862869	0.180633842021949	0.173705797841232	0.201552169158462	0.205346330538397	0.198220501438566	0.000338270796747381	0.000367767957729187	0.000376452950416209
106	0.486333689213633	0.15	0.0955989988969207	0.0907269005661868	0.100471097227655	0.169197634535034	0.489987950545439	0.466864412382714	0.513111488708164	3.97	2.94	5.44	0.104972662568854	0.110171900944222	0.11537113931959	0.112945317000235	0.118539436574753	0.124133556149271	0.115235439344208	0.121000742353067	0.126616320540497	0.0955989988969207	4.43379330553456	-0.00159644854290054	0.691721833310171	0.0948663479272773	0.0982468417685639	0.091802234937407	0.176999762862869	0.180633842021949	0.173705797841232	0.201552169158462	0.205346330538397	0.198220501438566	0.000338270796747381	0.000367767957729187	0.000376452950416209
106	0.486333689213633	0.15	0.095668044439188	0.0907947978023179	0.100541291076058	0.162584369977273	0.471206622590661	0.448431554263722	0.4939816909176	4.04	2.98	5.47	0.0991947838816344	0.104232716558539	0.109270649235443	0.106527212148576	0.111937546261539	0.117347880374502	0.108759473898681	0.114190115868587	0.119838056599466	0.095668044439188	4.45871999498101	0.00126429532235668	0.698556169036206	0.0948663479272773	0.0982468417685639	0.091802234937407	0.176999762862869	0.180633842021949	0.173705797841232	0.201552169158462	0.205346330538397	0.198220501438566	0.000338270796747381	0.000367767957729187	0.000376452950416209
106	0.486333689213633	0.15	0.0956982293121702	0.0908037372643642	0.100592721359976	0.169700275286761	0.485459104040324	0.462590166336604	0.508328041744043	3.97	2.95	5.37	0.104016190273522	0.109158408912498	0.114300627551475	0.111916775012774	0.117449572599106	0.122982370185439	0.114232261145116	0.119983306194924	0.125636767173577	0.0956982293121702	4.4144681056182	-0.00673223335612992	0.684672360747033	0.0948663479272773	0.0982468417685639	0.091802234937407	0.176999762862869	0.180633842021949	0.173705797841232	0.201552169158462	0.205346330538397	0.198220501438566	0.000338270796747381	0.000367767957729187	0.000376452950416209
106	0.486333689213633	0.15	0.0957209410819754	0.090832230804151	0.1006096513598	0.164424577760254	0.471792332228235	0.449141847158839	0.494442817297632	4.04	2.95	5.48	0.0994210429798243	0.10443490411043	0.109448765241037	0.106778717322258	0.112163630257307	0.117548543192355	0.108926748823197	0.114378457454222	0.119932606557877	0.0957209410819754	4.46627149258053	-0.00280819455912565	0.693865731589667	0.0948663479272773	0.0982468417685639	0.091802234937407	0.176999762862869	0.180633842021949	0.173705797841232	0.201552169158462	0.205346330538397	0.198220501438566	0.000338270796747381	0.000367767957729187	0.000376452950416209
106	0.486333689213633	0.15	0.0957461871517832	0.0908674780312186	0.100624896272348	0.165677041058732	0.480480927047746	0.457517893874632	0.503443960220861	4	2.95	5.42	0.102056245628841	0.107178495458355	0.112300745287868	0.109706009175097	0.115212204149556	0.120718399124015	0.11195787176548	0.117621771622794	0.123275879634685	0.0957461871517832	4.44465193965116	-0.00316806869170987	0.691785988518259	0.0948663479272773	0.0982468417685639	0.091802234937407	0.176999762862869	0.180633842021949	0.173705797841232	0.201552169158462	0.205346330538397	0.198220501438566	0.000338270796747381	0.000367767957729187	0.000376452950416209
106	0.486333689213633	0.15	0.0959065865519589	0.0910719965159429	0.100741176587975	0.170146428992986	0.486213711206084	0.463345421579312	0.509082000832857	3.97	2.95	5.44	0.10405915668575	0.109194968593196	0.114330780500641	0.111947105595455	0.117472225116244	0.122997344637032	0.114290949497627	0.119894910625635	0.125561773533038	0.0959065865519589	4.43968711756518	-0.000211351672585047	0.693995039440057	0.0948663479272773	0.0982468417685639	0.091802234937407	0.176999762862869	0.180633842021949	0.173705797841232	0.201552169158462	0.205346330538397	0.198220501438566	0.000338270796747381	0.000367767957729187	0.000376452950416209
106	0.486333689213633	0.15	0.0959196664910879	0.0910215995076631	0.100817733474513	0.167569044706715	0.483454795551161	0.460506509519825	0.506403081582496	3.98	2.95	5.41	0.103148578487992	0.108288751393118	0.113428924298244	0.110933386685936	0.116461497658239	0.121989608630542	0.113231417891075	0.118869077466229	0.124525398004982	0.0959196664910879	4.44254252192256	-0.00465997587203762	0.689759683068347	0.0948663479272773	0.0982468417685639	0.091802234937407	0.176999762862869	0.180633842021949	0.173705797841232	0.201552169158462	0.205346330538397	0.198220501438566	0.000338270796747381	0.000367767957729187	0.000376452950416209
106	0.486333689213633	0.15	0.0959397023814585	0.0910762765902296	0.100803128172687	0.173329449951147	0.490710945041872	0.467887932632993	0.513533957450752	3.96	2.95	5.38	0.105257890954245	0.110392244682632	0.115526598411018	0.113259126087811	0.118783770473433	0.124308414859054	0.115697917579064	0.121275025782279	0.126978381870377	0.0959397023814585	4.41406592456406	-0.000916333104017178	0.68930994044565	0.0948663479272773	0.0982468417685639	0.091802234937407	0.176999762862869	0.180633842021949	0.173705797841232	0.201552169158462	0.205346330538397	0.198220501438566	0.000338270796747381	0.000367767957729187	0.000376452950416209
106	0.486333689213633	0.15	0.0959532255517241	0.0909999353782485	0.1009065157252	0.16147176389755	0.475882237527095	0.452786745775852	0.498977729278338	4.04	2.98	5.4	0.100246366238646	0.105359676524683	0.11047298681072	0.107667398981208	0.113159237132935	0.118651075284662	0.109979268353618	0.115575481276437	0.121236735705793	0.0959532255517241	4.45155116159009	-0.00147020512843926	0.695040582895641	0.0948663479272773	0.0982468417685639	0.091802234937407	0.176999762862869	0.180633842021949	0.173705797841232	0.201552169158462	0.205346330538397	0.198220501438566	0.000338270796747381	0.000367767957729187	0.000376452950416209
106	0.486333689213633	0.15	0.0959743399187092	0.0910257170636758	0.100922962773743	0.166273426150296	0.482424350764279	0.459418050259887	0.505430651268672	4.03	2.99	5.48	0.10188906875533	0.106991372708281	0.112093676661231	0.109453264089237	0.114934360627345	0.120415457165452	0.111901092529297	0.117369086985855	0.122953498686882	0.0959743399187092	4.46633861854013	-0.00301657299107322	0.694333492488981	0.0948663479272773	0.0982468417685639	0.091802234937407	0.176999762862869	0.180633842021949	0.173705797841232	0.201552169158462	0.205346330538397	0.198220501438566	0.000338270796747381	0.000367767957729187	0.000376452950416209
106	0.486333689213633	0.15	0.0960520537064515	0.0911663095461083	0.100937797866795	0.168379525462677	0.485057670696029	0.462099964654304	0.508015376737755	4.01	2.93	5.42	0.102802799066061	0.107910171110529	0.113017543154998	0.110474356896537	0.115962861559541	0.121451366222546	0.112688735767551	0.118270319118528	0.123880262382079	0.0960520537064515	4.43711117311021	-0.00434211167223375	0.688877214674231	0.0948663479272773	0.0982468417685639	0.091802234937407	0.176999762862869	0.180633842021949	0.173705797841232	0.201552169158462	0.205346330538397	0.198220501438566	0.000338270796747381	0.000367767957729187	0.000376452950416209
106	0.486333689213633	0.15	0.0960754687164384	0.0912351004373369	0.10091583699554	0.170950646049665	0.484361933605791	0.461645403665181	0.507078463546401	4.01	2.98	5.41	0.102778841944092	0.107836357131609	0.112893872319126	0.110458185813933	0.115893584206955	0.121328982599976	0.112850540122236	0.118439370257329	0.123899817015074	0.0960754687164384	4.45582036248388	-2.51377510314075e-05	0.695488360150537	0.0948663479272773	0.0982468417685639	0.091802234937407	0.176999762862869	0.180633842021949	0.173705797841232	0.201552169158462	0.205346330538397	0.198220501438566	0.000338270796747381	0.000367767957729187	0.000376452950416209
106	0.486333689213633	0.15	0.096093303637747	0.0912213031915666	0.100965304083927	0.16852536730752	0.485709536519464	0.462732942044413	0.508686130994515	4.03	2.97	5.47	0.102510307539437	0.10760036608474	0.112690424630043	0.110106566992471	0.115573811074227	0.121041055155983	0.112329440471694	0.118010608921759	0.123486307457917	0.096093303637747	4.46615811324863	-0.00563046730776605	0.690716500910719	0.0948663479272773	0.0982468417685639	0.091802234937407	0.176999762862869	0.180633842021949	0.173705797841232	0.201552169158462	0.205346330538397	0.198220501438566	0.000338270796747381	0.000367767957729187	0.000376452950416209
106	0.486333689213633	0.15	0.0961164520748568	0.0912911650936769	0.100941739056037	0.172390111671649	0.48986709248588	0.467008362693974	0.512725822277786	4.04	2.98	5.42	0.103186028517607	0.108236690845317	0.113287353173027	0.110798971294427	0.116222265497191	0.121645559699955	0.113192824313019	0.11865432337454	0.124451408069581	0.0961164520748568	4.47375384904519	-0.00263889414718056	0.694446863244106	0.0948663479272773	0.0982468417685639	0.091802234937407	0.176999762862869	0.180633842021949	0.173705797841232	0.201552169158462	0.205346330538397	0.198220501438566	0.000338270796747381	0.000367767957729187	0.000376452950416209
106	0.486333689213633	0.15	0.0961314370358207	0.0911879084027059	0.101074965668936	0.169029122528608	0.478139732479636	0.455561801794124	0.500717663165148	4	2.94	5.43	0.101736047823347	0.106778150622412	0.111820253421478	0.109376269579511	0.114797026595312	0.120217783611112	0.111571243532308	0.117029767841086	0.122666584168201	0.0961314370358207	4.42376342280606	0.00656899991387337	0.698729237076588	0.0948663479272773	0.0982468417685639	0.091802234937407	0.176999762862869	0.180633842021949	0.173705797841232	0.201552169158462	0.205346330538397	0.198220501438566	0.000338270796747381	0.000367767957729187	0.000376452950416209
106	0.486333689213633	0.15	0.0961330431879397	0.0911715659965033	0.101094520379376	0.160312378198734	0.468933221222993	0.446077048143248	0.491789394302739	3.96	2.91	5.39	0.100461966544332	0.105609454192097	0.110756941839862	0.108112558290128	0.1136520482833	0.119191538276472	0.11034535459039	0.115968299457018	0.121569423308392	0.0961330431879397	4.40389481850327	-0.0113063686106736	0.678346909788668	0.0948663479272773	0.0982468417685639	0.091802234937407	0.176999762862869	0.180633842021949	0.173705797841232	0.201552169158462	0.205346330538397	0.198220501438566	0.000338270796747381	0.000367767957729187	0.000376452950416209
106	0.486333689213633	0.15	0.0961829213868513	0.0912198607357322	0.10114598203797	0.166809476004432	0.487983841270135	0.464757307029815	0.511210375510456	4.03	2.97	5.44	0.103095548121633	0.108247811985486	0.11340007584934	0.110752072840848	0.116286976269186	0.121821879697524	0.113146836755095	0.118751123850961	0.124369412715441	0.0961829213868513	4.45772436648591	-0.00297635417710685	0.693352437569319	0.0948663479272773	0.0982468417685639	0.091802234937407	0.176999762862869	0.180633842021949	0.173705797841232	0.201552169158462	0.205346330538397	0.198220501438566	0.000338270796747381	0.000367767957729187	0.000376452950416209
106	0.486333689213633	0.15	0.096188154916475	0.0912458401504574	0.101130469682493	0.164692904078692	0.484280652715433	0.461053288575991	0.507508016854875	4.04	2.96	5.43	0.102064010939201	0.107205885005296	0.112347759071391	0.109618052447486	0.11514049092378	0.120662929400075	0.111858965636384	0.117592883581892	0.123097986917901	0.096188154916475	4.46183054543224	-0.00199425196163095	0.695056610878006	0.0948663479272773	0.0982468417685639	0.091802234937407	0.176999762862869	0.180633842021949	0.173705797841232	0.201552169158462	0.205346330538397	0.198220501438566	0.000338270796747381	0.000367767957729187	0.000376452950416209
106	0.486333689213633	0.15	0.0962352278980518	0.0913048719189958	0.101165583877108	0.168015217083467	0.485500159094661	0.462491573228419	0.508508744960903	4	2.97	5.45	0.103169095325508	0.108301675303062	0.113434255280616	0.110902696282994	0.11642001672283	0.121937337162666	0.113166763191975	0.118859266599952	0.124513859746681	0.0962352278980518	4.46329292170971	0.000460052086024988	0.696988449345244	0.0948663479272773	0.0982468417685639	0.091802234937407	0.176999762862869	0.180633842021949	0.173705797841232	0.201552169158462	0.205346330538397	0.198220501438566	0.000338270796747381	0.000367767957729187	0.000376452950416209
106	0.486333689213633	0.15	0.096242832853345	0.0913488297213633	0.101136835985327	0.167248600156368	0.479986632046383	0.457176765204709	0.502796498888057	4	2.96	5.46	0.101972676479911	0.107060387293373	0.112148098106836	0.109615246539763	0.11508426720679	0.120553287873817	0.111884496911807	0.11748893863932	0.122978982718772	0.096242832853345	4.45196340409533	-0.000967513398216943	0.694566167350231	0.0948663479272773	0.0982468417685639	0.091802234937407	0.176999762862869	0.180633842021949	0.173705797841232	0.201552169158462	0.205346330538397	0.198220501438566	0.000338270796747381	0.000367767957729187	0.000376452950416209
106	0.486333689213633	0.15	0.0962876903546579	0.0913116027060057	0.10126377800331	0.159564848609782	0.471268644973232	0.448234653294351	0.494302636652114	3.98	2.93	5.39	0.100501261639693	0.105665844983064	0.110830428326435	0.108098960883395	0.113653976648427	0.119208992413459	0.110394385679683	0.116014521011903	0.121651300183914	0.0962876903546579	4.4139156302274	0.00263243649043307	0.694738255991798	0.0948663479272773	0.0982468417685639	0.091802234937407	0.176999762862869	0.180633842021949	0.173705797841232	0.201552169158462	0.205346330538397	0.198220501438566	0.000338270796747381	0.000367767957729187	0.000376452950416209
106	0.486333689213633	0.15	0.0963070600114656	0.0913471726385718	0.101266947384359	0.16395437134963	0.477444343371577	0.454483205292899	0.500405481450255	3.99	2.97	5.42	0.101705465466417	0.106843770267858	0.111982075069299	0.10936963205661	0.114895141457221	0.120420650857833	0.111645718030817	0.11729944825413	0.122876862965131	0.0963070600114656	4.43514335671689	0.000483762259366173	0.69451687670057	0.0948663479272773	0.0982468417685639	0.091802234937407	0.176999762862869	0.180633842021949	0.173705797841232	0.201552169158462	0.205346330538397	0.198220501438566	0.000338270796747381	0.000367767957729187	0.000376452950416209
106	0.486333689213633	0.15	0.096372638410275	0.0915003191152355	0.101244957705314	0.166556878564191	0.47610999889949	0.45342800825887	0.498791989540111	3.99	2.92	5.48	0.101299589963135	0.106366935406275	0.111434280849415	0.10891202449446	0.114360169459568	0.119808314424676	0.111003130027984	0.116515183593606	0.122128934491396	0.096372638410275	4.44359160653791	0.000477963345437768	0.693786568647473	0.0948663479272773	0.0982468417685639	0.091802234937407	0.176999762862869	0.180633842021949	0.173705797841232	0.201552169158462	0.205346330538397	0.198220501438566	0.000338270796747381	0.000367767957729187	0.000376452950416209
106	0.486333689213633	0.15	0.0964320252838863	0.0914763871195238	0.101387663448249	0.164250130495342	0.478505094860224	0.455517738355883	0.501492451364566	3.96	2.92	5.34	0.102660891239886	0.107841595101173	0.113022298962459	0.110488095803749	0.116063793595219	0.12163949138669	0.112766421276319	0.118531665095275	0.124238150955938	0.0964320252838863	4.38336848806233	0.00662134670271562	0.694688492902883	0.0948663479272773	0.0982468417685639	0.091802234937407	0.176999762862869	0.180633842021949	0.173705797841232	0.201552169158462	0.205346330538397	0.198220501438566	0.000338270796747381	0.000367767957729187	0.000376452950416209
106	0.486333689213633	0.15	0.0964787344074284	0.0915013004354943	0.101456168379362	0.163251109210335	0.480237165639926	0.457082290828347	0.503392040451505	3.99	2.97	5.39	0.102274615299851	0.107455642789188	0.112636670278524	0.10998011357624	0.115551486199331	0.121122858822423	0.112343379847152	0.118109643972184	0.123737804290519	0.0964787344074284	4.41640196267847	-0.00632770195603606	0.686003063227801	0.0948663479272773	0.0982468417685639	0.091802234937407	0.176999762862869	0.180633842021949	0.173705797841232	0.201552169158462	0.205346330538397	0.198220501438566	0.000338270796747381	0.000367767957729187	0.000376452950416209
106	0.486333689213633	0.15	0.0964921484798705	0.0916840532706513	0.10130024368909	0.173024099864682	0.490894456253898	0.468038551219743	0.513750361288053	4.01	2.98	5.46	0.104179663196426	0.109267108412856	0.114354553629286	0.111960878671542	0.117428306950235	0.122895735228928	0.114232565086059	0.119852987733202	0.125498131739918	0.0964921484798705	4.4689550900682	-0.00141535148796302	0.694972155974849	0.0948663479272773	0.0982468417685639	0.091802234937407	0.176999762862869	0.180633842021949	0.173705797841232	0.201552169158462	0.205346330538397	0.198220501438566	0.000338270796747381	0.000367767957729187	0.000376452950416209
106	0.486333689213633	0.15	0.0966801342411218	0.0916875607055387	0.101672707776705	0.160887258712978	0.47879630475933	0.455509103873068	0.502083505645592	3.99	2.96	5.44	0.10188577134988	0.107094524379628	0.112303277409375	0.109557378809005	0.115158330946305	0.120759283083606	0.111887074999686	0.117519502361368	0.123305664262456	0.0966801342411218	4.43766261421979	-0.0041681571554391	0.69006363866158	0.0948663479272773	0.0982468417685639	0.091802234937407	0.176999762862869	0.180633842021949	0.173705797841232	0.201552169158462	0.205346330538397	0.198220501438566	0.000338270796747381	0.000367767957729187	0.000376452950416209
106	0.486333689213633	0.15	0.096683414372928	0.0917351789814682	0.101631649764388	0.163584133981229	0.480655192625442	0.457508371903943	0.503802013346942	4.01	2.98	5.44	0.10192879131243	0.107085696855053	0.112242602397676	0.109553437587751	0.115096098520303	0.120638759452856	0.111861644883174	0.117480881806432	0.123178823205689	0.096683414372928	4.43612581267823	-0.00361585093793051	0.691053574306354	0.0948663479272773	0.0982468417685639	0.091802234937407	0.176999762862869	0.180633842021949	0.173705797841232	0.201552169158462	0.205346330538397	0.198220501438566	0.000338270796747381	0.000367767957729187	0.000376452950416209
106	0.486333689213633	0.15	0.0967143056404947	0.0917457598214433	0.101682851459546	0.163475340074366	0.476892100461371	0.453917363611517	0.499866837311225	4.02	2.97	5.47	0.100801597605099	0.105903605954363	0.111005614303628	0.108301444757505	0.113783053070449	0.119264661383393	0.110486096433294	0.116146731632671	0.121753089527746	0.0967143056404947	4.44762356224766	0.0101865035124949	0.705921542387236	0.0948663479272773	0.0982468417685639	0.091802234937407	0.176999762862869	0.180633842021949	0.173705797841232	0.201552169158462	0.205346330538397	0.198220501438566	0.000338270796747381	0.000367767957729187	0.000376452950416209
106	0.486333689213633	0.15	0.0967317216953579	0.0918178645503278	0.101645578840388	0.164330210206806	0.480470835849181	0.457395775519941	0.503545896178421	3.99	2.96	5.44	0.10224865761683	0.107406977980436	0.112565298344043	0.10994021985844	0.115486570178269	0.121032920498098	0.112250377893724	0.117845781856818	0.123603307748775	0.0967317216953579	4.44836940598118	-0.00207883816432817	0.693265357301635	0.0948663479272773	0.0982468417685639	0.091802234937407	0.176999762862869	0.180633842021949	0.173705797841232	0.201552169158462	0.205346330538397	0.198220501438566	0.000338270796747381	0.000367767957729187	0.000376452950416209
106	0.486333689213633	0.15	0.0967386733667981	0.0917408373882842	0.101736509345312	0.162152365162346	0.473488837598306	0.450567086459298	0.496410588737314	4	2.96	5.42	0.100620845241435	0.105739741058138	0.110858636874842	0.108177344018177	0.113680662465046	0.119183980911915	0.11040754866126	0.116055063715609	0.121719550256503	0.0967386733667981	4.42163432294126	0.00179487869050622	0.694995706612375	0.0948663479272773	0.0982468417685639	0.091802234937407	0.176999762862869	0.180633842021949	0.173705797841232	0.201552169158462	0.205346330538397	0.198220501438566	0.000338270796747381	0.000367767957729187	0.000376452950416209
106	0.486333689213633	0.15	0.0967424632382736	0.0917964968292296	0.101688429647318	0.166449490108453	0.482429911159977	0.459437944514911	0.505421877805042	3.98	2.92	5.37	0.102918543366565	0.108068966278937	0.11321938919131	0.110687153969307	0.116226346764509	0.121765539559712	0.113033694852606	0.118591585031373	0.124302044645608	0.0967424632382736	4.41792094395818	0.0031021156618329	0.694149372745514	0.0948663479272773	0.0982468417685639	0.091802234937407	0.176999762862869	0.180633842021949	0.173705797841232	0.201552169158462	0.205346330538397	0.198220501438566	0.000338270796747381	0.000367767957729187	0.000376452950416209
106	0.486333689213633	0.15	0.0967767492839451	0.0917994187455286	0.101754079822362	0.16370825754202	0.475518163219816	0.452629106816326	0.498407219623307	3.99	2.93	5.4	0.101190759175359	0.106307886994575	0.111425014813792	0.108803697867413	0.11430580531011	0.119807912752807	0.111008460629091	0.116614379495229	0.122242646459802	0.0967767492839451	4.4148173604326	0.00582360466063324	0.697419110118158	0.0948663479272773	0.0982468417685639	0.091802234937407	0.176999762862869	0.180633842021949	0.173705797841232	0.201552169158462	0.205346330538397	0.198220501438566	0.000338270796747381	0.000367767957729187	0.000376452950416209
106	0.486333689213633	0.15	0.0968124944388974	0.0919193073670998	0.101705681510695	0.165854666420591	0.474473841233445	0.451812455856743	0.497135226610147	3.99	2.95	5.44	0.100947834610112	0.10601103672725	0.111074238844389	0.108534978222442	0.113978725813878	0.119422473405313	0.110718522213938	0.116346135606523	0.121913418876169	0.0968124944388974	4.43428784254953	0.00715734038711832	0.700166284585803	0.0948663479272773	0.0982468417685639	0.091802234937407	0.176999762862869	0.180633842021949	0.173705797841232	0.201552169158462	0.205346330538397	0.198220501438566	0.000338270796747381	0.000367767957729187	0.000376452950416209
106	0.486333689213633	0.15	0.0968402782046247	0.092011904138035	0.101668652271214	0.172799756573425	0.490231982987176	0.467389012802339	0.513074953172013	4.06	2.97	5.51	0.102963801090513	0.10799600975183	0.113028218413147	0.110522792099984	0.115924435646433	0.121326079192882	0.1126704250182	0.118224204222133	0.123769569834622	0.0968402782046247	4.49319541239423	0.0100221086620926	0.709079675697741	0.0948663479272773	0.0982468417685639	0.091802234937407	0.176999762862869	0.180633842021949	0.173705797841232	0.201552169158462	0.205346330538397	0.198220501438566	0.000338270796747381	0.000367767957729187	0.000376452950416209
106	0.486333689213633	0.15	0.0968503190212861	0.0918635057423219	0.10183713230025	0.160272239555238	0.475962783061472	0.452760524310746	0.499165041812198	3.98	2.96	5.4	0.101478240436002	0.106678615172181	0.111878989908359	0.109145071952135	0.114738342709684	0.120331613467233	0.111513150465907	0.117184657531675	0.122924200684992	0.0968503190212861	4.4304704731444	-0.00109009358024804	0.693335248081279	0.0948663479272773	0.0982468417685639	0.091802234937407	0.176999762862869	0.180633842021949	0.173705797841232	0.201552169158462	0.205346330538397	0.198220501438566	0.000338270796747381	0.000367767957729187	0.000376452950416209
106	0.486333689213633	0.15	0.0968715051851268	0.0920231918019093	0.101719818568344	0.171745906554824	0.483229978644305	0.460629916403266	0.505830040885344	4.01	2.96	5.45	0.102632996966673	0.10766851905682	0.112704041146966	0.110311407404721	0.115723658290877	0.121135909177032	0.112555411166977	0.118178785260534	0.123577767261126	0.0968715051851268	4.45324242184547	0.00634077385781181	0.701477030515828	0.0948663479272773	0.0982468417685639	0.091802234937407	0.176999762862869	0.180633842021949	0.173705797841232	0.201552169158462	0.205346330538397	0.198220501438566	0.000338270796747381	0.000367767957729187	0.000376452950416209
106	0.486333689213633	0.15	0.0968739097572367	0.0919377135146167	0.101810105999857	0.166801596443304	0.480916348512676	0.458025556364042	0.50380714066131	3.98	2.95	5.38	0.102652335532872	0.107782602269315	0.112912869005757	0.11040712547608	0.115924954177744	0.121442782879408	0.112800351441547	0.118380154381703	0.124054390077856	0.0968739097572367	4.42266116976736	0.00471935665403225	0.696710362360731	0.0948663479272773	0.0982468417685639	0.091802234937407	0.176999762862869	0.180633842021949	0.173705797841232	0.201552169158462	0.205346330538397	0.198220501438566	0.000338270796747381	0.000367767957729187	0.000376452950416209
106	0.486333689213633	0.15	0.0968974169244612	0.0919882799819012	0.101806553867021	0.166474202126451	0.48536268989832	0.462233010736115	0.508492369060525	4.01	2.96	5.46	0.102863838424598	0.108011042377784	0.11315824633097	0.110543850049594	0.116075354130037	0.121606858210479	0.11277958063647	0.118436122957064	0.124069046177405	0.0968974169244612	4.45439026776184	-0.00211057481616066	0.693610061091538	0.0948663479272773	0.0982468417685639	0.091802234937407	0.176999762862869	0.180633842021949	0.173705797841232	0.201552169158462	0.205346330538397	0.198220501438566	0.000338270796747381	0.000367767957729187	0.000376452950416209
106	0.486333689213633	0.15	0.0969190618674343	0.0920445692059954	0.101793554528873	0.171068873086337	0.487983467506965	0.465106629162315	0.510860305851614	3.98	2.94	5.45	0.104242436825805	0.10936972856149	0.114497020297175	0.112117736892704	0.11763238489306	0.123147032893416	0.114442135088385	0.11995946592242	0.125596651942681	0.0969190618674343	4.43254968212831	0.00708410759503677	0.700006767504403	0.0948663479272773	0.0982468417685639	0.091802234937407	0.176999762862869	0.180633842021949	0.173705797841232	0.201552169158462	0.205346330538397	0.198220501438566	0.000338270796747381	0.000367767957729187	0.000376452950416209
106	0.486333689213633	0.15	0.0969251617037255	0.091955255963373	0.101895067444078	0.16705226584671	0.486574880028652	0.463435615959911	0.509714144097392	3.95	2.92	5.4	0.104579694794835	0.109801341752361	0.115022988709886	0.112570122112672	0.118190729791735	0.123811337470798	0.114913465127165	0.120606030005456	0.126196544998311	0.0969251617037255	4.40408730472326	-0.00168443219802442	0.687557062629198	0.0948663479272773	0.0982468417685639	0.091802234937407	0.176999762862869	0.180633842021949	0.173705797841232	0.201552169158462	0.205346330538397	0.198220501438566	0.000338270796747381	0.000367767957729187	0.000376452950416209
106	0.486333689213633	0.15	0.0969326107362487	0.0919510438309342	0.101914177641563	0.163564970554712	0.479493678753761	0.456401175663744	0.502586181843778	4	2.96	5.45	0.101785363065451	0.106935391015509	0.112085418965566	0.109412114386101	0.114948032618283	0.120483950850465	0.111722150778951	0.117381622357764	0.123011441457773	0.0969326107362487	4.44020975893109	0.00108117772002147	0.695807418236511	0.0948663479272773	0.0982468417685639	0.091802234937407	0.176999762862869	0.180633842021949	0.173705797841232	0.201552169158462	0.205346330538397	0.198220501438566	0.000338270796747381	0.000367767957729187	0.000376452950416209
106	0.486333689213633	0.15	0.0969525748269422	0.0919987207692653	0.101906428884619	0.16655012386178	0.484463223758045	0.461382722004933	0.507543725511158	4.03	2.99	5.41	0.102368546097511	0.107489495138255	0.112610444178999	0.10997374478686	0.115475141107727	0.120976537428594	0.112334604785929	0.118047046383981	0.123582612813044	0.0969525748269422	4.44601819581842	-0.00611611430407751	0.689201957427635	0.0948663479272773	0.0982468417685639	0.091802234937407	0.176999762862869	0.180633842021949	0.173705797841232	0.201552169158462	0.205346330538397	0.198220501438566	0.000338270796747381	0.000367767957729187	0.000376452950416209
106	0.486333689213633	0.15	0.0969597920102614	0.0920036483175443	0.101915935702979	0.165711924842392	0.481619029155244	0.458604508024055	0.504633550286432	3.98	2.94	5.38	0.102710215459004	0.107864605314993	0.113018995170982	0.11046039869786	0.116003722270811	0.121547045843763	0.112835053216259	0.118403190740503	0.124077668254307	0.0969597920102614	4.41273953802278	0.0110963154863865	0.701752806011987	0.0948663479272773	0.0982468417685639	0.091802234937407	0.176999762862869	0.180633842021949	0.173705797841232	0.201552169158462	0.205346330538397	0.198220501438566	0.000338270796747381	0.000367767957729187	0.000376452950416209
106	0.486333689213633	0.15	0.096987374936749	0.0919905517215633	0.101984198151935	0.164161124007067	0.477689053379161	0.454733456898938	0.500644649859384	3.99	2.95	5.42	0.101658144746589	0.106789993556758	0.111921842366927	0.109305864101427	0.11482378074285	0.120341697384273	0.111555406626878	0.117238611448556	0.12284322948106	0.096987374936749	4.41259085436599	0.0042560315842791	0.695685295064114	0.0948663479272773	0.0982468417685639	0.091802234937407	0.176999762862869	0.180633842021949	0.173705797841232	0.201552169158462	0.205346330538397	0.198220501438566	0.000338270796747381	0.000367767957729187	0.000376452950416209
106	0.486333689213633	0.15	0.0969998988933835	0.0921641365321009	0.101835661254666	0.171872102500769	0.479735669087784	0.457308978529742	0.502162359645825	4.01	2.95	5.47	0.101720858231995	0.106709306563366	0.111697754894736	0.109309682291945	0.114670290840766	0.120030899389587	0.111541752894846	0.116918656699134	0.122467717323923	0.0969998988933835	4.44784502543789	0.00766437532696966	0.701333081312003	0.0948663479272773	0.0982468417685639	0.091802234937407	0.176999762862869	0.180633842021949	0.173705797841232	0.201552169158462	0.205346330538397	0.198220501438566	0.000338270796747381	0.000367767957729187	0.000376452950416209
106	0.486333689213633	0.15	0.0970059711062731	0.0920409135673142	0.101971028645232	0.162858738967001	0.474832301734028	0.451905088858839	0.497759514609216	4	2.94	5.4	0.100839086360116	0.105955114606127	0.111071142852138	0.10840195257294	0.113901679626251	0.119401406679562	0.110699101577484	0.116282828365957	0.121888303268711	0.0970059711062731	4.41252581632206	-0.00827655106115995	0.683332547274765	0.0948663479272773	0.0982468417685639	0.091802234937407	0.176999762862869	0.180633842021949	0.173705797841232	0.201552169158462	0.205346330538397	0.198220501438566	0.000338270796747381	0.000367767957729187	0.000376452950416209
106	0.486333689213633	0.15	0.0971048534986849	0.0921911367376196	0.10201857025975	0.168616662227066	0.477989048401799	0.45538503645356	0.500593060350037	3.99	2.94	5.4	0.101761732676462	0.106812894302689	0.111864055928915	0.109412001991476	0.11484290112588	0.120273800260284	0.111723664901001	0.117272952060523	0.122766902400196	0.0971048534986849	4.4214991527428	-0.00429152203953359	0.686240795311536	0.0948663479272773	0.0982468417685639	0.091802234937407	0.176999762862869	0.180633842021949	0.173705797841232	0.201552169158462	0.205346330538397	0.198220501438566	0.000338270796747381	0.000367767957729187	0.000376452950416209
106	0.486333689213633	0.15	0.0971231690485206	0.0921173583131087	0.102128979783932	0.16379470421814	0.478861489508209	0.455818776611851	0.501904202404566	3.99	2.97	5.4	0.101979909078813	0.107135233709288	0.112290558339762	0.109661708013379	0.115205365675442	0.120749023337505	0.112058085187164	0.11772050002087	0.123295062677468	0.0971231690485206	4.43018693185088	-0.0019399236811811	0.6917496737385	0.0948663479272773	0.0982468417685639	0.091802234937407	0.176999762862869	0.180633842021949	0.173705797841232	0.201552169158462	0.205346330538397	0.198220501438566	0.000338270796747381	0.000367767957729187	0.000376452950416209
106	0.486333689213633	0.15	0.0971367910401839	0.0921745836599673	0.1020989984204	0.157455535871602	0.4700345904307	0.446878542767575	0.493190638093825	3.99	2.97	5.4	0.0999363520896244	0.10511478584913	0.110293219608635	0.107458808376068	0.113027035646879	0.11859526291769	0.109803789556463	0.11543531835614	0.121184836188199	0.0971367910401839	4.42688356023079	-0.00157048588003919	0.692978127259872	0.0948663479272773	0.0982468417685639	0.091802234937407	0.176999762862869	0.180633842021949	0.173705797841232	0.201552169158462	0.205346330538397	0.198220501438566	0.000338270796747381	0.000367767957729187	0.000376452950416209
106	0.486333689213633	0.15	0.0971658683223793	0.0922934432816066	0.102038293363152	0.172508744042693	0.486947675154907	0.464234616910199	0.509660733399615	4	2.94	5.48	0.103537408785679	0.108603061174782	0.113668713563884	0.111296068609912	0.116741319775301	0.122186570940689	0.113473284329666	0.119029785744169	0.12458702298108	0.0971658683223793	4.45499534810145	0.00406976087693298	0.698973186016331	0.0948663479272773	0.0982468417685639	0.091802234937407	0.176999762862869	0.180633842021949	0.173705797841232	0.201552169158462	0.205346330538397	0.198220501438566	0.000338270796747381	0.000367767957729187	0.000376452950416209
106	0.486333689213633	0.15	0.0971813255677435	0.0922105985092284	0.102152052626259	0.170950954810469	0.489708947718555	0.466741668327895	0.512676227109214	3.99	2.95	5.41	0.10435125328155	0.109486137418783	0.114621021556017	0.112202647684557	0.117723880804743	0.123245113924929	0.114621344661712	0.120112747309759	0.125803341267533	0.0971813255677435	4.41573884530477	0.00200842920213842	0.694508703238172	0.0948663479272773	0.0982468417685639	0.091802234937407	0.176999762862869	0.180633842021949	0.173705797841232	0.201552169158462	0.205346330538397	0.198220501438566	0.000338270796747381	0.000367767957729187	0.000376452950416209
106	0.486333689213633	0.15	0.0972060343630298	0.0922606795203443	0.102151389205715	0.172564787833953	0.49265645941742	0.469681632002611	0.51563128683223	4.02	2.97	5.42	0.104263482596587	0.109363608629001	0.114463734661416	0.11201609182306	0.117495442519282	0.122974793215504	0.114391842146861	0.120024350462518	0.125578140690959	0.0972060343630298	4.43772096837247	-0.00770740427008341	0.68634421921795	0.0948663479272773	0.0982468417685639	0.091802234937407	0.176999762862869	0.180633842021949	0.173705797841232	0.201552169158462	0.205346330538397	0.198220501438566	0.000338270796747381	0.000367767957729187	0.000376452950416209
106	0.486333689213633	0.15	0.0972173686992142	0.0922550593457658	0.102179678052663	0.167559151851471	0.481062994527812	0.458227431020513	0.503898558035111	4.02	2.98	5.46	0.10178961559216	0.106862256542662	0.111934897493165	0.109366794644352	0.114817040997192	0.120267287350033	0.111641604957367	0.117189996126399	0.122757632875613	0.0972173686992142	4.45240562944023	-0.00512634377664131	0.691444516428928	0.0948663479272773	0.0982468417685639	0.091802234937407	0.176999762862869	0.180633842021949	0.173705797841232	0.201552169158462	0.205346330538397	0.198220501438566	0.000338270796747381	0.000367767957729187	0.000376452950416209
106	0.486333689213633	0.15	0.0972300476810411	0.0922713650320401	0.102188730330042	0.1625305790982	0.480161612706666	0.456949132716079	0.503374092697253	4	3.01	5.4	0.101875409520951	0.107050560835894	0.112225712150838	0.109504911684349	0.115067632760621	0.120630353836893	0.111913792829728	0.117685326689457	0.123281124584605	0.0972300476810411	4.45259412023132	0.00284527550627312	0.699119967154754	0.0948663479272773	0.0982468417685639	0.091802234937407	0.176999762862869	0.180633842021949	0.173705797841232	0.201552169158462	0.205346330538397	0.198220501438566	0.000338270796747381	0.000367767957729187	0.000376452950416209
106	0.486333689213633	0.15	0.0972787613579891	0.0924191683454252	0.102138354370553	0.172980952672451	0.486488455040655	0.46383427644484	0.50914263363647	4	2.93	5.4	0.103415264133019	0.108466179906557	0.113517095680095	0.111160687423021	0.116589898228692	0.122019109034362	0.113477393623361	0.11901587521279	0.124557603708233	0.0972787613579891	4.43548968410392	-0.00300804877406261	0.6893315877944	0.0948663479272773	0.0982468417685639	0.091802234937407	0.176999762862869	0.180633842021949	0.173705797841232	0.201552169158462	0.205346330538397	0.198220501438566	0.000338270796747381	0.000367767957729187	0.000376452950416209
106	0.486333689213633	0.15	0.0972869592505965	0.0922567287324474	0.102317189768745	0.162727499450584	0.472699132308359	0.449863927494512	0.495534337122207	3.97	2.93	5.4	0.101034859750209	0.106163414352451	0.111291968954692	0.108693986279664	0.114211320048907	0.11972865381815	0.110890713785375	0.116595508808825	0.122202808987925	0.0972869592505965	4.39077090826729	0.00111181688202962	0.690159443409433	0.0948663479272773	0.0982468417685639	0.091802234937407	0.176999762862869	0.180633842021949	0.173705797841232	0.201552169158462	0.205346330538397	0.198220501438566	0.000338270796747381	0.000367767957729187	0.000376452950416209
106	0.486333689213633	0.15	0.0972918900030939	0.0923491427596294	0.102234637246558	0.167228219213604	0.479816653614739	0.457013195982337	0.502620111247141	4.02	2.95	5.47	0.101611444001615	0.106681521361804	0.111751598721994	0.109186701183782	0.114634758999955	0.120082816816129	0.111401111417217	0.116932711786045	0.122538098327857	0.0972918900030939	4.43134234779004	-0.0104925883371283	0.682818766859748	0.0948663479272773	0.0982468417685639	0.091802234937407	0.176999762862869	0.180633842021949	0.173705797841232	0.201552169158462	0.205346330538397	0.198220501438566	0.000338270796747381	0.000367767957729187	0.000376452950416209
106	0.486333689213633	0.15	0.0972991198511505	0.0924471412228483	0.102151098479453	0.170496837353621	0.485123039582062	0.462334319810695	0.507911759353429	3.98	2.95	5.42	0.103630100014115	0.108738086178904	0.113846072343694	0.111460265843677	0.116954205305047	0.122448144766417	0.113829288777379	0.119465398987813	0.124746979016709	0.0972991198511505	4.42636889849573	-0.00963882547811141	0.682215185690664	0.0948663479272773	0.0982468417685639	0.091802234937407	0.176999762862869	0.180633842021949	0.173705797841232	0.201552169158462	0.205346330538397	0.198220501438566	0.000338270796747381	0.000367767957729187	0.000376452950416209
106	0.486333689213633	0.15	0.0973310074119427	0.092380681891467	0.102281332932418	0.167655365057116	0.484984551407504	0.461970772463048	0.50799833035196	4.01	2.94	5.43	0.102811119042651	0.107932811815691	0.113054504588731	0.110487893765538	0.115992016785273	0.121496139805008	0.112700355782386	0.118318174247906	0.123914502938737	0.0973310074119427	4.45017861606489	-0.00349495580242331	0.691784669936325	0.0948663479272773	0.0982468417685639	0.091802234937407	0.176999762862869	0.180633842021949	0.173705797841232	0.201552169158462	0.205346330538397	0.198220501438566	0.000338270796747381	0.000367767957729187	0.000376452950416209
106	0.486333689213633	0.15	0.0973321429765699	0.092365267056748	0.102299018896392	0.166791918245074	0.481878005562014	0.458940641529657	0.504815369594372	3.99	2.94	5.43	0.102648094617395	0.107778336963376	0.112908579309357	0.110376450473382	0.115892947806608	0.121409445139834	0.112590165319852	0.118281964483504	0.123937545142732	0.0973321429765699	4.42894664816147	0.00198428705349857	0.695325010596907	0.0948663479272773	0.0982468417685639	0.091802234937407	0.176999762862869	0.180633842021949	0.173705797841232	0.201552169158462	0.205346330538397	0.198220501438566	0.000338270796747381	0.000367767957729187	0.000376452950416209
106	0.486333689213633	0.15	0.0973354264797304	0.0924193662299954	0.102251486729465	0.170949981352995	0.488615099069924	0.46569904232384	0.511531155816007	4	2.97	5.44	0.103981978007982	0.109098709398948	0.114215440789913	0.111788635127393	0.117289515467116	0.122790395806838	0.114161603812738	0.119814779467197	0.125496859107145	0.0973354264797304	4.45049361551633	-0.0032136554914356	0.692217475045868	0.0948663479272773	0.0982468417685639	0.091802234937407	0.176999762862869	0.180633842021949	0.173705797841232	0.201552169158462	0.205346330538397	0.198220501438566	0.000338270796747381	0.000367767957729187	0.000376452950416209
106	0.486333689213633	0.15	0.0973436096539683	0.0923690802224171	0.102318139085519	0.168024954455479	0.486825906541049	0.463755295035088	0.50989651804701	3.97	2.94	5.39	0.10422113764218	0.109405866319122	0.114590594996064	0.112130135232338	0.117708315828336	0.123286496424334	0.114470378081296	0.120177876494381	0.125873281089685	0.0973436096539683	4.41287723590785	-0.00402808239302072	0.68730332526907	0.0948663479272773	0.0982468417685639	0.091802234937407	0.176999762862869	0.180633842021949	0.173705797841232	0.201552169158462	0.205346330538397	0.198220501438566	0.000338270796747381	0.000367767957729187	0.000376452950416209
106	0.486333689213633	0.15	0.0973674847475024	0.09239528590356	0.102339683591445	0.163433558328422	0.482363715976802	0.459121828117721	0.505605603835883	4.02	2.99	5.42	0.101929789971574	0.107089729235911	0.112249668500249	0.109510167942776	0.115053844777289	0.120597521611801	0.11178230131045	0.117535058038834	0.123174574844734	0.0973674847475024	4.46506616865704	0.00180299064854422	0.699650612779634	0.0948663479272773	0.0982468417685639	0.091802234937407	0.176999762862869	0.180633842021949	0.173705797841232	0.201552169158462	0.205346330538397	0.198220501438566	0.000338270796747381	0.000367767957729187	0.000376452950416209
106	0.486333689213633	0.15	0.0973921613545748	0.0923972934219047	0.102387029287245	0.161472404374253	0.469569683270198	0.446780605970131	0.492358760570264	3.99	2.93	5.45	0.0999348510325234	0.105032259054981	0.110129667077439	0.107459739072074	0.112940971398712	0.11842220372535	0.109529219181104	0.11512309686816	0.120760964684996	0.0973921613545748	4.41613014758572	-0.00189851907478584	0.6901396883261	0.0948663479272773	0.0982468417685639	0.091802234937407	0.176999762862869	0.180633842021949	0.173705797841232	0.201552169158462	0.205346330538397	0.198220501438566	0.000338270796747381	0.000367767957729187	0.000376452950416209
106	0.486333689213633	0.15	0.0974105481878596	0.0925452611887475	0.102275835186972	0.168202388686195	0.480761333870601	0.457992569943373	0.503530097797829	3.96	2.97	5.45	0.103043950627435	0.108166704881407	0.113289459135379	0.110878418853042	0.116390657935439	0.121902897017836	0.113208363198646	0.11884856750379	0.124425909359161	0.0974105481878596	4.44988479290761	0.00572408726603685	0.700400621124006	0.0948663479272773	0.0982468417685639	0.091802234937407	0.176999762862869	0.180633842021949	0.173705797841232	0.201552169158462	0.205346330538397	0.198220501438566	0.000338270796747381	0.000367767957729187	0.000376452950416209
106	0.486333689213633	0.15	0.0974418437005284	0.0925083319677579	0.102375355433299	0.169608335751294	0.486006800438739	0.463104589618987	0.508909011258492	3.99	2.97	5.41	0.103465145947664	0.108581874734437	0.113698603521209	0.111240781403217	0.116742043719677	0.122243306036137	0.113597442460059	0.119297113028006	0.124984825624057	0.0974418437005284	4.42515715338587	0.00489011471157416	0.697964847353849	0.0948663479272773	0.0982468417685639	0.091802234937407	0.176999762862869	0.180633842021949	0.173705797841232	0.201552169158462	0.205346330538397	0.198220501438566	0.000338270796747381	0.000367767957729187	0.000376452950416209
106	0.486333689213633	0.15	0.0974655132913258	0.0925226398720431	0.102408386710608	0.162849509972673	0.475948114075663	0.452966246492059	0.498929981659266	3.99	2.96	5.41	0.101333275169539	0.106474558719461	0.111615842269382	0.108965312388232	0.114493817878224	0.120022323368216	0.11129089222959	0.116862225022214	0.122606519586054	0.0974655132913258	4.42449540019997	0.000642936049349792	0.693070067789381	0.0948663479272773	0.0982468417685639	0.091802234937407	0.176999762862869	0.180633842021949	0.173705797841232	0.201552169158462	0.205346330538397	0.198220501438566	0.000338270796747381	0.000367767957729187	0.000376452950416209
106	0.486333689213633	0.15	0.0974658816287274	0.092473783643009	0.102457979614446	0.163025282386326	0.479446967174894	0.456311065345145	0.502582869004643	4.04	2.96	5.45	0.101005419655185	0.10612660046996	0.111247781284734	0.108480027447601	0.113980186124704	0.119480344801807	0.11074074255107	0.116364840604984	0.121973724573059	0.0974658816287274	4.45467931208973	-0.000636493098377581	0.695726478514619	0.0948663479272773	0.0982468417685639	0.091802234937407	0.176999762862869	0.180633842021949	0.173705797841232	0.201552169158462	0.205346330538397	0.198220501438566	0.000338270796747381	0.000367767957729187	0.000376452950416209
106	0.486333689213633	0.15	0.0974666526081619	0.0924754207915718	0.102457884424752	0.166859496482173	0.485481768362474	0.462378482439861	0.508585054285087	3.99	2.95	5.38	0.103378019162474	0.108543423750986	0.113708828339498	0.111156469184431	0.116710533197456	0.12226459721048	0.113476775381446	0.119228986183225	0.124888678701093	0.0974666526081619	4.42059861272087	-0.00677041828639996	0.686358169674509	0.0948663479272773	0.0982468417685639	0.091802234937407	0.176999762862869	0.180633842021949	0.173705797841232	0.201552169158462	0.205346330538397	0.198220501438566	0.000338270796747381	0.000367767957729187	0.000376452950416209
106	0.486333689213633	0.15	0.0975164988036821	0.092597936982735	0.102435060624629	0.168214273622167	0.487084016613638	0.464016791389405	0.51015124183787	4.02	2.96	5.48	0.103008992629103	0.10812978066348	0.113250568697857	0.110668698283314	0.116170265976435	0.121671833669557	0.112946577160017	0.118521953150594	0.124155840073724	0.0975164988036821	4.46649928864842	0.000143605214283125	0.697102368393768	0.0948663479272773	0.0982468417685639	0.091802234937407	0.176999762862869	0.180633842021949	0.173705797841232	0.201552169158462	0.205346330538397	0.198220501438566	0.000338270796747381	0.000367767957729187	0.000376452950416209
106	0.486333689213633	0.15	0.0975262964829291	0.0924874687484715	0.102565124217387	0.166972466263078	0.490522285119851	0.467188609409786	0.513855960829915	4	2.95	5.36	0.104338467627567	0.109549639130191	0.114760810632815	0.112174864462461	0.117777423808877	0.123379983155292	0.11460663368299	0.120267323555345	0.12596486200094	0.0975262964829291	4.414668706372	-0.0049680059911015	0.687643279346814	0.0948663479272773	0.0982468417685639	0.091802234937407	0.176999762862869	0.180633842021949	0.173705797841232	0.201552169158462	0.205346330538397	0.198220501438566	0.000338270796747381	0.000367767957729187	0.000376452950416209
106	0.486333689213633	0.15	0.0975358671340739	0.0926202236846186	0.102451510583529	0.169339113161455	0.483086265180806	0.460299897644136	0.505872632717476	3.99	2.94	5.37	0.10304387717617	0.10814488995014	0.113245902724109	0.110813488536692	0.116299122773721	0.12178475701075	0.113093169136846	0.11872047956908	0.124349779579775	0.0975358671340739	4.41531836672989	-0.00112680760945407	0.689954065691073	0.0948663479272773	0.0982468417685639	0.091802234937407	0.176999762862869	0.180633842021949	0.173705797841232	0.201552169158462	0.205346330538397	0.198220501438566	0.000338270796747381	0.000367767957729187	0.000376452950416209
106	0.486333689213633	0.15	0.0975385897079233	0.0926815982732323	0.102395581142614	0.17040722738809	0.486818877911121	0.463943248429448	0.509694507392794	3.96	2.92	5.42	0.104464245639236	0.109615059635161	0.114765873631087	0.112416936676126	0.117959873661572	0.123502810647019	0.114664563192855	0.120306868623175	0.12602392723519	0.0975385897079233	4.42450700919601	-0.0105152193888072	0.680569547507064	0.0948663479272773	0.0982468417685639	0.091802234937407	0.176999762862869	0.180633842021949	0.173705797841232	0.201552169158462	0.205346330538397	0.198220501438566	0.000338270796747381	0.000367767957729187	0.000376452950416209
106	0.486333689213633	0.15	0.0975463526790672	0.0926254065717073	0.102467298786427	0.167625357264853	0.482633101555696	0.459728442306003	0.505537760805389	3.99	2.96	5.4	0.102901429000049	0.108028199394611	0.113154969789173	0.110658486862557	0.116171730554768	0.121684974246979	0.113053623497308	0.118634114944924	0.124217033186487	0.0975463526790672	4.43593729269631	0.00359337487642607	0.697494568882427	0.0948663479272773	0.0982468417685639	0.091802234937407	0.176999762862869	0.180633842021949	0.173705797841232	0.201552169158462	0.205346330538397	0.198220501438566	0.000338270796747381	0.000367767957729187	0.000376452950416209
106	0.486333689213633	0.15	0.0976278070002041	0.0927631808284609	0.102492433171947	0.171254594091901	0.483567233303624	0.46091226365424	0.506222202953008	4.02	2.96	5.43	0.102329558572378	0.107359307673242	0.112389056774106	0.109939947942101	0.115343766369791	0.120747584797481	0.112204307307547	0.117727050847407	0.123285610809571	0.0976278070002041	4.42806943571147	-0.00153405651302566	0.691290430123801	0.0948663479272773	0.0982468417685639	0.091802234937407	0.176999762862869	0.180633842021949	0.173705797841232	0.201552169158462	0.205346330538397	0.198220501438566	0.000338270796747381	0.000367767957729187	0.000376452950416209
106	0.486333689213633	0.15	0.0976376485438433	0.092739002313305	0.102536294774382	0.17014332162021	0.489012148167454	0.466011985415596	0.512012310919313	4.02	2.96	5.45	0.103409178772355	0.108512970125873	0.113616761479392	0.111093359847684	0.116576406286648	0.122059452725612	0.113372815433262	0.118888555168087	0.124662654096963	0.0976376485438433	4.45538221066295	0.00247027040985869	0.698912034801465	0.0948663479272773	0.0982468417685639	0.091802234937407	0.176999762862869	0.180633842021949	0.173705797841232	0.201552169158462	0.205346330538397	0.198220501438566	0.000338270796747381	0.000367767957729187	0.000376452950416209
106	0.486333689213633	0.15	0.0976514166919937	0.0927349906853459	0.102567842698642	0.171918718101479	0.490989347118273	0.468040327398209	0.513938366838338	3.98	2.96	5.39	0.104952481717406	0.110098526687487	0.115244571657567	0.112887995087812	0.118423135275048	0.123958275462284	0.115273452958218	0.120987526296813	0.126637773766548	0.0976514166919937	4.43010885871191	0.00485426048371849	0.697968521528898	0.0948663479272773	0.0982468417685639	0.091802234937407	0.176999762862869	0.180633842021949	0.173705797841232	0.201552169158462	0.205346330538397	0.198220501438566	0.000338270796747381	0.000367767957729187	0.000376452950416209
106	0.486333689213633	0.15	0.0976555988725271	0.0927612098054126	0.102549987939642	0.169660180879839	0.487345363077442	0.464384300835902	0.510306425318981	4.02	2.97	5.48	0.10306735632953	0.108163428654743	0.113259500979956	0.110728531058825	0.116203403247613	0.1216782754364	0.11296501483173	0.118651933506771	0.124219865175398	0.0976555988725271	4.47862214180594	0.00070581757638817	0.698423486287787	0.0948663479272773	0.0982468417685639	0.091802234937407	0.176999762862869	0.180633842021949	0.173705797841232	0.201552169158462	0.205346330538397	0.198220501438566	0.000338270796747381	0.000367767957729187	0.000376452950416209
106	0.486333689213633	0.15	0.0976867088114121	0.092743199965155	0.102630217657669	0.163771793683819	0.481985967387588	0.458790965319476	0.5051809694557	3.99	2.95	5.39	0.102613978913578	0.107801813097409	0.112989647281241	0.110339686545417	0.115918107767887	0.121496528990358	0.112719855946489	0.11840243461069	0.124047710937587	0.0976867088114121	4.42599121742105	-0.00653262984317071	0.685795989179085	0.0948663479272773	0.0982468417685639	0.091802234937407	0.176999762862869	0.180633842021949	0.173705797841232	0.201552169158462	0.205346330538397	0.198220501438566	0.000338270796747381	0.000367767957729187	0.000376452950416209
106	0.486333689213633	0.15	0.0976907450939839	0.0927249346688076	0.10265655551916	0.164608535702464	0.483751753997994	0.460542640009082	0.506960867986906	4.04	2.98	5.5	0.101818772171248	0.106949944150214	0.11208111612918	0.109338391097352	0.1148485153766	0.120358639655847	0.111620689309075	0.117204872428454	0.122778005850675	0.0976907450939839	4.47972849578515	4.37048839204306e-05	0.698873706211174	0.0948663479272773	0.0982468417685639	0.091802234937407	0.176999762862869	0.180633842021949	0.173705797841232	0.201552169158462	0.205346330538397	0.198220501438566	0.000338270796747381	0.000367767957729187	0.000376452950416209
106	0.486333689213633	0.15	0.0977194229929683	0.0926820756598604	0.102756770326076	0.158952815332809	0.47624575221425	0.452915235823753	0.499576268604748	4	2.97	5.44	0.10095379686584	0.106154116983528	0.111354437101215	0.108511512420793	0.114101144693787	0.119690776966781	0.110846520173686	0.116541470958049	0.122216338974261	0.0977194229929683	4.44441169879102	0.00332634217867592	0.697602843143324	0.0948663479272773	0.0982468417685639	0.091802234937407	0.176999762862869	0.180633842021949	0.173705797841232	0.201552169158462	0.205346330538397	0.198220501438566	0.000338270796747381	0.000367767957729187	0.000376452950416209
106	0.486333689213633	0.15	0.097723442230562	0.0928515683066354	0.102595316154489	0.172246389727404	0.484461963175121	0.461844060526452	0.50707986582379	4	2.96	5.42	0.10308692796377	0.108135407094101	0.113183886224431	0.11082211858817	0.116249413434594	0.121676708281017	0.1131375886554	0.118647425436393	0.124211705732508	0.097723442230562	4.43823731692192	0.00239086359838752	0.696564935265752	0.0948663479272773	0.0982468417685639	0.091802234937407	0.176999762862869	0.180633842021949	0.173705797841232	0.201552169158462	0.205346330538397	0.198220501438566	0.000338270796747381	0.000367767957729187	0.000376452950416209
106	0.486333689213633	0.15	0.0977364423203211	0.0927082437647825	0.10276464087586	0.16403996746768	0.48665027431521	0.46325371148545	0.510046837144969	4.03	3.02	5.42	0.102567878073371	0.107748054171613	0.112928230269855	0.110161277957188	0.115724957636877	0.121288637316566	0.112654422766104	0.118238347328406	0.124007862369467	0.0977364423203211	4.46065497750651	0.00274336668148015	0.70118493980007	0.0948663479272773	0.0982468417685639	0.091802234937407	0.176999762862869	0.180633842021949	0.173705797841232	0.201552169158462	0.205346330538397	0.198220501438566	0.000338270796747381	0.000367767957729187	0.000376452950416209
106	0.486333689213633	0.15	0.0977394458879541	0.0928414629271551	0.102637428848753	0.169768237027108	0.48940272042447	0.466353565876577	0.512451874972364	4.01	2.98	5.44	0.103837317775105	0.1089693947235	0.114101471671896	0.111597022288156	0.117112616468228	0.122628210648299	0.113939858638116	0.11961273983452	0.125183592748855	0.0977394458879541	4.45883833822282	0.00281054842007029	0.699923506758729	0.0948663479272773	0.0982468417685639	0.091802234937407	0.176999762862869	0.180633842021949	0.173705797841232	0.201552169158462	0.205346330538397	0.198220501438566	0.000338270796747381	0.000367767957729187	0.000376452950416209
106	0.486333689213633	0.15	0.0977445590215271	0.0928694446584222	0.102619673384632	0.16841940496816	0.481574668068801	0.458785057143805	0.504364278993798	4	2.95	5.48	0.102443946117545	0.10753272927926	0.112621512440976	0.110135846107588	0.115606715401616	0.121077584695645	0.112304074918211	0.117895947889701	0.123452857727625	0.0977445590215271	4.4482413591683	-2.60621952557759e-05	0.69452858005263	0.0948663479272773	0.0982468417685639	0.091802234937407	0.176999762862869	0.180633842021949	0.173705797841232	0.201552169158462	0.205346330538397	0.198220501438566	0.000338270796747381	0.000367767957729187	0.000376452950416209
106	0.486333689213633	0.15	0.0977699816654562	0.092750298745841	0.102789664585071	0.165449676129093	0.481680916570474	0.458641582991953	0.504720250148994	4.01	2.96	5.44	0.102218370843275	0.107353193395448	0.11248801594762	0.109869288513848	0.115388446134908	0.120907603755969	0.11211323550051	0.117874094410945	0.123387414402453	0.0977699816654562	4.42770224133268	0.00163197209836251	0.695212663420193	0.0948663479272773	0.0982468417685639	0.091802234937407	0.176999762862869	0.180633842021949	0.173705797841232	0.201552169158462	0.205346330538397	0.198220501438566	0.000338270796747381	0.000367767957729187	0.000376452950416209
106	0.486333689213633	0.15	0.0977903045738275	0.092900270854487	0.102680338293168	0.167771850720948	0.478890808004479	0.456175673019131	0.501605942989827	4.01	2.95	5.45	0.101524049523274	0.106579410046814	0.111634770570355	0.109105045822292	0.114537899852042	0.119970753881792	0.111360430130298	0.116870389182168	0.122431237525871	0.0977903045738275	4.44200381346994	0.00982848158489693	0.704256433679729	0.0948663479272773	0.0982468417685639	0.091802234937407	0.176999762862869	0.180633842021949	0.173705797841232	0.201552169158462	0.205346330538397	0.198220501438566	0.000338270796747381	0.000367767957729187	0.000376452950416209
106	0.486333689213633	0.15	0.0977960164807824	0.0928151710187491	0.102776861942816	0.164414405828665	0.478118335615101	0.455163292902682	0.501073378327519	4.03	2.98	5.44	0.100843257492882	0.105929039494867	0.111014821496852	0.108317202511113	0.113779914572702	0.119242626634292	0.110664060663066	0.116169160643395	0.121781730879713	0.0977960164807824	4.43861355778604	-0.00535039684605821	0.689777208682766	0.0948663479272773	0.0982468417685639	0.091802234937407	0.176999762862869	0.180633842021949	0.173705797841232	0.201552169158462	0.205346330538397	0.198220501438566	0.000338270796747381	0.000367767957729187	0.000376452950416209
106	0.486333689213633	0.15	0.097802595283172	0.0928879812273964	0.102717209338948	0.16598536986647	0.471034413757339	0.448547920399144	0.493520907115534	3.99	2.94	5.41	0.100273086301549	0.105299951852769	0.110326817403988	0.107816327787383	0.113221349254294	0.118626370721206	0.110046751258778	0.115552390353281	0.121129421923379	0.097802595283172	4.41963312600766	0.00925460843610715	0.701422408701695	0.0948663479272773	0.0982468417685639	0.091802234937407	0.176999762862869	0.180633842021949	0.173705797841232	0.201552169158462	0.205346330538397	0.198220501438566	0.000338270796747381	0.000367767957729187	0.000376452950416209
106	0.486333689213633	0.15	0.09780430159391	0.0928069949088647	0.102801608278955	0.16420265087256	0.4823484326145	0.45917243421743	0.50552443101157	4.02	2.99	5.41	0.102011598097492	0.107160471282834	0.112309344468175	0.109606794271077	0.115139022904671	0.120671251538264	0.111977868244867	0.117679236167442	0.123355613121333	0.09780430159391	4.43330188049678	-0.00246278697143275	0.693188969909021	0.0948663479272773	0.0982468417685639	0.091802234937407	0.176999762862869	0.180633842021949	0.173705797841232	0.201552169158462	0.205346330538397	0.198220501438566	0.000338270796747381	0.000367767957729187	0.000376452950416209
106	0.486333689213633	0.15	0.0978274256461567	0.0928739923442783	0.102780858948035	0.167748267850118	0.484360093149993	0.461383594204183	0.507336592095802	4.01	2.97	5.43	0.102750471910603	0.107867355430503	0.112984238950402	0.110431409185034	0.115930796654805	0.121430184124575	0.11273740323395	0.118408658186672	0.12394504964293	0.0978274256461567	4.4448420411956	0.00384209697184077	0.700007059744645	0.0948663479272773	0.0982468417685639	0.091802234937407	0.176999762862869	0.180633842021949	0.173705797841232	0.201552169158462	0.205346330538397	0.198220501438566	0.000338270796747381	0.000367767957729187	0.000376452950416209
106	0.486333689213633	0.15	0.0978284304012128	0.0928336243489402	0.102823236453485	0.167842918642487	0.483523281803618	0.460594250703552	0.506452312903684	3.99	2.95	5.38	0.103051823451756	0.108181888495413	0.11331195353907	0.110814803013779	0.116331320123512	0.121847837233245	0.113221028538419	0.118835422452586	0.124457187471352	0.0978284304012128	4.39657593111256	-0.00319073076043093	0.687140863453587	0.0948663479272773	0.0982468417685639	0.091802234937407	0.176999762862869	0.180633842021949	0.173705797841232	0.201552169158462	0.205346330538397	0.198220501438566	0.000338270796747381	0.000367767957729187	0.000376452950416209
106	0.486333689213633	0.15	0.0978311738163034	0.0928338945653851	0.102828453067222	0.171580553706919	0.496750820453103	0.473504893384178	0.519996747522028	4.02	2.98	5.45	0.105117137544686	0.110277686774904	0.115438236005121	0.112933831783283	0.118478128482068	0.124022425180853	0.115326643321174	0.120995619894765	0.126604166417337	0.0978311738163034	4.44733487649218	0.00571185572769476	0.700869919694588	0.0948663479272773	0.0982468417685639	0.091802234937407	0.176999762862869	0.180633842021949	0.173705797841232	0.201552169158462	0.205346330538397	0.198220501438566	0.000338270796747381	0.000367767957729187	0.000376452950416209
106	0.486333689213633	0.15	0.097848046529465	0.0928982751301648	0.102797817928765	0.165228703895195	0.480551333424662	0.457547619391128	0.503555047458196	4.04	2.96	5.46	0.101291063395184	0.106383583949867	0.111476104504549	0.108788279929257	0.114257731360396	0.119727182791534	0.111143881012686	0.116521363385255	0.122208109723622	0.097848046529465	4.44874011800606	0.00178401671883935	0.697215092192435	0.0948663479272773	0.0982468417685639	0.091802234937407	0.176999762862869	0.180633842021949	0.173705797841232	0.201552169158462	0.205346330538397	0.198220501438566	0.000338270796747381	0.000367767957729187	0.000376452950416209
106	0.486333689213633	0.15	0.0978562722469952	0.0928671346789026	0.102845409815088	0.17316169890191	0.495683396414668	0.472615610420642	0.518751182408694	4.03	2.96	5.39	0.104845783484958	0.10996317707603	0.115080570667102	0.112633163352147	0.118130649365622	0.123628135379097	0.115028491963903	0.120720921822624	0.126268253365436	0.0978562722469952	4.43177907173482	-0.00202319890304661	0.691929797779278	0.0948663479272773	0.0982468417685639	0.091802234937407	0.176999762862869	0.180633842021949	0.173705797841232	0.201552169158462	0.205346330538397	0.198220501438566	0.000338270796747381	0.000367767957729187	0.000376452950416209
106	0.486333689213633	0.15	0.0978832231758499	0.0928632013868011	0.102903244964899	0.165822047076095	0.487813295772239	0.464512056545533	0.511114534998945	4.04	2.98	5.39	0.10267158712545	0.10782188447443	0.11297218182341	0.110251142270954	0.115781651554562	0.121312160838171	0.112610493269312	0.118276942530838	0.123905812046633	0.0978832231758499	4.44383394663091	-0.0031389273155636	0.692797383846943	0.0948663479272773	0.0982468417685639	0.091802234937407	0.176999762862869	0.180633842021949	0.173705797841232	0.201552169158462	0.205346330538397	0.198220501438566	0.000338270796747381	0.000367767957729187	0.000376452950416209
106	0.486333689213633	0.15	0.0978904365444272	0.0929956827279565	0.102785190360898	0.172261449346127	0.493689312050495	0.470641832634359	0.51673679146663	3.97	2.93	5.44	0.105688516023768	0.11086411608453	0.116039716145292	0.113698811014706	0.119266677754968	0.124834544495229	0.115952074964412	0.121565645160243	0.127349557552982	0.0978904365444272	4.43292846642511	0.00113747709231891	0.693588324854146	0.0948663479272773	0.0982468417685639	0.091802234937407	0.176999762862869	0.180633842021949	0.173705797841232	0.201552169158462	0.205346330538397	0.198220501438566	0.000338270796747381	0.000367767957729187	0.000376452950416209
106	0.486333689213633	0.15	0.0979028534373935	0.0929802287066561	0.102825478168131	0.173724008593888	0.494160644311352	0.471208779963226	0.517112508659478	3.93	2.94	5.37	0.106749860286823	0.111949483928547	0.117149107570271	0.114958750403593	0.120558216621304	0.126157682839016	0.117435208084521	0.123122461073487	0.12879270136865	0.0979028534373935	4.41366510975562	0.0130998871627393	0.703910076004987	0.0948663479272773	0.0982468417685639	0.091802234937407	0.176999762862869	0.180633842021949	0.173705797841232	0.201552169158462	0.205346330538397	0.198220501438566	0.000338270796747381	0.000367767957729187	0.000376452950416209
106	0.486333689213633	0.15	0.0979160845582864	0.0929579186309946	0.102874250485578	0.168132501881424	0.484777984078209	0.461813256567427	0.50774271158899	4	2.96	5.44	0.103073178605325	0.108198729738126	0.113324280870926	0.110806482254656	0.1163165897174	0.121826697180145	0.113141995018202	0.118774011891219	0.124293878561036	0.0979160845582864	4.44303053162837	0.0126259178105544	0.707456971812276	0.0948663479272773	0.0982468417685639	0.091802234937407	0.176999762862869	0.180633842021949	0.173705797841232	0.201552169158462	0.205346330538397	0.198220501438566	0.000338270796747381	0.000367767957729187	0.000376452950416209
106	0.486333689213633	0.15	0.0979804866692183	0.09305313355411	0.102907839784326	0.169560559979326	0.484053027654299	0.461239015365836	0.506867039942762	4.01	2.96	5.44	0.102687300764812	0.107766466367616	0.112845631970421	0.110359672858622	0.115818332791695	0.121276992724767	0.112627718125441	0.118303801469483	0.12380156662695	0.0979804866692183	4.43763598779732	-0.00773307284423512	0.686677423252003	0.0948663479272773	0.0982468417685639	0.091802234937407	0.176999762862869	0.180633842021949	0.173705797841232	0.201552169158462	0.205346330538397	0.198220501438566	0.000338270796747381	0.000367767957729187	0.000376452950416209
106	0.486333689213633	0.15	0.0979857463474724	0.0930175135566067	0.102953979138338	0.166316801384794	0.48182087402334	0.458846946770491	0.50479480127619	4.02	2.98	5.45	0.101864877035004	0.106965131686569	0.112065386338134	0.109439946905841	0.114919476401388	0.120399005896935	0.111733677714074	0.117373616339387	0.122878917369792	0.0979857463474724	4.45187186784344	0.00768831001250798	0.70379194335619	0.0948663479272773	0.0982468417685639	0.091802234937407	0.176999762862869	0.180633842021949	0.173705797841232	0.201552169158462	0.205346330538397	0.198220501438566	0.000338270796747381	0.000367767957729187	0.000376452950416209
106	0.486333689213633	0.15	0.0980465431577842	0.0930295563647413	0.103063529950827	0.163365194003839	0.477960848511034	0.454925346085825	0.500996350936243	4.01	2.96	5.39	0.101316234482905	0.106446461640448	0.111576688797991	0.10889045663269	0.114404210481374	0.119917964330057	0.111200451633392	0.116829109335469	0.122453216930657	0.0980465431577842	4.41793996544744	-0.0046081538879743	0.688825276028634	0.0948663479272773	0.0982468417685639	0.091802234937407	0.176999762862869	0.180633842021949	0.173705797841232	0.201552169158462	0.205346330538397	0.198220501438566	0.000338270796747381	0.000367767957729187	0.000376452950416209
106	0.486333689213633	0.15	0.0980476659892971	0.0930957522445949	0.102999579733999	0.171013445235051	0.49401296319452	0.470848932682371	0.517176993706669	4.02	2.97	5.45	0.104639287686245	0.109787154622941	0.114935021559636	0.112434285508924	0.117965637582514	0.123496989656105	0.114758950294765	0.120460492729198	0.12614439828576	0.0980476659892971	4.45705250543122	0.00357179210694856	0.700358900108602	0.0948663479272773	0.0982468417685639	0.091802234937407	0.176999762862869	0.180633842021949	0.173705797841232	0.201552169158462	0.205346330538397	0.198220501438566	0.000338270796747381	0.000367767957729187	0.000376452950416209
106	0.486333689213633	0.15	0.098055214272194	0.0930411611630371	0.103069267381351	0.163113805093934	0.486471721603717	0.463004449430873	0.50993899377656	3.97	2.96	5.36	0.103935855063347	0.109203819555453	0.114471784047558	0.111808604563602	0.117475597521845	0.123142590480088	0.114275921852459	0.119986452059584	0.125814563546547	0.098055214272194	4.40845312703542	-0.0058831737785144	0.686259040071425	0.0948663479272773	0.0982468417685639	0.091802234937407	0.176999762862869	0.180633842021949	0.173705797841232	0.201552169158462	0.205346330538397	0.198220501438566	0.000338270796747381	0.000367767957729187	0.000376452950416209
106	0.486333689213633	0.15	0.0980565917628037	0.0930848852349481	0.103028298290659	0.171059673714576	0.489614499965547	0.466660453678838	0.512568546252256	3.99	2.97	5.36	0.104423446029135	0.109559815727219	0.114696185425304	0.112291546940953	0.117814931975552	0.123338317010151	0.114771813273063	0.120479703689307	0.126195335369921	0.0980565917628037	4.40133555707248	0.000902355025984605	0.691680816005375	0.0948663479272773	0.0982468417685639	0.091802234937407	0.176999762862869	0.180633842021949	0.173705797841232	0.201552169158462	0.205346330538397	0.198220501438566	0.000338270796747381	0.000367767957729187	0.000376452950416209
106	0.486333689213633	0.15	0.0980751897159419	0.0930188374999363	0.103131541931947	0.160916992358646	0.477226533395624	0.454018237136293	0.500434829654956	3.99	2.98	5.43	0.101518676108984	0.106708061288428	0.111897446467872	0.109158449729355	0.11473836135693	0.120318272984506	0.111532136523237	0.117167700491655	0.122896646778286	0.0980751897159419	4.41997968766197	-0.00254224868000207	0.691495178215886	0.0948663479272773	0.0982468417685639	0.091802234937407	0.176999762862869	0.180633842021949	0.173705797841232	0.201552169158462	0.205346330538397	0.198220501438566	0.000338270796747381	0.000367767957729187	0.000376452950416209
106	0.486333689213633	0.15	0.0980860670123063	0.0931942711985481	0.102977862826065	0.171030808062757	0.487933996133177	0.465056406403671	0.510811585862683	3.98	2.97	5.4	0.104124828311122	0.109247056647203	0.114369284983285	0.111977960926809	0.117486509596508	0.122995058266208	0.114423376706573	0.120021991430804	0.125649040401052	0.0980860670123063	4.41770072580055	-0.00137186276907518	0.690448971425457	0.0948663479272773	0.0982468417685639	0.091802234937407	0.176999762862869	0.180633842021949	0.173705797841232	0.201552169158462	0.205346330538397	0.198220501438566	0.000338270796747381	0.000367767957729187	0.000376452950416209
106	0.486333689213633	0.15	0.0980865051909532	0.0932075227835464	0.10296548759836	0.174577233933313	0.491059596617492	0.468319317651962	0.513799875583022	4.03	2.96	5.44	0.103885293350587	0.108929673247305	0.113974053144023	0.111600419660281	0.117019424557344	0.122438429454406	0.113867556948431	0.119379581638668	0.124924533790909	0.0980865051909532	4.45157075986543	-0.0038358863728028	0.69169285647995	0.0948663479272773	0.0982468417685639	0.091802234937407	0.176999762862869	0.180633842021949	0.173705797841232	0.201552169158462	0.205346330538397	0.198220501438566	0.000338270796747381	0.000367767957729187	0.000376452950416209
106	0.486333689213633	0.15	0.0980985375865996	0.0930798979256374	0.103117177247562	0.16604514646466	0.483487851988307	0.460411831710108	0.506563872266505	4	2.94	5.45	0.102814946001862	0.107968071129052	0.113121196256241	0.110535667155122	0.11607575783277	0.121615848510418	0.11272316943996	0.118456190485449	0.124040884724023	0.0980985375865996	4.42497358198978	-0.0116160005129536	0.681629270443778	0.0948663479272773	0.0982468417685639	0.091802234937407	0.176999762862869	0.180633842021949	0.173705797841232	0.201552169158462	0.205346330538397	0.198220501438566	0.000338270796747381	0.000367767957729187	0.000376452950416209
106	0.486333689213633	0.15	0.0981477447433325	0.0931971850471506	0.103098304439514	0.165093595998751	0.474906535952666	0.452161894393778	0.497651177511554	4.01	2.95	5.43	0.100682906901862	0.105747457137039	0.110812007372215	0.108207563745854	0.113650619168868	0.119093674591881	0.110462481005379	0.116021012431136	0.121526943361561	0.0981477447433325	4.42517895982499	-0.0101605095826649	0.683011531628497	0.0948663479272773	0.0982468417685639	0.091802234937407	0.176999762862869	0.180633842021949	0.173705797841232	0.201552169158462	0.205346330538397	0.198220501438566	0.000338270796747381	0.000367767957729187	0.000376452950416209
106	0.486333689213633	0.15	0.0981533524454778	0.0931456092843991	0.103161095606557	0.166239395175903	0.488921096749734	0.465602111079976	0.512240082419493	4.02	2.99	5.46	0.103410573585194	0.108589737566949	0.113768901548704	0.111106283403687	0.116670875506805	0.122235467609923	0.113502267484112	0.11912594815276	0.124801830547644	0.0981533524454778	4.46613066192542	-0.00237250706734172	0.695646203865149	0.0948663479272773	0.0982468417685639	0.091802234937407	0.176999762862869	0.180633842021949	0.173705797841232	0.201552169158462	0.205346330538397	0.198220501438566	0.000338270796747381	0.000367767957729187	0.000376452950416209
106	0.486333689213633	0.15	0.0981584992838327	0.0932142756696329	0.103102722898032	0.167391250504169	0.476903779692799	0.454252015047665	0.499555544337932	3.99	2.95	5.39	0.101651201995743	0.106720148367419	0.111789094739095	0.109310964089968	0.114761872725869	0.120212781361769	0.111574451519118	0.117224425279346	0.122774285931359	0.0981584992838327	4.39688701902819	0.00160038551370704	0.692452288037326	0.0948663479272773	0.0982468417685639	0.091802234937407	0.176999762862869	0.180633842021949	0.173705797841232	0.201552169158462	0.205346330538397	0.198220501438566	0.000338270796747381	0.000367767957729187	0.000376452950416209
106	0.486333689213633	0.15	0.0981585824748034	0.0932364531357076	0.103080711813899	0.169857950833594	0.486727269766206	0.463811412261481	0.509643127270931	3.97	2.94	5.44	0.104284366767279	0.109436818012834	0.114589269258389	0.112204514297872	0.117748281857406	0.12329204941694	0.114488210309446	0.120129037037714	0.12580506160831	0.0981585824748034	4.42300837855891	0.00525341250325073	0.696735206995067	0.0948663479272773	0.0982468417685639	0.091802234937407	0.176999762862869	0.180633842021949	0.173705797841232	0.201552169158462	0.205346330538397	0.198220501438566	0.000338270796747381	0.000367767957729187	0.000376452950416209
106	0.486333689213633	0.15	0.0981814456254639	0.0932592984134735	0.103103592837454	0.16982417550064	0.489337145514732	0.466295651477839	0.512378639551624	4	2.96	5.44	0.104132142940817	0.109277719879	0.114423296817184	0.111952184781195	0.117484180608044	0.123016176434892	0.114235176160582	0.119832491693887	0.125546320398317	0.0981814456254639	4.44937854727417	0.00183218817625329	0.696516106921026	0.0948663479272773	0.0982468417685639	0.091802234937407	0.176999762862869	0.180633842021949	0.173705797841232	0.201552169158462	0.205346330538397	0.198220501438566	0.000338270796747381	0.000367767957729187	0.000376452950416209
106	0.486333689213633	0.15	0.09818194479476	0.0931886983284485	0.103175191261071	0.165932310849858	0.487347277254772	0.464077572128456	0.510616982381088	4.02	2.98	5.44	0.103037760281243	0.108204263561339	0.113370766841435	0.110701494244042	0.116252271275319	0.121803048306596	0.113009564873664	0.118678051903953	0.124339131172747	0.09818194479476	4.44696991660446	0.00380875539261657	0.699859447495153	0.0948663479272773	0.0982468417685639	0.091802234937407	0.176999762862869	0.180633842021949	0.173705797841232	0.201552169158462	0.205346330538397	0.198220501438566	0.000338270796747381	0.000367767957729187	0.000376452950416209
106	0.486333689213633	0.15	0.0982109801904941	0.0932707575313298	0.103151202849659	0.172979933185239	0.492415114642072	0.469484869158998	0.515345360125146	4.02	2.97	5.44	0.104180574397863	0.109268887786513	0.114357201175164	0.111922169968625	0.117388592852447	0.122855015736269	0.114254852048998	0.119834293831809	0.125513691190372	0.0982109801904941	4.43963153180784	0.00668465862327561	0.701489923030573	0.0948663479272773	0.0982468417685639	0.091802234937407	0.176999762862869	0.180633842021949	0.173705797841232	0.201552169158462	0.205346330538397	0.198220501438566	0.000338270796747381	0.000367767957729187	0.000376452950416209
106	0.486333689213633	0.15	0.0982818603725496	0.0933896823645532	0.103174038380546	0.172115968851699	0.483821394198003	0.461223061071178	0.506419727324829	4.04	2.94	5.42	0.102007467253792	0.107005479974733	0.112003492695673	0.109545733249153	0.114913094904568	0.120280456559984	0.111844531872885	0.117243097327992	0.122735889803554	0.0982818603725496	4.44368914292414	0.00261312913002022	0.697063804387378	0.0948663479272773	0.0982468417685639	0.091802234937407	0.176999762862869	0.180633842021949	0.173705797841232	0.201552169158462	0.205346330538397	0.198220501438566	0.000338270796747381	0.000367767957729187	0.000376452950416209
106	0.486333689213633	0.15	0.09828461775705	0.0933582376564918	0.103210997857608	0.171860313199979	0.487363310682405	0.464579099406895	0.510147521957915	4.02	2.93	5.47	0.1032237652757	0.108286136957288	0.113348508638876	0.110910574124786	0.116349927631591	0.121789281138396	0.113066784508646	0.118622901310232	0.124270506875803	0.09828461775705	4.42769346168995	-0.00570845292051267	0.687208632326538	0.0948663479272773	0.0982468417685639	0.091802234937407	0.176999762862869	0.180633842021949	0.173705797841232	0.201552169158462	0.205346330538397	0.198220501438566	0.000338270796747381	0.000367767957729187	0.000376452950416209
106	0.486333689213633	0.15	0.0982882160353198	0.0933989293790502	0.103177502691589	0.16884091631486	0.483174350021961	0.460343385111958	0.506005314931963	4.01	2.94	5.43	0.10242753270173	0.107507478413044	0.112587424124358	0.110073010590002	0.115532137675553	0.120991264761103	0.11228748119147	0.118006259537651	0.123500348307775	0.0982882160353198	4.4444570254233	-0.000787232396288094	0.694424184414626	0.0948663479272773	0.0982468417685639	0.091802234937407	0.176999762862869	0.180633842021949	0.173705797841232	0.201552169158462	0.205346330538397	0.198220501438566	0.000338270796747381	0.000367767957729187	0.000376452950416209
106	0.486333689213633	0.15	0.0982922420547702	0.0932974028367932	0.103287081272747	0.171974618322412	0.491929205531853	0.468940769678374	0.514917641385332	4.02	2.97	5.42	0.10413605145539	0.109241013731455	0.11434597600752	0.111883766253501	0.117368537358662	0.122853308463824	0.114310439163228	0.119907323204097	0.125395521294558	0.0982922420547702	4.427526630856	0.00013485480493152	0.693409400065607	0.0948663479272773	0.0982468417685639	0.091802234937407	0.176999762862869	0.180633842021949	0.173705797841232	0.201552169158462	0.205346330538397	0.198220501438566	0.000338270796747381	0.000367767957729187	0.000376452950416209
106	0.486333689213633	0.15	0.0983022183619182	0.0933881539066846	0.103216282817152	0.173675500813594	0.497503257344427	0.474392236405132	0.520614278283722	4.02	2.95	5.42	0.105394109849014	0.110528606775137	0.11566310370126	0.113241299266651	0.118758088618806	0.12427487797096	0.115560688865503	0.121214643066804	0.126816102465682	0.0983022183619182	4.45527706647345	-0.00358259165639263	0.691941008052646	0.0948663479272773	0.0982468417685639	0.091802234937407	0.176999762862869	0.180633842021949	0.173705797841232	0.201552169158462	0.205346330538397	0.198220501438566	0.000338270796747381	0.000367767957729187	0.000376452950416209
106	0.486333689213633	0.15	0.0983128232937049	0.0933499142645058	0.103275732322904	0.170161443455799	0.484510960951487	0.4617239690213	0.507297952881674	3.97	2.93	5.42	0.103709284964315	0.108827543486991	0.113945802009668	0.111572502272721	0.117078826136107	0.122585149999493	0.11388095610746	0.119460274854509	0.125017493137912	0.0983128232937049	4.40635460571252	0.000773385913252162	0.691493861416226	0.0948663479272773	0.0982468417685639	0.091802234937407	0.176999762862869	0.180633842021949	0.173705797841232	0.201552169158462	0.205346330538397	0.198220501438566	0.000338270796747381	0.000367767957729187	0.000376452950416209
106	0.486333689213633	0.15	0.0983293351885332	0.0932587249814216	0.103399945395645	0.163261923754819	0.482643835731742	0.459373843248076	0.505913828215409	4	2.98	5.46	0.102541935519386	0.1077362888851	0.112930642250814	0.110237026003429	0.115821181053232	0.121405336103036	0.112565147219834	0.118504230096005	0.123960807991458	0.0983293351885332	4.43544740361556	-0.00553738765120335	0.689093724236672	0.0948663479272773	0.0982468417685639	0.091802234937407	0.176999762862869	0.180633842021949	0.173705797841232	0.201552169158462	0.205346330538397	0.198220501438566	0.000338270796747381	0.000367767957729187	0.000376452950416209
106	0.486333689213633	0.15	0.0983298783761654	0.0933502836265151	0.103309473125816	0.163720148370146	0.483434363070268	0.460165271044881	0.506703455095654	3.98	2.95	5.39	0.103226513507552	0.108446349495637	0.113666185483722	0.111036521506685	0.116651284722629	0.122266047938574	0.113464776024921	0.119193224670818	0.124899209016519	0.0983298783761654	4.42012642503971	0.000232207670520614	0.692818174749045	0.0948663479272773	0.0982468417685639	0.091802234937407	0.176999762862869	0.180633842021949	0.173705797841232	0.201552169158462	0.205346330538397	0.198220501438566	0.000338270796747381	0.000367767957729187	0.000376452950416209
106	0.486333689213633	0.15	0.0983339430461815	0.0933483212637284	0.103319564828635	0.161456687913533	0.474374121590088	0.45135053984731	0.497397703332867	4.01	2.97	5.5	0.100439454452035	0.105562913461431	0.110686372470827	0.107938130275686	0.113444099907196	0.118950069538706	0.110116511081287	0.11580935848358	0.121365124274189	0.0983339430461815	4.4511587071313	-0.00296190157662128	0.69355580175091	0.0948663479272773	0.0982468417685639	0.091802234937407	0.176999762862869	0.180633842021949	0.173705797841232	0.201552169158462	0.205346330538397	0.198220501438566	0.000338270796747381	0.000367767957729187	0.000376452950416209
106	0.486333689213633	0.15	0.0983367916314466	0.09343440792112	0.103239175341773	0.17536099417061	0.497809214729779	0.474818867191202	0.520799562268355	4	2.96	5.44	0.10584203884665	0.110966825213439	0.116091611580229	0.113766445335295	0.119274925088762	0.124783404842229	0.115961216075812	0.121813783346036	0.127406051877142	0.0983367916314466	4.45813951176169	0.00791711873156383	0.704003657454808	0.0948663479272773	0.0982468417685639	0.091802234937407	0.176999762862869	0.180633842021949	0.173705797841232	0.201552169158462	0.205346330538397	0.198220501438566	0.000338270796747381	0.000367767957729187	0.000376452950416209
106	0.486333689213633	0.15	0.0983801052962912	0.0934775666087279	0.103282643983855	0.170493224420102	0.487649945205141	0.464742231100988	0.510557659309294	4	2.95	5.41	0.103812454275095	0.108929497366596	0.114046540458098	0.11161187817068	0.117113364424048	0.122614850677415	0.113992322541202	0.119612582439186	0.125140589451075	0.0983801052962912	4.43862015419827	0.00539969477128582	0.699248325769703	0.0948663479272773	0.0982468417685639	0.091802234937407	0.176999762862869	0.180633842021949	0.173705797841232	0.201552169158462	0.205346330538397	0.198220501438566	0.000338270796747381	0.000367767957729187	0.000376452950416209
106	0.486333689213633	0.15	0.0983831549336692	0.0934571803335948	0.103309129533744	0.17239946928643	0.488479822137971	0.46568657419962	0.511273070076322	3.98	2.95	5.38	0.104488441779008	0.10960267760222	0.114716913425433	0.112396850596672	0.117898167201177	0.123399483805683	0.11490637488713	0.120438870246926	0.125942262589025	0.0983831549336692	4.43386069099034	0.0044049850076069	0.697292651023182	0.0948663479272773	0.0982468417685639	0.091802234937407	0.176999762862869	0.180633842021949	0.173705797841232	0.201552169158462	0.205346330538397	0.198220501438566	0.000338270796747381	0.000367767957729187	0.000376452950416209
106	0.486333689213633	0.15	0.0983848548740815	0.0934330065983463	0.103336703149817	0.168509695297715	0.488616315413852	0.465500922471725	0.511731708355978	4.01	2.98	5.45	0.103699935961189	0.10884936671868	0.11399879747617	0.11145588779453	0.116990456079388	0.122525024364246	0.113794410946443	0.119471602793055	0.125162024885678	0.0983848548740815	4.44168429039452	0.00402732723841366	0.699089503448244	0.0948663479272773	0.0982468417685639	0.091802234937407	0.176999762862869	0.180633842021949	0.173705797841232	0.201552169158462	0.205346330538397	0.198220501438566	0.000338270796747381	0.000367767957729187	0.000376452950416209
106	0.486333689213633	0.15	0.0983990258746647	0.0934407744864565	0.103357277262873	0.173917526685586	0.490069753977782	0.46732322700982	0.512816280945744	3.97	2.94	5.39	0.105016841010149	0.110128438868043	0.115240036725937	0.112985453280728	0.11848491598983	0.123984378698931	0.11527920425093	0.120958701509471	0.126605380912386	0.0983990258746647	4.41912422506378	-0.00335342373855076	0.688526317668116	0.0948663479272773	0.0982468417685639	0.091802234937407	0.176999762862869	0.180633842021949	0.173705797841232	0.201552169158462	0.205346330538397	0.198220501438566	0.000338270796747381	0.000367767957729187	0.000376452950416209
106	0.486333689213633	0.15	0.098426418749208	0.0934721114843771	0.103380726014039	0.17225935086063	0.493591387404774	0.47054830995538	0.516634464854167	3.97	2.97	5.38	0.105700970831897	0.110877220763783	0.116053470695669	0.113716403597142	0.119285174836813	0.124853946076484	0.116200534386462	0.121739030138844	0.127519061107978	0.098426418749208	4.42487884775557	-0.00825978713106982	0.685283999002347	0.0948663479272773	0.0982468417685639	0.091802234937407	0.176999762862869	0.180633842021949	0.173705797841232	0.201552169158462	0.205346330538397	0.198220501438566	0.000338270796747381	0.000367767957729187	0.000376452950416209
106	0.486333689213633	0.15	0.0984347119156979	0.0935320233830932	0.103337400448303	0.173525747915214	0.489834803287031	0.467068133502098	0.512601473071965	3.97	2.94	5.41	0.104867481147316	0.109979119349985	0.115090757552655	0.112813228876914	0.118312172917379	0.123811116957845	0.115087185758509	0.120867084752535	0.126358484909301	0.0984347119156979	4.41032164627423	-0.00345049018542928	0.687240993505139	0.0948663479272773	0.0982468417685639	0.091802234937407	0.176999762862869	0.180633842021949	0.173705797841232	0.201552169158462	0.205346330538397	0.198220501438566	0.000338270796747381	0.000367767957729187	0.000376452950416209
106	0.486333689213633	0.15	0.0984347554582495	0.093344605466928	0.103524905449571	0.162760364617121	0.483579694757139	0.460221687579398	0.50693770193488	3.98	2.94	5.46	0.103228907065267	0.108468168093714	0.113707429122161	0.111037811940929	0.116673404696147	0.122308997451366	0.113247737901111	0.119070414656932	0.124861395723156	0.0984347554582495	4.42171805647185	-0.00321502397411038	0.690310937878289	0.0948663479272773	0.0982468417685639	0.091802234937407	0.176999762862869	0.180633842021949	0.173705797841232	0.201552169158462	0.205346330538397	0.198220501438566	0.000338270796747381	0.000367767957729187	0.000376452950416209
106	0.486333689213633	0.15	0.0984543118037436	0.0935022009012613	0.103406422706226	0.168437135670953	0.490291981941322	0.467091309187325	0.513492654695318	4.01	2.96	5.39	0.1039062698003	0.109067349262299	0.114228428724299	0.11165931188449	0.117205489053737	0.122751666222984	0.114009086847733	0.119651137719666	0.125303375755895	0.0984543118037436	4.44632334149675	-0.00235502776645831	0.692302548006075	0.0948663479272773	0.0982468417685639	0.091802234937407	0.176999762862869	0.180633842021949	0.173705797841232	0.201552169158462	0.205346330538397	0.198220501438566	0.000338270796747381	0.000367767957729187	0.000376452950416209
106	0.486333689213633	0.15	0.0984617984781872	0.0934758955116242	0.10344770144475	0.163707563036978	0.48631463132405	0.462905827790092	0.509723434858009	4.03	2.98	5.44	0.102621060519229	0.107810531249397	0.113000001979566	0.110234471895482	0.115808947178263	0.121383422461044	0.112586578451374	0.118340232773608	0.123993167504327	0.0984617984781872	4.45025147261956	-0.00702697508916542	0.690107124960041	0.0948663479272773	0.0982468417685639	0.091802234937407	0.176999762862869	0.180633842021949	0.173705797841232	0.201552169158462	0.205346330538397	0.198220501438566	0.000338270796747381	0.000367767957729187	0.000376452950416209
106	0.486333689213633	0.15	0.0984680598427654	0.0935419126554041	0.103394207030127	0.16947554390263	0.48718514298867	0.464216576116444	0.510153709860897	3.99	2.95	5.38	0.103726235163117	0.108858415036313	0.113990594909508	0.111523068494927	0.11704102108066	0.122558973666392	0.113858866360486	0.119464838369458	0.125087393009198	0.0984680598427654	4.42575045284569	-0.00528221519738683	0.687209498064865	0.0948663479272773	0.0982468417685639	0.091802234937407	0.176999762862869	0.180633842021949	0.173705797841232	0.201552169158462	0.205346330538397	0.198220501438566	0.000338270796747381	0.000367767957729187	0.000376452950416209
106	0.486333689213633	0.15	0.0984689190252279	0.093458191637479	0.103479646412977	0.167815288549938	0.483163613498842	0.460249371631033	0.506077855366651	3.98	2.93	5.35	0.10306123486939	0.108192301218537	0.113323367567685	0.110835735598525	0.116353867745237	0.121871999891949	0.113242671276748	0.118785440568146	0.124456262646239	0.0984689190252279	4.39566917835007	0.00831125513687258	0.697593342328939	0.0948663479272773	0.0982468417685639	0.091802234937407	0.176999762862869	0.180633842021949	0.173705797841232	0.201552169158462	0.205346330538397	0.198220501438566	0.000338270796747381	0.000367767957729187	0.000376452950416209
106	0.486333689213633	0.15	0.0984761454358609	0.093548872252711	0.103403418619011	0.172560396034633	0.49273647151732	0.469757559379702	0.515715383654937	3.97	2.92	5.41	0.105587033715047	0.110751985554914	0.115916937394781	0.113601815731945	0.119158822937588	0.124715830143231	0.115870875084187	0.121621838276587	0.127231280081064	0.0984761454358609	4.41858397489326	0.00184691087747904	0.693724265057985	0.0948663479272773	0.0982468417685639	0.091802234937407	0.176999762862869	0.180633842021949	0.173705797841232	0.201552169158462	0.205346330538397	0.198220501438566	0.000338270796747381	0.000367767957729187	0.000376452950416209
106	0.486333689213633	0.15	0.098520227191822	0.093451089258348	0.103589365125296	0.171321384364332	0.494187781517727	0.471040688876992	0.517334874158462	4.03	2.97	5.4	0.104320333457786	0.109446668570399	0.114573003683012	0.112046970035572	0.117552994582433	0.123059019129294	0.114410334632021	0.12016473268517	0.125713486266613	0.098520227191822	4.43684531330574	-1.65825412345102e-05	0.695188600903726	0.0948663479272773	0.0982468417685639	0.091802234937407	0.176999762862869	0.180633842021949	0.173705797841232	0.201552169158462	0.205346330538397	0.198220501438566	0.000338270796747381	0.000367767957729187	0.000376452950416209
106	0.486333689213633	0.15	0.0985356695375327	0.093503033453412	0.103568305621653	0.161307926130255	0.477522027727786	0.454332922387366	0.500711133068206	4.01	2.97	5.41	0.101136612385414	0.10629861461509	0.111460616844765	0.108691490899501	0.114239093346693	0.119786695793885	0.110991642135923	0.116629449371612	0.122330031346155	0.0985356695375327	4.42732537307641	0.00331454108013759	0.697165291467999	0.0948663479272773	0.0982468417685639	0.091802234937407	0.176999762862869	0.180633842021949	0.173705797841232	0.201552169158462	0.205346330538397	0.198220501438566	0.000338270796747381	0.000367767957729187	0.000376452950416209
106	0.486333689213633	0.15	0.0985435573942588	0.0934948900839576	0.10359222470456	0.162021537020571	0.47892305500173	0.45572706213175	0.502119047871709	4.01	2.97	5.39	0.101448865328979	0.106612498021386	0.111776130713794	0.109027306119783	0.114576672891108	0.120126039662434	0.111349791875546	0.117095516367589	0.122790272831026	0.0985435573942588	4.42979675695434	0.00312357881737078	0.696631717712938	0.0948663479272773	0.0982468417685639	0.091802234937407	0.176999762862869	0.180633842021949	0.173705797841232	0.201552169158462	0.205346330538397	0.198220501438566	0.000338270796747381	0.000367767957729187	0.000376452950416209
106	0.486333689213633	0.15	0.0985695311907168	0.0935260108083253	0.103613051573108	0.165232519016315	0.485016059371133	0.461798942586461	0.508233176155805	4	2.96	5.39	0.103113831142477	0.108297918066412	0.113482004990348	0.110855643168566	0.116428952624991	0.122002262081417	0.113425640016794	0.118852947623236	0.124636998945862	0.0985695311907168	4.42245607080336	-0.0107647527978227	0.682069845745205	0.0948663479272773	0.0982468417685639	0.091802234937407	0.176999762862869	0.180633842021949	0.173705797841232	0.201552169158462	0.205346330538397	0.198220501438566	0.000338270796747381	0.000367767957729187	0.000376452950416209
106	0.486333689213633	0.15	0.0985736285337176	0.0936022858906338	0.103544971176802	0.166214691330036	0.486754679672703	0.463536951676631	0.509972407668774	4.04	2.97	5.47	0.102592282337505	0.107730944308665	0.112869606279826	0.110182768183779	0.115701623870024	0.121220479556268	0.11247150243953	0.118149992542476	0.123719374922408	0.0985736285337176	4.46722433020821	0.00745744654025096	0.705167071385805	0.0948663479272773	0.0982468417685639	0.091802234937407	0.176999762862869	0.180633842021949	0.173705797841232	0.201552169158462	0.205346330538397	0.198220501438566	0.000338270796747381	0.000367767957729187	0.000376452950416209
106	0.486333689213633	0.15	0.0986057402652084	0.0936782511212395	0.103533229409177	0.170117547664644	0.48416700882602	0.461392653345081	0.506941364306958	4.01	2.92	5.39	0.102620485209513	0.107685835498131	0.112751185786749	0.110275344824448	0.115718539217785	0.121161733611123	0.112511873998665	0.118023362360327	0.123681320678122	0.0986057402652084	4.41919930994981	0.000563493527674457	0.691864208917927	0.0948663479272773	0.0982468417685639	0.091802234937407	0.176999762862869	0.180633842021949	0.173705797841232	0.201552169158462	0.205346330538397	0.198220501438566	0.000338270796747381	0.000367767957729187	0.000376452950416209
106	0.486333689213633	0.15	0.0986091514227334	0.0935744250073949	0.103643877838072	0.168037505952216	0.48936631028119	0.466176350463831	0.51255627009855	4.01	2.98	5.42	0.103762390338919	0.108924054288878	0.114085718238837	0.111512096012168	0.117059269357831	0.122606442703495	0.113864264060903	0.119493070489989	0.125239093042303	0.0986091514227334	4.44419557104589	-0.00918650736121111	0.68575448233303	0.0948663479272773	0.0982468417685639	0.091802234937407	0.176999762862869	0.180633842021949	0.173705797841232	0.201552169158462	0.205346330538397	0.198220501438566	0.000338270796747381	0.000367767957729187	0.000376452950416209
106	0.486333689213633	0.15	0.0986199596974865	0.0935865337561039	0.103653385638869	0.164893179972401	0.480693092825564	0.457654565314411	0.503731620336717	4.02	2.93	5.43	0.101653404291388	0.10677068035256	0.111887956413732	0.109219335591277	0.114717483885812	0.120215632180346	0.111447228861653	0.116979391390151	0.122629071453238	0.0986199596974865	4.4214040142184	-0.00340448636435341	0.689318901067161	0.0948663479272773	0.0982468417685639	0.091802234937407	0.176999762862869	0.180633842021949	0.173705797841232	0.201552169158462	0.205346330538397	0.198220501438566	0.000338270796747381	0.000367767957729187	0.000376452950416209
106	0.486333689213633	0.15	0.0986292357593192	0.0936004715360751	0.103657999982563	0.163629990656207	0.47910413274315	0.456035871668485	0.502172393817814	3.98	2.93	5.43	0.102259750856884	0.107432490057347	0.112605229257809	0.109991556029188	0.115555403279201	0.121119250529213	0.112162571641966	0.117936702737999	0.123641421654929	0.0986292357593192	4.41790006986681	-0.00406892787976259	0.688038487903693	0.0948663479272773	0.0982468417685639	0.091802234937407	0.176999762862869	0.180633842021949	0.173705797841232	0.201552169158462	0.205346330538397	0.198220501438566	0.000338270796747381	0.000367767957729187	0.000376452950416209
106	0.486333689213633	0.15	0.0986334096774448	0.0936446737262686	0.103622145628621	0.165974758341301	0.484264334417677	0.461145377929698	0.507383290905656	3.99	2.96	5.4	0.103153561566527	0.10832503853577	0.113496515505014	0.110921514393364	0.116482428125935	0.122043341858507	0.113223857277399	0.118870196477656	0.124678069786569	0.0986334096774448	4.41505798089661	0.00205990302093189	0.694450431652404	0.0948663479272773	0.0982468417685639	0.091802234937407	0.176999762862869	0.180633842021949	0.173705797841232	0.201552169158462	0.205346330538397	0.198220501438566	0.000338270796747381	0.000367767957729187	0.000376452950416209
106	0.486333689213633	0.15	0.098634866499893	0.0936633824697859	0.10360635053	0.169536197734756	0.48773463721446	0.464745117359539	0.510724157069381	3.99	2.95	5.4	0.104030813248189	0.109176899473432	0.114322985698675	0.111873819090615	0.117407874832484	0.122941930574354	0.114265861473255	0.119908208259949	0.125597761432901	0.098634866499893	4.43482729523417	-0.00613750129825717	0.687487824036946	0.0948663479272773	0.0982468417685639	0.091802234937407	0.176999762862869	0.180633842021949	0.173705797841232	0.201552169158462	0.205346330538397	0.198220501438566	0.000338270796747381	0.000367767957729187	0.000376452950416209
106	0.486333689213633	0.15	0.0986384514055438	0.0936577763090795	0.103619126502008	0.168527036429561	0.490356403450167	0.467160126085274	0.51355268081506	4.04	2.97	5.4	0.103401284208918	0.108535551314494	0.113669818420069	0.111052500981184	0.116566680105184	0.122080859229183	0.113504524330432	0.119119046827245	0.124649062449316	0.0986384514055438	4.43147583860903	0.00739938994968569	0.7018187316634	0.0948663479272773	0.0982468417685639	0.091802234937407	0.176999762862869	0.180633842021949	0.173705797841232	0.201552169158462	0.205346330538397	0.198220501438566	0.000338270796747381	0.000367767957729187	0.000376452950416209
106	0.486333689213633	0.15	0.0986390481209271	0.0936317662657279	0.103646329976126	0.166021341436931	0.485623603204747	0.462443654841564	0.50880355156793	4	2.97	5.44	0.103184979461224	0.108357117668173	0.113529255875122	0.110923076443399	0.116483086095005	0.122043095746612	0.113249691894862	0.118913456895007	0.124613822288471	0.0986390481209271	4.43190390472618	0.00293140241712366	0.697353329932786	0.0948663479272773	0.0982468417685639	0.091802234937407	0.176999762862869	0.180633842021949	0.173705797841232	0.201552169158462	0.205346330538397	0.198220501438566	0.000338270796747381	0.000367767957729187	0.000376452950416209
106	0.486333689213633	0.15	0.0986491803671348	0.0937080837760414	0.103590276958228	0.170243307979002	0.484810565142122	0.462016089799914	0.507605040484331	3.99	2.92	5.39	0.103397426738995	0.108498742788985	0.113600058838975	0.111189871467182	0.116675643152232	0.122161414837282	0.113433289367958	0.119020126167379	0.124678069786569	0.0986491803671348	4.41332535725057	0.00887033136461463	0.699328027053998	0.0948663479272773	0.0982468417685639	0.091802234937407	0.176999762862869	0.180633842021949	0.173705797841232	0.201552169158462	0.205346330538397	0.198220501438566	0.000338270796747381	0.000367767957729187	0.000376452950416209
106	0.486333689213633	0.15	0.0986914974182209	0.0937810665570633	0.103601928279379	0.174061524279209	0.486177746370709	0.463623168578719	0.508732324162699	3.98	2.91	5.39	0.103962600279991	0.109020226202054	0.114077852124117	0.111823344988672	0.117263384452704	0.122703423916735	0.114112552947881	0.119688557768313	0.125138506909796	0.0986914974182209	4.39696458884285	0.00109310011929774	0.690526591242867	0.0948663479272773	0.0982468417685639	0.091802234937407	0.176999762862869	0.180633842021949	0.173705797841232	0.201552169158462	0.205346330538397	0.198220501438566	0.000338270796747381	0.000367767957729187	0.000376452950416209
106	0.486333689213633	0.15	0.0986934637389507	0.0936553100532742	0.103731617424627	0.165646859281195	0.481781146873097	0.458753459829631	0.504808833916563	3.95	2.94	5.38	0.103529481604647	0.108726269663857	0.113923057723067	0.111440470047127	0.117034359778607	0.122628249510088	0.113741503724668	0.119469004170856	0.125217005524675	0.0986934637389507	4.39761624167476	-0.00266812669702532	0.68723071970454	0.0948663479272773	0.0982468417685639	0.091802234937407	0.176999762862869	0.180633842021949	0.173705797841232	0.201552169158462	0.205346330538397	0.198220501438566	0.000338270796747381	0.000367767957729187	0.000376452950416209
106	0.486333689213633	0.15	0.0987239939417264	0.0937672890186399	0.103680698864813	0.168869396850308	0.489419573935158	0.466295855994513	0.512543291875804	3.97	2.93	5.41	0.104689815397308	0.109881407240523	0.115072999083737	0.112621566339573	0.118206495522604	0.123791424705635	0.114903184872742	0.120629182629273	0.126377939191641	0.0987239939417264	4.42942328625818	-0.00635336229053684	0.686272630524119	0.0948663479272773	0.0982468417685639	0.091802234937407	0.176999762862869	0.180633842021949	0.173705797841232	0.201552169158462	0.205346330538397	0.198220501438566	0.000338270796747381	0.000367767957729187	0.000376452950416209
106	0.486333689213633	0.15	0.0987372846045995	0.0937811800560199	0.103693389153179	0.170737784271005	0.484708306993545	0.461958445916036	0.507458168071054	4	2.93	5.42	0.103063015896727	0.108138514168504	0.113214012440281	0.110790262787732	0.116246301332852	0.121702339877972	0.113109500424616	0.118611737347965	0.124132534655568	0.0987372846045995	4.42550980763516	-0.00179972444831708	0.690656977578466	0.0948663479272773	0.0982468417685639	0.091802234937407	0.176999762862869	0.180633842021949	0.173705797841232	0.201552169158462	0.205346330538397	0.198220501438566	0.000338270796747381	0.000367767957729187	0.000376452950416209
106	0.486333689213633	0.15	0.0987463433258797	0.093823383628848	0.103669303022911	0.168384946542252	0.487364605212699	0.464298158809091	0.510431051616307	3.98	2.95	5.42	0.104077347738977	0.109247935900706	0.114418524062435	0.111942190203676	0.117503505667986	0.123064821132296	0.115402212806612	0.119908767523248	0.12558244693873	0.0987463433258797	4.44705797682001	0.000340830393882297	0.695445457974924	0.0948663479272773	0.0982468417685639	0.091802234937407	0.176999762862869	0.180633842021949	0.173705797841232	0.201552169158462	0.205346330538397	0.198220501438566	0.000338270796747381	0.000367767957729187	0.000376452950416209
106	0.486333689213633	0.15	0.0987627274721834	0.0937286967218414	0.103796758222526	0.165402394611047	0.486940509972969	0.463645615635062	0.510235404310876	3.98	2.95	5.42	0.103883961010178	0.109103391138555	0.114322821266931	0.111728301255064	0.117341853685028	0.122955406114993	0.114058567231405	0.119776924623784	0.125488199629676	0.0987627274721834	4.41828898041008	-0.00305050863388724	0.689059222638551	0.0948663479272773	0.0982468417685639	0.091802234937407	0.176999762862869	0.180633842021949	0.173705797841232	0.201552169158462	0.205346330538397	0.198220501438566	0.000338270796747381	0.000367767957729187	0.000376452950416209
106	0.486333689213633	0.15	0.0987705640123921	0.0937370252231641	0.10380410280162	0.164213758706798	0.484953142821824	0.46165293557616	0.508253350067488	4	2.95	5.38	0.103110636797683	0.108314760981622	0.113518885165561	0.110855870979873	0.116450906923933	0.122045942867994	0.113162326753627	0.118992701876778	0.124686975527786	0.0987705640123921	4.41585882708756	0.0056742094880797	0.698501587257521	0.0948663479272773	0.0982468417685639	0.091802234937407	0.176999762862869	0.180633842021949	0.173705797841232	0.201552169158462	0.205346330538397	0.198220501438566	0.000338270796747381	0.000367767957729187	0.000376452950416209
106	0.486333689213633	0.15	0.0987771451948902	0.0936816383988755	0.103872651990905	0.161675938921955	0.486554090526355	0.4629584611656	0.510149719887111	4.03	2.98	5.43	0.102658484418554	0.107890685041864	0.113122885665173	0.11027785300448	0.115898390405703	0.121518927806925	0.112617278390098	0.118279380805507	0.124169624068086	0.0987771451948902	4.43540031886102	0.00555035982295116	0.70090040377409	0.0948663479272773	0.0982468417685639	0.091802234937407	0.176999762862869	0.180633842021949	0.173705797841232	0.201552169158462	0.205346330538397	0.198220501438566	0.000338270796747381	0.000367767957729187	0.000376452950416209
106	0.486333689213633	0.15	0.0987790058338318	0.0937488904409107	0.103809121226753	0.163529257420873	0.480500602151943	0.45735658463315	0.503644619670735	3.99	2.99	5.38	0.102291110150399	0.107467437167177	0.112643764183954	0.109992253277173	0.115558288013112	0.12112432274905	0.112417676250334	0.118192026422912	0.123820080147971	0.0987790058338318	4.4224592834832	0.000162598227329621	0.695216198025919	0.0948663479272773	0.0982468417685639	0.091802234937407	0.176999762862869	0.180633842021949	0.173705797841232	0.201552169158462	0.205346330538397	0.198220501438566	0.000338270796747381	0.000367767957729187	0.000376452950416209
106	0.486333689213633	0.15	0.0987810647038322	0.0937858506777021	0.103776278729962	0.172340472569448	0.493139532613175	0.470124096602405	0.516154968623945	3.98	2.92	5.39	0.105455226090457	0.110617901276917	0.115780576463377	0.113433192864977	0.118986438084162	0.124539683303348	0.115723702693686	0.121427671581321	0.127070133678093	0.0987810647038322	4.40234692377785	-0.00764945054161489	0.681773896712692	0.0948663479272773	0.0982468417685639	0.091802234937407	0.176999762862869	0.180633842021949	0.173705797841232	0.201552169158462	0.205346330538397	0.198220501438566	0.000338270796747381	0.000367767957729187	0.000376452950416209
106	0.486333689213633	0.15	0.09878315578317	0.093770387301537	0.103795924264803	0.166343647705463	0.487404287124825	0.464166384142519	0.510642190107131	4.01	2.95	5.41	0.103386271305112	0.108562174223478	0.113738077141844	0.111116731504351	0.116679650135736	0.122242568767121	0.11345511863035	0.119070306912818	0.124757042315923	0.09878315578317	4.4324543531115	-0.00225937194044935	0.690887954010534	0.0948663479272773	0.0982468417685639	0.091802234937407	0.176999762862869	0.180633842021949	0.173705797841232	0.201552169158462	0.205346330538397	0.198220501438566	0.000338270796747381	0.000367767957729187	0.000376452950416209
106	0.486333689213633	0.15	0.098784754776679	0.0937559727031479	0.10381353685021	0.169276758985188	0.492773336975287	0.469524893491622	0.516021780458951	4.01	2.97	5.48	0.104544337474284	0.109720832171367	0.114897326868451	0.112356988660479	0.117920325422973	0.123483662185466	0.114715305721711	0.120291645722682	0.126014387801843	0.098784754776679	4.4414483106325	0.00371214152752583	0.698840465290105	0.0948663479272773	0.0982468417685639	0.091802234937407	0.176999762862869	0.180633842021949	0.173705797841232	0.201552169158462	0.205346330538397	0.198220501438566	0.000338270796747381	0.000367767957729187	0.000376452950416209
106	0.486333689213633	0.15	0.0988112184845028	0.0938618466739262	0.103760590295079	0.172922624589484	0.496446381551694	0.473323780896506	0.519568982206882	4.05	3	5.48	0.104563695026313	0.109671793669793	0.114779892313273	0.112276099881728	0.117760961461617	0.123245823041506	0.11472099535531	0.120306043842754	0.125863683878242	0.0988112184845028	4.48469130955245	0.0019360997040003	0.701461632972141	0.0948663479272773	0.0982468417685639	0.091802234937407	0.176999762862869	0.180633842021949	0.173705797841232	0.201552169158462	0.205346330538397	0.198220501438566	0.000338270796747381	0.000367767957729187	0.000376452950416209
106	0.486333689213633	0.15	0.0988203231677496	0.0938361529782313	0.103804493357268	0.163018083799521	0.476704724938205	0.453700544266964	0.499708905609447	3.99	2.96	5.41	0.101363166643492	0.106502628405971	0.11164209016845	0.10898071389552	0.114506411547445	0.120032109199371	0.111242895567557	0.1169636405441	0.122516751217008	0.0988203231677496	4.42211261439282	0.00270602396928794	0.695910033347726	0.0948663479272773	0.0982468417685639	0.091802234937407	0.176999762862869	0.180633842021949	0.173705797841232	0.201552169158462	0.205346330538397	0.198220501438566	0.000338270796747381	0.000367767957729187	0.000376452950416209
106	0.486333689213633	0.15	0.0988222220136568	0.0938030047405364	0.103841439286777	0.164512111488566	0.483479600021405	0.460275407340296	0.506683792702514	3.99	2.93	5.35	0.103043752539603	0.108238570794895	0.113433389050188	0.110814023508645	0.116400569981162	0.12198711645368	0.113093169136846	0.118993320335176	0.124529363865356	0.0988222220136568	4.39961640518587	0.0010878282716033	0.691644736494006	0.0948663479272773	0.0982468417685639	0.091802234937407	0.176999762862869	0.180633842021949	0.173705797841232	0.201552169158462	0.205346330538397	0.198220501438566	0.000338270796747381	0.000367767957729187	0.000376452950416209
106	0.486333689213633	0.15	0.0988272484415364	0.0938076083201983	0.103846888562875	0.161838157630445	0.481053224131055	0.457738312297637	0.504368135964473	3.98	2.92	5.37	0.102693276024295	0.107923960483223	0.113154644942151	0.11046434046241	0.116090844273485	0.121717348084561	0.112736694361956	0.118506116408707	0.12424663951897	0.0988272484415364	4.40509419922798	-0.00241053470860215	0.688612360272054	0.0948663479272773	0.0982468417685639	0.091802234937407	0.176999762862869	0.180633842021949	0.173705797841232	0.201552169158462	0.205346330538397	0.198220501438566	0.000338270796747381	0.000367767957729187	0.000376452950416209
106	0.486333689213633	0.15	0.0988356170870128	0.0937500315478353	0.10392120262619	0.160118744498429	0.480993689441869	0.457532803791783	0.504454575091955	3.97	2.98	5.38	0.102841037945625	0.108114412469556	0.113387786993488	0.110647599880887	0.116321271072873	0.121994942264859	0.113120485091349	0.118856021687952	0.124679221255647	0.0988356170870128	4.41987574876913	-0.00204362020751134	0.691172906258334	0.0948663479272773	0.0982468417685639	0.091802234937407	0.176999762862869	0.180633842021949	0.173705797841232	0.201552169158462	0.205346330538397	0.198220501438566	0.000338270796747381	0.000367767957729187	0.000376452950416209
106	0.486333689213633	0.15	0.098844150489321	0.0938779041580016	0.103810396820641	0.168427681410619	0.487222656092721	0.464166446054528	0.510278866130914	4.03	3	5.47	0.102954926776893	0.108068933694911	0.11318294061293	0.110599827939239	0.116093574600228	0.121587321261217	0.112932925595396	0.118503577513548	0.124205913324033	0.098844150489321	4.46715218875386	0.00248959791089206	0.700083625066596	0.0948663479272773	0.0982468417685639	0.091802234937407	0.176999762862869	0.180633842021949	0.173705797841232	0.201552169158462	0.205346330538397	0.198220501438566	0.000338270796747381	0.000367767957729187	0.000376452950416209
106	0.486333689213633	0.15	0.0988495784891942	0.0938656704363979	0.103833486541991	0.168553580853509	0.490591331928209	0.467386139167618	0.513796524688799	4.02	2.97	5.46	0.103921772537145	0.109081370911289	0.114240969285433	0.111669766552149	0.117214044058939	0.12275832156573	0.113939528023919	0.119564828493094	0.12529319887011	0.0988495784891942	4.46801283487054	-0.00234406642395918	0.695134673407109	0.0948663479272773	0.0982468417685639	0.091802234937407	0.176999762862869	0.180633842021949	0.173705797841232	0.201552169158462	0.205346330538397	0.198220501438566	0.000338270796747381	0.000367767957729187	0.000376452950416209
106	0.486333689213633	0.15	0.0988525815119876	0.0938654602349364	0.103839702789039	0.16940437853559	0.484235880959442	0.461400585370752	0.507071176548132	4.01	2.96	5.41	0.102743070478714	0.107827954326848	0.112912838174981	0.110422066389746	0.115886993408635	0.121351920427524	0.112784060225795	0.118399333697744	0.123910554735486	0.0988525815119876	4.42922409023694	0.00126335959096993	0.69528516808251	0.0948663479272773	0.0982468417685639	0.091802234937407	0.176999762862869	0.180633842021949	0.173705797841232	0.201552169158462	0.205346330538397	0.198220501438566	0.000338270796747381	0.000367767957729187	0.000376452950416209
106	0.486333689213633	0.15	0.0988662247221545	0.093894329862718	0.103838119581591	0.170222360225929	0.490826668993433	0.467747621561379	0.513905716425488	4.01	2.95	5.45	0.104199451297327	0.10934073682831	0.114482022359292	0.111992640932088	0.117518448767272	0.123044256602456	0.11417269417417	0.11991588458136	0.125578338513111	0.0988662247221545	4.44121691809358	0.00119695310833241	0.696208102867577	0.0948663479272773	0.0982468417685639	0.091802234937407	0.176999762862869	0.180633842021949	0.173705797841232	0.201552169158462	0.205346330538397	0.198220501438566	0.000338270796747381	0.000367767957729187	0.000376452950416209
106	0.486333689213633	0.15	0.0988851555672596	0.0939030382438518	0.103867272890667	0.166488776655834	0.481797876147312	0.458839281831363	0.504756470463261	4	2.96	5.4	0.102429860788261	0.107555066307481	0.1126802718267	0.110117443195717	0.115627306464942	0.121137169734166	0.112532365048537	0.118085300743223	0.123641385589343	0.0988851555672596	4.41847104033017	0.00339240380643605	0.695778867879117	0.0948663479272773	0.0982468417685639	0.091802234937407	0.176999762862869	0.180633842021949	0.173705797841232	0.201552169158462	0.205346330538397	0.198220501438566	0.000338270796747381	0.000367767957729187	0.000376452950416209
106	0.486333689213633	0.15	0.098893425917583	0.0938597266944261	0.10392712514074	0.166058149076598	0.489461589384259	0.46610154991866	0.512821628849858	3.99	2.96	5.44	0.104156186758712	0.109376278032158	0.114596369305603	0.111986430717077	0.117598957518627	0.123211484320177	0.114294565027805	0.12011160745642	0.125693049325508	0.098893425917583	4.43454627811139	0.00245714201575458	0.69666843461913	0.0948663479272773	0.0982468417685639	0.091802234937407	0.176999762862869	0.180633842021949	0.173705797841232	0.201552169158462	0.205346330538397	0.198220501438566	0.000338270796747381	0.000367767957729187	0.000376452950416209
106	0.486333689213633	0.15	0.098925207716806	0.0938356145693661	0.104014800864246	0.159300271424628	0.478557860938244	0.4551444968818	0.501971224994688	3.96	2.97	5.38	0.102535241880669	0.107809819433984	0.113084396987299	0.11034764296608	0.116024102980945	0.12170056299581	0.112697312116507	0.118562765346979	0.124392111921941	0.098925207716806	4.40140161559025	0.00112359377725114	0.692411841128465	0.0948663479272773	0.0982468417685639	0.091802234937407	0.176999762862869	0.180633842021949	0.173705797841232	0.201552169158462	0.205346330538397	0.198220501438566	0.000338270796747381	0.000367767957729187	0.000376452950416209
106	0.486333689213633	0.15	0.0989256306174762	0.0939181094289556	0.103933151805997	0.16658435512147	0.486467819211684	0.463294672968669	0.5096409654547	3.99	2.97	5.41	0.103522506792349	0.108700511913735	0.113878517035121	0.111304308591226	0.116871545106023	0.12243878162082	0.113721398300959	0.119323139966764	0.125075703138327	0.0989256306174762	4.42420426297884	-0.00550026785590883	0.688269729288069	0.0948663479272773	0.0982468417685639	0.091802234937407	0.176999762862869	0.180633842021949	0.173705797841232	0.201552169158462	0.205346330538397	0.198220501438566	0.000338270796747381	0.000367767957729187	0.000376452950416209
106	0.486333689213633	0.15	0.0989271676716383	0.0939454506611553	0.103908884682121	0.167588207582851	0.485760993221629	0.46270482194359	0.508817164499669	4.02	2.99	5.43	0.102858449034236	0.107983794407482	0.113109139780727	0.110524385552619	0.116031717749844	0.121539049947069	0.112968596384053	0.11846434304689	0.124131555289143	0.0989271676716383	4.436318753707	0.00187908183580166	0.696733984898491	0.0948663479272773	0.0982468417685639	0.091802234937407	0.176999762862869	0.180633842021949	0.173705797841232	0.201552169158462	0.205346330538397	0.198220501438566	0.000338270796747381	0.000367767957729187	0.000376452950416209
106	0.486333689213633	0.15	0.0989324064293734	0.094003342077268	0.103861470781479	0.174585328296729	0.491071926589319	0.468331715317189	0.513812137861449	4	2.94	5.36	0.104460261011407	0.109532410360362	0.114604559709318	0.11228920493895	0.11774149475913	0.12319378457931	0.114748910038486	0.120171125291017	0.125782985703627	0.0989324064293734	4.41530709574052	0.00168159521710119	0.693293296428138	0.0948663479272773	0.0982468417685639	0.091802234937407	0.176999762862869	0.180633842021949	0.173705797841232	0.201552169158462	0.205346330538397	0.198220501438566	0.000338270796747381	0.000367767957729187	0.000376452950416209
106	0.486333689213633	0.15	0.0989410972856129	0.0940147562577529	0.103867438313473	0.177382463996039	0.496692350173213	0.473912635549809	0.519472064796616	3.96	2.94	5.41	0.106781159128333	0.111913844247137	0.117046529365941	0.114919308136044	0.120443172341566	0.125967036547088	0.117314546023772	0.122989655992174	0.12855397422486	0.0989410972856129	4.42476372073815	-0.00804550627698604	0.683498143388828	0.0948663479272773	0.0982468417685639	0.091802234937407	0.176999762862869	0.180633842021949	0.173705797841232	0.201552169158462	0.205346330538397	0.198220501438566	0.000338270796747381	0.000367767957729187	0.000376452950416209
106	0.486333689213633	0.15	0.0989671914463347	0.0939336490352877	0.104000733857382	0.168142669053371	0.486416970168675	0.463375438678388	0.509458501658962	4	2.93	5.41	0.103333311295142	0.108471602079378	0.113609892863614	0.111075125996691	0.116598381654652	0.122121637312612	0.113428851105346	0.119026428853067	0.124556242358155	0.0989671914463347	4.40086878598059	0.00215472519181203	0.692686039305168	0.0948663479272773	0.0982468417685639	0.091802234937407	0.176999762862869	0.180633842021949	0.173705797841232	0.201552169158462	0.205346330538397	0.198220501438566	0.000338270796747381	0.000367767957729187	0.000376452950416209
106	0.486333689213633	0.15	0.0989880497557164	0.094052367437123	0.10392373207431	0.174449358507737	0.49190454864142	0.469115028665014	0.514694068617825	4	2.94	5.41	0.104646731867084	0.109730450444886	0.114814169022688	0.112491112853128	0.117955909985785	0.123420707118441	0.114839243626307	0.120368926451693	0.125946982950041	0.0989880497557164	4.43187745083435	-0.00606194449138715	0.687225904403819	0.0948663479272773	0.0982468417685639	0.091802234937407	0.176999762862869	0.180633842021949	0.173705797841232	0.201552169158462	0.205346330538397	0.198220501438566	0.000338270796747381	0.000367767957729187	0.000376452950416209
106	0.486333689213633	0.15	0.0989947267375405	0.0939703213719181	0.104019132103163	0.169668966639043	0.491420227894302	0.468267902138827	0.514572553649778	4	2.94	5.4	0.10457690648121	0.109747447947525	0.114917989413839	0.112430887352029	0.117989749099891	0.123548610847754	0.114824867627209	0.120446193279622	0.126040270993801	0.0989947267375405	4.41274261510667	0.00233112587028623	0.694622867525738	0.0948663479272773	0.0982468417685639	0.091802234937407	0.176999762862869	0.180633842021949	0.173705797841232	0.201552169158462	0.205346330538397	0.198220501438566	0.000338270796747381	0.000367767957729187	0.000376452950416209
106	0.486333689213633	0.15	0.0989975731233203	0.0940606633797247	0.103934482866916	0.167548100297063	0.485017204710547	0.461993026795457	0.508041382625638	4	2.97	5.46	0.102997591339258	0.108130644719457	0.113263698099656	0.110710843628901	0.116228299549226	0.121745755469552	0.113076042540661	0.118589500872622	0.124295348256341	0.0989975731233203	4.45771433594606	-0.00830180899663703	0.688217184048927	0.0948663479272773	0.0982468417685639	0.091802234937407	0.176999762862869	0.180633842021949	0.173705797841232	0.201552169158462	0.205346330538397	0.198220501438566	0.000338270796747381	0.000367767957729187	0.000376452950416209
106	0.486333689213633	0.15	0.0990106035794925	0.093936022794591	0.104085184364394	0.164267344334906	0.482191622282692	0.459028617517319	0.505354627048066	4	2.95	5.38	0.102394398170176	0.107561313352047	0.112728228533918	0.110069653002362	0.115623868577866	0.121178084153369	0.112443729607912	0.118012988333101	0.123664025300332	0.0990106035794925	4.4128348765383	-0.0015781584331478	0.690436092006629	0.0948663479272773	0.0982468417685639	0.091802234937407	0.176999762862869	0.180633842021949	0.173705797841232	0.201552169158462	0.205346330538397	0.198220501438566	0.000338270796747381	0.000367767957729187	0.000376452950416209
106	0.486333689213633	0.15	0.0990173101789494	0.0939858746998262	0.104048745658073	0.165363720163159	0.482562545360382	0.459473855462345	0.505651235258419	3.98	2.93	5.38	0.103076786114596	0.108256423480233	0.113436060845871	0.110876138561649	0.116447695571711	0.122019252581774	0.113162970929625	0.118889902284468	0.124559903065232	0.0990173101789494	4.38316285169352	0.000919142353848929	0.690308384491036	0.0948663479272773	0.0982468417685639	0.091802234937407	0.176999762862869	0.180633842021949	0.173705797841232	0.201552169158462	0.205346330538397	0.198220501438566	0.000338270796747381	0.000367767957729187	0.000376452950416209
106	0.486333689213633	0.15	0.0990200171853064	0.0940865795932869	0.103953454777326	0.170689208121874	0.492470670519466	0.469352515829329	0.515588825209604	4	2.96	5.43	0.104670596119372	0.109826190157939	0.114981784196507	0.112513146878405	0.11805502903837	0.123596911198335	0.114856559760301	0.120475508787058	0.126242134430151	0.0990200171853064	4.43810188971436	-0.00176607340730897	0.693122140470035	0.0948663479272773	0.0982468417685639	0.091802234937407	0.176999762862869	0.180633842021949	0.173705797841232	0.201552169158462	0.205346330538397	0.198220501438566	0.000338270796747381	0.000367767957729187	0.000376452950416209
106	0.486333689213633	0.15	0.0990214943332995	0.0940167443632214	0.104026244303378	0.168930497060457	0.492995620397528	0.469708012939625	0.516283227855431	4.01	2.96	5.42	0.104537816025396	0.109720686142663	0.114903556259931	0.112344114083647	0.117914011885927	0.123483909688208	0.11476107207609	0.120362421455229	0.126199032725708	0.0990214943332995	4.43732500083809	0.00312349815950943	0.697322278608058	0.0948663479272773	0.0982468417685639	0.091802234937407	0.176999762862869	0.180633842021949	0.173705797841232	0.201552169158462	0.205346330538397	0.198220501438566	0.000338270796747381	0.000367767957729187	0.000376452950416209
106	0.486333689213633	0.15	0.099022107200071	0.0939737906787569	0.104070423721385	0.163475036226676	0.47991468219186	0.456794303866576	0.503035060517143	4	2.94	5.4	0.101954725047778	0.107115104227645	0.112275483407512	0.109604330417611	0.115151889929396	0.120699449441182	0.111922142769617	0.117538772701073	0.123399742630864	0.099022107200071	4.41710626690774	-0.00396735130857123	0.687861102337292	0.0948663479272773	0.0982468417685639	0.091802234937407	0.176999762862869	0.180633842021949	0.173705797841232	0.201552169158462	0.205346330538397	0.198220501438566	0.000338270796747381	0.000367767957729187	0.000376452950416209
106	0.486333689213633	0.15	0.0990338086755734	0.0939179382109513	0.104149679140195	0.157960762670167	0.480657364062295	0.457022978184983	0.504291749939608	3.98	2.96	5.37	0.102489880834803	0.10779002001334	0.113090159191876	0.110240185098963	0.115941121809328	0.121642058519693	0.112657170946477	0.118445475719091	0.124271118319954	0.0990338086755734	4.41920684908035	0.00468655124303769	0.697247056671355	0.0948663479272773	0.0982468417685639	0.091802234937407	0.176999762862869	0.180633842021949	0.173705797841232	0.201552169158462	0.205346330538397	0.198220501438566	0.000338270796747381	0.000367767957729187	0.000376452950416209
106	0.486333689213633	0.15	0.0990607714193865	0.0940053721569177	0.104116170681855	0.165310750310068	0.487697699537458	0.464358834295093	0.511036564779824	3.98	2.95	5.39	0.103988819042066	0.109215339687506	0.114441860332946	0.111834213803357	0.117455047203468	0.123075880603579	0.114185062994187	0.119992040889429	0.12566238021297	0.0990607714193865	4.41917603222722	0.00682569709169342	0.699232790545937	0.0948663479272773	0.0982468417685639	0.091802234937407	0.176999762862869	0.180633842021949	0.173705797841232	0.201552169158462	0.205346330538397	0.198220501438566	0.000338270796747381	0.000367767957729187	0.000376452950416209
106	0.486333689213633	0.15	0.0990629816965371	0.0941097067074845	0.10401625668559	0.17108709006849	0.489695509144007	0.466739884168695	0.512651134119319	3.99	2.94	5.41	0.104401401655695	0.109536166231415	0.114670930807135	0.112262874385222	0.117784289054182	0.123305703723142	0.114695531064597	0.120243091497105	0.125761447982114	0.0990629816965371	4.42200949868617	0.0171852984361546	0.708845497852116	0.0948663479272773	0.0982468417685639	0.091802234937407	0.176999762862869	0.180633842021949	0.173705797841232	0.201552169158462	0.205346330538397	0.198220501438566	0.000338270796747381	0.000367767957729187	0.000376452950416209
106	0.486333689213633	0.15	0.0990669513133685	0.0941248893168282	0.104009013309909	0.169318685565887	0.483586131994391	0.460774530172809	0.506397733815974	4.01	2.96	5.44	0.102532475777675	0.107608559324099	0.112684642870523	0.110186904401617	0.11564193636317	0.121096968324723	0.112480703148503	0.118058887308598	0.123628399251212	0.0990669513133685	4.44874268765249	-0.00526906647708394	0.689768051248582	0.0948663479272773	0.0982468417685639	0.091802234937407	0.176999762862869	0.180633842021949	0.173705797841232	0.201552169158462	0.205346330538397	0.198220501438566	0.000338270796747381	0.000367767957729187	0.000376452950416209
106	0.486333689213633	0.15	0.0990759886739994	0.0940940617588094	0.104057915589189	0.170116987780556	0.48997219778616	0.466924730834341	0.513019664737978	3.99	2.95	5.37	0.10447152576567	0.109628254202795	0.11478498263992	0.11234186967639	0.11788707933801	0.123432288999631	0.114723606139752	0.12042093218744	0.126057909425273	0.0990759886739994	4.41963561693434	-0.0056668817845033	0.68687556077191	0.0948663479272773	0.0982468417685639	0.091802234937407	0.176999762862869	0.180633842021949	0.173705797841232	0.201552169158462	0.205346330538397	0.198220501438566	0.000338270796747381	0.000367767957729187	0.000376452950416209
106	0.486333689213633	0.15	0.0990804893776515	0.0939947857019023	0.104166193053401	0.162669889757877	0.48015426848175	0.45695401499506	0.503354521968439	3.99	2.96	5.4	0.102259309238639	0.107451170602929	0.112643031967219	0.109965326295863	0.115548433919587	0.121131541543312	0.112252972853639	0.118005525060198	0.123744909438381	0.0990804893776515	4.40455993830024	-0.00333378846173775	0.688151712849711	0.0948663479272773	0.0982468417685639	0.091802234937407	0.176999762862869	0.180633842021949	0.173705797841232	0.201552169158462	0.205346330538397	0.198220501438566	0.000338270796747381	0.000367767957729187	0.000376452950416209
106	0.486333689213633	0.15	0.099081730426858	0.0940064584265746	0.104157002427141	0.162721466871426	0.483715086041672	0.460347203921739	0.507082968161604	4.02	2.96	5.41	0.10216882858955	0.107355064375221	0.112541300160891	0.109762902927045	0.115334624781528	0.120906346636011	0.111812495626509	0.117736054710167	0.123482627528225	0.099081730426858	4.42902938831888	-0.00433776231017361	0.68878366990927	0.0948663479272773	0.0982468417685639	0.091802234937407	0.176999762862869	0.180633842021949	0.173705797841232	0.201552169158462	0.205346330538397	0.198220501438566	0.000338270796747381	0.000367767957729187	0.000376452950416209
106	0.486333689213633	0.15	0.0990818613273023	0.0940906056901423	0.104073116964462	0.166641964530063	0.483377086034385	0.460355944630966	0.506398227437803	4.03	2.97	5.45	0.101950897172941	0.107049182635302	0.112147468097664	0.109501654533085	0.114977532714555	0.120453410896024	0.111853629329744	0.11733863200335	0.123029278583625	0.0990818613273023	4.45348323710588	-0.0121768284608729	0.684048318818084	0.0948663479272773	0.0982468417685639	0.091802234937407	0.176999762862869	0.180633842021949	0.173705797841232	0.201552169158462	0.205346330538397	0.198220501438566	0.000338270796747381	0.000367767957729187	0.000376452950416209
106	0.486333689213633	0.15	0.0990828262399747	0.0940279403019924	0.104137712177957	0.164842287422823	0.48734371803063	0.463982124032722	0.510705312028538	4	2.97	5.42	0.103601971260632	0.108818351514547	0.114034731768462	0.111380515562476	0.116988547098761	0.122596578635047	0.113808538410831	0.119512127589041	0.125215867889711	0.0990828262399747	4.43292199124197	0.0026014828453097	0.696800884065983	0.0948663479272773	0.0982468417685639	0.091802234937407	0.176999762862869	0.180633842021949	0.173705797841232	0.201552169158462	0.205346330538397	0.198220501438566	0.000338270796747381	0.000367767957729187	0.000376452950416209
106	0.486333689213633	0.15	0.0990848565571332	0.0940810911696048	0.104088621944662	0.17032814891748	0.493202261107117	0.470020192255466	0.516384329958768	4.07	2.97	5.48	0.103190466058072	0.108279967591002	0.113369469123932	0.110722991432639	0.116184007902027	0.121645024371416	0.112950476990058	0.118524375023117	0.12411709267401	0.0990848565571332	4.47388558435013	-0.00164728980337603	0.696803978774427	0.0948663479272773	0.0982468417685639	0.091802234937407	0.176999762862869	0.180633842021949	0.173705797841232	0.201552169158462	0.205346330538397	0.198220501438566	0.000338270796747381	0.000367767957729187	0.000376452950416209
106	0.486333689213633	0.15	0.0991123775096535	0.0940935720297765	0.10413118298953	0.170069426247734	0.492227739688477	0.469070274951878	0.515385204425076	4.03	2.97	5.45	0.10407166681542	0.109209566364916	0.114347465914412	0.111803080105663	0.117322670715526	0.122842261325389	0.114117456872892	0.119723837621132	0.125430838001284	0.0991123775096535	4.44785314009794	0.00104536880414819	0.697233011770342	0.0948663479272773	0.0982468417685639	0.091802234937407	0.176999762862869	0.180633842021949	0.173705797841232	0.201552169158462	0.205346330538397	0.198220501438566	0.000338270796747381	0.000367767957729187	0.000376452950416209
106	0.486333689213633	0.15	0.0991204685456177	0.0941377601181046	0.104103176973131	0.175442958697544	0.496961256746406	0.474016572730101	0.519905940762711	3.98	2.95	5.37	0.10634920424241	0.111497017688412	0.116644831134413	0.114397411823581	0.11993479726025	0.125472182696918	0.116820373594487	0.122511710865811	0.128144120554498	0.0991204685456177	4.41015424815617	-0.00221862691789298	0.688937228110085	0.0948663479272773	0.0982468417685639	0.091802234937407	0.176999762862869	0.180633842021949	0.173705797841232	0.201552169158462	0.205346330538397	0.198220501438566	0.000338270796747381	0.000367767957729187	0.000376452950416209
106	0.486333689213633	0.15	0.0991228393122945	0.0941553196204247	0.104090359004164	0.168287491255163	0.483923086991772	0.46101155084381	0.506834623139734	4.01	2.95	5.39	0.102637156137222	0.107738058508665	0.112838960880108	0.110305843246299	0.115787867092	0.1212698909377	0.112674377306985	0.118303801469483	0.123876560660198	0.0991228393122945	4.42140166053205	0.00611887542698257	0.698378456865089	0.0948663479272773	0.0982468417685639	0.091802234937407	0.176999762862869	0.180633842021949	0.173705797841232	0.201552169158462	0.205346330538397	0.198220501438566	0.000338270796747381	0.000367767957729187	0.000376452950416209
106	0.486333689213633	0.15	0.0991271294055126	0.0941067073160374	0.104147551494988	0.166156116510133	0.486960640592557	0.46372817861279	0.510193102572325	4	2.95	5.42	0.103410538748405	0.108591335431856	0.113772132115306	0.111157961141682	0.116726898344717	0.122295835547753	0.113458554286126	0.119092534233005	0.124851433440892	0.0991271294055126	4.41797968977188	0.00656886510827796	0.699035715110517	0.0948663479272773	0.0982468417685639	0.091802234937407	0.176999762862869	0.180633842021949	0.173705797841232	0.201552169158462	0.205346330538397	0.198220501438566	0.000338270796747381	0.000367767957729187	0.000376452950416209
106	0.486333689213633	0.15	0.0991281807745708	0.0941224818376923	0.104133879711449	0.163734966959116	0.485050948392509	0.461705308800245	0.508396587984774	4.05	2.97	5.46	0.101892529909572	0.107044617691699	0.112196705473826	0.109395080896467	0.114926527217524	0.12045797353858	0.111686286589031	0.11726010958937	0.122903217544399	0.0991281807745708	4.45593765879169	0.00528200681426267	0.702540404999601	0.0948663479272773	0.0982468417685639	0.091802234937407	0.176999762862869	0.180633842021949	0.173705797841232	0.201552169158462	0.205346330538397	0.198220501438566	0.000338270796747381	0.000367767957729187	0.000376452950416209
106	0.486333689213633	0.15	0.0991374541343237	0.0941418593468078	0.10413304892184	0.1694918968049	0.486844437072847	0.463893266170536	0.509795607975159	3.98	2.94	5.4	0.104088149268518	0.109237922022255	0.114387694775992	0.11196652170377	0.117506077809368	0.123045633914965	0.114284633099942	0.119943266267728	0.125471113147432	0.0991374541343237	4.40756881040658	-0.00544724196304509	0.685483322145828	0.0948663479272773	0.0982468417685639	0.091802234937407	0.176999762862869	0.180633842021949	0.173705797841232	0.201552169158462	0.205346330538397	0.198220501438566	0.000338270796747381	0.000367767957729187	0.000376452950416209
106	0.486333689213633	0.15	0.0991384989641453	0.0941319866486914	0.104145011279599	0.17041804769196	0.492436332999881	0.469297624692436	0.515575041307327	4.01	2.95	5.46	0.104589460467885	0.109746241347365	0.114903022226846	0.112417373775902	0.117960109736252	0.123502845696602	0.114749941689661	0.120427297089191	0.126028352723188	0.0991384989641453	4.44293737418796	0.002536388648427	0.697179738869056	0.0948663479272773	0.0982468417685639	0.091802234937407	0.176999762862869	0.180633842021949	0.173705797841232	0.201552169158462	0.205346330538397	0.198220501438566	0.000338270796747381	0.000367767957729187	0.000376452950416209
106	0.486333689213633	0.15	0.0991456179549558	0.0940899981818369	0.104201237728075	0.170948669343057	0.498119293062738	0.474757381316178	0.521481204809297	4.03	2.96	5.43	0.105303546634417	0.110485334764288	0.11566712289416	0.1131227807194	0.118689338552299	0.124255896385198	0.115465428692278	0.121127351208269	0.126840820569259	0.0991456179549558	4.43879497112804	-0.00191311395417634	0.693746484042556	0.0948663479272773	0.0982468417685639	0.091802234937407	0.176999762862869	0.180633842021949	0.173705797841232	0.201552169158462	0.205346330538397	0.198220501438566	0.000338270796747381	0.000367767957729187	0.000376452950416209
106	0.486333689213633	0.15	0.099148304773842	0.0941263361455533	0.104170273402131	0.167659550410557	0.482568579943022	0.459669788525392	0.505467371360651	3.96	2.94	5.39	0.103422419876404	0.108574484423116	0.113726548969828	0.111285802791081	0.116829587589362	0.122373372387644	0.113621554364363	0.11927110872341	0.124943383546676	0.099148304773842	4.39317250565806	0.00335294268610814	0.692750837411391	0.0948663479272773	0.0982468417685639	0.091802234937407	0.176999762862869	0.180633842021949	0.173705797841232	0.201552169158462	0.205346330538397	0.198220501438566	0.000338270796747381	0.000367767957729187	0.000376452950416209
106	0.486333689213633	0.15	0.0991568966662371	0.0941732760226579	0.104140517309816	0.169015946067286	0.492451363322606	0.469196541483383	0.515706185161829	4.01	2.98	5.48	0.104417497200183	0.109592749103386	0.114768001006588	0.11221400615129	0.117775676986849	0.123337347822409	0.114419168548193	0.12014470049071	0.125922599583805	0.0991568966662371	4.45102967880494	0.00698506180955079	0.704216889841488	0.0948663479272773	0.0982468417685639	0.091802234937407	0.176999762862869	0.180633842021949	0.173705797841232	0.201552169158462	0.205346330538397	0.198220501438566	0.000338270796747381	0.000367767957729187	0.000376452950416209
106	0.486333689213633	0.15	0.099159121210104	0.094156672831051	0.104161569589157	0.169907342476278	0.49496340476705	0.471663858111014	0.518262951423086	3.99	2.94	5.42	0.105598398766981	0.110814814603309	0.116031230439638	0.113561941905973	0.11917174583368	0.124781549761386	0.115862498784327	0.121701871012201	0.127353788647361	0.099159121210104	4.43374318987651	-0.00352418668760533	0.689833572372711	0.0948663479272773	0.0982468417685639	0.091802234937407	0.176999762862869	0.180633842021949	0.173705797841232	0.201552169158462	0.205346330538397	0.198220501438566	0.000338270796747381	0.000367767957729187	0.000376452950416209
106	0.486333689213633	0.15	0.0991657721459709	0.0941667398752888	0.104164804416653	0.171003877060749	0.491938365810623	0.468870833733772	0.515005897887474	3.99	2.95	5.43	0.104746330177877	0.109899645670055	0.115052961162233	0.11261736643655	0.118157921586885	0.12369847673722	0.114986330868469	0.120622428088245	0.126243893029843	0.0991657721459709	4.4361085619365	-0.00305771937372001	0.690309452067115	0.0948663479272773	0.0982468417685639	0.091802234937407	0.176999762862869	0.180633842021949	0.173705797841232	0.201552169158462	0.205346330538397	0.198220501438566	0.000338270796747381	0.000367767957729187	0.000376452950416209
106	0.486333689213633	0.15	0.0991703978506351	0.0942204048443583	0.104120390856912	0.171804310347484	0.495093044546209	0.471942913801525	0.518243175290893	4.05	2.96	5.47	0.104151840659759	0.109260782139886	0.114369723620014	0.111820749298946	0.117305872373233	0.122790995447521	0.114040460971501	0.119644356724853	0.125258973609221	0.0991703978506351	4.45632145095246	-0.00810284613972285	0.688093510358161	0.0948663479272773	0.0982468417685639	0.091802234937407	0.176999762862869	0.180633842021949	0.173705797841232	0.201552169158462	0.205346330538397	0.198220501438566	0.000338270796747381	0.000367767957729187	0.000376452950416209
106	0.486333689213633	0.15	0.099172278961408	0.0940883126541576	0.104256245268658	0.163919537237433	0.482859701675907	0.459635178432993	0.506084224918821	4.02	2.96	5.46	0.102198236680109	0.107362126291983	0.112526015903857	0.109817713967397	0.115366601803212	0.120915489639027	0.11199874040467	0.117646429019806	0.123314111934804	0.099172278961408	4.42730995284864	0.0018591087700509	0.696118414267247	0.0948663479272773	0.0982468417685639	0.091802234937407	0.176999762862869	0.180633842021949	0.173705797841232	0.201552169158462	0.205346330538397	0.198220501438566	0.000338270796747381	0.000367767957729187	0.000376452950416209
106	0.486333689213633	0.15	0.0991846340500967	0.0941828217262734	0.10418644637392	0.169013822515961	0.487114069194864	0.464111114233442	0.510117024156286	3.98	2.94	5.44	0.103962953632827	0.109115717845385	0.114268482057942	0.11181009656214	0.11735179236854	0.12289348817494	0.114082584157677	0.119711934789575	0.125324156702152	0.0991846340500967	4.4201172453392	-0.00331842031025877	0.68864052850801	0.0948663479272773	0.0982468417685639	0.091802234937407	0.176999762862869	0.180633842021949	0.173705797841232	0.201552169158462	0.205346330538397	0.198220501438566	0.000338270796747381	0.000367767957729187	0.000376452950416209
106	0.486333689213633	0.15	0.099197718153535	0.0942055690883573	0.104189867218713	0.165224530324329	0.489780574753431	0.466334707557003	0.513226441949858	4.05	3.01	5.47	0.102819270757674	0.107988705775811	0.113158140793948	0.110378414134521	0.115927899508895	0.121477384883268	0.112839713170251	0.118410330575807	0.12404692157761	0.099197718153535	4.4709815956602	-0.00275163033705427	0.697044144885657	0.0948663479272773	0.0982468417685639	0.091802234937407	0.176999762862869	0.180633842021949	0.173705797841232	0.201552169158462	0.205346330538397	0.198220501438566	0.000338270796747381	0.000367767957729187	0.000376452950416209
106	0.486333689213633	0.15	0.0992026082775603	0.0942120292614296	0.104193187293691	0.164829807295131	0.477672125348851	0.454773116544972	0.50057113415273	4	2.94	5.38	0.101536902682377	0.106649549722964	0.111762196763551	0.109159303925515	0.114655758686531	0.120152213447547	0.111505452718619	0.116967839444988	0.122720024878133	0.0992026082775603	4.40009311271655	0.000980320886044236	0.690863798648158	0.0948663479272773	0.0982468417685639	0.091802234937407	0.176999762862869	0.180633842021949	0.173705797841232	0.201552169158462	0.205346330538397	0.198220501438566	0.000338270796747381	0.000367767957729187	0.000376452950416209
106	0.486333689213633	0.15	0.0992027128257439	0.0942034818090482	0.10420194384244	0.170628502761337	0.493048559635881	0.469898312834366	0.516198806437395	3.99	2.96	5.4	0.105173688448602	0.110355228322462	0.115536768196322	0.113101528624199	0.118673645462596	0.124245762300993	0.115411854432932	0.121230972957236	0.126837075623078	0.0992027128257439	4.41914824034027	0.00675423073333438	0.699040647888047	0.0948663479272773	0.0982468417685639	0.091802234937407	0.176999762862869	0.180633842021949	0.173705797841232	0.201552169158462	0.205346330538397	0.198220501438566	0.000338270796747381	0.000367767957729187	0.000376452950416209
106	0.486333689213633	0.15	0.0992034456782955	0.0942529617338617	0.104153929622729	0.172822480742178	0.490777518791109	0.467910946292574	0.513644091289645	4.02	2.95	5.42	0.103913993618906	0.108992218198874	0.114070442778842	0.111646007737316	0.1171020919566	0.122558176175885	0.113994705899381	0.119567178712077	0.125146760552707	0.0992034456782955	4.41876124784348	-0.00761583387420063	0.684767480686601	0.0948663479272773	0.0982468417685639	0.091802234937407	0.176999762862869	0.180633842021949	0.173705797841232	0.201552169158462	0.205346330538397	0.198220501438566	0.000338270796747381	0.000367767957729187	0.000376452950416209
106	0.486333689213633	0.15	0.0992156088548485	0.0941798072962182	0.104251410413479	0.165919775593958	0.492641217672954	0.46911767382549	0.516164761520419	4.03	2.99	5.4	0.104042123003825	0.109259234997295	0.114476346990765	0.111766392988193	0.117370832541047	0.122975272093902	0.114233881535802	0.119968424407944	0.125751717529784	0.0992156088548485	4.43737502999806	-0.00133778806244589	0.694858088318471	0.0948663479272773	0.0982468417685639	0.091802234937407	0.176999762862869	0.180633842021949	0.173705797841232	0.201552169158462	0.205346330538397	0.198220501438566	0.000338270796747381	0.000367767957729187	0.000376452950416209
106	0.486333689213633	0.15	0.0992257607685121	0.0942207080017745	0.10423081353525	0.166761737042156	0.482574556230483	0.459601541811105	0.505547570649862	4.04	2.96	5.47	0.101662650801157	0.106744221096949	0.11182579139274	0.109177135894594	0.114634314970386	0.120091494046177	0.111429800520273	0.116942754315869	0.122525181028486	0.0992257607685121	4.45185668945057	0.00388951748497889	0.700234135118408	0.0948663479272773	0.0982468417685639	0.091802234937407	0.176999762862869	0.180633842021949	0.173705797841232	0.201552169158462	0.205346330538397	0.198220501438566	0.000338270796747381	0.000367767957729187	0.000376452950416209
106	0.486333689213633	0.15	0.0992285760219015	0.094221528143192	0.104235623900611	0.173320676766945	0.497715759230712	0.474566243545766	0.520865274915658	4	2.94	5.42	0.105882968151244	0.11104797823218	0.116212988313116	0.113822532955159	0.11937483792371	0.124927142892261	0.116199046659324	0.121786530228522	0.12750491918523	0.0992285760219015	4.41670244354267	0.00903476489231315	0.700767105501509	0.0948663479272773	0.0982468417685639	0.091802234937407	0.176999762862869	0.180633842021949	0.173705797841232	0.201552169158462	0.205346330538397	0.198220501438566	0.000338270796747381	0.000367767957729187	0.000376452950416209
106	0.486333689213633	0.15	0.0992354376101305	0.0942059727441924	0.104264902476069	0.162412441966357	0.482217713602352	0.458895713763402	0.505539713441302	4.02	2.98	5.44	0.101995673226073	0.107179297747305	0.112362922268537	0.109595324381307	0.115165178404586	0.120735032427865	0.111876257669064	0.117606754847913	0.123267520887472	0.0992354376101305	4.45978633933931	-0.00521360933085316	0.691344861046202	0.0948663479272773	0.0982468417685639	0.091802234937407	0.176999762862869	0.180633842021949	0.173705797841232	0.201552169158462	0.205346330538397	0.198220501438566	0.000338270796747381	0.000367767957729187	0.000376452950416209
106	0.486333689213633	0.15	0.099237871225386	0.0942388457130443	0.104236896737728	0.169512703534641	0.492222721092819	0.46901971807968	0.515425724105958	4.03	2.97	5.37	0.10387576453004	0.109014630945403	0.114153497360766	0.111569844797951	0.117089347166895	0.122608849535839	0.114026924660595	0.11961805150404	0.1253724987022	0.099237871225386	4.44028740616335	-0.00894358280425922	0.686028397106669	0.0948663479272773	0.0982468417685639	0.091802234937407	0.176999762862869	0.180633842021949	0.173705797841232	0.201552169158462	0.205346330538397	0.198220501438566	0.000338270796747381	0.000367767957729187	0.000376452950416209
106	0.486333689213633	0.15	0.0992386987567889	0.0941878833392909	0.104289514174287	0.169451188249751	0.4920892787634	0.468887496744684	0.515291060782117	3.98	2.94	5.41	0.105176563411202	0.110380975375023	0.115585387338845	0.11313328886486	0.118731420454051	0.124329552043242	0.115442622004366	0.12121214212516	0.126969082966045	0.0992386987567889	4.40710960199814	-0.00406735552210373	0.686928892272863	0.0948663479272773	0.0982468417685639	0.091802234937407	0.176999762862869	0.180633842021949	0.173705797841232	0.201552169158462	0.205346330538397	0.198220501438566	0.000338270796747381	0.000367767957729187	0.000376452950416209
106	0.486333689213633	0.15	0.0992397056630425	0.0942499856553507	0.104229425670734	0.165087644328292	0.480166861611245	0.457169791413712	0.503163931808778	3.96	2.93	5.36	0.102959891331972	0.10813909584846	0.113318300364948	0.11080067314695	0.116374293508906	0.121947913870861	0.113133063528221	0.118816087495361	0.124552061924267	0.0992397056630425	4.40840128464158	-0.000883967461712026	0.690092700261705	0.0948663479272773	0.0982468417685639	0.091802234937407	0.176999762862869	0.180633842021949	0.173705797841232	0.201552169158462	0.205346330538397	0.198220501438566	0.000338270796747381	0.000367767957729187	0.000376452950416209
106	0.486333689213633	0.15	0.0992407505708088	0.0942899457510168	0.104191555390601	0.170937158882977	0.490688576719349	0.46767423273222	0.513702920706478	4	2.96	5.42	0.104345877941457	0.109480759789777	0.114615641638097	0.112170262476392	0.117690183876972	0.123210105277552	0.114496052880673	0.120086451730822	0.125786295651778	0.0992407505708088	4.41761350167036	0.0105689462372349	0.703418748166794	0.0948663479272773	0.0982468417685639	0.091802234937407	0.176999762862869	0.180633842021949	0.173705797841232	0.201552169158462	0.205346330538397	0.198220501438566	0.000338270796747381	0.000367767957729187	0.000376452950416209
106	0.486333689213633	0.15	0.0992415855874614	0.0942249014237997	0.104258269751123	0.170474041874545	0.496554470542504	0.473226877761774	0.519882063323234	3.99	2.95	5.43	0.105934561636369	0.111156577610919	0.116378593585469	0.113921736285948	0.119537477905532	0.125153219525115	0.116227185895252	0.121958885871624	0.127735358862992	0.0992415855874614	4.44128593069546	0.0127890393303102	0.707320706667306	0.0948663479272773	0.0982468417685639	0.091802234937407	0.176999762862869	0.180633842021949	0.173705797841232	0.201552169158462	0.205346330538397	0.198220501438566	0.000338270796747381	0.000367767957729187	0.000376452950416209
106	0.486333689213633	0.15	0.0992779536529806	0.094252121504538	0.104303785801423	0.168790884097022	0.489822778562303	0.466673535220546	0.51297202190406	3.95	2.95	5.34	0.105344875486307	0.110570486054276	0.115796096622244	0.11339811640018	0.119023206303348	0.124648296206516	0.115838122386517	0.121604706851031	0.127411144869559	0.0992779536529806	4.38345898893532	-0.000584072911227502	0.688307836460791	0.0948663479272773	0.0982468417685639	0.091802234937407	0.176999762862869	0.180633842021949	0.173705797841232	0.201552169158462	0.205346330538397	0.198220501438566	0.000338270796747381	0.000367767957729187	0.000376452950416209
106	0.486333689213633	0.15	0.0992800167108209	0.0943085395117908	0.104251493909851	0.167580379096258	0.487803358501354	0.464649598684047	0.510957118318661	4	2.95	5.44	0.103789554923747	0.108961448826283	0.114133342728818	0.111586983468837	0.117147427772012	0.122707872075187	0.113910460069747	0.11949929576349	0.125162235978951	0.0992800167108209	4.44383685284708	0.0082955867568791	0.703079529285878	0.0948663479272773	0.0982468417685639	0.091802234937407	0.176999762862869	0.180633842021949	0.173705797841232	0.201552169158462	0.205346330538397	0.198220501438566	0.000338270796747381	0.000367767957729187	0.000376452950416209
106	0.486333689213633	0.15	0.0992834740500833	0.0943088542356663	0.1042580938645	0.171310693443522	0.488968280112903	0.466064799549341	0.511871760676466	3.98	2.94	5.36	0.104558170945349	0.109696396441726	0.114834621938103	0.112469962907752	0.117996991792862	0.123524020677972	0.114903184872742	0.120450021920624	0.126111139286208	0.0992834740500833	4.40264339146844	0.000410544644654843	0.690498301266739	0.0948663479272773	0.0982468417685639	0.091802234937407	0.176999762862869	0.180633842021949	0.173705797841232	0.201552169158462	0.205346330538397	0.198220501438566	0.000338270796747381	0.000367767957729187	0.000376452950416209
106	0.486333689213633	0.15	0.0992871456210742	0.0942958061030656	0.104278485139083	0.170697021466276	0.4914198559154	0.468351666479014	0.514488045351785	4.01	2.96	5.38	0.104381312458538	0.109522508832438	0.114663705206339	0.112193978996171	0.117719980388592	0.123245981781012	0.115748768176132	0.120285937065501	0.125966410693967	0.0992871456210742	4.42965354954936	-0.00757152298069233	0.685878023055927	0.0948663479272773	0.0982468417685639	0.091802234937407	0.176999762862869	0.180633842021949	0.173705797841232	0.201552169158462	0.205346330538397	0.198220501438566	0.000338270796747381	0.000367767957729187	0.000376452950416209
106	0.486333689213633	0.15	0.0992947005003093	0.0942698705299755	0.104319530470643	0.163628105405361	0.480009979229973	0.456897943596643	0.503122014863303	3.99	2.97	5.41	0.10225383902407	0.107426316607501	0.112598794190931	0.109960327281388	0.115522635096509	0.121084942911629	0.112282467417754	0.117961359644323	0.123666626228305	0.0992947005003093	4.41430379985278	0.00356757786087124	0.695924302524234	0.0948663479272773	0.0982468417685639	0.091802234937407	0.176999762862869	0.180633842021949	0.173705797841232	0.201552169158462	0.205346330538397	0.198220501438566	0.000338270796747381	0.000367767957729187	0.000376452950416209
106	0.486333689213633	0.15	0.0992990044347588	0.0943385285213304	0.104259480348187	0.171631319978303	0.498015777424537	0.474714816403732	0.521316738445343	3.99	2.95	5.44	0.10619239767113	0.111404758510394	0.116617119349657	0.114189624643311	0.119794522364749	0.125399420086188	0.116535115081001	0.122365304480081	0.127843720733654	0.0992990044347588	4.43921156535874	0.00584607672920198	0.700112259791897	0.0948663479272773	0.0982468417685639	0.091802234937407	0.176999762862869	0.180633842021949	0.173705797841232	0.201552169158462	0.205346330538397	0.198220501438566	0.000338270796747381	0.000367767957729187	0.000376452950416209
106	0.486333689213633	0.15	0.0993417634880014	0.0942799939865265	0.104403532989476	0.162443213801396	0.477767065545829	0.454662930149484	0.500871200942174	4.02	2.96	5.44	0.100917087939212	0.106045287114777	0.111173486290341	0.108419336069087	0.113928769220583	0.119438202372079	0.110621820889901	0.116269492140077	0.121882375233355	0.0993417634880014	4.42545271360611	-0.0127754879993559	0.681166689932545	0.0948663479272773	0.0982468417685639	0.091802234937407	0.176999762862869	0.180633842021949	0.173705797841232	0.201552169158462	0.205346330538397	0.198220501438566	0.000338270796747381	0.000367767957729187	0.000376452950416209
106	0.486333689213633	0.15	0.0993429240457582	0.0944007707627669	0.10428507732875	0.170291424092319	0.490095818051266	0.467056768149728	0.513134867952804	4	2.96	5.42	0.104223566716737	0.109364723248984	0.114505879781231	0.112040702368093	0.117567463800301	0.12309422523251	0.114315656530136	0.120003380261187	0.125650581585688	0.0993429240457582	4.42669115519533	-0.00151389669918079	0.691885879850693	0.0948663479272773	0.0982468417685639	0.091802234937407	0.176999762862869	0.180633842021949	0.173705797841232	0.201552169158462	0.205346330538397	0.198220501438566	0.000338270796747381	0.000367767957729187	0.000376452950416209
106	0.486333689213633	0.15	0.099343963058833	0.0943617595299631	0.104326166587703	0.170739143531231	0.491620628706127	0.468546447473895	0.514694809938359	4.01	2.98	5.43	0.104272053966891	0.109407067333571	0.114542080700252	0.112057607930664	0.117576031061995	0.123094454193325	0.114518974378994	0.120115813983125	0.125690290377031	0.099343963058833	4.43806570128632	-0.00333103248276462	0.690808512179158	0.0948663479272773	0.0982468417685639	0.091802234937407	0.176999762862869	0.180633842021949	0.173705797841232	0.201552169158462	0.205346330538397	0.198220501438566	0.000338270796747381	0.000367767957729187	0.000376452950416209
106	0.486333689213633	0.15	0.099355224193827	0.0943540437530184	0.104356404634636	0.16906576820171	0.486943040904664	0.463952413891809	0.509933667917518	3.96	2.92	5.36	0.104454904436326	0.10963104680708	0.114807189177834	0.112405450948113	0.117975573485642	0.123545696023171	0.114789553621321	0.120410503855055	0.126139038966675	0.099355224193827	4.39012403016643	0.00524567559559674	0.694216054555626	0.0948663479272773	0.0982468417685639	0.091802234937407	0.176999762862869	0.180633842021949	0.173705797841232	0.201552169158462	0.205346330538397	0.198220501438566	0.000338270796747381	0.000367767957729187	0.000376452950416209
106	0.486333689213633	0.15	0.0993567192017005	0.0943769246365131	0.104336513766888	0.1669802372188	0.488663505363789	0.465418899350423	0.511908111377155	4.01	2.96	5.41	0.103582801545209	0.10875607967173	0.113929357798251	0.111317730774033	0.116877317627416	0.122436904480798	0.113644074375861	0.119416567223379	0.124967486898826	0.0993567192017005	4.42229035278175	0.00584156494494086	0.698756466895733	0.0948663479272773	0.0982468417685639	0.091802234937407	0.176999762862869	0.180633842021949	0.173705797841232	0.201552169158462	0.205346330538397	0.198220501438566	0.000338270796747381	0.000367767957729187	0.000376452950416209
106	0.486333689213633	0.15	0.0993688545670112	0.0943705770267024	0.10436713210732	0.167425124125995	0.486925297220562	0.463800345124996	0.510050249316128	3.99	2.94	5.39	0.103644261511977	0.108811934644688	0.113979607777399	0.111436307536658	0.116992489847815	0.122548672158971	0.11383228302293	0.119393933253559	0.125139311853246	0.0993688545670112	4.41314606099188	0.000209313362902116	0.691896491835657	0.0948663479272773	0.0982468417685639	0.091802234937407	0.176999762862869	0.180633842021949	0.173705797841232	0.201552169158462	0.205346330538397	0.198220501438566	0.000338270796747381	0.000367767957729187	0.000376452950416209
106	0.486333689213633	0.15	0.0993751313402147	0.0944170810214401	0.104333181658989	0.166720027799139	0.485417580825048	0.462305755089223	0.508529406560873	3.98	2.96	5.41	0.103655677369712	0.108837685003243	0.114019692636774	0.111491775904958	0.117065529783916	0.122639283662874	0.113871471680977	0.119512588810039	0.125203140209026	0.0993751313402147	4.42791827929772	0.00203096171769849	0.69552898160566	0.0948663479272773	0.0982468417685639	0.091802234937407	0.176999762862869	0.180633842021949	0.173705797841232	0.201552169158462	0.205346330538397	0.198220501438566	0.000338270796747381	0.000367767957729187	0.000376452950416209
106	0.486333689213633	0.15	0.0993891171321761	0.0942713226413321	0.10450691162302	0.162941109386809	0.483946660677418	0.460586418669593	0.507306902685244	4	2.94	5.4	0.102840971651022	0.108056909179156	0.113272846707291	0.110562033617288	0.11616957165464	0.121777109691991	0.112837647711604	0.118615763200796	0.124334472782277	0.0993891171321761	4.40949700176563	-0.00772549690072082	0.685021917953411	0.0948663479272773	0.0982468417685639	0.091802234937407	0.176999762862869	0.180633842021949	0.173705797841232	0.201552169158462	0.205346330538397	0.198220501438566	0.000338270796747381	0.000367767957729187	0.000376452950416209
106	0.486333689213633	0.15	0.0994204883080729	0.0943936753389709	0.104447301277175	0.168361373182858	0.488937376950355	0.465794544942375	0.512080208958336	3.96	2.94	5.4	0.104875982994648	0.110086707942956	0.115297432891264	0.112859376432288	0.118466753370593	0.124074130308897	0.115200962267906	0.120878695407191	0.12660518783691	0.0994204883080729	4.4079844332779	-0.00378701946171921	0.687619953486357	0.0948663479272773	0.0982468417685639	0.091802234937407	0.176999762862869	0.180633842021949	0.173705797841232	0.201552169158462	0.205346330538397	0.198220501438566	0.000338270796747381	0.000367767957729187	0.000376452950416209
106	0.486333689213633	0.15	0.0994214349492195	0.0943861149353813	0.104456754963058	0.172323057861797	0.496000708159427	0.472850324304239	0.519151092014615	3.94	2.94	5.33	0.106855077419022	0.112086618843396	0.11731816026777	0.115038393209619	0.120670583405968	0.126302773602317	0.117686448455788	0.123257129202102	0.129068379720729	0.0994214349492195	4.39310998340925	-0.000451405264421353	0.689079928353847	0.0948663479272773	0.0982468417685639	0.091802234937407	0.176999762862869	0.180633842021949	0.173705797841232	0.201552169158462	0.205346330538397	0.198220501438566	0.000338270796747381	0.000367767957729187	0.000376452950416209
106	0.486333689213633	0.15	0.0994297481904415	0.094352672122787	0.104506824258096	0.16283013967923	0.481376203601342	0.458130581144676	0.504621826058008	4	2.96	5.33	0.102118666557815	0.107300184811082	0.11248170306435	0.109763883685123	0.115333321536546	0.12090275938797	0.112221796135418	0.117854216446358	0.123659638792731	0.0994297481904415	4.39358848533238	-0.00183200023451045	0.6883008892062	0.0948663479272773	0.0982468417685639	0.091802234937407	0.176999762862869	0.180633842021949	0.173705797841232	0.201552169158462	0.205346330538397	0.198220501438566	0.000338270796747381	0.000367767957729187	0.000376452950416209
106	0.486333689213633	0.15	0.0994527854135601	0.0944057275605809	0.104499843266539	0.164356470397517	0.48519600549362	0.4618962421998	0.508495768787439	3.96	2.96	5.33	0.103930583864477	0.10917322881759	0.114415873770704	0.111833511126988	0.117474809105871	0.123116107084755	0.114321215420068	0.120049906886787	0.125894066063711	0.0994527854135601	4.39668598135899	-0.00771214608433591	0.683337296570854	0.0948663479272773	0.0982468417685639	0.091802234937407	0.176999762862869	0.180633842021949	0.173705797841232	0.201552169158462	0.205346330538397	0.198220501438566	0.000338270796747381	0.000367767957729187	0.000376452950416209
106	0.486333689213633	0.15	0.0994547018832406	0.094505225705992	0.104404178060489	0.178420521501258	0.501313885879718	0.478403664203557	0.524224107555879	3.97	2.94	5.4	0.107590103240479	0.112742474135263	0.117894845030047	0.11576442424783	0.1213082543231	0.12685208439837	0.118186919548145	0.123772018510766	0.129527175992735	0.0994547018832406	4.42251706603736	0.000714058788791181	0.692245170749323	0.0948663479272773	0.0982468417685639	0.091802234937407	0.176999762862869	0.180633842021949	0.173705797841232	0.201552169158462	0.205346330538397	0.198220501438566	0.000338270796747381	0.000367767957729187	0.000376452950416209
106	0.486333689213633	0.15	0.0994566116292019	0.0945052719359337	0.10440795132247	0.169412866442161	0.492405403285375	0.469185554773093	0.515625251797658	3.98	2.93	5.43	0.105212928826345	0.110419884249478	0.115626839672611	0.113168590557361	0.118769269227788	0.124369947898216	0.115365624096467	0.121211796058378	0.126841832441122	0.0994566116292019	4.42418501997754	-0.00267740167814933	0.689345392782806	0.0948663479272773	0.0982468417685639	0.091802234937407	0.176999762862869	0.180633842021949	0.173705797841232	0.201552169158462	0.205346330538397	0.198220501438566	0.000338270796747381	0.000367767957729187	0.000376452950416209
106	0.486333689213633	0.15	0.0994645759392723	0.0944486032573504	0.104480548621194	0.167833910179015	0.485623954409668	0.462594565191195	0.508653343628142	4	2.96	5.41	0.103320134764724	0.108463730856517	0.113607326948309	0.111081003939548	0.116610960119309	0.122140916299069	0.11328715511263	0.118920722320036	0.124654339527415	0.0994645759392723	4.41384924438775	-0.0078312671848027	0.684343910266412	0.0948663479272773	0.0982468417685639	0.091802234937407	0.176999762862869	0.180633842021949	0.173705797841232	0.201552169158462	0.205346330538397	0.198220501438566	0.000338270796747381	0.000367767957729187	0.000376452950416209
106	0.486333689213633	0.15	0.0994687391935901	0.0944163206819134	0.104521157705267	0.165814042461884	0.486201673779954	0.462976744448619	0.509426603111289	3.95	2.91	5.36	0.10454223864145	0.109786532515172	0.115030826388893	0.112538138620224	0.118183541651531	0.123828944682837	0.114852214919279	0.120654300081196	0.126374692044828	0.0994687391935901	4.3786083754558	-0.00174744571577524	0.686079229900131	0.0948663479272773	0.0982468417685639	0.091802234937407	0.176999762862869	0.180633842021949	0.173705797841232	0.201552169158462	0.205346330538397	0.198220501438566	0.000338270796747381	0.000367767957729187	0.000376452950416209
106	0.486333689213633	0.15	0.0994938637087469	0.094517148878079	0.104470578539415	0.169551465920558	0.486839591776861	0.463893504328092	0.50978567922563	4.02	2.97	5.44	0.102998018046006	0.108092725143828	0.113187432241649	0.110658935303907	0.11613258298981	0.121606230675714	0.113020025327751	0.118544998111975	0.124160299600874	0.0994938637087469	4.43344905505067	0.00964208156579179	0.703746849488596	0.0948663479272773	0.0982468417685639	0.091802234937407	0.176999762862869	0.180633842021949	0.173705797841232	0.201552169158462	0.205346330538397	0.198220501438566	0.000338270796747381	0.000367767957729187	0.000376452950416209
106	0.486333689213633	0.15	0.0994982899997837	0.0944470271288922	0.104549552870675	0.171044696105408	0.499192997647758	0.475788657354345	0.52259733794117	3.98	2.94	5.42	0.106665059302066	0.111911979981521	0.117158900660976	0.114726948213795	0.120370438228356	0.126013928242916	0.117056474829042	0.122923762690046	0.128623675662857	0.0994982899997837	4.40800323528071	0.00466281170745507	0.696170700352795	0.0948663479272773	0.0982468417685639	0.091802234937407	0.176999762862869	0.180633842021949	0.173705797841232	0.201552169158462	0.205346330538397	0.198220501438566	0.000338270796747381	0.000367767957729187	0.000376452950416209
106	0.486333689213633	0.15	0.099500853392829	0.0945261419528625	0.104475564832796	0.174724957914391	0.49804027507344	0.474988545525806	0.521092004621073	4	2.99	5.41	0.105948156620438	0.111089940091829	0.11623172356322	0.113888999456192	0.119416160981758	0.124943322507323	0.11632524825277	0.122045108325261	0.12760818612528	0.099500853392829	4.43224709749461	0.00238261778128275	0.696253781454479	0.0948663479272773	0.0982468417685639	0.091802234937407	0.176999762862869	0.180633842021949	0.173705797841232	0.201552169158462	0.205346330538397	0.198220501438566	0.000338270796747381	0.000367767957729187	0.000376452950416209
106	0.486333689213633	0.15	0.0995191382291366	0.0944911703301465	0.104547106128127	0.166716256555084	0.488155250629994	0.464912762789712	0.511397738470276	4	2.96	5.43	0.103670491975876	0.108853314092194	0.114036136208513	0.111436866918859	0.11700795515653	0.1225790433942	0.113727359466424	0.119474207956546	0.125186180546016	0.0995191382291366	4.43389008216015	0.00202620754349409	0.696499850537377	0.0948663479272773	0.0982468417685639	0.091802234937407	0.176999762862869	0.180633842021949	0.173705797841232	0.201552169158462	0.205346330538397	0.198220501438566	0.000338270796747381	0.000367767957729187	0.000376452950416209
106	0.486333689213633	0.15	0.0995289996230367	0.0944228632131647	0.104635136032909	0.166989003442005	0.491228501891063	0.467862621134056	0.51459438264807	3.99	2.95	5.38	0.104696088242489	0.109924794711216	0.115153501179943	0.112585186012731	0.118207887875518	0.123830589738305	0.115051127479092	0.120763734248249	0.126508038305187	0.0995289996230367	4.3922142638864	0.00536680497599262	0.695559850789718	0.0948663479272773	0.0982468417685639	0.091802234937407	0.176999762862869	0.180633842021949	0.173705797841232	0.201552169158462	0.205346330538397	0.198220501438566	0.000338270796747381	0.000367767957729187	0.000376452950416209
106	0.486333689213633	0.15	0.0995301934807223	0.0944459356283965	0.104614451333048	0.163518259291574	0.481585567371708	0.458388358339099	0.504782776404317	3.98	2.93	5.37	0.10275777453058	0.107957936210402	0.113158097890224	0.110523547116863	0.116116703615831	0.121709860114798	0.112774990359321	0.118533752741507	0.124177838913602	0.0995301934807223	4.39559326665967	-0.00922603384706594	0.680654575443335	0.0948663479272773	0.0982468417685639	0.091802234937407	0.176999762862869	0.180633842021949	0.173705797841232	0.201552169158462	0.205346330538397	0.198220501438566	0.000338270796747381	0.000367767957729187	0.000376452950416209
106	0.486333689213633	0.15	0.0995444942165276	0.0944588748694347	0.10463011356362	0.16350410040241	0.487195608947739	0.463726958457553	0.510664259437924	4	2.96	5.43	0.103403601027567	0.108636729979169	0.113869858930771	0.111149675151075	0.116774823378158	0.122399971605242	0.113458554286126	0.119179430370787	0.125003002498579	0.0995444942165276	4.42689670063116	0.000427446373885092	0.693978973254006	0.0948663479272773	0.0982468417685639	0.091802234937407	0.176999762862869	0.180633842021949	0.173705797841232	0.201552169158462	0.205346330538397	0.198220501438566	0.000338270796747381	0.000367767957729187	0.000376452950416209
106	0.486333689213633	0.15	0.0995541667579646	0.094595902139563	0.104512431376366	0.169233026000305	0.484571079106133	0.461706052558892	0.507436105653373	4.05	2.97	5.49	0.101955599426181	0.10700473723713	0.11205387504808	0.109470525664515	0.114891824479176	0.120313123293837	0.111682995105502	0.117143559695614	0.122818980897084	0.0995541667579646	4.46659105712854	-0.00422984843021674	0.693327598168797	0.0948663479272773	0.0982468417685639	0.091802234937407	0.176999762862869	0.180633842021949	0.173705797841232	0.201552169158462	0.205346330538397	0.198220501438566	0.000338270796747381	0.000367767957729187	0.000376452950416209
106	0.486333689213633	0.15	0.0995551575959356	0.0945176568975587	0.104592658294313	0.172962983516142	0.499439902861687	0.476181156892247	0.522698648831126	4.02	2.96	5.43	0.105854410938939	0.111024797919058	0.116195184899176	0.113743657865329	0.119299389766168	0.124855121667006	0.116155502153276	0.1217401937282	0.127452512911248	0.0995551575959356	4.44229394763839	0.00167774417005051	0.697193751933004	0.0948663479272773	0.0982468417685639	0.091802234937407	0.176999762862869	0.180633842021949	0.173705797841232	0.201552169158462	0.205346330538397	0.198220501438566	0.000338270796747381	0.000367767957729187	0.000376452950416209
106	0.486333689213633	0.15	0.0995560231948787	0.0944995462903752	0.104612500099382	0.168012390720665	0.493703708284385	0.470306107290193	0.517101309278576	4.06	2.96	5.45	0.103636597103301	0.108792489637613	0.113948382171925	0.111248680266836	0.116783271869338	0.122317863471841	0.113547340425885	0.119163817965091	0.124841295154238	0.0995560231948787	4.44589023777395	0.00964908491108995	0.705614108991692	0.0948663479272773	0.0982468417685639	0.091802234937407	0.176999762862869	0.180633842021949	0.173705797841232	0.201552169158462	0.205346330538397	0.198220501438566	0.000338270796747381	0.000367767957729187	0.000376452950416209
106	0.486333689213633	0.15	0.0995565936903991	0.0945605906930166	0.104552596687782	0.173006868400439	0.50098152754043	0.477654566754089	0.524308488326771	4.03	2.98	5.47	0.105807931319613	0.110975216710705	0.116142502101796	0.113647565951607	0.119197711389201	0.124747856826795	0.115976652500649	0.121621784612671	0.127282128712977	0.0995565936903991	4.46856715584613	0.0010772271168393	0.69907179636895	0.0948663479272773	0.0982468417685639	0.091802234937407	0.176999762862869	0.180633842021949	0.173705797841232	0.201552169158462	0.205346330538397	0.198220501438566	0.000338270796747381	0.000367767957729187	0.000376452950416209
106	0.486333689213633	0.15	0.0995701797323954	0.0945817284037113	0.10455863106108	0.169570397959526	0.489309314500386	0.466248372569318	0.512370256431454	3.96	2.95	5.4	0.10494264784769	0.110133178154042	0.115323708460393	0.112926653510432	0.118512077829927	0.124097502149423	0.115320174113761	0.120949039654352	0.12663374755506	0.0995701797323954	4.40455497805804	-0.0034605280853731	0.686438504207381	0.0948663479272773	0.0982468417685639	0.091802234937407	0.176999762862869	0.180633842021949	0.173705797841232	0.201552169158462	0.205346330538397	0.198220501438566	0.000338270796747381	0.000367767957729187	0.000376452950416209
106	0.486333689213633	0.15	0.0995713090942804	0.0945717413734195	0.104570876815141	0.167086266403915	0.481566602138842	0.458668306304546	0.504464897973139	3.98	2.92	5.38	0.102698409693289	0.107825466728939	0.11295252376459	0.110444443244465	0.115958208856573	0.121471974468681	0.112762966845185	0.118289738926751	0.124007786230951	0.0995713090942804	4.38637060318293	0.00324093823359729	0.691963565875499	0.0948663479272773	0.0982468417685639	0.091802234937407	0.176999762862869	0.180633842021949	0.173705797841232	0.201552169158462	0.205346330538397	0.198220501438566	0.000338270796747381	0.000367767957729187	0.000376452950416209
106	0.486333689213633	0.15	0.0995713929387211	0.0945150348756268	0.104627751001815	0.163160351906769	0.483391770016294	0.460077048769971	0.506706491262617	3.98	2.97	5.41	0.103015572149412	0.108235957202557	0.113456342255702	0.11078574464164	0.116399888536215	0.122014032430791	0.113205472206391	0.118883919692064	0.124624350803376	0.0995713929387211	4.42256505873537	-0.0101390036049463	0.683281522167862	0.0948663479272773	0.0982468417685639	0.091802234937407	0.176999762862869	0.180633842021949	0.173705797841232	0.201552169158462	0.205346330538397	0.198220501438566	0.000338270796747381	0.000367767957729187	0.000376452950416209
106	0.486333689213633	0.15	0.0995727067965334	0.0945287496350304	0.104616663958036	0.165265233690153	0.478400760220438	0.455503025005152	0.501298495435724	3.97	2.91	5.41	0.102359915623267	0.107505458278168	0.11265100093307	0.11012683546534	0.115662814328607	0.121198793191874	0.112273607260431	0.117996756256625	0.123547214077053	0.0995727067965334	4.38902292330055	-0.00293934672856143	0.685881305872233	0.0948663479272773	0.0982468417685639	0.091802234937407	0.176999762862869	0.180633842021949	0.173705797841232	0.201552169158462	0.205346330538397	0.198220501438566	0.000338270796747381	0.000367767957729187	0.000376452950416209
106	0.486333689213633	0.15	0.0995850996935438	0.0946226203562933	0.104547579030794	0.179016346973294	0.503877117541265	0.480896446093226	0.526857788989305	3.99	2.93	5.36	0.107594167950652	0.112735786782495	0.117877405614337	0.115699325967499	0.121228267215493	0.126757208463487	0.118192026422912	0.123722063096119	0.129431324454141	0.0995850996935438	4.40627184834884	-0.000485388040153091	0.690090712632743	0.0948663479272773	0.0982468417685639	0.091802234937407	0.176999762862869	0.180633842021949	0.173705797841232	0.201552169158462	0.205346330538397	0.198220501438566	0.000338270796747381	0.000367767957729187	0.000376452950416209
106	0.486333689213633	0.15	0.0995998617424811	0.0946063568519483	0.104593366633014	0.168744174719328	0.490438619116467	0.467256411816779	0.513620826416155	4.01	2.95	5.4	0.104010478592172	0.109170798311892	0.114331118031611	0.111779666686005	0.117325442708488	0.122871218730971	0.114124349766951	0.119782336351136	0.12557804809721	0.0995998617424811	4.42701802591921	-0.0109534740303042	0.682389283308437	0.0948663479272773	0.0982468417685639	0.091802234937407	0.176999762862869	0.180633842021949	0.173705797841232	0.201552169158462	0.205346330538397	0.198220501438566	0.000338270796747381	0.000367767957729187	0.000376452950416209
106	0.486333689213633	0.15	0.0996071034633551	0.0946027490208265	0.104611457905884	0.170264608044766	0.485891181524298	0.463047620756622	0.508734742291974	4	2.96	5.42	0.103337902138338	0.108435878115937	0.113533854093535	0.111089726462469	0.11657012373341	0.12205052100435	0.113324862902664	0.11904637844309	0.124576361553173	0.0996071034633551	4.42044139812352	-0.00435881338570249	0.688139716203403	0.0948663479272773	0.0982468417685639	0.091802234937407	0.176999762862869	0.180633842021949	0.173705797841232	0.201552169158462	0.205346330538397	0.198220501438566	0.000338270796747381	0.000367767957729187	0.000376452950416209
106	0.486333689213633	0.15	0.0996100581199268	0.094583042081502	0.104637074158352	0.167363468273522	0.478706350930047	0.455966702061554	0.50144599979854	3.98	2.94	5.38	0.102223596650188	0.107321619561488	0.112419642472788	0.109950086265536	0.115433439202131	0.120916792138726	0.11219874081944	0.117859739305293	0.123401692896313	0.0996100581199268	4.38707257338833	-0.00115966545791858	0.687460506582265	0.0948663479272773	0.0982468417685639	0.091802234937407	0.176999762862869	0.180633842021949	0.173705797841232	0.201552169158462	0.205346330538397	0.198220501438566	0.000338270796747381	0.000367767957729187	0.000376452950416209
106	0.486333689213633	0.15	0.099617163478241	0.0946041173405707	0.104630209615911	0.175722170483856	0.499438031321373	0.476401223048225	0.522474839594521	3.99	2.94	5.43	0.106571821114763	0.111725197075119	0.116878573035475	0.114597893859693	0.12013937776366	0.125680861667628	0.11693794285934	0.122654396843842	0.128207794304535	0.099617163478241	4.42629800874462	0.00607865937586858	0.69858258691787	0.0948663479272773	0.0982468417685639	0.091802234937407	0.176999762862869	0.180633842021949	0.173705797841232	0.201552169158462	0.205346330538397	0.198220501438566	0.000338270796747381	0.000367767957729187	0.000376452950416209
106	0.486333689213633	0.15	0.099628423012366	0.0946364202356862	0.104620425789046	0.168857394019918	0.484900687583894	0.461989494814806	0.507811880352981	4.02	2.94	5.39	0.102693828196753	0.107786667147462	0.112879506098171	0.110346801539615	0.115819170218777	0.121291538897939	0.112710673590482	0.118280804839742	0.12375994783971	0.099628423012366	4.41505060786148	0.00941762393491153	0.701575684817203	0.0948663479272773	0.0982468417685639	0.091802234937407	0.176999762862869	0.180633842021949	0.173705797841232	0.201552169158462	0.205346330538397	0.198220501438566	0.000338270796747381	0.000367767957729187	0.000376452950416209
106	0.486333689213633	0.15	0.099629044547369	0.0946723257277389	0.104585763366999	0.173737612565879	0.493992627682614	0.471049654231361	0.516935601133867	4	2.94	5.42	0.105164799329153	0.110286962517983	0.115409125706813	0.113058781528163	0.118565429499839	0.124072077471515	0.115407572033257	0.120958462410322	0.126652029452725	0.099629044547369	4.43772048726406	9.11627947582942e-05	0.693706476368775	0.0948663479272773	0.0982468417685639	0.091802234937407	0.176999762862869	0.180633842021949	0.173705797841232	0.201552169158462	0.205346330538397	0.198220501438566	0.000338270796747381	0.000367767957729187	0.000376452950416209
106	0.486333689213633	0.15	0.099640392708662	0.0946587773743677	0.104622008042956	0.174013257354867	0.493567714219845	0.470666459281903	0.516468969157787	3.98	2.95	5.4	0.105470604306496	0.110602495797908	0.11573438728932	0.113436447998217	0.118955934172833	0.124475420347448	0.115818793237122	0.121486821274768	0.127064018668597	0.099640392708662	4.42231469677864	0.00185057923642067	0.694966248926131	0.0948663479272773	0.0982468417685639	0.091802234937407	0.176999762862869	0.180633842021949	0.173705797841232	0.201552169158462	0.205346330538397	0.198220501438566	0.000338270796747381	0.000367767957729187	0.000376452950416209
106	0.486333689213633	0.15	0.0996454164864346	0.0945357791218975	0.104755053850972	0.165399502398038	0.489312997866127	0.46590436014097	0.512721635591285	3.97	2.94	5.39	0.104582045683175	0.109836607411708	0.11509116914024	0.112503142343278	0.118155687215918	0.123808232088558	0.114930105174892	0.120703181634599	0.126485175691432	0.0996454164864346	4.4027229848678	-0.00659606790021201	0.684122339966943	0.0948663479272773	0.0982468417685639	0.091802234937407	0.176999762862869	0.180633842021949	0.173705797841232	0.201552169158462	0.205346330538397	0.198220501438566	0.000338270796747381	0.000367767957729187	0.000376452950416209
106	0.486333689213633	0.15	0.0996459283579467	0.0945347807584964	0.104757075957397	0.169295150621585	0.501599698228424	0.47793638523156	0.525263011225288	4.02	2.97	5.41	0.106097047264301	0.111350063596677	0.116603079929053	0.113986130431197	0.119629746537948	0.125273362644698	0.116413603212082	0.122255560298254	0.127844168656156	0.0996459283579467	4.42889478846456	-0.00557681865185039	0.689724936817514	0.0948663479272773	0.0982468417685639	0.091802234937407	0.176999762862869	0.180633842021949	0.173705797841232	0.201552169158462	0.205346330538397	0.198220501438566	0.000338270796747381	0.000367767957729187	0.000376452950416209
106	0.486333689213633	0.15	0.0996491803940754	0.0946615859267406	0.10463677486141	0.164695509882022	0.480607580464031	0.457556604769756	0.503658556158306	4	2.95	5.43	0.102010412581296	0.107149535296305	0.112288658011313	0.109649971636789	0.115173963214507	0.120697954792226	0.111901260937157	0.117536648029939	0.123218584701584	0.0996491803940754	4.43199999580837	0.00159978411221436	0.695294354323031	0.0948663479272773	0.0982468417685639	0.091802234937407	0.176999762862869	0.180633842021949	0.173705797841232	0.201552169158462	0.205346330538397	0.198220501438566	0.000338270796747381	0.000367767957729187	0.000376452950416209
106	0.486333689213633	0.15	0.0996626659974118	0.0946106694143596	0.104714662580464	0.164005123746254	0.481119490607727	0.457985890790718	0.504253090424735	4.01	2.96	5.42	0.101859134168923	0.107004201942741	0.11214926971656	0.109456750930011	0.114985586477571	0.120514422025131	0.111808805387409	0.117349254833425	0.122985581293654	0.0996626659974118	4.41369386681085	-0.00623068236640039	0.686281742980259	0.0948663479272773	0.0982468417685639	0.091802234937407	0.176999762862869	0.180633842021949	0.173705797841232	0.201552169158462	0.205346330538397	0.198220501438566	0.000338270796747381	0.000367767957729187	0.000376452950416209
106	0.486333689213633	0.15	0.0996667860817414	0.094626008318605	0.104707563844878	0.170420090865856	0.490599484908459	0.467547253405237	0.513651716411681	4.04	2.98	5.47	0.1033777925361	0.10847479350975	0.113571794483401	0.111013831106561	0.116487323926996	0.121960816747432	0.113347047239313	0.118919346511859	0.124475731685379	0.0996667860817414	4.45058173523345	0.00115400678312083	0.697708389663238	0.0948663479272773	0.0982468417685639	0.091802234937407	0.176999762862869	0.180633842021949	0.173705797841232	0.201552169158462	0.205346330538397	0.198220501438566	0.000338270796747381	0.000367767957729187	0.000376452950416209
106	0.486333689213633	0.15	0.0996690411848066	0.0946565191427232	0.10468156322689	0.168931301280987	0.490213125724929	0.467057021140526	0.513369230309333	4.02	2.98	5.45	0.103834041379531	0.108982003647038	0.114129965914545	0.111573691895653	0.117105376382688	0.122637060869723	0.113913144543051	0.11951803109996	0.125217929735964	0.0996690411848066	4.45268788387712	-0.00428769675237277	0.692264874608575	0.0948663479272773	0.0982468417685639	0.091802234937407	0.176999762862869	0.180633842021949	0.173705797841232	0.201552169158462	0.205346330538397	0.198220501438566	0.000338270796747381	0.000367767957729187	0.000376452950416209
106	0.486333689213633	0.15	0.099673397604035	0.0946852115871503	0.10466158362092	0.170315210785283	0.489208457502566	0.466213057401936	0.512203857603196	3.99	2.95	5.39	0.104159343842855	0.109296878598387	0.11443441335392	0.111987114347362	0.117510744498099	0.123034374648836	0.114348832933087	0.11996225663388	0.125621890741416	0.099673397604035	4.41055250292793	-0.00466124540196392	0.687657657234465	0.0948663479272773	0.0982468417685639	0.091802234937407	0.176999762862869	0.180633842021949	0.173705797841232	0.201552169158462	0.205346330538397	0.198220501438566	0.000338270796747381	0.000367767957729187	0.000376452950416209
106	0.486333689213633	0.15	0.0996795756774726	0.0946715627224882	0.104687588632457	0.170925513124974	0.492683391195647	0.469574536641805	0.515792245749489	4.01	2.98	5.4	0.104645840468106	0.109795705544557	0.114945570621007	0.112477310996948	0.118012580943705	0.123547850890462	0.114905314684029	0.120533116196202	0.126178350777698	0.0996795756774726	4.42005634353221	-0.00409766560025904	0.68968229293648	0.0948663479272773	0.0982468417685639	0.091802234937407	0.176999762862869	0.180633842021949	0.173705797841232	0.201552169158462	0.205346330538397	0.198220501438566	0.000338270796747381	0.000367767957729187	0.000376452950416209
106	0.486333689213633	0.15	0.0996878072414565	0.0947090336646488	0.104666580818264	0.170662300914943	0.49463088429575	0.471409115159088	0.517852653432413	4.02	2.98	5.45	0.104832384529426	0.109996462510325	0.115160540491224	0.112650267080793	0.118199456545343	0.123748646009892	0.11497115152506	0.120764170435348	0.126288295021186	0.0996878072414565	4.46300677451052	-0.011828257139956	0.685565892330874	0.0948663479272773	0.0982468417685639	0.091802234937407	0.176999762862869	0.180633842021949	0.173705797841232	0.201552169158462	0.205346330538397	0.198220501438566	0.000338270796747381	0.000367767957729187	0.000376452950416209
106	0.486333689213633	0.15	0.0996913223616426	0.0947297311910388	0.104652913532246	0.174565224348306	0.488543519835656	0.465918814045495	0.511168225625818	4	2.93	5.41	0.103993708769283	0.109043573668499	0.114093438567715	0.111796600093784	0.117225368173571	0.122654136253358	0.114125297515739	0.11963844439324	0.125169369970644	0.0996913223616426	4.40771407632749	-0.00120337697930464	0.689367767804689	0.0948663479272773	0.0982468417685639	0.091802234937407	0.176999762862869	0.180633842021949	0.173705797841232	0.201552169158462	0.205346330538397	0.198220501438566	0.000338270796747381	0.000367767957729187	0.000376452950416209
106	0.486333689213633	0.15	0.0997058373673495	0.0947084158870278	0.104703258847671	0.168213308127445	0.492593238047654	0.469265027754395	0.515921448340913	3.96	2.94	5.38	0.105775897294763	0.111034252872332	0.116292608449901	0.1138427086234	0.119502083369116	0.125161458114832	0.116232857995533	0.121992170753187	0.127794667935354	0.0997058373673495	4.39442814376125	0.00472732065629421	0.694185773591675	0.0948663479272773	0.0982468417685639	0.091802234937407	0.176999762862869	0.180633842021949	0.173705797841232	0.201552169158462	0.205346330538397	0.198220501438566	0.000338270796747381	0.000367767957729187	0.000376452950416209
106	0.486333689213633	0.15	0.0997196572547096	0.0947011835494409	0.104738130959978	0.17090646530091	0.495226289124049	0.471996601100863	0.518455977147234	4	2.93	5.39	0.105273873656443	0.110455011055161	0.115636148453879	0.113163318758933	0.118732741471527	0.124302164184121	0.115460139189236	0.121256349799137	0.126885193992757	0.0997196572547096	4.40893648895876	-0.00490011311172136	0.687545956888233	0.0948663479272773	0.0982468417685639	0.091802234937407	0.176999762862869	0.180633842021949	0.173705797841232	0.201552169158462	0.205346330538397	0.198220501438566	0.000338270796747381	0.000367767957729187	0.000376452950416209
106	0.486333689213633	0.15	0.0997384868179138	0.0947751280397998	0.104701845596028	0.175274158434617	0.50018396433655	0.477077005626209	0.523290923046891	4.05	2.99	5.43	0.105288061322717	0.110387629855647	0.115487198388577	0.113041024158001	0.118516103122172	0.123991182086342	0.115485045425962	0.121182673209384	0.126716443546479	0.0997384868179138	4.46605659474526	0.00114575170874293	0.699505869359283	0.0948663479272773	0.0982468417685639	0.091802234937407	0.176999762862869	0.180633842021949	0.173705797841232	0.201552169158462	0.205346330538397	0.198220501438566	0.000338270796747381	0.000367767957729187	0.000376452950416209
106	0.486333689213633	0.15	0.0997502756009687	0.0946542815092097	0.104846269692728	0.165428937941685	0.48793466348619	0.464594453441247	0.511274873531134	4.01	2.97	5.45	0.10332592114214	0.108516789618252	0.113707658094364	0.111032572767183	0.116610606579298	0.122188640391413	0.113419372063709	0.119024479475775	0.124713560075898	0.0997502756009687	4.42930278488297	-0.0105769814418154	0.68404367999966	0.0948663479272773	0.0982468417685639	0.091802234937407	0.176999762862869	0.180633842021949	0.173705797841232	0.201552169158462	0.205346330538397	0.198220501438566	0.000338270796747381	0.000367767957729187	0.000376452950416209
106	0.486333689213633	0.15	0.0997552932844055	0.0947880601924104	0.104722526376401	0.171942259842483	0.493930823909606	0.470846227162589	0.517015420656622	3.99	2.96	5.37	0.105332942539468	0.110497194395861	0.115661446252255	0.113266185714481	0.118819387739797	0.124372589765112	0.115714405363542	0.121421767722288	0.126988440021103	0.0997552932844055	4.42516776576451	-0.00255882259293426	0.68980221023199	0.0948663479272773	0.0982468417685639	0.091802234937407	0.176999762862869	0.180633842021949	0.173705797841232	0.201552169158462	0.205346330538397	0.198220501438566	0.000338270796747381	0.000367767957729187	0.000376452950416209
106	0.486333689213633	0.15	0.0997603585285054	0.0946253384721207	0.10489537858489	0.163095714691124	0.48998122119868	0.466343085341751	0.513619357055608	3.99	2.98	5.46	0.104206904900844	0.109488975232113	0.114771045563383	0.11204055606063	0.117719700812409	0.123398845564188	0.114433462906231	0.120173750997719	0.125927275572041	0.0997603585285054	4.43693289670906	0.000300345597104906	0.695692959139271	0.0948663479272773	0.0982468417685639	0.091802234937407	0.176999762862869	0.180633842021949	0.173705797841232	0.201552169158462	0.205346330538397	0.198220501438566	0.000338270796747381	0.000367767957729187	0.000376452950416209
106	0.486333689213633	0.15	0.0997651964294379	0.094774566183637	0.104755826675239	0.165795514409486	0.48469527225724	0.461540750060011	0.50784979445447	4.01	2.95	5.43	0.102687529040532	0.107839144949287	0.112990760858041	0.110351617814766	0.115887724829932	0.121423831845098	0.112602556007732	0.118286868277937	0.1238670865367	0.0997651964294379	4.43035755843468	-0.00693768614353347	0.686670549194815	0.0948663479272773	0.0982468417685639	0.091802234937407	0.176999762862869	0.180633842021949	0.173705797841232	0.201552169158462	0.205346330538397	0.198220501438566	0.000338270796747381	0.000367767957729187	0.000376452950416209
106	0.486333689213633	0.15	0.0997883994976487	0.0947050757582777	0.10487172323702	0.165576932842543	0.489039199898813	0.465658684843948	0.512419714953677	4.01	2.93	5.42	0.103736684722843	0.108945257434672	0.1141538301465	0.111495584222725	0.11709372782085	0.122691871418975	0.113769320815845	0.11945992164483	0.125227024640978	0.0997883994976487	4.40942616828806	-0.00780627231126983	0.683698168606984	0.0948663479272773	0.0982468417685639	0.091802234937407	0.176999762862869	0.180633842021949	0.173705797841232	0.201552169158462	0.205346330538397	0.198220501438566	0.000338270796747381	0.000367767957729187	0.000376452950416209
106	0.486333689213633	0.15	0.0998027113971565	0.0947966393806325	0.104808783413681	0.16898875793552	0.48852647108691	0.465454759630546	0.511598182543273	3.98	2.95	5.38	0.104396602711785	0.109571344713999	0.114746086716214	0.112293076873757	0.117859232154315	0.123425387434874	0.114670946384214	0.120405285935453	0.126111074559751	0.0998027113971565	4.38751732301291	-0.00334033489211217	0.686659012507559	0.0948663479272773	0.0982468417685639	0.091802234937407	0.176999762862869	0.180633842021949	0.173705797841232	0.201552169158462	0.205346330538397	0.198220501438566	0.000338270796747381	0.000367767957729187	0.000376452950416209
106	0.486333689213633	0.15	0.0998133456957006	0.0947688462931531	0.104857845098248	0.165099010450812	0.487051645118178	0.463725797441968	0.510377492794388	3.97	2.94	5.37	0.104083316628145	0.109318806227161	0.114554295826177	0.111965423902903	0.117597390977774	0.123229358052645	0.114345539537135	0.120007838378297	0.125860567396472	0.0998133456957006	4.40612876239315	0.00521667179274142	0.696225899765136	0.0948663479272773	0.0982468417685639	0.091802234937407	0.176999762862869	0.180633842021949	0.173705797841232	0.201552169158462	0.205346330538397	0.198220501438566	0.000338270796747381	0.000367767957729187	0.000376452950416209
106	0.486333689213633	0.15	0.0998213662653268	0.0948286066457918	0.104814125884862	0.172005406022177	0.497854781166265	0.474591950875812	0.521117611456719	4.08	3.04	5.45	0.10405889788932	0.109159499526882	0.114260101164444	0.111638322825359	0.117110441248364	0.122582559671368	0.114133872300977	0.119754064143884	0.125330500040946	0.0998213662653268	4.48298976897926	0.00495145757804588	0.706409668756716	0.0948663479272773	0.0982468417685639	0.091802234937407	0.176999762862869	0.180633842021949	0.173705797841232	0.201552169158462	0.205346330538397	0.198220501438566	0.000338270796747381	0.000367767957729187	0.000376452950416209
106	0.486333689213633	0.15	0.0998301943178527	0.0946995282114282	0.104960860424277	0.167119533702467	0.49551061354837	0.471952101347288	0.519069125749452	4.02	2.95	5.36	0.104739031394067	0.109967307191511	0.115195582988955	0.112523481416422	0.118140334911278	0.123757188406134	0.114913495836163	0.120727252811071	0.126390553939746	0.0998301943178527	4.41018111079166	0.00347554604160412	0.695800462388514	0.0948663479272773	0.0982468417685639	0.091802234937407	0.176999762862869	0.180633842021949	0.173705797841232	0.201552169158462	0.205346330538397	0.198220501438566	0.000338270796747381	0.000367767957729187	0.000376452950416209
106	0.486333689213633	0.15	0.0998413506463149	0.094876575220359	0.104806126072271	0.175283131423926	0.493796723503712	0.470985543635921	0.516607903371502	3.98	2.96	5.47	0.105641606006807	0.110758131787069	0.11587465756733	0.113632815163191	0.11913637810816	0.12463994105313	0.11597023993549	0.121498576991923	0.127168161470014	0.0998413506463149	4.43174649068794	-0.00752358537028732	0.686037449597881	0.0948663479272773	0.0982468417685639	0.091802234937407	0.176999762862869	0.180633842021949	0.173705797841232	0.201552169158462	0.205346330538397	0.198220501438566	0.000338270796747381	0.000367767957729187	0.000376452950416209
106	0.486333689213633	0.15	0.099855040084729	0.0947684023659724	0.104941677803486	0.164535530212299	0.486387983395345	0.463046193813108	0.509729772977582	4	2.98	5.45	0.10330294791486	0.108510367186784	0.113717786458709	0.111047842585003	0.116645675824567	0.122243509064131	0.113387463696199	0.119062845181907	0.124916450733508	0.099855040084729	4.44086300900421	-0.00059198905315618	0.695059841389083	0.0948663479272773	0.0982468417685639	0.091802234937407	0.176999762862869	0.180633842021949	0.173705797841232	0.201552169158462	0.205346330538397	0.198220501438566	0.000338270796747381	0.000367767957729187	0.000376452950416209
106	0.486333689213633	0.15	0.0998551542607702	0.094842069540423	0.104868238981117	0.17103080346927	0.494421205371532	0.4712394517677	0.517602958975363	3.99	2.95	5.35	0.105376782928652	0.110560598944592	0.115744414960533	0.113307825060871	0.118881794031623	0.124455763002374	0.1157570516639	0.121469441423672	0.12725013626183	0.0998551542607702	4.40017806154936	0.000475463946026071	0.691270764493091	0.0948663479272773	0.0982468417685639	0.091802234937407	0.176999762862869	0.180633842021949	0.173705797841232	0.201552169158462	0.205346330538397	0.198220501438566	0.000338270796747381	0.000367767957729187	0.000376452950416209
106	0.486333689213633	0.15	0.09986209143767	0.0948749533924095	0.104849229482931	0.169272945337302	0.492232287068689	0.469009054752335	0.515455519385044	3.99	2.97	5.44	0.104808676269611	0.109998333512079	0.115187990754548	0.11268831835325	0.118268140256345	0.12384796215944	0.115085007407726	0.120692370539473	0.126492431834424	0.09986209143767	4.43569032998868	0.00820257786475756	0.702931555855824	0.0948663479272773	0.0982468417685639	0.091802234937407	0.176999762862869	0.180633842021949	0.173705797841232	0.201552169158462	0.205346330538397	0.198220501438566	0.000338270796747381	0.000367767957729187	0.000376452950416209
106	0.486333689213633	0.15	0.0998667605781477	0.0948837682209097	0.104849752935386	0.172402898199808	0.495131985828647	0.472028614933962	0.518235356723333	3.99	2.92	5.41	0.105490857347537	0.110654091791787	0.115817326236036	0.113422709390154	0.118974167162026	0.124525624933897	0.115772064193834	0.121326053474097	0.127052787281446	0.0998667605781477	4.4168462533059	-0.00515581779242171	0.686701484554104	0.0948663479272773	0.0982468417685639	0.091802234937407	0.176999762862869	0.180633842021949	0.173705797841232	0.201552169158462	0.205346330538397	0.198220501438566	0.000338270796747381	0.000367767957729187	0.000376452950416209
106	0.486333689213633	0.15	0.099876376142665	0.0948404925308895	0.10491225975444	0.165540778729535	0.489354076739802	0.465955446160485	0.512752707319119	3.97	2.96	5.42	0.104589621307926	0.109841741294033	0.11509386128014	0.112510804334723	0.11816069804989	0.123810591765057	0.114921178041084	0.120637044690102	0.126398288084683	0.099876376142665	4.4321982946399	-0.00086249980964547	0.693224178930961	0.0948663479272773	0.0982468417685639	0.091802234937407	0.176999762862869	0.180633842021949	0.173705797841232	0.201552169158462	0.205346330538397	0.198220501438566	0.000338270796747381	0.000367767957729187	0.000376452950416209
106	0.486333689213633	0.15	0.0998901305728831	0.0947525753918405	0.105027685753926	0.161852535108149	0.485447148551277	0.461920525883054	0.508973771219499	4.02	2.95	5.41	0.102679512768201	0.107909204927986	0.113138897087771	0.110331545048913	0.115950971948823	0.121570398848733	0.112577393307038	0.118409463367425	0.124137186867729	0.0998901305728831	4.42758826596572	-0.00322736607737202	0.690902839910493	0.0948663479272773	0.0982468417685639	0.091802234937407	0.176999762862869	0.180633842021949	0.173705797841232	0.201552169158462	0.205346330538397	0.198220501438566	0.000338270796747381	0.000367767957729187	0.000376452950416209
106	0.486333689213633	0.15	0.0998931333883599	0.0948346252091047	0.104951641567615	0.163764411703632	0.480851303570285	0.457710282167947	0.503992324972623	3.99	2.96	5.37	0.102356400728841	0.107531359108	0.112706317487159	0.110060736332206	0.115625212277464	0.121189688222722	0.112373437173665	0.118148007057698	0.123800187798185	0.0998931333883599	4.40306562781972	-0.00616526687209367	0.684544173156081	0.0948663479272773	0.0982468417685639	0.091802234937407	0.176999762862869	0.180633842021949	0.173705797841232	0.201552169158462	0.205346330538397	0.198220501438566	0.000338270796747381	0.000367767957729187	0.000376452950416209
106	0.486333689213633	0.15	0.0998955824571346	0.09490563717524	0.104885527739029	0.173723479986911	0.491279425804893	0.468461340978184	0.514097510631601	4	2.93	5.4	0.104553881964849	0.109646552669872	0.114739223374896	0.112397893328901	0.117872634657538	0.123347375986175	0.114710169783143	0.120323439289018	0.125862739835518	0.0998955824571346	4.40857291657056	-0.00326674211981917	0.687067078806672	0.0948663479272773	0.0982468417685639	0.091802234937407	0.176999762862869	0.180633842021949	0.173705797841232	0.201552169158462	0.205346330538397	0.198220501438566	0.000338270796747381	0.000367767957729187	0.000376452950416209
106	0.486333689213633	0.15	0.0999058856979584	0.0948773765769568	0.10493439481896	0.170282221605063	0.491057304297395	0.467972303845941	0.51414230474885	3.99	2.96	5.38	0.104568925366912	0.109727294076908	0.114885662786903	0.112429537222947	0.117975668684613	0.12352180014628	0.114845289903848	0.120597460795761	0.126175312751526	0.0999058856979584	4.4025543333093	0.0044929141159786	0.695642172461558	0.0948663479272773	0.0982468417685639	0.091802234937407	0.176999762862869	0.180633842021949	0.173705797841232	0.201552169158462	0.205346330538397	0.198220501438566	0.000338270796747381	0.000367767957729187	0.000376452950416209
106	0.486333689213633	0.15	0.0999072919323117	0.0948396412516651	0.104974942612958	0.168003381727038	0.487891933723452	0.464769019157038	0.511014848289866	4	2.94	5.39	0.103718998687846	0.108879165236647	0.114039331785448	0.111499029240382	0.117046263288038	0.122593497335693	0.113794715624988	0.119411469123952	0.125223161359223	0.0999072919323117	4.41674047218651	-0.00662353142138525	0.68582706411342	0.0948663479272773	0.0982468417685639	0.091802234937407	0.176999762862869	0.180633842021949	0.173705797841232	0.201552169158462	0.205346330538397	0.198220501438566	0.000338270796747381	0.000367767957729187	0.000376452950416209
106	0.486333689213633	0.15	0.099909994325583	0.094915085980926	0.10490490267024	0.166118933808237	0.485199149262425	0.462047619777816	0.508350678747033	3.96	2.94	5.41	0.103951680637566	0.109160322120045	0.114368963602524	0.1118545840515	0.117459211344899	0.123063838638299	0.114114490657994	0.119852968299551	0.125637414431154	0.099909994325583	4.41621154326689	0.0012151062443816	0.692498154984588	0.0948663479272773	0.0982468417685639	0.091802234937407	0.176999762862869	0.180633842021949	0.173705797841232	0.201552169158462	0.205346330538397	0.198220501438566	0.000338270796747381	0.000367767957729187	0.000376452950416209
106	0.486333689213633	0.15	0.0999144651146333	0.0948952174883106	0.104933712740956	0.167823502523113	0.489795118466883	0.466567057725815	0.513023179207951	4.03	2.97	5.4	0.103340572523361	0.108485387305805	0.113630202088249	0.110995998904861	0.11652193941413	0.122047879923399	0.113362925798219	0.119057341174357	0.124706108480624	0.0999144651146333	4.42906897548917	0.00114168472077291	0.695980733834619	0.0948663479272773	0.0982468417685639	0.091802234937407	0.176999762862869	0.180633842021949	0.173705797841232	0.201552169158462	0.205346330538397	0.198220501438566	0.000338270796747381	0.000367767957729187	0.000376452950416209
106	0.486333689213633	0.15	0.0999169989748735	0.0948220218471433	0.105011976102604	0.164138538919416	0.482279799507444	0.459101684747166	0.505457914267721	4.01	2.96	5.45	0.102193690194141	0.107353020159136	0.112512350124132	0.109826977567261	0.115371680134036	0.120916382700811	0.112046557095891	0.117786227816396	0.123348471470728	0.0999169989748735	4.414325834187	-0.00275407283283165	0.690390515343452	0.0948663479272773	0.0982468417685639	0.091802234937407	0.176999762862869	0.180633842021949	0.173705797841232	0.201552169158462	0.205346330538397	0.198220501438566	0.000338270796747381	0.000367767957729187	0.000376452950416209
106	0.486333689213633	0.15	0.0999174575727739	0.0949289536170401	0.104905961528508	0.176815421650203	0.498950738729208	0.476022886175232	0.521878591283184	3.98	2.94	5.41	0.106615496882591	0.111750679377983	0.116885861873375	0.114660887043222	0.120183579309046	0.12570627157487	0.117031886959069	0.12263346373137	0.128277853527015	0.0999174575727739	4.41180853753097	1.22799651509312e-05	0.691160050664199	0.0948663479272773	0.0982468417685639	0.091802234937407	0.176999762862869	0.180633842021949	0.173705797841232	0.201552169158462	0.205346330538397	0.198220501438566	0.000338270796747381	0.000367767957729187	0.000376452950416209
106	0.486333689213633	0.15	0.0999349588513338	0.0948719524018645	0.104997965300803	0.168491105904415	0.492916928089968	0.469596535347256	0.51623732083268	4.02	2.95	5.42	0.104348033415277	0.10953000759525	0.114711981775222	0.112119734180928	0.117687654807459	0.123255575433991	0.114487089855811	0.12018825851228	0.125771670117683	0.0999349588513338	4.43114756134657	-0.00395412660620578	0.690738039183926	0.0948663479272773	0.0982468417685639	0.091802234937407	0.176999762862869	0.180633842021949	0.173705797841232	0.201552169158462	0.205346330538397	0.198220501438566	0.000338270796747381	0.000367767957729187	0.000376452950416209
106	0.486333689213633	0.15	0.0999350918602062	0.0948356255756287	0.105034558144784	0.163877164107599	0.482411708440383	0.459205145116877	0.505618271763889	4	2.97	5.43	0.102498840457563	0.107678760275445	0.112858680093328	0.110190020233081	0.11575862439475	0.121327228556418	0.112441087813932	0.118232656481041	0.123794873310857	0.0999350918602062	4.41599983613063	-0.00771537710262984	0.685445982704642	0.0948663479272773	0.0982468417685639	0.091802234937407	0.176999762862869	0.180633842021949	0.173705797841232	0.201552169158462	0.205346330538397	0.198220501438566	0.000338270796747381	0.000367767957729187	0.000376452950416209
106	0.486333689213633	0.15	0.0999393801560679	0.0949581853290449	0.104920574983091	0.168152469519313	0.486929581480168	0.4638645756898	0.509994587270536	3.99	2.97	5.41	0.103763023002459	0.108922491631463	0.114081960260467	0.111577021412577	0.117125029990568	0.122673038568559	0.113978784135907	0.119564082983197	0.125302108794494	0.0999393801560679	4.41914011566129	-0.00401997651791134	0.688464879851461	0.0948663479272773	0.0982468417685639	0.091802234937407	0.176999762862869	0.180633842021949	0.173705797841232	0.201552169158462	0.205346330538397	0.198220501438566	0.000338270796747381	0.000367767957729187	0.000376452950416209
106	0.486333689213633	0.15	0.099943880352756	0.0949593042004617	0.10492845650505	0.171693332192897	0.48851635269431	0.465664830338657	0.511367875049962	4.01	2.96	5.44	0.103676074093487	0.108763759421088	0.113851444748688	0.111422749850695	0.116890587001484	0.122358424152273	0.113778247382334	0.119301470586106	0.124837921901802	0.099943880352756	4.440643247031	-0.0099155390905864	0.684918253017288	0.0948663479272773	0.0982468417685639	0.091802234937407	0.176999762862869	0.180633842021949	0.173705797841232	0.201552169158462	0.205346330538397	0.198220501438566	0.000338270796747381	0.000367767957729187	0.000376452950416209
106	0.486333689213633	0.15	0.09994755357604	0.0948735268202376	0.105021580331842	0.167605738981248	0.492267403367781	0.468903879727425	0.515630927008137	4.01	2.95	5.42	0.104474623296581	0.10968015781386	0.114885692331138	0.112290578145813	0.117885549078073	0.123480520010333	0.114586414574933	0.120321219661219	0.126074598159835	0.09994755357604	4.41553391456199	-0.00289092382312105	0.690445225643406	0.0948663479272773	0.0982468417685639	0.091802234937407	0.176999762862869	0.180633842021949	0.173705797841232	0.201552169158462	0.205346330538397	0.198220501438566	0.000338270796747381	0.000367767957729187	0.000376452950416209
106	0.486333689213633	0.15	0.0999479251010547	0.0948953781957647	0.105000472006345	0.165419362713232	0.48580214131793	0.462563133969975	0.509041148665886	3.98	2.94	5.41	0.103665300400618	0.108873408225948	0.114081516051277	0.111496114713543	0.117097639865058	0.122699165016574	0.113771192200602	0.119597034390517	0.125206562915171	0.0999479251010547	4.40000847803891	0.00337757116831669	0.69351356231124	0.0948663479272773	0.0982468417685639	0.091802234937407	0.176999762862869	0.180633842021949	0.173705797841232	0.201552169158462	0.205346330538397	0.198220501438566	0.000338270796747381	0.000367767957729187	0.000376452950416209
106	0.486333689213633	0.15	0.0999490655830625	0.0949428381190754	0.10495529304705	0.171530479638909	0.494354361289264	0.47121650312971	0.517492219448818	4.01	2.97	5.41	0.105001474328154	0.110157298038513	0.115313121748873	0.112858282691845	0.118399894498119	0.123941506304393	0.115216184015299	0.120902202590346	0.126653499214081	0.0999490655830625	4.43122439909791	-0.0032909277430861	0.690530544105637	0.0948663479272773	0.0982468417685639	0.091802234937407	0.176999762862869	0.180633842021949	0.173705797841232	0.201552169158462	0.205346330538397	0.198220501438566	0.000338270796747381	0.000367767957729187	0.000376452950416209
106	0.486333689213633	0.15	0.0999551375723666	0.0949568512697742	0.104953423874959	0.168826850557093	0.492184200711974	0.468926336554081	0.515442064869867	3.99	2.94	5.45	0.104928725150674	0.110132992528252	0.115337259905829	0.112834679227892	0.11843106705517	0.124027454882449	0.115101728455381	0.120802328294849	0.12653679096947	0.0999551375723666	4.43234229799678	0.000139403502789871	0.693652547730777	0.0948663479272773	0.0982468417685639	0.091802234937407	0.176999762862869	0.180633842021949	0.173705797841232	0.201552169158462	0.205346330538397	0.198220501438566	0.000338270796747381	0.000367767957729187	0.000376452950416209
106	0.486333689213633	0.15	0.0999558985160872	0.0949514049726088	0.104960392059566	0.169516145654086	0.495466078694146	0.472110471811122	0.51882168557717	3.99	2.96	5.4	0.105633928530419	0.11085970651158	0.116085484492741	0.113592107045078	0.119211581205399	0.124831055365719	0.11604167487244	0.121725235692864	0.127544236398626	0.0999558985160872	4.43284699089937	-0.00396574472336136	0.690044875375497	0.0948663479272773	0.0982468417685639	0.091802234937407	0.176999762862869	0.180633842021949	0.173705797841232	0.201552169158462	0.205346330538397	0.198220501438566	0.000338270796747381	0.000367767957729187	0.000376452950416209
106	0.486333689213633	0.15	0.0999605080763038	0.0949097021017218	0.105011314050886	0.165910448805646	0.483583879224819	0.460492043783508	0.506675714666131	4.03	2.98	5.43	0.102083784865652	0.107202878654929	0.112321972444207	0.10965706850043	0.115155932194107	0.120654795887785	0.111923481163831	0.11759023451134	0.123255855219122	0.0999605080763038	4.44417879888647	-0.00549821660832853	0.690625348380548	0.0948663479272773	0.0982468417685639	0.091802234937407	0.176999762862869	0.180633842021949	0.173705797841232	0.201552169158462	0.205346330538397	0.198220501438566	0.000338270796747381	0.000367767957729187	0.000376452950416209
106	0.486333689213633	0.15	0.099965498144079	0.0949943638318961	0.104936632456262	0.175758455713287	0.493699801271168	0.470930523434288	0.516469079108047	4.01	2.94	5.4	0.104872133065713	0.109942653272613	0.115013173479513	0.112711119602339	0.118160651263222	0.123610182924105	0.115134887252498	0.120645141530485	0.12615806345093	0.099965498144079	4.42489208841712	0.00840857297434769	0.700750248345292	0.0948663479272773	0.0982468417685639	0.091802234937407	0.176999762862869	0.180633842021949	0.173705797841232	0.201552169158462	0.205346330538397	0.198220501438566	0.000338270796747381	0.000367767957729187	0.000376452950416209
106	0.486333689213633	0.15	0.099970886211123	0.0949202593417766	0.105021513080469	0.168353545548148	0.491730781969344	0.468455079333793	0.515006484604896	4.02	2.98	5.4	0.104092318729719	0.109264259358143	0.114436199986567	0.111844717436949	0.117401844468471	0.122958971499993	0.114286568443233	0.120017380366335	0.125611441012518	0.099970886211123	4.42146496633017	0.00946364491190992	0.703402471804514	0.0948663479272773	0.0982468417685639	0.091802234937407	0.176999762862869	0.180633842021949	0.173705797841232	0.201552169158462	0.205346330538397	0.198220501438566	0.000338270796747381	0.000367767957729187	0.000376452950416209
106	0.486333689213633	0.15	0.0999802202861573	0.0949803819766759	0.104980058595639	0.170026767751034	0.491781062364589	0.468641115239575	0.514921009489604	4.02	2.95	5.44	0.104026633653357	0.109163124507561	0.114299615361765	0.111760906293981	0.11727928993167	0.122797673569359	0.114005183785366	0.119705365670052	0.125376651107217	0.0999802202861573	4.42736801981495	0.00322518510126757	0.696389496008066	0.0948663479272773	0.0982468417685639	0.091802234937407	0.176999762862869	0.180633842021949	0.173705797841232	0.201552169158462	0.205346330538397	0.198220501438566	0.000338270796747381	0.000367767957729187	0.000376452950416209
106	0.486333689213633	0.15	0.099990578288858	0.0949243134270489	0.105056843150667	0.166206634606652	0.482979032762583	0.459940729811991	0.506017335713174	4	2.95	5.41	0.102663721519764	0.107806118713799	0.112948515907834	0.11036735951496	0.115895629788832	0.121423900062704	0.112692207377768	0.118275895181925	0.123950307635219	0.099990578288858	4.40919603361748	-0.00245271575618948	0.689274654402923	0.0948663479272773	0.0982468417685639	0.091802234937407	0.176999762862869	0.180633842021949	0.173705797841232	0.201552169158462	0.205346330538397	0.198220501438566	0.000338270796747381	0.000367767957729187	0.000376452950416209
106	0.486333689213633	0.15	0.0999907674962003	0.094996469636021	0.10498506535638	0.17248727724753	0.498158152468075	0.474920448418241	0.521395856517909	4.01	2.98	5.41	0.10581269528768	0.110990076270116	0.116167457252551	0.113728448999195	0.119293145252414	0.124857841505633	0.116234725890399	0.121853029294057	0.127575137264466	0.0999907674962003	4.43399333473632	-0.00020169210280392	0.694577099626302	0.0948663479272773	0.0982468417685639	0.091802234937407	0.176999762862869	0.180633842021949	0.173705797841232	0.201552169158462	0.205346330538397	0.198220501438566	0.000338270796747381	0.000367767957729187	0.000376452950416209
106	0.486333689213633	0.15	0.0999942093284421	0.0949400404670291	0.105048378189855	0.164913314848081	0.486244442660352	0.462941555210568	0.509547330110137	3.99	2.94	5.39	0.103647489052471	0.108864747569572	0.114082006086673	0.111464142293856	0.117074864280953	0.122685586268049	0.113816722482034	0.119468259660425	0.125230478917138	0.0999942093284421	4.4028073280829	0.000897588511920834	0.69198134093376	0.0948663479272773	0.0982468417685639	0.091802234937407	0.176999762862869	0.180633842021949	0.173705797841232	0.201552169158462	0.205346330538397	0.198220501438566	0.000338270796747381	0.000367767957729187	0.000376452950416209
106	0.486333689213633	0.15	0.0999990097187113	0.0949410082943798	0.105057011143043	0.166404948666564	0.4847873137556	0.461679287123655	0.507895340387545	3.98	2.92	5.41	0.103478230705838	0.108657535425949	0.11383684014606	0.111296290458627	0.116866905636054	0.12243752081348	0.113571364329118	0.119210060615296	0.124925474912263	0.0999990097187113	4.40068568760748	-0.00108107629546925	0.689023027478962	0.0948663479272773	0.0982468417685639	0.091802234937407	0.176999762862869	0.180633842021949	0.173705797841232	0.201552169158462	0.205346330538397	0.198220501438566	0.000338270796747381	0.000367767957729187	0.000376452950416209
106	0.486333689213633	0.15	0.10001489083849	0.0948834295178156	0.105146352159165	0.157226399738957	0.475536400290867	0.452089056005159	0.498983744576575	4	2.96	5.41	0.100841109464101	0.106071176815545	0.111301244166988	0.10839927454672	0.114021341873625	0.11964340920053	0.110726620887181	0.116473457289112	0.122190634262376	0.10001489083849	4.4001120022103	0.00213212222212198	0.69350104959162	0.0948663479272773	0.0982468417685639	0.091802234937407	0.176999762862869	0.180633842021949	0.173705797841232	0.201552169158462	0.205346330538397	0.198220501438566	0.000338270796747381	0.000367767957729187	0.000376452950416209
106	0.486333689213633	0.15	0.100022851989305	0.0949580658188818	0.105087638159728	0.166065714815554	0.48902905682765	0.465690297937789	0.512367815717511	4.01	3	5.4	0.103617845922121	0.108810807711044	0.114003769499967	0.111352248001733	0.11693283080422	0.122513413606706	0.113787296751038	0.119521688586883	0.12522598120204	0.100022851989305	4.43289760332912	0.00381251088356796	0.698637023519237	0.0948663479272773	0.0982468417685639	0.091802234937407	0.176999762862869	0.180633842021949	0.173705797841232	0.201552169158462	0.205346330538397	0.198220501438566	0.000338270796747381	0.000367767957729187	0.000376452950416209
106	0.486333689213633	0.15	0.100023966725811	0.094948212039583	0.105099721412039	0.165777791353937	0.486840752603992	0.463582247808247	0.510099257399738	4	2.96	5.44	0.103417331439	0.10860590910911	0.11379448677922	0.111170154204958	0.116747700750247	0.122325247295535	0.11351769349476	0.119148775927556	0.124858891181611	0.100023966725811	4.42214426512725	-0.00902963740012176	0.684193750690283	0.0948663479272773	0.0982468417685639	0.091802234937407	0.176999762862869	0.180633842021949	0.173705797841232	0.201552169158462	0.205346330538397	0.198220501438566	0.000338270796747381	0.000367767957729187	0.000376452950416209
106	0.486333689213633	0.15	0.100026481578304	0.0950500092452756	0.105002953911331	0.171581247457136	0.491459592270021	0.468461329380184	0.514457855159859	4.01	2.98	5.48	0.104320716698166	0.109442153873471	0.114563591048777	0.112118293788029	0.117622538927555	0.123126784067082	0.114413032740413	0.120018067044975	0.125790348711252	0.100026481578304	4.4578131740502	-0.00806192604620989	0.688595847203329	0.0948663479272773	0.0982468417685639	0.091802234937407	0.176999762862869	0.180633842021949	0.173705797841232	0.201552169158462	0.205346330538397	0.198220501438566	0.000338270796747381	0.000367767957729187	0.000376452950416209
106	0.486333689213633	0.15	0.100027955103292	0.0950047464354143	0.105051163771169	0.170060140244901	0.50034191015771	0.476801929850515	0.523881890464905	4.01	3	5.4	0.106149891912229	0.111390571969896	0.116631252027563	0.114080697080874	0.11971292546459	0.125345153848307	0.116566733484865	0.122421356310002	0.12807016864449	0.100027955103292	4.4427939089663	-0.0151546431820679	0.681596889726624	0.0948663479272773	0.0982468417685639	0.091802234937407	0.176999762862869	0.180633842021949	0.173705797841232	0.201552169158462	0.205346330538397	0.198220501438566	0.000338270796747381	0.000367767957729187	0.000376452950416209
106	0.486333689213633	0.15	0.100030612727289	0.0950303827405506	0.105030842714027	0.169772037667638	0.491575516239786	0.468424342752215	0.514726689727358	4	2.94	5.36	0.104415950207507	0.109576552587649	0.114737154967792	0.112233500407443	0.117780473529685	0.123327446651926	0.115753703106731	0.12034735622583	0.125948373607101	0.100030612727289	4.40440252225322	0.000324049061068437	0.691739975974316	0.0948663479272773	0.0982468417685639	0.091802234937407	0.176999762862869	0.180633842021949	0.173705797841232	0.201552169158462	0.205346330538397	0.198220501438566	0.000338270796747381	0.000367767957729187	0.000376452950416209
106	0.486333689213633	0.15	0.100050059667896	0.0950579369966843	0.105042182339107	0.173415659657048	0.493537176060371	0.470589618378506	0.516484733742235	4	2.98	5.41	0.105060516701687	0.110183626462174	0.11530673622266	0.11294647488631	0.118454130912271	0.123961786938232	0.115345657354556	0.121041778010691	0.126626126812016	0.100050059667896	4.42749084042327	0.00383290584735163	0.698982371717157	0.0948663479272773	0.0982468417685639	0.091802234937407	0.176999762862869	0.180633842021949	0.173705797841232	0.201552169158462	0.205346330538397	0.198220501438566	0.000338270796747381	0.000367767957729187	0.000376452950416209
106	0.486333689213633	0.15	0.100075427516941	0.0950690468756142	0.105081808158267	0.173292005424157	0.499068535294772	0.475853777196698	0.522283293392847	4.02	2.94	5.41	0.105803483007129	0.110965157415629	0.116126831824129	0.113691640903701	0.119238142934012	0.124784644964322	0.116046758599123	0.121703086690256	0.127315972886026	0.100075427516941	4.42303971358004	-0.000214916617795929	0.692268535464332	0.0948663479272773	0.0982468417685639	0.091802234937407	0.176999762862869	0.180633842021949	0.173705797841232	0.201552169158462	0.205346330538397	0.198220501438566	0.000338270796747381	0.000367767957729187	0.000376452950416209
106	0.486333689213633	0.15	0.10008581495024	0.0950904443776664	0.105081185522813	0.171656039884195	0.489091633917809	0.46621020129765	0.511973066537969	3.99	2.95	5.44	0.104353629952588	0.109475269388583	0.114596908824578	0.112220332293541	0.117728066712135	0.123235801130728	0.11475710843306	0.120092310918244	0.125818561816422	0.10008581495024	4.4248333595325	-0.0129839385185407	0.680242600451627	0.0948663479272773	0.0982468417685639	0.091802234937407	0.176999762862869	0.180633842021949	0.173705797841232	0.201552169158462	0.205346330538397	0.198220501438566	0.000338270796747381	0.000367767957729187	0.000376452950416209
106	0.486333689213633	0.15	0.100104371430644	0.0951160927306308	0.105092650130657	0.16926258034783	0.490099320260727	0.466975867861646	0.513222772659809	3.99	2.94	5.44	0.104364504124246	0.109532367839177	0.114700231554108	0.112212021520986	0.117768474256171	0.123324926991355	0.11444803727611	0.120154917212597	0.12585910141966	0.100104371430644	4.42885737683767	0.00206428605887433	0.695526148498111	0.0948663479272773	0.0982468417685639	0.091802234937407	0.176999762862869	0.180633842021949	0.173705797841232	0.201552169158462	0.205346330538397	0.198220501438566	0.000338270796747381	0.000367767957729187	0.000376452950416209
106	0.486333689213633	0.15	0.100108266350287	0.0950743446515791	0.105142188048995	0.168872316643291	0.492668311806909	0.46939134212729	0.515945281486528	3.97	2.96	5.42	0.105438550951626	0.11066721567825	0.115895880404875	0.113433767462175	0.119058912472085	0.124684057481994	0.115879135760133	0.121485180025737	0.127325317380733	0.100108266350287	4.42216641684758	-0.00831476792348876	0.683959831468333	0.0948663479272773	0.0982468417685639	0.091802234937407	0.176999762862869	0.180633842021949	0.173705797841232	0.201552169158462	0.205346330538397	0.198220501438566	0.000338270796747381	0.000367767957729187	0.000376452950416209
106	0.486333689213633	0.15	0.100121483195376	0.0951049681836393	0.105137998207112	0.173718366825433	0.502689430070402	0.479340977536031	0.526037882604772	4.03	2.97	5.46	0.106360153668086	0.111540902061918	0.116721650455751	0.114262781724571	0.119828463067433	0.125394144410294	0.116652771319688	0.122263475221098	0.12803060423048	0.100121483195376	4.45031650548843	-0.00664149547045045	0.689088253755248	0.0948663479272773	0.0982468417685639	0.091802234937407	0.176999762862869	0.180633842021949	0.173705797841232	0.201552169158462	0.205346330538397	0.198220501438566	0.000338270796747381	0.000367767957729187	0.000376452950416209
106	0.486333689213633	0.15	0.100128242274693	0.0950831528074547	0.105173331741931	0.167776831148004	0.490512652656482	0.467246675913051	0.513778629399913	4.03	2.97	5.42	0.103603401163462	0.108762205808352	0.113921010453241	0.11129216458919	0.116833821804831	0.122375479020473	0.113606174945204	0.119363055160375	0.124990704933225	0.100128242274693	4.43034971220983	-0.00749752058000027	0.687164125627054	0.0948663479272773	0.0982468417685639	0.091802234937407	0.176999762862869	0.180633842021949	0.173705797841232	0.201552169158462	0.205346330538397	0.198220501438566	0.000338270796747381	0.000367767957729187	0.000376452950416209
106	0.486333689213633	0.15	0.100128674612533	0.0951369987851589	0.105120350439907	0.175351140105904	0.503082342054366	0.479847673777163	0.526317010331569	3.97	2.95	5.42	0.107716495558302	0.112932227923074	0.118147960287846	0.115875570629815	0.121486372957609	0.127097175285403	0.11822258994178	0.123992336028857	0.12969591433166	0.100128674612533	4.42708534276139	-0.00745845550357606	0.685756199057637	0.0948663479272773	0.0982468417685639	0.091802234937407	0.176999762862869	0.180633842021949	0.173705797841232	0.201552169158462	0.205346330538397	0.198220501438566	0.000338270796747381	0.000367767957729187	0.000376452950416209
106	0.486333689213633	0.15	0.100131971930925	0.095148188052434	0.105115755809416	0.168092884105269	0.48233433824439	0.45948213361571	0.505186542873069	4	2.94	5.44	0.10257332061475	0.107674773621608	0.112776226628466	0.110271663966561	0.115755991746358	0.121240319526155	0.112469183598296	0.118066519434024	0.123693421335699	0.100131971930925	4.41697092125256	-0.00343947955260895	0.688741816165185	0.0948663479272773	0.0982468417685639	0.091802234937407	0.176999762862869	0.180633842021949	0.173705797841232	0.201552169158462	0.205346330538397	0.198220501438566	0.000338270796747381	0.000367767957729187	0.000376452950416209
106	0.486333689213633	0.15	0.100142060434617	0.0951541080156421	0.105130012853592	0.175688444385612	0.498675702473105	0.475671378706656	0.521680026239554	3.99	2.92	5.37	0.10649208577291	0.111642234655832	0.116792383538755	0.114522583403697	0.1200611016016	0.125599619799504	0.116955161542865	0.122620494034753	0.128215888888053	0.100142060434617	4.41302800049077	-0.00712774156976369	0.684315077901973	0.0948663479272773	0.0982468417685639	0.091802234937407	0.176999762862869	0.180633842021949	0.173705797841232	0.201552169158462	0.205346330538397	0.198220501438566	0.000338270796747381	0.000367767957729187	0.000376452950416209
106	0.486333689213633	0.15	0.100154137108218	0.0951737766555209	0.105134497560915	0.171344488561738	0.495779163764526	0.47255942227574	0.518998905253312	4	2.95	5.43	0.105488736435492	0.110672044765723	0.115855353095953	0.113405400492216	0.118977703061447	0.124550005630678	0.115736336631335	0.121573001504112	0.12707640639951	0.100154137108218	4.43935021104685	0.00918136910154611	0.703560968367893	0.0948663479272773	0.0982468417685639	0.091802234937407	0.176999762862869	0.180633842021949	0.173705797841232	0.201552169158462	0.205346330538397	0.198220501438566	0.000338270796747381	0.000367767957729187	0.000376452950416209
106	0.486333689213633	0.15	0.100163046674586	0.0950814438301502	0.105244649519022	0.168237532440319	0.488345442515928	0.465220400970938	0.511470484060918	4.03	2.97	5.43	0.10306934876031	0.108192690228403	0.113316031696496	0.110708020096014	0.116211062436248	0.121714104776483	0.113037129611985	0.118610819762125	0.124303318978514	0.100163046674586	4.43977368979476	-0.00335515410928585	0.691612739106284	0.0948663479272773	0.0982468417685639	0.091802234937407	0.176999762862869	0.180633842021949	0.173705797841232	0.201552169158462	0.205346330538397	0.198220501438566	0.000338270796747381	0.000367767957729187	0.000376452950416209
106	0.486333689213633	0.15	0.100186878714033	0.0952038064265302	0.105169951001536	0.17128881247172	0.493414886198945	0.470301343450054	0.516528428947836	4	2.96	5.43	0.104900265306329	0.110055718932596	0.115211172558863	0.112762271052027	0.118304112700412	0.123845954348797	0.115085467134631	0.120757484679674	0.126429073943382	0.100186878714033	4.43193566812105	0.0039796083348977	0.697515615002537	0.0948663479272773	0.0982468417685639	0.091802234937407	0.176999762862869	0.180633842021949	0.173705797841232	0.201552169158462	0.205346330538397	0.198220501438566	0.000338270796747381	0.000367767957729187	0.000376452950416209
106	0.486333689213633	0.15	0.100188153820242	0.09514595743801	0.105230350202474	0.168386645844101	0.491070708429467	0.467828997138244	0.51431241972069	4.03	2.96	5.44	0.103682996666297	0.108833960563507	0.113984924460716	0.111371554564704	0.116904485471257	0.122437416377809	0.1136634704573	0.119361478513838	0.125011469414403	0.100188153820242	4.43709070006839	0.00161336807860373	0.696698815992566	0.0948663479272773	0.0982468417685639	0.091802234937407	0.176999762862869	0.180633842021949	0.173705797841232	0.201552169158462	0.205346330538397	0.198220501438566	0.000338270796747381	0.000367767957729187	0.000376452950416209
106	0.486333689213633	0.15	0.100193847531336	0.0950998487281944	0.105287846334478	0.166411970361935	0.487907541684979	0.464651373882979	0.51116370948698	4.04	2.98	5.48	0.10270274048173	0.107843093659659	0.112983446837588	0.110284639753728	0.115804472971184	0.12132430618864	0.11252144809805	0.118192385108318	0.123862698037181	0.100193847531336	4.44442631520836	0.0076085265718168	0.703906836346154	0.0948663479272773	0.0982468417685639	0.091802234937407	0.176999762862869	0.180633842021949	0.173705797841232	0.201552169158462	0.205346330538397	0.198220501438566	0.000338270796747381	0.000367767957729187	0.000376452950416209
106	0.486333689213633	0.15	0.100202497962838	0.0952145456445525	0.105190450281123	0.166364367519776	0.483641321625723	0.460584547485691	0.506698095765756	4.01	2.93	5.43	0.102575124928713	0.107710016016088	0.112844907103463	0.110243277301933	0.115762034626909	0.121280791951886	0.112419841087103	0.118076699814196	0.123744824324635	0.100202497962838	4.41944341384237	-0.00765899332249118	0.684619646551685	0.0948663479272773	0.0982468417685639	0.091802234937407	0.176999762862869	0.180633842021949	0.173705797841232	0.201552169158462	0.205346330538397	0.198220501438566	0.000338270796747381	0.000367767957729187	0.000376452950416209
106	0.486333689213633	0.15	0.100212086290237	0.0951956337697445	0.10522853881073	0.166998533510345	0.487564355485341	0.464373558708234	0.510755152262448	4	2.93	5.41	0.103573507434474	0.10874596421493	0.113918420995387	0.111335507750582	0.116895598513506	0.12245568927643	0.113646251638966	0.119277360595515	0.124897846010072	0.100212086290237	4.41907165731198	-0.00463666231405137	0.687981505078817	0.0948663479272773	0.0982468417685639	0.091802234937407	0.176999762862869	0.180633842021949	0.173705797841232	0.201552169158462	0.205346330538397	0.198220501438566	0.000338270796747381	0.000367767957729187	0.000376452950416209
106	0.486333689213633	0.15	0.100257590611548	0.0952599142892987	0.105255266933798	0.17082104794934	0.493149010621374	0.470009787287291	0.516288233955458	4.05	2.94	5.44	0.103807263819747	0.108917837101825	0.114028410383902	0.111460885463924	0.116948256985802	0.12243562850768	0.113696697615137	0.119328733512884	0.124953138316414	0.100257590611548	4.4407910646327	0.00351179080954462	0.698265865242538	0.0948663479272773	0.0982468417685639	0.091802234937407	0.176999762862869	0.180633842021949	0.173705797841232	0.201552169158462	0.205346330538397	0.198220501438566	0.000338270796747381	0.000367767957729187	0.000376452950416209
106	0.486333689213633	0.15	0.100265721126081	0.0952558401251399	0.105275602127023	0.171271136753834	0.492727472397713	0.469644693716054	0.515810251079372	4.02	2.95	5.42	0.104405790802054	0.109537278061281	0.114668765320507	0.112187621471142	0.117701581432555	0.123215541393967	0.114484679982979	0.120223238926792	0.125842387100874	0.100265721126081	4.43148875271504	-0.000530310960856163	0.693281318904974	0.0948663479272773	0.0982468417685639	0.091802234937407	0.176999762862869	0.180633842021949	0.173705797841232	0.201552169158462	0.205346330538397	0.198220501438566	0.000338270796747381	0.000367767957729187	0.000376452950416209
106	0.486333689213633	0.15	0.100273673245091	0.0952832866339647	0.105264059856217	0.17165972114987	0.492184265731591	0.469158446946806	0.515210084516376	3.98	2.94	5.44	0.105156429931686	0.110317400421335	0.115478370910983	0.113101514970065	0.118652422142116	0.124203329314167	0.115410414211874	0.121014481617021	0.126729434969514	0.100273673245091	4.42789167964846	0.00304991764151776	0.695498670646681	0.0948663479272773	0.0982468417685639	0.091802234937407	0.176999762862869	0.180633842021949	0.173705797841232	0.201552169158462	0.205346330538397	0.198220501438566	0.000338270796747381	0.000367767957729187	0.000376452950416209
106	0.486333689213633	0.15	0.100277975698534	0.0952417548554397	0.105314196541629	0.167494789031484	0.487667735227506	0.46451330912914	0.510822161325872	4	2.95	5.42	0.103699500508659	0.108868571822173	0.114037643135688	0.111482743937854	0.117039783757858	0.122596823577861	0.113830829609569	0.119392471200263	0.125217971377606	0.100277975698534	4.42094011724132	0.00338000750254122	0.696066079428534	0.0948663479272773	0.0982468417685639	0.091802234937407	0.176999762862869	0.180633842021949	0.173705797841232	0.201552169158462	0.205346330538397	0.198220501438566	0.000338270796747381	0.000367767957729187	0.000376452950416209
106	0.486333689213633	0.15	0.100288905414152	0.0952584093392595	0.105319401489044	0.174681637891783	0.503831550511084	0.48050826901162	0.527154832010549	4.03	2.97	5.42	0.106458969543477	0.111626357234666	0.116793744925856	0.114349173246634	0.119899541739455	0.125449910232277	0.116791558771291	0.12249303957411	0.127978684520349	0.100288905414152	4.45674331769974	0.00298659327593051	0.699972109378715	0.0948663479272773	0.0982468417685639	0.091802234937407	0.176999762862869	0.180633842021949	0.173705797841232	0.201552169158462	0.205346330538397	0.198220501438566	0.000338270796747381	0.000367767957729187	0.000376452950416209
106	0.486333689213633	0.15	0.100293061390091	0.0952699735664708	0.105316149213711	0.170765948413643	0.494345693202633	0.471145807284641	0.517545579120625	3.96	2.96	5.38	0.10605171507884	0.111273851524066	0.116495987969292	0.114120947417408	0.119740424275742	0.125359901134075	0.116576807395705	0.122239946850289	0.12805923736592	0.100293061390091	4.40287457650749	-0.00263154157301555	0.688641962519304	0.0948663479272773	0.0982468417685639	0.091802234937407	0.176999762862869	0.180633842021949	0.173705797841232	0.201552169158462	0.205346330538397	0.198220501438566	0.000338270796747381	0.000367767957729187	0.000376452950416209
106	0.486333689213633	0.15	0.100301649102555	0.0952816716930598	0.105321626512049	0.170671356617167	0.49637447027465	0.473071589303806	0.519677351245493	4.02	2.97	5.45	0.105108326091871	0.110285823255817	0.115463320419762	0.112935180477204	0.118498218139123	0.124061255801042	0.115292169993461	0.12093964967236	0.126581704103364	0.100301649102555	4.44589544631368	0.00386859633863432	0.699572218552877	0.0948663479272773	0.0982468417685639	0.091802234937407	0.176999762862869	0.180633842021949	0.173705797841232	0.201552169158462	0.205346330538397	0.198220501438566	0.000338270796747381	0.000367767957729187	0.000376452950416209
106	0.486333689213633	0.15	0.100326255521339	0.0953326018301688	0.105319909212509	0.173725975108556	0.499817076326993	0.476602651448063	0.523031501205923	4.05	2.96	5.48	0.105158139748465	0.110280196304763	0.115402252861062	0.112898437053029	0.118397509032492	0.123896581011956	0.115191254788491	0.120779767043104	0.126382742018168	0.100326255521339	4.46402241041298	-0.00548056634548945	0.691046916796138	0.0948663479272773	0.0982468417685639	0.091802234937407	0.176999762862869	0.180633842021949	0.173705797841232	0.201552169158462	0.205346330538397	0.198220501438566	0.000338270796747381	0.000367767957729187	0.000376452950416209
106	0.486333689213633	0.15	0.100328327285161	0.0952800077298884	0.105376646840434	0.171016872239277	0.498593475873802	0.475214949890819	0.521972001856786	4.04	2.99	5.46	0.105038088848675	0.1102055098019	0.115372930755125	0.11279244907905	0.118341351111877	0.123890253144704	0.11514917219547	0.120858437412745	0.126511413352489	0.100328327285161	4.45284806643519	-0.00338350342543034	0.694020136243142	0.0948663479272773	0.0982468417685639	0.091802234937407	0.176999762862869	0.180633842021949	0.173705797841232	0.201552169158462	0.205346330538397	0.198220501438566	0.000338270796747381	0.000367767957729187	0.000376452950416209
106	0.486333689213633	0.15	0.100334236672925	0.0952437291614559	0.105424744184395	0.167236793408573	0.486578631188965	0.463454520013594	0.509702742364336	3.98	2.96	5.45	0.103949836130549	0.109136423947783	0.114323011765016	0.111812750747239	0.117391659501927	0.122970568256614	0.114202543558895	0.119753841451438	0.125473126667617	0.100334236672925	4.40763657910221	-0.00115696831028168	0.690740902897624	0.0948663479272773	0.0982468417685639	0.091802234937407	0.176999762862869	0.180633842021949	0.173705797841232	0.201552169158462	0.205346330538397	0.198220501438566	0.000338270796747381	0.000367767957729187	0.000376452950416209
106	0.486333689213633	0.15	0.100335855549016	0.095278612602801	0.105393098495232	0.169994785880351	0.499977002757065	0.476448742984679	0.523505262529451	3.99	2.96	5.39	0.106437763082545	0.111693932557796	0.116950102033047	0.114435715485657	0.120086844344385	0.125737973203113	0.116900011609073	0.122504266190254	0.128382909797851	0.100335855549016	4.42455235724124	0.00838658808493155	0.701862415133895	0.0948663479272773	0.0982468417685639	0.091802234937407	0.176999762862869	0.180633842021949	0.173705797841232	0.201552169158462	0.205346330538397	0.198220501438566	0.000338270796747381	0.000367767957729187	0.000376452950416209
106	0.486333689213633	0.15	0.100349678226409	0.0952728195304602	0.105426536922358	0.165601769134395	0.48327753759179	0.460174558821172	0.506380516362408	4	2.94	5.39	0.102734585954587	0.107892356876119	0.113050127797652	0.110445865350155	0.115990779630126	0.121535693910098	0.112780937620664	0.118382178116374	0.124008282689248	0.100349678226409	4.40186941358421	0.000236459546833474	0.69120545299701	0.0948663479272773	0.0982468417685639	0.091802234937407	0.176999762862869	0.180633842021949	0.173705797841232	0.201552169158462	0.205346330538397	0.198220501438566	0.000338270796747381	0.000367767957729187	0.000376452950416209
106	0.486333689213633	0.15	0.100350052284187	0.0953284490563023	0.105371655512071	0.16867575765229	0.488274979443019	0.465189413482306	0.511360545403732	4	2.94	5.46	0.103728128177369	0.108875757241183	0.114023386304996	0.111498317012988	0.117031550739533	0.122564784466078	0.113756108488337	0.119403512291319	0.124990549329505	0.100350052284187	4.43505060371961	0.00392671430726011	0.697897615418085	0.0948663479272773	0.0982468417685639	0.091802234937407	0.176999762862869	0.180633842021949	0.173705797841232	0.201552169158462	0.205346330538397	0.198220501438566	0.000338270796747381	0.000367767957729187	0.000376452950416209
106	0.486333689213633	0.15	0.100353213159798	0.0952738611737928	0.105432565145804	0.171199949361669	0.495788737433481	0.472556721691064	0.519020753175899	4	2.93	5.37	0.105407383517717	0.110589461945228	0.115771540372739	0.113307901079443	0.118878387797308	0.124448874515173	0.115739540700997	0.121451953955318	0.127041047959938	0.100353213159798	4.41093898380136	-0.00317098438100328	0.688577338226754	0.0948663479272773	0.0982468417685639	0.091802234937407	0.176999762862869	0.180633842021949	0.173705797841232	0.201552169158462	0.205346330538397	0.198220501438566	0.000338270796747381	0.000367767957729187	0.000376452950416209
106	0.486333689213633	0.15	0.100357014455123	0.0952809974779011	0.105433031432345	0.170132741562251	0.490590186635433	0.467514937986148	0.513665435284717	4.04	2.95	5.45	0.103286614549007	0.108384557136954	0.113482499724901	0.110905583598561	0.116379577497354	0.121853571396147	0.113194156042454	0.118711071091548	0.124307716560361	0.100357014455123	4.42524756168454	0.00232815754988229	0.695719261577389	0.0948663479272773	0.0982468417685639	0.091802234937407	0.176999762862869	0.180633842021949	0.173705797841232	0.201552169158462	0.205346330538397	0.198220501438566	0.000338270796747381	0.000367767957729187	0.000376452950416209
106	0.486333689213633	0.15	0.100390770282439	0.0953981167246007	0.105383423840277	0.171451305971726	0.489504731021341	0.466587471585444	0.512421990457237	3.94	2.93	5.42	0.10551816104196	0.110700870006649	0.115883578971338	0.113608990948681	0.119189095170028	0.124769199391374	0.115974888450428	0.121647874362679	0.127297844947293	0.100390770282439	4.38641154628837	0.00233066966147688	0.690672745039737	0.0948663479272773	0.0982468417685639	0.091802234937407	0.176999762862869	0.180633842021949	0.173705797841232	0.201552169158462	0.205346330538397	0.198220501438566	0.000338270796747381	0.000367767957729187	0.000376452950416209
106	0.486333689213633	0.15	0.100394155055271	0.0953900797212888	0.105398230389253	0.169601811703204	0.492743768568367	0.46952355223685	0.515963984899884	4.01	2.98	5.37	0.104429881021759	0.10959444500848	0.114759008995201	0.112219830047298	0.117769644786026	0.123319459524755	0.114633917687002	0.120364196094079	0.126054181837656	0.100394155055271	4.42038406885658	0.00336778402080072	0.696563800551144	0.0948663479272773	0.0982468417685639	0.091802234937407	0.176999762862869	0.180633842021949	0.173705797841232	0.201552169158462	0.205346330538397	0.198220501438566	0.000338270796747381	0.000367767957729187	0.000376452950416209
106	0.486333689213633	0.15	0.100397835207169	0.0953999368717238	0.105395733542614	0.169763449195123	0.482494240945912	0.459770065632133	0.50521841625969	4.02	2.94	5.42	0.102085764329906	0.107131362073387	0.112176959816869	0.109679233412951	0.115100139023519	0.120521044634088	0.111903561302461	0.117483184954153	0.122985738420454	0.100397835207169	4.41683024553454	-0.00116143023209061	0.690619974532878	0.0948663479272773	0.0982468417685639	0.091802234937407	0.176999762862869	0.180633842021949	0.173705797841232	0.201552169158462	0.205346330538397	0.198220501438566	0.000338270796747381	0.000367767957729187	0.000376452950416209
106	0.486333689213633	0.15	0.100400564538837	0.0953927714518254	0.105408357625849	0.172371420610327	0.497315048458922	0.47410725354775	0.520522843370095	3.99	2.97	5.37	0.105920919507616	0.111105803219774	0.116290686931932	0.113880812626626	0.119455337217801	0.125029861808977	0.116374355720382	0.122063192564798	0.127717971234324	0.100400564538837	4.41426874500381	0.0074629854216176	0.700206644668503	0.0948663479272773	0.0982468417685639	0.091802234937407	0.176999762862869	0.180633842021949	0.173705797841232	0.201552169158462	0.205346330538397	0.198220501438566	0.000338270796747381	0.000367767957729187	0.000376452950416209
106	0.486333689213633	0.15	0.100403331136009	0.0952713029645129	0.105535359307506	0.165473763953609	0.487984872931971	0.464646049851518	0.511323696012424	3.95	2.93	5.36	0.104779704512912	0.110042710594274	0.115305716675635	0.112776203872312	0.118440868127398	0.124105532382485	0.115175583308082	0.120974932501281	0.126760927295079	0.100403331136009	4.37617762596539	-0.00514192973904686	0.682456901590619	0.0948663479272773	0.0982468417685639	0.091802234937407	0.176999762862869	0.180633842021949	0.173705797841232	0.201552169158462	0.205346330538397	0.198220501438566	0.000338270796747381	0.000367767957729187	0.000376452950416209
106	0.486333689213633	0.15	0.100407471295935	0.0954041764490146	0.105410766142856	0.170630681238147	0.488896660312871	0.465941535486199	0.511851785139543	3.98	2.97	5.43	0.104364773845834	0.109506419800704	0.114648065755574	0.112241221453574	0.117770909306958	0.123300597160341	0.114519895648658	0.120273434011324	0.125824966489169	0.100407471295935	4.42745276324346	0.00691328799062929	0.700950823407136	0.0948663479272773	0.0982468417685639	0.091802234937407	0.176999762862869	0.180633842021949	0.173705797841232	0.201552169158462	0.205346330538397	0.198220501438566	0.000338270796747381	0.000367767957729187	0.000376452950416209
106	0.486333689213633	0.15	0.100409647375136	0.0953730773190496	0.105446217431221	0.171130545222986	0.489284306218703	0.466351470783469	0.512217141653936	3.99	2.94	5.38	0.104410981972763	0.109545392427585	0.114679802882408	0.1122852209217	0.117806847108233	0.123328473294766	0.11472359917851	0.120278954826267	0.125894444402407	0.100409647375136	4.39879353515286	0.000576423096208162	0.691190007523625	0.0948663479272773	0.0982468417685639	0.091802234937407	0.176999762862869	0.180633842021949	0.173705797841232	0.201552169158462	0.205346330538397	0.198220501438566	0.000338270796747381	0.000367767957729187	0.000376452950416209
106	0.486333689213633	0.15	0.100414050656884	0.0952784758808307	0.105549625432938	0.162878259710479	0.482956466604157	0.459638648854969	0.506274284353345	4.01	2.95	5.42	0.102307095410198	0.107497212061978	0.112687328713758	0.109948094372992	0.115525844705447	0.121103595037902	0.11222570168502	0.117931465160473	0.12350632158732	0.100414050656884	4.41562334648154	-0.00555587438465826	0.687926309233176	0.0948663479272773	0.0982468417685639	0.091802234937407	0.176999762862869	0.180633842021949	0.173705797841232	0.201552169158462	0.205346330538397	0.198220501438566	0.000338270796747381	0.000367767957729187	0.000376452950416209
106	0.486333689213633	0.15	0.100417091314213	0.0954112930217858	0.10542288960664	0.168633171610199	0.492843522658427	0.46953841771436	0.516148627602494	4.03	2.98	5.41	0.1041906102315	0.109362014772691	0.114533419313881	0.111932723295351	0.117488400455426	0.123044077615501	0.114376094002898	0.119812147226185	0.125681299025928	0.100417091314213	4.42867709341772	-0.000316916749111024	0.693101054983248	0.0948663479272773	0.0982468417685639	0.091802234937407	0.176999762862869	0.180633842021949	0.173705797841232	0.201552169158462	0.205346330538397	0.198220501438566	0.000338270796747381	0.000367767957729187	0.000376452950416209
106	0.486333689213633	0.15	0.100428662733254	0.0954033092718611	0.105454016194647	0.171055525047013	0.495605174220101	0.472369933981985	0.518840414458218	4.04	2.95	5.44	0.104555528943573	0.109698474458221	0.114841419972869	0.112292290689831	0.117815797084644	0.123339303479456	0.114625079501502	0.120270285054159	0.125904853681823	0.100428662733254	4.44675241398182	-0.00531920995832511	0.689939065790748	0.0948663479272773	0.0982468417685639	0.091802234937407	0.176999762862869	0.180633842021949	0.173705797841232	0.201552169158462	0.205346330538397	0.198220501438566	0.000338270796747381	0.000367767957729187	0.000376452950416209
106	0.486333689213633	0.15	0.100431727443254	0.0953191130065498	0.105544341879959	0.166523182101476	0.487027172527106	0.46382226874092	0.510232076313292	3.98	2.94	5.45	0.103963241448346	0.109164494552595	0.114365747656845	0.111818532099681	0.117412783289753	0.123007034479825	0.114056313184312	0.119730582749253	0.125512985162868	0.100431727443254	4.41712356501699	-0.00251525955828564	0.689556174544666	0.0948663479272773	0.0982468417685639	0.091802234937407	0.176999762862869	0.180633842021949	0.173705797841232	0.201552169158462	0.205346330538397	0.198220501438566	0.000338270796747381	0.000367767957729187	0.000376452950416209
106	0.486333689213633	0.15	0.100436642146505	0.0952817479768803	0.105591536316129	0.163312766816447	0.488561976538841	0.465011031731433	0.51211292134625	4.02	2.98	5.39	0.103406971847022	0.108644120474663	0.113881269102305	0.111118231857627	0.116745924894998	0.122373617932369	0.113522798356237	0.119294338731197	0.125047835260302	0.100436642146505	4.42197867740121	0.00402722226000064	0.698489670138204	0.0948663479272773	0.0982468417685639	0.091802234937407	0.176999762862869	0.180633842021949	0.173705797841232	0.201552169158462	0.205346330538397	0.198220501438566	0.000338270796747381	0.000367767957729187	0.000376452950416209
106	0.486333689213633	0.15	0.10043887889426	0.0954068086502741	0.105470949138247	0.165917933144614	0.481023807271512	0.458054840120761	0.503992774422264	4.01	2.96	5.41	0.101980946241432	0.107094737864296	0.112208529487161	0.109600858803423	0.115096747734291	0.120592636665159	0.111843758035684	0.11766688239295	0.123078290310537	0.10043887889426	4.41445489383168	0.0010632489451061	0.694562249091489	0.0948663479272773	0.0982468417685639	0.091802234937407	0.176999762862869	0.180633842021949	0.173705797841232	0.201552169158462	0.205346330538397	0.198220501438566	0.000338270796747381	0.000367767957729187	0.000376452950416209
106	0.486333689213633	0.15	0.10047375277118	0.0953953716109504	0.10555213393141	0.168324428524772	0.491624875331474	0.468351765692735	0.514897984970212	3.99	2.96	5.42	0.104711304312383	0.109914567851003	0.115117831389623	0.112589798362625	0.118184556220794	0.123779314078963	0.115028475606886	0.120658406382302	0.126379928326142	0.10047375277118	4.41382540335332	-0.00174511314423554	0.691300828826266	0.0948663479272773	0.0982468417685639	0.091802234937407	0.176999762862869	0.180633842021949	0.173705797841232	0.201552169158462	0.205346330538397	0.198220501438566	0.000338270796747381	0.000367767957729187	0.000376452950416209
106	0.486333689213633	0.15	0.100482799245071	0.0953640677048995	0.105601530785243	0.169689609713205	0.495307976804989	0.471974196688776	0.518641756921201	4.03	2.98	5.42	0.104636709017943	0.109809809533687	0.114982910049432	0.112400313903819	0.117957236778046	0.123514159652274	0.114847156282758	0.120410078102225	0.126275349440402	0.100482799245071	4.43555232334608	0.00992434385931701	0.704413114720836	0.0948663479272773	0.0982468417685639	0.091802234937407	0.176999762862869	0.180633842021949	0.173705797841232	0.201552169158462	0.205346330538397	0.198220501438566	0.000338270796747381	0.000367767957729187	0.000376452950416209
106	0.486333689213633	0.15	0.100501874859748	0.0953432767298023	0.105660472989694	0.166412791263613	0.494668673000775	0.471090304880008	0.518247041121543	4.02	2.97	5.43	0.104695692054972	0.109935777750557	0.115175863446143	0.112495233762845	0.118125691460691	0.123756149158537	0.114887996084212	0.120655953244775	0.126418041635225	0.100501874859748	4.42295501042108	0.00632613159383476	0.70010249462514	0.0948663479272773	0.0982468417685639	0.091802234937407	0.176999762862869	0.180633842021949	0.173705797841232	0.201552169158462	0.205346330538397	0.198220501438566	0.000338270796747381	0.000367767957729187	0.000376452950416209
106	0.486333689213633	0.15	0.100507043345252	0.0954644393083955	0.105549647382108	0.168710669560341	0.495396873574642	0.471977500879065	0.518816246270219	3.99	2.96	5.42	0.105504267900196	0.110739355942161	0.115974443984126	0.11344022372566	0.119069091358445	0.124697958991229	0.115757171802761	0.121635262703637	0.127333813914356	0.100507043345252	4.42451463867421	0.00457120105210254	0.69847083961539	0.0948663479272773	0.0982468417685639	0.091802234937407	0.176999762862869	0.180633842021949	0.173705797841232	0.201552169158462	0.205346330538397	0.198220501438566	0.000338270796747381	0.000367767957729187	0.000376452950416209
106	0.486333689213633	0.15	0.100513683644939	0.0954850723696458	0.105542294920233	0.168776081514918	0.494080686216542	0.470728980370808	0.517432392062277	4	2.97	5.45	0.105144824977209	0.110360800892129	0.115576776807049	0.113043736089782	0.118651557538956	0.124259378988131	0.115450688988449	0.121093029994463	0.126872442291369	0.100513683644939	4.43506515830516	-0.00221443990691171	0.69203135427648	0.0948663479272773	0.0982468417685639	0.091802234937407	0.176999762862869	0.180633842021949	0.173705797841232	0.201552169158462	0.205346330538397	0.198220501438566	0.000338270796747381	0.000367767957729187	0.000376452950416209
106	0.486333689213633	0.15	0.100533214546589	0.0954918695062945	0.105574559586884	0.166407674406612	0.485862253876649	0.462703216343678	0.50902129140962	3.98	2.95	5.39	0.103679848141026	0.108869190703813	0.114058533266601	0.111509655675042	0.117090892653409	0.122672129631777	0.113902229295263	0.119547186386512	0.125319232452851	0.100533214546589	4.39521010220325	-0.00774287859345751	0.682201700440537	0.0948663479272773	0.0982468417685639	0.091802234937407	0.176999762862869	0.180633842021949	0.173705797841232	0.201552169158462	0.205346330538397	0.198220501438566	0.000338270796747381	0.000367767957729187	0.000376452950416209
106	0.486333689213633	0.15	0.100535420451127	0.095451454234505	0.105619386667748	0.167626128323507	0.489600565145395	0.466365310267248	0.512835820023541	3.99	2.95	5.43	0.104305248518712	0.109501945144951	0.11469864177119	0.112157938302084	0.117745871678953	0.123333805055822	0.114523980490498	0.120227108669133	0.125828123577346	0.100535420451127	4.4191341083785	0.00103155692028374	0.69406528105109	0.0948663479272773	0.0982468417685639	0.091802234937407	0.176999762862869	0.180633842021949	0.173705797841232	0.201552169158462	0.205346330538397	0.198220501438566	0.000338270796747381	0.000367767957729187	0.000376452950416209
106	0.486333689213633	0.15	0.100552777091232	0.0955110297929318	0.105594524389531	0.171449715095464	0.499624331662277	0.476233169497496	0.523015493827059	3.99	2.97	5.4	0.106431003046444	0.111658578551624	0.116886154056805	0.114433606267188	0.120054245930152	0.125674885593116	0.116957790433662	0.122690374906765	0.128385313549401	0.100552777091232	4.42377060610565	-0.000757613975488119	0.692831691803944	0.0948663479272773	0.0982468417685639	0.091802234937407	0.176999762862869	0.180633842021949	0.173705797841232	0.201552169158462	0.205346330538397	0.198220501438566	0.000338270796747381	0.000367767957729187	0.000376452950416209
106	0.486333689213633	0.15	0.100556502826271	0.0954626678374007	0.105650337815141	0.16906777963575	0.485796039442778	0.4628597313897	0.508732347495855	3.98	2.93	5.4	0.103809251610138	0.108953360747782	0.114097469885427	0.111660634145424	0.117193806569977	0.122726978994529	0.113966833652853	0.119669188645275	0.12527290827884	0.100556502826271	4.37632157718048	0.00625974290442294	0.694036073881339	0.0948663479272773	0.0982468417685639	0.091802234937407	0.176999762862869	0.180633842021949	0.173705797841232	0.201552169158462	0.205346330538397	0.198220501438566	0.000338270796747381	0.000367767957729187	0.000376452950416209
106	0.486333689213633	0.15	0.100563281946095	0.095435328934862	0.105691234957328	0.15900254843815	0.482344643595611	0.458719746511834	0.505969540679388	3.97	2.95	5.36	0.102997299202545	0.108301846504183	0.11360639380582	0.110801873297218	0.116508370288554	0.122214867279891	0.113243636289553	0.11905074088445	0.124814685689561	0.100563281946095	4.40213118386798	-0.005840027577257	0.686250305596697	0.0948663479272773	0.0982468417685639	0.091802234937407	0.176999762862869	0.180633842021949	0.173705797841232	0.201552169158462	0.205346330538397	0.198220501438566	0.000338270796747381	0.000367767957729187	0.000376452950416209
106	0.486333689213633	0.15	0.100578066100229	0.0955277475674538	0.105628384633004	0.169349280439057	0.497631144953763	0.474159568142384	0.521102721765141	3.97	2.95	5.36	0.106546043074518	0.111820224599041	0.117094406123563	0.1146298049128	0.120304144210486	0.125978483508171	0.11706069118427	0.122846957367679	0.128725934365863	0.100578066100229	4.41020312066192	-0.00173871647693944	0.690008749907064	0.0948663479272773	0.0982468417685639	0.091802234937407	0.176999762862869	0.180633842021949	0.173705797841232	0.201552169158462	0.205346330538397	0.198220501438566	0.000338270796747381	0.000367767957729187	0.000376452950416209
106	0.486333689213633	0.15	0.100580221874474	0.0955410472413383	0.10561939650761	0.176563502725605	0.507804667350466	0.484449744104354	0.531159590596577	4	2.97	5.37	0.108113709018468	0.11332578190468	0.118537854790892	0.116223727011299	0.121826777186801	0.127429827362303	0.11877759032941	0.124544643775832	0.130240337713451	0.100580221874474	4.42659169060443	0.00229186580388444	0.696050535869601	0.0948663479272773	0.0982468417685639	0.091802234937407	0.176999762862869	0.180633842021949	0.173705797841232	0.201552169158462	0.205346330538397	0.198220501438566	0.000338270796747381	0.000367767957729187	0.000376452950416209
106	0.486333689213633	0.15	0.100588630238733	0.0955763050956152	0.105600955381852	0.172629358718847	0.495353222223521	0.472257854326362	0.51844859012068	4.01	2.94	5.44	0.105176310629669	0.110319868467416	0.115463426305164	0.113039100323022	0.118567181189878	0.124095262056734	0.11533878620135	0.12103713743629	0.126575815872013	0.100588630238733	4.43095926042978	0.00903316708059596	0.702481550461197	0.0948663479272773	0.0982468417685639	0.091802234937407	0.176999762862869	0.180633842021949	0.173705797841232	0.201552169158462	0.205346330538397	0.198220501438566	0.000338270796747381	0.000367767957729187	0.000376452950416209
106	0.486333689213633	0.15	0.100603084595216	0.095575570134206	0.105630599056227	0.174025751517113	0.491699516970331	0.468885936843163	0.514513097097498	3.95	2.93	5.32	0.105863667557835	0.111014449598019	0.116165231638203	0.113959011118176	0.119503670974816	0.125048330831456	0.116383803183635	0.121996311203111	0.127677842869946	0.100603084595216	4.36660754959067	-0.00251901799722277	0.684196819303924	0.0948663479272773	0.0982468417685639	0.091802234937407	0.176999762862869	0.180633842021949	0.173705797841232	0.201552169158462	0.205346330538397	0.198220501438566	0.000338270796747381	0.000367767957729187	0.000376452950416209
106	0.486333689213633	0.15	0.10061498757002	0.0955288615984324	0.105701113541607	0.166737774964771	0.490456862083332	0.467106596248102	0.513807127918562	4.01	2.97	5.45	0.10405740828646	0.109259150597809	0.114460892909157	0.111840068389593	0.117430859333038	0.123021650276483	0.114139766749807	0.119891583711433	0.125520222881255	0.10061498757002	4.42832207888126	0.00467512004226348	0.698992381495636	0.0948663479272773	0.0982468417685639	0.091802234937407	0.176999762862869	0.180633842021949	0.173705797841232	0.201552169158462	0.205346330538397	0.198220501438566	0.000338270796747381	0.000367767957729187	0.000376452950416209
106	0.486333689213633	0.15	0.100618067339124	0.0955741279205245	0.105662006757724	0.168114811044706	0.4861258955759	0.463095858784671	0.509155932367129	3.94	2.94	5.35	0.104767212795186	0.10997734957231	0.115187486349433	0.112805349944063	0.118415228137051	0.124025106330039	0.115265572065073	0.120853099434316	0.126662210625666	0.100618067339124	4.37182165245886	0.00544650171186982	0.693385910931706	0.0948663479272773	0.0982468417685639	0.091802234937407	0.176999762862869	0.180633842021949	0.173705797841232	0.201552169158462	0.205346330538397	0.198220501438566	0.000338270796747381	0.000367767957729187	0.000376452950416209
106	0.486333689213633	0.15	0.100629858465339	0.0955342990868604	0.105725417843818	0.168565418549407	0.492592336817401	0.469293479620287	0.515891194014515	3.99	2.98	5.38	0.104853254728709	0.110058869370007	0.115264484011304	0.112733883543216	0.118330745140515	0.123927606737814	0.115238814021564	0.120904756887755	0.1266503323901	0.100629858465339	4.40333409348596	0.00622205759572476	0.698155326681057	0.0948663479272773	0.0982468417685639	0.091802234937407	0.176999762862869	0.180633842021949	0.173705797841232	0.201552169158462	0.205346330538397	0.198220501438566	0.000338270796747381	0.000367767957729187	0.000376452950416209
106	0.486333689213633	0.15	0.100641949303361	0.0956322576993689	0.105651640907353	0.169864397725237	0.492769870147159	0.469570048211964	0.515969692082354	4.01	2.93	5.44	0.104589439566895	0.109756839795025	0.114924240023156	0.11240981178995	0.117963589394007	0.123517366998065	0.114598523400855	0.120301831548568	0.125971841114028	0.100641949303361	4.41882997166003	-0.012258463097458	0.679920414639186	0.0948663479272773	0.0982468417685639	0.091802234937407	0.176999762862869	0.180633842021949	0.173705797841232	0.201552169158462	0.205346330538397	0.198220501438566	0.000338270796747381	0.000367767957729187	0.000376452950416209
106	0.486333689213633	0.15	0.100654258660347	0.0955967090771263	0.105711808243567	0.169123038214924	0.493348255641533	0.470059958299283	0.516636552983783	4	2.96	5.45	0.104943017279471	0.11014223526698	0.115341453254489	0.112820249023035	0.118409730660614	0.123999212298193	0.115127598954189	0.120909674588309	0.126496844213762	0.100654258660347	4.43810241333049	-0.00134554347540205	0.693376880211808	0.0948663479272773	0.0982468417685639	0.091802234937407	0.176999762862869	0.180633842021949	0.173705797841232	0.201552169158462	0.205346330538397	0.198220501438566	0.000338270796747381	0.000367767957729187	0.000376452950416209
106	0.486333689213633	0.15	0.100659629894879	0.0956292408846315	0.105690018905127	0.169978118835822	0.4965688368292	0.473199580599318	0.519938093059082	4	2.97	5.38	0.105656216568578	0.110874114678597	0.116092012788616	0.113588509181076	0.119198148505905	0.124807787830735	0.116055063715609	0.121732953969871	0.127438859309768	0.100659629894879	4.4189813847732	-0.00378106868003069	0.689120005676183	0.0948663479272773	0.0982468417685639	0.091802234937407	0.176999762862869	0.180633842021949	0.173705797841232	0.201552169158462	0.205346330538397	0.198220501438566	0.000338270796747381	0.000367767957729187	0.000376452950416209
106	0.486333689213633	0.15	0.100669711727444	0.0956166884015919	0.105722735053297	0.177382044047579	0.50027279314834	0.477328836277167	0.523216750019514	3.99	2.93	5.38	0.106827551504596	0.111962474325289	0.117097397145982	0.114878902478669	0.120400832820099	0.125922763161529	0.117252587021767	0.12296929359988	0.128585552560355	0.100669711727444	4.39150031245671	-0.00741894860581662	0.682062646439425	0.0948663479272773	0.0982468417685639	0.091802234937407	0.176999762862869	0.180633842021949	0.173705797841232	0.201552169158462	0.205346330538397	0.198220501438566	0.000338270796747381	0.000367767957729187	0.000376452950416209
106	0.486333689213633	0.15	0.100675412643787	0.095647081383021	0.105703743904552	0.171847074977569	0.493225671615357	0.470166322814641	0.516285020416072	4.02	2.97	5.49	0.104427938968254	0.109549616452071	0.114671293935888	0.112199811779233	0.117702661451033	0.123205511122833	0.11448961384765	0.120078678131631	0.1257560287876	0.100675412643787	4.44311893597629	-0.00753781911222014	0.688031438371776	0.0948663479272773	0.0982468417685639	0.091802234937407	0.176999762862869	0.180633842021949	0.173705797841232	0.201552169158462	0.205346330538397	0.198220501438566	0.000338270796747381	0.000367767957729187	0.000376452950416209
106	0.486333689213633	0.15	0.100680334842556	0.0955356521281984	0.105825017556914	0.160017385954105	0.47706514580781	0.453787105330944	0.500343186284677	4.01	2.96	5.45	0.101112374739095	0.106299163707398	0.111485952675701	0.10867752084818	0.11425238117257	0.11982724149696	0.110832923093767	0.11665454587046	0.122397031373748	0.100680334842556	4.41180413685091	-0.00913642223821045	0.683543060712957	0.0948663479272773	0.0982468417685639	0.091802234937407	0.176999762862869	0.180633842021949	0.173705797841232	0.201552169158462	0.205346330538397	0.198220501438566	0.000338270796747381	0.000367767957729187	0.000376452950416209
106	0.486333689213633	0.15	0.100685071826439	0.095600866308217	0.105769277344661	0.164537970636773	0.487153943219616	0.463775602698122	0.510532283741109	4.05	2.99	5.42	0.102315188577733	0.107472767599085	0.112630346620438	0.109844658186507	0.115381788230889	0.120918918275271	0.112247362856124	0.117892414703942	0.123561395961079	0.100685071826439	4.44941099495223	-0.0101556456515939	0.686581394087826	0.0948663479272773	0.0982468417685639	0.091802234937407	0.176999762862869	0.180633842021949	0.173705797841232	0.201552169158462	0.205346330538397	0.198220501438566	0.000338270796747381	0.000367767957729187	0.000376452950416209
106	0.486333689213633	0.15	0.100690142408566	0.095540239246837	0.105840045570295	0.165312620817461	0.490798235485896	0.467311152707882	0.514285318263909	3.93	2.92	5.36	0.105942762833316	0.11126745158936	0.116592140345404	0.114099202323454	0.119833834151407	0.125568465979361	0.116453459332448	0.122390330830331	0.128202759065221	0.100690142408566	4.36938007263396	0.000855126290400976	0.688214763593297	0.0948663479272773	0.0982468417685639	0.091802234937407	0.176999762862869	0.180633842021949	0.173705797841232	0.201552169158462	0.205346330538397	0.198220501438566	0.000338270796747381	0.000367767957729187	0.000376452950416209
106	0.486333689213633	0.15	0.100694646593238	0.0956734152817221	0.105715877904755	0.169188562148714	0.483728602584466	0.460899719220217	0.506557485948715	3.98	2.94	5.35	0.103357343092141	0.108476748966984	0.113596154841826	0.111173005066799	0.116679529501696	0.122186053936592	0.113596256046185	0.119204277652523	0.12484196547382	0.100694646593238	4.39036576999439	0.00501865188603484	0.69417851325809	0.0948663479272773	0.0982468417685639	0.091802234937407	0.176999762862869	0.180633842021949	0.173705797841232	0.201552169158462	0.205346330538397	0.198220501438566	0.000338270796747381	0.000367767957729187	0.000376452950416209
106	0.486333689213633	0.15	0.100697976014448	0.0956899114001628	0.105706040628733	0.17164669986709	0.493760045040201	0.470659448967477	0.516860641112924	4	2.95	5.42	0.10504765683182	0.110203536511238	0.115359416190657	0.112929109721174	0.118471821663415	0.124014533605657	0.115295981436884	0.120828338654452	0.126606867047667	0.100697976014448	4.42351571078013	-0.0012500700052291	0.691724665525561	0.0948663479272773	0.0982468417685639	0.091802234937407	0.176999762862869	0.180633842021949	0.173705797841232	0.201552169158462	0.205346330538397	0.198220501438566	0.000338270796747381	0.000367767957729187	0.000376452950416209
106	0.486333689213633	0.15	0.100699081407011	0.0956225241328768	0.105775638681144	0.16995725205745	0.497572635993148	0.474154407688368	0.520990864297928	3.97	2.95	5.35	0.106559686644936	0.111822611610883	0.11708553657683	0.114646340227463	0.120308660615548	0.125970981003633	0.117178659264027	0.122918160476216	0.128694624194848	0.100699081407011	4.39390351340558	0.00373402017430941	0.694002019797251	0.0948663479272773	0.0982468417685639	0.091802234937407	0.176999762862869	0.180633842021949	0.173705797841232	0.201552169158462	0.205346330538397	0.198220501438566	0.000338270796747381	0.000367767957729187	0.000376452950416209
106	0.486333689213633	0.15	0.100723459516601	0.0956568252545728	0.105790093778629	0.169014086915502	0.48960724373806	0.466486575525507	0.512727911950613	3.96	2.93	5.35	0.104957006531073	0.110159034310445	0.115361062089817	0.112937174471016	0.118534726633939	0.124132278796863	0.115263394769453	0.121039479126466	0.126715811149896	0.100723459516601	4.38767722300489	0.00129293114512502	0.690823430188019	0.0948663479272773	0.0982468417685639	0.091802234937407	0.176999762862869	0.180633842021949	0.173705797841232	0.201552169158462	0.205346330538397	0.198220501438566	0.000338270796747381	0.000367767957729187	0.000376452950416209
106	0.486333689213633	0.15	0.100741449323347	0.0957253395291613	0.105757559117534	0.173266947450264	0.497289215434165	0.474155201270359	0.52042322959797	4.01	2.99	5.47	0.10550969130184	0.110657505111445	0.115805318921049	0.113386345565394	0.118918461035738	0.124450576506083	0.115768547601829	0.121528451964696	0.127074090479437	0.100741449323347	4.4550550493449	0.00554585932859652	0.702801734805108	0.0948663479272773	0.0982468417685639	0.091802234937407	0.176999762862869	0.180633842021949	0.173705797841232	0.201552169158462	0.205346330538397	0.198220501438566	0.000338270796747381	0.000367767957729187	0.000376452950416209
106	0.486333689213633	0.15	0.100744435513131	0.0957269152863272	0.105761955739935	0.171611530576549	0.492686749530881	0.469633516490927	0.515739982570835	4.02	2.97	5.43	0.104396388676183	0.109520968145434	0.114645547614685	0.112176661838396	0.117683157086707	0.123189652335018	0.114509083727438	0.120207387783739	0.125842387100874	0.100744435513131	4.42487535827954	0.00573297838102634	0.698870077252835	0.0948663479272773	0.0982468417685639	0.091802234937407	0.176999762862869	0.180633842021949	0.173705797841232	0.201552169158462	0.205346330538397	0.198220501438566	0.000338270796747381	0.000367767957729187	0.000376452950416209
106	0.486333689213633	0.15	0.100747551244491	0.0956213253931074	0.105873777095874	0.17095935298593	0.499829491898078	0.476388254952456	0.523270728843701	4.01	2.95	5.4	0.106176339816062	0.111400869837054	0.116625399858047	0.114123845984391	0.119739442269679	0.125355038554967	0.116431305889	0.122240664844419	0.127989461080665	0.100747551244491	4.41698140439732	0.000145021783110287	0.693367565793931	0.0948663479272773	0.0982468417685639	0.091802234937407	0.176999762862869	0.180633842021949	0.173705797841232	0.201552169158462	0.205346330538397	0.198220501438566	0.000338270796747381	0.000367767957729187	0.000376452950416209
106	0.486333689213633	0.15	0.100749728537362	0.0956258486718038	0.105873608402919	0.167672246019308	0.494744912247874	0.471269398682691	0.518220425813056	3.96	2.94	5.37	0.106124541225218	0.111410961506474	0.11669738178773	0.114204972381891	0.119893906112485	0.125582839843078	0.116634555925248	0.12240326675105	0.128237673527158	0.100749728537362	4.38530984247694	-0.000289535675821593	0.688981143939751	0.0948663479272773	0.0982468417685639	0.091802234937407	0.176999762862869	0.180633842021949	0.173705797841232	0.201552169158462	0.205346330538397	0.198220501438566	0.000338270796747381	0.000367767957729187	0.000376452950416209
106	0.486333689213633	0.15	0.100754640244739	0.0957065108533143	0.105802769636163	0.16894253864037	0.490940101284071	0.467750584752946	0.514129617815195	4	2.93	5.43	0.104268947833909	0.109438255085025	0.114607562336142	0.112075887713763	0.117632237049492	0.123188586385221	0.114347520274987	0.120078724952054	0.125639305417139	0.100754640244739	4.4214968923072	0.00607597818315597	0.698506849183917	0.0948663479272773	0.0982468417685639	0.091802234937407	0.176999762862869	0.180633842021949	0.173705797841232	0.201552169158462	0.205346330538397	0.198220501438566	0.000338270796747381	0.000367767957729187	0.000376452950416209
106	0.486333689213633	0.15	0.100755221036551	0.0957210741195846	0.105789367953518	0.170914737282867	0.48949097806264	0.466530987705242	0.512450968420038	3.94	2.91	5.39	0.105470508181022	0.110661164138812	0.115851820096603	0.113553279515207	0.119141723308714	0.124730167102221	0.115863204646943	0.121484100620273	0.127194624358956	0.100755221036551	4.39197948434862	0.000693458335259987	0.689827451719084	0.0948663479272773	0.0982468417685639	0.091802234937407	0.176999762862869	0.180633842021949	0.173705797841232	0.201552169158462	0.205346330538397	0.198220501438566	0.000338270796747381	0.000367767957729187	0.000376452950416209
106	0.486333689213633	0.15	0.100775537819566	0.0957490407832932	0.105802034855839	0.167438423749977	0.48207066102277	0.459177356391791	0.50496396565375	3.99	2.97	5.39	0.102649944927262	0.107767785401887	0.112885625876511	0.110372070528056	0.115874914686588	0.12137775884512	0.112778998125577	0.118371971194222	0.123957806178071	0.100775537819566	4.41607158129845	-0.00161042519692206	0.690774186846323	0.0948663479272773	0.0982468417685639	0.091802234937407	0.176999762862869	0.180633842021949	0.173705797841232	0.201552169158462	0.205346330538397	0.198220501438566	0.000338270796747381	0.000367767957729187	0.000376452950416209
106	0.486333689213633	0.15	0.100780704278549	0.0957177691969985	0.1058436393601	0.174566558773793	0.506512600460636	0.483055845768793	0.529969355152479	4	2.97	5.36	0.107819905820858	0.113055542867569	0.118291179914281	0.115910033544846	0.121538519872048	0.127167006199251	0.118524183983678	0.12420934099093	0.129997145323546	0.100780704278549	4.41727520997036	0.000267948059092412	0.69326088901439	0.0948663479272773	0.0982468417685639	0.091802234937407	0.176999762862869	0.180633842021949	0.173705797841232	0.201552169158462	0.205346330538397	0.198220501438566	0.000338270796747381	0.000367767957729187	0.000376452950416209
106	0.486333689213633	0.15	0.100788024088426	0.0956992948087728	0.105876753368079	0.168944971425	0.493250204185839	0.469951771978817	0.516548636392862	4	2.98	5.4	0.104777475079644	0.10997194618396	0.115166417288276	0.11262470800764	0.118208215254146	0.123791722500651	0.115088480916859	0.120713103124018	0.12643921968273	0.100788024088426	4.41452051794997	0.00442774716253362	0.697943751173929	0.0948663479272773	0.0982468417685639	0.091802234937407	0.176999762862869	0.180633842021949	0.173705797841232	0.201552169158462	0.205346330538397	0.198220501438566	0.000338270796747381	0.000367767957729187	0.000376452950416209
106	0.486333689213633	0.15	0.10079503973518	0.0957731179804657	0.105816961489894	0.17051954268535	0.495249533100038	0.471986987243784	0.518512078956291	4.01	2.96	5.39	0.105071351530703	0.110249941617338	0.115428531703973	0.112920757264784	0.118486216408762	0.124051675552741	0.115347675092198	0.12101008569923	0.126756403000036	0.10079503973518	4.42525404327428	0.00274047586223541	0.696508983815772	0.0948663479272773	0.0982468417685639	0.091802234937407	0.176999762862869	0.180633842021949	0.173705797841232	0.201552169158462	0.205346330538397	0.198220501438566	0.000338270796747381	0.000367767957729187	0.000376452950416209
106	0.486333689213633	0.15	0.100795478631314	0.0957692910259246	0.105821666236704	0.170178848912542	0.490146607252523	0.467095986365735	0.51319722813931	3.98	2.95	5.41	0.104692726386365	0.109859185563873	0.11502564474138	0.112602597932073	0.118159399684952	0.12371620143783	0.114932368533743	0.120659512887687	0.126348197255628	0.100795478631314	4.41016371672285	0.00893950934641913	0.700361955301159	0.0948663479272773	0.0982468417685639	0.091802234937407	0.176999762862869	0.180633842021949	0.173705797841232	0.201552169158462	0.205346330538397	0.198220501438566	0.000338270796747381	0.000367767957729187	0.000376452950416209
106	0.486333689213633	0.15	0.100811513492596	0.095790235297095	0.105832791688097	0.175541587789967	0.50172735731023	0.47857051620558	0.52488419841488	3.98	2.97	5.37	0.107157186570154	0.112342257230797	0.11752732789144	0.115239843382669	0.120816013772972	0.126392184163274	0.11775426204956	0.123412315431733	0.129138112045621	0.100811513492596	4.40912630817182	0.00157344468190527	0.693928870218721	0.0948663479272773	0.0982468417685639	0.091802234937407	0.176999762862869	0.180633842021949	0.173705797841232	0.201552169158462	0.205346330538397	0.198220501438566	0.000338270796747381	0.000367767957729187	0.000376452950416209
106	0.486333689213633	0.15	0.100813871215497	0.095798573183561	0.105829169247433	0.174887290993304	0.497759643160906	0.474733862504645	0.520785423817167	4.03	2.96	5.42	0.105330217738877	0.110438996955375	0.115547776171873	0.113155372893214	0.118643691722147	0.124132010551081	0.115553821710432	0.121176118959608	0.126781369229593	0.100813871215497	4.43442210601112	0.00515932419138174	0.698617878984097	0.0948663479272773	0.0982468417685639	0.091802234937407	0.176999762862869	0.180633842021949	0.173705797841232	0.201552169158462	0.205346330538397	0.198220501438566	0.000338270796747381	0.000367767957729187	0.000376452950416209
106	0.486333689213633	0.15	0.100814346942612	0.0957200080333597	0.105908685851865	0.164965203972262	0.484576682706127	0.461358095379237	0.507795270033016	4.01	2.96	5.4	0.102791139142731	0.107964268355201	0.113137397567671	0.110480871313091	0.116040998650676	0.12160112598826	0.112817619287534	0.118481218457964	0.124133982023242	0.100814346942612	4.40979017051301	-0.00597201344935931	0.686308375257405	0.0948663479272773	0.0982468417685639	0.091802234937407	0.176999762862869	0.180633842021949	0.173705797841232	0.201552169158462	0.205346330538397	0.198220501438566	0.000338270796747381	0.000367767957729187	0.000376452950416209
106	0.486333689213633	0.15	0.100818511907259	0.0957736338331068	0.105863389981412	0.168176071450974	0.48909070185476	0.465925281918881	0.512256121790638	4.03	2.96	5.38	0.1033763880129	0.108516176585674	0.113655965158448	0.111056457775976	0.116578093069894	0.122099728363811	0.113418425987091	0.119143137268838	0.124733450449059	0.100818511907259	4.41049608979448	0.000145685271038436	0.692605867477347	0.0948663479272773	0.0982468417685639	0.091802234937407	0.176999762862869	0.180633842021949	0.173705797841232	0.201552169158462	0.205346330538397	0.198220501438566	0.000338270796747381	0.000367767957729187	0.000376452950416209
106	0.486333689213633	0.15	0.100824496360434	0.0957819801644006	0.105867012556467	0.172698061830952	0.494407397167183	0.471361669956911	0.517453124377456	4.01	2.98	5.4	0.104980691701664	0.110113388179771	0.115246084657878	0.112829350029193	0.11834578165233	0.123862213275468	0.115309894466736	0.120929210666974	0.126540707356617	0.100824496360434	4.4324543320976	0.0067857887204418	0.7010316113981	0.0948663479272773	0.0982468417685639	0.091802234937407	0.176999762862869	0.180633842021949	0.173705797841232	0.201552169158462	0.205346330538397	0.198220501438566	0.000338270796747381	0.000367767957729187	0.000376452950416209
106	0.486333689213633	0.15	0.10082602562184	0.0957221958037488	0.105929855439931	0.167885889559166	0.490987649918341	0.467708233912793	0.514267065923888	4.01	2.96	5.4	0.104131659947669	0.109314643815603	0.114497627683537	0.111912456545243	0.117482716898207	0.123052977251172	0.114392019178933	0.119884372811794	0.12572042526393	0.10082602562184	4.40645761175365	0.00115007620869727	0.692861431221818	0.0948663479272773	0.0982468417685639	0.091802234937407	0.176999762862869	0.180633842021949	0.173705797841232	0.201552169158462	0.205346330538397	0.198220501438566	0.000338270796747381	0.000367767957729187	0.000376452950416209
106	0.486333689213633	0.15	0.100838241967534	0.0958011670431487	0.10587531689192	0.173357382828972	0.496439588177504	0.473352386362434	0.519526789992575	3.99	2.93	5.38	0.105786137585237	0.110945731110128	0.116105324635019	0.113740121757881	0.119287661436881	0.124835201115881	0.116096999598635	0.121816390477658	0.127448639980003	0.100838241967534	4.39633332113416	-0.00443248031884454	0.685426782404379	0.0948663479272773	0.0982468417685639	0.091802234937407	0.176999762862869	0.180633842021949	0.173705797841232	0.201552169158462	0.205346330538397	0.198220501438566	0.000338270796747381	0.000367767957729187	0.000376452950416209
106	0.486333689213633	0.15	0.1008662065938	0.0957902918895623	0.105942121298037	0.169184546864961	0.49462925503493	0.471285597469779	0.517972912600081	4.01	2.96	5.36	0.104853335181508	0.11004691708637	0.115240498991232	0.112678782530563	0.118259973486479	0.123841164442394	0.1152212893772	0.120835711462264	0.126545452970231	0.1008662065938	4.40438210454694	-0.00319360257673914	0.688685172049916	0.0948663479272773	0.0982468417685639	0.091802234937407	0.176999762862869	0.180633842021949	0.173705797841232	0.201552169158462	0.205346330538397	0.198220501438566	0.000338270796747381	0.000367767957729187	0.000376452950416209
106	0.486333689213633	0.15	0.100888258953557	0.0958227940544693	0.105953723852644	0.170070639064187	0.494595674335336	0.471326907145407	0.517864441525264	3.96	2.94	5.34	0.106116999701645	0.111355851385089	0.116594703068534	0.114194281129309	0.119831897190977	0.125469513252644	0.116634369268968	0.122371637160393	0.128156148174296	0.100888258953557	4.38946009804232	-0.0031276523384698	0.686686719638034	0.0948663479272773	0.0982468417685639	0.091802234937407	0.176999762862869	0.180633842021949	0.173705797841232	0.201552169158462	0.205346330538397	0.198220501438566	0.000338270796747381	0.000367767957729187	0.000376452950416209
106	0.486333689213633	0.15	0.100901057619765	0.0958720486348225	0.105930066604707	0.172612313007018	0.499658727964416	0.476361229779679	0.522956226149153	4.01	2.98	5.43	0.106177446072438	0.111370288609763	0.116563131147089	0.114125920787671	0.119707501038465	0.125289081289259	0.116535491601371	0.12221075204919	0.12799919628026	0.100901057619765	4.42082079933817	0.000910299379753084	0.694299989573092	0.0948663479272773	0.0982468417685639	0.091802234937407	0.176999762862869	0.180633842021949	0.173705797841232	0.201552169158462	0.205346330538397	0.198220501438566	0.000338270796747381	0.000367767957729187	0.000376452950416209
106	0.486333689213633	0.15	0.100901949147891	0.0958498421471708	0.105954056148612	0.174297633023122	0.501109061915379	0.477880867923122	0.524337255907635	4	2.98	5.44	0.106733389066435	0.111921342870615	0.117109296674794	0.114750528341825	0.120328168527802	0.12590580871378	0.117162804940602	0.122896965045061	0.128560344390167	0.100901949147891	4.43187860922452	0.0035172681693716	0.697848025855049	0.0948663479272773	0.0982468417685639	0.091802234937407	0.176999762862869	0.180633842021949	0.173705797841232	0.201552169158462	0.205346330538397	0.198220501438566	0.000338270796747381	0.000367767957729187	0.000376452950416209
106	0.486333689213633	0.15	0.100913263422107	0.0958721524415627	0.105954374402651	0.172087159290357	0.495959882301158	0.472792242489977	0.519127522112338	4	2.97	5.46	0.105472440389531	0.110640772881794	0.115809105374057	0.113379391330759	0.118935178131592	0.124490964932425	0.115746935930656	0.121448397649726	0.12713408589625	0.100913263422107	4.43957981172937	0.00337423058656785	0.698335093147669	0.0948663479272773	0.0982468417685639	0.091802234937407	0.176999762862869	0.180633842021949	0.173705797841232	0.201552169158462	0.205346330538397	0.198220501438566	0.000338270796747381	0.000367767957729187	0.000376452950416209
106	0.486333689213633	0.15	0.100930470734972	0.0958732470447912	0.105987694425152	0.170766558795645	0.496768965855052	0.473455404808609	0.520082526901494	4.03	2.97	5.46	0.105037154565474	0.110209320919973	0.115381487274472	0.112839374908203	0.118395732758692	0.123952090609182	0.115285198538732	0.12090918838399	0.126276000717189	0.100930470734972	4.43765958147175	-0.00169672583282885	0.694035168467472	0.0948663479272773	0.0982468417685639	0.091802234937407	0.176999762862869	0.180633842021949	0.173705797841232	0.201552169158462	0.205346330538397	0.198220501438566	0.000338270796747381	0.000367767957729187	0.000376452950416209
106	0.486333689213633	0.15	0.100931819480228	0.0959047984481707	0.105958840512284	0.168860465005726	0.491229287229106	0.468019326823754	0.514439247634457	3.99	2.96	5.38	0.104594858847566	0.109781915008112	0.114968971168657	0.112459342475485	0.118036413199854	0.123613483924224	0.114868403077807	0.12066160338436	0.12627101922335	0.100931819480228	4.39050057829169	0.00160827244932746	0.691639358650676	0.0948663479272773	0.0982468417685639	0.091802234937407	0.176999762862869	0.180633842021949	0.173705797841232	0.201552169158462	0.205346330538397	0.198220501438566	0.000338270796747381	0.000367767957729187	0.000376452950416209
106	0.486333689213633	0.15	0.100945167928585	0.0958393732935222	0.106050962563648	0.16684739684229	0.490779454865576	0.467423044236784	0.514135865494369	3.98	2.96	5.34	0.104670511520797	0.109900735999347	0.115130960477897	0.112566773150512	0.118191561678331	0.123816350206151	0.115107343452732	0.120803848264586	0.126633795170119	0.100945167928585	4.3921934172718	0.0030663928855291	0.693810597280425	0.0948663479272773	0.0982468417685639	0.091802234937407	0.176999762862869	0.180633842021949	0.173705797841232	0.201552169158462	0.205346330538397	0.198220501438566	0.000338270796747381	0.000367767957729187	0.000376452950416209
106	0.486333689213633	0.15	0.100954620503362	0.0958974509374209	0.106011790069304	0.169760625378962	0.498272868113611	0.474805326998399	0.521740409228823	4.01	2.96	5.43	0.105783658345623	0.111012079785705	0.116240501225786	0.11369681915951	0.119316353369798	0.124935887580087	0.115919657881022	0.12173915705718	0.127554738440813	0.100954620503362	4.44012492978403	-0.000254604828293936	0.694391348041593	0.0948663479272773	0.0982468417685639	0.091802234937407	0.176999762862869	0.180633842021949	0.173705797841232	0.201552169158462	0.205346330538397	0.198220501438566	0.000338270796747381	0.000367767957729187	0.000376452950416209
106	0.486333689213633	0.15	0.100962500443618	0.0959378386143598	0.105987162272877	0.17025671447627	0.492805065589537	0.469635810005148	0.515974321173926	3.96	2.94	5.4	0.105652520734765	0.110864836754729	0.116077152774693	0.113683932230616	0.119292474052971	0.124901015875326	0.116000062596595	0.121773211393238	0.127571098192135	0.100962500443618	4.39970199084441	0.0050508647354058	0.695771510498426	0.0948663479272773	0.0982468417685639	0.091802234937407	0.176999762862869	0.180633842021949	0.173705797841232	0.201552169158462	0.205346330538397	0.198220501438566	0.000338270796747381	0.000367767957729187	0.000376452950416209
106	0.486333689213633	0.15	0.100963632455787	0.0958564043635448	0.106070860548029	0.169028049881367	0.496106084922096	0.472679687140769	0.519532482703423	4.02	2.96	5.44	0.104934784093325	0.110135439124933	0.115336094156542	0.112738022171297	0.118325412161421	0.123912802151544	0.115120847335493	0.12078226933121	0.126424571305961	0.100963632455787	4.43656371992384	0.0078493043948458	0.703455665403981	0.0948663479272773	0.0982468417685639	0.091802234937407	0.176999762862869	0.180633842021949	0.173705797841232	0.201552169158462	0.205346330538397	0.198220501438566	0.000338270796747381	0.000367767957729187	0.000376452950416209
106	0.486333689213633	0.15	0.100975996436028	0.0959239415598516	0.106028051312204	0.170659675709114	0.493150771570849	0.46999827556756	0.516303267574139	4.05	2.97	5.46	0.103811063732871	0.108924880874583	0.114038698016295	0.111465745291574	0.116956638251235	0.122447531210896	0.113749676332918	0.119460527371939	0.124959688681702	0.100975996436028	4.44516078735168	-0.00326503144003623	0.692699867578399	0.0948663479272773	0.0982468417685639	0.091802234937407	0.176999762862869	0.180633842021949	0.173705797841232	0.201552169158462	0.205346330538397	0.198220501438566	0.000338270796747381	0.000367767957729187	0.000376452950416209
106	0.486333689213633	0.15	0.100979647382092	0.095935366276531	0.106023928487654	0.176626041457544	0.501450664990729	0.478392933621333	0.524508396360124	4	2.95	5.43	0.106649855927389	0.111790198845801	0.116930541764212	0.114636125646881	0.120161393276537	0.125686660906193	0.11713699362644	0.122678455617626	0.128329329060216	0.100979647382092	4.42316645334185	0.00637422765357694	0.699430633006077	0.0948663479272773	0.0982468417685639	0.091802234937407	0.176999762862869	0.180633842021949	0.173705797841232	0.201552169158462	0.205346330538397	0.198220501438566	0.000338270796747381	0.000367767957729187	0.000376452950416209
106	0.486333689213633	0.15	0.100992278943994	0.0959335107359846	0.106051047152003	0.173201230606651	0.498767217479334	0.475559122519706	0.521975312438962	4.03	2.93	5.43	0.105505876386575	0.110654742809334	0.115803609232093	0.113343161697469	0.118874500988706	0.124405840279943	0.115645892252496	0.121288142874254	0.126925241046479	0.100992278943994	4.41978458903227	-0.00847178148115265	0.683432662887781	0.0948663479272773	0.0982468417685639	0.091802234937407	0.176999762862869	0.180633842021949	0.173705797841232	0.201552169158462	0.205346330538397	0.198220501438566	0.000338270796747381	0.000367767957729187	0.000376452950416209
106	0.486333689213633	0.15	0.100993964551241	0.0959166615934395	0.106071267509043	0.166763723516482	0.494125699295636	0.470602959591333	0.517648438999939	3.99	2.95	5.38	0.105150714733657	0.110406595178075	0.115662475622492	0.113054308920472	0.118705244655121	0.124356180389769	0.115490575608237	0.121245607695592	0.127030700392879	0.100993964551241	4.40898480202443	0.00702031278516699	0.699363517728676	0.0948663479272773	0.0982468417685639	0.091802234937407	0.176999762862869	0.180633842021949	0.173705797841232	0.201552169158462	0.205346330538397	0.198220501438566	0.000338270796747381	0.000367767957729187	0.000376452950416209
106	0.486333689213633	0.15	0.10100467421715	0.095936254076638	0.106073094357662	0.172786848442855	0.501293708307533	0.477934248506082	0.524653168108984	4.02	2.97	5.4	0.106238338074848	0.111430830965637	0.116623323856426	0.114155482620662	0.119734932964988	0.125314383309315	0.116715925496635	0.122267073930743	0.128024884399815	0.10100467421715	4.42869920176507	-0.00215397486978878	0.692252055740862	0.0948663479272773	0.0982468417685639	0.091802234937407	0.176999762862869	0.180633842021949	0.173705797841232	0.201552169158462	0.205346330538397	0.198220501438566	0.000338270796747381	0.000367767957729187	0.000376452950416209
106	0.486333689213633	0.15	0.101006757499437	0.0959710657899078	0.106042449208967	0.165309606408064	0.481588292655332	0.45854169869964	0.504634886611024	4.01	2.94	5.44	0.102075454055442	0.107205830527483	0.112336206999525	0.109700705523939	0.115214331927018	0.120727958330098	0.111954610818066	0.117520012101159	0.123133550288132	0.101006757499437	4.41580226261238	-0.00637332495989038	0.686179111507378	0.0948663479272773	0.0982468417685639	0.091802234937407	0.176999762862869	0.180633842021949	0.173705797841232	0.201552169158462	0.205346330538397	0.198220501438566	0.000338270796747381	0.000367767957729187	0.000376452950416209
106	0.486333689213633	0.15	0.1010130473456	0.0959820327025985	0.106044061988602	0.168840407655788	0.491544961957581	0.468318426616165	0.514771497298996	3.99	2.97	5.38	0.104715777924607	0.109909220203493	0.115102662482378	0.112596095773054	0.118180367177181	0.123764638581308	0.115034810666038	0.12078275124768	0.12650868177916	0.1010130473456	4.41644161385147	0.00119819575877646	0.693693028519483	0.0948663479272773	0.0982468417685639	0.091802234937407	0.176999762862869	0.180633842021949	0.173705797841232	0.201552169158462	0.205346330538397	0.198220501438566	0.000338270796747381	0.000367767957729187	0.000376452950416209
106	0.486333689213633	0.15	0.101015832744636	0.0959494036216351	0.106082261867637	0.17005447988669	0.488902699334427	0.465900447347147	0.511904951321706	3.99	2.91	5.42	0.104086772270152	0.109225703082375	0.114364633894598	0.111908748869083	0.117433863205687	0.12295897754229	0.114100141612741	0.11985024960959	0.125378855593522	0.101015832744636	4.40232373349971	0.00264917490713735	0.692997434267461	0.0948663479272773	0.0982468417685639	0.091802234937407	0.176999762862869	0.180633842021949	0.173705797841232	0.201552169158462	0.205346330538397	0.198220501438566	0.000338270796747381	0.000367767957729187	0.000376452950416209
106	0.486333689213633	0.15	0.10102929945602	0.0959939987487247	0.106064600163316	0.17474245861598	0.499199398431341	0.476095421030635	0.522303375832048	4	2.94	5.41	0.106141183767571	0.111292007326726	0.116442830885881	0.114089800038118	0.119626354361672	0.125162908685227	0.116481740537006	0.122075843378219	0.127717257108031	0.10102929945602	4.42163049106452	0.00413588279525566	0.697528408778294	0.0948663479272773	0.0982468417685639	0.091802234937407	0.176999762862869	0.180633842021949	0.173705797841232	0.201552169158462	0.205346330538397	0.198220501438566	0.000338270796747381	0.000367767957729187	0.000376452950416209
106	0.486333689213633	0.15	0.101036115536446	0.0959610759881785	0.106111155084713	0.170498986153274	0.493026873164196	0.469867045692227	0.516186700636165	4.04	2.96	5.45	0.103801776505321	0.108918183917135	0.11403459132895	0.111458195502814	0.116951989123474	0.122445782744134	0.113733391107007	0.119426706829108	0.125048301556672	0.101036115536446	4.4361975685408	-0.000274323199009267	0.694587038710276	0.0948663479272773	0.0982468417685639	0.091802234937407	0.176999762862869	0.180633842021949	0.173705797841232	0.201552169158462	0.205346330538397	0.198220501438566	0.000338270796747381	0.000367767957729187	0.000376452950416209
106	0.486333689213633	0.15	0.101049365952645	0.0960236297866419	0.106075102118649	0.174013053243521	0.503219522371767	0.479870412569188	0.526568632174346	4.02	2.96	5.4	0.106685049156483	0.111876035851644	0.117067022546806	0.114637506213353	0.120215436525286	0.125793366837219	0.117021127005977	0.122804482366746	0.128322212008061	0.101049365952645	4.4287181032996	0.00247538816129355	0.696581525233396	0.0948663479272773	0.0982468417685639	0.091802234937407	0.176999762862869	0.180633842021949	0.173705797841232	0.201552169158462	0.205346330538397	0.198220501438566	0.000338270796747381	0.000367767957729187	0.000376452950416209
106	0.486333689213633	0.15	0.101064543393012	0.0959871413744866	0.106141945411537	0.16547060116943	0.488441385184843	0.465080460997313	0.511802309372372	4.02	2.97	5.42	0.103324559923165	0.108514537601219	0.113704515279272	0.111017562516909	0.116593958600891	0.122170354684873	0.113345112357473	0.11911122219426	0.12477853503416	0.101064543393012	4.41914633941928	-0.000405766230589858	0.693507653635844	0.0948663479272773	0.0982468417685639	0.091802234937407	0.176999762862869	0.180633842021949	0.173705797841232	0.201552169158462	0.205346330538397	0.198220501438566	0.000338270796747381	0.000367767957729187	0.000376452950416209
106	0.486333689213633	0.15	0.101095726512904	0.0960106895706019	0.106180763455207	0.1649913112767	0.487379689355065	0.464029008137917	0.510730370572212	3.97	2.94	5.39	0.104264519948287	0.109511277208876	0.114758034469465	0.112174536266911	0.117819338189017	0.123464140111123	0.114561420549258	0.120336440579194	0.126067216768043	0.101095726512904	4.38761590603605	0.00915641211560471	0.698429720058689	0.0948663479272773	0.0982468417685639	0.091802234937407	0.176999762862869	0.180633842021949	0.173705797841232	0.201552169158462	0.205346330538397	0.198220501438566	0.000338270796747381	0.000367767957729187	0.000376452950416209
106	0.486333689213633	0.15	0.101117042653371	0.0960888137800094	0.106145271526733	0.169136922852857	0.488533733373106	0.465473842783313	0.511593623962899	3.99	2.94	5.42	0.104010508102246	0.109163259377559	0.114316010652873	0.111829126227153	0.117369217159289	0.122909308091424	0.114183764385871	0.119765089068096	0.125372197573597	0.101117042653371	4.41434058453444	-0.00314199225231468	0.687855036705508	0.0948663479272773	0.0982468417685639	0.091802234937407	0.176999762862869	0.180633842021949	0.173705797841232	0.201552169158462	0.205346330538397	0.198220501438566	0.000338270796747381	0.000367767957729187	0.000376452950416209
106	0.486333689213633	0.15	0.101117912542553	0.0960235585328154	0.10621226655229	0.168491485572916	0.491409912286292	0.468160849469988	0.514658975102596	4	2.94	5.36	0.104404655045738	0.109589433709355	0.114774212372973	0.112227256676025	0.117800508995428	0.123373761314831	0.114600697591294	0.120313091373464	0.126041120285345	0.101117912542553	4.39060617998058	-0.00369611108409546	0.686345678393159	0.0948663479272773	0.0982468417685639	0.091802234937407	0.176999762862869	0.180633842021949	0.173705797841232	0.201552169158462	0.205346330538397	0.198220501438566	0.000338270796747381	0.000367767957729187	0.000376452950416209
106	0.486333689213633	0.15	0.101131133854523	0.0960889839792582	0.106173283729788	0.17060822112237	0.492285907409109	0.469169813129484	0.515402001688734	3.98	2.92	5.36	0.105110257251671	0.110289061489263	0.115467865726856	0.113045764983293	0.118615553337397	0.124185341691502	0.115531035073218	0.121143166879119	0.126712426802294	0.101131133854523	4.38928931197379	0.000113937257130978	0.689557651569454	0.0948663479272773	0.0982468417685639	0.091802234937407	0.176999762862869	0.180633842021949	0.173705797841232	0.201552169158462	0.205346330538397	0.198220501438566	0.000338270796747381	0.000367767957729187	0.000376452950416209
106	0.486333689213633	0.15	0.101190136326742	0.0960443339545552	0.106335938698929	0.162936674633685	0.488232285039857	0.464664791584793	0.511799778494921	4.05	2.99	5.45	0.102429808276721	0.1076249809687	0.112820153660678	0.109957709416207	0.115534692316422	0.121111675216637	0.112228815654817	0.118024362184497	0.123717221991183	0.101190136326742	4.45348750155184	-0.00612614743037535	0.691297403296417	0.0948663479272773	0.0982468417685639	0.091802234937407	0.176999762862869	0.180633842021949	0.173705797841232	0.201552169158462	0.205346330538397	0.198220501438566	0.000338270796747381	0.000367767957729187	0.000376452950416209
106	0.486333689213633	0.15	0.101197528867125	0.0961597066482092	0.106235351086041	0.168015774533865	0.489159890793291	0.465977910937464	0.512341870649119	4	2.94	5.34	0.104017233195518	0.109191996522274	0.11436675984903	0.111823175638193	0.117386277545415	0.122949379452636	0.114235176160582	0.119869775271718	0.125584266020034	0.101197528867125	4.39216436076068	-0.00395952612383359	0.686663786076441	0.0948663479272773	0.0982468417685639	0.091802234937407	0.176999762862869	0.180633842021949	0.173705797841232	0.201552169158462	0.205346330538397	0.198220501438566	0.000338270796747381	0.000367767957729187	0.000376452950416209
106	0.486333689213633	0.15	0.101201179495605	0.0961108306251477	0.106291528366062	0.172403744167441	0.501466023387116	0.478067169111824	0.524864877662407	4	2.95	5.42	0.106661516365409	0.111882032308498	0.117102548251587	0.11465914148564	0.120271098792679	0.125883056099718	0.117011569793678	0.122828079012067	0.128538072938682	0.101201179495605	4.41832584076479	0.00286937699821013	0.695943374451702	0.0948663479272773	0.0982468417685639	0.091802234937407	0.176999762862869	0.180633842021949	0.173705797841232	0.201552169158462	0.205346330538397	0.198220501438566	0.000338270796747381	0.000367767957729187	0.000376452950416209
106	0.486333689213633	0.15	0.101201522620139	0.0960635298226166	0.106339515417662	0.16404193350959	0.49436727214678	0.470599871529476	0.518134672764085	4.01	2.94	5.38	0.104796390981259	0.110089077950349	0.115381764919439	0.112629454238028	0.118317745974028	0.124006037710028	0.115065329486652	0.120762084151604	0.126663163096964	0.101201522620139	4.40640075202409	0.0071513189033702	0.699088844029108	0.0948663479272773	0.0982468417685639	0.091802234937407	0.176999762862869	0.180633842021949	0.173705797841232	0.201552169158462	0.205346330538397	0.198220501438566	0.000338270796747381	0.000367767957729187	0.000376452950416209
106	0.486333689213633	0.15	0.101219593861354	0.0961160212339568	0.106323166488752	0.165382755211052	0.487799101391518	0.46446147251229	0.511136730270747	3.98	2.92	5.41	0.104011289399143	0.109237507320121	0.114463725241098	0.111858315160919	0.117478819768461	0.123099324376004	0.114122650777196	0.119880800716419	0.125536094715699	0.101219593861354	4.39729689435064	-0.000459930710092287	0.689446189320482	0.0948663479272773	0.0982468417685639	0.091802234937407	0.176999762862869	0.180633842021949	0.173705797841232	0.201552169158462	0.205346330538397	0.198220501438566	0.000338270796747381	0.000367767957729187	0.000376452950416209
106	0.486333689213633	0.15	0.10123694852915	0.096143190946158	0.106330706112141	0.17256300896691	0.495008879484381	0.47192420414856	0.518093554820202	4.02	2.93	5.46	0.104860973813404	0.109990360088998	0.115119746364593	0.11267034713683	0.118181737230332	0.123693127323834	0.114954957313967	0.12048693553112	0.126076393545372	0.10123694852915	4.41908832039301	0.0108566074502149	0.703385960457468	0.0948663479272773	0.0982468417685639	0.091802234937407	0.176999762862869	0.180633842021949	0.173705797841232	0.201552169158462	0.205346330538397	0.198220501438566	0.000338270796747381	0.000367767957729187	0.000376452950416209
106	0.486333689213633	0.15	0.101241706956124	0.0961164551072646	0.106366958804984	0.171320172406439	0.497253370833528	0.47396259068908	0.520544150977976	4.01	2.95	5.42	0.105500886874092	0.110685257981644	0.115869629089196	0.113381108124201	0.118952717600838	0.124524327077475	0.115776970321758	0.121471481263714	0.126999644814532	0.101241706956124	4.41076940792738	-0.00149283764656496	0.690628606110369	0.0948663479272773	0.0982468417685639	0.091802234937407	0.176999762862869	0.180633842021949	0.173705797841232	0.201552169158462	0.205346330538397	0.198220501438566	0.000338270796747381	0.000367767957729187	0.000376452950416209
106	0.486333689213633	0.15	0.101248415690041	0.096206127162419	0.106290704217662	0.167425186957215	0.4892093701715	0.465975948607937	0.512442791735063	3.99	2.97	5.37	0.104101177753208	0.109291631370459	0.114482084987709	0.111923930195922	0.117504423912521	0.123084917629119	0.114481830842851	0.120027998291425	0.125740923779425	0.101248415690041	4.41440741974124	-0.00725957463827196	0.685179109145944	0.0948663479272773	0.0982468417685639	0.091802234937407	0.176999762862869	0.180633842021949	0.173705797841232	0.201552169158462	0.205346330538397	0.198220501438566	0.000338270796747381	0.000367767957729187	0.000376452950416209
106	0.486333689213633	0.15	0.101250470240515	0.096202241632153	0.106298698848877	0.165167643831599	0.489942172438904	0.466483731722454	0.513400613155354	3.97	2.93	5.39	0.104744112005807	0.110011462986757	0.115278813967707	0.112681494728171	0.118347999225898	0.124014503723625	0.115098019412801	0.12080505529625	0.126520108691031	0.101250470240515	4.40317431650696	-0.00403350946442065	0.686368025109808	0.0948663479272773	0.0982468417685639	0.091802234937407	0.176999762862869	0.180633842021949	0.173705797841232	0.201552169158462	0.205346330538397	0.198220501438566	0.000338270796747381	0.000367767957729187	0.000376452950416209
106	0.486333689213633	0.15	0.101253374422392	0.0961908827722354	0.106315866072549	0.168436062075031	0.491033989617441	0.467798115924533	0.514269863310349	4.03	2.98	5.44	0.103682988983526	0.108832998686671	0.113983008389816	0.111372390142114	0.116904338010491	0.122436285878867	0.113776992428888	0.119420186942898	0.125045059788681	0.101253374422392	4.43518266069961	0.00620697343679252	0.701236031647091	0.0948663479272773	0.0982468417685639	0.091802234937407	0.176999762862869	0.180633842021949	0.173705797841232	0.201552169158462	0.205346330538397	0.198220501438566	0.000338270796747381	0.000367767957729187	0.000376452950416209
106	0.486333689213633	0.15	0.101284484241843	0.0961948882696718	0.106374080214014	0.168268863069815	0.490439242803937	0.467217651300574	0.513660834307299	4	2.94	5.38	0.104311304392343	0.109495771402609	0.114680238412875	0.112141472635635	0.117715113659003	0.12328875468237	0.114443753893841	0.120166213817765	0.125929768489499	0.101284484241843	4.39589230105507	0.00185000145272879	0.6922784544035	0.0948663479272773	0.0982468417685639	0.091802234937407	0.176999762862869	0.180633842021949	0.173705797841232	0.201552169158462	0.205346330538397	0.198220501438566	0.000338270796747381	0.000367767957729187	0.000376452950416209
106	0.486333689213633	0.15	0.101299456759522	0.0962299863971494	0.106368927121895	0.168960580530331	0.49136543114403	0.46815731532713	0.51457354696093	4.03	2.96	5.46	0.103661843711369	0.108800706217375	0.113939568723381	0.111337252789433	0.116856610861766	0.122375968934099	0.113586666244089	0.119253802988487	0.124857289540887	0.101299456759522	4.43723073319254	0.00574945437235197	0.700540018765924	0.0948663479272773	0.0982468417685639	0.091802234937407	0.176999762862869	0.180633842021949	0.173705797841232	0.201552169158462	0.205346330538397	0.198220501438566	0.000338270796747381	0.000367767957729187	0.000376452950416209
106	0.486333689213633	0.15	0.101305598407746	0.0962535832281941	0.106357613587297	0.166801000048965	0.487914932083797	0.464690969548161	0.511138894619433	4.03	2.98	5.48	0.102907054022374	0.108050062438466	0.113193070854559	0.110528148204193	0.116052037716234	0.121575927228275	0.112769102134462	0.11850240763888	0.12413044736752	0.101305598407746	4.45199068507184	0.00683312386751313	0.703594388518643	0.0948663479272773	0.0982468417685639	0.091802234937407	0.176999762862869	0.180633842021949	0.173705797841232	0.201552169158462	0.205346330538397	0.198220501438566	0.000338270796747381	0.000367767957729187	0.000376452950416209
106	0.486333689213633	0.15	0.101315683516544	0.0962644160150055	0.106366951018083	0.172907707543661	0.498910524940742	0.475671941873877	0.522149108007606	3.99	2.96	5.4	0.106437171618579	0.111637076923728	0.116836982228877	0.11445665927189	0.12004835041425	0.125640041556611	0.116914279934736	0.122552159441463	0.12835948325519	0.101315683516544	4.39941499290735	0.00171986348023741	0.693095048536396	0.0948663479272773	0.0982468417685639	0.091802234937407	0.176999762862869	0.180633842021949	0.173705797841232	0.201552169158462	0.205346330538397	0.198220501438566	0.000338270796747381	0.000367767957729187	0.000376452950416209
106	0.486333689213633	0.15	0.101329504352314	0.0962727426033553	0.106386266101273	0.174651956501247	0.499234693333466	0.47612182945542	0.522347557211512	4.05	2.97	5.5	0.105087710957496	0.110189090075934	0.115290469194371	0.112827204689031	0.118304289885273	0.123781375081515	0.115125395321047	0.120749352227449	0.126242406380197	0.101329504352314	4.46467373937029	0.00512154288868382	0.702403882433235	0.0948663479272773	0.0982468417685639	0.091802234937407	0.176999762862869	0.180633842021949	0.173705797841232	0.201552169158462	0.205346330538397	0.198220501438566	0.000338270796747381	0.000367767957729187	0.000376452950416209
106	0.486333689213633	0.15	0.101332535207936	0.0962138433072357	0.106451227108635	0.168060167087404	0.492789345691631	0.46943906845329	0.516139622929972	3.99	2.94	5.4	0.105026430146286	0.110250529344824	0.115474628543361	0.112937621533074	0.118555229760963	0.124172837988853	0.11524672713831	0.121109618332775	0.126845095121069	0.101332535207936	4.4080204224169	0.000738152707715998	0.693284181147268	0.0948663479272773	0.0982468417685639	0.091802234937407	0.176999762862869	0.180633842021949	0.173705797841232	0.201552169158462	0.205346330538397	0.198220501438566	0.000338270796747381	0.000367767957729187	0.000376452950416209
106	0.486333689213633	0.15	0.101334644306788	0.0962792802982158	0.106390008315359	0.172000013672995	0.501147406633813	0.477730281361587	0.524564531906038	4.02	2.98	5.41	0.106112575802149	0.111313944811949	0.11651531382175	0.114010396200114	0.119598896310564	0.125187396421013	0.116578084319935	0.122235746130679	0.127841607668199	0.101334644306788	4.43548642238374	0.00290314329159731	0.6979438909416	0.0948663479272773	0.0982468417685639	0.091802234937407	0.176999762862869	0.180633842021949	0.173705797841232	0.201552169158462	0.205346330538397	0.198220501438566	0.000338270796747381	0.000367767957729187	0.000376452950416209
106	0.486333689213633	0.15	0.101344786351278	0.0962220501697185	0.106467522532838	0.167177475972336	0.489535321226057	0.466265740951759	0.512804901500355	3.98	2.95	5.37	0.104626177397089	0.109847678828365	0.115069180259641	0.112545985671902	0.11816273513069	0.123779484589478	0.114866035507555	0.120726638897122	0.126413952261587	0.101344786351278	4.39444383270636	-0.00543669357409299	0.685415293351877	0.0948663479272773	0.0982468417685639	0.091802234937407	0.176999762862869	0.180633842021949	0.173705797841232	0.201552169158462	0.205346330538397	0.198220501438566	0.000338270796747381	0.000367767957729187	0.000376452950416209
106	0.486333689213633	0.15	0.101370628166623	0.096313669726454	0.106427586606792	0.170356058882015	0.49380900922878	0.470600713073127	0.517017305384432	4.01	2.95	5.38	0.104829664823719	0.10999947829731	0.1151692917709	0.112669322689718	0.118225759252604	0.12378219581549	0.115095712091267	0.120721996823572	0.126430627772697	0.101370628166623	4.42005469790492	0.000644114239226714	0.694385527220305	0.0948663479272773	0.0982468417685639	0.091802234937407	0.176999762862869	0.180633842021949	0.173705797841232	0.201552169158462	0.205346330538397	0.198220501438566	0.000338270796747381	0.000367767957729187	0.000376452950416209
106	0.486333689213633	0.15	0.101383527625804	0.096184932738951	0.106582122512656	0.164739427524212	0.490905791205092	0.467364648614726	0.514446933795459	3.97	2.92	5.38	0.105047993477171	0.11033925759098	0.115630521704789	0.113021709662564	0.118714609608805	0.124407509555045	0.115333824373695	0.121117998973023	0.126955083054183	0.101383527625804	4.38636052714756	0.00995202837774442	0.699496280148102	0.0948663479272773	0.0982468417685639	0.091802234937407	0.176999762862869	0.180633842021949	0.173705797841232	0.201552169158462	0.205346330538397	0.198220501438566	0.000338270796747381	0.000367767957729187	0.000376452950416209
106	0.486333689213633	0.15	0.101427785953459	0.0962970158183404	0.106558556088577	0.165516391019656	0.489991093611626	0.466559935471396	0.513422251751857	3.93	2.91	5.37	0.105666356308259	0.110973038079507	0.116279719850755	0.113788088254863	0.119502652424802	0.125217216594742	0.116111401196848	0.121970087833597	0.127731027760001	0.101427785953459	4.3691681223349	0.00549982640337602	0.692987366468986	0.0948663479272773	0.0982468417685639	0.091802234937407	0.176999762862869	0.180633842021949	0.173705797841232	0.201552169158462	0.205346330538397	0.198220501438566	0.000338270796747381	0.000367767957729187	0.000376452950416209
106	0.486333689213633	0.15	0.101428449780902	0.0963509888915089	0.106505910670296	0.17138618351506	0.500888046289649	0.477432474925991	0.524343617653307	4	2.96	5.42	0.106631301323736	0.111869943915417	0.117108586507097	0.11464053078464	0.120272655309482	0.125904779834324	0.117026556586643	0.122718917532802	0.128539129889396	0.101428449780902	4.42858451079523	-0.0115312904696343	0.682095738923126	0.0948663479272773	0.0982468417685639	0.091802234937407	0.176999762862869	0.180633842021949	0.173705797841232	0.201552169158462	0.205346330538397	0.198220501438566	0.000338270796747381	0.000367767957729187	0.000376452950416209
106	0.486333689213633	0.15	0.101432278086947	0.0963566599641087	0.106507896209785	0.169768501316669	0.498381685521587	0.474909675162542	0.521853695880631	4.01	2.96	5.44	0.105793806335377	0.111022576032219	0.11625134572906	0.11370609981706	0.119325927949386	0.124945756081713	0.116030235239577	0.121785047445748	0.127601070617675	0.101432278086947	4.43768868558673	-0.00465355040934502	0.690477282421189	0.0948663479272773	0.0982468417685639	0.091802234937407	0.176999762862869	0.180633842021949	0.173705797841232	0.201552169158462	0.205346330538397	0.198220501438566	0.000338270796747381	0.000367767957729187	0.000376452950416209
106	0.486333689213633	0.15	0.101437202472578	0.0963655515683934	0.106508853376764	0.169815105630264	0.490763624058113	0.467654217856312	0.513873030259914	4.01	2.96	5.38	0.10409129949889	0.109235031834331	0.114378764169773	0.111865565798636	0.11739346804206	0.122921370285485	0.114249766230078	0.120015430623789	0.125624868407925	0.101437202472578	4.41510161812653	-0.00109460494971433	0.692102574089382	0.0948663479272773	0.0982468417685639	0.091802234937407	0.176999762862869	0.180633842021949	0.173705797841232	0.201552169158462	0.205346330538397	0.198220501438566	0.000338270796747381	0.000367767957729187	0.000376452950416209
106	0.486333689213633	0.15	0.101442122986513	0.0963228377180983	0.106561408254928	0.168049818062072	0.493380942878058	0.470001768206533	0.516760117549583	4.01	2.94	5.38	0.104706736756794	0.109915136498062	0.11512353623933	0.112538504085851	0.118136477375047	0.123734450664244	0.114953036348766	0.120710205957264	0.126315680227344	0.101442122986513	4.39995281907408	-0.00675897471470387	0.68421959166554	0.0948663479272773	0.0982468417685639	0.091802234937407	0.176999762862869	0.180633842021949	0.173705797841232	0.201552169158462	0.205346330538397	0.198220501438566	0.000338270796747381	0.000367767957729187	0.000376452950416209
106	0.486333689213633	0.15	0.101465590269335	0.0963334618180504	0.106597718720619	0.166809653410408	0.49331125976691	0.46983117173043	0.51679134780339	4	2.97	5.43	0.104756382163604	0.109991643728999	0.115226905294393	0.112602755611724	0.11823014428663	0.123857532961535	0.115035283456041	0.12068083897783	0.126494152931264	0.101465590269335	4.42464894534963	-0.00347817755870096	0.690612685797498	0.0948663479272773	0.0982468417685639	0.091802234937407	0.176999762862869	0.180633842021949	0.173705797841232	0.201552169158462	0.205346330538397	0.198220501438566	0.000338270796747381	0.000367767957729187	0.000376452950416209
106	0.486333689213633	0.15	0.101483524903187	0.0964336229044042	0.10653342690197	0.168112353251869	0.492072048191304	0.468760109746403	0.515383986636206	3.98	2.95	5.43	0.105142844624015	0.110371710030508	0.115600575437001	0.113096375431414	0.118720778377785	0.124345181324155	0.115467129340687	0.121149022205645	0.126909621419714	0.101483524903187	4.42218705967753	0.00706376487602952	0.699584848738668	0.0948663479272773	0.0982468417685639	0.091802234937407	0.176999762862869	0.180633842021949	0.173705797841232	0.201552169158462	0.205346330538397	0.198220501438566	0.000338270796747381	0.000367767957729187	0.000376452950416209
106	0.486333689213633	0.15	0.101494373371864	0.0964445143166446	0.106544232427083	0.175065149533276	0.496730264884707	0.473766252860924	0.519694276908491	3.97	2.95	5.43	0.106372936643946	0.111528959010135	0.116684981376325	0.114432949113036	0.119979649840409	0.125526350567783	0.116714719820448	0.122454512872147	0.128167274105544	0.101494373371864	4.40523678911201	-0.0108863682785787	0.680392317458079	0.0948663479272773	0.0982468417685639	0.091802234937407	0.176999762862869	0.180633842021949	0.173705797841232	0.201552169158462	0.205346330538397	0.198220501438566	0.000338270796747381	0.000367767957729187	0.000376452950416209
106	0.486333689213633	0.15	0.101514508410976	0.0964289138663895	0.106600102955563	0.171506267425015	0.503228230622598	0.479673031462908	0.526783429782289	3.96	2.95	5.33	0.107921829310326	0.11322152309409	0.118521216877853	0.116127162135654	0.121829793412657	0.127532424689659	0.118688380157255	0.124463903480131	0.13039662313004	0.101514508410976	4.38992237493495	-0.0065604969951408	0.683072785105161	0.0948663479272773	0.0982468417685639	0.091802234937407	0.176999762862869	0.180633842021949	0.173705797841232	0.201552169158462	0.205346330538397	0.198220501438566	0.000338270796747381	0.000367767957729187	0.000376452950416209
106	0.486333689213633	0.15	0.101514722197069	0.096375076205905	0.106654368188234	0.1654326897889	0.490091964381208	0.466648879019963	0.513535049742453	4.03	2.97	5.42	0.103516439726728	0.10871680523045	0.113917170734172	0.111204381960902	0.11679096737032	0.122377552779737	0.113593354366389	0.119292909204705	0.124984995328118	0.101514722197069	4.4221707000241	0.00294649786169272	0.696982646874638	0.0948663479272773	0.0982468417685639	0.091802234937407	0.176999762862869	0.180633842021949	0.173705797841232	0.201552169158462	0.205346330538397	0.198220501438566	0.000338270796747381	0.000367767957729187	0.000376452950416209
106	0.486333689213633	0.15	0.101535649919012	0.0964613929705204	0.106609906867505	0.167658879019224	0.487953460940361	0.464799091039973	0.511107830840749	3.99	2.91	5.4	0.104007544006899	0.109188770030767	0.114369996054635	0.111844383704268	0.117416008695563	0.122987633686858	0.114109490884776	0.119830222916426	0.125511765534351	0.101535649919012	4.39122220407497	-0.00352727218357874	0.68597485238853	0.0948663479272773	0.0982468417685639	0.091802234937407	0.176999762862869	0.180633842021949	0.173705797841232	0.201552169158462	0.205346330538397	0.198220501438566	0.000338270796747381	0.000367767957729187	0.000376452950416209
106	0.486333689213633	0.15	0.10158434401117	0.0965053669541059	0.106663321068233	0.170180414226272	0.495245275243175	0.471955003212174	0.518535547274177	3.97	2.94	5.35	0.106002967811643	0.111234055393348	0.116465142975053	0.114039547466537	0.119667228208792	0.125294908951046	0.116529193030931	0.122181807894214	0.128079597897954	0.10158434401117	4.39093445950517	0.00668737204544524	0.696791574852228	0.0948663479272773	0.0982468417685639	0.091802234937407	0.176999762862869	0.180633842021949	0.173705797841232	0.201552169158462	0.205346330538397	0.198220501438566	0.000338270796747381	0.000367767957729187	0.000376452950416209
106	0.486333689213633	0.15	0.101600850762605	0.0965402087970696	0.10666149272814	0.17157535586548	0.496869012890337	0.473617129751861	0.520120896028813	3.98	2.97	5.39	0.106250337266003	0.111466619090157	0.116682900914311	0.114289905234099	0.11990088370906	0.125511862184022	0.116755864308652	0.122511710865811	0.128240351824161	0.101600850762605	4.41447832109327	0.00115628801638573	0.693397710319091	0.0948663479272773	0.0982468417685639	0.091802234937407	0.176999762862869	0.180633842021949	0.173705797841232	0.201552169158462	0.205346330538397	0.198220501438566	0.000338270796747381	0.000367767957729187	0.000376452950416209
106	0.486333689213633	0.15	0.101616930412377	0.0965061946484055	0.106727666176348	0.169836296094983	0.498646574614907	0.475167735294787	0.522125413935027	3.99	2.96	5.36	0.106277934729632	0.111529306755645	0.116780678781659	0.114279635167968	0.119926384710014	0.125573134252059	0.116755165598852	0.122496064721768	0.128327717107024	0.101616930412377	4.40262154877964	0.00798842591796938	0.700251551718559	0.0948663479272773	0.0982468417685639	0.091802234937407	0.176999762862869	0.180633842021949	0.173705797841232	0.201552169158462	0.205346330538397	0.198220501438566	0.000338270796747381	0.000367767957729187	0.000376452950416209
106	0.486333689213633	0.15	0.101647096763658	0.0965323432057128	0.106761850321603	0.167896127110384	0.498452058736988	0.474819595308643	0.522084522165333	4.02	2.98	5.39	0.105560253985816	0.110814141707499	0.116068029429182	0.11342863249682	0.11907414088715	0.124719649277481	0.115922981758695	0.121635655631633	0.127459713111338	0.101647096763658	4.42681560886278	-0.00313028976090436	0.690911927440816	0.0948663479272773	0.0982468417685639	0.091802234937407	0.176999762862869	0.180633842021949	0.173705797841232	0.201552169158462	0.205346330538397	0.198220501438566	0.000338270796747381	0.000367767957729187	0.000376452950416209
106	0.486333689213633	0.15	0.101689940743455	0.096617903675909	0.106761977811002	0.168285491595433	0.492227542053285	0.468922661614811	0.515532422491759	3.97	2.94	5.36	0.105270141244705	0.110501937991318	0.11573373473793	0.113244679168192	0.118872800656754	0.124500922145317	0.115796261880314	0.121389280044605	0.127202278887563	0.101689940743455	4.38522935592906	0.000216862477026036	0.690528013719665	0.0948663479272773	0.0982468417685639	0.091802234937407	0.176999762862869	0.180633842021949	0.173705797841232	0.201552169158462	0.205346330538397	0.198220501438566	0.000338270796747381	0.000367767957729187	0.000376452950416209
106	0.486333689213633	0.15	0.101694123247172	0.0966001037502805	0.106788142744063	0.17253934888816	0.495015538843404	0.471928640126502	0.518102437560306	4.01	2.94	5.39	0.105051585459097	0.110190742330132	0.115329899201166	0.112898673864379	0.118421712788401	0.123944751712423	0.115297860272676	0.120853302195568	0.126501033652403	0.101694123247172	4.41581453667541	0.000454453752606751	0.692240376062338	0.0948663479272773	0.0982468417685639	0.091802234937407	0.176999762862869	0.180633842021949	0.173705797841232	0.201552169158462	0.205346330538397	0.198220501438566	0.000338270796747381	0.000367767957729187	0.000376452950416209
106	0.486333689213633	0.15	0.101697706143184	0.0965577545006508	0.106837657785717	0.167756236448956	0.497397502883399	0.473803224130599	0.520991781636199	3.96	2.92	5.4	0.106742364911625	0.112057881953704	0.117373398995782	0.114875778571474	0.120596320356587	0.1263168621417	0.117252494137392	0.123025320785246	0.128865221949491	0.101697706143184	4.3904263816796	-0.00716214151623493	0.682744638496135	0.0948663479272773	0.0982468417685639	0.091802234937407	0.176999762862869	0.180633842021949	0.173705797841232	0.201552169158462	0.205346330538397	0.198220501438566	0.000338270796747381	0.000367767957729187	0.000376452950416209
106	0.486333689213633	0.15	0.101707875892334	0.0965954488913506	0.106820302893317	0.168020036215511	0.493264459256964	0.469888314424063	0.516640604089864	4	2.94	5.33	0.104951756861399	0.110172928347364	0.11539409983333	0.112835504881239	0.118448879428827	0.124062253976416	0.115316806147155	0.120933843512143	0.126817184640777	0.101707875892334	4.37701394631693	-0.000838587494247519	0.688185887325018	0.0948663479272773	0.0982468417685639	0.091802234937407	0.176999762862869	0.180633842021949	0.173705797841232	0.201552169158462	0.205346330538397	0.198220501438566	0.000338270796747381	0.000367767957729187	0.000376452950416209
106	0.486333689213633	0.15	0.101739789811792	0.0966071829258752	0.106872396697709	0.169985327732744	0.496309980582997	0.472953503214873	0.519666457951121	3.99	2.94	5.43	0.105692025512341	0.110911552136184	0.116131078760028	0.113638314345762	0.119250262875854	0.124862211405945	0.116032322843012	0.121712827890339	0.127386088941239	0.101739789811792	4.40640083561326	0.00452134999419193	0.696009277851564	0.0948663479272773	0.0982468417685639	0.091802234937407	0.176999762862869	0.180633842021949	0.173705797841232	0.201552169158462	0.205346330538397	0.198220501438566	0.000338270796747381	0.000367767957729187	0.000376452950416209
106	0.486333689213633	0.15	0.101812852533874	0.0966818955000574	0.106943809567691	0.169565873644888	0.499167325320612	0.475641401555506	0.522693249085717	4	2.95	5.35	0.106094422300206	0.111342008575864	0.116589594851522	0.114046307794118	0.119687206029809	0.125328104265501	0.116489690600849	0.122276698603535	0.128055393914747	0.101812852533874	4.4020149868134	0.00161267942692888	0.692754196213397	0.0948663479272773	0.0982468417685639	0.091802234937407	0.176999762862869	0.180633842021949	0.173705797841232	0.201552169158462	0.205346330538397	0.198220501438566	0.000338270796747381	0.000367767957729187	0.000376452950416209
106	0.486333689213633	0.15	0.101815024046166	0.0967508591149142	0.106879188977417	0.175105121399938	0.498359669910927	0.475323517838707	0.521395821983146	3.99	2.94	5.44	0.106358235926867	0.111512797830483	0.1166673597341	0.11437165492156	0.119914580395781	0.125457505870001	0.116714274667766	0.122358269158752	0.128054452382719	0.101815024046166	4.43120674411815	-0.00906695758227943	0.684366129208147	0.0948663479272773	0.0982468417685639	0.091802234937407	0.176999762862869	0.180633842021949	0.173705797841232	0.201552169158462	0.205346330538397	0.198220501438566	0.000338270796747381	0.000367767957729187	0.000376452950416209
106	0.486333689213633	0.15	0.102033532299562	0.0968623110833954	0.107204753515729	0.166510532041887	0.493566110906957	0.470048581027278	0.517083640786636	4.01	2.95	5.38	0.104626930369776	0.109861638143625	0.115096345917474	0.112441534908763	0.118067223962339	0.123692913015914	0.114806345883562	0.120536848142143	0.126363498485443	0.102033532299562	4.4068225817521	0.000853114403261196	0.692694639307772	0.0948663479272773	0.0982468417685639	0.091802234937407	0.176999762862869	0.180633842021949	0.173705797841232	0.201552169158462	0.205346330538397	0.198220501438566	0.000338270796747381	0.000367767957729187	0.000376452950416209
106	0.486333689213633	0.15	0.102093746166524	0.0970155468363038	0.107171945496744	0.169588770188632	0.494357722519428	0.471060371025373	0.517655074013483	3.99	2.93	5.33	0.105315880567082	0.1105245146157	0.115733148664317	0.113239738648255	0.118840264943092	0.124440791237929	0.115702211729285	0.121320129608355	0.127096013149674	0.102093746166524	4.38889519737047	-0.00676302290423264	0.683315357924315	0.0948663479272773	0.0982468417685639	0.091802234937407	0.176999762862869	0.180633842021949	0.173705797841232	0.201552169158462	0.205346330538397	0.198220501438566	0.000338270796747381	0.000367767957729187	0.000376452950416209
106	0.486333689213633	0.15	0.102107239758175	0.0969921668385749	0.107222312677776	0.17078546667435	0.498686126111475	0.475284154347234	0.522088097875715	4.02	2.98	5.46	0.105683163656167	0.110886775830518	0.116090388004869	0.113563135796108	0.119154740887612	0.124746345979115	0.1159559580365	0.121683576788286	0.127357133707483	0.102107239758175	4.42189302513817	0.00243094805919021	0.696718954168747	0.0948663479272773	0.0982468417685639	0.091802234937407	0.176999762862869	0.180633842021949	0.173705797841232	0.201552169158462	0.205346330538397	0.198220501438566	0.000338270796747381	0.000367767957729187	0.000376452950416209
106	0.486333689213633	0.15	0.102183674693865	0.0970649164586757	0.107302432929054	0.16826468662212	0.493430711737339	0.470067129887446	0.516794293587231	4	2.96	5.44	0.104947174424931	0.110163327062914	0.115379479700898	0.112825036367221	0.118432739616997	0.124040442866773	0.115130310999484	0.120801276810046	0.126614896977571	0.102183674693865	4.4264052126504	0.00518563320108911	0.698689026158665	0.0948663479272773	0.0982468417685639	0.091802234937407	0.176999762862869	0.180633842021949	0.173705797841232	0.201552169158462	0.205346330538397	0.198220501438566	0.000338270796747381	0.000367767957729187	0.000376452950416209
106	0.486333689213633	0.15	0.102219235866683	0.0971345713097817	0.107303900423584	0.173306558864342	0.499775970328798	0.476529485813206	0.52302245484439	3.97	2.95	5.4	0.106945265295894	0.11216236419057	0.117379463085247	0.115042621852209	0.120654733184537	0.126266844516864	0.117452556140836	0.123249365849617	0.128986361076341	0.102219235866683	4.39363838070179	-0.000852374987491462	0.689981129777456	0.0948663479272773	0.0982468417685639	0.091802234937407	0.176999762862869	0.180633842021949	0.173705797841232	0.201552169158462	0.205346330538397	0.198220501438566	0.000338270796747381	0.000367767957729187	0.000376452950416209
106	0.486333689213633	0.15	0.102255299783205	0.0970884008270295	0.107422198739381	0.165159208349201	0.489564487318451	0.466123413145999	0.513005561490903	3.99	2.96	5.38	0.104218734988971	0.109459834294726	0.114700933600481	0.112060870311474	0.117696346021805	0.123331821732136	0.114485458196708	0.120432021282613	0.126000212195654	0.102255299783205	4.39867688235695	-0.00265006134551604	0.688579917030706	0.0948663479272773	0.0982468417685639	0.091802234937407	0.176999762862869	0.180633842021949	0.173705797841232	0.201552169158462	0.205346330538397	0.198220501438566	0.000338270796747381	0.000367767957729187	0.000376452950416209
106	0.486333689213633	0.15	0.102283797481627	0.0971896850626928	0.10737790990056	0.172036398896255	0.495224524732059	0.472087113662869	0.518361935801249	3.97	2.92	5.4	0.10594421383451	0.111136634375016	0.116329054915522	0.113965266090468	0.119550805565769	0.12513634504107	0.116226626125263	0.121918093797649	0.127674937425218	0.102283797481627	4.38883415182581	-0.00159726473167818	0.687156497922282	0.0948663479272773	0.0982468417685639	0.091802234937407	0.176999762862869	0.180633842021949	0.173705797841232	0.201552169158462	0.205346330538397	0.198220501438566	0.000338270796747381	0.000367767957729187	0.000376452950416209
106	0.486333689213633	0.15	0.102356525729499	0.0972436469964919	0.107469404462507	0.170939751390702	0.500197018583889	0.476736922914716	0.523657114253062	3.95	2.95	5.37	0.107513341074517	0.112804043652995	0.118094746231473	0.115719357133085	0.121413875553265	0.127108393973444	0.118143616626185	0.123958659089846	0.129758931358811	0.102356525729499	4.39539877016909	0.000544826706351448	0.690623611699881	0.0948663479272773	0.0982468417685639	0.091802234937407	0.176999762862869	0.180633842021949	0.173705797841232	0.201552169158462	0.205346330538397	0.198220501438566	0.000338270796747381	0.000367767957729187	0.000376452950416209
106	0.486333689213633	0.15	0.102396164518067	0.0972492460776225	0.107543082958511	0.170125116656573	0.494248096827164	0.471000168082083	0.517496025572245	3.94	2.95	5.35	0.106543704325828	0.111802556900106	0.117061409474384	0.11471665983933	0.12037891840004	0.12604117696075	0.117224158729732	0.122949436471635	0.128843967752869	0.102396164518067	4.36823166654529	-0.00307843092403368	0.684238232937799	0.0948663479272773	0.0982468417685639	0.091802234937407	0.176999762862869	0.180633842021949	0.173705797841232	0.201552169158462	0.205346330538397	0.198220501438566	0.000338270796747381	0.000367767957729187	0.000376452950416209
106	0.486333689213633	0.15	0.102421750733176	0.0973062723623661	0.107537229103986	0.172132825001967	0.495094306119641	0.471970805431333	0.51821780680795	3.99	2.96	5.44	0.105603004806635	0.110776865406131	0.115950726005628	0.11355889433974	0.119122541796766	0.124686189253792	0.115871400929512	0.121624719363549	0.127249085300082	0.102421750733176	4.40004383436858	-0.00481689249143762	0.686170479321446	0.0948663479272773	0.0982468417685639	0.091802234937407	0.176999762862869	0.180633842021949	0.173705797841232	0.201552169158462	0.205346330538397	0.198220501438566	0.000338270796747381	0.000367767957729187	0.000376452950416209
106	0.486333689213633	0.15	0.102465475486047	0.0973670691586052	0.10756388181349	0.169569885237005	0.492680493962627	0.469460627490557	0.515900360434697	4.01	2.94	5.42	0.104504801024983	0.109673685023757	0.114842569022531	0.112311368123527	0.117866370648582	0.123421373173636	0.114608396339941	0.120330248105165	0.125967119491565	0.102465475486047	4.42856043238314	-0.00432960604630995	0.68888632823988	0.0948663479272773	0.0982468417685639	0.091802234937407	0.176999762862869	0.180633842021949	0.173705797841232	0.201552169158462	0.205346330538397	0.198220501438566	0.000338270796747381	0.000367767957729187	0.000376452950416209
106	0.486333689213633	0.15	0.10247882905397	0.0973815309258199	0.107576127182119	0.168300129842749	0.487825393294124	0.464730143569449	0.510920643018798	3.93	2.93	5.35	0.10545427767222	0.110694938109412	0.115935598546605	0.113585365489181	0.119230108825373	0.124874852161564	0.116038194768138	0.121723254247263	0.127483799540966	0.10247882905397	4.35396354212525	0.00510974631032906	0.691016212252076	0.0948663479272773	0.0982468417685639	0.091802234937407	0.176999762862869	0.180633842021949	0.173705797841232	0.201552169158462	0.205346330538397	0.198220501438566	0.000338270796747381	0.000367767957729187	0.000376452950416209
106	0.486333689213633	0.15	0.102486531062363	0.0973894409598774	0.107583621164848	0.169739922261913	0.494920376936311	0.471609018545106	0.518231735327516	3.99	2.96	5.37	0.105530372463094	0.110746677149619	0.115962981836145	0.113481827984064	0.119091168473749	0.124700508963434	0.115931316043663	0.121691272323915	0.127329617897701	0.102486531062363	4.38872637628026	0.00403001541732419	0.694002410006292	0.0948663479272773	0.0982468417685639	0.091802234937407	0.176999762862869	0.180633842021949	0.173705797841232	0.201552169158462	0.205346330538397	0.198220501438566	0.000338270796747381	0.000367767957729187	0.000376452950416209
106	0.486333689213633	0.15	0.102492087544785	0.0973744192769795	0.107609755812591	0.171441500071185	0.501180322942046	0.477715634670895	0.524645011213197	4	2.95	5.37	0.106612663644427	0.11184932063577	0.117085977627114	0.114610305594727	0.120239794977661	0.125869284360596	0.117147721195761	0.122786535021848	0.128539725986616	0.102492087544785	4.40311110670905	0.00013001345157907	0.691885602301112	0.0948663479272773	0.0982468417685639	0.091802234937407	0.176999762862869	0.180633842021949	0.173705797841232	0.201552169158462	0.205346330538397	0.198220501438566	0.000338270796747381	0.000367767957729187	0.000376452950416209
106	0.486333689213633	0.15	0.102609002222207	0.0974947466700814	0.107723257774332	0.168753747602594	0.497056720954961	0.473562488823727	0.520550953086195	4.02	2.97	5.44	0.105086725961497	0.110300255309616	0.115513784657735	0.112895819202819	0.118496770810252	0.124097722417684	0.115239546784206	0.121023569831849	0.126652930569253	0.102609002222207	4.43463249789518	-0.00826087063721351	0.686847649609461	0.0948663479272773	0.0982468417685639	0.091802234937407	0.176999762862869	0.180633842021949	0.173705797841232	0.201552169158462	0.205346330538397	0.198220501438566	0.000338270796747381	0.000367767957729187	0.000376452950416209
106	0.486333689213633	0.15	0.10266155604207	0.0974991422995989	0.10782396978454	0.17159741580339	0.502354203282426	0.478847454870612	0.52586095169424	4.03	2.97	5.41	0.106027616989151	0.111232540795088	0.116437464601024	0.11387803498599	0.119468337891058	0.125058640796125	0.116277925664218	0.122063231299183	0.127700819301936	0.10266155604207	4.42727123099423	0.00122665287231035	0.695622183710151	0.0948663479272773	0.0982468417685639	0.091802234937407	0.176999762862869	0.180633842021949	0.173705797841232	0.201552169158462	0.205346330538397	0.198220501438566	0.000338270796747381	0.000367767957729187	0.000376452950416209
106	0.486333689213633	0.15	0.102665812131223	0.0974438901480584	0.107887734114388	0.164117973069939	0.489560690659287	0.466030896499348	0.513090484819226	4	2.95	5.38	0.103897400267813	0.109143156419214	0.114388912570615	0.111677987305131	0.117316583529597	0.122955179754064	0.114084563048556	0.119901808851137	0.125651650900867	0.102665812131223	4.38514403270453	-0.00819588659123398	0.681956178224854	0.0948663479272773	0.0982468417685639	0.091802234937407	0.176999762862869	0.180633842021949	0.173705797841232	0.201552169158462	0.205346330538397	0.198220501438566	0.000338270796747381	0.000367767957729187	0.000376452950416209
106	0.486333689213633	0.15	0.102684936894777	0.0975542000202784	0.107815673769275	0.172202152311145	0.504089363372082	0.480551471671876	0.527627255072289	4.02	2.98	5.36	0.106798107595084	0.112029185717922	0.117260263840759	0.114754243047325	0.120375020641846	0.125995798236366	0.117249165930116	0.123018472813993	0.128820044741588	0.102684936894777	4.417121855652	-0.0119383487142144	0.681343585505183	0.0948663479272773	0.0982468417685639	0.091802234937407	0.176999762862869	0.180633842021949	0.173705797841232	0.201552169158462	0.205346330538397	0.198220501438566	0.000338270796747381	0.000367767957729187	0.000376452950416209
106	0.486333689213633	0.15	0.102714858615811	0.0975044560905333	0.107925261141089	0.161894480010454	0.484340618397186	0.460871250669281	0.507809986125092	3.97	2.92	5.36	0.10353123734018	0.108803453120472	0.114075668900765	0.111382645465184	0.117054685674099	0.122726725883015	0.113655291815667	0.119450402944494	0.125237284886899	0.102714858615811	4.38066501077039	-3.74128741439753e-05	0.688443259626107	0.0948663479272773	0.0982468417685639	0.091802234937407	0.176999762862869	0.180633842021949	0.173705797841232	0.201552169158462	0.205346330538397	0.198220501438566	0.000338270796747381	0.000367767957729187	0.000376452950416209
106	0.486333689213633	0.15	0.102809236474624	0.0976939458965337	0.107924527052715	0.167452107009588	0.489679106744363	0.466425621901363	0.512932591587363	4.01	2.98	5.47	0.103778671248911	0.10895252029493	0.114126369340949	0.111524732356676	0.117084758546712	0.122644784736749	0.113910214503818	0.11953263059537	0.125220470981561	0.102809236474624	4.43164811918533	-0.00343016396078838	0.691303732127081	0.0948663479272773	0.0982468417685639	0.091802234937407	0.176999762862869	0.180633842021949	0.173705797841232	0.201552169158462	0.205346330538397	0.198220501438566	0.000338270796747381	0.000367767957729187	0.000376452950416209
106	0.486333689213633	0.15	0.102812415889305	0.0976344887834127	0.107990342995197	0.169366324999912	0.50203154257202	0.478353848361142	0.525709236782897	4.03	2.99	5.38	0.106012041605665	0.111259455653675	0.116506869701685	0.113872872427346	0.119509384104813	0.12514589578228	0.116371387750769	0.122162377314135	0.127994948472542	0.102812415889305	4.4176447688659	-0.00202690760933508	0.691550887068987	0.0948663479272773	0.0982468417685639	0.091802234937407	0.176999762862869	0.180633842021949	0.173705797841232	0.201552169158462	0.205346330538397	0.198220501438566	0.000338270796747381	0.000367767957729187	0.000376452950416209
106	0.486333689213633	0.15	0.102848215808971	0.0976975266967821	0.10799890492116	0.171428549917038	0.498881632048023	0.475523501101362	0.522239762994683	4.02	2.94	5.4	0.105613690035062	0.110801527010281	0.115989363985499	0.113473300138329	0.119047208047069	0.124621115955809	0.115820808659873	0.121592822485076	0.127253130172266	0.102848215808971	4.40406378929141	-0.00157748131120256	0.689952769728852	0.0948663479272773	0.0982468417685639	0.091802234937407	0.176999762862869	0.180633842021949	0.173705797841232	0.201552169158462	0.205346330538397	0.198220501438566	0.000338270796747381	0.000367767957729187	0.000376452950416209
106	0.486333689213633	0.15	0.102912161174673	0.0977740517592569	0.108050270590088	0.173352018719282	0.499914252155974	0.476665024013172	0.523163480298776	3.96	2.93	5.32	0.107310213377258	0.112544244630182	0.117778275883106	0.115477232821326	0.121109608590286	0.126741984359246	0.118002453819258	0.123736635494408	0.129509268968832	0.102912161174673	4.36246141937608	0.00314525034698855	0.689965056452891	0.0948663479272773	0.0982468417685639	0.091802234937407	0.176999762862869	0.180633842021949	0.173705797841232	0.201552169158462	0.205346330538397	0.198220501438566	0.000338270796747381	0.000367767957729187	0.000376452950416209
106	0.486333689213633	0.15	0.103039427369468	0.0979063345135807	0.108172520225355	0.169681789050356	0.498140396112393	0.474672530425898	0.521608261798888	3.97	2.97	5.38	0.106545626754571	0.111813255062272	0.117080883369973	0.114614867479552	0.120281439996971	0.125948012514391	0.117064816638413	0.122918614473579	0.128607226165548	0.103039427369468	4.40669247598766	0.0165454621925608	0.709321303530088	0.0948663479272773	0.0982468417685639	0.091802234937407	0.176999762862869	0.180633842021949	0.173705797841232	0.201552169158462	0.205346330538397	0.198220501438566	0.000338270796747381	0.000367767957729187	0.000376452950416209
106	0.486333689213633	0.15	0.103045178535179	0.097916016621703	0.108174340448654	0.173212818625341	0.499252930790857	0.476023175021984	0.52248268655973	3.99	2.94	5.39	0.106453367057115	0.111648252195631	0.116843137334147	0.114466293103767	0.120052206084676	0.125638119065585	0.116811922127772	0.12258706530663	0.128240956524499	0.103045178535179	4.39502461381347	-0.00543452435162735	0.685214524432037	0.0948663479272773	0.0982468417685639	0.091802234937407	0.176999762862869	0.180633842021949	0.173705797841232	0.201552169158462	0.205346330538397	0.198220501438566	0.000338270796747381	0.000367767957729187	0.000376452950416209
106	0.486333689213633	0.15	0.103094550083047	0.0979622771574107	0.108226823008682	0.169761859177138	0.498677768261454	0.475191260051796	0.522164276471112	4	2.95	5.43	0.105945075018625	0.111181450523357	0.116417826028088	0.11387968450687	0.11950823109418	0.125136777681489	0.116271536964314	0.122074238626942	0.127742040423664	0.103094550083047	4.42591392904234	0.00115234103866344	0.695046421610728	0.0948663479272773	0.0982468417685639	0.091802234937407	0.176999762862869	0.180633842021949	0.173705797841232	0.201552169158462	0.205346330538397	0.198220501438566	0.000338270796747381	0.000367767957729187	0.000376452950416209
106	0.486333689213633	0.15	0.103315475388548	0.0981664551352155	0.10846449564188	0.173862065854563	0.495957466655394	0.472933218091167	0.518981715219621	4.01	2.93	5.46	0.10519915735336	0.110320665961757	0.115442174570154	0.113047842753254	0.118551456226856	0.124055069700458	0.115366659741994	0.120971305942149	0.126535320942094	0.103315475388548	4.40483551185272	-0.000430173304781242	0.690112098555684	0.0948663479272773	0.0982468417685639	0.091802234937407	0.176999762862869	0.180633842021949	0.173705797841232	0.201552169158462	0.205346330538397	0.198220501438566	0.000338270796747381	0.000367767957729187	0.000376452950416209
106	0.486333689213633	0.15	0.103913452738455	0.0987184657915529	0.109108439685357	0.169119016094954	0.499046205336043	0.475488601524251	0.522603809147834	3.99	2.94	5.4	0.106449031719573	0.111722941772012	0.11699685182445	0.114476016164453	0.120147615075782	0.125819213987111	0.116816599667072	0.122553912946222	0.128490434925527	0.103913452738455	4.3963579015152	0.00771993518238384	0.698633601279941	0.0948663479272773	0.0982468417685639	0.091802234937407	0.176999762862869	0.180633842021949	0.173705797841232	0.201552169158462	0.205346330538397	0.198220501438566	0.000338270796747381	0.000367767957729187	0.000376452950416209
106	0.486333689213633	0.15	0.103965842581161	0.0987910373829605	0.109140647779361	0.172385327641807	0.503464322933304	0.479970709973991	0.526957935892616	3.97	2.95	5.34	0.10779396754431	0.113070268160596	0.118346568776881	0.11596515824171	0.121641422413421	0.127317686585132	0.118564025829255	0.124317117337691	0.130098712721713	0.103965842581161	4.38218396417142	-0.000725861948223309	0.688608412709043	0.0948663479272773	0.0982468417685639	0.091802234937407	0.176999762862869	0.180633842021949	0.173705797841232	0.201552169158462	0.205346330538397	0.198220501438566	0.000338270796747381	0.000367767957729187	0.000376452950416209
106	0.486333689213633	0.16	0.0971625590849174	0.0923779315613758	0.101947186608459	0.178874341389765	0.489646065181472	0.467303644517439	0.511988485845506	4.03	2.92	5.5	0.103687589608983	0.108645033814401	0.113602478019819	0.111391444126962	0.116717220059287	0.122042995991612	0.113571296537339	0.118838646027143	0.124323562351128	0.0971625590849174	4.47236405422782	-0.00628360314298182	0.688811077876481	0.0948663479272773	0.0982468417685639	0.091802234937407	0.176999762862869	0.180633842021949	0.173705797841232	0.201552169158462	0.205346330538397	0.198220501438566	0.000338270796747381	0.000367767957729187	0.000376452950416209
106	0.486333689213633	0.16	0.0978059702757409	0.0929437220011367	0.102668218550345	0.172722695068999	0.488752312893663	0.465972148928739	0.511532476858586	4	2.97	5.45	0.104017799131062	0.109102958243948	0.114188117356834	0.111824014545057	0.117290799185317	0.122757583825576	0.114217264208583	0.119677943806346	0.125340175751052	0.0978059702757409	4.45200175923074	-0.00122206007225813	0.694484588025492	0.0948663479272773	0.0982468417685639	0.091802234937407	0.176999762862869	0.180633842021949	0.173705797841232	0.201552169158462	0.205346330538397	0.198220501438566	0.000338270796747381	0.000367767957729187	0.000376452950416209
106	0.486333689213633	0.16	0.097986973269355	0.0931380203769903	0.10283592616172	0.173136081612233	0.483252323730872	0.460761034666875	0.505743612794869	4.03	2.98	5.47	0.102222484176177	0.107212305943785	0.112202127711393	0.109815827437137	0.115176305717329	0.120536783997521	0.112043442729009	0.11751617356349	0.122963211120936	0.097986973269355	4.456065458767	-0.00567526882229113	0.690555970318564	0.0948663479272773	0.0982468417685639	0.091802234937407	0.176999762862869	0.180633842021949	0.173705797841232	0.201552169158462	0.205346330538397	0.198220501438566	0.000338270796747381	0.000367767957729187	0.000376452950416209
106	0.486333689213633	0.16	0.0980912897231948	0.0932379466815748	0.102944632764815	0.172825139561679	0.47998730539883	0.457623684348814	0.502350926448845	4	2.94	5.48	0.102194487309093	0.107188631768276	0.112182776227458	0.109868885657664	0.115238070444356	0.120607255231048	0.112009252756434	0.117489681735971	0.122902122238634	0.0980912897231948	4.43855229272294	-0.00146169585332482	0.690980825633254	0.0948663479272773	0.0982468417685639	0.091802234937407	0.176999762862869	0.180633842021949	0.173705797841232	0.201552169158462	0.205346330538397	0.198220501438566	0.000338270796747381	0.000367767957729187	0.000376452950416209
106	0.486333689213633	0.16	0.0981048105148128	0.0932967652921829	0.102912855737443	0.173205081449309	0.482736364152727	0.460274501474256	0.505198226831199	4.01	2.93	5.42	0.102501706525919	0.107503893805292	0.112506081084664	0.110163828140202	0.115539934728541	0.120916041316879	0.112368139621049	0.117852085692402	0.123392095898325	0.0981048105148128	4.43412755522014	0.00415400954283381	0.696558722626502	0.0948663479272773	0.0982468417685639	0.091802234937407	0.176999762862869	0.180633842021949	0.173705797841232	0.201552169158462	0.205346330538397	0.198220501438566	0.000338270796747381	0.000367767957729187	0.000376452950416209
106	0.486333689213633	0.16	0.0981982499929378	0.0933214167359117	0.103075083249964	0.176228925509742	0.50133580931347	0.478251835828764	0.524419782798175	4	2.96	5.44	0.106790149129069	0.11194463215714	0.117099115185211	0.114808303223032	0.120349801715834	0.125891300208635	0.117212827463851	0.122885531664429	0.128690701414598	0.0981982499929378	4.45985463520355	-0.000679641035425492	0.695337128259331	0.0948663479272773	0.0982468417685639	0.091802234937407	0.176999762862869	0.180633842021949	0.173705797841232	0.201552169158462	0.205346330538397	0.198220501438566	0.000338270796747381	0.000367767957729187	0.000376452950416209
106	0.486333689213633	0.16	0.098253744051264	0.0933698258434463	0.103137662259082	0.176090332638183	0.490913937455014	0.468299042617883	0.513528832292144	3.97	2.94	5.42	0.105196931020963	0.110277055718483	0.115357180416002	0.113174294927564	0.118639659032828	0.124105023138092	0.11547348152352	0.121112467853391	0.12668718694457	0.098253744051264	4.42626380601211	0.00165765953741864	0.693899740001229	0.0948663479272773	0.0982468417685639	0.091802234937407	0.176999762862869	0.180633842021949	0.173705797841232	0.201552169158462	0.205346330538397	0.198220501438566	0.000338270796747381	0.000367767957729187	0.000376452950416209
106	0.486333689213633	0.16	0.0983093587673695	0.0934240314480825	0.103194686086656	0.177233201210907	0.493042047396271	0.470418173873111	0.51566592091943	4	2.94	5.44	0.104938956619349	0.109985797524031	0.115032638428713	0.112805433044275	0.118230597274022	0.123655761503768	0.115142232919934	0.12062548829299	0.126186276623139	0.0983093587673695	4.4432775582784	-0.00262226584034508	0.69062786471848	0.0948663479272773	0.0982468417685639	0.091802234937407	0.176999762862869	0.180633842021949	0.173705797841232	0.201552169158462	0.205346330538397	0.198220501438566	0.000338270796747381	0.000367767957729187	0.000376452950416209
106	0.486333689213633	0.16	0.0983210817590222	0.093443813625748	0.103198349892296	0.178742384336806	0.496587164570659	0.473917839540441	0.519256489600877	4	2.96	5.43	0.105870150856162	0.110934330046133	0.115998509236103	0.113825176051165	0.119269874893959	0.124714573736754	0.116269472227032	0.121751289349808	0.12739251476786	0.0983210817590222	4.43973333488118	0.00542565177417981	0.699708217126985	0.0948663479272773	0.0982468417685639	0.091802234937407	0.176999762862869	0.180633842021949	0.173705797841232	0.201552169158462	0.205346330538397	0.198220501438566	0.000338270796747381	0.000367767957729187	0.000376452950416209
106	0.486333689213633	0.16	0.098356784774024	0.0935683425964293	0.103145226951619	0.180671700168663	0.491406191482573	0.469119699980552	0.513692682984594	4	2.94	5.48	0.104708939393631	0.109683351868909	0.114657764344186	0.112565594269717	0.117913253215218	0.12326091216072	0.115494114851752	0.120193731801555	0.125625828114845	0.098356784774024	4.45603194885702	0.00371610956782666	0.698482594763619	0.0948663479272773	0.0982468417685639	0.091802234937407	0.176999762862869	0.180633842021949	0.173705797841232	0.201552169158462	0.205346330538397	0.198220501438566	0.000338270796747381	0.000367767957729187	0.000376452950416209
106	0.486333689213633	0.16	0.0984217116023674	0.093569673515412	0.103273749689323	0.172791544933483	0.482472434690037	0.459990384549155	0.504954484830918	4	2.97	5.47	0.102743826936834	0.10776543596704	0.112787044997245	0.110462071134503	0.115860909687065	0.121259748239626	0.112671318088997	0.118323090716513	0.12381613898951	0.0984217116023674	4.43960922774639	-0.00270670078607785	0.691244021293445	0.0948663479272773	0.0982468417685639	0.091802234937407	0.176999762862869	0.180633842021949	0.173705797841232	0.201552169158462	0.205346330538397	0.198220501438566	0.000338270796747381	0.000367767957729187	0.000376452950416209
106	0.486333689213633	0.16	0.0985068863800071	0.0936105458328357	0.103403226927178	0.170867530322204	0.484642446617113	0.461906093449099	0.507378799785126	3.98	2.95	5.38	0.103434629224237	0.108525980676832	0.113617332129428	0.111237598658592	0.11671303482307	0.122188470987547	0.113612292708649	0.119241533413424	0.124775191090635	0.0985068863800071	4.4287026032496	0.00439287707662728	0.696578506277041	0.0948663479272773	0.0982468417685639	0.091802234937407	0.176999762862869	0.180633842021949	0.173705797841232	0.201552169158462	0.205346330538397	0.198220501438566	0.000338270796747381	0.000367767957729187	0.000376452950416209
106	0.486333689213633	0.16	0.0985381823527061	0.093645405920969	0.103430958784443	0.173280384137147	0.490938246837698	0.468100752355111	0.513775741320284	4.03	2.95	5.45	0.103847161261663	0.108913611081308	0.113980060900954	0.111560734718534	0.117003510981528	0.122446287244522	0.113806045407989	0.119361513429521	0.124972406940651	0.0985381823527061	4.45630007970199	0.00634357133597341	0.702646409081705	0.0948663479272773	0.0982468417685639	0.091802234937407	0.176999762862869	0.180633842021949	0.173705797841232	0.201552169158462	0.205346330538397	0.198220501438566	0.000338270796747381	0.000367767957729187	0.000376452950416209
106	0.486333689213633	0.16	0.0985492054169269	0.0936571576544882	0.103441253179366	0.172607722895553	0.482776621475618	0.460265920507141	0.505287322444095	3.97	2.94	5.39	0.103408626586114	0.108466139139023	0.113523651691931	0.111252412939967	0.116693549657093	0.122134686374219	0.113558194545772	0.11915596877588	0.124723574027487	0.0985492054169269	4.40102669759469	-0.00527853706410293	0.683861328748519	0.0948663479272773	0.0982468417685639	0.091802234937407	0.176999762862869	0.180633842021949	0.173705797841232	0.201552169158462	0.205346330538397	0.198220501438566	0.000338270796747381	0.000367767957729187	0.000376452950416209
106	0.486333689213633	0.16	0.0985786549909301	0.0937154405438999	0.10344186943796	0.178946299865403	0.492902829250293	0.470417311151185	0.5153883473494	4	2.94	5.43	0.105020951145114	0.110040856751862	0.115060762358609	0.112903802899476	0.118300501625	0.123697200350525	0.115207991816612	0.120652026645257	0.126196678820259	0.0985786549909301	4.43084733530156	-0.00374810078836534	0.688889757044073	0.0948663479272773	0.0982468417685639	0.091802234937407	0.176999762862869	0.180633842021949	0.173705797841232	0.201552169158462	0.205346330538397	0.198220501438566	0.000338270796747381	0.000367767957729187	0.000376452950416209
106	0.486333689213633	0.16	0.0985880471815385	0.0937474339002728	0.103428660462804	0.17712579078322	0.492832544081498	0.470209951678252	0.515455136484744	4.05	2.94	5.42	0.103741531633788	0.108732711376079	0.113723891118369	0.111376806795477	0.116735332480261	0.122093858165046	0.113689584088775	0.119259963312652	0.124530072517155	0.0985880471815385	4.45212624114522	-0.00564049230547593	0.689479767122743	0.0948663479272773	0.0982468417685639	0.091802234937407	0.176999762862869	0.180633842021949	0.173705797841232	0.201552169158462	0.205346330538397	0.198220501438566	0.000338270796747381	0.000367767957729187	0.000376452950416209
106	0.486333689213633	0.16	0.0986346260227158	0.093755450459892	0.10351380158554	0.170048746889581	0.482226784937778	0.459538165444851	0.504915404430706	3.98	2.95	5.4	0.102952011974687	0.108035026186278	0.11311804039787	0.110724525800032	0.116191289658437	0.121658053516843	0.113098713038926	0.118730528419746	0.124182190765194	0.0986346260227158	4.42079569825719	-0.000920008162415549	0.690865519247835	0.0948663479272773	0.0982468417685639	0.091802234937407	0.176999762862869	0.180633842021949	0.173705797841232	0.201552169158462	0.205346330538397	0.198220501438566	0.000338270796747381	0.000367767957729187	0.000376452950416209
106	0.486333689213633	0.16	0.0986467870057372	0.0937845617943266	0.103509012217148	0.177216017376121	0.491707704724338	0.46914372974683	0.514271679701846	4.02	2.95	5.42	0.104326184942258	0.109343865617232	0.114361546292206	0.112106017634627	0.117497877775444	0.12288973791626	0.114491941014467	0.119899841106871	0.125423065971427	0.0986467870057372	4.4378564944185	-0.000890444782154624	0.692839386372306	0.0948663479272773	0.0982468417685639	0.091802234937407	0.176999762862869	0.180633842021949	0.173705797841232	0.201552169158462	0.205346330538397	0.198220501438566	0.000338270796747381	0.000367767957729187	0.000376452950416209
106	0.486333689213633	0.16	0.0988389672145057	0.0940135506389914	0.10366438379002	0.182864581759965	0.500809124771292	0.478263014847818	0.523355234694766	4.03	2.9	5.43	0.106114129119521	0.111116524758088	0.116118920396655	0.113997632426972	0.119371669456643	0.124745706486314	0.116214599498443	0.121657406952812	0.127206717141144	0.0988389672145057	4.42904783983485	-0.00563447424656985	0.685785937618047	0.0948663479272773	0.0982468417685639	0.091802234937407	0.176999762862869	0.180633842021949	0.173705797841232	0.201552169158462	0.205346330538397	0.198220501438566	0.000338270796747381	0.000367767957729187	0.000376452950416209
106	0.486333689213633	0.16	0.0988439262146697	0.0939796064968215	0.103708245932518	0.173017039279077	0.487160055668368	0.464477463618036	0.5098426477187	4.04	2.97	5.47	0.10274624955743	0.107763826180543	0.112781402803656	0.110341452696945	0.115729938369145	0.121118424041346	0.112558562885533	0.118182487710146	0.123620152516656	0.0988439262146697	4.46164107577155	-0.00648655256690341	0.690421822914895	0.0948663479272773	0.0982468417685639	0.091802234937407	0.176999762862869	0.180633842021949	0.173705797841232	0.201552169158462	0.205346330538397	0.198220501438566	0.000338270796747381	0.000367767957729187	0.000376452950416209
106	0.486333689213633	0.16	0.0988646977697316	0.0939626202920576	0.103766775247406	0.172672161580282	0.488964187525641	0.466170117617168	0.511758257434113	4.05	2.95	5.45	0.102980538792927	0.10801592289789	0.113051307002853	0.110575827229454	0.115982594074439	0.121389360919424	0.11281807162651	0.118379324713169	0.123910494646066	0.0988646977697316	4.45944653075112	0.0012713719215246	0.696967702871714	0.0948663479272773	0.0982468417685639	0.091802234937407	0.176999762862869	0.180633842021949	0.173705797841232	0.201552169158462	0.205346330538397	0.198220501438566	0.000338270796747381	0.000367767957729187	0.000376452950416209
106	0.486333689213633	0.16	0.0988722279738628	0.0940819642390949	0.103662491708631	0.178383260739634	0.496840379420247	0.474131712366453	0.51954904647404	4.02	2.98	5.52	0.105387630251271	0.110435199406727	0.115482768562183	0.113240702353257	0.118664396528537	0.124088090703818	0.115620742026977	0.121100601797758	0.126539132821927	0.0988722279738628	4.5042653846419	-0.003679994940132	0.697167027435736	0.0948663479272773	0.0982468417685639	0.091802234937407	0.176999762862869	0.180633842021949	0.173705797841232	0.201552169158462	0.205346330538397	0.198220501438566	0.000338270796747381	0.000367767957729187	0.000376452950416209
106	0.486333689213633	0.16	0.0988920281793143	0.0940340473312144	0.103750009027414	0.174901486043826	0.494091562171645	0.471236586785369	0.516946537557922	4.02	2.97	5.44	0.104674257332308	0.109750959018878	0.114827660705448	0.112465526615366	0.117920104877494	0.123374683139622	0.114957626961404	0.120443175303823	0.126005028941836	0.0988920281793143	4.46046877099434	-0.000736466205177071	0.695097511182762	0.0948663479272773	0.0982468417685639	0.091802234937407	0.176999762862869	0.180633842021949	0.173705797841232	0.201552169158462	0.205346330538397	0.198220501438566	0.000338270796747381	0.000367767957729187	0.000376452950416209
106	0.486333689213633	0.16	0.0988946385061785	0.09399326794238	0.103796009069977	0.178635578268514	0.497336946428027	0.474625130756909	0.520048762099144	4	2.92	5.4	0.105918041326661	0.110986443471783	0.116054845616904	0.113862964861354	0.119311548389946	0.124760131918538	0.11614387324118	0.121739166542258	0.127429437462706	0.0988946385061785	4.42684887303611	0.000961029960945511	0.692879746686843	0.0948663479272773	0.0982468417685639	0.091802234937407	0.176999762862869	0.180633842021949	0.173705797841232	0.201552169158462	0.205346330538397	0.198220501438566	0.000338270796747381	0.000367767957729187	0.000376452950416209
106	0.486333689213633	0.16	0.098910870988905	0.0940415497290549	0.103780192248755	0.18005081636837	0.501270927183095	0.478489254574886	0.524052599791303	4.01	2.96	5.41	0.106597319061379	0.111672595466335	0.116747871871291	0.114570464897454	0.120025356092834	0.125480247288213	0.116982340872596	0.122578038562233	0.128005006206149	0.098910870988905	4.42872853825653	-0.005773293637948	0.68718065423456	0.0948663479272773	0.0982468417685639	0.091802234937407	0.176999762862869	0.180633842021949	0.173705797841232	0.201552169158462	0.205346330538397	0.198220501438566	0.000338270796747381	0.000367767957729187	0.000376452950416209
106	0.486333689213633	0.16	0.0989499801679506	0.0940434011935773	0.103856559142324	0.171906955452318	0.484394347559444	0.461752645118707	0.507036050000181	3.99	2.94	5.44	0.103176448393741	0.108235629901672	0.113294811409604	0.110932050724221	0.116371522506766	0.121810994289311	0.113198319401408	0.118661357282144	0.124289370791792	0.0989499801679506	4.42540687662093	-0.00314735802429802	0.688881285203491	0.0948663479272773	0.0982468417685639	0.091802234937407	0.176999762862869	0.180633842021949	0.173705797841232	0.201552169158462	0.205346330538397	0.198220501438566	0.000338270796747381	0.000367767957729187	0.000376452950416209
106	0.486333689213633	0.16	0.0989528902005898	0.0940370878212214	0.103868692579958	0.170426459468971	0.478848267182962	0.456348707296869	0.501347827069054	3.99	2.9	5.44	0.102021570811574	0.107051584933329	0.112081599055085	0.109696920849087	0.115105356110323	0.12051379137156	0.111771275784122	0.117328124407344	0.122923636167798	0.0989528902005898	4.41100332047333	-0.00125970252515437	0.689031292556983	0.0948663479272773	0.0982468417685639	0.091802234937407	0.176999762862869	0.180633842021949	0.173705797841232	0.201552169158462	0.205346330538397	0.198220501438566	0.000338270796747381	0.000367767957729187	0.000376452950416209
106	0.486333689213633	0.16	0.0989780297418262	0.094173873147152	0.1037821863365	0.179115250297554	0.49965522596539	0.476874769943922	0.522435681986857	4	2.97	5.43	0.106520335503169	0.111608845047524	0.11669735459188	0.114522923160132	0.119993718804879	0.125464514449627	0.116926361959759	0.122544685879812	0.128126533062005	0.0989780297418262	4.46271626171009	0.000493127803323215	0.695780790317095	0.0948663479272773	0.0982468417685639	0.091802234937407	0.176999762862869	0.180633842021949	0.173705797841232	0.201552169158462	0.205346330538397	0.198220501438566	0.000338270796747381	0.000367767957729187	0.000376452950416209
106	0.486333689213633	0.16	0.0990200672471699	0.0941468107102608	0.103893323784079	0.177006493860607	0.491505481247506	0.468934567681278	0.514076394813734	4.02	2.97	5.48	0.104060375534136	0.109069043915023	0.11407771229591	0.111793275931229	0.117174146829286	0.122555017727343	0.1140822441053	0.119589862845442	0.125077126900487	0.0990200672471699	4.4676133556829	0.000889218144079757	0.697804843026083	0.0948663479272773	0.0982468417685639	0.091802234937407	0.176999762862869	0.180633842021949	0.173705797841232	0.201552169158462	0.205346330538397	0.198220501438566	0.000338270796747381	0.000367767957729187	0.000376452950416209
106	0.486333689213633	0.16	0.0990598335404755	0.0941564046378189	0.103963262443132	0.173849178179633	0.490477797030808	0.467706914181322	0.513248679880294	4.03	2.98	5.49	0.103696514121238	0.108745105671542	0.113793697221847	0.111391084307767	0.116814295413571	0.122237506519375	0.113730118966487	0.119187811797929	0.124835812256788	0.0990598335404755	4.45736636119695	-0.00944444374941314	0.686804648728535	0.0948663479272773	0.0982468417685639	0.091802234937407	0.176999762862869	0.180633842021949	0.173705797841232	0.201552169158462	0.205346330538397	0.198220501438566	0.000338270796747381	0.000367767957729187	0.000376452950416209
106	0.486333689213633	0.16	0.0991037763113037	0.0941787652941887	0.104028787328419	0.170386600112988	0.482097511416149	0.459442086186688	0.504752936645609	4	2.93	5.41	0.102409463624272	0.107459349160848	0.112509234697425	0.110076260076224	0.115504200952068	0.120932141827911	0.112296889524441	0.11788868014054	0.123339829796726	0.0991037763113037	4.42232004815645	0.00184571131773129	0.693966335259878	0.0948663479272773	0.0982468417685639	0.091802234937407	0.176999762862869	0.180633842021949	0.173705797841232	0.201552169158462	0.205346330538397	0.198220501438566	0.000338270796747381	0.000367767957729187	0.000376452950416209
106	0.486333689213633	0.16	0.0991217132828405	0.0941929367307108	0.10405048983497	0.172565863132088	0.490819511009799	0.467930435100543	0.513708586919055	4	2.98	5.42	0.104333401207975	0.109436927204541	0.114540453201107	0.112148194648397	0.117633985586192	0.123119776523988	0.114504288440526	0.120122581033729	0.125687419491468	0.0991217132828405	4.44593468184458	-0.00080740012645425	0.694199212972172	0.0948663479272773	0.0982468417685639	0.091802234937407	0.176999762862869	0.180633842021949	0.173705797841232	0.201552169158462	0.205346330538397	0.198220501438566	0.000338270796747381	0.000367767957729187	0.000376452950416209
106	0.486333689213633	0.16	0.0991338306974762	0.0942129239003106	0.104054737494642	0.170182905463153	0.487301870784689	0.464385361343482	0.510218380225896	4.02	2.99	5.44	0.103144741543279	0.108234732831008	0.113324724118738	0.110821213948518	0.116290024137517	0.121758834326516	0.113257090835214	0.118728746067063	0.124382160164623	0.0991338306974762	4.45697295223738	-0.00297876195050101	0.693667883380312	0.0948663479272773	0.0982468417685639	0.091802234937407	0.176999762862869	0.180633842021949	0.173705797841232	0.201552169158462	0.205346330538397	0.198220501438566	0.000338270796747381	0.000367767957729187	0.000376452950416209
106	0.486333689213633	0.16	0.0991546212662724	0.0942777266727373	0.104031515859808	0.181471188759144	0.505304953403864	0.482449814416134	0.528160092391594	4.03	2.97	5.47	0.106981091037067	0.112049116003913	0.117117140970759	0.114921348401116	0.120365527903068	0.12580970740502	0.117349112256125	0.122836682896292	0.128585397831376	0.0991546212662724	4.47719841421584	0.000341459769959218	0.698475968300442	0.0948663479272773	0.0982468417685639	0.091802234937407	0.176999762862869	0.180633842021949	0.173705797841232	0.201552169158462	0.205346330538397	0.198220501438566	0.000338270796747381	0.000367767957729187	0.000376452950416209
106	0.486333689213633	0.16	0.0991568208366576	0.0942672013877155	0.1040464402856	0.177321471710869	0.493111212896071	0.470491011690495	0.515731414101647	4.02	2.99	5.39	0.104589577466526	0.109618020577051	0.114646463687576	0.112384566988157	0.117787776517155	0.123190986046152	0.114783617953617	0.12036540535112	0.125901581567656	0.0991568208366576	4.42247598555984	-0.000381570763172252	0.692601417458971	0.0948663479272773	0.0982468417685639	0.091802234937407	0.176999762862869	0.180633842021949	0.173705797841232	0.201552169158462	0.205346330538397	0.198220501438566	0.000338270796747381	0.000367767957729187	0.000376452950416209
106	0.486333689213633	0.16	0.0991915631830902	0.0942779357116676	0.104105190654513	0.175831816552009	0.493953791374098	0.471178566062959	0.516729016685237	4.03	2.98	5.44	0.104532326888855	0.109585076459117	0.114637826029379	0.112297084689866	0.117725157165587	0.123153229641307	0.114602834188008	0.120169133700541	0.125752837597065	0.0991915631830902	4.4618626958531	0.00179801873436114	0.697938696176575	0.0948663479272773	0.0982468417685639	0.091802234937407	0.176999762862869	0.180633842021949	0.173705797841232	0.201552169158462	0.205346330538397	0.198220501438566	0.000338270796747381	0.000367767957729187	0.000376452950416209
106	0.486333689213633	0.16	0.0991930417849577	0.0942909217712442	0.104095161798671	0.18151908778091	0.502324007928522	0.479607360861754	0.525040654995291	3.99	2.94	5.4	0.107340587636045	0.112424784510935	0.117508981385825	0.115430991418789	0.120898391018154	0.126365790617518	0.117880837683288	0.123429705281959	0.129121039714664	0.0991930417849577	4.41933129835482	0.00904426133668998	0.70072847994024	0.0948663479272773	0.0982468417685639	0.091802234937407	0.176999762862869	0.180633842021949	0.173705797841232	0.201552169158462	0.205346330538397	0.198220501438566	0.000338270796747381	0.000367767957729187	0.000376452950416209
106	0.486333689213633	0.16	0.0992065122385071	0.094324357323879	0.104088667153135	0.177709009412347	0.493809205858936	0.471187029026126	0.516431382691746	3.97	2.92	5.34	0.105761200050446	0.110838904703174	0.115916609355903	0.113770773361552	0.119233025916997	0.124695278472442	0.116129086155343	0.121774415689114	0.127233583097274	0.0992065122385071	4.40989444492366	0.00744702039941523	0.696469520369916	0.0948663479272773	0.0982468417685639	0.091802234937407	0.176999762862869	0.180633842021949	0.173705797841232	0.201552169158462	0.205346330538397	0.198220501438566	0.000338270796747381	0.000367767957729187	0.000376452950416209
106	0.486333689213633	0.16	0.0992146622936773	0.0943241175433599	0.104105207043995	0.172783172778454	0.486808389084521	0.464123629577693	0.50949314859135	3.99	2.95	5.4	0.103754307943722	0.108825460053867	0.113896612164011	0.11155933959302	0.117011974684474	0.122464609775928	0.11394021746446	0.119483472286447	0.125070552900222	0.0992146622936773	4.42087431508402	0.00521338121873304	0.697294905833697	0.0948663479272773	0.0982468417685639	0.091802234937407	0.176999762862869	0.180633842021949	0.173705797841232	0.201552169158462	0.205346330538397	0.198220501438566	0.000338270796747381	0.000367767957729187	0.000376452950416209
106	0.486333689213633	0.16	0.0992271375653915	0.0943742659465859	0.104080009184197	0.178374797804938	0.49954461309324	0.476711686675169	0.522377539511312	4	2.98	5.43	0.106407161523532	0.111503715598738	0.116600269673944	0.114391695975476	0.119870683065688	0.1253496701559	0.116889029898266	0.122360707616929	0.127945201840453	0.0992271375653915	4.45199291141455	-0.0065272427603531	0.689509755513211	0.0948663479272773	0.0982468417685639	0.091802234937407	0.176999762862869	0.180633842021949	0.173705797841232	0.201552169158462	0.205346330538397	0.198220501438566	0.000338270796747381	0.000367767957729187	0.000376452950416209
106	0.486333689213633	0.16	0.0992404366520412	0.0943350317881638	0.104145841515919	0.177432844814817	0.498069431122916	0.47523050235514	0.520908359890693	4.02	2.96	5.43	0.105479633091037	0.110548840169873	0.115618047248709	0.113320737942143	0.118766777809	0.124212817675857	0.115692800525869	0.121297592687915	0.126755438841428	0.0992404366520412	4.45130138970409	-0.00060568340992701	0.694170103490344	0.0948663479272773	0.0982468417685639	0.091802234937407	0.176999762862869	0.180633842021949	0.173705797841232	0.201552169158462	0.205346330538397	0.198220501438566	0.000338270796747381	0.000367767957729187	0.000376452950416209
106	0.486333689213633	0.16	0.0992597931096172	0.0943343896219586	0.104185196597276	0.173494506822712	0.48683446645238	0.46420478226586	0.509464150638899	4.04	2.95	5.48	0.102636982180559	0.10764046896341	0.112643955746261	0.110218082918907	0.115591143480507	0.120964204042106	0.112343465891036	0.11792615531449	0.123450723967253	0.0992597931096172	4.45170910373204	-0.00412139419522426	0.691582322975827	0.0948663479272773	0.0982468417685639	0.091802234937407	0.176999762862869	0.180633842021949	0.173705797841232	0.201552169158462	0.205346330538397	0.198220501438566	0.000338270796747381	0.000367767957729187	0.000376452950416209
106	0.486333689213633	0.16	0.099265604453088	0.0943619624902605	0.104169246415915	0.173465638483289	0.493870074330796	0.470911040594404	0.516829108067188	3.99	2.94	5.39	0.10529340279374	0.11042693031501	0.115560457836279	0.11321692978061	0.118736764922048	0.124256600063485	0.115596350715606	0.121204194837881	0.126800341876969	0.099265604453088	4.40974073703726	-0.00532035175697927	0.685280118144261	0.0948663479272773	0.0982468417685639	0.091802234937407	0.176999762862869	0.180633842021949	0.173705797841232	0.201552169158462	0.205346330538397	0.198220501438566	0.000338270796747381	0.000367767957729187	0.000376452950416209
106	0.486333689213633	0.16	0.0992691049363134	0.0943452763264574	0.104192933546169	0.178684464547453	0.500977025827923	0.478102789733387	0.523851261922459	4.01	2.95	5.46	0.106477803202511	0.111572101879664	0.116666400556816	0.114437861557815	0.119912999372608	0.125388137187401	0.11681515555083	0.122371638180943	0.127924085617392	0.0992691049363134	4.44462036381665	0.0118061545532979	0.705794542183053	0.0948663479272773	0.0982468417685639	0.091802234937407	0.176999762862869	0.180633842021949	0.173705797841232	0.201552169158462	0.205346330538397	0.198220501438566	0.000338270796747381	0.000367767957729187	0.000376452950416209
106	0.486333689213633	0.16	0.0992755216930983	0.0943813626604422	0.104169680725754	0.173461281948026	0.487457616747449	0.464796341073264	0.510118892421635	3.97	2.95	5.4	0.104379633866948	0.109468692124953	0.114557750382958	0.112291202377406	0.117765991372053	0.1232407803667	0.114678808820513	0.120252368614911	0.125739673192199	0.0992755216930983	4.41702974059894	-0.010923037436061	0.680815813249736	0.0948663479272773	0.0982468417685639	0.091802234937407	0.176999762862869	0.180633842021949	0.173705797841232	0.201552169158462	0.205346330538397	0.198220501438566	0.000338270796747381	0.000367767957729187	0.000376452950416209
106	0.486333689213633	0.16	0.0992951508184815	0.0943585468256448	0.104231754811318	0.171114186234574	0.495432366281419	0.47221003113615	0.518654701426688	3.99	2.93	5.42	0.105554489055108	0.11074544553485	0.115936402014592	0.113494003366104	0.119075409116432	0.124656814866761	0.1158460899489	0.12141670152119	0.127194069330244	0.0992951508184815	4.42655654880337	-0.0086148847420663	0.683934790789149	0.0948663479272773	0.0982468417685639	0.091802234937407	0.176999762862869	0.180633842021949	0.173705797841232	0.201552169158462	0.205346330538397	0.198220501438566	0.000338270796747381	0.000367767957729187	0.000376452950416209
106	0.486333689213633	0.16	0.0993051356521196	0.0944188349581384	0.104191436346101	0.178149782179468	0.499261684617653	0.476424156496847	0.522099212738459	4.04	2.94	5.39	0.105397084804754	0.110449324191141	0.115501563577528	0.113189243967816	0.118615002730963	0.124040761494111	0.115533597520016	0.121050690961011	0.126659101219548	0.0993051356521196	4.43118279834489	0.00835442394062626	0.702239749445134	0.0948663479272773	0.0982468417685639	0.091802234937407	0.176999762862869	0.180633842021949	0.173705797841232	0.201552169158462	0.205346330538397	0.198220501438566	0.000338270796747381	0.000367767957729187	0.000376452950416209
[truncated: 1,373 more rows]
