# Supplementary material for: Re-expressing coefficients from regression models for inclusion in a meta-analysis
Source: BMC Med Res Methodol. 2024 Jan 8;24:6. doi: 10.1186/s12874-023-02132-y (PMC10773134; doi:10.1186/s12874-023-02132-y)
Supplement: Supplementary file 2 — Additional file 2. [file 12874_2023_2132_MOESM2_ESM.zip › Supp_Files_R1/simdata/simdata_scenario_107.csv]

ex_no	errsd	rsquare	beta	b_low_ci	b_hi_ci	lrsquare	lbeta	lb_low_ci	lb_hi_ci	x_median	x_25	x_75	rbl	rb	rbu	altl	alt	altu	dzl	dz	dzu	observed_beta	xlog	error	ylog	RelBias_rb	RelBias_rbl	RelBias_rbu	RelBias_alt	RelBias_altl	RelBias_altu	RelBias_dz	RelBias_dzl	RelBias_dzu	MC_SE_RelBias_rb	MC_SE_RelBias_alt	MC_SE_RelBias_dz
107	0.493409446652229	0.04	0.0231214322222408	0.00449903308695859	0.0417438313575231	0.0317667994021345	0.196700582407524	0.0271519221971893	0.36624924261786	8.09	5.67	10.8	0.00316440664692577	0.0229243670449592	0.0426843274429926	0.00322031386446124	0.023329383756857	0.0434384536492527	0.00327922524260735	0.0237614652627002	0.0442155989779451	0.0231214322222408	8.72995747372844	0.0234410796388579	1.05305243371339	0.151901193074364	0.200945735254528	0.132770433426861	0.173155827166724	0.22309701736023	0.153674644223751	0.197928326615224	0.248934122526316	0.178565653856863	0.00253325413713592	0.00259639291011434	0.00265702397128533
107	0.493409446652229	0.04	0.0249109221145599	0.00687396173521065	0.0429478824939091	0.0450846401440747	0.229462607360512	0.0645835403025138	0.39434167441851	8.17	6.12	11.34	0.0074545697995975	0.0264857735415906	0.0455169772835837	0.00758194726528215	0.0269383403296308	0.0462947333939795	0.00774143335745237	0.0274993903130963	0.0472441276868671	0.0249109221145599	8.94644026355199	0.045616538258446	1.09538168140246	0.151901193074364	0.200945735254528	0.132770433426861	0.173155827166724	0.22309701736023	0.153674644223751	0.197928326615224	0.248934122526316	0.178565653856863	0.00253325413713592	0.00259639291011434	0.00265702397128533
107	0.493409446652229	0.04	0.0254079485676563	0.00707299878104519	0.0437428983542674	0.0480298022674384	0.269482316586347	0.0821675521081058	0.456797081064587	8.55	6.17	10.87	0.00908868247178833	0.0298078638632539	0.0505270452547195	0.00922134241476644	0.0302429444739665	0.0512645465331666	0.00944475316473344	0.0309683995394337	0.0524402641636273	0.0254079485676563	9.25585243745642	0.0184888644361842	1.08154591767976	0.151901193074364	0.200945735254528	0.132770433426861	0.173155827166724	0.22309701736023	0.153674644223751	0.197928326615224	0.248934122526316	0.178565653856863	0.00253325413713592	0.00259639291011434	0.00265702397128533
107	0.493409446652229	0.04	0.0258374013811886	0.00547404963284179	0.0462007531295354	0.0399907782189672	0.238254971203441	0.0559975558303171	0.420512386576564	8.49	6.36	11.43	0.00623277003172044	0.0265188082302201	0.0468048464287197	0.00632597586223216	0.026915374689868	0.0475047735175037	0.00647052936240726	0.0275372970214449	0.0485856565242701	0.0258374013811886	9.1839167605192	-0.0584861588671552	1.00212499178995	0.151901193074364	0.200945735254528	0.132770433426861	0.173155827166724	0.22309701736023	0.153674644223751	0.197928326615224	0.248934122526316	0.178565653856863	0.00253325413713592	0.00259639291011434	0.00265702397128533
107	0.493409446652229	0.04	0.0270785541011447	0.00690128923302731	0.0472558189692621	0.047027608004856	0.243563015751841	0.0723800607048496	0.414745970798833	7.51	6.16	10.83	0.00904979143743679	0.0304530622517095	0.0518563330659822	0.0092496334118435	0.03112554184742	0.0530014502829965	0.00946846755832169	0.0318630975890074	0.054244407391161	0.0270785541011447	8.51597053425787	-0.00338389227450634	1.01966635775247	0.151901193074364	0.200945735254528	0.132770433426861	0.173155827166724	0.22309701736023	0.153674644223751	0.197928326615224	0.248934122526316	0.178565653856863	0.00253325413713592	0.00259639291011434	0.00265702397128533
107	0.493409446652229	0.05	0.0258367578854508	0.00750087136269444	0.0441726444082071	0.0857519594723983	0.348987046206177	0.171075243055475	0.526898849356878	8.15	6.07	10.06	0.019803643013762	0.0403986851402764	0.0609937272667907	0.0201454662421627	0.0410959916392975	0.0620465170364324	0.0207059632073652	0.0421671007142095	0.0636703961116041	0.0258367578854508	8.85131798689932	-0.0185996882624792	1.02267996781753	0.151901193074364	0.200945735254528	0.132770433426861	0.173155827166724	0.22309701736023	0.153674644223751	0.197928326615224	0.248934122526316	0.178565653856863	0.00253325413713592	0.00259639291011434	0.00265702397128533
107	0.493409446652229	0.05	0.0258515476772492	0.00767870890192016	0.0440243864525783	0.0857296870584808	0.357154870792179	0.175053284611066	0.539256456973292	8.35	6.29	10.31	0.019801861236494	0.0404010196499769	0.0610001780634597	0.0201165671508698	0.0410431027187758	0.0619696382866819	0.0206572543636859	0.0422090004342829	0.0636490017769158	0.0258515476772492	8.91476929068327	-0.0175839279236597	1.02855123653989	0.151901193074364	0.200945735254528	0.132770433426861	0.173155827166724	0.22309701736023	0.153674644223751	0.197928326615224	0.248934122526316	0.178565653856863	0.00253325413713592	0.00259639291011434	0.00265702397128533
107	0.493409446652229	0.05	0.0269355825469273	0.00798154830061111	0.0458896167932434	0.0805119313227639	0.348491569658833	0.164617425263152	0.532365714054514	7.99	5.81	10.31	0.0194007764223493	0.0410710288854091	0.0627412813484689	0.0197567213718296	0.0418245567331337	0.0638923920944379	0.0202072317655279	0.0427700008245211	0.0654022839883981	0.0269355825469273	8.71251406907243	-0.0970253294612775	0.936672292171886	0.151901193074364	0.200945735254528	0.132770433426861	0.173155827166724	0.22309701736023	0.153674644223751	0.197928326615224	0.248934122526316	0.178565653856863	0.00253325413713592	0.00259639291011434	0.00265702397128533
107	0.493409446652229	0.05	0.0278686816452773	0.00825194866689912	0.0474854146236555	0.0516688543377966	0.265472856570719	0.0879022101739284	0.44304350296751	8.21	6.03	10.59	0.0101080529342546	0.0305272607084061	0.0509464684825576	0.0102785015682471	0.0310420314482434	0.0518055613282396	0.0105391766097455	0.0317667055312162	0.0530802291136751	0.0278686816452773	8.85326414520461	-0.0715911763761174	0.97347822701584	0.151901193074364	0.200945735254528	0.132770433426861	0.173155827166724	0.22309701736023	0.153674644223751	0.197928326615224	0.248934122526316	0.178565653856863	0.00253325413713592	0.00259639291011434	0.00265702397128533
107	0.493409446652229	0.05	0.0286427771538546	0.00953297572831524	0.0477525785793941	0.0685454998275531	0.328695289430871	0.139517437186165	0.517873141675576	8.06	6.23	11.3	0.0163179090408771	0.0384440822829963	0.0605702555251156	0.0166097205641862	0.0391315739331286	0.061653427302071	0.0169724623556249	0.0400057166415536	0.0629259546433402	0.0286427771538546	9.16184825965998	-0.0217597893717346	1.04219130681485	0.151901193074364	0.200945735254528	0.132770433426861	0.173155827166724	0.22309701736023	0.153674644223751	0.197928326615224	0.248934122526316	0.178565653856863	0.00253325413713592	0.00259639291011434	0.00265702397128533
107	0.493409446652229	0.05	0.0291137185936113	0.0101059563522741	0.0481214808349486	0.0761756711992444	0.344412172407092	0.15714980631792	0.531674538496264	7.85	5.92	9.99	0.0188372489627794	0.0412840333020779	0.0637308176413764	0.0192025684534413	0.0420846736741505	0.0649667788948596	0.0197024349608455	0.043197818073486	0.0666956499174115	0.0291137185936113	8.68750738392195	-0.0355615339484616	1.00228470000703	0.151901193074364	0.200945735254528	0.132770433426861	0.173155827166724	0.22309701736023	0.153674644223751	0.197928326615224	0.248934122526316	0.178565653856863	0.00253325413713592	0.00259639291011434	0.00265702397128533
107	0.493409446652229	0.05	0.0291225963743956	0.00991192105512464	0.0483332716936665	0.0854832605958167	0.355751279857692	0.174079603850657	0.537422955864728	8.3	6.12	10.64	0.0198058289314799	0.0404754424709123	0.0611450560103448	0.0201273182337068	0.0411324420745299	0.062137565915353	0.0206088096435451	0.0421233288257013	0.0637102635804351	0.0291225963743956	8.85062579768501	0.0722246098876195	1.11428642207626	0.151901193074364	0.200945735254528	0.132770433426861	0.173155827166724	0.22309701736023	0.153674644223751	0.197928326615224	0.248934122526316	0.178565653856863	0.00253325413713592	0.00259639291011434	0.00265702397128533
107	0.493409446652229	0.05	0.0298554133758951	0.00905494249458033	0.0506558842572099	0.0715228258062686	0.324981427748074	0.142168338648802	0.507794516847346	7.94	6.17	10.62	0.0168555066415232	0.0385298630190155	0.0602042193965078	0.0171709374602638	0.0392509037148858	0.0613308699695078	0.0176085665935034	0.0402275200150626	0.0629082296423433	0.0298554133758951	8.73220203447186	0.00664708431957368	1.04544056777616	0.151901193074364	0.200945735254528	0.132770433426861	0.173155827166724	0.22309701736023	0.153674644223751	0.197928326615224	0.248934122526316	0.178565653856863	0.00253325413713592	0.00259639291011434	0.00265702397128533
107	0.493409446652229	0.05	0.030371331618719	0.00897353545349074	0.0517691277839472	0.0533668244489284	0.292619013761511	0.100202127071508	0.485035900451513	8.08	5.95	10.8	0.0116949015449296	0.0341524741652748	0.05661004678562	0.011902544454449	0.0347588511472203	0.0576151578399915	0.0121571455418273	0.0354666495750506	0.0588833925081416	0.030371331618719	8.81938806251658	0.0211685717941434	1.06646435984346	0.151901193074364	0.200945735254528	0.132770433426861	0.173155827166724	0.22309701736023	0.153674644223751	0.197928326615224	0.248934122526316	0.178565653856863	0.00253325413713592	0.00259639291011434	0.00265702397128533
107	0.493409446652229	0.05	0.0313145621809179	0.00935718069526936	0.0532719436665664	0.0512386923565119	0.279620399665759	0.0917606335600034	0.467480165771516	8.18	6.18	10.43	0.0105870703086427	0.0322617740978907	0.0539364778871387	0.0107677089055213	0.0328122305920827	0.0548567522786441	0.0110461176557237	0.0337174583183068	0.05629412480921	0.0313145621809179	8.68204577309275	-0.000827850192871228	1.03799595473852	0.151901193074364	0.200945735254528	0.132770433426861	0.173155827166724	0.22309701736023	0.153674644223751	0.197928326615224	0.248934122526316	0.178565653856863	0.00253325413713592	0.00259639291011434	0.00265702397128533
107	0.493409446652229	0.05	0.0316713334827103	0.0105791437295028	0.0527635232359177	0.0679277780657232	0.331930691820546	0.139960432862157	0.523900950778936	7.64	5.75	10.64	0.0172260257681809	0.0408533078500994	0.0644805899320178	0.0175888735562629	0.0417138390363829	0.0658388045165028	0.0179366735376076	0.0425169268567063	0.0671895697712896	0.0316713334827103	8.53591201183898	-0.0385434412837865	0.983504399526144	0.151901193074364	0.200945735254528	0.132770433426861	0.173155827166724	0.22309701736023	0.153674644223751	0.197928326615224	0.248934122526316	0.178565653856863	0.00253325413713592	0.00259639291011434	0.00265702397128533
107	0.493409446652229	0.05	0.0355118024699921	0.0112335031856175	0.0597901017543667	0.0633551641030041	0.332612220600719	0.132938861243529	0.532285579957908	8.02	5.88	10.74	0.0156285897951277	0.0391026364148894	0.0625766830346511	0.0159129617770987	0.0398141333806015	0.0637153049841043	0.0162412515012875	0.0406401682963759	0.0651233102192155	0.0355118024699921	8.53647987206383	-0.0320686382785993	0.998538742176016	0.151901193074364	0.200945735254528	0.132770433426861	0.173155827166724	0.22309701736023	0.153674644223751	0.197928326615224	0.248934122526316	0.178565653856863	0.00253325413713592	0.00259639291011434	0.00265702397128533
107	0.493409446652229	0.05	0.0406237358066527	0.0129181576626016	0.0683293139507038	0.0568614015200369	0.379956928892874	0.138355883152956	0.621557974632792	7.68	6.11	10.03	0.0169294725162167	0.0464922071866415	0.0760549418570663	0.017279759545632	0.0474541755604801	0.0776285915753282	0.0177728642779732	0.0487182816129289	0.0798408304182666	0.0406237358066527	8.43961940001529	-0.00851426985398838	1.02385793269582	0.151901193074364	0.200945735254528	0.132770433426861	0.173155827166724	0.22309701736023	0.153674644223751	0.197928326615224	0.248934122526316	0.178565653856863	0.00253325413713592	0.00259639291011434	0.00265702397128533
107	0.493409446652229	0.06	0.0268715371120849	0.0106938722460367	0.0430492019781331	0.0717363194908975	0.283305021805933	0.124191947118101	0.442418096493765	7.94	5.76	10.93	0.0147390319366701	0.0336224840749605	0.0525059362132508	0.0150157684233969	0.0342537716763383	0.0534917749292797	0.0152917897113284	0.0349253330346073	0.0544310034628125	0.0268715371120849	9.01696501180335	0.000619912308382234	1.0408163296621	0.151901193074364	0.200945735254528	0.132770433426861	0.173155827166724	0.22309701736023	0.153674644223751	0.197928326615224	0.248934122526316	0.178565653856863	0.00253325413713592	0.00259639291011434	0.00265702397128533
107	0.493409446652229	0.06	0.0292126672216188	0.0111943663650927	0.047230968078145	0.0842218667944816	0.330744639369704	0.160465683504601	0.501023595234808	8.07	6.32	10.31	0.0187378703523923	0.0386216544055076	0.0585054384586229	0.0190711319064693	0.0393085581104722	0.0595459843144751	0.019621197676247	0.0403876607056948	0.0612480552306804	0.0292126672216188	8.87243222689462	-0.00387156538660912	1.03610998061207	0.151901193074364	0.200945735254528	0.132770433426861	0.173155827166724	0.22309701736023	0.153674644223751	0.197928326615224	0.248934122526316	0.178565653856863	0.00253325413713592	0.00259639291011434	0.00265702397128533
107	0.493409446652229	0.06	0.029318324193902	0.0112675910990021	0.0473690572888019	0.0969508369059538	0.327677379216772	0.17153821905939	0.483816539374153	7.87	5.68	10.5	0.0205257238192435	0.0392088446790296	0.0578919655388157	0.0209215346636259	0.0399649342599054	0.0590083338561849	0.0213352559017949	0.0408231765657322	0.0602631537610462	0.029318324193902	8.52906602499458	0.0454873340760042	1.06402449186374	0.151901193074364	0.200945735254528	0.132770433426861	0.173155827166724	0.22309701736023	0.153674644223751	0.197928326615224	0.248934122526316	0.178565653856863	0.00253325413713592	0.00259639291011434	0.00265702397128533
107	0.493409446652229	0.06	0.0300918249710505	0.0106457130462624	0.0495379368958385	0.0779503035535496	0.343846936498793	0.159209874836119	0.528483998161467	7.89	6.02	10.84	0.0190044443363527	0.0410440619442922	0.0630836795522318	0.0193680587200097	0.041829363057154	0.0642906673942982	0.0198039445577816	0.0427646073443747	0.0657444418016764	0.0300918249710505	8.94036653993398	-0.0398011818139246	1.00878262480987	0.151901193074364	0.200945735254528	0.132770433426861	0.173155827166724	0.22309701736023	0.153674644223751	0.197928326615224	0.248934122526316	0.178565653856863	0.00253325413713592	0.00259639291011434	0.00265702397128533
107	0.493409446652229	0.06	0.0304573532750345	0.0110313044263193	0.0498834021237498	0.0693774905910539	0.28831249161954	0.123448274859893	0.453176708379186	8.1	6.11	10.61	0.0143721543936305	0.0335660554825182	0.0527599565714059	0.0146251652454906	0.0341569603711393	0.0536887554967881	0.0149583288042237	0.0349571587021569	0.0550270360472203	0.0304573532750345	8.62359799549973	-0.00249726280739317	1.03046538739748	0.151901193074364	0.200945735254528	0.132770433426861	0.173155827166724	0.22309701736023	0.153674644223751	0.197928326615224	0.248934122526316	0.178565653856863	0.00253325413713592	0.00259639291011434	0.00265702397128533
107	0.493409446652229	0.06	0.0309179620861524	0.0122478850265406	0.0495880391457642	0.0793297535637413	0.301584088942903	0.141175400382194	0.461992777503611	7.8	5.65	10.22	0.0170355352020243	0.0363919376155367	0.0557483400290492	0.0173730107605609	0.037112865330891	0.0568527199012212	0.0177478300653434	0.0379460503904228	0.0580956345827416	0.0309179620861524	8.47475116028611	-0.0030107199305968	1.02016224798231	0.151901193074364	0.200945735254528	0.132770433426861	0.173155827166724	0.22309701736023	0.153674644223751	0.197928326615224	0.248934122526316	0.178565653856863	0.00253325413713592	0.00259639291011434	0.00265702397128533
107	0.493409446652229	0.06	0.0309979923269849	0.0121963214092648	0.049799663244705	0.0892641027569818	0.396371291024372	0.198699153645492	0.594043428403252	8.57	6.52	11.17	0.0219335525871101	0.043753737226354	0.0655739218655979	0.022251139422463	0.0443872693860621	0.0665233993496611	0.0228116511981526	0.045493551768985	0.0682668733513712	0.0309979923269849	9.54964027160604	0.0890720343852294	1.16822899364753	0.151901193074364	0.200945735254528	0.132770433426861	0.173155827166724	0.22309701736023	0.153674644223751	0.197928326615224	0.248934122526316	0.178565653856863	0.00253325413713592	0.00259639291011434	0.00265702397128533
107	0.493409446652229	0.06	0.0310981783591042	0.0116719785091246	0.0505243782090838	0.0891502752262474	0.349164576705098	0.174912621217631	0.523416532192565	8.28	6.21	11.29	0.0199324988388303	0.0397897102638212	0.0596469216888121	0.0202579261337158	0.0404393356760755	0.0606207452184352	0.0206995492653732	0.0413118565698896	0.0618942761171267	0.0310981783591042	8.9757784758091	0.0119787536213566	1.06108075591432	0.151901193074364	0.200945735254528	0.132770433426861	0.173155827166724	0.22309701736023	0.153674644223751	0.197928326615224	0.248934122526316	0.178565653856863	0.00253325413713592	0.00259639291011434	0.00265702397128533
107	0.493409446652229	0.06	0.0313463653060499	0.0118273652871254	0.0508653653249744	0.0862514473524113	0.376175093612045	0.185011293799772	0.567338893424317	8.12	6.24	10.26	0.0214847563282904	0.0436839830533446	0.0658832097783988	0.0218596837304586	0.044446305978133	0.0670329282258074	0.0225044118653614	0.0456585961755261	0.0689056869383954	0.0313463653060499	8.67506396465156	0.0787797971589769	1.11228865752553	0.151901193074364	0.200945735254528	0.132770433426861	0.173155827166724	0.22309701736023	0.153674644223751	0.197928326615224	0.248934122526316	0.178565653856863	0.00253325413713592	0.00259639291011434	0.00265702397128533
107	0.493409446652229	0.06	0.0316912037656552	0.0122159294640092	0.0511664780673011	0.0757418573502802	0.327309375764834	0.148795255219705	0.505823496309963	8.23	5.84	11.07	0.0170685429558159	0.0375461847344142	0.0580238265130125	0.0173538840638562	0.03817385810891	0.0589938321539638	0.0176787104127761	0.0388850407815854	0.0600941529628471	0.0316912037656552	9.0147699794249	-0.0394401375818269	1.00709727687358	0.151901193074364	0.200945735254528	0.132770433426861	0.173155827166724	0.22309701736023	0.153674644223751	0.197928326615224	0.248934122526316	0.178565653856863	0.00253325413713592	0.00259639291011434	0.00265702397128533
107	0.493409446652229	0.06	0.0320189743659444	0.0118200792065077	0.0522178695253812	0.0704770846337792	0.303753821091599	0.131522038520386	0.475985603662811	7.74	5.61	10.52	0.0159873008164321	0.0369231177266109	0.0578589346367898	0.0163113872671478	0.0376716044355791	0.0590318216040103	0.0166163917947415	0.0384264455238282	0.0602030470801764	0.0320189743659444	8.40180447500732	0.0720659845569714	1.08698744771982	0.151901193074364	0.200945735254528	0.132770433426861	0.173155827166724	0.22309701736023	0.153674644223751	0.197928326615224	0.248934122526316	0.178565653856863	0.00253325413713592	0.00259639291011434	0.00265702397128533
107	0.493409446652229	0.06	0.0321227119485176	0.0119123907139967	0.0523330331830385	0.0846866444595079	0.354290429993911	0.172436655291566	0.536144204696255	7.78	5.78	10.49	0.0208631863455596	0.0428657540875704	0.0648683218295812	0.0212799735583781	0.0437220901177245	0.0661642066770708	0.0217472764687045	0.0447005899675959	0.0675756068749237	0.0321227119485176	8.70236229868779	0.0332885065783798	1.06809751612299	0.151901193074364	0.200945735254528	0.132770433426861	0.173155827166724	0.22309701736023	0.153674644223751	0.197928326615224	0.248934122526316	0.178565653856863	0.00253325413713592	0.00259639291011434	0.00265702397128533
107	0.493409446652229	0.06	0.0322971577158549	0.0124640700395649	0.0521302453921449	0.0744533042591913	0.32167797382934	0.14460023602616	0.49875571163252	7.48	5.5	9.96	0.0181345567103047	0.0403421710723123	0.06254978543432	0.0185386095258347	0.0412410277726307	0.0639434460194267	0.0189470917248919	0.042168114427254	0.0653950925447905	0.0322971577158549	8.33460431688405	0.00139411122779754	1.01381168017373	0.151901193074364	0.200945735254528	0.132770433426861	0.173155827166724	0.22309701736023	0.153674644223751	0.197928326615224	0.248934122526316	0.178565653856863	0.00253325413713592	0.00259639291011434	0.00265702397128533
107	0.493409446652229	0.06	0.0328200794344712	0.012178600556234	0.0534615583127085	0.0756162966736181	0.350900198715203	0.15934783566667	0.542452561763735	7.6	5.99	10.1	0.0196907704548194	0.0433610863714842	0.067031402288149	0.0201105956689475	0.0442855843444054	0.0684605730198632	0.0206606751872414	0.0454512949917613	0.0705044609334434	0.0328200794344712	8.65298331662335	-0.01383703040454	1.01969914948743	0.151901193074364	0.200945735254528	0.132770433426861	0.173155827166724	0.22309701736023	0.153674644223751	0.197928326615224	0.248934122526316	0.178565653856863	0.00253325413713592	0.00259639291011434	0.00265702397128533
107	0.493409446652229	0.06	0.0331678787567679	0.0128517921901501	0.0534839653233856	0.074821266085059	0.335947766887221	0.151506747227673	0.520388786546769	7.93	5.91	10.31	0.0179848040903787	0.0398791135221686	0.0617734229539586	0.018322733176365	0.0406284301293871	0.0629341270824093	0.0187645542357016	0.0415914056036402	0.0645122183275704	0.0331678787567679	8.77336891272756	0.000848832467255432	1.03507802014115	0.151901193074364	0.200945735254528	0.132770433426861	0.173155827166724	0.22309701736023	0.153674644223751	0.197928326615224	0.248934122526316	0.178565653856863	0.00253325413713592	0.00259639291011434	0.00265702397128533
107	0.493409446652229	0.06	0.0337078168276573	0.0133257273089406	0.054089906346374	0.0738063826762539	0.330441533586228	0.147680324647388	0.513202742525068	7.81	5.82	10.6	0.01778460841201	0.0397938810869147	0.0618031537618194	0.0181346763572356	0.0405771742504144	0.0630196721435932	0.0185121699357751	0.0414383692187251	0.0643600466093633	0.0337078168276573	8.53465843271423	-0.0292999696373253	0.997073906764289	0.151901193074364	0.200945735254528	0.132770433426861	0.173155827166724	0.22309701736023	0.153674644223751	0.197928326615224	0.248934122526316	0.178565653856863	0.00253325413713592	0.00259639291011434	0.00265702397128533
107	0.493409446652229	0.06	0.0337096570642519	0.0127965086534086	0.0546228054750952	0.0856248330624562	0.375343076646733	0.183839798076551	0.566846355216916	8.38	5.79	10.76	0.0207327316326463	0.0423297205485841	0.0639267094645218	0.0210585521122256	0.0429949435444714	0.0649313349767172	0.0214787911951362	0.0438369312896229	0.0662456028866112	0.0337096570642519	8.90366963010042	0.0590965294607405	1.10494531761204	0.151901193074364	0.200945735254528	0.132770433426861	0.173155827166724	0.22309701736023	0.153674644223751	0.197928326615224	0.248934122526316	0.178565653856863	0.00253325413713592	0.00259639291011434	0.00265702397128533
107	0.493409446652229	0.06	0.0337702834576363	0.0124157116817218	0.0551248552335508	0.060584991931032	0.301452923463177	0.11612059530782	0.486785251618534	7.98	6.09	10.93	0.0137081021363726	0.0355866885903147	0.0574652750442567	0.0139610049199626	0.0362432326190726	0.0585254603181826	0.0142643934662146	0.0370386194060273	0.0598055095461291	0.0337702834576363	8.70038791029109	0.0210408796009417	1.0564796643017	0.151901193074364	0.200945735254528	0.132770433426861	0.173155827166724	0.22309701736023	0.153674644223751	0.197928326615224	0.248934122526316	0.178565653856863	0.00253325413713592	0.00259639291011434	0.00265702397128533
107	0.493409446652229	0.06	0.0341065211251629	0.0126422143186259	0.0555708279317	0.0950389768404893	0.376357347452484	0.195035589215931	0.557679105689038	8.33	5.87	10.63	0.0221020553549975	0.0426500156207152	0.063197975886433	0.0224556528493791	0.0433323475765716	0.064209042303764	0.0229582157531809	0.0442531858692999	0.065585423560906	0.0341065211251629	8.74304389274225	-0.0854204228784643	0.949204085970933	0.151901193074364	0.200945735254528	0.132770433426861	0.173155827166724	0.22309701736023	0.153674644223751	0.197928326615224	0.248934122526316	0.178565653856863	0.00253325413713592	0.00259639291011434	0.00265702397128533
107	0.493409446652229	0.06	0.0348750953134622	0.0137810717054888	0.0559691189214355	0.0909481895732245	0.370033087855654	0.187381559646189	0.552684616065119	7.75	5.77	9.88	0.0227416693959315	0.0449092758404741	0.0670768822850167	0.023200422398179	0.0458152016439802	0.0684299808897813	0.023783691931385	0.0469890412345295	0.0701327796427365	0.0348750953134622	8.28189346351892	0.00189445309111461	1.01167604683733	0.151901193074364	0.200945735254528	0.132770433426861	0.173155827166724	0.22309701736023	0.153674644223751	0.197928326615224	0.248934122526316	0.178565653856863	0.00253325413713592	0.00259639291011434	0.00265702397128533
107	0.493409446652229	0.06	0.0360218587047573	0.0135120531737581	0.0585316642357564	0.0956701863502154	0.397567544050898	0.206726625187686	0.58840846291411	7.75	5.86	10.12	0.0251012763151431	0.0482736694806202	0.0714460626460973	0.0256083726474777	0.0492488948211415	0.0728894169948054	0.0262203732963094	0.0505005655498054	0.0746779174802543	0.0360218587047573	8.29836996865243	-0.0337941872785416	0.986448907747153	0.151901193074364	0.200945735254528	0.132770433426861	0.173155827166724	0.22309701736023	0.153674644223751	0.197928326615224	0.248934122526316	0.178565653856863	0.00253325413713592	0.00259639291011434	0.00265702397128533
107	0.493409446652229	0.06	0.0368962791478659	0.0140219607934034	0.0597705975023285	0.060534979836211	0.327064061679992	0.125897685110754	0.528230438249229	7.4	5.63	10.34	0.0159599967235285	0.0414617738857115	0.0669635510478944	0.0163269127949075	0.0424149690178961	0.0685030252408846	0.0166645265686413	0.0432911147875191	0.0699349283647603	0.0368962791478659	8.38315361096761	-0.03938448552768	0.973984133273034	0.151901193074364	0.200945735254528	0.132770433426861	0.173155827166724	0.22309701736023	0.153674644223751	0.197928326615224	0.248934122526316	0.178565653856863	0.00253325413713592	0.00259639291011434	0.00265702397128533
107	0.493409446652229	0.06	0.0380549448249355	0.0155044763312242	0.0606054133186469	0.10530829507349	0.492361704694801	0.26829612696412	0.716427282425481	8.1	6.44	10.41	0.0312406856448313	0.0573311192150776	0.0834215527853238	0.0317909552345322	0.058340942488684	0.0848909297428358	0.0327101799383947	0.0600025403258762	0.0873371280807137	0.0380549448249355	8.93407923209792	-0.0683690567000444	0.985243576334335	0.151901193074364	0.200945735254528	0.132770433426861	0.173155827166724	0.22309701736023	0.153674644223751	0.197928326615224	0.248934122526316	0.178565653856863	0.00253325413713592	0.00259639291011434	0.00265702397128533
107	0.493409446652229	0.06	0.0392714679753023	0.0155724057738908	0.0629705301767138	0.0782449435119201	0.339617870736298	0.157624478505629	0.521611262966968	7.52	5.83	9.38	0.0196772272862489	0.0423965750517068	0.0651159228171647	0.0201097434270619	0.0433284747933878	0.0665472061597137	0.0206811888960246	0.0445913317010926	0.0684781201421685	0.0392714679753023	7.99543086687051	-0.0327891314952118	0.967953452732013	0.151901193074364	0.200945735254528	0.132770433426861	0.173155827166724	0.22309701736023	0.153674644223751	0.197928326615224	0.248934122526316	0.178565653856863	0.00253325413713592	0.00259639291011434	0.00265702397128533
107	0.493409446652229	0.07	0.0272595312642563	0.0111889826933549	0.0433300798351577	0.0737180258742957	0.304806780430823	0.136114642156916	0.47349891870473	8.07	6.11	11.55	0.0159001839428804	0.0356058966110355	0.0553116092791906	0.0161833292157298	0.0362399547670415	0.0562965803183533	0.0164951965376531	0.0369068593906945	0.0573654580373977	0.0272595312642563	9.46328377501974	-0.0192659168794829	1.04799302334952	0.151901193074364	0.200945735254528	0.132770433426861	0.173155827166724	0.22309701736023	0.153674644223751	0.197928326615224	0.248934122526316	0.178565653856863	0.00253325413713592	0.00259639291011434	0.00265702397128533
107	0.493409446652229	0.07	0.0283085792544157	0.0117782966828986	0.0448388618259328	0.0832861920908918	0.342434360836535	0.165059045153149	0.519809676519921	7.95	6.39	10.61	0.0195537671708152	0.0405665848658691	0.0615794025609229	0.019918728774884	0.0413237405461483	0.0627287523174126	0.0204674141360771	0.0423526078287979	0.0644448654737062	0.0283085792544157	8.98453442834796	0.058360139837119	1.10786244712973	0.151901193074364	0.200945735254528	0.132770433426861	0.173155827166724	0.22309701736023	0.153674644223751	0.197928326615224	0.248934122526316	0.178565653856863	0.00253325413713592	0.00259639291011434	0.00265702397128533
107	0.493409446652229	0.07	0.0292383925957607	0.0131541617691407	0.0453226234223807	0.125809721174805	0.415982488211216	0.244781449099234	0.587183527323199	8.23	6.22	10.64	0.028063727653097	0.0476916012245869	0.0673194747960769	0.0285319559540296	0.0484873101085307	0.0684426642630318	0.0292550303756457	0.0497183981176931	0.0701363163901433	0.0292383925957607	9.10163341592611	-0.0499556446819182	1.00613910476367	0.151901193074364	0.200945735254528	0.132770433426861	0.173155827166724	0.22309701736023	0.153674644223751	0.197928326615224	0.248934122526316	0.178565653856863	0.00253325413713592	0.00259639291011434	0.00265702397128533
107	0.493409446652229	0.07	0.0296378772594671	0.0132528134003116	0.0460229411186225	0.0922469023320285	0.329509155558951	0.168124989716228	0.490893321401675	8.11	6.19	11.4	0.0195398211096004	0.0382962102449184	0.0570525993802363	0.0198817730300401	0.0389664038237314	0.0580510346174228	0.0202872946988236	0.03973421068423	0.0591813682824295	0.0296378772594671	9.21462539629199	-0.0182076309106865	1.03805650641672	0.151901193074364	0.200945735254528	0.132770433426861	0.173155827166724	0.22309701736023	0.153674644223751	0.197928326615224	0.248934122526316	0.178565653856863	0.00253325413713592	0.00259639291011434	0.00265702397128533
107	0.493409446652229	0.07	0.0296799742720819	0.0127292014808481	0.0466307470633158	0.102812719973777	0.339427183294652	0.182878214519036	0.495976152070267	8.14	5.74	11.15	0.0212017543869379	0.0393510609855296	0.0575003675841213	0.0215696214113118	0.0400338326772732	0.0584980439432346	0.0219263540281815	0.0407188365759663	0.0594893097045045	0.0296799742720819	9.03187109866157	0.0705624041651429	1.11776657046393	0.151901193074364	0.200945735254528	0.132770433426861	0.173155827166724	0.22309701736023	0.153674644223751	0.197928326615224	0.248934122526316	0.178565653856863	0.00253325413713592	0.00259639291011434	0.00265702397128533
107	0.493409446652229	0.07	0.0297932864764938	0.0128664266021333	0.0467201463508543	0.102531820901957	0.352600515084044	0.189727701662296	0.515473328505792	8.28	5.91	11.74	0.0216248298208662	0.0401887867013439	0.0587527435818216	0.0219781259590982	0.0408453718980566	0.0597126178370151	0.0223091164740966	0.041458229405518	0.060640670110888	0.0297932864764938	9.29531092073613	0.0055817604925126	1.0612572499584	0.151901193074364	0.200945735254528	0.132770433426861	0.173155827166724	0.22309701736023	0.153674644223751	0.197928326615224	0.248934122526316	0.178565653856863	0.00253325413713592	0.00259639291011434	0.00265702397128533
107	0.493409446652229	0.07	0.0305815386905248	0.0127943700958203	0.0483687072852292	0.107840546744835	0.409111084954458	0.225390885270431	0.592831284638486	8.02	6	10.31	0.0264871170473826	0.048077246688875	0.0696673763303674	0.0269684360471691	0.0489508975376021	0.070933359028035	0.0276718190835709	0.0502045678730837	0.0726896001379752	0.0305815386905248	8.9937567303481	0.0280933778577507	1.07420998698834	0.151901193074364	0.200945735254528	0.132770433426861	0.173155827166724	0.22309701736023	0.153674644223751	0.197928326615224	0.248934122526316	0.178565653856863	0.00253325413713592	0.00259639291011434	0.00265702397128533
107	0.493409446652229	0.07	0.0312718199729436	0.0139512505979946	0.0485923893478927	0.118971817891524	0.397362104275933	0.22853399378028	0.566190214771585	8.79	6.4	11.35	0.0246330520496686	0.042830570784168	0.0610280895186673	0.0249566902868214	0.0433932948183999	0.0618298993499783	0.0255201409621122	0.0443958884529688	0.0632903783353096	0.0312718199729436	9.44995612456577	0.0197005472595487	1.09293696029733	0.151901193074364	0.200945735254528	0.132770433426861	0.173155827166724	0.22309701736023	0.153674644223751	0.197928326615224	0.248934122526316	0.178565653856863	0.00253325413713592	0.00259639291011434	0.00265702397128533
107	0.493409446652229	0.07	0.0315248854741627	0.0139552909806547	0.0490944799676707	0.083285258063552	0.327238028583416	0.157733123974202	0.496742933192629	8.4	6.46	11.24	0.0177464090838053	0.0368172504081582	0.0558880917325111	0.0180228473513004	0.0373907578072439	0.0567586682631875	0.0184574829874748	0.0382658543460709	0.0581670528732431	0.0315248854741627	9.35498163720516	-0.0474972119006769	1.02308911762458	0.151901193074364	0.200945735254528	0.132770433426861	0.173155827166724	0.22309701736023	0.153674644223751	0.197928326615224	0.248934122526316	0.178565653856863	0.00253325413713592	0.00259639291011434	0.00265702397128533
107	0.493409446652229	0.07	0.0317553118065342	0.0135802767741414	0.049930346838927	0.0910291271796958	0.336910982001131	0.170690160937649	0.503131803064612	7.78	5.49	11.25	0.0206342697200278	0.0407282530877114	0.0608222364553949	0.021045376459991	0.0415397021759741	0.0620340278919572	0.0213059740184604	0.0420741474184518	0.0628066735233574	0.0317553118065342	8.82114498935938	0.0229637343319213	1.0589653635596	0.151901193074364	0.200945735254528	0.132770433426861	0.173155827166724	0.22309701736023	0.153674644223751	0.197928326615224	0.248934122526316	0.178565653856863	0.00253325413713592	0.00259639291011434	0.00265702397128533
107	0.493409446652229	0.07	0.032001461122141	0.0133110966913063	0.0506918255529757	0.0659468295249088	0.278846407044423	0.114999082812285	0.44269373127656	7.44	5.51	9.87	0.0145091351346227	0.0351813258216641	0.0558535165087055	0.0148381338128994	0.0359790721785596	0.0571200105442197	0.0151762488960521	0.0368146702666488	0.0583923312494334	0.032001461122141	8.10628242791167	-0.0103365236021607	0.990932166891853	0.151901193074364	0.200945735254528	0.132770433426861	0.173155827166724	0.22309701736023	0.153674644223751	0.197928326615224	0.248934122526316	0.178565653856863	0.00253325413713592	0.00259639291011434	0.00265702397128533
107	0.493409446652229	0.07	0.0328409010480231	0.0143629489800584	0.0513188531159877	0.0686723763277891	0.307951012172304	0.130888222760692	0.485013801583915	8.72	6.37	11.21	0.0142119522771675	0.0334375774717339	0.0526632026663002	0.0144044916126636	0.0338905799038732	0.0533766681950829	0.0147357696446669	0.0347051696884207	0.0546322752909699	0.0328409010480231	9.3754881227094	-0.00973300339142095	1.06096115149396	0.151901193074364	0.200945735254528	0.132770433426861	0.173155827166724	0.22309701736023	0.153674644223751	0.197928326615224	0.248934122526316	0.178565653856863	0.00253325413713592	0.00259639291011434	0.00265702397128533
107	0.493409446652229	0.07	0.0328708421783244	0.0135574587833085	0.0521842255733404	0.0803455938803098	0.308821087673762	0.145694893068347	0.471947282279177	7.95	5.44	10.23	0.0172539407034991	0.0365721860423317	0.0558904313811642	0.0175756175471298	0.0372540259520044	0.0569324343568789	0.0179303334491906	0.0379468828032261	0.0580094401441474	0.0328708421783244	8.42024122357991	0.0127863001280196	1.02486568102065	0.151901193074364	0.200945735254528	0.132770433426861	0.173155827166724	0.22309701736023	0.153674644223751	0.197928326615224	0.248934122526316	0.178565653856863	0.00253325413713592	0.00259639291011434	0.00265702397128533
107	0.493409446652229	0.07	0.0330680507138986	0.0144664750753238	0.0516696263524733	0.0939019595978734	0.326283920939273	0.168038408896804	0.484529432981742	7.59	5.37	10.3	0.0208004689733242	0.0403887338528648	0.0599769987324055	0.0212462634346326	0.0412543428866784	0.0612624223387242	0.0216199379885666	0.041978697077322	0.0623732186889754	0.0330680507138986	8.39249754322243	0.0368711227229583	1.04776602089992	0.151901193074364	0.200945735254528	0.132770433426861	0.173155827166724	0.22309701736023	0.153674644223751	0.197928326615224	0.248934122526316	0.178565653856863	0.00253325413713592	0.00259639291011434	0.00265702397128533
107	0.493409446652229	0.07	0.0337174152603045	0.0149316642976427	0.0525031662229663	0.0973058552302812	0.36688981482601	0.192419340093998	0.541360289558022	8.21	6.08	10.98	0.0221217981503974	0.0421800761973969	0.0622383542443963	0.0224945390905448	0.042890788823487	0.0632870385564293	0.0229927611312633	0.0437956750354395	0.0647255012621829	0.0337174152603045	9.01583347934468	0.0503377587958803	1.09897177101094	0.151901193074364	0.200945735254528	0.132770433426861	0.173155827166724	0.22309701736023	0.153674644223751	0.197928326615224	0.248934122526316	0.178565653856863	0.00253325413713592	0.00259639291011434	0.00265702397128533
107	0.493409446652229	0.07	0.0337477748222022	0.0146292298808357	0.0528663197635686	0.0714124956954888	0.336726650352643	0.147148944311928	0.526304356393358	8.37	6.02	11.1	0.0166155173764691	0.038021934416291	0.0594283514561129	0.016877840418438	0.0386222184322284	0.0603665964460188	0.0172101386101149	0.0394103948589733	0.0616152388937626	0.0337477748222022	9.11326743462718	-0.0519299827696825	1.005466240015	0.151901193074364	0.200945735254528	0.132770433426861	0.173155827166724	0.22309701736023	0.153674644223751	0.197928326615224	0.248934122526316	0.178565653856863	0.00253325413713592	0.00259639291011434	0.00265702397128533
107	0.493409446652229	0.07	0.033749285990538	0.0147668102534954	0.0527317617275805	0.0767396773938859	0.326992404440055	0.14991007441604	0.504074734464069	8.4	6.25	11.29	0.0168651968587063	0.036787329295016	0.0567094617313256	0.0171278473643402	0.037360237558181	0.0575926277520217	0.0175174858293939	0.0381972988665894	0.0588532331067561	0.033749285990538	9.08461917279078	-0.0162070316205381	1.04334490544251	0.151901193074364	0.200945735254528	0.132770433426861	0.173155827166724	0.22309701736023	0.153674644223751	0.197928326615224	0.248934122526316	0.178565653856863	0.00253325413713592	0.00259639291011434	0.00265702397128533
107	0.493409446652229	0.07	0.0341192645630438	0.0142472883057342	0.0539912408203534	0.07523910790037	0.354923289212944	0.160650100726428	0.54919647769946	8.23	6.47	10.47	0.0184240225951007	0.0407040809213202	0.0629841392475396	0.0187317618109141	0.0413839672967559	0.0640361727825977	0.0192917824851065	0.0426022727644161	0.0658988308391077	0.0341192645630438	9.06335991582409	-0.0136679142901924	1.04490781679229	0.151901193074364	0.200945735254528	0.132770433426861	0.173155827166724	0.22309701736023	0.153674644223751	0.197928326615224	0.248934122526316	0.178565653856863	0.00253325413713592	0.00259639291011434	0.00265702397128533
107	0.493409446652229	0.07	0.0342333130606723	0.0147317989118763	0.0537348272094684	0.0840247587406367	0.333435711674433	0.161551572388868	0.505319850959999	8.15	5.73	11.16	0.0187072480254332	0.0386109801755188	0.0585147123256043	0.0190305108212958	0.0392781811120522	0.0595258514028087	0.0193590292054463	0.0399357356196509	0.0604939904732532	0.0342333130606723	8.8584583963918	-0.000907860172570033	1.03906157912038	0.151901193074364	0.200945735254528	0.132770433426861	0.173155827166724	0.22309701736023	0.153674644223751	0.197928326615224	0.248934122526316	0.178565653856863	0.00253325413713592	0.00259639291011434	0.00265702397128533
107	0.493409446652229	0.07	0.034891203925302	0.0154768723652552	0.0543055354853488	0.0897014432667087	0.384196559401863	0.193109558373313	0.575283560430414	8.19	6.25	10.22	0.0222549102192147	0.0442767308259832	0.0662985514327516	0.0226331046565493	0.0450291586334559	0.0674252126103625	0.02325370608485	0.0463555874367057	0.0694107254773323	0.034891203925302	9.04089409024517	-0.00133423700663638	1.05314846551558	0.151901193074364	0.200945735254528	0.132770433426861	0.173155827166724	0.22309701736023	0.153674644223751	0.197928326615224	0.248934122526316	0.178565653856863	0.00253325413713592	0.00259639291011434	0.00265702397128533
107	0.493409446652229	0.07	0.0354226609949683	0.0158680973412061	0.0549772246487306	0.0931238619945288	0.378063062481872	0.19386154331601	0.562264581647735	8.11	6.01	11.88	0.0225416671438386	0.0439600942408407	0.0653785213378428	0.0229367969343554	0.0447306647012084	0.0665245324680614	0.0232570260648515	0.0454262009532828	0.0675432516285359	0.0354226609949683	9.04391331054977	0.00758731576771516	1.05913075323035	0.151901193074364	0.200945735254528	0.132770433426861	0.173155827166724	0.22309701736023	0.153674644223751	0.197928326615224	0.248934122526316	0.178565653856863	0.00253325413713592	0.00259639291011434	0.00265702397128533
107	0.493409446652229	0.07	0.0355550243873414	0.0155179403488254	0.0555921084258574	0.0985549613341348	0.384976373140048	0.203194774377761	0.566757971902335	8.08	5.77	10.32	0.0237151816010817	0.0449311978081127	0.0661472140151437	0.0241362256367267	0.0457289152015408	0.067321604766355	0.0246954980636531	0.0467686635557272	0.068853966042574	0.0355550243873414	8.63200378546527	-0.0369673013991172	0.992958023316848	0.151901193074364	0.200945735254528	0.132770433426861	0.173155827166724	0.22309701736023	0.153674644223751	0.197928326615224	0.248934122526316	0.178565653856863	0.00253325413713592	0.00259639291011434	0.00265702397128533
107	0.493409446652229	0.07	0.0362844959167729	0.015817036869967	0.0567519549635788	0.0785628855289075	0.323912806825974	0.150716862350136	0.497108751301811	7.57	5.87	10.58	0.0187111522976231	0.0402130310116948	0.0617149097257665	0.0191157161928022	0.0410824986000226	0.0630492810072429	0.01953835044323	0.0419702585306663	0.0644696954233564	0.0362844959167729	8.38105100035629	0.0372210438016598	1.05215591419024	0.151901193074364	0.200945735254528	0.132770433426861	0.173155827166724	0.22309701736023	0.153674644223751	0.197928326615224	0.248934122526316	0.178565653856863	0.00253325413713592	0.00259639291011434	0.00265702397128533
107	0.493409446652229	0.07	0.036739682832616	0.0151161854770312	0.0583631801882009	0.0825613332486332	0.357576629936544	0.171473036133098	0.543680223739989	7.44	5.54	10.32	0.0216289947933018	0.045103435744269	0.0685778766952362	0.0221190884491	0.0461254392134182	0.0701317899777365	0.0225490254246324	0.047033889795617	0.0715578062626618	0.036739682832616	8.25196872556533	-0.0664507513382672	0.943258382178351	0.151901193074364	0.200945735254528	0.132770433426861	0.173155827166724	0.22309701736023	0.153674644223751	0.197928326615224	0.248934122526316	0.178565653856863	0.00253325413713592	0.00259639291011434	0.00265702397128533
107	0.493409446652229	0.07	0.0367587011995058	0.016019275140227	0.0574981272587846	0.067333255311816	0.321967623452668	0.134879549670544	0.509055697234793	7.92	5.86	9.83	0.0160437675878145	0.038297679181855	0.0605515907758955	0.016347246907684	0.0390221071297841	0.0616969673518842	0.0167870490512172	0.040093844326147	0.0633644148309021	0.0367587011995058	8.53367964560404	0.0663331945217538	1.08652949791096	0.151901193074364	0.200945735254528	0.132770433426861	0.173155827166724	0.22309701736023	0.153674644223751	0.197928326615224	0.248934122526316	0.178565653856863	0.00253325413713592	0.00259639291011434	0.00265702397128533
107	0.493409446652229	0.07	0.0369578492776227	0.0166630435782005	0.0572526549770449	0.0935084747811096	0.371294499910744	0.19080149928675	0.551787500534739	7.53	5.94	10.49	0.0237934351940577	0.0463013742269365	0.0688093132598153	0.0243147703329131	0.0473158781505996	0.0703169859682861	0.0248625566306601	0.0483672542713977	0.0718961904814468	0.0369578492776227	8.63706484887329	-0.0401034069849671	0.988966719619708	0.151901193074364	0.200945735254528	0.132770433426861	0.173155827166724	0.22309701736023	0.153674644223751	0.197928326615224	0.248934122526316	0.178565653856863	0.00253325413713592	0.00259639291011434	0.00265702397128533
107	0.493409446652229	0.07	0.0372229276797462	0.0156665712495743	0.0587792841099181	0.0750626396720592	0.355013359849925	0.160444021161683	0.549582698538167	8.51	6.75	11.92	0.0178210656113997	0.0394325468347208	0.0610440280580418	0.0180854378191074	0.0400175213637166	0.0619496049083257	0.0184943486089928	0.0409768184907872	0.0632990358181937	0.0372229276797462	9.34505896468868	0.0416738642387463	1.11457243727582	0.151901193074364	0.200945735254528	0.132770433426861	0.173155827166724	0.22309701736023	0.153674644223751	0.197928326615224	0.248934122526316	0.178565653856863	0.00253325413713592	0.00259639291011434	0.00265702397128533
107	0.493409446652229	0.07	0.0372744297970618	0.0158008568278242	0.0587480027662994	0.0730462809844267	0.326316847934521	0.144825916447629	0.507807779421414	8.11	5.93	10.72	0.0168323530353675	0.0379260875439267	0.0590198220524859	0.0171269474706369	0.0385898577439995	0.0600527680173621	0.0175210252799403	0.0394045972225029	0.0613406160536809	0.0372744297970618	8.6339622460128	0.00733130738951597	1.04255129912894	0.151901193074364	0.200945735254528	0.132770433426861	0.173155827166724	0.22309701736023	0.153674644223751	0.197928326615224	0.248934122526316	0.178565653856863	0.00253325413713592	0.00259639291011434	0.00265702397128533
107	0.493409446652229	0.07	0.0377023537652061	0.0161779262253102	0.0592267813051019	0.0772251427748454	0.351442292520956	0.161768205962344	0.541116379079568	8.04	5.71	10.5	0.0189693656655062	0.0412110483484353	0.0634527310313644	0.0193115754242576	0.0419545008793154	0.0645974263343733	0.0197255520535577	0.0428119960562578	0.0658815026984986	0.0377023537652061	8.57150012917974	-0.0318129529488508	1.00100915498686	0.151901193074364	0.200945735254528	0.132770433426861	0.173155827166724	0.22309701736023	0.153674644223751	0.197928326615224	0.248934122526316	0.178565653856863	0.00253325413713592	0.00259639291011434	0.00265702397128533
107	0.493409446652229	0.07	0.0378415419501541	0.0166948815968126	0.0589882023034957	0.0695902227631049	0.31386880354205	0.134685873979472	0.493051733104628	7.94	5.93	10.67	0.0159750279230801	0.0372278306003509	0.0584806332776217	0.0162743909446533	0.0379254591684383	0.0595765273922233	0.0166682642011438	0.0387878948258076	0.0608626559590163	0.0378415419501541	8.52196563104626	-0.0218095603202446	1.00630648022626	0.151901193074364	0.200945735254528	0.132770433426861	0.173155827166724	0.22309701736023	0.153674644223751	0.197928326615224	0.248934122526316	0.178565653856863	0.00253325413713592	0.00259639291011434	0.00265702397128533
107	0.493409446652229	0.07	0.037852559793041	0.016155686557246	0.059549433028836	0.0843592375595657	0.329571048569582	0.160047220207943	0.49909487693122	7.99	5.74	10.21	0.0188679506978886	0.0388530977781624	0.0588382448584362	0.0192144743035608	0.0395666631117378	0.0599188519199148	0.0196447207628275	0.0404554959504479	0.0612301248438598	0.037852559793041	8.33011694817717	0.0105892968436869	1.0272709769345	0.151901193074364	0.200945735254528	0.132770433426861	0.173155827166724	0.22309701736023	0.153674644223751	0.197928326615224	0.248934122526316	0.178565653856863	0.00253325413713592	0.00259639291011434	0.00265702397128533
107	0.493409446652229	0.07	0.0400547740863796	0.016367059536074	0.0637424886366852	0.0814185077553809	0.383433108609343	0.182351501139105	0.584514716079581	7.49	5.94	10.25	0.0228394577586486	0.048024854375451	0.0732102509922534	0.0233464085383944	0.0490908270281334	0.0748352455178724	0.0238956580916238	0.0503304367457985	0.0766481719271227	0.0400547740863796	8.36848361176987	0.0162638293732745	1.03599586970013	0.151901193074364	0.200945735254528	0.132770433426861	0.173155827166724	0.22309701736023	0.153674644223751	0.197928326615224	0.248934122526316	0.178565653856863	0.00253325413713592	0.00259639291011434	0.00265702397128533
107	0.493409446652229	0.07	0.0408353171285087	0.0182296805751302	0.0634409536818871	0.0944151227583128	0.412617707192084	0.213101985868046	0.612133428516122	8.03	6.41	11.03	0.0250165381367484	0.0484381530553173	0.0718597679738862	0.0254695235244426	0.0493152438590493	0.0731609641936559	0.026107616923653	0.0505990527928589	0.075064075049157	0.0408353171285087	8.95383937398665	0.0524377074890502	1.10636694313746	0.151901193074364	0.200945735254528	0.132770433426861	0.173155827166724	0.22309701736023	0.153674644223751	0.197928326615224	0.248934122526316	0.178565653856863	0.00253325413713592	0.00259639291011434	0.00265702397128533
107	0.493409446652229	0.07	0.041350635612306	0.0176681990703952	0.0650330721542169	0.086400452159983	0.383505222962051	0.188800415484138	0.578210030439964	8.15	5.39	9.95	0.021860837941535	0.0444053341058987	0.0669498302702624	0.0222384897033332	0.0451724480062524	0.0681064063091716	0.0226831091124986	0.046081170752659	0.0695176518110183	0.041350635612306	8.23160914431014	-0.0175638523337546	0.988996896988176	0.151901193074364	0.200945735254528	0.132770433426861	0.173155827166724	0.22309701736023	0.153674644223751	0.197928326615224	0.248934122526316	0.178565653856863	0.00253325413713592	0.00259639291011434	0.00265702397128533
107	0.493409446652229	0.08	0.0297015611868376	0.0138572058581729	0.0455459165155024	0.0810985382266961	0.320483582317832	0.152053676401185	0.488913488234479	8.59	6.07	11.35	0.016740970377732	0.035284948612334	0.053828926846936	0.0169808925168593	0.0357906325816055	0.0546003726463517	0.0173137750026077	0.036465427733886	0.055703122179824	0.0297015611868376	9.45137288333858	-0.0267804891611078	1.04011702899254	0.151901193074364	0.200945735254528	0.132770433426861	0.173155827166724	0.22309701736023	0.153674644223751	0.197928326615224	0.248934122526316	0.178565653856863	0.00253325413713592	0.00259639291011434	0.00265702397128533
107	0.493409446652229	0.08	0.0320833170003175	0.0145091279502786	0.0496575060503565	0.0908266314473924	0.337952011315138	0.171013227122351	0.504890795507924	7.9	6.22	10.61	0.0203817272726769	0.0402778536010535	0.0601739799294301	0.0207697330833521	0.0410446208641835	0.0613195086450148	0.0212936242509386	0.0420669061268656	0.0629322070146675	0.0320833170003175	8.97470663697398	0.0871844650560369	1.13532168320048	0.151901193074364	0.200945735254528	0.132770433426861	0.173155827166724	0.22309701736023	0.153674644223751	0.197928326615224	0.248934122526316	0.178565653856863	0.00253325413713592	0.00259639291011434	0.00265702397128533
107	0.493409446652229	0.08	0.0324393563634626	0.0151293975008654	0.0497493152260598	0.0964100302516503	0.33930964584216	0.177126298922375	0.501492992761945	7.75	5.77	11.49	0.0214839871374041	0.0411555150828551	0.060827043028306	0.0219165462333818	0.0419841411793464	0.062051736125311	0.0222348122294306	0.0425707005031251	0.0629829716712321	0.0324393563634626	8.98182953855126	-0.00882864796731135	1.03611726608162	0.151901193074364	0.200945735254528	0.132770433426861	0.173155827166724	0.22309701736023	0.153674644223751	0.197928326615224	0.248934122526316	0.178565653856863	0.00253325413713592	0.00259639291011434	0.00265702397128533
107	0.493409446652229	0.08	0.0324490717530827	0.0147925725906057	0.0501055709155596	0.107815926812729	0.370826412037629	0.204277464179859	0.5373753598954	7.85	6.11	10.42	0.0244981634854883	0.0444716998192039	0.0644452361529196	0.0249740041438298	0.0453354969333049	0.06569698972278	0.0256067106068614	0.0464648525604836	0.0673294798360502	0.0324490717530827	8.82715529110384	-0.0966375454016188	0.937799829159617	0.151901193074364	0.200945735254528	0.132770433426861	0.173155827166724	0.22309701736023	0.153674644223751	0.197928326615224	0.248934122526316	0.178565653856863	0.00253325413713592	0.00259639291011434	0.00265702397128533
107	0.493409446652229	0.08	0.0324559861072966	0.0153091647202459	0.0496028074943473	0.0735968706532556	0.321645556581071	0.143476061123703	0.499815052038438	8.9	6.67	11.7	0.0152809057021259	0.0342568326808572	0.0532327596595884	0.0154715716262716	0.0346842687758585	0.0538969659254454	0.0158257412255395	0.0355134543587399	0.0551721508571062	0.0324559861072966	9.75130824515216	-0.0267487653747766	1.06381259363795	0.151901193074364	0.200945735254528	0.132770433426861	0.173155827166724	0.22309701736023	0.153674644223751	0.197928326615224	0.248934122526316	0.178565653856863	0.00253325413713592	0.00259639291011434	0.00265702397128533
107	0.493409446652229	0.08	0.0326667703876091	0.014861530773857	0.0504720100013611	0.0720515911734867	0.281826088336786	0.123917125162369	0.439735051511204	7.96	5.66	10.92	0.0146662850724053	0.033355694355984	0.0520451036395626	0.0149391886422269	0.0339763619632674	0.0530135352843079	0.0151869531177866	0.0345625723920455	0.0539410345099167	0.0326667703876091	8.68536022964721	-0.00193877456896317	1.02162589927423	0.151901193074364	0.200945735254528	0.132770433426861	0.173155827166724	0.22309701736023	0.153674644223751	0.197928326615224	0.248934122526316	0.178565653856863	0.00253325413713592	0.00259639291011434	0.00265702397128533
107	0.493409446652229	0.08	0.0329694576521477	0.0154785525625073	0.0504603627417881	0.103256214785394	0.370636640716262	0.200103064336284	0.54117021709624	8.41	5.92	10.87	0.0224930929712323	0.0416623525772983	0.0608316121833644	0.0228422894796459	0.0423091443756027	0.0617759992715595	0.0233316136832315	0.0432259783293376	0.0630247058746609	0.0329694576521477	9.11147353844413	-0.0193724251790315	1.03656823434787	0.151901193074364	0.200945735254528	0.132770433426861	0.173155827166724	0.22309701736023	0.153674644223751	0.197928326615224	0.248934122526316	0.178565653856863	0.00253325413713592	0.00259639291011434	0.00265702397128533
107	0.493409446652229	0.08	0.0330477004824076	0.0153326918807822	0.0507627090840331	0.0728350314135302	0.299851768725314	0.13281948167817	0.466884055772458	8.17	6.24	11.44	0.0153340013913583	0.0346178691615156	0.0539017369316729	0.0155962124386989	0.0352098338743045	0.0548234553099101	0.0159205785292656	0.035969419583148	0.055947197437399	0.0330477004824076	9.13456030148651	-0.00634082845569258	1.05181322029143	0.151901193074364	0.200945735254528	0.132770433426861	0.173155827166724	0.22309701736023	0.153674644223751	0.197928326615224	0.248934122526316	0.178565653856863	0.00253325413713592	0.00259639291011434	0.00265702397128533
107	0.493409446652229	0.08	0.0333927357507664	0.0154792880422305	0.0513061834593023	0.0852607760041088	0.355094217760408	0.173499558172004	0.536688877348811	7.6	6.04	10.49	0.0214456275310053	0.0438918600873543	0.0663380926437032	0.0219032618149592	0.0448284808476206	0.0677536998802821	0.022426039660056	0.0459069729413273	0.0694663730431376	0.0333927357507664	8.85448165876756	-0.0705252829096729	0.970439960761577	0.151901193074364	0.200945735254528	0.132770433426861	0.173155827166724	0.22309701736023	0.153674644223751	0.197928326615224	0.248934122526316	0.178565653856863	0.00253325413713592	0.00259639291011434	0.00265702397128533
107	0.493409446652229	0.08	0.0337122330573103	0.0154230199637657	0.0520014461508549	0.0828434709732763	0.345921973807208	0.166218612908454	0.525625334705962	8.32	6.31	11.15	0.0188571817215489	0.0392441821491559	0.0596311825767628	0.0191600853951963	0.0398745630362788	0.0605890406773612	0.0195874649307484	0.040825040298995	0.062134995996552	0.0337122330573103	9.03876813762801	0.0462026462999602	1.10195728610835	0.151901193074364	0.200945735254528	0.132770433426861	0.173155827166724	0.22309701736023	0.153674644223751	0.197928326615224	0.248934122526316	0.178565653856863	0.00253325413713592	0.00259639291011434	0.00265702397128533
107	0.493409446652229	0.08	0.0337733522738588	0.016457833045994	0.0510888715017235	0.108728950850328	0.375990847759397	0.207918976157938	0.544062719360855	8.26	5.81	11.1	0.0237700176469904	0.0429845762589695	0.0621991348709485	0.0241626105375914	0.0436945226837213	0.0632264348298512	0.0245992550360029	0.0444921929662517	0.0644101734366544	0.0337733522738588	9.1400117704012	-0.0153554253456771	1.035866060931	0.151901193074364	0.200945735254528	0.132770433426861	0.173155827166724	0.22309701736023	0.153674644223751	0.197928326615224	0.248934122526316	0.178565653856863	0.00253325413713592	0.00259639291011434	0.00265702397128533
107	0.493409446652229	0.08	0.0337905805224099	0.0154235360325159	0.052157625012304	0.105016204046708	0.393978952581394	0.214407245636113	0.573550659526675	8	5.77	11.05	0.0252581839953171	0.0464125773597786	0.0675669707242402	0.025720951794562	0.047262925361284	0.068804898928006	0.0261574420607886	0.0481085122791795	0.0700712694047648	0.0337905805224099	8.97449047549855	0.0102280491459855	1.04996816956343	0.151901193074364	0.200945735254528	0.132770433426861	0.173155827166724	0.22309701736023	0.153674644223751	0.197928326615224	0.248934122526316	0.178565653856863	0.00253325413713592	0.00259639291011434	0.00265702397128533
107	0.493409446652229	0.08	0.0338237987837562	0.0156417815036377	0.0520058160638747	0.0974749212723725	0.347501933605808	0.182409990256842	0.512593876954775	7.78	5.78	10.59	0.0220478127328394	0.0420024009959788	0.0619569892591182	0.0224868787516902	0.0428388480037137	0.0631908172557371	0.0229744955686329	0.043765386343481	0.0645344726923215	0.0338237987837562	8.71287538612096	-0.0462907187816195	0.988804374825914	0.151901193074364	0.200945735254528	0.132770433426861	0.173155827166724	0.22309701736023	0.153674644223751	0.197928326615224	0.248934122526316	0.178565653856863	0.00253325413713592	0.00259639291011434	0.00265702397128533
107	0.493409446652229	0.08	0.0341667843295544	0.0165915455807009	0.0517420230784079	0.122902990811745	0.388545883584748	0.226487925292309	0.550603841877186	8.14	6.24	10.5	0.0262531531492784	0.0450379620640132	0.0638227709787481	0.0267083991718286	0.0458189483698038	0.064929497567779	0.0274289174539718	0.0469930986876506	0.0666791798895889	0.0341667843295544	8.93708877619788	0.0390591959424389	1.08460724854552	0.151901193074364	0.200945735254528	0.132770433426861	0.173155827166724	0.22309701736023	0.153674644223751	0.197928326615224	0.248934122526316	0.178565653856863	0.00253325413713592	0.00259639291011434	0.00265702397128533
107	0.493409446652229	0.08	0.0349103497022676	0.01647003438597	0.0533506650185652	0.104220384878289	0.38455703644957	0.208533608207423	0.560580464691717	8.12	5.92	10.85	0.0242135833280421	0.0446522933473375	0.0650910033666329	0.0246359659701979	0.0454312096021871	0.0662264532341762	0.0251593467301827	0.0463696599776087	0.0676538490335549	0.0349103497022676	9.05159663098961	-0.00851670909474357	1.03894967661848	0.151901193074364	0.200945735254528	0.132770433426861	0.173155827166724	0.22309701736023	0.153674644223751	0.197928326615224	0.248934122526316	0.178565653856863	0.00253325413713592	0.00259639291011434	0.00265702397128533
107	0.493409446652229	0.08	0.0356422335262115	0.0172915765685857	0.0539928904838373	0.112641012970498	0.390418714924338	0.219331525638959	0.561505904209717	7.99	6.26	10.53	0.0258689635625037	0.0460477693805054	0.0662265751985072	0.0263448001976011	0.04689477724701	0.0674447542964188	0.0270365887423539	0.0481001999589684	0.0691725918050431	0.0356422335262115	8.91814632868203	0.0262539930229625	1.07495274433455	0.151901193074364	0.200945735254528	0.132770433426861	0.173155827166724	0.22309701736023	0.153674644223751	0.197928326615224	0.248934122526316	0.178565653856863	0.00253325413713592	0.00259639291011434	0.00265702397128533
107	0.493409446652229	0.08	0.03566077848603	0.0162138827669504	0.0551076742051097	0.0870799931884063	0.340853923234879	0.168543746510011	0.513164099959746	7.89	5.88	10.18	0.0201134867282768	0.040676447529061	0.0612394083298452	0.0204980032578426	0.0414540733405495	0.0624101434232565	0.0210223306438024	0.0424475160037163	0.0639663467499761	0.03566077848603	8.74882332040819	-0.0323248960904269	1.00374855942686	0.151901193074364	0.200945735254528	0.132770433426861	0.173155827166724	0.22309701736023	0.153674644223751	0.197928326615224	0.248934122526316	0.178565653856863	0.00253325413713592	0.00259639291011434	0.00265702397128533
107	0.493409446652229	0.08	0.0357308266655465	0.0168284377797957	0.0546332155512974	0.0887190760267451	0.349819829198133	0.174775712129341	0.524863946266926	8.08	5.6	10.74	0.0204051490480642	0.040841634502818	0.0612781199575717	0.0207678380245554	0.0415675694411595	0.0623673008577636	0.0211641465637513	0.0423189846456988	0.063405720950573	0.0357308266655465	8.83339498437007	0.00668042447888151	1.04413322862847	0.151901193074364	0.200945735254528	0.132770433426861	0.173155827166724	0.22309701736023	0.153674644223751	0.197928326615224	0.248934122526316	0.178565653856863	0.00253325413713592	0.00259639291011434	0.00265702397128533
107	0.493409446652229	0.08	0.0358489071180756	0.0163310538295749	0.0553667604065764	0.10503129226813	0.408848183693662	0.222514184491446	0.595182182895878	8.14	5.95	11.37	0.0257824253675409	0.0473727003374103	0.0689629753072796	0.0262289010021977	0.0481930559147866	0.0701572108273755	0.0266870650092073	0.0490615859651372	0.0713673872663772	0.0358489071180756	9.00789675032183	0.0231759585135698	1.07155262735008	0.151901193074364	0.200945735254528	0.132770433426861	0.173155827166724	0.22309701736023	0.153674644223751	0.197928326615224	0.248934122526316	0.178565653856863	0.00253325413713592	0.00259639291011434	0.00265702397128533
107	0.493409446652229	0.08	0.036161384475002	0.0176280529015567	0.0546947160484473	0.109563314952581	0.414208548678285	0.229845678946982	0.598571418409587	8.55	6.42	11.45	0.0254331225839728	0.0458334341638602	0.0662337457437476	0.0258048935407574	0.0465034085099345	0.0672019234791116	0.026397857335829	0.0476075813449826	0.0687794749450073	0.036161384475002	9.36210712560624	0.00953658465123235	1.08029735354622	0.151901193074364	0.200945735254528	0.132770433426861	0.173155827166724	0.22309701736023	0.153674644223751	0.197928326615224	0.248934122526316	0.178565653856863	0.00253325413713592	0.00259639291011434	0.00265702397128533
107	0.493409446652229	0.08	0.0362301376470736	0.016793893030359	0.0556663822637882	0.104679362216185	0.366553604180203	0.199182022843681	0.533925185516724	7.99	5.74	10.79	0.0234938061742066	0.0432355250043076	0.0629772438344086	0.0239260376221924	0.044030958210765	0.0641358787993375	0.0243934152112218	0.0448235133154314	0.0653455606021085	0.0362301376470736	8.64160005385897	-0.0476488704717873	0.98086326342078	0.151901193074364	0.200945735254528	0.132770433426861	0.173155827166724	0.22309701736023	0.153674644223751	0.197928326615224	0.248934122526316	0.178565653856863	0.00253325413713592	0.00259639291011434	0.00265702397128533
107	0.493409446652229	0.08	0.0363700119168483	0.0169541063928221	0.0557859174408745	0.0869684225635805	0.363033093188543	0.179381889088585	0.546684297288501	8.36	6.55	10.74	0.0202727246393658	0.0410279430692922	0.0617831614992186	0.0205938152662939	0.0416777663267001	0.0627617173871064	0.0211673427729693	0.0428234176931302	0.0644965194341258	0.0363700119168483	9.12964394290327	-0.0111131088953855	1.05156541285716	0.151901193074364	0.200945735254528	0.132770433426861	0.173155827166724	0.22309701736023	0.153674644223751	0.197928326615224	0.248934122526316	0.178565653856863	0.00253325413713592	0.00259639291011434	0.00265702397128533
107	0.493409446652229	0.08	0.0367663757646572	0.0169164738647412	0.0566162776645732	0.0815087833322505	0.32098094483057	0.152752274942563	0.489209614718576	8.18	5.67	10.99	0.0176233031203661	0.0370321456013513	0.0564409880823365	0.0179239472799928	0.0376638942705677	0.0574038412611427	0.0182214646348246	0.0383407660577491	0.058407957831514	0.0367663757646572	8.86788873542937	0.0303455103556467	1.07255422709072	0.151901193074364	0.200945735254528	0.132770433426861	0.173155827166724	0.22309701736023	0.153674644223751	0.197928326615224	0.248934122526316	0.178565653856863	0.00253325413713592	0.00259639291011434	0.00265702397128533
107	0.493409446652229	0.08	0.0368368450507338	0.0170940529571096	0.0565796371443579	0.115075558041323	0.392726523585693	0.222691946608926	0.562761100562461	8.1	5.87	10.92	0.0259204370531823	0.0457117704018044	0.0655031037504264	0.0263763897417438	0.0465158619597841	0.0666553341778243	0.0269056759682268	0.0474548221681692	0.0679216138830831	0.0368368450507338	8.88791430709405	-0.0571777953198281	0.980009134225082	0.151901193074364	0.200945735254528	0.132770433426861	0.173155827166724	0.22309701736023	0.153674644223751	0.197928326615224	0.248934122526316	0.178565653856863	0.00253325413713592	0.00259639291011434	0.00265702397128533
107	0.493409446652229	0.08	0.0369976695251927	0.0170673714726592	0.0569279675777263	0.0911057106422066	0.338465525413753	0.171554975169072	0.505376075658435	8.06	5.61	10.75	0.0200673855298436	0.0395914964304887	0.0591156073311337	0.0204263928688894	0.0402997918764107	0.0601731908839319	0.020777341401485	0.0409752620558054	0.0612657371409113	0.0369976695251927	8.69289006271064	0.0803656332988972	1.1076208619107	0.151901193074364	0.200945735254528	0.132770433426861	0.173155827166724	0.22309701736023	0.153674644223751	0.197928326615224	0.248934122526316	0.178565653856863	0.00253325413713592	0.00259639291011434	0.00265702397128533
107	0.493409446652229	0.08	0.0373377997102818	0.0169677296138809	0.0577078698066826	0.0616934616547707	0.280533450315199	0.109719665256667	0.451347235373731	8.14	5.99	10.25	0.0127158835078956	0.0325122271010514	0.0523085706942071	0.0129362540193498	0.0330756748638691	0.0532150957083884	0.0132730386293598	0.0339380303226057	0.0545469615362255	0.0373377997102818	8.60200099322044	0.0153898479950125	1.04516079828629	0.151901193074364	0.200945735254528	0.132770433426861	0.173155827166724	0.22309701736023	0.153674644223751	0.197928326615224	0.248934122526316	0.178565653856863	0.00253325413713592	0.00259639291011434	0.00265702397128533
107	0.493409446652229	0.08	0.0374722977187085	0.0172980471886952	0.0576465482487218	0.0921734391851901	0.385322076538426	0.196519507262277	0.574124645814575	8.49	6.45	11.06	0.021875282037878	0.0428915643903452	0.0639078467428124	0.0222025126912669	0.0435331759872161	0.0648638392831653	0.0227636094912907	0.044668919622609	0.0665529778604191	0.0374722977187085	9.19025520443549	0.00830330505307649	1.07769637577254	0.151901193074364	0.200945735254528	0.132770433426861	0.173155827166724	0.22309701736023	0.153674644223751	0.197928326615224	0.248934122526316	0.178565653856863	0.00253325413713592	0.00259639291011434	0.00265702397128533
107	0.493409446652229	0.08	0.0377500856951966	0.0182574557405329	0.0572427156498602	0.106289053262735	0.376693500055389	0.206152872282724	0.547234127828054	8.46	6.06	11.27	0.0230209042383297	0.0420650214375066	0.0611091386366836	0.0233695035124658	0.0427020005842779	0.06203449765609	0.0238218876946411	0.0435815062298134	0.0632836910463424	0.0377500856951966	8.9791775264207	0.000617328623414494	1.04907572782863	0.151901193074364	0.200945735254528	0.132770433426861	0.173155827166724	0.22309701736023	0.153674644223751	0.197928326615224	0.248934122526316	0.178565653856863	0.00253325413713592	0.00259639291011434	0.00265702397128533
107	0.493409446652229	0.08	0.037840104401911	0.0182541449128385	0.0574260638909835	0.110515413139786	0.391564712228852	0.218125698364273	0.565003726093431	7.72	5.89	10.45	0.0265607753693297	0.0476801332537085	0.0687994911380873	0.0271021348797297	0.0486519457567366	0.0702017566337435	0.0277615772055014	0.0497990279542152	0.0718489144007223	0.037840104401911	8.47776521629003	-0.0370440213781254	0.984727291039021	0.151901193074364	0.200945735254528	0.132770433426861	0.173155827166724	0.22309701736023	0.153674644223751	0.197928326615224	0.248934122526316	0.178565653856863	0.00253325413713592	0.00259639291011434	0.00265702397128533
107	0.493409446652229	0.08	0.0380042507373962	0.0181588000662183	0.0578497014085742	0.114365527730283	0.425436350850271	0.240594740464315	0.610277961236228	7.97	5.77	10.9	0.0284473235393661	0.0503025356858954	0.0721577478324246	0.0289749139189997	0.0512354576833666	0.0734960014477335	0.0295243044114779	0.0522180615031174	0.0748922191456867	0.0380042507373962	8.96098721781067	-0.0543271999705645	0.991163772334222	0.151901193074364	0.200945735254528	0.132770433426861	0.173155827166724	0.22309701736023	0.153674644223751	0.197928326615224	0.248934122526316	0.178565653856863	0.00253325413713592	0.00259639291011434	0.00265702397128533
107	0.493409446652229	0.08	0.0380306948125443	0.0173005243704746	0.0587608652546141	0.0840860334761617	0.351595444443455	0.17042218049114	0.532768708395769	8.21	5.91	10.61	0.0195918501424127	0.0404196521746139	0.0612474542068151	0.0199219026374912	0.0411005785268197	0.0622792544161481	0.0203704307259879	0.0420583771055396	0.0636404825532981	0.0380306948125443	8.6991919251617	0.0527614757450712	1.08836136002186	0.151901193074364	0.200945735254528	0.132770433426861	0.173155827166724	0.22309701736023	0.153674644223751	0.197928326615224	0.248934122526316	0.178565653856863	0.00253325413713592	0.00259639291011434	0.00265702397128533
107	0.493409446652229	0.08	0.0381033156980618	0.018174922475943	0.0580317089201806	0.1169768544766	0.409825342345167	0.234024745141514	0.585625939548821	7.42	5.78	10.07	0.029580166008307	0.0518009394846291	0.0740217129609512	0.0302544598709491	0.0529817663793723	0.0757090728877956	0.030992285167659	0.0543029679119172	0.077617948767828	0.0381033156980618	8.48270328619662	0.0149403175092287	1.03901088559581	0.151901193074364	0.200945735254528	0.132770433426861	0.173155827166724	0.22309701736023	0.153674644223751	0.197928326615224	0.248934122526316	0.178565653856863	0.00253325413713592	0.00259639291011434	0.00265702397128533
107	0.493409446652229	0.08	0.0383620639598455	0.0173960364518626	0.0593280914678283	0.0903365511361443	0.385319744658738	0.194415605561877	0.576223883755599	7.59	5.96	11.31	0.0240562707141096	0.0476780455057246	0.0712998202973397	0.0245712452192142	0.0486986932270801	0.072826141234946	0.025036917803547	0.049588013388504	0.0741302842756937	0.0383620639598455	8.79422239967078	0.0559620245431077	1.08975817469446	0.151901193074364	0.200945735254528	0.132770433426861	0.173155827166724	0.22309701736023	0.153674644223751	0.197928326615224	0.248934122526316	0.178565653856863	0.00253325413713592	0.00259639291011434	0.00265702397128533
107	0.493409446652229	0.08	0.0392776882077074	0.0183888888392514	0.0601664875761634	0.0718514440839734	0.324421567734626	0.142373456985128	0.506469678484123	8.14	5.91	10.25	0.0164959969362573	0.0375888687451423	0.0586817405540274	0.0167816212729329	0.0382397112339719	0.0596978011950108	0.0171926878600644	0.039183292653553	0.0611724421674295	0.0392776882077074	8.62735784162279	0.0245488998169676	1.05583072280517	0.151901193074364	0.200945735254528	0.132770433426861	0.173155827166724	0.22309701736023	0.153674644223751	0.197928326615224	0.248934122526316	0.178565653856863	0.00253325413713592	0.00259639291011434	0.00265702397128533
107	0.493409446652229	0.08	0.0395493370902096	0.0192525617676519	0.0598461124127673	0.120650212679835	0.437704664899022	0.253210165572973	0.622199164225072	8.06	6.13	10.68	0.0295973694937017	0.0511626642904262	0.0727279590871507	0.0301255646192403	0.0520757140090346	0.0740258633988289	0.0308631695035729	0.0533348240001651	0.0759243549878729	0.0395493370902096	8.80039967395979	0.0491862922308319	1.0948863017488	0.151901193074364	0.200945735254528	0.132770433426861	0.173155827166724	0.22309701736023	0.153674644223751	0.197928326615224	0.248934122526316	0.178565653856863	0.00253325413713592	0.00259639291011434	0.00265702397128533
107	0.493409446652229	0.08	0.0399348566291812	0.0190145341629556	0.0608551790954068	0.0734925722807065	0.324150038045628	0.144455752210866	0.50384432388039	7.54	5.64	10.25	0.0179889432598858	0.0403661090184956	0.0627432747771054	0.0183814693745032	0.0412469140611456	0.0641123587477881	0.0187808836315631	0.0421030848413903	0.0654574719557655	0.0399348566291812	8.18288078624129	-0.00516509954751213	1.00337599778751	0.151901193074364	0.200945735254528	0.132770433426861	0.173155827166724	0.22309701736023	0.153674644223751	0.197928326615224	0.248934122526316	0.178565653856863	0.00253325413713592	0.00259639291011434	0.00265702397128533
107	0.493409446652229	0.08	0.0401638027319599	0.0194663243243343	0.0608612811395855	0.109525206240637	0.415974061019785	0.230789196949521	0.601158925090048	8.37	6.41	11.36	0.0260401991388286	0.046934811198774	0.0678294232587193	0.0264501692362361	0.0476737406138825	0.0688973119915289	0.0270957944433889	0.048780228020607	0.0705504655441597	0.0401638027319599	9.05070729161353	-0.00846910669567199	1.04663903613053	0.151901193074364	0.200945735254528	0.132770433426861	0.173155827166724	0.22309701736023	0.153674644223751	0.197928326615224	0.248934122526316	0.178565653856863	0.00253325413713592	0.00259639291011434	0.00265702397128533
107	0.493409446652229	0.08	0.0405683218022134	0.0192613812315119	0.0618752623729149	0.10632827399663	0.450683259877718	0.246687323914104	0.654679195841332	8.12	6.36	11.08	0.028645803728483	0.0523342018605922	0.0760225999927013	0.0291456259909261	0.0532473477937644	0.0773490695966027	0.0300124528683205	0.0545656999636776	0.0793113345026545	0.0405683218022134	9.17176426633547	-0.00825904979448319	1.05376635936548	0.151901193074364	0.200945735254528	0.132770433426861	0.173155827166724	0.22309701736023	0.153674644223751	0.197928326615224	0.248934122526316	0.178565653856863	0.00253325413713592	0.00259639291011434	0.00265702397128533
107	0.493409446652229	0.08	0.0408011598609622	0.0198359855643174	0.061766334157607	0.096626753290587	0.373779123018023	0.195341914271226	0.552216331764819	8.26	5.95	10.32	0.0223126582057869	0.0426943999575025	0.0630761417092182	0.0226800269363652	0.0433973456742582	0.0641146644121512	0.0232476416416375	0.0444783150007405	0.0657219502123067	0.0408011598609622	8.76387233035823	-0.0282617552363064	1.00751819749394	0.151901193074364	0.200945735254528	0.132770433426861	0.173155827166724	0.22309701736023	0.153674644223751	0.197928326615224	0.248934122526316	0.178565653856863	0.00253325413713592	0.00259639291011434	0.00265702397128533
107	0.493409446652229	0.08	0.0409417166373412	0.0198484720878508	0.0620349611868316	0.0942593733102975	0.363124354659554	0.18738036165083	0.538868347668277	7.72	5.74	10.52	0.0228340678039045	0.0442501341255606	0.0656662004472168	0.0233005544181424	0.0451541384153384	0.0670077224125344	0.0237759074732822	0.0461033609882912	0.0683501548789229	0.0409417166373412	8.40467739057058	-0.0590148594083438	0.960894551246174	0.151901193074364	0.200945735254528	0.132770433426861	0.173155827166724	0.22309701736023	0.153674644223751	0.197928326615224	0.248934122526316	0.178565653856863	0.00253325413713592	0.00259639291011434	0.00265702397128533
107	0.493409446652229	0.08	0.0409997640513581	0.0189311238476576	0.0630684042550585	0.0853602929197824	0.383851275788841	0.187675432905404	0.580027118672278	8	5.96	10.89	0.0221088631381224	0.0452191061474022	0.0683293491566821	0.022513919200475	0.0460475645337401	0.0695812098670053	0.0230131597766043	0.047004114401068	0.0710893561794441	0.0409997640513581	8.71138046581504	0.00798676640120249	1.04550777875123	0.151901193074364	0.200945735254528	0.132770433426861	0.173155827166724	0.22309701736023	0.153674644223751	0.197928326615224	0.248934122526316	0.178565653856863	0.00253325413713592	0.00259639291011434	0.00265702397128533
107	0.493409446652229	0.08	0.0420732031225032	0.0196625414458206	0.0644838647991858	0.0936821756947247	0.400430925804295	0.205973358111934	0.594888493496656	8.37	5.84	11	0.0232534467837717	0.0452068136827019	0.067160180581632	0.0236203167567856	0.0459200422492036	0.0682197677416217	0.0240547732974629	0.0468156484071094	0.0695299141767037	0.0420732031225032	8.85575701307224	-0.0499547712204319	0.997228415513569	0.151901193074364	0.200945735254528	0.132770433426861	0.173155827166724	0.22309701736023	0.153674644223751	0.197928326615224	0.248934122526316	0.178565653856863	0.00253325413713592	0.00259639291011434	0.00265702397128533
107	0.493409446652229	0.08	0.0423930095870532	0.0202501209921203	0.0645358981819861	0.0978645722934806	0.421138657546812	0.221505034833698	0.620772280259926	8.24	6.37	11.13	0.0253763405648975	0.0482470206917655	0.0711177008186334	0.0257986160682617	0.0490498762057958	0.0723011363433298	0.0264064100857098	0.0502135705100954	0.074107610965239	0.0423930095870532	9.08560176161032	0.00649775444884054	1.06536478803129	0.151901193074364	0.200945735254528	0.132770433426861	0.173155827166724	0.22309701736023	0.153674644223751	0.197928326615224	0.248934122526316	0.178565653856863	0.00253325413713592	0.00259639291011434	0.00265702397128533
107	0.493409446652229	0.08	0.0431347812957711	0.0199440335857408	0.0663255290058013	0.0750347812543899	0.365158853505078	0.164988992699897	0.56532871431026	8.13	6.32	10.32	0.0191452024858735	0.042372767270483	0.0656003320550925	0.0194784344075141	0.0431102866920296	0.0667421389765451	0.0200092311719465	0.0443156609449724	0.0686563058812901	0.0431347812957711	8.67088239537929	-0.0299317842589862	1.01012513985809	0.151901193074364	0.200945735254528	0.132770433426861	0.173155827166724	0.22309701736023	0.153674644223751	0.197928326615224	0.248934122526316	0.178565653856863	0.00253325413713592	0.00259639291011434	0.00265702397128533
107	0.493409446652229	0.08	0.0437425859987807	0.0210612432815081	0.0664239287160533	0.0947011063044428	0.387143016743366	0.200257622944383	0.574028410542349	7.96	6.24	10.49	0.0236976934186087	0.0458129702382793	0.0679282470579499	0.0241384086235141	0.0466649718322417	0.0691915350409693	0.0247833892090768	0.0479176211797506	0.0710610193128174	0.0437425859987807	8.49619925033056	-0.0147243251243508	1.01334643566761	0.151901193074364	0.200945735254528	0.132770433426861	0.173155827166724	0.22309701736023	0.153674644223751	0.197928326615224	0.248934122526316	0.178565653856863	0.00253325413713592	0.00259639291011434	0.00265702397128533
107	0.493409446652229	0.08	0.0442964157358498	0.0213124324373596	0.0672803990343401	0.0996106878664526	0.412616960724716	0.218932520247514	0.606301401201918	8.05	6.17	10.52	0.0256376603560094	0.0483186941996081	0.0709997280432068	0.02609804351955	0.0491863674968149	0.0722746914740798	0.0267613382785129	0.0504148626438564	0.0741698546680631	0.0442964157358498	8.66458344336153	0.0190613236314409	1.05762545490994	0.151901193074364	0.200945735254528	0.132770433426861	0.173155827166724	0.22309701736023	0.153674644223751	0.197928326615224	0.248934122526316	0.178565653856863	0.00253325413713592	0.00259639291011434	0.00265702397128533
107	0.493409446652229	0.08	0.0444663639865461	0.0215916545397045	0.0673410734333877	0.109976356335282	0.444689582471518	0.247177564746085	0.642201600196951	8.23	5.97	10.31	0.0283411558865232	0.050987705097284	0.0736342543080448	0.0288141743856483	0.0518386981843521	0.0748632219830558	0.0295368051522474	0.0531586335410566	0.0766678529578354	0.0444663639865461	8.63618194233027	0.0277160836928948	1.06590907492723	0.151901193074364	0.200945735254528	0.132770433426861	0.173155827166724	0.22309701736023	0.153674644223751	0.197928326615224	0.248934122526316	0.178565653856863	0.00253325413713592	0.00259639291011434	0.00265702397128533
107	0.493409446652229	0.09	0.0273930693919201	0.0133912014406788	0.0413949373431614	0.121374036655886	0.389208974278869	0.225712863805005	0.552705084752732	7.87	5.97	10.88	0.0270052146986635	0.0465665613198177	0.066127907940972	0.0275257948605387	0.0474642260227405	0.0674026571849423	0.0281327740584857	0.048407947720261	0.068804432712204	0.0273930693919201	9.20128210371597	-0.0452531408577613	1.00833951278778	0.151901193074364	0.200945735254528	0.132770433426861	0.173155827166724	0.22309701736023	0.153674644223751	0.197928326615224	0.248934122526316	0.178565653856863	0.00253325413713592	0.00259639291011434	0.00265702397128533
107	0.493409446652229	0.09	0.0307162639727262	0.015543162159006	0.0458893657864465	0.100438589496954	0.337579918426422	0.179845244889702	0.495314591963143	7.98	6.17	10.91	0.0212380088521949	0.0398649700205342	0.0584919311888735	0.0216302719882739	0.0406012705969572	0.0595722692056406	0.0221386564817294	0.0415557809759779	0.0609824202813342	0.0307162639727262	9.33608415932273	0.000573501711336641	1.05630985740108	0.151901193074364	0.200945735254528	0.132770433426861	0.173155827166724	0.22309701736023	0.153674644223751	0.197928326615224	0.248934122526316	0.178565653856863	0.00253325413713592	0.00259639291011434	0.00265702397128533
107	0.493409446652229	0.09	0.0316653933548882	0.0156164686136655	0.0477143180961109	0.0966110301865044	0.373118708820799	0.194980729092015	0.551256688549584	7.71	6.1	10.8	0.0237667740976477	0.045480535976276	0.0671942978549042	0.0242527296969718	0.0464104695477033	0.0685682093984348	0.0248004588701164	0.0475163797222878	0.0701089507036514	0.0316653933548882	9.00644048916132	-0.0700355355928949	0.9737520173779	0.151901193074364	0.200945735254528	0.132770433426861	0.173155827166724	0.22309701736023	0.153674644223751	0.197928326615224	0.248934122526316	0.178565653856863	0.00253325413713592	0.00259639291011434	0.00265702397128533
107	0.493409446652229	0.09	0.0317678916604538	0.0155335706243059	0.0480022126966018	0.0924167170133027	0.331601390295855	0.169356966318669	0.493845814273041	8.46	6.08	10.99	0.0189123354102793	0.0370304030127093	0.0551484706151393	0.0191987426460025	0.0375911891416831	0.0559836356373638	0.0196170208673095	0.0384050697143855	0.057193661239944	0.0317678916604538	9.34172827283096	0.00633734550690426	1.07196016997943	0.151901193074364	0.200945735254528	0.132770433426861	0.173155827166724	0.22309701736023	0.153674644223751	0.197928326615224	0.248934122526316	0.178565653856863	0.00253325413713592	0.00259639291011434	0.00265702397128533
107	0.493409446652229	0.09	0.0332525166330969	0.0164058157217736	0.0500992175444201	0.107285341777181	0.360271251354513	0.198015086002071	0.522527416706956	7.8	5.9	10.38	0.0238793597856889	0.0434464212057297	0.0630134826257705	0.0243514725256157	0.0443053893329968	0.0642593061403779	0.0249157995570442	0.0453258871117869	0.0658216654571274	0.0332525166330969	8.9633824990687	0.0828655401317672	1.12196083639245	0.151901193074364	0.200945735254528	0.132770433426861	0.173155827166724	0.22309701736023	0.153674644223751	0.197928326615224	0.248934122526316	0.178565653856863	0.00253325413713592	0.00259639291011434	0.00265702397128533
107	0.493409446652229	0.09	0.0333709535669126	0.0169541695138252	0.04978773762	0.13661800025479	0.43681307919096	0.265366577391346	0.608259580990574	8.2	6.1	11.19	0.0305252590114896	0.0502468416067577	0.0699684242020258	0.0310406051500588	0.0510951395945846	0.0711496740391104	0.0316839132460355	0.0521401531261289	0.0726530731527179	0.0333709535669126	9.37367349430499	0.0498273845116781	1.11429472801211	0.151901193074364	0.200945735254528	0.132770433426861	0.173155827166724	0.22309701736023	0.153674644223751	0.197928326615224	0.248934122526316	0.178565653856863	0.00253325413713592	0.00259639291011434	0.00265702397128533
107	0.493409446652229	0.09	0.0335775263828432	0.0168541293290376	0.0503009234366488	0.132603112943346	0.421062133383772	0.252924969338843	0.5891992974287	8.32	6.15	11.04	0.0287199690089751	0.0478121691711427	0.0669043693333103	0.0291828342579554	0.0485827337765841	0.0679826332952128	0.0298131889159777	0.0497417641476204	0.0694642222973547	0.0335775263828432	9.34980560244754	-0.0181710724343982	1.04493941014177	0.151901193074364	0.200945735254528	0.132770433426861	0.173155827166724	0.22309701736023	0.153674644223751	0.197928326615224	0.248934122526316	0.178565653856863	0.00253325413713592	0.00259639291011434	0.00265702397128533
107	0.493409446652229	0.09	0.0340514663274178	0.017303108910856	0.0507998237439797	0.120524416957666	0.373919855007793	0.216217433525586	0.53162227649	7.66	5.37	10.84	0.0265396780348006	0.0458969122004301	0.0652541463660596	0.0270941108172816	0.046855731395795	0.0666173519743083	0.0274724709150121	0.0475168239707835	0.0676249717843232	0.0340514663274178	8.91149960941786	0.0411342537585447	1.06721405070496	0.151901193074364	0.200945735254528	0.132770433426861	0.173155827166724	0.22309701736023	0.153674644223751	0.197928326615224	0.248934122526316	0.178565653856863	0.00253325413713592	0.00259639291011434	0.00265702397128533
107	0.493409446652229	0.09	0.0340679858420555	0.0171846600946912	0.0509513115894198	0.0915549023159843	0.354144539760747	0.179974058147295	0.528315021374199	8.31	6.07	11.18	0.0204538135624079	0.0402480583311776	0.0600423030999473	0.0207844880323069	0.0408987440975517	0.0610130001627964	0.021205644915247	0.0417134556448703	0.0623864361880808	0.0340679858420555	9.12493350189342	0.0208547663036512	1.07194600391514	0.151901193074364	0.200945735254528	0.132770433426861	0.173155827166724	0.22309701736023	0.153674644223751	0.197928326615224	0.248934122526316	0.178565653856863	0.00253325413713592	0.00259639291011434	0.00265702397128533
107	0.493409446652229	0.09	0.0342578368575925	0.0177362926622365	0.0507793810529485	0.120241234092095	0.375398905911829	0.216860840979986	0.533936970843672	8.03	5.85	10.74	0.0254614463155658	0.0440752652558342	0.0626890841961027	0.02592271011345	0.0448737400947215	0.063824770075993	0.0264552705336817	0.0457982664651038	0.0652480453398991	0.0342578368575925	8.73718959682052	0.00119484183271763	1.03235940701019	0.151901193074364	0.200945735254528	0.132770433426861	0.173155827166724	0.22309701736023	0.153674644223751	0.197928326615224	0.248934122526316	0.178565653856863	0.00253325413713592	0.00259639291011434	0.00265702397128533
107	0.493409446652229	0.09	0.0350744396303392	0.0173775811192561	0.0527712981414224	0.0894346426581915	0.349396421735971	0.175333372120128	0.523459471351814	8.21	6.09	11.9	0.0201486659185236	0.0401513510494872	0.0601540361804508	0.0204876356184264	0.0408268345515203	0.0611660334846142	0.0208281938923392	0.041512778188303	0.0621425929120959	0.0350744396303392	9.46943088342068	-0.00608241927594383	1.06139831699102	0.151901193074364	0.200945735254528	0.132770433426861	0.173155827166724	0.22309701736023	0.153674644223751	0.197928326615224	0.248934122526316	0.178565653856863	0.00253325413713592	0.00259639291011434	0.00265702397128533
107	0.493409446652229	0.09	0.0351677632738457	0.0171815384479936	0.0531539880996977	0.0817464520353026	0.326106529153948	0.155462220992296	0.4967508373156	8.56	5.98	10.72	0.0171738046362394	0.0360247640008277	0.054875723365416	0.0174232141628077	0.036547939821474	0.0556726654801403	0.0178076443673415	0.0373662660086668	0.0569049200988956	0.0351677632738457	9.14616705932264	-0.0369176184287252	1.02406398708895	0.151901193074364	0.200945735254528	0.132770433426861	0.173155827166724	0.22309701736023	0.153674644223751	0.197928326615224	0.248934122526316	0.178565653856863	0.00253325413713592	0.00259639291011434	0.00265702397128533
107	0.493409446652229	0.09	0.035273328392849	0.0173145983839751	0.0532320584017229	0.0940618833721043	0.336735543335217	0.173574357713615	0.499896728956818	7.84	5.84	10.22	0.0208400334783662	0.0404298197550598	0.0600196060317534	0.0212463165606372	0.0412180119526779	0.0611897073447185	0.0217681341991693	0.0422335579530248	0.0626965373448884	0.035273328392849	8.64279267243099	0.0337194407059884	1.06149827744875	0.151901193074364	0.200945735254528	0.132770433426861	0.173155827166724	0.22309701736023	0.153674644223751	0.197928326615224	0.248934122526316	0.178565653856863	0.00253325413713592	0.00259639291011434	0.00265702397128533
107	0.493409446652229	0.09	0.0354251338609592	0.0176999771941929	0.0531502905277255	0.0980547898832625	0.360000300944941	0.189531856981893	0.530468744907988	7.95	6.1	11.62	0.0224579654465087	0.0426570733178993	0.0628561811892898	0.0228774414301117	0.0434538337292673	0.0640302260284228	0.023286939548619	0.04423044661188	0.0651948492353132	0.0354251338609592	9.13993246397915	-0.00974953796774517	1.04076400386701	0.151901193074364	0.200945735254528	0.132770433426861	0.173155827166724	0.22309701736023	0.153674644223751	0.197928326615224	0.248934122526316	0.178565653856863	0.00253325413713592	0.00259639291011434	0.00265702397128533
107	0.493409446652229	0.09	0.0357266404367548	0.0179476050963716	0.053505675777138	0.0974504920576079	0.345730887726305	0.18145752719899	0.510004248253619	8.53	6.14	11.44	0.0201147238728333	0.0383245680037176	0.0565344121346019	0.0204108087218451	0.0388886982399844	0.0573665877581237	0.0208259390745752	0.0396105152752345	0.0584861558880788	0.0357266404367548	9.15517330655084	-0.0305500537068006	1.0271013458384	0.151901193074364	0.200945735254528	0.132770433426861	0.173155827166724	0.22309701736023	0.153674644223751	0.197928326615224	0.248934122526316	0.178565653856863	0.00253325413713592	0.00259639291011434	0.00265702397128533
107	0.493409446652229	0.09	0.0358666795173805	0.0184674190628008	0.0532659399719601	0.0896456076230037	0.32021498623586	0.160895883010969	0.47953408946075	7.46	5.61	11.16	0.0202457692131589	0.0402931298713472	0.0603404905295355	0.0207012975278873	0.0411997223229442	0.0616981471180011	0.0210258230192426	0.041802806783955	0.0626994083620957	0.0358666795173805	8.72046536474251	-0.0749221486418746	0.953803261638099	0.151901193074364	0.200945735254528	0.132770433426861	0.173155827166724	0.22309701736023	0.153674644223751	0.197928326615224	0.248934122526316	0.178565653856863	0.00253325413713592	0.00259639291011434	0.00265702397128533
107	0.493409446652229	0.09	0.0363824161542267	0.018047307330589	0.0547175249778645	0.103428184709013	0.38122177266831	0.205980560758258	0.556462984578362	8.13	6.25	10.37	0.0238928072783372	0.0442199900376028	0.0645471727968684	0.0243081307170277	0.0449886564444979	0.0656691821719682	0.0249853735757114	0.0462224884168906	0.0675038059709112	0.0363824161542267	8.75187030753764	-0.0198113927071328	1.01826247327243	0.151901193074364	0.200945735254528	0.132770433426861	0.173155827166724	0.22309701736023	0.153674644223751	0.197928326615224	0.248934122526316	0.178565653856863	0.00253325413713592	0.00259639291011434	0.00265702397128533
107	0.493409446652229	0.09	0.0363932238000197	0.0188254873308746	0.0539609602691647	0.117384068420358	0.406207987065489	0.232301724248248	0.580114249882731	8.5	6.37	11.47	0.0258370264159302	0.0451792018597212	0.0645213773035122	0.0262222959541607	0.0458528927852135	0.0654834896162663	0.0267861974334665	0.0468348262044253	0.0670090246852846	0.0363932238000197	9.34980796963328	-0.0276395266399482	1.0466427703268	0.151901193074364	0.200945735254528	0.132770433426861	0.173155827166724	0.22309701736023	0.153674644223751	0.197928326615224	0.248934122526316	0.178565653856863	0.00253325413713592	0.00259639291011434	0.00265702397128533
107	0.493409446652229	0.09	0.0366395849109877	0.0184291450582421	0.0548500247637332	0.0961509959090453	0.354500689302719	0.184803912302375	0.524197466303063	8.43	6.19	11.01	0.020712219507785	0.0397312805828768	0.0587503416579685	0.021030224877095	0.0403412953883962	0.0596523658996973	0.0215028706659723	0.0412995943776872	0.0610153703869913	0.0366395849109877	9.16343205616868	-0.0740396047689479	0.983471167579896	0.151901193074364	0.200945735254528	0.132770433426861	0.173155827166724	0.22309701736023	0.153674644223751	0.197928326615224	0.248934122526316	0.178565653856863	0.00253325413713592	0.00259639291011434	0.00265702397128533
107	0.493409446652229	0.09	0.0368996765216777	0.0187137431835995	0.0550856098597559	0.0960147916506648	0.37210730052083	0.193842645742846	0.550371955298813	8.1	5.9	10.84	0.0225715175982233	0.0433290953595191	0.064086673120815	0.0229691060956816	0.0440923205102096	0.0652155349247378	0.0234443244877184	0.0449754236574133	0.0665705221843983	0.0368996765216777	8.90713821326061	0.000447534827691436	1.04406515288384	0.151901193074364	0.200945735254528	0.132770433426861	0.173155827166724	0.22309701736023	0.153674644223751	0.197928326615224	0.248934122526316	0.178565653856863	0.00253325413713592	0.00259639291011434	0.00265702397128533
107	0.493409446652229	0.09	0.0369680100534327	0.0189071374785396	0.0550288826283258	0.123490674432393	0.40639650284195	0.237353728058246	0.575439277625655	7.69	5.64	10.2	0.029007674225344	0.0496668725500933	0.0703260708748426	0.0296056211209714	0.0506906758383591	0.0717757305557467	0.030254191607294	0.0518350755450228	0.0733054324893879	0.0369680100534327	8.47244051601358	0.0248531737939495	1.04389644858878	0.151901193074364	0.200945735254528	0.132770433426861	0.173155827166724	0.22309701736023	0.153674644223751	0.197928326615224	0.248934122526316	0.178565653856863	0.00253325413713592	0.00259639291011434	0.00265702397128533
107	0.493409446652229	0.09	0.0371407995121714	0.018417192886537	0.0558644061378058	0.0911217888893339	0.333601847037355	0.169105735800291	0.498097958274419	7.68	5.97	11.35	0.0207012821321781	0.040838271526708	0.0609752609212378	0.0211301981969356	0.0416844119059798	0.0622386256150239	0.0215058018740166	0.0424300759297694	0.0633503454597125	0.0371407995121714	8.89648349591909	0.0605410330612164	1.10157092020315	0.151901193074364	0.200945735254528	0.132770433426861	0.173155827166724	0.22309701736023	0.153674644223751	0.197928326615224	0.248934122526316	0.178565653856863	0.00253325413713592	0.00259639291011434	0.00265702397128533
107	0.493409446652229	0.09	0.0371808558606682	0.0186740397272274	0.0556876719941089	0.107865829427981	0.355834948271388	0.196060544739215	0.51560935180356	8.18	5.98	11.83	0.0226186057791266	0.0410510458801995	0.0594834859812725	0.0230043924045515	0.0417512192071912	0.0604980460098309	0.0233445732863089	0.0424145332893299	0.0613880894964721	0.0371808558606682	8.98903587167299	0.0709782487761427	1.11511184830674	0.151901193074364	0.200945735254528	0.132770433426861	0.173155827166724	0.22309701736023	0.153674644223751	0.197928326615224	0.248934122526316	0.178565653856863	0.00253325413713592	0.00259639291011434	0.00265702397128533
107	0.493409446652229	0.09	0.0373365796056396	0.018535181078331	0.0561379781329482	0.100310451810603	0.36934386932141	0.196644957717335	0.542042780925486	8.11	5.84	10.96	0.0228648427082179	0.0429453649628676	0.0630258872175174	0.0232656089408257	0.0436980949222979	0.0641305809037701	0.0237153455190367	0.0445532446513335	0.0653841030295328	0.0373365796056396	8.97249908050832	0.0455092857191355	1.0871152529327	0.151901193074364	0.200945735254528	0.132770433426861	0.173155827166724	0.22309701736023	0.153674644223751	0.197928326615224	0.248934122526316	0.178565653856863	0.00253325413713592	0.00259639291011434	0.00265702397128533
107	0.493409446652229	0.09	0.0374018861412869	0.0183555842351362	0.0564481880474376	0.0944355997297433	0.366770914530875	0.189445024264301	0.544096804797448	7.98	6.22	11.03	0.0223542213112412	0.0432784034618453	0.0642025856124495	0.0227660328158275	0.0440756821591245	0.0653853315024215	0.0233063598239284	0.0450917280874252	0.0668740408625316	0.0374018861412869	8.84080712676191	-0.0133760234357338	1.0309240438203	0.151901193074364	0.200945735254528	0.132770433426861	0.173155827166724	0.22309701736023	0.153674644223751	0.197928326615224	0.248934122526316	0.178565653856863	0.00253325413713592	0.00259639291011434	0.00265702397128533
107	0.493409446652229	0.09	0.0375319539896874	0.01879893167646	0.0562649763029148	0.119036392693555	0.396514754551606	0.228098533195444	0.564930975907769	8.22	5.93	10.85	0.0261862636721095	0.0455208534974374	0.0648554433227652	0.0266252611119078	0.0462839840605841	0.0659427070092604	0.0271939830065249	0.047239822618519	0.0673617517752062	0.0375319539896874	8.98273170934098	-0.0233640255754412	1.02182710746273	0.151901193074364	0.200945735254528	0.132770433426861	0.173155827166724	0.22309701736023	0.153674644223751	0.197928326615224	0.248934122526316	0.178565653856863	0.00253325413713592	0.00259639291011434	0.00265702397128533
107	0.493409446652229	0.09	0.0375341857632763	0.0186402104609517	0.0564281610656009	0.115093200753286	0.371213447661701	0.210507076630349	0.531919818693054	7.7	5.64	10.9	0.0257064833295142	0.0453314561047459	0.0649564288799775	0.0262350979839877	0.0462636284170153	0.0662921588500429	0.0267018193615035	0.0470816018257714	0.0674255580023328	0.0375341857632763	8.67356576877469	0.03202961800647	1.06119643623458	0.151901193074364	0.200945735254528	0.132770433426861	0.173155827166724	0.22309701736023	0.153674644223751	0.197928326615224	0.248934122526316	0.178565653856863	0.00253325413713592	0.00259639291011434	0.00265702397128533
107	0.493409446652229	0.09	0.0376833871765188	0.0195042081936173	0.0558625661594203	0.11540725429718	0.390231643716345	0.221551843795443	0.558911443637246	7.89	6.17	11.23	0.0264304434111353	0.0465534170232497	0.0666763906353641	0.0269351738097345	0.0474424268807385	0.0679496799517426	0.0275189880071231	0.0484363331597703	0.0694198531576004	0.0376833871765188	9.01718958021901	0.0239554605965196	1.07311643954888	0.151901193074364	0.200945735254528	0.132770433426861	0.173155827166724	0.22309701736023	0.153674644223751	0.197928326615224	0.248934122526316	0.178565653856863	0.00253325413713592	0.00259639291011434	0.00265702397128533
107	0.493409446652229	0.09	0.0377424551752235	0.018685649139706	0.0567992612107411	0.13751634195714	0.436433692673061	0.265785373828707	0.607082011517414	8.25	6.58	11.15	0.0304172053237277	0.0499466657965335	0.0694761262693394	0.0309214643162498	0.0507746858301411	0.0706279073440323	0.031708858391982	0.0521332470826511	0.0725225845068385	0.0377424551752235	9.04983961121786	-0.0262021494005264	1.02732806177886	0.151901193074364	0.200945735254528	0.132770433426861	0.173155827166724	0.22309701736023	0.153674644223751	0.197928326615224	0.248934122526316	0.178565653856863	0.00253325413713592	0.00259639291011434	0.00265702397128533
107	0.493409446652229	0.09	0.0379237463751721	0.0195198851576822	0.0563276075926619	0.114177930993603	0.400982142099169	0.226603754907078	0.575360529291259	8.39	6.3	11.79	0.0255149966293006	0.0451495519492402	0.0647841072691798	0.0259136131793237	0.045854915892437	0.0657962186055503	0.0264163251813997	0.0467658162390392	0.0670317964562137	0.0379237463751721	9.28543441076989	0.0755802109087446	1.14053865372937	0.151901193074364	0.200945735254528	0.132770433426861	0.173155827166724	0.22309701736023	0.153674644223751	0.197928326615224	0.248934122526316	0.178565653856863	0.00253325413713592	0.00259639291011434	0.00265702397128533
107	0.493409446652229	0.09	0.0381607783927281	0.0191440897318163	0.0571774670536399	0.0945181309393957	0.372888508582162	0.192691831494625	0.553085185669699	7.99	5.9	10.55	0.0227304570440453	0.0439869513969582	0.0652434457498712	0.0231487780551573	0.0447964672790391	0.0664441565029209	0.0236708904918942	0.0457779296441929	0.0679881975938767	0.0381607783927281	8.97116036010872	-0.00455441125588872	1.04260091833505	0.151901193074364	0.200945735254528	0.132770433426861	0.173155827166724	0.22309701736023	0.153674644223751	0.197928326615224	0.248934122526316	0.178565653856863	0.00253325413713592	0.00259639291011434	0.00265702397128533
107	0.493409446652229	0.09	0.0381818473929205	0.0195516726633479	0.0568120221224931	0.114976408553863	0.375233622631108	0.212693620115423	0.537773625146793	7.85	5.84	11.03	0.0255102872395961	0.0450051933390345	0.0645000994384729	0.026005962034279	0.0458796617351945	0.06575336143611	0.0264864826563102	0.0467603921233755	0.0669440175457727	0.0381818473929205	8.73960956077791	0.000326730765330758	1.03031010319406	0.151901193074364	0.200945735254528	0.132770433426861	0.173155827166724	0.22309701736023	0.153674644223751	0.197928326615224	0.248934122526316	0.178565653856863	0.00253325413713592	0.00259639291011434	0.00265702397128533
107	0.493409446652229	0.09	0.0382691862069651	0.0198255057588865	0.0567128666550438	0.140664647770339	0.475528129647816	0.292022018467939	0.659034240827693	8.25	6.32	10.71	0.0334173289264127	0.0544167183199835	0.0754161077135544	0.0339711778247482	0.0553186048698907	0.0766660319150332	0.0349092535840554	0.0568166504168587	0.0787206924558815	0.0382691862069651	9.14942135807389	0.0249372927363991	1.08562918069614	0.151901193074364	0.200945735254528	0.132770433426861	0.173155827166724	0.22309701736023	0.153674644223751	0.197928326615224	0.248934122526316	0.178565653856863	0.00253325413713592	0.00259639291011434	0.00265702397128533
107	0.493409446652229	0.09	0.0384588324650771	0.0191229836636706	0.0577946812664836	0.124649588748394	0.437806257607414	0.256666838243973	0.618945676970855	7.86	5.86	11.38	0.0307404316476264	0.052435107818997	0.0741297839903677	0.0313349927461319	0.0534492729960668	0.0755635532460018	0.0318435749055712	0.0543309074890189	0.0768460670159697	0.0384588324650771	8.99983618656866	-0.0218766890118043	1.02546783797716	0.151901193074364	0.200945735254528	0.132770433426861	0.173155827166724	0.22309701736023	0.153674644223751	0.197928326615224	0.248934122526316	0.178565653856863	0.00253325413713592	0.00259639291011434	0.00265702397128533
107	0.493409446652229	0.09	0.0385459102402222	0.0188138132582756	0.0582780072221689	0.108158238868852	0.385100968150399	0.2124479515473	0.557753984753498	7.55	5.89	9.87	0.0264330037928225	0.0479146787606129	0.0693963537284032	0.0270082939177902	0.0489574978722064	0.0709067018266226	0.0276884031205554	0.0502658190492185	0.0727572264950822	0.0385459102402222	8.33685323134703	-0.044942660309858	0.969382615163641	0.151901193074364	0.200945735254528	0.132770433426861	0.173155827166724	0.22309701736023	0.153674644223751	0.197928326615224	0.248934122526316	0.178565653856863	0.00253325413713592	0.00259639291011434	0.00265702397128533
107	0.493409446652229	0.09	0.0386418103685379	0.0192571057482666	0.0580265149888092	0.101936370879935	0.448154329592282	0.240470813331686	0.655837845852878	8.42	6.63	11.69	0.0269928218252768	0.0503052732317468	0.0736177246382168	0.0274096737617555	0.0510821409003989	0.0747546080390424	0.0280776933369453	0.0523131685335442	0.0765276276419971	0.0386418103685379	9.63555044045921	-0.0289789848749033	1.05810974114216	0.151901193074364	0.200945735254528	0.132770433426861	0.173155827166724	0.22309701736023	0.153674644223751	0.197928326615224	0.248934122526316	0.178565653856863	0.00253325413713592	0.00259639291011434	0.00265702397128533
107	0.493409446652229	0.09	0.0386462822534658	0.0199264127600251	0.0573661517469065	0.111075761233676	0.368204741119802	0.205575901607423	0.53083358063218	8.19	5.73	10.83	0.0236783600565966	0.0424100508211795	0.0611417415857624	0.0240799542887803	0.043129341842842	0.0621787293969038	0.0245633825118432	0.0439233768843764	0.0633309097590446	0.0386462822534658	8.81249505872592	-0.00877947581302648	1.02907899070623	0.151901193074364	0.200945735254528	0.132770433426861	0.173155827166724	0.22309701736023	0.153674644223751	0.197928326615224	0.248934122526316	0.178565653856863	0.00253325413713592	0.00259639291011434	0.00265702397128533
107	0.493409446652229	0.09	0.0387199500346494	0.0193988099737985	0.0580410900955004	0.0973124170315785	0.381538441472981	0.200108747793733	0.562968135152229	7.71	5.68	10.85	0.0244057121607009	0.046533284943796	0.0686608577268911	0.0249056126051797	0.0474864228679547	0.0700672331307296	0.025341630795629	0.0483142863467092	0.0712310685289599	0.0387199500346494	8.84307022711659	-0.0182496696208988	1.01842903708599	0.151901193074364	0.200945735254528	0.132770433426861	0.173155827166724	0.22309701736023	0.153674644223751	0.197928326615224	0.248934122526316	0.178565653856863	0.00253325413713592	0.00259639291011434	0.00265702397128533
107	0.493409446652229	0.09	0.0388941105339997	0.019955993986813	0.0578322270811863	0.109329735612336	0.352174928209217	0.195235081519501	0.509114774898933	7.77	6.06	10.81	0.0236311969234623	0.0426271498710489	0.0616231028186354	0.0241038868782028	0.0434798119519634	0.0628557370257239	0.0246513124553914	0.0444642533721937	0.0642474354958282	0.0388941105339997	8.52266036992873	-0.0421888839544629	0.97962992215527	0.151901193074364	0.200945735254528	0.132770433426861	0.173155827166724	0.22309701736023	0.153674644223751	0.197928326615224	0.248934122526316	0.178565653856863	0.00253325413713592	0.00259639291011434	0.00265702397128533
107	0.493409446652229	0.09	0.0397731677182718	0.0201999135208525	0.059346421915691	0.109184181279934	0.418406713044427	0.23181248535008	0.605000940738774	7.95	6.09	10.42	0.0274586219422699	0.0495610567922793	0.0716634916422887	0.0279709324606601	0.050485744518801	0.073000556576942	0.0286716515947291	0.0517839691414977	0.0748194577702908	0.0397731677182718	8.7062877031122	0.000856467810408952	1.0423856157348	0.151901193074364	0.200945735254528	0.132770433426861	0.173155827166724	0.22309701736023	0.153674644223751	0.197928326615224	0.248934122526316	0.178565653856863	0.00253325413713592	0.00259639291011434	0.00265702397128533
107	0.493409446652229	0.09	0.0397831239242954	0.0197904171778399	0.0597758306707509	0.111683133072854	0.433169823224687	0.242433320548992	0.623906325900381	7.77	6.31	10.31	0.0293429645272859	0.0524287945583952	0.0755146245895045	0.0299298369367981	0.0534773938899896	0.077024950843181	0.0307742387994552	0.0549439384671776	0.0792370754215382	0.0397831239242954	8.69741935015408	-0.0109622786579302	1.02719772885434	0.151901193074364	0.200945735254528	0.132770433426861	0.173155827166724	0.22309701736023	0.153674644223751	0.197928326615224	0.248934122526316	0.178565653856863	0.00253325413713592	0.00259639291011434	0.00265702397128533
107	0.493409446652229	0.09	0.0401893341118905	0.020476340186372	0.0599023280374091	0.0954629659384419	0.377223448801807	0.195930940589269	0.558515957014345	7.85	5.95	10.97	0.023479889465804	0.0452055446431154	0.0669311998204268	0.0239348732506715	0.0460815193715602	0.068228165492449	0.0244390456597216	0.047059420999466	0.0696516958615698	0.0401893341118905	8.82884212704557	0.00738497370621829	1.04766037530007	0.151901193074364	0.200945735254528	0.132770433426861	0.173155827166724	0.22309701736023	0.153674644223751	0.197928326615224	0.248934122526316	0.178565653856863	0.00253325413713592	0.00259639291011434	0.00265702397128533
107	0.493409446652229	0.09	0.0403755173692148	0.0203955561108435	0.0603554786275861	0.110070037192395	0.39299487542924	0.218526905874917	0.567462844983564	7.48	5.38	10.61	0.0274278937302176	0.049325833066813	0.0712237724034084	0.0280404552600828	0.0504274527559688	0.0728144502518549	0.0284558610058313	0.0511953030785663	0.0739445733728394	0.0403755173692148	8.60348867111234	-0.0451704826371945	0.979505238307862	0.151901193074364	0.200945735254528	0.132770433426861	0.173155827166724	0.22309701736023	0.153674644223751	0.197928326615224	0.248934122526316	0.178565653856863	0.00253325413713592	0.00259639291011434	0.00265702397128533
107	0.493409446652229	0.09	0.0403896374227757	0.0208220421051616	0.0599572327403899	0.139678557912612	0.447548375379768	0.274131662954736	0.6209650878048	7.76	5.8	10.74	0.0332263816879874	0.0542455146695775	0.0752646476511676	0.0338938757650133	0.0553352679893095	0.0767766602136057	0.0345588841505595	0.0564760948711167	0.0782941787426512	0.0403896374227757	8.64670876861399	0.0398301741993734	1.06984987263009	0.151901193074364	0.200945735254528	0.132770433426861	0.173155827166724	0.22309701736023	0.153674644223751	0.197928326615224	0.248934122526316	0.178565653856863	0.00253325413713592	0.00259639291011434	0.00265702397128533
107	0.493409446652229	0.09	0.0404580581081848	0.0206078658952712	0.0603082503210983	0.0986801480525653	0.389542701366769	0.205734406893923	0.573350995839614	7.88	6.18	11	0.0245914389533235	0.0465620491243974	0.0685326592954714	0.025064030466579	0.0474568657838757	0.0698497011011724	0.0256235850823241	0.0485065285391955	0.0713827228720389	0.0404580581081848	8.86475468758194	-0.0214762474246213	1.02326204183305	0.151901193074364	0.200945735254528	0.132770433426861	0.173155827166724	0.22309701736023	0.153674644223751	0.197928326615224	0.248934122526316	0.178565653856863	0.00253325413713592	0.00259639291011434	0.00265702397128533
107	0.493409446652229	0.09	0.0406241170236373	0.0204879504899896	0.060760283557285	0.11233568786338	0.387846193587218	0.217626227180471	0.558066159993964	7.69	5.74	10.01	0.0266110176828072	0.0474252669334749	0.0682395161841427	0.0271604716723244	0.0484044854823902	0.069648499292456	0.0278358766717687	0.0496025255877213	0.0713116533739778	0.0406241170236373	8.37801854076559	-0.0510521895089467	0.961956144186171	0.151901193074364	0.200945735254528	0.132770433426861	0.173155827166724	0.22309701736023	0.153674644223751	0.197928326615224	0.248934122526316	0.178565653856863	0.00253325413713592	0.00259639291011434	0.00265702397128533
107	0.493409446652229	0.09	0.0406720174575647	0.0205469909166035	0.0607970439985258	0.0915249060363449	0.356292389316173	0.181033976602482	0.531550802029863	7.72	6.05	10.34	0.0220497707024413	0.043396083071728	0.0647423954410146	0.0224995415718401	0.04428127567872	0.0660630097855999	0.023075055537565	0.0454247850382217	0.0677900519588319	0.0406720174575647	8.47688703877071	0.0126798719116321	1.04291501184694	0.151901193074364	0.200945735254528	0.132770433426861	0.173155827166724	0.22309701736023	0.153674644223751	0.197928326615224	0.248934122526316	0.178565653856863	0.00253325413713592	0.00259639291011434	0.00265702397128533
107	0.493409446652229	0.09	0.0408446343894236	0.0207482989025364	0.0609409698763108	0.101468970182225	0.417421674753966	0.223484809643495	0.611358539864437	7.49	6.07	9.93	0.0280039743809417	0.0523054157663199	0.076606857151698	0.0286263809944047	0.0534679377801611	0.0783094945659175	0.0294402534147594	0.0550202884978717	0.0804490408223272	0.0408446343894236	8.47561096385945	-0.0460396852904379	0.97505223282299	0.151901193074364	0.200945735254528	0.132770433426861	0.173155827166724	0.22309701736023	0.153674644223751	0.197928326615224	0.248934122526316	0.178565653856863	0.00253325413713592	0.00259639291011434	0.00265702397128533
107	0.493409446652229	0.09	0.040892543832038	0.0200243389181583	0.0617607487459176	0.100435084509296	0.397575238512116	0.211804067162755	0.583346409861477	8.52	6.4	11.41	0.0235156448486407	0.0441409753585155	0.0647663058683904	0.0238639123218004	0.0447947046544742	0.065725496987148	0.02435796993486	0.0457927552150909	0.0672435164147234	0.040892543832038	9.07955224540202	0.0449094894672624	1.10557340136847	0.151901193074364	0.200945735254528	0.132770433426861	0.173155827166724	0.22309701736023	0.153674644223751	0.197928326615224	0.248934122526316	0.178565653856863	0.00253325413713592	0.00259639291011434	0.00265702397128533
107	0.493409446652229	0.09	0.0414439238703107	0.0204644524050797	0.0624233953355417	0.0969645408894009	0.395716134968139	0.207171078771228	0.584261191165051	7.57	5.53	10.66	0.0256897545026039	0.0490698335904142	0.0724499126782245	0.0262432632215675	0.0501270870074383	0.0740109107933091	0.0266985660598458	0.0509597946753762	0.0753363590249795	0.0414439238703107	8.53637661699442	-0.0181344965416681	1.004486110289	0.151901193074364	0.200945735254528	0.132770433426861	0.173155827166724	0.22309701736023	0.153674644223751	0.197928326615224	0.248934122526316	0.178565653856863	0.00253325413713592	0.00259639291011434	0.00265702397128533
107	0.493409446652229	0.09	0.0417919878466033	0.0207504805625623	0.0628334951306444	0.103856873634406	0.394889752998098	0.213783939089058	0.575995566907138	7.63	5.5	10.46	0.0263178247963595	0.0486128161805095	0.0709078075646596	0.0268725511865703	0.0496374757884544	0.0724024003903384	0.0273758971158727	0.0505654030746429	0.0737431410833056	0.0417919878466033	8.25185105770591	-0.0245153323088489	0.985755337662143	0.151901193074364	0.200945735254528	0.132770433426861	0.173155827166724	0.22309701736023	0.153674644223751	0.197928326615224	0.248934122526316	0.178565653856863	0.00253325413713592	0.00259639291011434	0.00265702397128533
107	0.493409446652229	0.09	0.042015976851224	0.0216404508823216	0.0623915028201265	0.117477145141477	0.452495622869079	0.258859609525208	0.646131636212949	8.03	6.35	10.98	0.0303848903395988	0.0531138477155375	0.0758428050914762	0.0309348853356178	0.0540752581447464	0.0772156309538751	0.0317137479661967	0.0553924635216162	0.079095197795445	0.042015976851224	8.93586672025894	0.000916866539105198	1.05526022075101	0.151901193074364	0.200945735254528	0.132770433426861	0.173155827166724	0.22309701736023	0.153674644223751	0.197928326615224	0.248934122526316	0.178565653856863	0.00253325413713592	0.00259639291011434	0.00265702397128533
107	0.493409446652229	0.09	0.0421498376811489	0.0216505356808203	0.0626491396814775	0.100506626237099	0.396835361913748	0.211483282200595	0.582187441626902	8.38	6.39	11.98	0.0238539108506715	0.0447603954647622	0.0656668800788529	0.0242289948369613	0.0454642174780132	0.0666994401190651	0.024700252863083	0.046339290783738	0.0679869029448885	0.0421498376811489	9.30668559668063	-0.0174805725087402	1.05096138511742	0.151901193074364	0.200945735254528	0.132770433426861	0.173155827166724	0.22309701736023	0.153674644223751	0.197928326615224	0.248934122526316	0.178565653856863	0.00253325413713592	0.00259639291011434	0.00265702397128533
107	0.493409446652229	0.09	0.0422105338270317	0.0213259613702461	0.0630951062838173	0.0898620122522589	0.392099070069721	0.197273110064069	0.586925030075373	8.23	6.3	10.43	0.0226274639129752	0.0449742367595478	0.0673210096061204	0.0230056136260529	0.0457258452823551	0.0684460769386574	0.0236432574757572	0.0469684868800725	0.0702863585501289	0.0422105338270317	8.86303385926862	0.0174087411524245	1.06101378809958	0.151901193074364	0.200945735254528	0.132770433426861	0.173155827166724	0.22309701736023	0.153674644223751	0.197928326615224	0.248934122526316	0.178565653856863	0.00253325413713592	0.00259639291011434	0.00265702397128533
107	0.493409446652229	0.09	0.0422420213947569	0.021621538493694	0.0628625042958197	0.111528388304361	0.429276333940181	0.240106678518524	0.618445989361839	8.04	6.08	10.46	0.028156099669408	0.0503390714440513	0.0725220432186945	0.0286640732610728	0.0512472554334085	0.0738304376057443	0.0293771051126896	0.0525065414529187	0.0756976027527122	0.0422420213947569	8.78343387022145	-0.00154602523521381	1.03777793985684	0.151901193074364	0.200945735254528	0.132770433426861	0.173155827166724	0.22309701736023	0.153674644223751	0.197928326615224	0.248934122526316	0.178565653856863	0.00253325413713592	0.00259639291011434	0.00265702397128533
107	0.493409446652229	0.09	0.0425055849832765	0.0218665822812429	0.0631445876853101	0.117341128611564	0.425856598843667	0.243500556774685	0.608212640912649	8.32	5.8	11.1	0.0276427851775164	0.0483442938865884	0.0690458025956604	0.0280878769171278	0.0491227120426493	0.0701575471681707	0.0285818907587008	0.0499946555821226	0.0715846391278316	0.0425055849832765	8.85610199160919	-0.0426612129809242	1.00008202993714	0.151901193074364	0.200945735254528	0.132770433426861	0.173155827166724	0.22309701736023	0.153674644223751	0.197928326615224	0.248934122526316	0.178565653856863	0.00253325413713592	0.00259639291011434	0.00265702397128533
107	0.493409446652229	0.09	0.0427679138451501	0.0217880881718238	0.0637477395184765	0.0841432220662787	0.359717873913374	0.174427997266474	0.545007750560274	7.99	6.16	10.54	0.0205683575103666	0.0424175358856874	0.0642667142610083	0.0209464200112047	0.0431972033767962	0.0654479867423876	0.0214872905894485	0.0443245088255566	0.0671549377343784	0.0427679138451501	8.64464980170063	-0.0603277140774311	0.97330110099054	0.151901193074364	0.200945735254528	0.132770433426861	0.173155827166724	0.22309701736023	0.153674644223751	0.197928326615224	0.248934122526316	0.178565653856863	0.00253325413713592	0.00259639291011434	0.00265702397128533
107	0.493409446652229	0.09	0.042852569582892	0.0217916857253535	0.0639134534404305	0.0968700118542807	0.378745412704181	0.19818884180115	0.559301983607212	8	5.67	10.66	0.0233407006662931	0.0446048487206441	0.0658689967749951	0.0237679167173199	0.0454212726832118	0.0670746286491036	0.0242510761255744	0.0462698220400734	0.0683997672949293	0.042852569582892	8.5355107022001	-0.00040476472986753	1.02798606486429	0.151901193074364	0.200945735254528	0.132770433426861	0.173155827166724	0.22309701736023	0.153674644223751	0.197928326615224	0.248934122526316	0.178565653856863	0.00253325413713592	0.00259639291011434	0.00265702397128533
107	0.493409446652229	0.09	0.0436730217585244	0.0215565342289287	0.0657895092881201	0.0987367575602819	0.405708540799386	0.214333185154887	0.597083896443885	7.43	5.55	10.09	0.0270710112960057	0.0512423705313267	0.0754137297666477	0.0276867763496312	0.0524079443140385	0.0771291122784458	0.0282605541105518	0.0535212580983169	0.0788158266290533	0.0436730217585244	8.1420537176997	0.00254127671591927	1.00684969979865	0.151901193074364	0.200945735254528	0.132770433426861	0.173155827166724	0.22309701736023	0.153674644223751	0.197928326615224	0.248934122526316	0.178565653856863	0.00253325413713592	0.00259639291011434	0.00265702397128533
107	0.493409446652229	0.09	0.0444289952521303	0.0228846146421137	0.0659733758621468	0.129905546686688	0.487659725075793	0.290611873707681	0.684707576443905	7.74	5.78	10.39	0.0353278133878453	0.0592816513119306	0.0832354892360159	0.0360440987627168	0.0604836102151549	0.084923121667593	0.0368328192940305	0.0618095795524553	0.0868679513885586	0.0444289952521303	8.48909446228674	0.00741751526392613	1.02982045157933	0.151901193074364	0.200945735254528	0.132770433426861	0.173155827166724	0.22309701736023	0.153674644223751	0.197928326615224	0.248934122526316	0.178565653856863	0.00253325413713592	0.00259639291011434	0.00265702397128533
107	0.493409446652229	0.09	0.0445745183116367	0.0227597222988559	0.0663893143244176	0.116052423718219	0.44767096336134	0.254771715180808	0.640570211541873	8.09	5.96	10.74	0.0296794807526166	0.0521511649405779	0.0746228491285393	0.0302030727563894	0.0530711922543278	0.0759393117522662	0.0308614318517926	0.0542891825061815	0.0775802976997327	0.0445745183116367	8.81392535751868	-0.0523596692238222	0.990055079937052	0.151901193074364	0.200945735254528	0.132770433426861	0.173155827166724	0.22309701736023	0.153674644223751	0.197928326615224	0.248934122526316	0.178565653856863	0.00253325413713592	0.00259639291011434	0.00265702397128533
107	0.493409446652229	0.09	0.0447644366255615	0.0230440538979398	0.0664848193531831	0.10782106903051	0.427711745586364	0.235619071153083	0.619804420019645	7.95	5.68	9.93	0.0279202075658805	0.0506826576333361	0.0734451077007917	0.0284417879716422	0.051629465821316	0.0748171436709899	0.0291034395534354	0.0529154937030767	0.0768287641356433	0.0447644366255615	8.52465775616908	-0.0143489798066288	1.01614251118627	0.151901193074364	0.200945735254528	0.132770433426861	0.173155827166724	0.22309701736023	0.153674644223751	0.197928326615224	0.248934122526316	0.178565653856863	0.00253325413713592	0.00259639291011434	0.00265702397128533
107	0.493409446652229	0.09	0.0454301363221064	0.023253637709504	0.0676066349347088	0.0979988166578472	0.382942380041109	0.201552926869623	0.564331833212594	7.59	5.53	10.29	0.0249329191516596	0.0473715343637019	0.0698101495757442	0.0254662412005323	0.0483848246090766	0.071303408017621	0.0259607521713729	0.0493476451515663	0.0726699789659826	0.0454301363221064	8.09399488170668	0.0467985209926325	1.04919925604426	0.151901193074364	0.200945735254528	0.132770433426861	0.173155827166724	0.22309701736023	0.153674644223751	0.197928326615224	0.248934122526316	0.178565653856863	0.00253325413713592	0.00259639291011434	0.00265702397128533
107	0.493409446652229	0.09	0.0458445445122234	0.023361994369341	0.0683270946551058	0.107822504016779	0.445220685331278	0.245265937412206	0.64517543325035	8.29	6.52	10.36	0.0279437053504751	0.0507250039614131	0.073506302572351	0.0283995710884806	0.0515525173880032	0.0747054636875259	0.0292261120957307	0.0530291068874093	0.0769528336608112	0.0458445445122234	8.81780809243592	-0.0195893197960664	1.03356152601419	0.151901193074364	0.200945735254528	0.132770433426861	0.173155827166724	0.22309701736023	0.153674644223751	0.197928326615224	0.248934122526316	0.178565653856863	0.00253325413713592	0.00259639291011434	0.00265702397128533
107	0.493409446652229	0.09	0.0459081427163489	0.022585890280938	0.0692303951517598	0.097988828760832	0.429663589083764	0.226132063351508	0.633195114816019	8.27	5.72	10.91	0.0258037057678084	0.0490284865734588	0.0722532673791091	0.0262270217399224	0.0498328106361295	0.0734385995323366	0.0266812641764232	0.0507524518354444	0.0747249322368073	0.0459081427163489	8.70520815671738	0.00473420039410788	1.0433156791271	0.151901193074364	0.200945735254528	0.132770433426861	0.173155827166724	0.22309701736023	0.153674644223751	0.197928326615224	0.248934122526316	0.178565653856863	0.00253325413713592	0.00259639291011434	0.00265702397128533
107	0.493409446652229	0.09	0.0460507632492142	0.0224929698891305	0.0696085566092979	0.106912425448283	0.435819434211589	0.239155380594534	0.632483487828643	7.38	6.12	9.64	0.030389458672031	0.0553795471860846	0.0803696357001381	0.0310928720530111	0.0566613967558225	0.0822299214586338	0.0320293875693381	0.0584155930793485	0.0847507467446539	0.0460507632492142	8.2059092692568	0.0342598832042925	1.04649380280967	0.151901193074364	0.200945735254528	0.132770433426861	0.173155827166724	0.22309701736023	0.153674644223751	0.197928326615224	0.248934122526316	0.178565653856863	0.00253325413713592	0.00259639291011434	0.00265702397128533
107	0.493409446652229	0.09	0.0461828414728384	0.0229667737013551	0.0693989092443216	0.117386717496766	0.434862803125525	0.248691185330243	0.621034420920808	8.23	5.82	10.98	0.028516284983162	0.0498637360469251	0.0712111871106882	0.0289923201973283	0.0506961338954613	0.0723999475935943	0.0295450219053052	0.0516331043718986	0.0737275129285943	0.0461828414728384	8.5628342576326	-0.0404759780212963	0.988612543989457	0.151901193074364	0.200945735254528	0.132770433426861	0.173155827166724	0.22309701736023	0.153674644223751	0.197928326615224	0.248934122526316	0.178565653856863	0.00253325413713592	0.00259639291011434	0.00265702397128533
107	0.493409446652229	0.09	0.0469184275949399	0.0243083599101436	0.0695284952797362	0.105723689978651	0.425941732015646	0.23252886578033	0.619354598250962	7.71	5.89	10.05	0.0283586347289726	0.0519467806868709	0.0755349266447693	0.0289394322643519	0.0530106740118553	0.0770819157593587	0.0296611184086374	0.0543714280148705	0.0790013180597309	0.0469184275949399	8.40992019185878	0.0402331035071486	1.0670412488979	0.151901193074364	0.200945735254528	0.132770433426861	0.173155827166724	0.22309701736023	0.153674644223751	0.197928326615224	0.248934122526316	0.178565653856863	0.00253325413713592	0.00259639291011434	0.00265702397128533
107	0.493409446652229	0.09	0.0473735953827289	0.0241744653922762	0.0705727253731816	0.114035910520019	0.458659726067955	0.259058451047922	0.658261001087988	8.22	6.11	10.6	0.0297372149799078	0.0526493647342365	0.0755615144885652	0.0302355444665833	0.0535316508164917	0.0768277571664	0.0309806247998979	0.0548725854256189	0.0787970128270194	0.0473735953827289	8.74181027381842	-0.0256158923580283	1.01502902219698	0.151901193074364	0.200945735254528	0.132770433426861	0.173155827166724	0.22309701736023	0.153674644223751	0.197928326615224	0.248934122526316	0.178565653856863	0.00253325413713592	0.00259639291011434	0.00265702397128533
107	0.493409446652229	0.09	0.0481812966231507	0.0243939344974484	0.0719686587488531	0.113689104641979	0.445005170325387	0.251013027896217	0.638997312754558	7.81	6.14	10.08	0.0302396291854354	0.053609931918773	0.0769802346521106	0.0308355502299655	0.0546664027647055	0.0784972552994456	0.0317476654853455	0.0562004904953312	0.0805939438412512	0.0481812966231507	8.48750409815294	0.0226564931413566	1.04943893595465	0.151901193074364	0.200945735254528	0.132770433426861	0.173155827166724	0.22309701736023	0.153674644223751	0.197928326615224	0.248934122526316	0.178565653856863	0.00253325413713592	0.00259639291011434	0.00265702397128533
107	0.493409446652229	0.1	0.0326029393453746	0.0171706576171938	0.0480352210735554	0.118165909047516	0.389152345547108	0.223173608397383	0.555131082696832	7.78	5.9	11.2	0.0269805150190753	0.0470464710372323	0.0671124270553893	0.0275181657886842	0.0479839835844416	0.0684498013801989	0.0280165662559638	0.0488581258482779	0.0696842252142574	0.0326029393453746	9.24438912845238	0.00333092900599484	1.05696612835642	0.151901193074364	0.200945735254528	0.132770433426861	0.173155827166724	0.22309701736023	0.153674644223751	0.197928326615224	0.248934122526316	0.178565653856863	0.00253325413713592	0.00259639291011434	0.00265702397128533
107	0.493409446652229	0.1	0.032980248469629	0.017384642264298	0.0485758546749599	0.0992784687189884	0.333354170873954	0.176585566484662	0.490122775263245	7.69	5.83	11.1	0.0215978027419836	0.0407718352585656	0.0599458677751477	0.0220440755407829	0.0416142987836934	0.0611845220266039	0.0224354905339396	0.0423765797210763	0.0622610151278593	0.032980248469629	9.08344282883128	0.0399903499787606	1.08686177588734	0.151901193074364	0.200945735254528	0.132770433426861	0.173155827166724	0.22309701736023	0.153674644223751	0.197928326615224	0.248934122526316	0.178565653856863	0.00253325413713592	0.00259639291011434	0.00265702397128533
107	0.493409446652229	0.1	0.0339944309170632	0.0183619267640865	0.0496269350700399	0.0944815631879349	0.32838141759026	0.169658678889603	0.487104156290917	8.28	6.11	11.67	0.0193433670700058	0.0374398901429058	0.0555364132158057	0.0196597421747624	0.0380522472947484	0.0564447524147345	0.0200273066776972	0.0387592631055617	0.0574761797996167	0.0339944309170632	9.43537381889267	0.0346605461690008	1.09385957324241	0.151901193074364	0.200945735254528	0.132770433426861	0.173155827166724	0.22309701736023	0.153674644223751	0.197928326615224	0.248934122526316	0.178565653856863	0.00253325413713592	0.00259639291011434	0.00265702397128533
107	0.493409446652229	0.1	0.0340720846214244	0.0185179407554442	0.0496262284874047	0.121302213729584	0.39181303580015	0.227167581257058	0.556458490343243	8.14	6.22	11.92	0.0263258087416809	0.0454061049815912	0.0644864012215014	0.0267819465595458	0.0461928402286362	0.0656037338977266	0.0272591324540043	0.0469981072158439	0.0668262196758435	0.0340720846214244	9.45477504653414	0.00953861645666097	1.07944573996496	0.151901193074364	0.200945735254528	0.132770433426861	0.173155827166724	0.22309701736023	0.153674644223751	0.197928326615224	0.248934122526316	0.178565653856863	0.00253325413713592	0.00259639291011434	0.00265702397128533
107	0.493409446652229	0.1	0.0346306064999372	0.0187941876823293	0.0504670253175451	0.142903787574228	0.39379478128692	0.243221353877294	0.544368208696546	8.21	5.95	11.39	0.02796912401937	0.0452842437574426	0.0625993634955151	0.0284407940419052	0.046047915163768	0.0636550362856307	0.0289554417259511	0.0468849852986404	0.0647793828746276	0.0346306064999372	9.14717978818443	0.0279680791711605	1.0765134130722	0.151901193074364	0.200945735254528	0.132770433426861	0.173155827166724	0.22309701736023	0.153674644223751	0.197928326615224	0.248934122526316	0.178565653856863	0.00253325413713592	0.00259639291011434	0.00265702397128533
107	0.493409446652229	0.1	0.0352305026213946	0.0186412849457457	0.0518197202970435	0.151688229549423	0.454773442513303	0.286861199926047	0.622685685100558	7.81	5.97	9.67	0.0345648498134165	0.0547971483897268	0.0750294469660372	0.035246418621263	0.0558776688405022	0.0765089190597414	0.0362892100459021	0.0574804191608257	0.0786270548233175	0.0352305026213946	8.70698417257614	0.00134220755047657	1.03301971087816	0.151901193074364	0.200945735254528	0.132770433426861	0.173155827166724	0.22309701736023	0.153674644223751	0.197928326615224	0.248934122526316	0.178565653856863	0.00253325413713592	0.00259639291011434	0.00265702397128533
107	0.493409446652229	0.1	0.035720999286032	0.019219590216574	0.0522224083554901	0.0944366160014233	0.361977571917648	0.186970200125981	0.536984943709314	8	6.19	10.72	0.0220151409510552	0.0426216972625488	0.0632282535740424	0.0224178293403319	0.0434013090150719	0.0643847886898119	0.0229518033637098	0.0445029946962891	0.065958802670451	0.035720999286032	9.36068565026985	0.00715458221696843	1.07244020648648	0.151901193074364	0.200945735254528	0.132770433426861	0.173155827166724	0.22309701736023	0.153674644223751	0.197928326615224	0.248934122526316	0.178565653856863	0.00253325413713592	0.00259639291011434	0.00265702397128533
107	0.493409446652229	0.1	0.0357732323051479	0.0189091762051323	0.0526372884051636	0.111587319838668	0.384094054576347	0.214885234430827	0.553302874721867	8.71	6.72	11.53	0.0233673702724594	0.0417677278595191	0.0601680854465788	0.023685905641296	0.0423370901131262	0.0609882745849563	0.0242988490199332	0.0434008791201228	0.0624760695455837	0.0357732323051479	9.61091981771169	-0.019930670111283	1.05924163207783	0.151901193074364	0.200945735254528	0.132770433426861	0.173155827166724	0.22309701736023	0.153674644223751	0.197928326615224	0.248934122526316	0.178565653856863	0.00253325413713592	0.00259639291011434	0.00265702397128533
107	0.493409446652229	0.1	0.0358886627008208	0.0194385507664307	0.0523387746352108	0.108084383113234	0.358722800103841	0.197834355744521	0.519611244463161	7.75	6.06	11.45	0.0240155406615222	0.0435461371695928	0.0630767336776633	0.0245003230462347	0.0444251679821664	0.064350012918098	0.024954218568945	0.0452266530858807	0.0656144532150396	0.0358886627008208	9.0714972800794	-0.0249799123286601	1.02568124836155	0.151901193074364	0.200945735254528	0.132770433426861	0.173155827166724	0.22309701736023	0.153674644223751	0.197928326615224	0.248934122526316	0.178565653856863	0.00253325413713592	0.00259639291011434	0.00265702397128533
107	0.493409446652229	0.1	0.0363755801800072	0.0196771180979246	0.0530740422620897	0.122216915590544	0.384861318188494	0.223827285570976	0.545895350806012	8.05	5.73	10.8	0.0262082296684239	0.0450639152051817	0.0639196007419394	0.0266786993734727	0.0458728674756385	0.0650670355778042	0.0271834333215633	0.046732746124792	0.0663216650000838	0.0363755801800072	8.94236754568485	0.0107738473134103	1.05051930813934	0.151901193074364	0.200945735254528	0.132770433426861	0.173155827166724	0.22309701736023	0.153674644223751	0.197928326615224	0.248934122526316	0.178565653856863	0.00253325413713592	0.00259639291011434	0.00265702397128533
107	0.493409446652229	0.1	0.0367189820238495	0.019314156128913	0.0541238079187861	0.113715339330834	0.365330634675461	0.206091927315149	0.524569342035772	7.54	5.88	10.53	0.0256579933214481	0.0454828634325375	0.0653077335436268	0.0262174426916473	0.0464745761897825	0.0667317096879177	0.0268203796638289	0.0475521217497751	0.0682433232894556	0.0367189820238495	8.69924124778345	0.0245639703763171	1.0562294061717	0.151901193074364	0.200945735254528	0.132770433426861	0.173155827166724	0.22309701736023	0.153674644223751	0.197928326615224	0.248934122526316	0.178565653856863	0.00253325413713592	0.00259639291011434	0.00265702397128533
107	0.493409446652229	0.1	0.0367603105124551	0.0194373858741963	0.0540832351507138	0.126199336486166	0.40472257704921	0.238450032673722	0.570995121424697	8.44	6.15	10.64	0.026694812742817	0.0453092553017276	0.0639236978606382	0.0271029415550677	0.0460019746224591	0.0649010076898505	0.0277495550186359	0.0472739218384958	0.0665726650561352	0.0367603105124551	9.21158098576664	-0.00155512825159243	1.05942396572311	0.151901193074364	0.200945735254528	0.132770433426861	0.173155827166724	0.22309701736023	0.153674644223751	0.197928326615224	0.248934122526316	0.178565653856863	0.00253325413713592	0.00259639291011434	0.00265702397128533
107	0.493409446652229	0.1	0.0368996076390087	0.0197964022988245	0.054002812979193	0.134100104347547	0.424641869204842	0.256169935695004	0.59311380271468	8.68	6.44	11.53	0.0279215927463487	0.0462844217172402	0.0646472506881317	0.0283058532659845	0.0469213938306034	0.0655369343952223	0.0289689299193129	0.0479555142341992	0.0670044413432602	0.0368996076390087	9.52527641270527	0.024922415733205	1.09903766554834	0.151901193074364	0.200945735254528	0.132770433426861	0.173155827166724	0.22309701736023	0.153674644223751	0.197928326615224	0.248934122526316	0.178565653856863	0.00253325413713592	0.00259639291011434	0.00265702397128533
107	0.493409446652229	0.1	0.0372693239011687	0.0193629592754021	0.0551756885269353	0.101676092487448	0.363016906781343	0.194548150910047	0.53148566265264	7.76	5.7	10.21	0.0235746992072004	0.0439891838830966	0.0644036685589928	0.0240479392056448	0.0448722255342092	0.0656965118627736	0.0245722142098231	0.0458512664762563	0.0671493579330803	0.0372693239011687	8.53632877382559	-0.0272601378664366	0.998655400668849	0.151901193074364	0.200945735254528	0.132770433426861	0.173155827166724	0.22309701736023	0.153674644223751	0.197928326615224	0.248934122526316	0.178565653856863	0.00253325413713592	0.00259639291011434	0.00265702397128533
107	0.493409446652229	0.1	0.0373092618672045	0.0200322729804064	0.0545862507540025	0.10692126857037	0.369472212688287	0.202755144251592	0.536189281124983	8.1	5.9	11.6	0.0236092195975628	0.0430220926662713	0.0624349657349798	0.0240250812920681	0.0437799000255289	0.0635347187589897	0.024406551398387	0.0444755139751579	0.0644992712431089	0.0373092618672045	9.15470963635147	-0.0305805781923047	1.0145879727627	0.151901193074364	0.200945735254528	0.132770433426861	0.173155827166724	0.22309701736023	0.153674644223751	0.197928326615224	0.248934122526316	0.178565653856863	0.00253325413713592	0.00259639291011434	0.00265702397128533
107	0.493409446652229	0.1	0.0374498748584802	0.0194252723518907	0.0554744773650698	0.119298934381571	0.387981799164184	0.22339583617176	0.552567762156608	8.28	6.22	11.01	0.0254614742632957	0.0442201106490222	0.0629787470347486	0.0258774050216605	0.0449424766819952	0.0640075483423299	0.0264694780893478	0.046012553330414	0.0653960560940107	0.0374498748584802	9.11173068885694	-0.0766962919869626	0.977818647931519	0.151901193074364	0.200945735254528	0.132770433426861	0.173155827166724	0.22309701736023	0.153674644223751	0.197928326615224	0.248934122526316	0.178565653856863	0.00253325413713592	0.00259639291011434	0.00265702397128533
107	0.493409446652229	0.1	0.0379183785532944	0.0200750026291786	0.0557617544774102	0.110675124717735	0.400789836682733	0.223408725302356	0.578170948063111	7.69	5.9	10.41	0.0273207137418123	0.0490126980663687	0.070704682390925	0.0278849881404417	0.050024992656765	0.0721649971730883	0.0285547334714466	0.0511947930891524	0.0737828104032816	0.0379183785532944	8.81861575418661	-0.0320316494645174	1.00853319324521	0.151901193074364	0.200945735254528	0.132770433426861	0.173155827166724	0.22309701736023	0.153674644223751	0.197928326615224	0.248934122526316	0.178565653856863	0.00253325413713592	0.00259639291011434	0.00265702397128533
107	0.493409446652229	0.1	0.0379286303697133	0.020239012818929	0.0556182479204976	0.123820313641776	0.4194730337437	0.245256187079881	0.593689880407518	8.08	6.22	10.96	0.0286290437480214	0.0489655815706383	0.0693021193932551	0.0291376206590993	0.0498354242535971	0.070533227848095	0.0298004220519943	0.0510070852384212	0.0721216927584079	0.0379286303697133	9.07972433690594	-0.025349713142012	1.02769805363773	0.151901193074364	0.200945735254528	0.132770433426861	0.173155827166724	0.22309701736023	0.153674644223751	0.197928326615224	0.248934122526316	0.178565653856863	0.00253325413713592	0.00259639291011434	0.00265702397128533
107	0.493409446652229	0.1	0.038327535247048	0.0200508162256197	0.0566042542684763	0.134406665448579	0.435374987363495	0.26287245107686	0.60787752365013	8.63	5.76	11.68	0.0288133723691593	0.0477213248468344	0.0666292773245096	0.0292190280301233	0.0483931804465468	0.0675673328629704	0.0296202914108352	0.0490362378716171	0.0684695475022658	0.038327535247048	9.39421987704676	0.0182645694954613	1.08029260932375	0.151901193074364	0.200945735254528	0.132770433426861	0.173155827166724	0.22309701736023	0.153674644223751	0.197928326615224	0.248934122526316	0.178565653856863	0.00253325413713592	0.00259639291011434	0.00265702397128533
107	0.493409446652229	0.1	0.0385393015858418	0.0201681159403658	0.0569104872313179	0.107914543208156	0.391287825668518	0.215639085763524	0.566936565573512	8.14	5.81	11.47	0.0249783188392596	0.0453243994838069	0.0656704801283543	0.0254104194187306	0.0461084674351835	0.0668065154516363	0.0257907892900221	0.0469893830975261	0.0678095548068299	0.0385393015858418	9.12371294751951	0.0385498699449121	1.08992686033926	0.151901193074364	0.200945735254528	0.132770433426861	0.173155827166724	0.22309701736023	0.153674644223751	0.197928326615224	0.248934122526316	0.178565653856863	0.00253325413713592	0.00259639291011434	0.00265702397128533
107	0.493409446652229	0.1	0.0389497873792891	0.021005643286329	0.0568939314722492	0.140491192861829	0.436660157257896	0.268032174791708	0.605288139724083	8.48	6.11	11.49	0.0298806348102565	0.0486795389596488	0.0674784431090411	0.0303302115586882	0.0494119594379823	0.0684937073172763	0.0308940371287184	0.0503402290338158	0.069790879827745	0.0389497873792891	9.21893179773165	0.0431021200187884	1.09679225843648	0.151901193074364	0.200945735254528	0.132770433426861	0.173155827166724	0.22309701736023	0.153674644223751	0.197928326615224	0.248934122526316	0.178565653856863	0.00253325413713592	0.00259639291011434	0.00265702397128533
107	0.493409446652229	0.1	0.0391545024911332	0.0210590116069399	0.0572499933753265	0.14453580266969	0.45186872562515	0.280231713494659	0.623505737755641	8.97	6.7	11.69	0.0296156569145896	0.0477547276204423	0.065893798326295	0.0299726414729925	0.0483303589630257	0.066688076453059	0.0306796109099711	0.0494836438698258	0.0683250002884105	0.0391545024911332	9.5487716925173	-0.0690491126416776	1.01260389143821	0.151901193074364	0.200945735254528	0.132770433426861	0.173155827166724	0.22309701736023	0.153674644223751	0.197928326615224	0.248934122526316	0.178565653856863	0.00253325413713592	0.00259639291011434	0.00265702397128533
107	0.493409446652229	0.1	0.0392796845799531	0.0204818229734665	0.0580775461864398	0.116223012553097	0.386087824633786	0.219862630802621	0.552313018464952	8.96	6.4	11.9	0.0232656797539987	0.0408554907764734	0.0584453017989482	0.0235477566564955	0.0413508294216397	0.0591539021867838	0.024010705355968	0.0421809511146033	0.0603316040838027	0.0392796845799531	9.3920172168047	-0.0531672897779195	1.01943626197798	0.151901193074364	0.200945735254528	0.132770433426861	0.173155827166724	0.22309701736023	0.153674644223751	0.197928326615224	0.248934122526316	0.178565653856863	0.00253325413713592	0.00259639291011434	0.00265702397128533
107	0.493409446652229	0.1	0.0392889960861027	0.0206340793069603	0.0579439128652451	0.103002394647965	0.367251126312099	0.198043248354604	0.536459004269593	7.66	5.8	10.21	0.0243138849925786	0.0450876347602574	0.0658613845279362	0.0248221393223813	0.0460301408877009	0.0672381424530205	0.0254005284052482	0.0471392947035193	0.0687786869392905	0.0392889960861027	8.50886192717241	0.0446168707539618	1.0642968046558	0.151901193074364	0.200945735254528	0.132770433426861	0.173155827166724	0.22309701736023	0.153674644223751	0.197928326615224	0.248934122526316	0.178565653856863	0.00253325413713592	0.00259639291011434	0.00265702397128533
107	0.493409446652229	0.1	0.039382667180254	0.020571881397781	0.0581934529627269	0.108300722648776	0.412073793268523	0.227464318316878	0.596683268220168	7.81	6.01	10.74	0.027394826889593	0.049628400251344	0.0718619736130949	0.0279341928535616	0.0506055142900516	0.0732768357265415	0.0285805214417323	0.0517023825906789	0.0749717233308386	0.039382667180254	8.86426395662522	0.0228134692172618	1.06626611528291	0.151901193074364	0.200945735254528	0.132770433426861	0.173155827166724	0.22309701736023	0.153674644223751	0.197928326615224	0.248934122526316	0.178565653856863	0.00253325413713592	0.00259639291011434	0.00265702397128533
107	0.493409446652229	0.1	0.0395824995596136	0.0210746340545936	0.0580903650646336	0.124997059694613	0.422854232463892	0.248179132265137	0.597529332662647	7.9	6.16	10.45	0.029595238485791	0.0504251575878886	0.0712550766899863	0.0301596769610824	0.0513868629337976	0.0726140489065128	0.0309529749045162	0.0526821884431171	0.0745200516379998	0.0395824995596136	8.80827719944516	0.0132703276638683	1.05490733952239	0.151901193074364	0.200945735254528	0.132770433426861	0.173155827166724	0.22309701736023	0.153674644223751	0.197928326615224	0.248934122526316	0.178565653856863	0.00253325413713592	0.00259639291011434	0.00265702397128533
107	0.493409446652229	0.1	0.0398246595467752	0.0211195136925683	0.0585298054009821	0.102862927121884	0.378202448235375	0.203817193583466	0.552587702887284	8.29	5.49	10	0.0232074245547462	0.0430636131796625	0.0629198018045788	0.0235852025847313	0.0437646167275865	0.0639440308704417	0.0241041534590522	0.0447269914647613	0.0653407038395755	0.0398246595467752	8.67232476489482	-0.000933411547317397	1.02929382828667	0.151901193074364	0.200945735254528	0.132770433426861	0.173155827166724	0.22309701736023	0.153674644223751	0.197928326615224	0.248934122526316	0.178565653856863	0.00253325413713592	0.00259639291011434	0.00265702397128533
107	0.493409446652229	0.1	0.0399061409414864	0.0212916483392183	0.0585206335437545	0.145351772276908	0.455969245628046	0.283343906337408	0.628594584918684	8.17	6.21	10.86	0.0327236797471038	0.0526603580833415	0.0725970364195792	0.0332839508200405	0.0535619704800095	0.0738399901399785	0.034083837045192	0.0548530327036302	0.0756610917371743	0.0399061409414864	8.93369367663192	0.0208674511133538	1.07040103447968	0.151901193074364	0.200945735254528	0.132770433426861	0.173155827166724	0.22309701736023	0.153674644223751	0.197928326615224	0.248934122526316	0.178565653856863	0.00253325413713592	0.00259639291011434	0.00265702397128533
107	0.493409446652229	0.1	0.0399631735274019	0.0216150065945718	0.058311340460232	0.106410372431486	0.379864927861078	0.207998228196354	0.551731627525802	9.05	6.62	11.79	0.0217956079696361	0.0398050844993654	0.0578145610290946	0.0220482853216177	0.0402665464306276	0.0584848075396374	0.0225399881497651	0.0411746163676293	0.0598271567398288	0.0399631735274019	9.53533382763932	-0.0558288243015599	1.02484654658925	0.151901193074364	0.200945735254528	0.132770433426861	0.173155827166724	0.22309701736023	0.153674644223751	0.197928326615224	0.248934122526316	0.178565653856863	0.00253325413713592	0.00259639291011434	0.00265702397128533
107	0.493409446652229	0.1	0.0401424220886731	0.0218180357051661	0.0584668084721801	0.132383623945448	0.4291080200518	0.257594314218312	0.600621725885289	8.14	6.03	10.62	0.0298501134779682	0.0497251778701798	0.0696002422623913	0.0303672097118988	0.0505865716544002	0.0708059335969016	0.0310832866831334	0.0517556358253841	0.0725316914513271	0.0401424220886731	9.02074868352913	0.0415358190519236	1.08906257976045	0.151901193074364	0.200945735254528	0.132770433426861	0.173155827166724	0.22309701736023	0.153674644223751	0.197928326615224	0.248934122526316	0.178565653856863	0.00253325413713592	0.00259639291011434	0.00265702397128533
107	0.493409446652229	0.1	0.0403040926811669	0.0218497834828291	0.0587584018795047	0.144862524482206	0.403941521869876	0.250711485750923	0.557171557988829	7.82	5.27	10.45	0.0301661077901835	0.0486030524415757	0.0670399970929678	0.0307582525340999	0.0495571046594403	0.0683559567847808	0.0312147400838605	0.0502797207111941	0.0693483695340104	0.0403040926811669	8.49069752685873	0.0301559094754002	1.03865163255758	0.151901193074364	0.200945735254528	0.132770433426861	0.173155827166724	0.22309701736023	0.153674644223751	0.197928326615224	0.248934122526316	0.178565653856863	0.00253325413713592	0.00259639291011434	0.00265702397128533
107	0.493409446652229	0.1	0.0404112775732487	0.0219708380360361	0.0588517171104614	0.130251108266858	0.43752493770792	0.261004700832203	0.614045174583637	8.12	6.28	11	0.0303289266338664	0.050840700163333	0.0713524736927997	0.0308593556681421	0.0517298639578547	0.0726003722475672	0.0316222835661251	0.0529369680968997	0.0743440613835362	0.0404112775732487	9.0630596111315	0.0939152218089074	1.14377911861474	0.151901193074364	0.200945735254528	0.132770433426861	0.173155827166724	0.22309701736023	0.153674644223751	0.197928326615224	0.248934122526316	0.178565653856863	0.00253325413713592	0.00259639291011434	0.00265702397128533
107	0.493409446652229	0.1	0.0404137403615294	0.0214627984955592	0.0593646822274996	0.115881574271508	0.40793472366068	0.232011099422843	0.583858347898517	7.81	5.98	10.73	0.0279682194491665	0.0491752674792665	0.0703823155093664	0.0285204921255051	0.050146303788167	0.0717721154508289	0.0291475108098269	0.0512471820293285	0.0733409000083501	0.0404137403615294	8.85824422656899	-0.0153360257804179	1.02238245869863	0.151901193074364	0.200945735254528	0.132770433426861	0.173155827166724	0.22309701736023	0.153674644223751	0.197928326615224	0.248934122526316	0.178565653856863	0.00253325413713592	0.00259639291011434	0.00265702397128533
107	0.493409446652229	0.1	0.0406503625380787	0.0219826208734573	0.0593181042027001	0.0948190950998351	0.37016313864438	0.191597282983508	0.548728994305252	7.57	5.8	10.18	0.0237820501991294	0.0459465719347684	0.0681110936704074	0.0242959756260635	0.0469394683167044	0.0695829610073453	0.02489082933525	0.0480369107524213	0.0712963245163462	0.0406503625380787	8.53089808895161	0.0447055473138734	1.06924188821023	0.151901193074364	0.200945735254528	0.132770433426861	0.173155827166724	0.22309701736023	0.153674644223751	0.197928326615224	0.248934122526316	0.178565653856863	0.00253325413713592	0.00259639291011434	0.00265702397128533
107	0.493409446652229	0.1	0.0413895693322884	0.0217634889900184	0.0610156496745585	0.100050508884507	0.371098568075015	0.197328825791496	0.544868310358534	8.33	6.05	11.13	0.0223684391403071	0.0420663108988043	0.0617641826573016	0.022726680127154	0.0427400224901617	0.0627533648531695	0.0231641539784505	0.0435881548962649	0.0640636553023183	0.0413895693322884	8.98050283448657	-0.00647174167533839	1.04737263791641	0.151901193074364	0.200945735254528	0.132770433426861	0.173155827166724	0.22309701736023	0.153674644223751	0.197928326615224	0.248934122526316	0.178565653856863	0.00253325413713592	0.00259639291011434	0.00265702397128533
107	0.493409446652229	0.1	0.0414667139176117	0.0219152131676008	0.0610182146676226	0.124125804804625	0.428509997668279	0.250790020990866	0.606229974345692	7.97	5.97	11.27	0.0296555349275871	0.0506706493044026	0.0716857636812181	0.0302057017368728	0.0516106866202126	0.0730156715035524	0.0307630264336695	0.0526017293926997	0.0743254088440149	0.0414667139176117	8.91942884386455	-0.0324999430057122	1.01306478316708	0.151901193074364	0.200945735254528	0.132770433426861	0.173155827166724	0.22309701736023	0.153674644223751	0.197928326615224	0.248934122526316	0.178565653856863	0.00253325413713592	0.00259639291011434	0.00265702397128533
107	0.493409446652229	0.1	0.0414893611214045	0.021614893130207	0.0613638291126021	0.112825663241318	0.403543264040924	0.226867856555089	0.58021867152676	8	5.77	11.45	0.0267229900000898	0.0475337616060681	0.0683445332120463	0.0272124048959142	0.0484043128050356	0.0695962207141569	0.027615840421845	0.0491694453853597	0.0706992329638761	0.0414893611214045	8.86671825253684	0.0450895583145921	1.08586474763191	0.151901193074364	0.200945735254528	0.132770433426861	0.173155827166724	0.22309701736023	0.153674644223751	0.197928326615224	0.248934122526316	0.178565653856863	0.00253325413713592	0.00259639291011434	0.00265702397128533
107	0.493409446652229	0.1	0.0418743641221906	0.0219278968760519	0.0618208313683293	0.123920997528886	0.429600806343658	0.251260407013683	0.607941205673633	8.3	6.43	11.77	0.028576373739948	0.048859401873017	0.0691424300060861	0.0290395989228731	0.0496514164783762	0.0702632340338793	0.0296329273298991	0.0506757500650564	0.0717143987571032	0.0418743641221906	9.23592964821335	-0.0775472331851976	0.990978708168523	0.151901193074364	0.200945735254528	0.132770433426861	0.173155827166724	0.22309701736023	0.153674644223751	0.197928326615224	0.248934122526316	0.178565653856863	0.00253325413713592	0.00259639291011434	0.00265702397128533
107	0.493409446652229	0.1	0.0421457378472838	0.0221990448703971	0.0620924308241705	0.115794699370442	0.446256733215746	0.253724937828097	0.638788528603396	9.01	6.44	11.25	0.026716833185128	0.0469901256105265	0.0672634180359249	0.0270335887857144	0.0475472419931551	0.0680608952005959	0.0276891935766887	0.048827081255149	0.0697175484719469	0.0421457378472838	9.41211835457501	-0.0388441614726077	1.03398975786373	0.151901193074364	0.200945735254528	0.132770433426861	0.173155827166724	0.22309701736023	0.153674644223751	0.197928326615224	0.248934122526316	0.178565653856863	0.00253325413713592	0.00259639291011434	0.00265702397128533
107	0.493409446652229	0.1	0.0421812275216395	0.0228471771765582	0.0615152778667207	0.126937650782305	0.395247643074701	0.233409028525768	0.557086257623633	7.64	5.69	10.67	0.0287059148518438	0.0486097099977507	0.0685135051436576	0.0293091927263655	0.0496312821260005	0.0699533715256356	0.0298850313111937	0.0505291032604874	0.0713209286609636	0.0421812275216395	8.40279343967458	-0.00843201064676314	1.01075460599064	0.151901193074364	0.200945735254528	0.132770433426861	0.173155827166724	0.22309701736023	0.153674644223751	0.197928326615224	0.248934122526316	0.178565653856863	0.00253325413713592	0.00259639291011434	0.00265702397128533
107	0.493409446652229	0.1	0.042460529590541	0.0225276123857895	0.0623934467952925	0.132621918634901	0.42750610368794	0.256809708504338	0.598202498871542	8.09	5.94	10.44	0.0299430039639326	0.0498455336127494	0.0697480632615662	0.0304728239648614	0.0507275146156179	0.0709822052663744	0.0312005779211064	0.0519322052031043	0.0727269620780582	0.042460529590541	8.50946854918797	-0.0488862600959079	0.977556691264726	0.151901193074364	0.200945735254528	0.132770433426861	0.173155827166724	0.22309701736023	0.153674644223751	0.197928326615224	0.248934122526316	0.178565653856863	0.00253325413713592	0.00259639291011434	0.00265702397128533
107	0.493409446652229	0.1	0.0424746475398393	0.0230110734469387	0.0619382216327399	0.119219289803079	0.422584895044273	0.243251957204699	0.601917832883847	8.33	5.83	11.19	0.0275762219822184	0.0479062738322265	0.0682363256822346	0.0280179920118363	0.0486737305209416	0.0693294690300469	0.0285209390557868	0.0494982141055743	0.0705476805009797	0.0424746475398393	8.94657218650736	-0.0401909077186026	1.00983421729864	0.151901193074364	0.200945735254528	0.132770433426861	0.173155827166724	0.22309701736023	0.153674644223751	0.197928326615224	0.248934122526316	0.178565653856863	0.00253325413713592	0.00259639291011434	0.00265702397128533
107	0.493409446652229	0.1	0.0426806850612802	0.0223041867359443	0.0630571833866162	0.123127881329914	0.415139280976061	0.242169905368093	0.588108656584029	7.42	5.93	10.34	0.0306288817054218	0.0525054998430244	0.074382117980627	0.0313283487226319	0.053704559792896	0.0760807708631601	0.0320645648433365	0.0550550021694351	0.0779596315650498	0.0426806850612802	8.40540126786096	0.0435033854217025	1.05975173170137	0.151901193074364	0.200945735254528	0.132770433426861	0.173155827166724	0.22309701736023	0.153674644223751	0.197928326615224	0.248934122526316	0.178565653856863	0.00253325413713592	0.00259639291011434	0.00265702397128533
107	0.493409446652229	0.1	0.0427511947040354	0.0229913642783985	0.0625110251296723	0.108465982870432	0.397073748980444	0.219336350504634	0.574811147456255	7.99	6.2	10.61	0.0258751105813392	0.0468427925429482	0.0678104745045571	0.0263514019408279	0.0477050426683106	0.0690586833957933	0.0270203770694838	0.0489453938724183	0.070854001645169	0.0427511947040354	8.84143071661763	-0.0213111187919278	1.02376131435945	0.151901193074364	0.200945735254528	0.132770433426861	0.173155827166724	0.22309701736023	0.153674644223751	0.197928326615224	0.248934122526316	0.178565653856863	0.00253325413713592	0.00259639291011434	0.00265702397128533
107	0.493409446652229	0.1	0.0430338213359262	0.0223348446772392	0.0637327979946132	0.11808021587362	0.406706198068635	0.233169141915277	0.580243254221993	7.56	5.97	10.66	0.0289555147160958	0.0505057710748994	0.072056027433703	0.0295821020164814	0.0515986984520156	0.0736152948875499	0.0302747144016394	0.0527799832844455	0.0752849182945617	0.0430338213359262	8.61198402040817	-0.00829216796376591	1.01940150962222	0.151901193074364	0.200945735254528	0.132770433426861	0.173155827166724	0.22309701736023	0.153674644223751	0.197928326615224	0.248934122526316	0.178565653856863	0.00253325413713592	0.00259639291011434	0.00265702397128533
107	0.493409446652229	0.1	0.0431135636105582	0.0234606929953942	0.0627664342257223	0.128319812333629	0.432874603261086	0.256725961946149	0.609023244576024	8.27	5.74	10.98	0.0293046379336552	0.0494115726476532	0.0695185073616512	0.0297859723319118	0.0502231673734135	0.0706603624149152	0.030305945214716	0.0511172190728757	0.0718944440059201	0.0431135636105582	8.80100513297604	0.0338183750500427	1.06950100793953	0.151901193074364	0.200945735254528	0.132770433426861	0.173155827166724	0.22309701736023	0.153674644223751	0.197928326615224	0.248934122526316	0.178565653856863	0.00253325413713592	0.00259639291011434	0.00265702397128533
107	0.493409446652229	0.1	0.0434481031865777	0.0229381647506254	0.0639580416225301	0.138844020527064	0.454185839425041	0.277583532898226	0.630788145951855	7.95	5.99	11.24	0.0328961320604878	0.0538250853634306	0.0747540386663733	0.0335108684177083	0.0548309251029646	0.0761509817882208	0.0341848926828339	0.0559155415684038	0.0775707038914447	0.0434481031865777	8.85403682066902	0.0298564518058205	1.06622613532938	0.151901193074364	0.200945735254528	0.132770433426861	0.173155827166724	0.22309701736023	0.153674644223751	0.197928326615224	0.248934122526316	0.178565653856863	0.00253325413713592	0.00259639291011434	0.00265702397128533
107	0.493409446652229	0.1	0.0435084740983373	0.0231211344063443	0.0638958137903302	0.129187029358784	0.429643507871095	0.255484194426692	0.603802821315499	7.22	5.71	9.48	0.0331393670266932	0.0557299207096807	0.0783204743926682	0.0339522121682309	0.0570968688246116	0.0802415254809924	0.0348719378694569	0.0586069946686058	0.0824805019926461	0.0435084740983373	8.06771295301326	0.00561915402323658	1.00313880277084	0.151901193074364	0.200945735254528	0.132770433426861	0.173155827166724	0.22309701736023	0.153674644223751	0.197928326615224	0.248934122526316	0.178565653856863	0.00253325413713592	0.00259639291011434	0.00265702397128533
107	0.493409446652229	0.1	0.0436199609582515	0.0233625757410218	0.0638773461754812	0.104868230428041	0.404583987533279	0.22003329989493	0.589134675171628	7.87	5.82	10.36	0.0263194822118357	0.0483946796605811	0.0704698771093264	0.0268264576233054	0.0493268755311682	0.071827293439031	0.0274290912835042	0.0504246505469071	0.0734742610675199	0.0436199609582515	8.55010359215187	-0.0307950410315645	0.997684592468662	0.151901193074364	0.200945735254528	0.132770433426861	0.173155827166724	0.22309701736023	0.153674644223751	0.197928326615224	0.248934122526316	0.178565653856863	0.00253325413713592	0.00259639291011434	0.00265702397128533
107	0.493409446652229	0.1	0.0436625993261876	0.023625384061151	0.0636998145912243	0.122818295719612	0.458150860241752	0.266986372669019	0.649315347814485	7.92	6.18	10.51	0.0317413578102026	0.054468436874168	0.0771955159381334	0.0323407574523083	0.0554970116995946	0.0786532659468809	0.0331763228386578	0.0569009330135818	0.0806547826977676	0.0436625993261876	9.01950548538444	-0.0164387859895942	1.03796569731467	0.151901193074364	0.200945735254528	0.132770433426861	0.173155827166724	0.22309701736023	0.153674644223751	0.197928326615224	0.248934122526316	0.178565653856863	0.00253325413713592	0.00259639291011434	0.00265702397128533
107	0.493409446652229	0.1	0.0437068053451745	0.0229250255935554	0.0644885850967936	0.0956035224507672	0.384451685180602	0.199835524688344	0.569067845672859	7.57	5.64	9.91	0.0247927255354358	0.0476972506624314	0.070601775789427	0.0253277218605787	0.0487264982853823	0.0721252747101858	0.0259240233806345	0.0499282020378358	0.0738128792948178	0.0437068053451745	8.17783434783669	-0.034863877713086	0.969728503119704	0.151901193074364	0.200945735254528	0.132770433426861	0.173155827166724	0.22309701736023	0.153674644223751	0.197928326615224	0.248934122526316	0.178565653856863	0.00253325413713592	0.00259639291011434	0.00265702397128533
107	0.493409446652229	0.1	0.043931765343519	0.0237895512419796	0.0640739794450585	0.131323549146944	0.420051310183833	0.251378327933062	0.588724292434605	7.93	5.69	10.72	0.0298451411527796	0.0498710081609931	0.0698968751692065	0.0304062278432814	0.0508085798339766	0.0712109318246718	0.03099073163321	0.0518193289753637	0.0725492697505478	0.043931765343519	8.57039315976647	-3.0920002365017e-05	1.01744428817278	0.151901193074364	0.200945735254528	0.132770433426861	0.173155827166724	0.22309701736023	0.153674644223751	0.197928326615224	0.248934122526316	0.178565653856863	0.00253325413713592	0.00259639291011434	0.00265702397128533
107	0.493409446652229	0.1	0.0441968858896797	0.0237604729156595	0.0646332988637	0.103278065450259	0.377288724201473	0.203714938049623	0.550862510353322	8.03	5.79	10.83	0.0239204727335751	0.0443017322458123	0.0646829917580495	0.0243539708743773	0.0451045892284806	0.0658552075825839	0.024810777966286	0.0459766884343177	0.0671656527089413	0.0441968858896797	8.64156919242775	-0.0290785800885639	1.00333673478354	0.151901193074364	0.200945735254528	0.132770433426861	0.173155827166724	0.22309701736023	0.153674644223751	0.197928326615224	0.248934122526316	0.178565653856863	0.00253325413713592	0.00259639291011434	0.00265702397128533
107	0.493409446652229	0.1	0.0443148341439075	0.0229808953858078	0.0656487729020073	0.0938095674052737	0.379000455901282	0.195087906928801	0.562913004873763	7.86	6.01	10.85	0.0233768901912501	0.0454146655193317	0.0674524408474132	0.0238297552439293	0.0462944538369633	0.0687591524299974	0.0243454172928992	0.0472916876085213	0.0702848788245341	0.0443148341439075	8.66210929401505	0.00663347891875774	1.04560812432544	0.151901193074364	0.200945735254528	0.132770433426861	0.173155827166724	0.22309701736023	0.153674644223751	0.197928326615224	0.248934122526316	0.178565653856863	0.00253325413713592	0.00259639291011434	0.00265702397128533
107	0.493409446652229	0.1	0.0443977626624892	0.0239172647160745	0.0648782606089039	0.0877007421164903	0.385955928669555	0.191603395892667	0.580308461446443	7.84	5.94	10.35	0.0229963565081067	0.0463226661028201	0.0696489756975336	0.0234441588733407	0.0472246959281743	0.0710052329830078	0.0240195758694085	0.0483405569682369	0.0727003319919415	0.0443977626624892	8.69467264791965	0.0507998357542318	1.09048972865709	0.151901193074364	0.200945735254528	0.132770433426861	0.173155827166724	0.22309701736023	0.153674644223751	0.197928326615224	0.248934122526316	0.178565653856863	0.00253325413713592	0.00259639291011434	0.00265702397128533
107	0.493409446652229	0.1	0.0444976618529957	0.0231265125393677	0.0658688111666236	0.0874421155543293	0.411257917396548	0.203828849318817	0.618686985474278	8.19	5.72	10.35	0.0234681586241449	0.0473508341589143	0.0712335096936837	0.0238656522510189	0.0481528423226896	0.0724400323943602	0.0244055044234415	0.0491734269369471	0.074044296194687	0.0444976618529957	8.69190688620998	-0.0368331825163384	0.99851025045415	0.151901193074364	0.200945735254528	0.132770433426861	0.173155827166724	0.22309701736023	0.153674644223751	0.197928326615224	0.248934122526316	0.178565653856863	0.00253325413713592	0.00259639291011434	0.00265702397128533
107	0.493409446652229	0.1	0.0451079111863895	0.0243222699734536	0.0658935523993255	0.111822481599482	0.401811483723506	0.225007058292852	0.57861590915416	7.89	5.6	10.66	0.026864884740366	0.0479745803508882	0.0690842759614105	0.0273792917596624	0.0488931944122848	0.0704070970649072	0.0278660185829566	0.0497661771392815	0.0717112991344682	0.0451079111863895	8.44641701705002	0.0270906280211674	1.041707542688	0.151901193074364	0.200945735254528	0.132770433426861	0.173155827166724	0.22309701736023	0.153674644223751	0.197928326615224	0.248934122526316	0.178565653856863	0.00253325413713592	0.00259639291011434	0.00265702397128533
107	0.493409446652229	0.1	0.0457745369945291	0.0243205710176164	0.0672285029714419	0.122836087018843	0.455334162345014	0.265360634254778	0.645307690435249	7.92	5.87	11.04	0.0315641824369606	0.054161200701079	0.0767582189651974	0.0321612315752889	0.0551856814800122	0.0782101313847354	0.0327764507415654	0.0562495242640391	0.0797122487713168	0.0457745369945291	8.77811999942422	-0.0444814254829531	0.996332136795738	0.151901193074364	0.200945735254528	0.132770433426861	0.173155827166724	0.22309701736023	0.153674644223751	0.197928326615224	0.248934122526316	0.178565653856863	0.00253325413713592	0.00259639291011434	0.00265702397128533
107	0.493409446652229	0.1	0.0462543964165159	0.0239716747406637	0.068537118092368	0.102140261308369	0.391225909049752	0.210125748053475	0.57232607004603	8.2	6.04	10.52	0.024173313267796	0.0450074612252239	0.0658416091826518	0.0245815672023153	0.0457675751957155	0.0669535831891157	0.0251891142214367	0.0468519326840833	0.0686527386528274	0.0462543964165159	8.55895517491231	0.0337950925096611	1.06304343321973	0.151901193074364	0.200945735254528	0.132770433426861	0.173155827166724	0.22309701736023	0.153674644223751	0.197928326615224	0.248934122526316	0.178565653856863	0.00253325413713592	0.00259639291011434	0.00265702397128533
107	0.493409446652229	0.1	0.0464998071733453	0.0243772474088315	0.0686223669378591	0.116019266167543	0.456280536611166	0.25963968428944	0.652921388932891	8.24	6.29	10.65	0.0297338433710998	0.0522530831371432	0.0747723229031867	0.0302279580207152	0.0531214207261793	0.0760148834316433	0.0309971662538147	0.0545124752105948	0.0779321116417122	0.0464998071733453	8.79110829995743	0.0249194443341683	1.07064116106946	0.151901193074364	0.200945735254528	0.132770433426861	0.173155827166724	0.22309701736023	0.153674644223751	0.197928326615224	0.248934122526316	0.178565653856863	0.00253325413713592	0.00259639291011434	0.00265702397128533
107	0.493409446652229	0.1	0.0465116185769896	0.0249178603315422	0.068105376822437	0.110171482654831	0.382919032379689	0.213012147579423	0.552825917179954	8.19	5.95	11.23	0.0245397190094938	0.0441135661264632	0.0636874132434326	0.0249562116392433	0.0448622696937913	0.0647683277483393	0.0254185442564207	0.0457585385224885	0.0659802474709871	0.0465116185769896	8.65289931239244	0.0184148067233998	1.04908866880362	0.151901193074364	0.200945735254528	0.132770433426861	0.173155827166724	0.22309701736023	0.153674644223751	0.197928326615224	0.248934122526316	0.178565653856863	0.00253325413713592	0.00259639291011434	0.00265702397128533
107	0.493409446652229	0.1	0.0467306204088565	0.0251608116708164	0.0683004291468966	0.121730876600948	0.41981897328301	0.243758868320625	0.595879078245395	7.91	5.84	10.61	0.0290186513710027	0.0499779987844699	0.0709373461979371	0.0295690328461831	0.0509259051618506	0.0722827774775181	0.0301894708246664	0.0520010130871412	0.0737995347623522	0.0467306204088565	8.54371613160606	-0.00707642262060268	1.01871030861203	0.151901193074364	0.200945735254528	0.132770433426861	0.173155827166724	0.22309701736023	0.153674644223751	0.197928326615224	0.248934122526316	0.178565653856863	0.00253325413713592	0.00259639291011434	0.00265702397128533
107	0.493409446652229	0.1	0.0481159725491168	0.0250985431662723	0.0711334019319613	0.0837764264718674	0.370022014824716	0.178969464116621	0.561074565532812	8.08	6.06	9.89	0.0208706170249932	0.0431503094695014	0.0654300019140095	0.0212401181548938	0.0439142585221552	0.0665883988894165	0.0218194391505676	0.0451290697481272	0.0684563755285783	0.0481159725491168	8.43587326668428	0.0582363824834501	1.08232951611188	0.151901193074364	0.200945735254528	0.132770433426861	0.173155827166724	0.22309701736023	0.153674644223751	0.197928326615224	0.248934122526316	0.178565653856863	0.00253325413713592	0.00259639291011434	0.00265702397128533
107	0.493409446652229	0.1	0.0490303451344008	0.0256168222824791	0.0724438679863225	0.0912104483185367	0.384712025317422	0.19511540534679	0.574308645288053	7.88	6.28	10.01	0.0233007090010669	0.0459423638804941	0.0685840187599212	0.0237471648704005	0.0468226477381468	0.0698981306058932	0.0244714092960464	0.0481865510573695	0.0719650104697844	0.0490303451344008	8.34225840226351	0.0925106628617978	1.11735547263565	0.151901193074364	0.200945735254528	0.132770433426861	0.173155827166724	0.22309701736023	0.153674644223751	0.197928326615224	0.248934122526316	0.178565653856863	0.00253325413713592	0.00259639291011434	0.00265702397128533
107	0.493409446652229	0.1	0.0495138977649772	0.0265243321116928	0.0725034634182617	0.0977953126044071	0.38183173681762	0.200759859448989	0.56290361418625	7.45	6	10.21	0.0252813595299513	0.048083443796616	0.0708855280632807	0.0258514665382992	0.0491677489449002	0.0724840313515013	0.026494752709871	0.0504578818823574	0.0743200749579058	0.0495138977649772	8.18010398275168	-0.0642161253368409	0.942456984117876	0.151901193074364	0.200945735254528	0.132770433426861	0.173155827166724	0.22309701736023	0.153674644223751	0.197928326615224	0.248934122526316	0.178565653856863	0.00253325413713592	0.00259639291011434	0.00265702397128533
107	0.493409446652229	0.1	0.0510623691449199	0.0266376336996816	0.0754871045901581	0.106842196364661	0.44096576047652	0.241906206930182	0.640025314022858	8.47	5.94	10.71	0.0269955332583997	0.0492095924442117	0.0714236516300238	0.0274032857407125	0.0499528759082081	0.0725024660757036	0.0279897148858055	0.0510981538966804	0.0741760094583187	0.0510623691449199	8.64496001045476	-0.0125819358249195	1.01764299508428	0.151901193074364	0.200945735254528	0.132770433426861	0.173155827166724	0.22309701736023	0.153674644223751	0.197928326615224	0.248934122526316	0.178565653856863	0.00253325413713592	0.00259639291011434	0.00265702397128533
107	0.493409446652229	0.1	0.0511503198691113	0.0265827649544718	0.0757178747837508	0.117005008014484	0.475538886806352	0.271577294775447	0.679500478837257	7.33	5.41	9.42	0.0347323623345994	0.060817267269736	0.0869021722048727	0.0355512057991901	0.0622510834138363	0.0889509610284826	0.036429346161782	0.0637756256168245	0.0911192240616858	0.0511503198691113	7.90744448660361	-0.0439966565487297	0.946182936371713	0.151901193074364	0.200945735254528	0.132770433426861	0.173155827166724	0.22309701736023	0.153674644223751	0.197928326615224	0.248934122526316	0.178565653856863	0.00253325413713592	0.00259639291011434	0.00265702397128533
107	0.493409446652229	0.1	0.0520547285172975	0.028226400443468	0.0758830565911271	0.124758248243745	0.47389941897249	0.277924263771499	0.669874574173481	7.8	5.9	10.43	0.033543553578098	0.0571964114799372	0.0808492693817764	0.0342084707836586	0.0583301875421777	0.0824519043006969	0.0350217739272557	0.0597430787154393	0.0843262937607878	0.0520547285172975	8.32968848278178	-0.00797963024825573	1.01748574820067	0.151901193074364	0.200945735254528	0.132770433426861	0.173155827166724	0.22309701736023	0.153674644223751	0.197928326615224	0.248934122526316	0.178565653856863	0.00253325413713592	0.00259639291011434	0.00265702397128533
107	0.493409446652229	0.11	0.0323843481703601	0.018328849277049	0.0464398470636713	0.119877547235536	0.390119923735988	0.225081062573873	0.555158784898103	8.67	6.68	11.79	0.0245769910110657	0.0425978700707003	0.060618749130335	0.0249177008189306	0.0431884025781465	0.0614591043373623	0.0255101414524688	0.0442232886917695	0.0628761218164985	0.0323843481703601	10.0899223862285	0.0615900837415822	1.15610410835967	0.151901193074364	0.200945735254528	0.132770433426861	0.173155827166724	0.22309701736023	0.153674644223751	0.197928326615224	0.248934122526316	0.178565653856863	0.00253325413713592	0.00259639291011434	0.00265702397128533
107	0.493409446652229	0.11	0.0341192086141637	0.0187639806989915	0.049474436529336	0.145968401597941	0.423999416408382	0.263874740432837	0.584124092383926	8.06	5.76	10.48	0.0308530559377677	0.0495753314264587	0.0682976069151497	0.0314042133081103	0.0504609425425174	0.0695176717769246	0.0320953853002949	0.0515275026568247	0.0710410960280042	0.0341192086141637	8.90989155154849	0.0581424446688117	1.09903431410667	0.151901193074364	0.200945735254528	0.132770433426861	0.173155827166724	0.22309701736023	0.153674644223751	0.197928326615224	0.248934122526316	0.178565653856863	0.00253325413713592	0.00259639291011434	0.00265702397128533
107	0.493409446652229	0.11	0.0357319533115924	0.019760586036712	0.0517033205864728	0.116651497795995	0.363249502277815	0.207182399509468	0.519316605046163	8.41	5.8	10.67	0.0232705326058536	0.0407998430698247	0.0583291535337957	0.0236307335688836	0.0414313775092867	0.0592320214496899	0.024117049204304	0.042277858692828	0.0604920725977259	0.0357319533115924	9.06692054763433	0.0284873236520818	1.07363831355653	0.151901193074364	0.200945735254528	0.132770433426861	0.173155827166724	0.22309701736023	0.153674644223751	0.197928326615224	0.248934122526316	0.178565653856863	0.00253325413713592	0.00259639291011434	0.00265702397128533
107	0.493409446652229	0.11	0.0360715092889215	0.0201568086375184	0.0519862099403245	0.156968228737711	0.416173056956528	0.26559020632516	0.566755907587896	8.22	5.88	11.44	0.0305026257387802	0.0477968339817749	0.0650910422247697	0.031014712051032	0.0485992601289745	0.066183808206917	0.0315659368535593	0.0494077210721343	0.0672862341809092	0.0360715092889215	9.17624012878313	-0.00519525097066144	1.04373591154994	0.151901193074364	0.200945735254528	0.132770433426861	0.173155827166724	0.22309701736023	0.153674644223751	0.197928326615224	0.248934122526316	0.178565653856863	0.00253325413713592	0.00259639291011434	0.00265702397128533
107	0.493409446652229	0.11	0.0375806613632177	0.0204881036989355	0.0546732190274998	0.119142004463978	0.410649783495284	0.236317604336978	0.584981962653589	8.22	6.49	11.1	0.0271302538435603	0.0471443204508094	0.0671583870580586	0.0275851017643275	0.0479347109962383	0.0682843202281491	0.0283179583235324	0.0491331445044865	0.0699851023185244	0.0375806613632177	9.37168065897454	0.00794423669767085	1.07775686626994	0.151901193074364	0.200945735254528	0.132770433426861	0.173155827166724	0.22309701736023	0.153674644223751	0.197928326615224	0.248934122526316	0.178565653856863	0.00253325413713592	0.00259639291011434	0.00265702397128533
107	0.493409446652229	0.11	0.0376539388143138	0.0206591295523764	0.0546487480762513	0.0974748964465804	0.315837210269196	0.165788588549681	0.465885831988711	7.76	5.49	10.89	0.020088415771232	0.0382696375632172	0.0564508593552023	0.0204915902407981	0.0390377091225052	0.0575838280042123	0.0208122828603932	0.0396514820262384	0.0584214161264678	0.0376539388143138	8.67798399215399	0.00733406002810568	1.02945809391713	0.151901193074364	0.200945735254528	0.132770433426861	0.173155827166724	0.22309701736023	0.153674644223751	0.197928326615224	0.248934122526316	0.178565653856863	0.00253325413713592	0.00259639291011434	0.00265702397128533
107	0.493409446652229	0.11	0.0377723838443903	0.0209256154671258	0.0546191522216547	0.119675741321476	0.375162675681206	0.216299456858659	0.534025894503752	8.32	5.88	10.76	0.0245609595096738	0.0425999927173562	0.0606390259250386	0.0249567882534327	0.0432865416933767	0.0616162951333207	0.0255136178118846	0.0441751345874225	0.062905526167911	0.0377723838443903	8.95968554688888	-0.00345592962521227	1.04025168287061	0.151901193074364	0.200945735254528	0.132770433426861	0.173155827166724	0.22309701736023	0.153674644223751	0.197928326615224	0.248934122526316	0.178565653856863	0.00253325413713592	0.00259639291011434	0.00265702397128533
107	0.493409446652229	0.11	0.038013586356632	0.0207691520914109	0.055258020621853	0.120260614845876	0.420324455992262	0.24282973992533	0.597819172059195	8.25	6.14	10.41	0.0277958854140268	0.0481130952867086	0.0684303051593904	0.0282570309867115	0.0489113120209173	0.069565593055123	0.0289937479081776	0.0501931913767976	0.071341220869764	0.038013586356632	9.03142328504641	0.015685466011671	1.06262205528647	0.151901193074364	0.200945735254528	0.132770433426861	0.173155827166724	0.22309701736023	0.153674644223751	0.197928326615224	0.248934122526316	0.178565653856863	0.00253325413713592	0.00259639291011434	0.00265702397128533
107	0.493409446652229	0.11	0.0382506404764358	0.021488578635474	0.0550127023173976	0.10464109969027	0.36042453873529	0.195817939364237	0.525031138106343	7.69	5.77	10.28	0.0239514294144108	0.0440852504462444	0.0642190714780779	0.02444642130536	0.0449963376763128	0.0655462540472656	0.0249948506329105	0.0460142514262573	0.0669578511102489	0.0382506404764358	8.81838945900708	-0.00771192392415784	1.02784945126566	0.151901193074364	0.200945735254528	0.132770433426861	0.173155827166724	0.22309701736023	0.153674644223751	0.197928326615224	0.248934122526316	0.178565653856863	0.00253325413713592	0.00259639291011434	0.00265702397128533
107	0.493409446652229	0.11	0.0382748329427715	0.0213823454677013	0.0551673204178418	0.112036536461955	0.470836903987332	0.263882978778694	0.677790829195969	8.16	6.01	10.66	0.030519346233736	0.0544545713365652	0.0783897964393943	0.031044468009077	0.0553915272253541	0.0797385864416312	0.0317704451901251	0.0567298091313973	0.0815563604688126	0.0382748329427715	8.93491660885052	-0.0415478454327206	1.00142013183183	0.151901193074364	0.200945735254528	0.132770433426861	0.173155827166724	0.22309701736023	0.153674644223751	0.197928326615224	0.248934122526316	0.178565653856863	0.00253325413713592	0.00259639291011434	0.00265702397128533
107	0.493409446652229	0.11	0.0385540299494617	0.0211463300173211	0.0559617298816023	0.122710137324616	0.41504014609565	0.241776717844688	0.588303574346613	8.04	6.17	10.91	0.0283295216595261	0.0486311871267218	0.0689328525939175	0.0288392610289249	0.0495062188677096	0.0701731767064943	0.0295023751157715	0.0506372705591275	0.0717640161316431	0.0385540299494617	9.04348552901458	0.0128850862864743	1.0664730296006	0.151901193074364	0.200945735254528	0.132770433426861	0.173155827166724	0.22309701736023	0.153674644223751	0.197928326615224	0.248934122526316	0.178565653856863	0.00253325413713592	0.00259639291011434	0.00265702397128533
107	0.493409446652229	0.11	0.0390027218864469	0.0217333203487425	0.0562721234241514	0.134933975030391	0.4106908036817	0.248336273881497	0.573045333481903	7.6	6.16	10.12	0.0306935979295455	0.0507601173382478	0.07082663674695	0.0313484281691122	0.0518430552158252	0.0723376822625383	0.0322396628327625	0.053305822120933	0.074338499748647	0.0390027218864469	8.7812516390783	-0.0481894127771626	0.983592658764107	0.151901193074364	0.200945735254528	0.132770433426861	0.173155827166724	0.22309701736023	0.153674644223751	0.197928326615224	0.248934122526316	0.178565653856863	0.00253325413713592	0.00259639291011434	0.00265702397128533
107	0.493409446652229	0.11	0.0390100717780367	0.0218263797717013	0.0561937637843721	0.165101346337161	0.476740786137027	0.309358558751407	0.644123013522647	8.31	6.29	10.99	0.0351669390288438	0.0541944409952992	0.0732219429617545	0.0357359937644767	0.0550713897473091	0.0744067857301414	0.0365903651492831	0.0564384818817756	0.0761668283144024	0.0390100717780367	9.22904694880872	-0.00664743979597113	1.04590473658031	0.151901193074364	0.200945735254528	0.132770433426861	0.173155827166724	0.22309701736023	0.153674644223751	0.197928326615224	0.248934122526316	0.178565653856863	0.00253325413713592	0.00259639291011434	0.00265702397128533
107	0.493409446652229	0.11	0.0390936457140978	0.0214699049749674	0.0567173864532282	0.137602023689819	0.456113903397085	0.277834888316683	0.634392918477487	8.27	6.41	11.39	0.0317008160206065	0.0520423587679556	0.0723839015153046	0.0322207190398347	0.0528958692717114	0.073571019503588	0.032949493605966	0.0541039925275072	0.0752940011671039	0.0390936457140978	9.35793290129735	0.0166264047091313	1.08252755740653	0.151901193074364	0.200945735254528	0.132770433426861	0.173155827166724	0.22309701736023	0.153674644223751	0.197928326615224	0.248934122526316	0.178565653856863	0.00253325413713592	0.00259639291011434	0.00265702397128533
107	0.493409446652229	0.11	0.0391213733601744	0.0215757792904728	0.0566669674298761	0.100903210269637	0.383481540520485	0.204758453790193	0.562204627250776	8.18	6.15	10.49	0.0236169727888108	0.0442310094642709	0.0648450461397311	0.0240194845834419	0.0449848530308031	0.0659502214781642	0.0246324269750959	0.0461160070008192	0.0675965416974033	0.0391213733601744	9.00256767659948	0.0222716892652212	1.07625546950078	0.151901193074364	0.200945735254528	0.132770433426861	0.173155827166724	0.22309701736023	0.153674644223751	0.197928326615224	0.248934122526316	0.178565653856863	0.00253325413713592	0.00259639291011434	0.00265702397128533
107	0.493409446652229	0.11	0.0391340304221676	0.0216087316740762	0.056659329170259	0.103557275194648	0.373425332442615	0.20188738705369	0.544963277831541	7.94	5.86	11.17	0.0239390369365676	0.0442793527463726	0.0646196685561775	0.0243872264397781	0.045108356066868	0.065829485693958	0.0248368598472105	0.0459220955684844	0.0670055577481718	0.0391340304221676	9.08451173808505	-0.0329674148866718	1.01475289450063	0.151901193074364	0.200945735254528	0.132770433426861	0.173155827166724	0.22309701736023	0.153674644223751	0.197928326615224	0.248934122526316	0.178565653856863	0.00253325413713592	0.00259639291011434	0.00265702397128533
107	0.493409446652229	0.11	0.0392640630754933	0.0217051228665756	0.0568230032844111	0.144724699221746	0.438440938271203	0.272031406979977	0.604850469562428	7.36	5.34	10.49	0.034672770890148	0.0558831142709117	0.0770934576516753	0.0354823712893387	0.0571879708041575	0.0788935703189764	0.0360413620722514	0.05808632467795	0.0801314745252307	0.0392640630754933	8.61035366322357	-0.0169312363612813	0.997052531200752	0.151901193074364	0.200945735254528	0.132770433426861	0.173155827166724	0.22309701736023	0.153674644223751	0.197928326615224	0.248934122526316	0.178565653856863	0.00253325413713592	0.00259639291011434	0.00265702397128533
107	0.493409446652229	0.11	0.0395583820537109	0.0219228701752079	0.0571938939322139	0.109042200124384	0.380177672960198	0.210508347241827	0.54984699867857	8.7	6.32	11.78	0.0228971178857059	0.0413521511585616	0.0598071844314174	0.0232095631805162	0.0419164267640886	0.060623290347661	0.0236570918381176	0.0427315009728234	0.0618318756040749	0.0395583820537109	9.42931289949168	-0.0208783579501453	1.05349409300501	0.151901193074364	0.200945735254528	0.132770433426861	0.173155827166724	0.22309701736023	0.153674644223751	0.197928326615224	0.248934122526316	0.178565653856863	0.00253325413713592	0.00259639291011434	0.00265702397128533
107	0.493409446652229	0.11	0.0397409359802838	0.0218599473484698	0.0576219246120978	0.121845033565034	0.391855502190958	0.227610154924646	0.556100849457269	8.87	5.82	11.23	0.0243137952719275	0.0418588285729321	0.0594038618739367	0.0246211419826911	0.0423879591810672	0.0601547763794433	0.0250587358541506	0.0430936005147049	0.0611598886029246	0.0397409359802838	9.21353571594739	0.0752853788003166	1.12908987177319	0.151901193074364	0.200945735254528	0.132770433426861	0.173155827166724	0.22309701736023	0.153674644223751	0.197928326615224	0.248934122526316	0.178565653856863	0.00253325413713592	0.00259639291011434	0.00265702397128533
107	0.493409446652229	0.11	0.039779575302474	0.021738573821428	0.0578205767835199	0.15210873738397	0.478361748860562	0.302028217193328	0.654695280527795	8.48	6.2	11.03	0.0336862337240336	0.0533533119074091	0.0730203900907847	0.0341939719971428	0.0541574836849504	0.0741209953727579	0.0350132094996294	0.0553990363843298	0.0758715443369386	0.039779575302474	9.17146677035817	0.0128515346758974	1.06931352701884	0.151901193074364	0.200945735254528	0.132770433426861	0.173155827166724	0.22309701736023	0.153674644223751	0.197928326615224	0.248934122526316	0.178565653856863	0.00253325413713592	0.00259639291011434	0.00265702397128533
107	0.493409446652229	0.11	0.0399795632747785	0.022421571917724	0.057537554631833	0.0984415947159475	0.360008202492713	0.189907749349793	0.530108655635632	8.18	5.84	11.1	0.0219110529474906	0.0415367925393053	0.0611625321311199	0.0222849070019265	0.0422455078318242	0.062206108661722	0.0226907954613685	0.0430452440474615	0.0633266169108571	0.0399795632747785	9.17648544972546	-0.0506431500131136	0.998999670483962	0.151901193074364	0.200945735254528	0.132770433426861	0.173155827166724	0.22309701736023	0.153674644223751	0.197928326615224	0.248934122526316	0.178565653856863	0.00253325413713592	0.00259639291011434	0.00265702397128533
107	0.493409446652229	0.11	0.0401602118134915	0.022200158019472	0.0581202656075111	0.106059268177377	0.350627438373826	0.191695415770083	0.509559460977569	8.47	5.93	11.4	0.0214028849335887	0.039147721336616	0.0568925577396433	0.021726777006371	0.0397401478551794	0.0577535187039878	0.0221035291070359	0.0404276596978893	0.0587410559271689	0.0401602118134915	8.94370212081424	-0.00431767691745266	1.0437617964891	0.151901193074364	0.200945735254528	0.132770433426861	0.173155827166724	0.22309701736023	0.153674644223751	0.197928326615224	0.248934122526316	0.178565653856863	0.00253325413713592	0.00259639291011434	0.00265702397128533
107	0.493409446652229	0.11	0.040373452207952	0.0228025363595092	0.0579443680563947	0.121742256406347	0.374370034912879	0.217378273604664	0.531361796221093	8.1	5.53	11.07	0.0252993429163553	0.0435706647854507	0.0618419866545462	0.0257442130668162	0.0443368225573292	0.0629294320478423	0.0261005966949597	0.0449900350453314	0.0638693416507802	0.040373452207952	8.92092294601392	0.0155645534132211	1.05092908206749	0.151901193074364	0.200945735254528	0.132770433426861	0.173155827166724	0.22309701736023	0.153674644223751	0.197928326615224	0.248934122526316	0.178565653856863	0.00253325413713592	0.00259639291011434	0.00265702397128533
107	0.493409446652229	0.11	0.0405280336899256	0.0223270024928323	0.058729064887019	0.138776340818588	0.409214797197618	0.250053653603364	0.568375940791872	8.1	5.5	10.65	0.0290938807666955	0.0476123677701576	0.0661308547736197	0.029604971036257	0.0484487710699872	0.0672925711037174	0.0301049531760678	0.0492620442397297	0.0684871068769772	0.0405280336899256	8.59831827025338	-0.0250184860582931	0.997871345749378	0.151901193074364	0.200945735254528	0.132770433426861	0.173155827166724	0.22309701736023	0.153674644223751	0.197928326615224	0.248934122526316	0.178565653856863	0.00253325413713592	0.00259639291011434	0.00265702397128533
107	0.493409446652229	0.11	0.040556314111027	0.0228313787866323	0.0582812494354218	0.139031469688844	0.404312497521982	0.247225691546052	0.561399303497913	8.44	6.05	10.84	0.0276954332760041	0.045293066945224	0.0628907006144439	0.0281199130694984	0.045987260515407	0.0638546079613155	0.0287208930098132	0.0470638962749701	0.0652359029620248	0.040556314111027	9.02625706253666	0.0268937316564824	1.07805995768161	0.151901193074364	0.200945735254528	0.132770433426861	0.173155827166724	0.22309701736023	0.153674644223751	0.197928326615224	0.248934122526316	0.178565653856863	0.00253325413713592	0.00259639291011434	0.00265702397128533
107	0.493409446652229	0.11	0.0406352363841359	0.0227530549188497	0.0585174178494221	0.128447837032072	0.385655373555038	0.228811289142603	0.542499457967474	7.74	5.82	10.49	0.0278071065772855	0.0468681423662811	0.0659291781552766	0.028370400142313	0.0478175587655149	0.0672647173887168	0.0290044039276346	0.0488208307266175	0.0687559696081954	0.0406352363841359	8.57015180811567	0.0412928025018134	1.06026683932998	0.151901193074364	0.200945735254528	0.132770433426861	0.173155827166724	0.22309701736023	0.153674644223751	0.197928326615224	0.248934122526316	0.178565653856863	0.00253325413713592	0.00259639291011434	0.00265702397128533
107	0.493409446652229	0.11	0.0407163555281722	0.022381408816063	0.0590513022402814	0.11475359703722	0.376341869475784	0.21314308077423	0.539540658177339	7.48	5.71	10.36	0.0267365829641852	0.0472081738688672	0.0676797647735493	0.027332685710842	0.0482606988734866	0.0691887120361312	0.0278994878249929	0.0493219925885553	0.0707201831035285	0.0407163555281722	8.58689216206719	0.006659838826533	1.03170587960284	0.151901193074364	0.200945735254528	0.132770433426861	0.173155827166724	0.22309701736023	0.153674644223751	0.197928326615224	0.248934122526316	0.178565653856863	0.00253325413713592	0.00259639291011434	0.00265702397128533
107	0.493409446652229	0.11	0.0412196824952613	0.0228783908942283	0.0595609740962942	0.155371148423749	0.464662512395145	0.295512954858973	0.633812069931317	7.59	5.61	10.16	0.0365758402258979	0.0575115964727835	0.078447352719669	0.0373594773589155	0.0587437820438284	0.0801280867287412	0.0381600438005648	0.0600094248319692	0.0818126580520388	0.0412196824952613	8.64755086087201	-0.0381860661313678	0.984231690207834	0.151901193074364	0.200945735254528	0.132770433426861	0.173155827166724	0.22309701736023	0.153674644223751	0.197928326615224	0.248934122526316	0.178565653856863	0.00253325413713592	0.00259639291011434	0.00265702397128533
107	0.493409446652229	0.11	0.0412457048311422	0.0229815139615798	0.0595098957007046	0.118010707244487	0.409455345662478	0.234686926927183	0.584223764397773	8.71	6.2	11.42	0.0255096251704395	0.044506323929681	0.0635030226889224	0.0258567431990272	0.0451119364119867	0.0643671296249461	0.0263709203965931	0.0460740822497676	0.0657149713345112	0.0412457048311422	9.32021689403777	-0.00807468885583916	1.06223127518824	0.151901193074364	0.200945735254528	0.132770433426861	0.173155827166724	0.22309701736023	0.153674644223751	0.197928326615224	0.248934122526316	0.178565653856863	0.00253325413713592	0.00259639291011434	0.00265702397128533
107	0.493409446652229	0.11	0.0413223440767343	0.0228957844146244	0.0597489037388442	0.102305446689925	0.383414462221053	0.206089911209357	0.560739013232749	8.05	6.12	10.77	0.0241308694619451	0.0448936305682587	0.0656563916745723	0.0245640195911815	0.0456994731390454	0.0668349266869094	0.0251609269084625	0.0467867661919237	0.0683846630975211	0.0413223440767343	9.04931621255209	-0.0485907723202961	1.00415982307379	0.151901193074364	0.200945735254528	0.132770433426861	0.173155827166724	0.22309701736023	0.153674644223751	0.197928326615224	0.248934122526316	0.178565653856863	0.00253325413713592	0.00259639291011434	0.00265702397128533
107	0.493409446652229	0.11	0.0415048986482621	0.02287597017192	0.0601338271246041	0.136884786541975	0.41105220051283	0.249898889323151	0.572205511702509	8.24	5.98	11.33	0.0286322638988565	0.0470964681482427	0.0655606723976289	0.029108899534148	0.0478804737405046	0.0666520479468613	0.0296360429103586	0.0487521849405963	0.0678746891195368	0.0415048986482621	8.9208736377598	0.0456248283981266	1.08284672135186	0.151901193074364	0.200945735254528	0.132770433426861	0.173155827166724	0.22309701736023	0.153674644223751	0.197928326615224	0.248934122526316	0.178565653856863	0.00253325413713592	0.00259639291011434	0.00265702397128533
107	0.493409446652229	0.11	0.0417172267176702	0.0230365554126193	0.0603978980227211	0.131722994985768	0.449756974550477	0.269471092179114	0.63004285692184	7.72	5.96	10.31	0.0328088126235729	0.0547590919116606	0.0767093711997482	0.033477252967322	0.0558747429606876	0.0782722329540532	0.0343181705573812	0.0572542726460027	0.0802122735459938	0.0417172267176702	8.65531926293042	-0.029481523942874	1.00057519346272	0.151901193074364	0.200945735254528	0.132770433426861	0.173155827166724	0.22309701736023	0.153674644223751	0.197928326615224	0.248934122526316	0.178565653856863	0.00253325413713592	0.00259639291011434	0.00265702397128533
107	0.493409446652229	0.11	0.041908952229031	0.0229886612149237	0.0608292432431383	0.121178514829772	0.422153116015719	0.244655313378025	0.599650918653412	7.66	6.14	10.37	0.0300347382203344	0.0518249865631956	0.0736152349060568	0.0306624694462779	0.0529081377500368	0.0751538060537958	0.0314826587998937	0.0543151906693311	0.077165122361512	0.041908952229031	8.69428044257914	-0.0274248193292286	1.00807895628309	0.151901193074364	0.200945735254528	0.132770433426861	0.173155827166724	0.22309701736023	0.153674644223751	0.197928326615224	0.248934122526316	0.178565653856863	0.00253325413713592	0.00259639291011434	0.00265702397128533
107	0.493409446652229	0.11	0.0421420268841235	0.0232871882961162	0.0609968654721309	0.143933814307349	0.481923502433784	0.298423606534941	0.665423398332628	7.64	5.68	10.33	0.0367024916152519	0.0592707578084906	0.0818390240017294	0.0374738707197972	0.0605164559088626	0.0835590410979279	0.0382948087941866	0.0618646573499063	0.0853241634204099	0.0421420268841235	8.56708550594462	-0.00840355652835911	1.01732372761912	0.151901193074364	0.200945735254528	0.132770433426861	0.173155827166724	0.22309701736023	0.153674644223751	0.197928326615224	0.248934122526316	0.178565653856863	0.00253325413713592	0.00259639291011434	0.00265702397128533
107	0.493409446652229	0.11	0.0424654187198298	0.0235015025430819	0.0614293348965776	0.12315762898343	0.420195228306885	0.245143387510839	0.595247069102931	7.77	5.59	10.11	0.0296886699170993	0.0508887372431847	0.0720888045692701	0.0302835713905179	0.0519084455982884	0.073533319806059	0.0309237918018881	0.0530637846738045	0.0750547618173636	0.0424654187198298	8.63163641389673	0.0263641100510462	1.04932744227674	0.151901193074364	0.200945735254528	0.132770433426861	0.173155827166724	0.22309701736023	0.153674644223751	0.197928326615224	0.248934122526316	0.178565653856863	0.00253325413713592	0.00259639291011434	0.00265702397128533
107	0.493409446652229	0.11	0.0424848410057637	0.0233791479418183	0.061590534069709	0.126921893740009	0.425390923305568	0.251197418340022	0.599584428271113	8.12	5.9	10.76	0.0291762284568066	0.0494085601827927	0.0696408919087788	0.0296857095482497	0.0502713422660161	0.0708569749837824	0.0303083651033646	0.0513469080838945	0.0723789259714121	0.0424848410057637	8.72591126676266	0.0218073412425733	1.06146469582779	0.151901193074364	0.200945735254528	0.132770433426861	0.173155827166724	0.22309701736023	0.153674644223751	0.197928326615224	0.248934122526316	0.178565653856863	0.00253325413713592	0.00259639291011434	0.00265702397128533
107	0.493409446652229	0.11	0.0425059010237815	0.023611242610929	0.061400559436634	0.146226328245453	0.446374266061115	0.277973833683391	0.614774698438838	8.03	5.9	11.45	0.0326118031902623	0.0523684892246482	0.0721251752590342	0.0332010898860196	0.0533147740343828	0.0734284581827459	0.0337714113354806	0.0542209051589622	0.0746287752913748	0.0425059010237815	9.01098295859024	7.48779194869946e-05	1.04970029206474	0.151901193074364	0.200945735254528	0.132770433426861	0.173155827166724	0.22309701736023	0.153674644223751	0.197928326615224	0.248934122526316	0.178565653856863	0.00253325413713592	0.00259639291011434	0.00265702397128533
107	0.493409446652229	0.11	0.0426204306298342	0.0234853474631749	0.0617555137964935	0.136359475996098	0.477243660406225	0.289722848858165	0.664764471954285	7.86	5.94	10.38	0.0347104939624809	0.0571765853416421	0.0796426767208033	0.0353825274344009	0.0582835871377332	0.0811846468410654	0.0362116117099048	0.0596796198117596	0.0830882759702804	0.0426204306298342	8.88325129851938	0.0617459852209232	1.10015322621052	0.151901193074364	0.200945735254528	0.132770433426861	0.173155827166724	0.22309701736023	0.153674644223751	0.197928326615224	0.248934122526316	0.178565653856863	0.00253325413713592	0.00259639291011434	0.00265702397128533
107	0.493409446652229	0.11	0.0426304214814176	0.0235806513684291	0.0616801915944062	0.146269811661696	0.464093707228093	0.289038872620459	0.639148541835728	8.75	6.46	11.23	0.0312803426428966	0.0502251134904245	0.0691698843379525	0.0316983277886867	0.0508962490858457	0.0700941703830048	0.0324840936419392	0.0521275137260545	0.0718336337267324	0.0426304214814176	9.31467305980605	-0.0270099857549624	1.03809007943001	0.151901193074364	0.200945735254528	0.132770433426861	0.173155827166724	0.22309701736023	0.153674644223751	0.197928326615224	0.248934122526316	0.178565653856863	0.00253325413713592	0.00259639291011434	0.00265702397128533
107	0.493409446652229	0.11	0.0426691562568457	0.0235445864283487	0.0617937260853427	0.114078877953685	0.392996315479325	0.222007049546456	0.563985581412193	7.78	5.74	10.89	0.0268362712129908	0.0475054991697565	0.0681747271265221	0.0273708455311056	0.0484518012705148	0.0695327570099241	0.02787772942344	0.0493270020562932	0.0707631345472745	0.0426691562568457	8.65176794804722	-0.0171010318369192	1.0070519220188	0.151901193074364	0.200945735254528	0.132770433426861	0.173155827166724	0.22309701736023	0.153674644223751	0.197928326615224	0.248934122526316	0.178565653856863	0.00253325413713592	0.00259639291011434	0.00265702397128533
107	0.493409446652229	0.11	0.04269706990621	0.0237208315621568	0.0616733082502632	0.126028372588692	0.393431334149533	0.231672164101278	0.555190504197788	7.82	5.82	11.04	0.0278666951506698	0.0473239031283597	0.0667811111060496	0.0284131679878093	0.0482519366632746	0.0680907053387399	0.0289844600284378	0.0491213715346248	0.0693823476222037	0.04269706990621	8.70469123163672	0.0222297554000417	1.05460910541929	0.151901193074364	0.200945735254528	0.132770433426861	0.173155827166724	0.22309701736023	0.153674644223751	0.197928326615224	0.248934122526316	0.178565653856863	0.00253325413713592	0.00259639291011434	0.00265702397128533
107	0.493409446652229	0.11	0.0427551985719918	0.0242283191691985	0.0612820779747851	0.121769586654689	0.444000969109708	0.257833326238656	0.630168611980759	8.3	6.15	10.48	0.0293468023725529	0.0505365574100522	0.0717263124475516	0.0298238644034913	0.051358080396053	0.0728922963886147	0.0305933139863234	0.0526657153557764	0.074762642658093	0.0427551985719918	9.05446131700129	0.0326533523815565	1.08547308692847	0.151901193074364	0.200945735254528	0.132770433426861	0.173155827166724	0.22309701736023	0.153674644223751	0.197928326615224	0.248934122526316	0.178565653856863	0.00253325413713592	0.00259639291011434	0.00265702397128533
107	0.493409446652229	0.11	0.0428585236279365	0.0235304567253712	0.0621865905305018	0.139260058974526	0.463969959696461	0.283876469509129	0.644063449883792	8.55	6.33	11.23	0.0313864744806104	0.051298303536618	0.0712101325926256	0.0318438227973923	0.0520457972632783	0.0722477717291642	0.0325529176388954	0.0532134496232173	0.0739309204497473	0.0428585236279365	9.24168680255904	-0.0707684354045649	0.992483844837385	0.151901193074364	0.200945735254528	0.132770433426861	0.173155827166724	0.22309701736023	0.153674644223751	0.197928326615224	0.248934122526316	0.178565653856863	0.00253325413713592	0.00259639291011434	0.00265702397128533
107	0.493409446652229	0.11	0.042892861281568	0.0237047141883222	0.0620810083748138	0.115258065516221	0.413284248448089	0.234509178000988	0.59205931889519	7.71	5.68	10.53	0.0285939749924803	0.0503922258635903	0.0721904767347003	0.0291792005130663	0.0514235905696957	0.0736679806263252	0.0297504806600046	0.0524827755040769	0.0750826509357464	0.042892861281568	8.69988149927319	0.0172393309639364	1.04987426710926	0.151901193074364	0.200945735254528	0.132770433426861	0.173155827166724	0.22309701736023	0.153674644223751	0.197928326615224	0.248934122526316	0.178565653856863	0.00253325413713592	0.00259639291011434	0.00265702397128533
107	0.493409446652229	0.11	0.0429172570100587	0.02346925024043	0.0623652637796874	0.152870691426379	0.500497724929761	0.316547506425043	0.684447943434478	8.2	6.15	11.74	0.0364378063540766	0.0576123293075599	0.0787868522610432	0.0370544735987343	0.0585873505815404	0.0801202275643465	0.0377210068469144	0.0596159166007055	0.0815866102640033	0.0429172570100587	9.13653545792861	-0.02243884521685	1.03401468968331	0.151901193074364	0.200945735254528	0.132770433426861	0.173155827166724	0.22309701736023	0.153674644223751	0.197928326615224	0.248934122526316	0.178565653856863	0.00253325413713592	0.00259639291011434	0.00265702397128533
107	0.493409446652229	0.11	0.0429210316715136	0.0237152430462665	0.0621268202967606	0.117949378039652	0.397693009693847	0.227895097225143	0.567490922162551	7.7	5.51	10.53	0.027811177905223	0.0485324659412589	0.0692537539772949	0.0283818856690686	0.0495283912201392	0.0706748967712098	0.0288902983004619	0.0504437410349056	0.0719075040784025	0.0429210316715136	8.44502871348092	-0.0254903143971842	0.984771248587274	0.151901193074364	0.200945735254528	0.132770433426861	0.173155827166724	0.22309701736023	0.153674644223751	0.197928326615224	0.248934122526316	0.178565653856863	0.00253325413713592	0.00259639291011434	0.00265702397128533
107	0.493409446652229	0.11	0.0429294354626607	0.0237386840962213	0.0621201868291	0.133745707906953	0.481486751357196	0.290170185831879	0.672803316882512	8.36	6.52	10.84	0.0327764942470565	0.0543868684877108	0.0759972427283651	0.0332946388962474	0.0552466390501371	0.0771986392040269	0.0342317215213504	0.0567689358635106	0.0793443589802795	0.0429294354626607	9.26949841787684	-0.0191861515420988	1.04858010473706	0.151901193074364	0.200945735254528	0.132770433426861	0.173155827166724	0.22309701736023	0.153674644223751	0.197928326615224	0.248934122526316	0.178565653856863	0.00253325413713592	0.00259639291011434	0.00265702397128533
107	0.493409446652229	0.11	0.0429563194623093	0.024307628600809	0.0616050103238096	0.130065811756779	0.41391139802619	0.246781376554675	0.581041419497704	7.53	5.67	10.25	0.0307667995392403	0.0516032821757807	0.072439764812321	0.0314404415278979	0.0527331409243911	0.0740258403208842	0.0321310658193852	0.0538636976060161	0.0755984755130795	0.0429563194623093	8.36654789682299	-0.00630403346542215	1.00405783470838	0.151901193074364	0.200945735254528	0.132770433426861	0.173155827166724	0.22309701736023	0.153674644223751	0.197928326615224	0.248934122526316	0.178565653856863	0.00253325413713592	0.00259639291011434	0.00265702397128533
107	0.493409446652229	0.11	0.0431265648493095	0.0240927685844465	0.0621603611141724	0.128939240944112	0.45405621532546	0.269798044081288	0.638314386569632	8.96	6.31	10.96	0.0285360452692627	0.0480246947654431	0.0675133442616235	0.0288812715625771	0.0486056928401585	0.0683301141177398	0.0295953440924148	0.0497695573248102	0.0700455044430949	0.0431265648493095	9.30816172921527	0.02533215591035	1.09557032566773	0.151901193074364	0.200945735254528	0.132770433426861	0.173155827166724	0.22309701736023	0.153674644223751	0.197928326615224	0.248934122526316	0.178565653856863	0.00253325413713592	0.00259639291011434	0.00265702397128533
107	0.493409446652229	0.11	0.0431519207786528	0.0242891073245759	0.0620147342327297	0.12871141036268	0.419514624483207	0.249100708863292	0.589928540103123	8.54	6.18	11.56	0.027579805304764	0.0464476063458247	0.0653154073868853	0.0279838740227387	0.0471281051579721	0.0662723362932055	0.0285244603967613	0.0480064333050508	0.0675864199549294	0.0431519207786528	9.30490954619174	0.0183666855948915	1.08135572196758	0.151901193074364	0.200945735254528	0.132770433426861	0.173155827166724	0.22309701736023	0.153674644223751	0.197928326615224	0.248934122526316	0.178565653856863	0.00253325413713592	0.00259639291011434	0.00265702397128533
107	0.493409446652229	0.11	0.0432631318567508	0.024135149844232	0.0623911138692696	0.142137570438705	0.45023064267429	0.277537580093457	0.622923705255123	8.08	5.97	10.57	0.0324004539563174	0.0525610881336479	0.0727217223109783	0.0329762192864476	0.0534951136970572	0.0740140081076669	0.0337564102228725	0.0546975761931208	0.0757331446070927	0.0432631318567508	8.6901003473658	-0.00756200956234384	1.02790878541995	0.151901193074364	0.200945735254528	0.132770433426861	0.173155827166724	0.22309701736023	0.153674644223751	0.197928326615224	0.248934122526316	0.178565653856863	0.00253325413713592	0.00259639291011434	0.00265702397128533
107	0.493409446652229	0.11	0.0433410209068172	0.0241312166695059	0.0625508251441285	0.141816408979327	0.45246639211379	0.278686849738716	0.626245934488864	8.44	6.1	10.95	0.0312202246932418	0.0506880839235039	0.070155943153766	0.0316987486914995	0.0514649990425147	0.07123124939353	0.0324300294620968	0.0526462558942912	0.0728809455914201	0.0433410209068172	9.0559067693616	0.0591643729220889	1.11259239507086	0.151901193074364	0.200945735254528	0.132770433426861	0.173155827166724	0.22309701736023	0.153674644223751	0.197928326615224	0.248934122526316	0.178565653856863	0.00253325413713592	0.00259639291011434	0.00265702397128533
107	0.493409446652229	0.11	0.0433583402057553	0.0239881142913426	0.0627285661201681	0.11361850180448	0.365749257975037	0.206251446899362	0.525247069050712	7.93	6.03	10.01	0.0244971320585645	0.0434411879656209	0.0623852438726772	0.0249582765460789	0.0442589434609797	0.0635596103758805	0.025647414495694	0.0454356619112349	0.0653102042882427	0.0433583402057553	8.41756272034766	0.00471466155454953	1.02390702517954	0.151901193074364	0.200945735254528	0.132770433426861	0.173155827166724	0.22309701736023	0.153674644223751	0.197928326615224	0.248934122526316	0.178565653856863	0.00253325413713592	0.00259639291011434	0.00265702397128533
107	0.493409446652229	0.11	0.043375231640141	0.0245142129863622	0.0622362502939199	0.116565537376323	0.418826195601169	0.238805936728019	0.598846454474319	7.83	5.79	11.32	0.0286940342327737	0.050324599793554	0.0719551653543343	0.0292548102803129	0.0513081084189808	0.0733614065576486	0.0297340575375018	0.0520988166576671	0.0745789830931974	0.043375231640141	9.04832748619611	0.0124911503924074	1.06166915810592	0.151901193074364	0.200945735254528	0.132770433426861	0.173155827166724	0.22309701736023	0.153674644223751	0.197928326615224	0.248934122526316	0.178565653856863	0.00253325413713592	0.00259639291011434	0.00265702397128533
107	0.493409446652229	0.11	0.0435159316300581	0.024319025989771	0.0627128372703452	0.121555303604236	0.444477092664135	0.257922862490402	0.631031322837867	8.01	6.2	11.38	0.030341111328055	0.0522866752527398	0.0742322391774247	0.0308943545578687	0.0532400763585951	0.0755857981593214	0.0315083086670712	0.0543846304796377	0.077215097895476	0.0435159316300581	9.19725119290984	-0.0268659605164346	1.02908789738904	0.151901193074364	0.200945735254528	0.132770433426861	0.173155827166724	0.22309701736023	0.153674644223751	0.197928326615224	0.248934122526316	0.178565653856863	0.00253325413713592	0.00259639291011434	0.00265702397128533
107	0.493409446652229	0.11	0.04372054897988	0.0238215956189175	0.0636195023408425	0.113707582816913	0.420582929096473	0.237254040371262	0.603911817821685	7.67	5.88	9.69	0.0290669750651212	0.0515273564729717	0.0739877378808222	0.0296707049860898	0.0525975953534006	0.0755244857207113	0.0305043019248501	0.0540641685976881	0.0775800392058956	0.04372054897988	8.37240240793625	-0.00966703220482728	1.00761823138205	0.151901193074364	0.200945735254528	0.132770433426861	0.173155827166724	0.22309701736023	0.153674644223751	0.197928326615224	0.248934122526316	0.178565653856863	0.00253325413713592	0.00259639291011434	0.00265702397128533
107	0.493409446652229	0.11	0.0439438223274614	0.0245377404233261	0.0633499042315968	0.129065908658672	0.453714264771532	0.269698611026277	0.637729918516787	7.92	5.91	10	0.0320657216499264	0.0539441981825687	0.0758226747152109	0.0326713646679383	0.0549630720862406	0.0772547795045429	0.0335023121484709	0.0565378522893297	0.0791848724507361	0.0439438223274614	8.69872836042017	-0.038101913281585	0.994153680238424	0.151901193074364	0.200945735254528	0.132770433426861	0.173155827166724	0.22309701736023	0.153674644223751	0.197928326615224	0.248934122526316	0.178565653856863	0.00253325413713592	0.00259639291011434	0.00265702397128533
107	0.493409446652229	0.11	0.0439812471791098	0.0246131730549346	0.0633493213032849	0.0968834910538374	0.355625242381662	0.186103642625638	0.525146842137687	8.13	5.95	11.18	0.0215918369168782	0.0412598169960393	0.0609277970752005	0.0219674435355671	0.0419775632632638	0.0619876829909604	0.0223986021765427	0.0428330225364058	0.0631489342787833	0.0439812471791098	8.82928226108487	-0.0447162925130162	0.995068206589068	0.151901193074364	0.200945735254528	0.132770433426861	0.173155827166724	0.22309701736023	0.153674644223751	0.197928326615224	0.248934122526316	0.178565653856863	0.00253325413713592	0.00259639291011434	0.00265702397128533
107	0.493409446652229	0.11	0.0439978911694856	0.024007001495806	0.0639887808431652	0.113426960866682	0.425912028650165	0.24000128873881	0.61182276856152	7.43	5.86	10.89	0.0303108705635756	0.0537903960421419	0.0772699215207082	0.0310001912780642	0.05501368107299	0.0790271708679157	0.0316297695788308	0.0561151686624271	0.0805948891881645	0.0439978911694856	8.71298576154401	-0.0528257726367957	0.983690642692665	0.151901193074364	0.200945735254528	0.132770433426861	0.173155827166724	0.22309701736023	0.153674644223751	0.197928326615224	0.248934122526316	0.178565653856863	0.00253325413713592	0.00259639291011434	0.00265702397128533
107	0.493409446652229	0.11	0.0441594863038286	0.0243901117974237	0.0639288608102335	0.132425643810065	0.478710514613827	0.287405772761494	0.670015256466161	8.3	6.34	11.55	0.0326817043003604	0.0544354949232898	0.0761892855462191	0.0332111500009226	0.0553173534236982	0.0774235568464738	0.0339358145830786	0.0565243617797307	0.0790456020163217	0.0441594863038286	9.42100004859867	-0.0485976302647773	1.02668143377755	0.151901193074364	0.200945735254528	0.132770433426861	0.173155827166724	0.22309701736023	0.153674644223751	0.197928326615224	0.248934122526316	0.178565653856863	0.00253325413713592	0.00259639291011434	0.00265702397128533
107	0.493409446652229	0.11	0.0443257540732044	0.0241441979160053	0.0645073102304036	0.11391522008749	0.412680262084014	0.232981154284376	0.592379369883653	7.74	5.76	10.51	0.0283099098038726	0.0501454335794765	0.0719809573550805	0.0288831386575216	0.0511607956772592	0.0734384526969968	0.0295005077883687	0.0522059252260433	0.0750430108731151	0.0443257540732044	8.50688535301043	-0.0166712927031854	1.0062137043736	0.151901193074364	0.200945735254528	0.132770433426861	0.173155827166724	0.22309701736023	0.153674644223751	0.197928326615224	0.248934122526316	0.178565653856863	0.00253325413713592	0.00259639291011434	0.00265702397128533
107	0.493409446652229	0.11	0.0443430889686323	0.024928670970857	0.0637575069664076	0.126303306540561	0.463667919438933	0.27326855421538	0.654067284662486	7.92	6.11	9.84	0.0325087053102832	0.055159086262784	0.0778094672152848	0.0331238608876954	0.0562028503633734	0.0792818398390513	0.0340761565886829	0.0577716447608068	0.081514170917217	0.0443430889686323	8.65691471561033	-0.00210079385454848	1.03169043396968	0.151901193074364	0.200945735254528	0.132770433426861	0.173155827166724	0.22309701736023	0.153674644223751	0.197928326615224	0.248934122526316	0.178565653856863	0.00253325413713592	0.00259639291011434	0.00265702397128533
107	0.493409446652229	0.11	0.0443709531505619	0.0250688139732848	0.0636730923278391	0.128670530370488	0.480079403942868	0.285027500894907	0.675131306990829	8.18	6.42	11.19	0.0328818028289136	0.0553836954438027	0.0778855880586919	0.0334426095642148	0.0563282771503582	0.0792139447365017	0.0342633025138411	0.0576914014029171	0.0811107962391706	0.0443709531505619	9.35346287943634	-0.0461174346172566	1.02584019655648	0.151901193074364	0.200945735254528	0.132770433426861	0.173155827166724	0.22309701736023	0.153674644223751	0.197928326615224	0.248934122526316	0.178565653856863	0.00253325413713592	0.00259639291011434	0.00265702397128533
107	0.493409446652229	0.11	0.0444186218466443	0.0251144555408259	0.0637227881524626	0.130999852187989	0.429671527816813	0.256890298352974	0.602452757280652	8.21	6.03	10.26	0.0295305691440228	0.0493924637978271	0.0692543584516315	0.0300279513099699	0.0502243790414994	0.0704208067730288	0.0307882936783889	0.0515092255434865	0.0722060519911222	0.0444186218466443	8.74902258796602	0.0389327629746021	1.07379207370443	0.151901193074364	0.200945735254528	0.132770433426861	0.173155827166724	0.22309701736023	0.153674644223751	0.197928326615224	0.248934122526316	0.178565653856863	0.00253325413713592	0.00259639291011434	0.00265702397128533
107	0.493409446652229	0.11	0.0444239870158657	0.0250621850926332	0.0637857889390981	0.112763738201174	0.430982190178035	0.242235347862014	0.619729032494056	8.03	5.82	10.84	0.0284359585380991	0.0505929122183394	0.0727498658985796	0.0289508235309952	0.0515089537632371	0.0740670839954789	0.0295378832225652	0.0525538357396479	0.0755184184470269	0.0444239870158657	8.94389713728764	-8.77235248576717e-06	1.04675770838725	0.151901193074364	0.200945735254528	0.132770433426861	0.173155827166724	0.22309701736023	0.153674644223751	0.197928326615224	0.248934122526316	0.178565653856863	0.00253325413713592	0.00259639291011434	0.00265702397128533
107	0.493409446652229	0.11	0.0445986115933105	0.0249970819556586	0.0642001412309623	0.112191561016291	0.397031531582408	0.222654211205583	0.571408851959233	8.2	6.13	10.44	0.0256318899906497	0.0457061579263957	0.0657804258621418	0.0260658078639842	0.0464799096416594	0.0668940114193346	0.0267545446722579	0.0476810470031334	0.0687183241100468	0.0445986115933105	8.76270709985183	-0.0320595341286753	1.01125131298209	0.151901193074364	0.200945735254528	0.132770433426861	0.173155827166724	0.22309701736023	0.153674644223751	0.197928326615224	0.248934122526316	0.178565653856863	0.00253325413713592	0.00259639291011434	0.00265702397128533
107	0.493409446652229	0.11	0.0446511313092663	0.0250344972155544	0.0642677654029782	0.119892868706468	0.395731839986528	0.228331031948598	0.563132648024459	8.07	5.97	11.43	0.0266689627797532	0.046221302559259	0.0657736423387649	0.0271436661132315	0.0470440344586505	0.0669444028040696	0.0276428528713041	0.0478394996651203	0.0681210806937519	0.0446511313092663	8.87562284669115	-0.0204304332384786	1.02504708235256	0.151901193074364	0.200945735254528	0.132770433426861	0.173155827166724	0.22309701736023	0.153674644223751	0.197928326615224	0.248934122526316	0.178565653856863	0.00253325413713592	0.00259639291011434	0.00265702397128533
107	0.493409446652229	0.11	0.0446699640604101	0.0243556626501998	0.0649842654706205	0.125702518741567	0.438907721837844	0.258183523563848	0.61963192011184	8.06	5.8	10.85	0.0302048024440714	0.0513476648172364	0.0724905271904013	0.0307454223722483	0.0522667097577537	0.073787997143259	0.0313264681855598	0.0533017122308848	0.0752125855136819	0.0446699640604101	8.80296822784094	-0.0259260811230211	1.01044837500292	0.151901193074364	0.200945735254528	0.132770433426861	0.173155827166724	0.22309701736023	0.153674644223751	0.197928326615224	0.248934122526316	0.178565653856863	0.00253325413713592	0.00259639291011434	0.00265702397128533
107	0.493409446652229	0.11	0.0447412775701581	0.024891144243268	0.0645914108970481	0.130623602271742	0.510744466415883	0.305021761388004	0.716467171443762	7.44	5.96	10.16	0.0384838925965269	0.0644394521242584	0.0903950116519899	0.0393565315295481	0.0659006446116124	0.0924447576936767	0.0404188757815769	0.0675864630560283	0.0947345635368951	0.0447412775701581	8.63352116437649	0.00361568601596562	1.03216272728981	0.151901193074364	0.200945735254528	0.132770433426861	0.173155827166724	0.22309701736023	0.153674644223751	0.197928326615224	0.248934122526316	0.178565653856863	0.00253325413713592	0.00259639291011434	0.00265702397128533
107	0.493409446652229	0.11	0.0449495788990991	0.025323419392223	0.0645757384059752	0.135378466905466	0.454774791347558	0.275334455818444	0.634215126876672	7.62	5.89	10.24	0.0339495232959557	0.0560750281957012	0.0782005330954467	0.0346686141425049	0.0572627632676786	0.0798569123928522	0.0354999719405327	0.0586530408776173	0.0817378809597244	0.0449495788990991	8.53484467332138	0.0404338332029789	1.06542228175264	0.151901193074364	0.200945735254528	0.132770433426861	0.173155827166724	0.22309701736023	0.153674644223751	0.197928326615224	0.248934122526316	0.178565653856863	0.00253325413713592	0.00259639291011434	0.00265702397128533
107	0.493409446652229	0.11	0.0450052044360997	0.0249687903609246	0.0650416185112749	0.131659940403053	0.416467786519021	0.249479900175151	0.583455672862891	7.36	5.81	10.25	0.0317902644494705	0.0530688887514795	0.0743475130534885	0.03253201834807	0.0543071312073835	0.0760822440666971	0.0333769532109728	0.055397018394433	0.0779071495106267	0.0450052044360997	8.34551739280046	-0.0144726939551191	0.997454144420852	0.151901193074364	0.200945735254528	0.132770433426861	0.173155827166724	0.22309701736023	0.153674644223751	0.197928326615224	0.248934122526316	0.178565653856863	0.00253325413713592	0.00259639291011434	0.00265702397128533
107	0.493409446652229	0.11	0.0450394332743274	0.0249218745965709	0.0651569919520839	0.133545107103104	0.463594996150933	0.279227995634935	0.647961996666931	7.56	5.54	10.17	0.0346693160715132	0.0575605659245645	0.0804518157776157	0.0354191661214707	0.0588055225064908	0.0821918788915108	0.0361399422761906	0.0600278419140665	0.0838273885929087	0.0450394332743274	8.53564255092231	-0.0404881013847881	0.977876819322095	0.151901193074364	0.200945735254528	0.132770433426861	0.173155827166724	0.22309701736023	0.153674644223751	0.197928326615224	0.248934122526316	0.178565653856863	0.00253325413713592	0.00259639291011434	0.00265702397128533
107	0.493409446652229	0.11	0.0451183014503553	0.0246734946061841	0.0655631082945266	0.104120000957473	0.386304893386808	0.209386286999134	0.563223499774482	7.78	5.82	10.99	0.0253098039994632	0.0466950404239894	0.0680802768485157	0.025813916867772	0.0476250978343287	0.0694362788008853	0.0263032565297181	0.0485597217930324	0.0707398615832188	0.0451183014503553	8.64184882210981	-0.00817252684784814	1.02191563074024	0.151901193074364	0.200945735254528	0.132770433426861	0.173155827166724	0.22309701736023	0.153674644223751	0.197928326615224	0.248934122526316	0.178565653856863	0.00253325413713592	0.00259639291011434	0.00265702397128533
107	0.493409446652229	0.11	0.045127070758796	0.0250242546817714	0.0652298868358206	0.0968918711435409	0.388175111582187	0.203146303042809	0.573203920121565	8.31	5.88	10.74	0.0230766802291262	0.0440952790610216	0.0651138778929169	0.023449133251701	0.0448069680823405	0.06616480291298	0.0239660322172995	0.0456967550740048	0.0675316985381547	0.045127070758796	8.83572501510054	-0.00562353013161124	1.03621855697058	0.151901193074364	0.200945735254528	0.132770433426861	0.173155827166724	0.22309701736023	0.153674644223751	0.197928326615224	0.248934122526316	0.178565653856863	0.00253325413713592	0.00259639291011434	0.00265702397128533
107	0.493409446652229	0.11	0.0452289839090532	0.0252240105120828	0.0652339573060237	0.150281282952404	0.455581439550428	0.286445216016514	0.624717663084342	7.58	5.75	10.2	0.0355133944471539	0.0564828541755915	0.0774523139040291	0.0362781382735942	0.0576991533974186	0.0791201685212429	0.0371369381867949	0.0590303162845743	0.0809753893281404	0.0452289839090532	8.40043100425886	0.00310152735105309	1.01857318584148	0.151901193074364	0.200945735254528	0.132770433426861	0.173155827166724	0.22309701736023	0.153674644223751	0.197928326615224	0.248934122526316	0.178565653856863	0.00253325413713592	0.00259639291011434	0.00265702397128533
107	0.493409446652229	0.11	0.0452571606878822	0.0248896245467742	0.0656246968289902	0.1279969007391	0.419976829337507	0.248829518644783	0.59112414003023	7.97	5.77	9.99	0.0294210819315495	0.0496571820441056	0.0698932821566616	0.0299667379113688	0.0505781453991032	0.0711895528868376	0.0307150212618093	0.0518153752851404	0.0728563679022373	0.0452571606878822	8.30191915929945	0.0352811805253483	1.04359701564085	0.151901193074364	0.200945735254528	0.132770433426861	0.173155827166724	0.22309701736023	0.153674644223751	0.197928326615224	0.248934122526316	0.178565653856863	0.00253325413713592	0.00259639291011434	0.00265702397128533
107	0.493409446652229	0.11	0.045306756262516	0.0248748457083195	0.0657386668167125	0.129561152232309	0.447265082976582	0.266263576945804	0.628266589007361	8.09	6.41	10.54	0.0310268205118417	0.0521183318045527	0.0732098430972635	0.0315747016103831	0.053038653268762	0.074502604927141	0.0324476923559118	0.0544644256070569	0.0764838086248115	0.045306756262516	8.81398424373785	0.0376059976202897	1.08275463692503	0.151901193074364	0.200945735254528	0.132770433426861	0.173155827166724	0.22309701736023	0.153674644223751	0.197928326615224	0.248934122526316	0.178565653856863	0.00253325413713592	0.00259639291011434	0.00265702397128533
107	0.493409446652229	0.11	0.0454903446956073	0.02564162266395	0.0653390667272646	0.145282990209289	0.462094034565062	0.287101463484062	0.637086605646062	7.9	5.9	10.91	0.034230912353042	0.055095157663445	0.0759594029738481	0.0348834030622603	0.0561453510713085	0.0774072990803567	0.035571013585609	0.0573154566089733	0.0789890020090923	0.0454903446956073	8.95440379270003	0.0107047096430231	1.04802488839489	0.151901193074364	0.200945735254528	0.132770433426861	0.173155827166724	0.22309701736023	0.153674644223751	0.197928326615224	0.248934122526316	0.178565653856863	0.00253325413713592	0.00259639291011434	0.00265702397128533
107	0.493409446652229	0.11	0.0455021058437377	0.0256921096976584	0.0653121019898171	0.139442076731646	0.476299209685699	0.291560266390477	0.661038152980922	8.47	6.09	11.36	0.0325411635714187	0.0531599544862607	0.0737787454011027	0.0330329384130346	0.0539633285924267	0.0748937187718187	0.0336656173525924	0.0550442607563523	0.0763316766173321	0.0455021058437377	9.15137164377581	0.0248794283327126	1.08615056568692	0.151901193074364	0.200945735254528	0.132770433426861	0.173155827166724	0.22309701736023	0.153674644223751	0.197928326615224	0.248934122526316	0.178565653856863	0.00253325413713592	0.00259639291011434	0.00265702397128533
107	0.493409446652229	0.11	0.0455765324121644	0.0251292576445012	0.0660238071798276	0.0996556108447122	0.401605765772271	0.21313723097311	0.590074300571432	8.23	6.21	10.2	0.0244427272679678	0.0460564311415561	0.0676701350151444	0.0248509539648096	0.0468256360075727	0.0688003180503359	0.0255366402253287	0.0480837556872007	0.0707039887408255	0.0455765324121644	8.74150252794251	0.0213965967172743	1.06607223098171	0.151901193074364	0.200945735254528	0.132770433426861	0.173155827166724	0.22309701736023	0.153674644223751	0.197928326615224	0.248934122526316	0.178565653856863	0.00253325413713592	0.00259639291011434	0.00265702397128533
107	0.493409446652229	0.11	0.0457985775621085	0.0252065522186493	0.0663906029055678	0.139584233818133	0.477375690039466	0.292328814295529	0.662422565783403	7.93	5.97	10.53	0.0347371328163914	0.0567260630402763	0.0787149932641613	0.0353920470175027	0.0577955440609057	0.0801990411043087	0.0362072982057152	0.0591263832317053	0.0821319692438468	0.0457985775621085	8.80080263080159	-0.100580169869469	0.938969429186429	0.151901193074364	0.200945735254528	0.132770433426861	0.173155827166724	0.22309701736023	0.153674644223751	0.197928326615224	0.248934122526316	0.178565653856863	0.00253325413713592	0.00259639291011434	0.00265702397128533
107	0.493409446652229	0.11	0.0461542819608067	0.0260198768051504	0.0662886871164631	0.12043139616553	0.428594414654639	0.247753386509023	0.609435442800255	7.57	5.9	9.64	0.030753353798842	0.0532009505734917	0.0756485473481413	0.0314179870238944	0.054350715232878	0.0772834434418616	0.0323411189453282	0.0558464380989387	0.0794268531430894	0.0461542819608067	8.199718243256	0.00707605020183035	1.01357037884651	0.151901193074364	0.200945735254528	0.132770433426861	0.173155827166724	0.22309701736023	0.153674644223751	0.197928326615224	0.248934122526316	0.178565653856863	0.00253325413713592	0.00259639291011434	0.00265702397128533
107	0.493409446652229	0.11	0.0463486855575542	0.0253997394536164	0.067297631661492	0.149665345077477	0.505178340540868	0.317175462695113	0.693181218386623	7.55	6.18	9.99	0.0394748902821053	0.0628732733493828	0.0862716564166602	0.0403347764539947	0.0642428492480917	0.0881509220421888	0.0414811879352263	0.0661155774549069	0.0906991421441592	0.0463486855575542	8.57155837054926	0.0563131172278303	1.09010394827017	0.151901193074364	0.200945735254528	0.132770433426861	0.173155827166724	0.22309701736023	0.153674644223751	0.197928326615224	0.248934122526316	0.178565653856863	0.00253325413713592	0.00259639291011434	0.00265702397128533
107	0.493409446652229	0.11	0.0463689570580254	0.0258412899005016	0.0668966242155493	0.125319412332058	0.413071631372043	0.242688576516575	0.583454686227511	7.42	5.5	10.16	0.0306862703991643	0.0522300141046842	0.0737737578102041	0.0313865058307034	0.0534218600341552	0.0754572142376069	0.0320242575489413	0.0545069561864281	0.077023245295854	0.0463689570580254	8.22764627663917	0.0261854546922193	1.02671594377009	0.151901193074364	0.200945735254528	0.132770433426861	0.173155827166724	0.22309701736023	0.153674644223751	0.197928326615224	0.248934122526316	0.178565653856863	0.00253325413713592	0.00259639291011434	0.00265702397128533
107	0.493409446652229	0.11	0.0464888374112111	0.0259559276893093	0.0670217471331129	0.118315198606191	0.421359562497219	0.241772633205671	0.600946491788766	7.79	6.1	10.31	0.0292108901879822	0.0509085240399894	0.0726061578919967	0.0297918457466487	0.0519210091040944	0.07405017246154	0.0305651726731443	0.053292376137101	0.0760663058032095	0.0464888374112111	8.51447212853207	0.0350143440404986	1.06118535831139	0.151901193074364	0.200945735254528	0.132770433426861	0.173155827166724	0.22309701736023	0.153674644223751	0.197928326615224	0.248934122526316	0.178565653856863	0.00253325413713592	0.00259639291011434	0.00265702397128533
107	0.493409446652229	0.11	0.0467309685992045	0.0254853811149389	0.0679765560834701	0.117827398371431	0.416234422679675	0.238415860786219	0.594052984573131	7.79	5.89	10.89	0.0287804310053854	0.0502458437307593	0.0717112564561331	0.0293512621671189	0.0512424199579791	0.0731335777488394	0.0299345448654098	0.0523058285338264	0.0746019877415927	0.0467309685992045	8.51035640146242	0.0388854316558611	1.06777168132694	0.151901193074364	0.200945735254528	0.132770433426861	0.173155827166724	0.22309701736023	0.153674644223751	0.197928326615224	0.248934122526316	0.178565653856863	0.00253325413713592	0.00259639291011434	0.00265702397128533
107	0.493409446652229	0.11	0.0468733472280764	0.0256917667538513	0.0680549277023016	0.112587073639099	0.444466575706411	0.249642251513729	0.639290899899092	8.26	5.89	11.35	0.0285388176363808	0.0508109123060617	0.0730830069757426	0.0290101054322276	0.0516499997262484	0.0742898940202691	0.029533898896491	0.05254282479371	0.0756363491623514	0.0468733472280764	9.13073404420192	-0.0460502497139652	1.01282162367738	0.151901193074364	0.200945735254528	0.132770433426861	0.173155827166724	0.22309701736023	0.153674644223751	0.197928326615224	0.248934122526316	0.178565653856863	0.00253325413713592	0.00259639291011434	0.00265702397128533
107	0.493409446652229	0.11	0.0469603965422873	0.0263098208671269	0.0676109722174478	0.126061270776871	0.443869196388385	0.261399764034818	0.626338628741952	7.42	5.65	9.27	0.033065683312563	0.0561470984267042	0.0792285135408453	0.0338211076726774	0.0574298448166799	0.0810385819606824	0.0347798317555072	0.059008858549429	0.0832879542156701	0.0469603965422873	8.08051539189987	-0.0192469126475286	0.981511520362473	0.151901193074364	0.200945735254528	0.132770433426861	0.173155827166724	0.22309701736023	0.153674644223751	0.197928326615224	0.248934122526316	0.178565653856863	0.00253325413713592	0.00259639291011434	0.00265702397128533
107	0.493409446652229	0.11	0.0471902116746432	0.0267229666221618	0.0676574567271246	0.128038178318785	0.413935285872306	0.245281186161236	0.582589385583377	7.66	5.59	10.06	0.0300842837519782	0.0507700846935432	0.0714558856351081	0.0307113071132123	0.0518282461381411	0.0729451851630698	0.0313892450697494	0.0530020248359505	0.0746248629147115	0.0471902116746432	8.30750819023462	-0.0273332591381542	0.981992463199229	0.151901193074364	0.200945735254528	0.132770433426861	0.173155827166724	0.22309701736023	0.153674644223751	0.197928326615224	0.248934122526316	0.178565653856863	0.00253325413713592	0.00259639291011434	0.00265702397128533
107	0.493409446652229	0.11	0.0471924201804156	0.0261786165818771	0.0682062237789541	0.132431583820902	0.44308071838903	0.266019114960021	0.62014232181804	7.99	6.1	9.88	0.0313858158547187	0.0522761299999985	0.0731664441452782	0.0319637613237089	0.0532387544100088	0.0745137474963087	0.0329199671462448	0.0547741645851147	0.0765633495535096	0.0471924201804156	8.56972410850061	-0.00853992995649526	1.02179137337929	0.151901193074364	0.200945735254528	0.132770433426861	0.173155827166724	0.22309701736023	0.153674644223751	0.197928326615224	0.248934122526316	0.178565653856863	0.00253325413713592	0.00259639291011434	0.00265702397128533
107	0.493409446652229	0.11	0.0472735742283961	0.0261195275945304	0.0684276208622618	0.139760356427492	0.488024500568008	0.298988372242677	0.677060628893338	8.25	6.26	10.39	0.0342129948075825	0.0558442443051068	0.0774754938026311	0.0347799405187331	0.0567696428263204	0.0787593451339077	0.0357793526836644	0.0583587395667057	0.0808653323014365	0.0472735742283961	8.88811136277377	0.0248810210322201	1.07193265683363	0.151901193074364	0.200945735254528	0.132770433426861	0.173155827166724	0.22309701736023	0.153674644223751	0.197928326615224	0.248934122526316	0.178565653856863	0.00253325413713592	0.00259639291011434	0.00265702397128533
107	0.493409446652229	0.11	0.0473858271387534	0.0258361319065447	0.0689355223709622	0.111352257789583	0.430355207212008	0.240541386517124	0.620169027906892	8.56	6.25	11.81	0.0265892047339866	0.0475710349831325	0.0685528652322783	0.0269763082984603	0.0482636061747837	0.0695509040511071	0.0274663191629771	0.049217922916614	0.0708885191683177	0.0473858271387534	9.20061846568746	-0.0260248131358751	1.04081860195061	0.151901193074364	0.200945735254528	0.132770433426861	0.173155827166724	0.22309701736023	0.153674644223751	0.197928326615224	0.248934122526316	0.178565653856863	0.00253325413713592	0.00259639291011434	0.00265702397128533
107	0.493409446652229	0.11	0.0474244651287927	0.0260225061628903	0.0688264240946951	0.145574665062992	0.490278737345489	0.304830512985636	0.675726961705342	7.86	5.28	10.38	0.0365111631386473	0.0587232780186762	0.080935392898705	0.0372174793999444	0.0598592923938895	0.0825011053878346	0.0378199615871208	0.0607884063924985	0.0838633034601574	0.0474244651287927	8.44169921808943	-0.064022339976016	0.955335362204379	0.151901193074364	0.200945735254528	0.132770433426861	0.173155827166724	0.22309701736023	0.153674644223751	0.197928326615224	0.248934122526316	0.178565653856863	0.00253325413713592	0.00259639291011434	0.00265702397128533
107	0.493409446652229	0.11	0.0480360509856754	0.026195852081974	0.0698762498893768	0.134130623903106	0.452515794264116	0.273008780891061	0.632022807637171	8.12	5.54	10.33	0.0317011257468326	0.0525450501979232	0.0733889746490137	0.032254187558071	0.0534617577264239	0.0746693278947769	0.03287724541824	0.054526758612792	0.0760897399487699	0.0480360509856754	8.41848852402937	-0.0142320686481365	1.00513145808346	0.151901193074364	0.200945735254528	0.132770433426861	0.173155827166724	0.22309701736023	0.153674644223751	0.197928326615224	0.248934122526316	0.178565653856863	0.00253325413713592	0.00259639291011434	0.00265702397128533
107	0.493409446652229	0.11	0.0480473069672802	0.0263620582655543	0.0697325556690061	0.0973781083341354	0.388060095552	0.203598180884862	0.572522010219139	8.2	5.91	10.65	0.023421909708253	0.0446423857025275	0.0658628616968021	0.0238174461497594	0.0453962819732023	0.0669751177966453	0.024339517786726	0.046428008735498	0.0685028230920688	0.0480473069672802	8.60487771231364	0.0226210381650466	1.05798746829673	0.151901193074364	0.200945735254528	0.132770433426861	0.173155827166724	0.22309701736023	0.153674644223751	0.197928326615224	0.248934122526316	0.178565653856863	0.00253325413713592	0.00259639291011434	0.00265702397128533
107	0.493409446652229	0.11	0.0481237099114147	0.0270159451898692	0.0692314746329602	0.119432939352242	0.420015323398697	0.241953935542872	0.598076711254522	7.81	6.16	10.46	0.0291674543779704	0.0506326865723134	0.0720979187666563	0.0297434488539822	0.0516325732060033	0.0735216975580243	0.030518608707549	0.0529842317198245	0.0753869841533969	0.0481237099114147	8.55236832373102	0.0387306906019618	1.07194420503014	0.151901193074364	0.200945735254528	0.132770433426861	0.173155827166724	0.22309701736023	0.153674644223751	0.197928326615224	0.248934122526316	0.178565653856863	0.00253325413713592	0.00259639291011434	0.00265702397128533
107	0.493409446652229	0.11	0.0482032297058702	0.0270046473989874	0.069401812012753	0.120968665703464	0.453107079619851	0.262406487086852	0.64380767215285	7.65	5.79	10.3	0.032218295286707	0.0556325335160562	0.0790467717454053	0.0328919421537539	0.0567957447156392	0.0806995472775246	0.033626879683672	0.0580636239515975	0.0826494551382781	0.0482032297058702	8.48389187271921	-0.0186575571352664	1.00715522395741	0.151901193074364	0.200945735254528	0.132770433426861	0.173155827166724	0.22309701736023	0.153674644223751	0.197928326615224	0.248934122526316	0.178565653856863	0.00253325413713592	0.00259639291011434	0.00265702397128533
107	0.493409446652229	0.11	0.0482366148595303	0.0271485679190609	0.0693246617999997	0.138854561125412	0.477114603761852	0.291605020769939	0.662624186753764	8.13	6.01	11.2	0.0338447814857895	0.0553757252373877	0.076906668988986	0.0344342971639787	0.056340271521495	0.0782462458790113	0.0350936079609631	0.0574178633015208	0.0798459056520034	0.0482366148595303	8.90859338132946	0.00357436889207025	1.04839973994349	0.151901193074364	0.200945735254528	0.132770433426861	0.173155827166724	0.22309701736023	0.153674644223751	0.197928326615224	0.248934122526316	0.178565653856863	0.00253325413713592	0.00259639291011434	0.00265702397128533
107	0.493409446652229	0.11	0.0485397139661683	0.0266042538333427	0.0704751740989938	0.109826585225893	0.436033232525974	0.242217680846528	0.629848784205419	7.97	5.82	10.41	0.0286171719629237	0.0515158016257762	0.0744144312886287	0.0291465599366044	0.0524687904770344	0.0757910210174644	0.0298226712488031	0.0536545873476811	0.0774560244761532	0.0485397139661683	8.69055921808436	0.0290825274642914	1.06101823850655	0.151901193074364	0.200945735254528	0.132770433426861	0.173155827166724	0.22309701736023	0.153674644223751	0.197928326615224	0.248934122526316	0.178565653856863	0.00253325413713592	0.00259639291011434	0.00265702397128533
107	0.493409446652229	0.11	0.048663195339987	0.0273982387827586	0.0699281518972153	0.106589722757616	0.425796823756116	0.233330086223644	0.618263561288588	7.95	5.78	10.52	0.027633936688358	0.0504283123544662	0.0732226880205744	0.0281492445523694	0.0513686816626158	0.0745881187728621	0.0287739347097529	0.0524217681531808	0.0761879648777639	0.048663195339987	8.55722337195009	-0.0581309005059715	0.971036343235895	0.151901193074364	0.200945735254528	0.132770433426861	0.173155827166724	0.22309701736023	0.153674644223751	0.197928326615224	0.248934122526316	0.178565653856863	0.00253325413713592	0.00259639291011434	0.00265702397128533
107	0.493409446652229	0.11	0.0486784690769024	0.0265483016210229	0.0708086365327819	0.100829971157903	0.383618003775233	0.20475911327208	0.562476894278386	7.45	5.37	9.81	0.0257899695142781	0.0483177352372355	0.0708455009601929	0.0263718740439364	0.0494079385033468	0.0724440029627572	0.0269321033790916	0.0504384251747522	0.074006695406847	0.0486784690769024	8.02788633825825	-0.000712273368033213	0.996419128357002	0.151901193074364	0.200945735254528	0.132770433426861	0.173155827166724	0.22309701736023	0.153674644223751	0.197928326615224	0.248934122526316	0.178565653856863	0.00253325413713592	0.00259639291011434	0.00265702397128533
107	0.493409446652229	0.11	0.0487554032762143	0.026964339853236	0.0705464666991927	0.114704800943805	0.4408048165345	0.24960606614683	0.63200356692217	7.73	5.88	9.84	0.0303801943066351	0.0536514844544726	0.0769227746023102	0.0309985209507852	0.0547434505558599	0.0784883801609347	0.0317975910598762	0.0560095147389801	0.0804717978756017	0.0487554032762143	8.40902787703185	-0.0288792459066822	0.997332292974184	0.151901193074364	0.200945735254528	0.132770433426861	0.173155827166724	0.22309701736023	0.153674644223751	0.197928326615224	0.248934122526316	0.178565653856863	0.00253325413713592	0.00259639291011434	0.00265702397128533
107	0.493409446652229	0.11	0.0490582748132859	0.027547038406826	0.0705695112197458	0.136259763740414	0.491763914851474	0.298455892050589	0.685071937652358	8.13	5.99	10.78	0.0346387459799528	0.057074046056226	0.0795093461324992	0.0352420204761454	0.0580680576870215	0.0808940948978975	0.036034342316634	0.0593444902939951	0.0826850739275418	0.0490582748132859	8.84742172622697	7.89933086629157e-05	1.0417223582718	0.151901193074364	0.200945735254528	0.132770433426861	0.173155827166724	0.22309701736023	0.153674644223751	0.197928326615224	0.248934122526316	0.178565653856863	0.00253325413713592	0.00259639291011434	0.00265702397128533
107	0.493409446652229	0.11	0.0490930504413859	0.0270627761430853	0.0711233247396866	0.127053691106261	0.476332949460157	0.281395082851663	0.671270816068651	7.98	6.11	10.86	0.033214566560937	0.0562241255059597	0.0792336844509825	0.0338270844907454	0.057260968329033	0.0806948521673205	0.034568011234262	0.0586317588300517	0.0825947567891943	0.0490930504413859	8.76871936047473	-0.0389113332475139	1.00261341583715	0.151901193074364	0.200945735254528	0.132770433426861	0.173155827166724	0.22309701736023	0.153674644223751	0.197928326615224	0.248934122526316	0.178565653856863	0.00253325413713592	0.00259639291011434	0.00265702397128533
107	0.493409446652229	0.11	0.0490956931108411	0.0271003550018205	0.0710910312198617	0.12771038029623	0.475145098565023	0.281266903366242	0.669023293763805	8.25	5.92	10.17	0.0321667096791607	0.0543393277278555	0.0765119457765503	0.032698654426331	0.0552379437267535	0.077777233027176	0.0335402229990696	0.056659336260597	0.0796916929767779	0.0490956931108411	8.50173625674795	-0.0326519593198696	0.996953740251485	0.151901193074364	0.200945735254528	0.132770433426861	0.173155827166724	0.22309701736023	0.153674644223751	0.197928326615224	0.248934122526316	0.178565653856863	0.00253325413713592	0.00259639291011434	0.00265702397128533
107	0.493409446652229	0.11	0.0492802181861947	0.0278280751463923	0.0707323612259972	0.142813003411513	0.465019296503407	0.287146166578522	0.642892426428291	7.39	5.18	10.12	0.0364259693377777	0.058990091484561	0.0815542136313443	0.0372650206476762	0.0603488944054163	0.0834327681631563	0.0378559940303986	0.0613141616750567	0.0847446783819229	0.0492802181861947	8.22282141559409	0.0314997117336659	1.02995665973916	0.151901193074364	0.200945735254528	0.132770433426861	0.173155827166724	0.22309701736023	0.153674644223751	0.197928326615224	0.248934122526316	0.178565653856863	0.00253325413713592	0.00259639291011434	0.00265702397128533
107	0.493409446652229	0.11	0.0493147355779731	0.027115943308461	0.0715135278474852	0.118669685623584	0.476114071646162	0.273534365344975	0.678693777947348	7.74	5.98	10.28	0.0332567431690945	0.0578867060449928	0.0825166689208912	0.0339313489033875	0.0590609251691787	0.0841905014349698	0.034803443901946	0.0605449420571025	0.0862362819506869	0.0493147355779731	8.53015275668318	0.077428140814347	1.10648581380575	0.151901193074364	0.200945735254528	0.132770433426861	0.173155827166724	0.22309701736023	0.153674644223751	0.197928326615224	0.248934122526316	0.178565653856863	0.00253325413713592	0.00259639291011434	0.00265702397128533
107	0.493409446652229	0.11	0.0493750000220158	0.0270480172694364	0.0717019827745952	0.104490243726163	0.436776597784018	0.237139102517375	0.636414093050661	7.74	5.84	10.95	0.0288166418454526	0.053076167747979	0.0773356936505054	0.0294002256185146	0.054151046299066	0.0789018669796174	0.0299744936164013	0.0551949178153957	0.0804614752840969	0.0493750000220158	8.60066907044199	-0.0184562232548821	1.01371285470419	0.151901193074364	0.200945735254528	0.132770433426861	0.173155827166724	0.22309701736023	0.153674644223751	0.197928326615224	0.248934122526316	0.178565653856863	0.00253325413713592	0.00259639291011434	0.00265702397128533
107	0.493409446652229	0.11	0.0495114466391603	0.027337005576501	0.0716858877018197	0.103451318303727	0.419472770885615	0.226672269105057	0.612273272666173	8	6.43	10.84	0.0267062533734416	0.0494217759709227	0.0721372985684038	0.02719574720677	0.0503276182930046	0.0734594893792392	0.0279002555331864	0.0517045730295649	0.0753057080030992	0.0495114466391603	8.65315268208545	-0.0694196636890344	0.972075267385458	0.151901193074364	0.200945735254528	0.132770433426861	0.173155827166724	0.22309701736023	0.153674644223751	0.197928326615224	0.248934122526316	0.178565653856863	0.00253325413713592	0.00259639291011434	0.00265702397128533
107	0.493409446652229	0.11	0.0499645571577566	0.0277588403362626	0.0721702739792505	0.107247409643416	0.453707830934764	0.249329950659347	0.65808571121018	7.82	5.78	10.22	0.0299896501040508	0.054572421256328	0.0791551924086053	0.0305776912812511	0.0556424847858092	0.0807072782903673	0.0312714225946821	0.0569364577822922	0.0826090914352338	0.0499645571577566	8.52118764768589	0.0788727097257169	1.10701305058643	0.151901193074364	0.200945735254528	0.132770433426861	0.173155827166724	0.22309701736023	0.153674644223751	0.197928326615224	0.248934122526316	0.178565653856863	0.00253325413713592	0.00259639291011434	0.00265702397128533
107	0.493409446652229	0.11	0.0500035551500251	0.0281399250137271	0.0718671852863232	0.15246880433612	0.529262105953322	0.334437587680066	0.724086624226578	8.06	6.19	10.5	0.0391046679292723	0.0618848468690998	0.0846650258089272	0.0398033035090631	0.0629904682223063	0.0861776329355495	0.04083412883349	0.0646359626548471	0.0884643645039129	0.0500035551500251	8.82608491513472	-0.0348582965336836	1.01503023930801	0.151901193074364	0.200945735254528	0.132770433426861	0.173155827166724	0.22309701736023	0.153674644223751	0.197928326615224	0.248934122526316	0.178565653856863	0.00253325413713592	0.00259639291011434	0.00265702397128533
107	0.493409446652229	0.11	0.0502255699387473	0.0276299570463068	0.0728211828311878	0.133517859536331	0.485391003942799	0.292333222250086	0.678448785635512	7.78	6.05	9.91	0.035340145695172	0.0586788893387887	0.0820176329824055	0.0360442937172759	0.0598480589348497	0.0836518241524236	0.0370365347270847	0.0614801716774309	0.0859619717647083	0.0502255699387473	8.41223611239584	-0.0272735652985028	0.999425160407812	0.151901193074364	0.200945735254528	0.132770433426861	0.173155827166724	0.22309701736023	0.153674644223751	0.197928326615224	0.248934122526316	0.178565653856863	0.00253325413713592	0.00259639291011434	0.00265702397128533
107	0.493409446652229	0.11	0.0505146344328882	0.0280677816283614	0.072961487237415	0.108387914425435	0.461513096044605	0.254848047612275	0.668178144476934	8.21	6.37	10.58	0.0293079818333232	0.05307483247937	0.0768416831254168	0.0298023406369519	0.0539700838425145	0.0781378270480771	0.0306415574064148	0.0554008799516849	0.080351790008945	0.0505146344328882	8.80128985291142	0.0396719621525117	1.08404613520353	0.151901193074364	0.200945735254528	0.132770433426861	0.173155827166724	0.22309701736023	0.153674644223751	0.197928326615224	0.248934122526316	0.178565653856863	0.00253325413713592	0.00259639291011434	0.00265702397128533
107	0.493409446652229	0.11	0.0506621106837582	0.0285078520603925	0.0728163693071238	0.114720822658232	0.475391930620678	0.269207311163272	0.681576550078084	8.45	6.31	10.79	0.0300988585147011	0.0531514333580051	0.0762040082013091	0.0305567601580086	0.0539600397264789	0.0773633192949492	0.0313395787496849	0.0554056669980171	0.0792657631576421	0.0506621106837582	9.06054329642209	0.0489820538722677	1.11125674877012	0.151901193074364	0.200945735254528	0.132770433426861	0.173155827166724	0.22309701736023	0.153674644223751	0.197928326615224	0.248934122526316	0.178565653856863	0.00253325413713592	0.00259639291011434	0.00265702397128533
107	0.493409446652229	0.11	0.0511139762268073	0.0289520921788751	0.0732758602747395	0.119711660265338	0.469984019586536	0.27100247375985	0.668965565413222	7.53	5.89	9.98	0.033776048549322	0.0585758603702907	0.0833756721912594	0.03451489900203	0.0598572062592021	0.0851995135163743	0.035428365005647	0.0613858604202675	0.0873836383036467	0.0511139762268073	8.45356817846239	0.0525598274614475	1.07674988990833	0.151901193074364	0.200945735254528	0.132770433426861	0.173155827166724	0.22309701736023	0.153674644223751	0.197928326615224	0.248934122526316	0.178565653856863	0.00253325413713592	0.00259639291011434	0.00265702397128533
107	0.493409446652229	0.11	0.0517564503010353	0.0288684452859035	0.0746444553161672	0.115168094337043	0.449976381241332	0.255243415983187	0.644709346499477	7.93	5.92	10.78	0.0303012871509703	0.053419060729254	0.0765368343075377	0.0308707803559408	0.0544230376213789	0.077975294886817	0.0315523354531664	0.0556026478733997	0.0796001129299893	0.0517564503010353	8.65617358199783	-0.0232190662060439	1.01614357276479	0.151901193074364	0.200945735254528	0.132770433426861	0.173155827166724	0.22309701736023	0.153674644223751	0.197928326615224	0.248934122526316	0.178565653856863	0.00253325413713592	0.00259639291011434	0.00265702397128533
107	0.493409446652229	0.11	0.0540560906485292	0.0296415091049181	0.0784706721921403	0.113937237070064	0.459554343788163	0.259466023721409	0.659642663854916	8.16	6.34	10.47	0.0300114041768171	0.0531548252631604	0.0762982463495037	0.0305279601057141	0.0540697254783386	0.0776114908509631	0.0314170994257212	0.055452701180728	0.0798165180640582	0.0540560906485292	8.53507046463878	-0.0712766607780213	0.966342538086992	0.151901193074364	0.200945735254528	0.132770433426861	0.173155827166724	0.22309701736023	0.153674644223751	0.197928326615224	0.248934122526316	0.178565653856863	0.00253325413713592	0.00259639291011434	0.00265702397128533
107	0.493409446652229	0.11	0.0543170695872264	0.0305601936269125	0.0780739455475403	0.146614827286559	0.500147213860429	0.311753279768893	0.688541147951964	8.07	5.67	10.67	0.0364010856720793	0.0583984283786253	0.0803957710851713	0.0370483190913014	0.0594367879159532	0.0818252567406051	0.0377996337978403	0.0604852447133453	0.083342130023465	0.0543170695872264	8.52937671935219	0.0108396420153297	1.03867181079363	0.151901193074364	0.200945735254528	0.132770433426861	0.173155827166724	0.22309701736023	0.153674644223751	0.197928326615224	0.248934122526316	0.178565653856863	0.00253325413713592	0.00259639291011434	0.00265702397128533
107	0.493409446652229	0.11	0.0544170660505291	0.0296461199447574	0.0791880121563007	0.108620353081258	0.476828924085077	0.263561852933565	0.690095995236588	8.03	6.42	10.01	0.0309345851727356	0.0559660087404674	0.0809974323081992	0.0314943928807879	0.0569787975949773	0.0824632023091667	0.0324724482842845	0.0587864626614834	0.0850721761652556	0.0544170660505291	8.52372493749013	0.0126165216317875	1.04810859959765	0.151901193074364	0.200945735254528	0.132770433426861	0.173155827166724	0.22309701736023	0.153674644223751	0.197928326615224	0.248934122526316	0.178565653856863	0.00253325413713592	0.00259639291011434	0.00265702397128533
107	0.493409446652229	0.11	0.0553936701960025	0.0312572836129148	0.0795300567790902	0.118325770284896	0.452394166315379	0.259589801758718	0.64519853087204	7.22	5.32	10.44	0.0336602089256214	0.058660556199591	0.0836609034735606	0.0344850350627033	0.0600980030103372	0.0857109709579711	0.0350224572358684	0.0610629872002846	0.0871023824112149	0.0553936701960025	8.13084522898849	0.0315604742296712	1.02985327617926	0.151901193074364	0.200945735254528	0.132770433426861	0.173155827166724	0.22309701736023	0.153674644223751	0.197928326615224	0.248934122526316	0.178565653856863	0.00253325413713592	0.00259639291011434	0.00265702397128533
107	0.493409446652229	0.12	0.0319089177959114	0.0184711845347033	0.0453466510571196	0.135046905711241	0.401956664657832	0.243131741139356	0.560781588176307	7.56	6.14	10.23	0.0301955502564071	0.0499206833780562	0.0696458164997053	0.0308491564060578	0.0510012553621266	0.0711533543181953	0.0316823017397326	0.0523846070709624	0.0730668973779307	0.0319089177959114	8.92096098628197	-0.0102262914844348	1.02180206722828	0.151901193074364	0.200945735254528	0.132770433426861	0.173155827166724	0.22309701736023	0.153674644223751	0.197928326615224	0.248934122526316	0.178565653856863	0.00253325413713592	0.00259639291011434	0.00265702397128533
107	0.493409446652229	0.12	0.0339211319600726	0.0194496777244919	0.0483925861956533	0.158735423930855	0.446460059510646	0.285988731291504	0.606931387729787	7.76	6.16	9.96	0.0346458673692535	0.0540860331720852	0.0735261989749169	0.0353407646052199	0.0551708446607139	0.0750009247162078	0.0363770538806221	0.0567419212765229	0.0771390924263961	0.0339211319600726	9.09265570737578	-0.0592207543967915	0.986957973803666	0.151901193074364	0.200945735254528	0.132770433426861	0.173155827166724	0.22309701736023	0.153674644223751	0.197928326615224	0.248934122526316	0.178565653856863	0.00253325413713592	0.00259639291011434	0.00265702397128533
107	0.493409446652229	0.12	0.0357610801379925	0.0206041784343209	0.0509179818416641	0.140797896513772	0.39995143682071	0.24569535163197	0.554207522009451	8.08	5.64	11.43	0.028679493656881	0.0466854770314974	0.0646914604061138	0.0291889174687819	0.0475147348264338	0.0658405521840857	0.0294607848976739	0.0481353800962552	0.0667072314191368	0.0357610801379925	9.00266128168636	0.0194502754594934	1.05459523857813	0.151901193074364	0.200945735254528	0.132770433426861	0.173155827166724	0.22309701736023	0.153674644223751	0.197928326615224	0.248934122526316	0.178565653856863	0.00253325413713592	0.00259639291011434	0.00265702397128533
107	0.493409446652229	0.12	0.0358505014569135	0.0205543540690592	0.0511466488447677	0.172488610808076	0.416898560987221	0.274330371223593	0.559466750750849	8.83	5.97	11.44	0.0294438098556981	0.0447456178624024	0.0600474258691068	0.02982370826497	0.0453229476689431	0.0608221870729163	0.0303575534507819	0.0460983795952643	0.0619327798143592	0.0358505014569135	9.28003819050894	0.0814969271247098	1.13891961014478	0.151901193074364	0.200945735254528	0.132770433426861	0.173155827166724	0.22309701736023	0.153674644223751	0.197928326615224	0.248934122526316	0.178565653856863	0.00253325413713592	0.00259639291011434	0.00265702397128533
107	0.493409446652229	0.12	0.0363858478720965	0.0209048585915317	0.0518668371526612	0.12795700187646	0.405323132948559	0.240117909671585	0.570528356225534	8.2	6.27	10.69	0.0276209704033668	0.0466246698311022	0.0656283692588376	0.028087289276721	0.0474118240544564	0.0667363588321918	0.0287609100341798	0.0486407453189209	0.0684426496047808	0.0363858478720965	9.37432312958246	0.0575734692259755	1.12262612463211	0.151901193074364	0.200945735254528	0.132770433426861	0.173155827166724	0.22309701736023	0.153674644223751	0.197928326615224	0.248934122526316	0.178565653856863	0.00253325413713592	0.00259639291011434	0.00265702397128533
107	0.493409446652229	0.12	0.0364594663649556	0.0212969588685527	0.0516219738613585	0.121785835220581	0.39819572286489	0.23124669992469	0.56514474580509	8.06	5.75	10.79	0.0270591321904081	0.0465945274296462	0.0661299226688844	0.0275437930398252	0.0474290901600153	0.0673143872802053	0.0280975799205408	0.0483655439218637	0.0685850736554687	0.0364594663649556	9.22407941896711	0.106361700542865	1.15569507371198	0.151901193074364	0.200945735254528	0.132770433426861	0.173155827166724	0.22309701736023	0.153674644223751	0.197928326615224	0.248934122526316	0.178565653856863	0.00253325413713592	0.00259639291011434	0.00265702397128533
107	0.493409446652229	0.12	0.0366677170295582	0.0209246764572738	0.0524107576018426	0.138446992988227	0.395993210903392	0.241761939283835	0.550224482522949	8.29	5.95	11.51	0.0275282980578167	0.0450898895455267	0.0626514810332367	0.027976432487916	0.0458239099311055	0.063671387374295	0.0284383495432849	0.0466079830277513	0.0648076254412376	0.0366677170295582	9.39791056525495	-0.0219615042725642	1.04211528271872	0.151901193074364	0.200945735254528	0.132770433426861	0.173155827166724	0.22309701736023	0.153674644223751	0.197928326615224	0.248934122526316	0.178565653856863	0.00253325413713592	0.00259639291011434	0.00265702397128533
107	0.493409446652229	0.12	0.037104909673982	0.0215788139874414	0.0526310053605226	0.13672225634179	0.387836057545251	0.235679978345988	0.539992136744514	8.27	6.17	11.7	0.0269018598941793	0.0442698245104061	0.0616377891266329	0.0273437027333489	0.0449969231209914	0.0626501435086339	0.0278552663109043	0.0458242600370115	0.0637517198061588	0.037104909673982	9.37740257312712	-0.00893150093471213	1.05710216735083	0.151901193074364	0.200945735254528	0.132770433426861	0.173155827166724	0.22309701736023	0.153674644223751	0.197928326615224	0.248934122526316	0.178565653856863	0.00253325413713592	0.00259639291011434	0.00265702397128533
107	0.493409446652229	0.12	0.0373999596694742	0.0217775556665902	0.0530223636723582	0.144958685048518	0.380341434791125	0.236119760965462	0.524563108616787	7.88	5.95	11.39	0.0281975022031658	0.0454205035683002	0.0626435049334346	0.0287377865691119	0.0462907929930351	0.0638437994169582	0.0292660645457091	0.0471477605444706	0.0650016650222512	0.0373999596694742	9.04434691969682	0.0376105324784371	1.08215309822114	0.151901193074364	0.200945735254528	0.132770433426861	0.173155827166724	0.22309701736023	0.153674644223751	0.197928326615224	0.248934122526316	0.178565653856863	0.00253325413713592	0.00259639291011434	0.00265702397128533
107	0.493409446652229	0.12	0.038150836159526	0.0219596562225177	0.0543420160965343	0.156694659605112	0.46192452347145	0.294614558362659	0.629234488580242	7.97	6.29	11.1	0.0348189648570198	0.0545924608706865	0.0743659568843533	0.0354637721377951	0.0556034506111746	0.0757431290845541	0.0362790773602908	0.0569236105498319	0.0775654955752824	0.038150836159526	9.07751356247402	0.00613745459168316	1.06124188701261	0.151901193074364	0.200945735254528	0.132770433426861	0.173155827166724	0.22309701736023	0.153674644223751	0.197928326615224	0.248934122526316	0.178565653856863	0.00253325413713592	0.00259639291011434	0.00265702397128533
107	0.493409446652229	0.12	0.0386783008816075	0.0223227351637858	0.0550338665994291	0.153284905829777	0.410236476826926	0.259701059629998	0.560771894023854	8.08	5.95	11.01	0.0302889710946986	0.0478459379653855	0.0654029048360723	0.030825447981367	0.048693383055519	0.066561318129671	0.0314708337556596	0.049676621497245	0.0679073117085086	0.0386783008816075	9.04273135305128	-0.0281375820990798	1.01629261913552	0.151901193074364	0.200945735254528	0.132770433426861	0.173155827166724	0.22309701736023	0.153674644223751	0.197928326615224	0.248934122526316	0.178565653856863	0.00253325413713592	0.00259639291011434	0.00265702397128533
107	0.493409446652229	0.12	0.0391663936072263	0.0224813601645167	0.0558514270499359	0.143523282448903	0.429107360004925	0.265445294940125	0.592769425069725	9.01	6.28	11.88	0.0279496117146428	0.0451821310252961	0.0624146503359494	0.0282809096475723	0.0457176929059712	0.0631544761643701	0.0288231785061944	0.0466140559095495	0.0643431321627331	0.0391663936072263	9.73659821119447	0.00442753112991231	1.08784928179392	0.151901193074364	0.200945735254528	0.132770433426861	0.173155827166724	0.22309701736023	0.153674644223751	0.197928326615224	0.248934122526316	0.178565653856863	0.00253325413713592	0.00259639291011434	0.00265702397128533
107	0.493409446652229	0.12	0.0394504659835694	0.022476669424285	0.0564242625428537	0.117891026563323	0.412671917575736	0.236429223503125	0.588914611648348	7.76	5.74	10.91	0.0286575130239012	0.0500198354386959	0.0713821578534906	0.0292332779767981	0.0510247959239708	0.0728163138711435	0.0297681766334894	0.0519318111222406	0.0740516904779496	0.0394504659835694	9.17576495840779	-0.0115285191731816	1.03920308303279	0.151901193074364	0.200945735254528	0.132770433426861	0.173155827166724	0.22309701736023	0.153674644223751	0.197928326615224	0.248934122526316	0.178565653856863	0.00253325413713592	0.00259639291011434	0.00265702397128533
107	0.493409446652229	0.12	0.0396701434272294	0.022555833870579	0.0567844529838798	0.126018545210584	0.409740734387799	0.241268443728577	0.578213025047021	9.17	6.25	12.06	0.0249691199084611	0.0424044909073125	0.0598398619061638	0.0252419361672515	0.04286780858161	0.0604936809959684	0.0256939042322503	0.0436148884942632	0.0615138822000972	0.0396701434272294	9.82539499479166	0.0501426280389152	1.13933873799339	0.151901193074364	0.200945735254528	0.132770433426861	0.173155827166724	0.22309701736023	0.153674644223751	0.197928326615224	0.248934122526316	0.178565653856863	0.00253325413713592	0.00259639291011434	0.00265702397128533
107	0.493409446652229	0.12	0.0398342323561737	0.0225887696306379	0.0570796950817094	0.127624237629119	0.398854561928854	0.236043000922194	0.561666122935515	8.03	6	10.8	0.0277151439698283	0.0468317703286817	0.0659483966875352	0.0282173297724558	0.0476803407058221	0.0671433516391884	0.0288348916896439	0.0487023874454054	0.0686254676084486	0.0398342323561737	9.01254707481684	-0.0281477100765418	1.01693120799378	0.151901193074364	0.200945735254528	0.132770433426861	0.173155827166724	0.22309701736023	0.153674644223751	0.197928326615224	0.248934122526316	0.178565653856863	0.00253325413713592	0.00259639291011434	0.00265702397128533
107	0.493409446652229	0.12	0.0399589834151695	0.0227438691138084	0.0571740977165305	0.129563577457506	0.439592430144065	0.261697845045741	0.617487015242389	8.23	6.19	10.79	0.0299937617263288	0.0503826487533146	0.0707715357803004	0.0304936335798659	0.051222318957013	0.0719510043341601	0.0312401709004917	0.0524590675547571	0.0736275430395922	0.0399589834151695	9.09899381812346	0.0405598568581432	1.09725206641951	0.151901193074364	0.200945735254528	0.132770433426861	0.173155827166724	0.22309701736023	0.153674644223751	0.197928326615224	0.248934122526316	0.178565653856863	0.00253325413713592	0.00259639291011434	0.00265702397128533
107	0.493409446652229	0.12	0.040194738304287	0.0234229319193414	0.0569665446892326	0.148292938742786	0.430484474824685	0.269409584950677	0.591559364698693	7.94	5.77	11.06	0.0319741627162636	0.0510909092094466	0.0702076557026297	0.0325745500123421	0.0520502567021912	0.0715259633920403	0.0331668665594779	0.0529857385560022	0.0727604953333725	0.040194738304287	9.00711170149654	-0.0575829810276472	0.984654267676468	0.151901193074364	0.200945735254528	0.132770433426861	0.173155827166724	0.22309701736023	0.153674644223751	0.197928326615224	0.248934122526316	0.178565653856863	0.00253325413713592	0.00259639291011434	0.00265702397128533
107	0.493409446652229	0.12	0.0403821190016537	0.0232836959800723	0.0574805420232351	0.140742665110393	0.425904518596651	0.261601157400617	0.590207879792684	7.9	5.99	11.39	0.031174951020099	0.0507549455760095	0.07033494013192	0.031768226057482	0.0517208377826907	0.0716734495078994	0.0323284827208629	0.0526486089778699	0.0730512414571148	0.0403821190016537	9.07210996980954	-0.0245862610803257	1.02795178925144	0.151901193074364	0.200945735254528	0.132770433426861	0.173155827166724	0.22309701736023	0.153674644223751	0.197928326615224	0.248934122526316	0.178565653856863	0.00253325413713592	0.00259639291011434	0.00265702397128533
107	0.493409446652229	0.12	0.0407609769262375	0.0238769498774011	0.0576450039750739	0.151997577916707	0.425096010371872	0.268329712205072	0.581862308538672	8.08	5.96	11.35	0.0313272559084052	0.0496295821775566	0.0679319084467079	0.031884056331164	0.0505116821743964	0.0691393080176288	0.0324812729879796	0.0514368416643037	0.0703602657188809	0.0407609769262375	9.15817129982464	0.0148614813345992	1.06536505601287	0.151901193074364	0.200945735254528	0.132770433426861	0.173155827166724	0.22309701736023	0.153674644223751	0.197928326615224	0.248934122526316	0.178565653856863	0.00253325413713592	0.00259639291011434	0.00265702397128533
107	0.493409446652229	0.12	0.0410109758162796	0.0232536194030045	0.0587683322295547	0.132309797119513	0.408306510460952	0.24505466044268	0.571558360479225	8.18	5.79	11.54	0.0282514801943382	0.0470722053303089	0.0658929304662796	0.0287321857271565	0.0478731498963488	0.0670141140655411	0.029145516906479	0.0485824409656288	0.0679936305461883	0.0410109758162796	9.03154829546821	0.0312280010567677	1.08236167029195	0.151901193074364	0.200945735254528	0.132770433426861	0.173155827166724	0.22309701736023	0.153674644223751	0.197928326615224	0.248934122526316	0.178565653856863	0.00253325413713592	0.00259639291011434	0.00265702397128533
107	0.493409446652229	0.12	0.0410944560993457	0.0232979466192414	0.0588909655794501	0.136338828175274	0.450470539153914	0.273454029201255	0.627487049106573	8.1	5.99	10.63	0.0318201271426685	0.0524184261309769	0.0730167251192854	0.0323793264529579	0.0533396150252725	0.074299903597587	0.0331720798593097	0.0546083071327303	0.0759599987577228	0.0410944560993457	8.9952272700191	0.0337469005800799	1.08185472757497	0.151901193074364	0.200945735254528	0.132770433426861	0.173155827166724	0.22309701736023	0.153674644223751	0.197928326615224	0.248934122526316	0.178565653856863	0.00253325413713592	0.00259639291011434	0.00265702397128533
107	0.493409446652229	0.12	0.0411184419726019	0.02391430225487	0.0583225816903339	0.153137012161496	0.456332603324307	0.288786839504152	0.623878367144462	8.43	6.48	10.42	0.0323755151375099	0.0511588517400323	0.0699421883425546	0.032873128139745	0.051945165400128	0.071017202660511	0.0337928280502434	0.0534848440278796	0.0730684432368852	0.0411184419726019	8.92760910624326	0.0467292919625921	1.09607101601158	0.151901193074364	0.200945735254528	0.132770433426861	0.173155827166724	0.22309701736023	0.153674644223751	0.197928326615224	0.248934122526316	0.178565653856863	0.00253325413713592	0.00259639291011434	0.00265702397128533
107	0.493409446652229	0.12	0.0418657419710584	0.0241159001695775	0.0596155837725393	0.159535039037213	0.501813624240618	0.321984646909782	0.681642601571453	7.79	6.3	10.76	0.0388896234509441	0.0606095448232326	0.0823294661955211	0.0396622901498808	0.0618137471982362	0.0839652042465916	0.0406401303457175	0.0633675265976092	0.0860254469429497	0.0418657419710584	8.92327693288729	0.0277044386695903	1.07004241161155	0.151901193074364	0.200945735254528	0.132770433426861	0.173155827166724	0.22309701736023	0.153674644223751	0.197928326615224	0.248934122526316	0.178565653856863	0.00253325413713592	0.00259639291011434	0.00265702397128533
107	0.493409446652229	0.12	0.0419813690393746	0.0241734202633273	0.0597893178154219	0.143411880273147	0.422747710190854	0.261438121474862	0.584057298906845	9.11	5.86	12.08	0.0272391988315335	0.0440460207887907	0.060852842746048	0.0275466081735498	0.0445431043613606	0.0615396005491713	0.0278782225202342	0.0451057247518293	0.0622916134459558	0.0419813690393746	9.51864072390372	-0.0165876914395658	1.05259809698939	0.151901193074364	0.200945735254528	0.132770433426861	0.173155827166724	0.22309701736023	0.153674644223751	0.197928326615224	0.248934122526316	0.178565653856863	0.00253325413713592	0.00259639291011434	0.00265702397128533
107	0.493409446652229	0.12	0.0420223071168688	0.023918211653284	0.0601264025804537	0.138957088092084	0.442806730383921	0.270710356216052	0.61490310455179	7.26	5.62	9.99	0.0349322351040205	0.0571394054798134	0.0793465758556063	0.035776758065208	0.0585208097836781	0.0812648615021482	0.036581602256152	0.0598158849814069	0.0831701343625063	0.0420223071168688	8.41449411206035	-0.0674849617664173	0.944728963979031	0.151901193074364	0.200945735254528	0.132770433426861	0.173155827166724	0.22309701736023	0.153674644223751	0.197928326615224	0.248934122526316	0.178565653856863	0.00253325413713592	0.00259639291011434	0.00265702397128533
107	0.493409446652229	0.12	0.0421076795732573	0.0247082632652931	0.0595070958812216	0.130718089782505	0.416055831599286	0.248542433043421	0.583569230155151	8.25	6.25	11.72	0.0284198317720293	0.0475743179827878	0.0667288041935463	0.0288895540641109	0.0483606251596336	0.0678316962551563	0.0294511434478409	0.0493179153560037	0.0692229890384186	0.0421076795732573	9.17338605058995	-0.0147884326348056	1.04576584473727	0.151901193074364	0.200945735254528	0.132770433426861	0.173155827166724	0.22309701736023	0.153674644223751	0.197928326615224	0.248934122526316	0.178565653856863	0.00253325413713592	0.00259639291011434	0.00265702397128533
107	0.493409446652229	0.12	0.0423927655559029	0.0246786979782793	0.0601068331335265	0.155852326468576	0.458391855575565	0.291830240456968	0.624953470694162	7.74	5.96	10.66	0.0354679772365441	0.0557112651297311	0.0759545530229181	0.0361866019141921	0.0568400436241519	0.0774934853341116	0.0370154188700846	0.0581061264259562	0.0792742679551277	0.0423927655559029	8.80690805395932	-0.121052979435919	0.914879287249065	0.151901193074364	0.200945735254528	0.132770433426861	0.173155827166724	0.22309701736023	0.153674644223751	0.197928326615224	0.248934122526316	0.178565653856863	0.00253325413713592	0.00259639291011434	0.00265702397128533
107	0.493409446652229	0.12	0.0424268463183517	0.0242493516647735	0.06060434097193	0.158199724036036	0.485625406393127	0.310725920770855	0.6605248920154	7.99	5.54	10.82	0.0366537847502291	0.0572852405458083	0.0779166963413875	0.0373283261564679	0.0583394636493107	0.0793506011421536	0.0379255773665138	0.0593189915804088	0.0806103690702513	0.0424268463183517	8.81619672303297	0.0569845011906159	1.09275397944975	0.151901193074364	0.200945735254528	0.132770433426861	0.173155827166724	0.22309701736023	0.153674644223751	0.197928326615224	0.248934122526316	0.178565653856863	0.00253325413713592	0.00259639291011434	0.00265702397128533
107	0.493409446652229	0.12	0.0424359939374118	0.024733732300197	0.0601382555746266	0.128982221529776	0.432105765339922	0.256788734914626	0.607422795765219	8.27	6.19	11.34	0.0293100592204702	0.0493208768516674	0.0693316944828646	0.0297913795693766	0.0501308084002885	0.0704702372312005	0.0304013140094754	0.0511521563857968	0.0719032304712525	0.0424359939374118	9.2534459069318	-0.0584845149632048	1.00041440064901	0.151901193074364	0.200945735254528	0.132770433426861	0.173155827166724	0.22309701736023	0.153674644223751	0.197928326615224	0.248934122526316	0.178565653856863	0.00253325413713592	0.00259639291011434	0.00265702397128533
107	0.493409446652229	0.12	0.0425608548612832	0.024241580772439	0.0608801289501273	0.124981025611059	0.418760549678611	0.245763810995819	0.591757288361403	8.15	5.84	10.82	0.0284575216211071	0.0484891870298533	0.0685208524385996	0.0289491929552687	0.0493269530024774	0.0697047130496862	0.0295222629174319	0.0503125451377855	0.0712090263401502	0.0425608548612832	8.92435022146689	0.0469260710966509	1.08897209465373	0.151901193074364	0.200945735254528	0.132770433426861	0.173155827166724	0.22309701736023	0.153674644223751	0.197928326615224	0.248934122526316	0.178565653856863	0.00253325413713592	0.00259639291011434	0.00265702397128533
107	0.493409446652229	0.12	0.0427582648400367	0.0246747819547589	0.0608417477253144	0.136622293943742	0.446123380024894	0.271025828138628	0.621220931911161	8.15	6.38	11.75	0.0313554747056993	0.0516128313454934	0.0718701879852875	0.0318955842262133	0.0525018812435425	0.0731081782608717	0.0325595223720484	0.0536246651823546	0.0746197951160054	0.0427582648400367	9.27133077837834	0.0305290865176372	1.09622315236648	0.151901193074364	0.200945735254528	0.132770433426861	0.173155827166724	0.22309701736023	0.153674644223751	0.197928326615224	0.248934122526316	0.178565653856863	0.00253325413713592	0.00259639291011434	0.00265702397128533
107	0.493409446652229	0.12	0.0430033791667809	0.0251224002421281	0.0608843580914337	0.150461376074052	0.497347480839693	0.31283555846514	0.681859403214245	8.32	6.1	11.1	0.0354932346138932	0.0564273157075878	0.0773613968012823	0.0360635190771493	0.0573339566999161	0.0786043943226829	0.036811330288765	0.0585724688557391	0.0803596488623957	0.0430033791667809	9.20918075250937	-0.0716359312602746	0.990035773609054	0.151901193074364	0.200945735254528	0.132770433426861	0.173155827166724	0.22309701736023	0.153674644223751	0.197928326615224	0.248934122526316	0.178565653856863	0.00253325413713592	0.00259639291011434	0.00265702397128533
107	0.493409446652229	0.12	0.0430617715731716	0.0251774554514862	0.060946087694857	0.13845705778238	0.405769950347531	0.247737505626042	0.56380239506902	8.04	5.74	11.37	0.0290578451423265	0.0475939254769368	0.0661300058115472	0.0295825084652794	0.0484532729946484	0.0673240375240173	0.0300498052266222	0.0491864613586246	0.0683463075269221	0.0430617715731716	8.98193728260778	-0.000261502868427614	1.04330406632409	0.151901193074364	0.200945735254528	0.132770433426861	0.173155827166724	0.22309701736023	0.153674644223751	0.197928326615224	0.248934122526316	0.178565653856863	0.00253325413713592	0.00259639291011434	0.00265702397128533
107	0.493409446652229	0.12	0.0432294975157597	0.0251051468904112	0.0613538481411081	0.167014329212448	0.461111448525537	0.300330989172086	0.621891907878988	8.08	6.18	11.64	0.0350529343528854	0.0538183201776363	0.0725837060023872	0.0356753214987791	0.0547738986851284	0.0738724758714778	0.0363402997492822	0.0558433867489697	0.0752285584215781	0.0432294975157597	9.08796438660652	0.0384306788291158	1.08927391411099	0.151901193074364	0.200945735254528	0.132770433426861	0.173155827166724	0.22309701736023	0.153674644223751	0.197928326615224	0.248934122526316	0.178565653856863	0.00253325413713592	0.00259639291011434	0.00265702397128533
107	0.493409446652229	0.12	0.0434530878361275	0.0254084468366653	0.0614977288355897	0.166720423264662	0.481530084766659	0.313452478549138	0.64960769098418	7.91	6.17	10.57	0.0373286763635119	0.0573448350982852	0.0773609938330584	0.0380374890593963	0.0584337230825587	0.078829957105721	0.039000841920487	0.0599554229615885	0.0808687384637316	0.0434530878361275	8.72392212110731	0.0245073319574133	1.05729614998359	0.151901193074364	0.200945735254528	0.132770433426861	0.173155827166724	0.22309701736023	0.153674644223751	0.197928326615224	0.248934122526316	0.178565653856863	0.00253325413713592	0.00259639291011434	0.00265702397128533
107	0.493409446652229	0.12	0.0434566724970092	0.0253867628142182	0.0615265821798002	0.146641247789657	0.442641252152087	0.275926090794915	0.609356413509259	7.87	5.69	10.22	0.0330177293296162	0.0529671152574793	0.0729165011853425	0.0336545113011465	0.0539886423208101	0.0743227733404736	0.034387571861098	0.0552238203981461	0.0760050116770146	0.0434566724970092	8.65330027319722	0.0412216922806843	1.06842129190075	0.151901193074364	0.200945735254528	0.132770433426861	0.173155827166724	0.22309701736023	0.153674644223751	0.197928326615224	0.248934122526316	0.178565653856863	0.00253325413713592	0.00259639291011434	0.00265702397128533
107	0.493409446652229	0.12	0.0435657195542457	0.0250085784859354	0.0621228606225559	0.148407476893382	0.452290326194905	0.283133008672495	0.621447643717314	8.03	6.31	10.45	0.0332280683431	0.0530801192704141	0.0729321701977283	0.0338291603126638	0.0540403325788582	0.0742515048450527	0.0347636921191338	0.0555014390192809	0.0763505839090487	0.0435657195542457	8.89352233147189	-0.0416688073369581	1.0015216703942	0.151901193074364	0.200945735254528	0.132770433426861	0.173155827166724	0.22309701736023	0.153674644223751	0.197928326615224	0.248934122526316	0.178565653856863	0.00253325413713592	0.00259639291011434	0.00265702397128533
107	0.493409446652229	0.12	0.0436473593499443	0.024826758821888	0.0624679598780007	0.118538915403362	0.385920933609715	0.221614376532933	0.550227490686497	7.18	5.46	10.32	0.0288886162566616	0.0503068525195921	0.0717250887825226	0.0296069268846338	0.05155772402218	0.0735085211597261	0.0301762613939446	0.0525329936786081	0.0749333639059871	0.0436473593499443	8.27757117702755	0.0193193255360622	1.0254942550292	0.151901193074364	0.200945735254528	0.132770433426861	0.173155827166724	0.22309701736023	0.153674644223751	0.197928326615224	0.248934122526316	0.178565653856863	0.00253325413713592	0.00259639291011434	0.00265702397128533
107	0.493409446652229	0.12	0.0438348501896591	0.0255563645799476	0.0621133357993706	0.16508707828868	0.440605208796643	0.285902065059602	0.595308352533684	8.4	6.21	11.26	0.0321533207290376	0.0495516553557236	0.0669499899824095	0.0326534061203199	0.050322339639505	0.06799127315869	0.0333324691599614	0.0514098928349594	0.0695138567852131	0.0438348501896591	9.1139057873767	-0.101394546562221	0.951429624866758	0.151901193074364	0.200945735254528	0.132770433426861	0.173155827166724	0.22309701736023	0.153674644223751	0.197928326615224	0.248934122526316	0.178565653856863	0.00253325413713592	0.00259639291011434	0.00265702397128533
107	0.493409446652229	0.12	0.0439216815311574	0.0252248748808271	0.0626184881814878	0.117897643537328	0.397127495389614	0.227528862536976	0.566726128242251	7.94	6.01	11.75	0.0269974088276351	0.0471211134718604	0.0672448181160856	0.027503960994343	0.048005246548455	0.068506532102567	0.0279680874902625	0.0487869219197592	0.069624652754448	0.0439216815311574	8.94550828245804	0.0276858788290521	1.07423409002968	0.151901193074364	0.200945735254528	0.132770433426861	0.173155827166724	0.22309701736023	0.153674644223751	0.197928326615224	0.248934122526316	0.178565653856863	0.00253325413713592	0.00259639291011434	0.00265702397128533
107	0.493409446652229	0.12	0.0439522831086607	0.0256681345066405	0.0622364317106808	0.174582148235224	0.484915753792129	0.320293415086103	0.649538092498155	7.9	5.5	11.01	0.0381898714896643	0.0578184547305063	0.0774470379713482	0.038917918956753	0.0589206993277137	0.0789234796986744	0.0394585987583925	0.0597348856117833	0.0800934641668723	0.0439522831086607	8.67165557516598	0.0214832774898859	1.04647746790754	0.151901193074364	0.200945735254528	0.132770433426861	0.173155827166724	0.22309701736023	0.153674644223751	0.197928326615224	0.248934122526316	0.178565653856863	0.00253325413713592	0.00259639291011434	0.00265702397128533
107	0.493409446652229	0.12	0.0440068745577967	0.0254634178519327	0.0625503312636606	0.0957980652522797	0.380441337618996	0.197956196204474	0.562926479033518	7.88	5.83	10.13	0.0236613411820483	0.0454734555510439	0.0672855699200396	0.0241160354668131	0.0463473079750669	0.0685785804833206	0.0246875904685112	0.0474444772423527	0.0702487036354581	0.0440068745577967	8.67755799606289	0.0613321110418484	1.08831699852864	0.151901193074364	0.200945735254528	0.132770433426861	0.173155827166724	0.22309701736023	0.153674644223751	0.197928326615224	0.248934122526316	0.178565653856863	0.00253325413713592	0.00259639291011434	0.00265702397128533
107	0.493409446652229	0.12	0.0441507456268984	0.0254519192469613	0.0628495720068354	0.136355417224555	0.410641369888067	0.249287461360455	0.571995278415679	8.05	6.13	10.96	0.0291738339077881	0.0480569020816441	0.0669399702555002	0.0296965948718508	0.0489180255301931	0.0681394561885353	0.0303591099895744	0.050052789925755	0.0696699401874531	0.0441507456268984	8.8415161656135	0.000494952049544713	1.04405606020438	0.151901193074364	0.200945735254528	0.132770433426861	0.173155827166724	0.22309701736023	0.153674644223751	0.197928326615224	0.248934122526316	0.178565653856863	0.00253325413713592	0.00259639291011434	0.00265702397128533
107	0.493409446652229	0.12	0.0442354158682586	0.0255364196272461	0.062934412109271	0.105607012391658	0.382830494868974	0.208886355527478	0.556774634210469	8.03	5.66	10.43	0.0245126368789611	0.0449248342871378	0.0653370316953145	0.0249559486317462	0.0457373012253034	0.0665186538188605	0.0254777877433711	0.0466990426238919	0.0679329390170832	0.0442354158682586	8.68138636301167	0.00266410738903703	1.03665506083621	0.151901193074364	0.200945735254528	0.132770433426861	0.173155827166724	0.22309701736023	0.153674644223751	0.197928326615224	0.248934122526316	0.178565653856863	0.00253325413713592	0.00259639291011434	0.00265702397128533
107	0.493409446652229	0.12	0.0443324498748383	0.0256952514967367	0.0629696482529398	0.123707912848174	0.395400176012365	0.2310962181933	0.55970413383143	8.01	5.88	10.7	0.0271951052256395	0.0465301833018243	0.0658652613780091	0.0276915814559291	0.0473796424162018	0.0670677033764745	0.0282725515067256	0.0484209970492888	0.0685079555677396	0.0443324498748383	8.66482608122383	-0.0145983056381112	1.01697501739217	0.151901193074364	0.200945735254528	0.132770433426861	0.173155827166724	0.22309701736023	0.153674644223751	0.197928326615224	0.248934122526316	0.178565653856863	0.00253325413713592	0.00259639291011434	0.00265702397128533
107	0.493409446652229	0.12	0.0443926607653091	0.0256201918874392	0.063165129643179	0.137480127205507	0.41462899068282	0.252481691774238	0.576776289591401	7.92	5.7	10.96	0.0300107537641571	0.0492840825622698	0.0685574113603824	0.030577091399382	0.0502141302042546	0.0698511690091273	0.0310976871242929	0.0511466923366242	0.0710842324360679	0.0443926607653091	8.68757183311546	0.00151474307819156	1.02433653946127	0.151901193074364	0.200945735254528	0.132770433426861	0.173155827166724	0.22309701736023	0.153674644223751	0.197928326615224	0.248934122526316	0.178565653856863	0.00253325413713592	0.00259639291011434	0.00265702397128533
107	0.493409446652229	0.12	0.044552042455241	0.0257637602039541	0.0633403247065279	0.149362419974766	0.442327886373706	0.27751870825037	0.607137064497042	8.18	6.08	11.07	0.0320040673819195	0.051010224030139	0.0700163806783584	0.0325492171295189	0.0518791201745937	0.0712090232196684	0.0332656146895914	0.0529331436036272	0.0727027626943515	0.044552042455241	8.99559084316455	-0.00104454519504193	1.04320237051541	0.151901193074364	0.200945735254528	0.132770433426861	0.173155827166724	0.22309701736023	0.153674644223751	0.197928326615224	0.248934122526316	0.178565653856863	0.00253325413713592	0.00259639291011434	0.00265702397128533
107	0.493409446652229	0.12	0.0445613939823935	0.02554132162441	0.063581466340377	0.10018677135548	0.352214428086309	0.187412002200527	0.517016853972091	7.95	6.18	11.42	0.0222103925504569	0.0417413005457427	0.0612722085410285	0.0226254666629007	0.0425213738036518	0.0624172809444029	0.0230787341606673	0.0433940239328518	0.0636511572037132	0.0445613939823935	8.93128705368865	0.0388671783713076	1.08806154932597	0.151901193074364	0.200945735254528	0.132770433426861	0.173155827166724	0.22309701736023	0.153674644223751	0.197928326615224	0.248934122526316	0.178565653856863	0.00253325413713592	0.00259639291011434	0.00265702397128533
107	0.493409446652229	0.12	0.0446748663415729	0.0256487486526411	0.0637009840305048	0.11862415455716	0.410893337430445	0.236026052160269	0.585760622700621	8.46	6.47	10.83	0.0263834733090381	0.0459304949675491	0.0654775166260601	0.0267845317667826	0.0466286901315959	0.0664728484964092	0.027527683113225	0.0478932255680634	0.0682890117840872	0.0446748663415729	9.05185042461673	-0.0112059429144216	1.04106999353088	0.151901193074364	0.200945735254528	0.132770433426861	0.173155827166724	0.22309701736023	0.153674644223751	0.197928326615224	0.248934122526316	0.178565653856863	0.00253325413713592	0.00259639291011434	0.00265702397128533
107	0.493409446652229	0.12	0.0449627813638774	0.0262205083901131	0.0637050543376416	0.123750340375227	0.440785566551458	0.257658070686213	0.623913062416702	7.49	5.57	10.43	0.0322873646432748	0.0552352359032893	0.0781831071633038	0.0330050559400331	0.0564630179945242	0.0799209800490153	0.0336426754346063	0.0575889177495128	0.0814385043221588	0.0449627813638774	8.54491658072181	0.041762740930112	1.06167218450608	0.151901193074364	0.200945735254528	0.132770433426861	0.173155827166724	0.22309701736023	0.153674644223751	0.197928326615224	0.248934122526316	0.178565653856863	0.00253325413713592	0.00259639291011434	0.00265702397128533
107	0.493409446652229	0.12	0.0450547485516136	0.0258184300963732	0.064291067006854	0.144208267467453	0.457438421896952	0.28345532180231	0.631421521991595	7.57	5.76	9.9	0.0351492721216623	0.0567236750678241	0.0782980780139859	0.0359065992801538	0.0579458448899932	0.0799850904998327	0.0367870555255649	0.0594269240513313	0.0819188974822396	0.0450547485516136	8.34281205586158	0.00556458442593897	1.02366821796169	0.151901193074364	0.200945735254528	0.132770433426861	0.173155827166724	0.22309701736023	0.153674644223751	0.197928326615224	0.248934122526316	0.178565653856863	0.00253325413713592	0.00259639291011434	0.00265702397128533
107	0.493409446652229	0.12	0.0451103666322864	0.0257619477549411	0.0644587855096316	0.149395729104519	0.470798452700469	0.295404273316656	0.646192632084282	8.04	6.03	10.69	0.0346204095646198	0.0551760307049035	0.0757316518451873	0.0352437817857227	0.0561695257341277	0.0770952696825328	0.036060018712457	0.0574347200178124	0.0789693376223625	0.0451103666322864	8.72883447650853	0.0548810828877409	1.08851871633371	0.151901193074364	0.200945735254528	0.132770433426861	0.173155827166724	0.22309701736023	0.153674644223751	0.197928326615224	0.248934122526316	0.178565653856863	0.00253325413713592	0.00259639291011434	0.00265702397128533
107	0.493409446652229	0.12	0.045154224637867	0.026491244918246	0.063817204357488	0.137440631550294	0.436075552413664	0.265512826456364	0.606638278370963	7.85	5.74	11.21	0.031843906181902	0.0523001060423872	0.0727563059028724	0.0324625539576536	0.0533161668261954	0.0741697796947371	0.032987521712853	0.0542157529583129	0.0754020393420945	0.045154224637867	8.85411797612902	-0.017189498419073	1.02111913996608	0.151901193074364	0.200945735254528	0.132770433426861	0.173155827166724	0.22309701736023	0.153674644223751	0.197928326615224	0.248934122526316	0.178565653856863	0.00253325413713592	0.00259639291011434	0.00265702397128533
107	0.493409446652229	0.12	0.0451726431851113	0.0258057860968518	0.0645395002733708	0.137669304097625	0.472030755919957	0.287582682833658	0.656478829006255	8.21	6.32	10.23	0.0330665845278422	0.0542746341211257	0.0754826837144091	0.0336239885407957	0.0551895426093375	0.0767550966778792	0.0346260950984154	0.0568076570985397	0.0787281335841379	0.0451726431851113	8.84691088960826	0.0180629888405013	1.06573812659241	0.151901193074364	0.200945735254528	0.132770433426861	0.173155827166724	0.22309701736023	0.153674644223751	0.197928326615224	0.248934122526316	0.178565653856863	0.00253325413713592	0.00259639291011434	0.00265702397128533
107	0.493409446652229	0.12	0.0456719098863906	0.0266117970051185	0.0647320227676628	0.101663152943559	0.397603751088996	0.213070873580934	0.582136628597058	8.45	6.46	10.68	0.0238421967270311	0.0444910498255808	0.0651399029241304	0.0242060540626747	0.0451700306692867	0.0661340072758987	0.024868624534372	0.0463896463371286	0.0679802510113117	0.0456719098863906	9.08540190599718	-0.0438043414456448	1.01464642528939	0.151901193074364	0.200945735254528	0.132770433426861	0.173155827166724	0.22309701736023	0.153674644223751	0.197928326615224	0.248934122526316	0.178565653856863	0.00253325413713592	0.00259639291011434	0.00265702397128533
107	0.493409446652229	0.12	0.0458364182448145	0.0261742165063131	0.0654986199833159	0.135044567613173	0.425735274738205	0.257513038038137	0.593957511438274	7.68	5.63	10.62	0.0315187786753792	0.0521086466184598	0.0726985145615403	0.032171507644171	0.053187775461703	0.074204043279235	0.0327903182802715	0.0542255473172418	0.0755845088716025	0.0458364182448145	8.58723085101616	0.0437062515209779	1.0657209167356	0.151901193074364	0.200945735254528	0.132770433426861	0.173155827166724	0.22309701736023	0.153674644223751	0.197928326615224	0.248934122526316	0.178565653856863	0.00253325413713592	0.00259639291011434	0.00265702397128533
107	0.493409446652229	0.12	0.0458514614750585	0.0266715690324531	0.0650313539176639	0.132649604843697	0.433870145444544	0.260653533782122	0.607086757106967	7.94	5.7	10.42	0.0309253857262773	0.0514767684454424	0.0720281511646075	0.0315054889247723	0.0524423776794774	0.0733792664341825	0.0321521589119954	0.0535320821312609	0.0748597273284394	0.0458514614750585	8.3784199209538	0.0268815611709244	1.04184176530739	0.151901193074364	0.200945735254528	0.132770433426861	0.173155827166724	0.22309701736023	0.153674644223751	0.197928326615224	0.248934122526316	0.178565653856863	0.00253325413713592	0.00259639291011434	0.00265702397128533
107	0.493409446652229	0.12	0.0460092603857501	0.0261360812088205	0.0658824395626797	0.126780958829966	0.468096149764829	0.276293274571137	0.65989902495852	8.29	6.26	10.85	0.0314759811576906	0.053326616845289	0.0751772525328875	0.031989309865395	0.0541962984979212	0.0764032871304474	0.0328054524104601	0.0555161028429628	0.078324231469209	0.0460092603857501	9.01180200164189	0.0111437160798623	1.06923204004827	0.151901193074364	0.200945735254528	0.132770433426861	0.173155827166724	0.22309701736023	0.153674644223751	0.197928326615224	0.248934122526316	0.178565653856863	0.00253325413713592	0.00259639291011434	0.00265702397128533
107	0.493409446652229	0.12	0.0466491297454757	0.0265856174059565	0.0667126420849949	0.145294148333984	0.481208830942978	0.298985774370447	0.663431887515509	8.26	6.02	10.9	0.0341627294587244	0.0549839106535062	0.075805091848288	0.0347258850182809	0.0558902930023783	0.0770547009864757	0.0354432474421166	0.0570840284554833	0.0787136618293649	0.0466491297454757	8.89304760903575	-0.0414841601930495	1.00094078087748	0.151901193074364	0.200945735254528	0.132770433426861	0.173155827166724	0.22309701736023	0.153674644223751	0.197928326615224	0.248934122526316	0.178565653856863	0.00253325413713592	0.00259639291011434	0.00265702397128533
107	0.493409446652229	0.12	0.0466618465387459	0.0270036168478324	0.0663200762296594	0.14225379176556	0.48467153461234	0.298856670059672	0.670486399165008	8.03	5.97	10.05	0.0350691056983577	0.0568734078209184	0.0786777099434792	0.0357032418889499	0.0579018197368586	0.0801003975847672	0.0365992761053917	0.0593913844343659	0.0821258077248789	0.0466618465387459	8.85750504277536	0.0328735303340887	1.07861321458943	0.151901193074364	0.200945735254528	0.132770433426861	0.173155827166724	0.22309701736023	0.153674644223751	0.197928326615224	0.248934122526316	0.178565653856863	0.00253325413713592	0.00259639291011434	0.00265702397128533
107	0.493409446652229	0.12	0.0467999852861659	0.026571664697009	0.0670283058753228	0.137680252724837	0.456950151844681	0.278403123626731	0.63549718006263	8.38	6.07	11.48	0.031390184246912	0.0515215105032022	0.0716528367594925	0.0318830794540033	0.0523305119856205	0.0727779445172377	0.0324684781880091	0.0533078356958981	0.0741455463996795	0.0467999852861659	9.09239148382763	0.00155048806409729	1.05713344423629	0.151901193074364	0.200945735254528	0.132770433426861	0.173155827166724	0.22309701736023	0.153674644223751	0.197928326615224	0.248934122526316	0.178565653856863	0.00253325413713592	0.00259639291011434	0.00265702397128533
107	0.493409446652229	0.12	0.0468290898756814	0.0269881113398517	0.0666700684115112	0.145413039164389	0.475095362962113	0.295273410615447	0.654917315308779	7.94	5.91	10.4	0.0350318383587043	0.0563662807483013	0.0777007231378982	0.0356889068051851	0.0574235048695693	0.0791581029339536	0.0365387477925884	0.0588866673091616	0.0810163673493654	0.0468290898756814	8.70553099925993	-0.0348522789471468	1.00160710282232	0.151901193074364	0.200945735254528	0.132770433426861	0.173155827166724	0.22309701736023	0.153674644223751	0.197928326615224	0.248934122526316	0.178565653856863	0.00253325413713592	0.00259639291011434	0.00265702397128533
107	0.493409446652229	0.12	0.0469505428642496	0.027547171510692	0.0663539142178071	0.12352139977093	0.418358544788019	0.244364789537666	0.592352300038372	7.8	5.63	10.82	0.0294769593797446	0.0504652812470132	0.0714536031142818	0.0300602503157635	0.0514638897111973	0.0728675291066312	0.0305847187700465	0.0523388814969791	0.0741891656536371	0.0469505428642496	8.63979297392476	-0.000168704476211622	1.02427224746401	0.151901193074364	0.200945735254528	0.132770433426861	0.173155827166724	0.22309701736023	0.153674644223751	0.197928326615224	0.248934122526316	0.178565653856863	0.00253325413713592	0.00259639291011434	0.00265702397128533
107	0.493409446652229	0.12	0.0471323596341515	0.0268060608898338	0.0674586583784691	0.12900788774608	0.440054690743554	0.261532957387106	0.618576424100002	8.22	6.07	10.93	0.0300295769961125	0.0505276900862038	0.0710258031762951	0.0305333004439568	0.0513752538818952	0.0722172073198336	0.0311877440303811	0.0524899648118502	0.0738656498014348	0.0471323596341515	8.77244439956217	0.0444044116728715	1.08250109063072	0.151901193074364	0.200945735254528	0.132770433426861	0.173155827166724	0.22309701736023	0.153674644223751	0.197928326615224	0.248934122526316	0.178565653856863	0.00253325413713592	0.00259639291011434	0.00265702397128533
107	0.493409446652229	0.12	0.0474808881236783	0.027086608522531	0.0678751677248257	0.106937406046334	0.367273187900138	0.201562388208721	0.532983987591554	8.31	5.7	10.69	0.0229042860079221	0.0417346222847647	0.0605649585616072	0.0232743997536853	0.0424090182199395	0.0615436366861937	0.0237227032550706	0.043207403823493	0.0626821538795838	0.0474808881236783	8.55662370432993	0.0288179807404725	1.05823027944247	0.151901193074364	0.200945735254528	0.132770433426861	0.173155827166724	0.22309701736023	0.153674644223751	0.197928326615224	0.248934122526316	0.178565653856863	0.00253325413713592	0.00259639291011434	0.00265702397128533
107	0.493409446652229	0.12	0.0475896602974497	0.0275962865433923	0.0675830340515071	0.126973998113107	0.458556560535839	0.270826178129551	0.646286942942128	7.75	6.02	10.56	0.0328632317546847	0.0556432565921001	0.0784232814295154	0.0335257979560622	0.0567650982121728	0.0800043984682833	0.0343091015544814	0.0580815391274696	0.0819361386122181	0.0475896602974497	8.69729202570471	-0.0268109938335921	1.00592589512707	0.151901193074364	0.200945735254528	0.132770433426861	0.173155827166724	0.22309701736023	0.153674644223751	0.197928326615224	0.248934122526316	0.178565653856863	0.00253325413713592	0.00259639291011434	0.00265702397128533
107	0.493409446652229	0.12	0.0476543991476772	0.0273714238879232	0.0679373744074313	0.126418616871525	0.417526724050903	0.246164177502173	0.588889270599634	8.27	5.93	10.61	0.0281006175414133	0.0476623321269809	0.0672240467125485	0.0285622691565473	0.0484453538016842	0.0683284384468212	0.0291831564981294	0.0495269743556491	0.0698667969267399	0.0476543991476772	8.68066487934916	0.00509516367520594	1.04535538702647	0.151901193074364	0.200945735254528	0.132770433426861	0.173155827166724	0.22309701736023	0.153674644223751	0.197928326615224	0.248934122526316	0.178565653856863	0.00253325413713592	0.00259639291011434	0.00265702397128533
107	0.493409446652229	0.12	0.0477650839067763	0.0273933054898431	0.0681368623237094	0.137288735345639	0.526891836323127	0.320675905264067	0.733107767382187	8.28	6.51	11.21	0.0365783810101506	0.0601007123509783	0.0836230436918059	0.0371776530460271	0.0610853561556945	0.084993059265362	0.038131479267395	0.0625728928025919	0.0871654999158923	0.0477650839067763	9.390767075957	-0.00578963946604223	1.07241852772639	0.151901193074364	0.200945735254528	0.132770433426861	0.173155827166724	0.22309701736023	0.153674644223751	0.197928326615224	0.248934122526316	0.178565653856863	0.00253325413713592	0.00259639291011434	0.00265702397128533
107	0.493409446652229	0.12	0.0478279302294142	0.0278979245434003	0.067757935915428	0.140311080568628	0.462532563566524	0.283779927459733	0.641285199673315	8.18	6.04	10.8	0.0327463897594125	0.0533733014119499	0.0740002130644874	0.0333053960625037	0.0542844251152122	0.0752634541679208	0.0340691238226157	0.0555216300746906	0.0768581216687265	0.0478279302294142	9.04469755257527	0.0461217509471516	1.09594287786591	0.151901193074364	0.200945735254528	0.132770433426861	0.173155827166724	0.22309701736023	0.153674644223751	0.197928326615224	0.248934122526316	0.178565653856863	0.00253325413713592	0.00259639291011434	0.00265702397128533
107	0.493409446652229	0.12	0.0479195386817958	0.0278439664989841	0.0679951108646074	0.157072471858282	0.515956094667759	0.329342496034593	0.702569693300926	7.71	6	11.04	0.0401869824413349	0.0629579199968628	0.0857288575523907	0.0410113766855416	0.0642494363964434	0.0874874961073451	0.0418616595802556	0.0655957760787207	0.0892902835276568	0.0479195386817958	8.93090596313919	-0.0165851616635109	1.02231509423285	0.151901193074364	0.200945735254528	0.132770433426861	0.173155827166724	0.22309701736023	0.153674644223751	0.197928326615224	0.248934122526316	0.178565653856863	0.00253325413713592	0.00259639291011434	0.00265702397128533
107	0.493409446652229	0.12	0.0482950946609415	0.0274462268304528	0.0691439624914301	0.117065278455474	0.434024916413751	0.247923203558823	0.620126629268679	8.03	6.02	9.88	0.0291129504659074	0.0509663706790766	0.0728197908922458	0.0296406397011721	0.0518901659226866	0.0741396921442011	0.0304495040532175	0.0532912202070236	0.0762409617761817	0.0482950946609415	8.47545736835273	0.0289976114898573	1.05817516151946	0.151901193074364	0.200945735254528	0.132770433426861	0.173155827166724	0.22309701736023	0.153674644223751	0.197928326615224	0.248934122526316	0.178565653856863	0.00253325413713592	0.00259639291011434	0.00265702397128533
107	0.493409446652229	0.12	0.0483701052052165	0.0283885900870243	0.0683516203234087	0.126393165699092	0.426607016170156	0.251497531073491	0.601716501266821	7.51	5.57	10.24	0.0314277762028291	0.0533099063578264	0.0751920365128237	0.03212064881524	0.0544852034532092	0.0768497580911784	0.0328078147976292	0.0556445210922902	0.0784163053201666	0.0483701052052165	8.44888831940596	0.00379983419268971	1.01477400541577	0.151901193074364	0.200945735254528	0.132770433426861	0.173155827166724	0.22309701736023	0.153674644223751	0.197928326615224	0.248934122526316	0.178565653856863	0.00253325413713592	0.00259639291011434	0.00265702397128533
107	0.493409446652229	0.12	0.04859861670507	0.028379078837591	0.0688181545725491	0.146958482066425	0.509350502883271	0.317752950586129	0.700948055180414	7.9	6.11	10.3	0.0378819020469089	0.0607237975986562	0.0835656931504035	0.0386037649636543	0.0618809268683571	0.0851580887730599	0.039620856729721	0.063488109804829	0.0874685619643617	0.04859861670507	8.66338610806591	0.0835964876189935	1.11758451670182	0.151901193074364	0.200945735254528	0.132770433426861	0.173155827166724	0.22309701736023	0.153674644223751	0.197928326615224	0.248934122526316	0.178565653856863	0.00253325413713592	0.00259639291011434	0.00265702397128533
107	0.493409446652229	0.12	0.0486053986808024	0.0276239216424116	0.0695868757191931	0.136540359551361	0.477305190089842	0.289904097485975	0.664706282693708	8.25	6.1	10.29	0.03318545228218	0.0546373395447768	0.0760892268073735	0.0337360798895594	0.0555439062924981	0.0773517326954368	0.0346445933064941	0.0570300846947703	0.079435395518635	0.0486053986808024	8.79252817871663	-0.0215591358035135	1.02519592576057	0.151901193074364	0.200945735254528	0.132770433426861	0.173155827166724	0.22309701736023	0.153674644223751	0.197928326615224	0.248934122526316	0.178565653856863	0.00253325413713592	0.00259639291011434	0.00265702397128533
107	0.493409446652229	0.12	0.0486151361652417	0.0276612379338382	0.0695690343966451	0.136295882488774	0.480227733066795	0.291483441562574	0.668972024571016	7.69	5.74	10.39	0.0356284177144392	0.0586988893092542	0.0817693609040692	0.036363184180572	0.0599094391520612	0.0834556941235505	0.0371317724594069	0.0610763504446368	0.0853161884144546	0.0486151361652417	8.52628365320295	-0.00895588193977906	1.01600058725204	0.151901193074364	0.200945735254528	0.132770433426861	0.173155827166724	0.22309701736023	0.153674644223751	0.197928326615224	0.248934122526316	0.178565653856863	0.00253325413713592	0.00259639291011434	0.00265702397128533
107	0.493409446652229	0.12	0.0487852229879122	0.0284084598036194	0.069161986172205	0.1473517211282	0.514380547400428	0.321193790795389	0.707567304005467	8.4	6.39	12.03	0.0361202965357762	0.057845383182311	0.0795704698288458	0.0366819629613232	0.0587448721877301	0.080807781414137	0.0373663496803986	0.0598959759394346	0.0823870872987731	0.0487852229879122	9.48636116145918	0.0423073150535594	1.11961531535153	0.151901193074364	0.200945735254528	0.132770433426861	0.173155827166724	0.22309701736023	0.153674644223751	0.197928326615224	0.248934122526316	0.178565653856863	0.00253325413713592	0.00259639291011434	0.00265702397128533
107	0.493409446652229	0.12	0.0488180234335377	0.0281094558711333	0.0695265909959422	0.116332124482669	0.41976471385221	0.239136289444327	0.600393138260093	7.67	5.96	10.76	0.0293114588871273	0.051451480580116	0.0735915022731048	0.0299211529819718	0.0525216990227225	0.0751222450634731	0.0305991230347446	0.0536791492797818	0.0767129775897618	0.0488180234335377	8.60415338030143	0.0157997739596607	1.04300055221946	0.151901193074364	0.200945735254528	0.132770433426861	0.173155827166724	0.22309701736023	0.153674644223751	0.197928326615224	0.248934122526316	0.178565653856863	0.00253325413713592	0.00259639291011434	0.00265702397128533
107	0.493409446652229	0.12	0.0488473390044209	0.0283310872206221	0.0693635907882197	0.145762103122367	0.499860001673763	0.310929989717937	0.68879001362959	7.95	6.33	10.24	0.0368579133478169	0.059253842462879	0.081649771577941	0.0375472955406699	0.0603621131201609	0.0831769306996518	0.0386052174422845	0.0621190866952013	0.0856022828545182	0.0488473390044209	8.66032247019879	-0.0087340972513328	1.03310483557707	0.151901193074364	0.200945735254528	0.132770433426861	0.173155827166724	0.22309701736023	0.153674644223751	0.197928326615224	0.248934122526316	0.178565653856863	0.00253325413713592	0.00259639291011434	0.00265702397128533
107	0.493409446652229	0.12	0.0488877661490007	0.0281779028879996	0.0695976294100017	0.128895225049151	0.438384957329293	0.26045138930314	0.616318525355447	7.64	6.03	10.35	0.032048724069951	0.0539435730078265	0.075838421945702	0.0327233430907972	0.0550790740756398	0.0774348050604825	0.0335501449459117	0.0564309608541407	0.0794289237526258	0.0488877661490007	8.3982313781591	0.0440338304827974	1.06675879904944	0.151901193074364	0.200945735254528	0.132770433426861	0.173155827166724	0.22309701736023	0.153674644223751	0.197928326615224	0.248934122526316	0.178565653856863	0.00253325413713592	0.00259639291011434	0.00265702397128533
107	0.493409446652229	0.12	0.0491272368854419	0.0283063790378536	0.0699480947330302	0.129252682920547	0.472067825896017	0.280767305013099	0.663368346778935	7.92	5.85	10.1	0.0333752584730794	0.0561154572658277	0.0788556560585761	0.0340052357626991	0.0571746689481167	0.0803441021335343	0.0348774048962269	0.0586669691168935	0.0822778719372926	0.0491272368854419	8.59976789077547	0.045168526272717	1.07851174845355	0.151901193074364	0.200945735254528	0.132770433426861	0.173155827166724	0.22309701736023	0.153674644223751	0.197928326615224	0.248934122526316	0.178565653856863	0.00253325413713592	0.00259639291011434	0.00265702397128533
107	0.493409446652229	0.12	0.0492458595162738	0.0288186183197946	0.0696731007127529	0.133935391650214	0.461601806102868	0.278336426512416	0.644867185693321	8.27	6.13	10.5	0.0317801761515715	0.0527052347895913	0.0736302934276111	0.0323026895496614	0.0535717872969057	0.0748408850441499	0.0331072322506344	0.0548916882972889	0.0768057741226285	0.0492458595162738	8.71677147916789	-0.00679432624385111	1.03140154848344	0.151901193074364	0.200945735254528	0.132770433426861	0.173155827166724	0.22309701736023	0.153674644223751	0.197928326615224	0.248934122526316	0.178565653856863	0.00253325413713592	0.00259639291011434	0.00265702397128533
107	0.493409446652229	0.12	0.0493871653852656	0.0288028818711983	0.0699714488993329	0.126376597223754	0.413202133836688	0.243582227860625	0.58282203981275	7.69	5.31	10.75	0.0297876617824283	0.0505304739126846	0.0712732860429409	0.0304028830571057	0.0515741081125652	0.0727453331680246	0.0308110444841319	0.0522298361631171	0.0737013020310087	0.0493871653852656	8.45282453512016	0.0416719954613978	1.05708057909767	0.151901193074364	0.200945735254528	0.132770433426861	0.173155827166724	0.22309701736023	0.153674644223751	0.197928326615224	0.248934122526316	0.178565653856863	0.00253325413713592	0.00259639291011434	0.00265702397128533
107	0.493409446652229	0.12	0.0494009972494687	0.0287226120520134	0.0700793824469239	0.138628129100159	0.445706874931357	0.272244832317442	0.619168917545272	7.48	5.76	10.09	0.0341672527959157	0.0559370745039542	0.0777068962119928	0.0349301366645104	0.0571860333257343	0.0794419299869582	0.0357994030954782	0.0585916475808004	0.0813720870463613	0.0494009972494687	8.28266182846533	-0.0305423541099212	0.978357859725589	0.151901193074364	0.200945735254528	0.132770433426861	0.173155827166724	0.22309701736023	0.153674644223751	0.197928326615224	0.248934122526316	0.178565653856863	0.00253325413713592	0.00259639291011434	0.00265702397128533
107	0.493409446652229	0.12	0.0495400208220861	0.0286812315009394	0.0703988101432328	0.132914162524423	0.499940924901052	0.300575626247256	0.699306223554847	8.49	6.53	11.11	0.0334802425998338	0.0556869619145485	0.0778936812292632	0.0339823437256288	0.0565220958352787	0.0790618479449285	0.03488309041089	0.0579399181950976	0.0811358786968152	0.0495400208220861	9.13206258690516	0.0100577989988607	1.07412330016677	0.151901193074364	0.200945735254528	0.132770433426861	0.173155827166724	0.22309701736023	0.153674644223751	0.197928326615224	0.248934122526316	0.178565653856863	0.00253325413713592	0.00259639291011434	0.00265702397128533
107	0.493409446652229	0.12	0.0496572523622344	0.0290997041216409	0.070214800602828	0.144415895995852	0.475489390749082	0.294792721703958	0.656186059794207	8.34	6.02	11	0.033381915832529	0.0538437541113596	0.0743055923901903	0.0339145115341057	0.0547028106178924	0.075491109701679	0.0346242781939508	0.0557899424987907	0.0770451448582505	0.0496572523622344	8.93101666236246	0.0264526556423038	1.07405645109577	0.151901193074364	0.200945735254528	0.132770433426861	0.173155827166724	0.22309701736023	0.153674644223751	0.197928326615224	0.248934122526316	0.178565653856863	0.00253325413713592	0.00259639291011434	0.00265702397128533
107	0.493409446652229	0.12	0.0496750391690215	0.0290757933366509	0.070274285001392	0.130739773541559	0.474250461636118	0.283324817716231	0.665176105556005	8.01	5.72	11.09	0.0333441490858638	0.0558139531308999	0.0782837571759359	0.0339530568912983	0.056833188968229	0.0797133210451597	0.0345497055256258	0.057818286826898	0.0810747270726379	0.0496750391690215	8.90697811617893	0.0434593339623102	1.09328021894692	0.151901193074364	0.200945735254528	0.132770433426861	0.173155827166724	0.22309701736023	0.153674644223751	0.197928326615224	0.248934122526316	0.178565653856863	0.00253325413713592	0.00259639291011434	0.00265702397128533
107	0.493409446652229	0.12	0.0497828613811961	0.0288241455745742	0.070741577187818	0.143862386853587	0.496617447476777	0.307467775289136	0.685767119664419	7.76	5.83	10.17	0.0372906007797886	0.0602312322217154	0.0831718636636421	0.0380412368531875	0.0614436486136603	0.084846060374133	0.0389549972522012	0.062931264300187	0.0869276483165683	0.0497828613811961	8.61122251348411	-0.0649735236272771	0.971091934413802	0.151901193074364	0.200945735254528	0.132770433426861	0.173155827166724	0.22309701736023	0.153674644223751	0.197928326615224	0.248934122526316	0.178565653856863	0.00253325413713592	0.00259639291011434	0.00265702397128533
107	0.493409446652229	0.12	0.049814249218032	0.0285624442118984	0.0710660542241656	0.141642785559699	0.502759432462539	0.309525901340565	0.695992963584513	8.03	5.84	10.53	0.0363091266072602	0.0589765050589136	0.081643883510567	0.0369649578150226	0.0600417642969217	0.0831185707788208	0.0377682827646551	0.0613548463992629	0.0849498666280907	0.049814249218032	8.79758487833515	0.0175002115815532	1.05989144725454	0.151901193074364	0.200945735254528	0.132770433426861	0.173155827166724	0.22309701736023	0.153674644223751	0.197928326615224	0.248934122526316	0.178565653856863	0.00253325413713592	0.00259639291011434	0.00265702397128533
107	0.493409446652229	0.12	0.0498874911463198	0.028389543895375	0.0713854383972645	0.157858315403701	0.493804546244843	0.315731004758747	0.671878087730938	8.45	6.23	11.02	0.0353104886679979	0.0552257446103773	0.0751410005527566	0.0358482559112789	0.0560668147161042	0.0762853735209295	0.0366618776738408	0.0574092650021384	0.0781211170084226	0.0498874911463198	8.93880001160061	-0.0189593709481523	1.03102158730035	0.151901193074364	0.200945735254528	0.132770433426861	0.173155827166724	0.22309701736023	0.153674644223751	0.197928326615224	0.248934122526316	0.178565653856863	0.00253325413713592	0.00259639291011434	0.00265702397128533
107	0.493409446652229	0.12	0.0500055656047655	0.0287873021601025	0.0712238290494284	0.150315987533186	0.496213858994436	0.312017734895804	0.680409983093069	7.63	5.79	10.38	0.0384125977331482	0.061089038293069	0.0837654788529897	0.0392223679398636	0.0623768471392783	0.0855313263386929	0.0401162036102506	0.0637697445678448	0.0874304724436618	0.0500055656047655	8.5043516128332	0.0386130438160363	1.06545059516398	0.151901193074364	0.200945735254528	0.132770433426861	0.173155827166724	0.22309701736023	0.153674644223751	0.197928326615224	0.248934122526316	0.178565653856863	0.00253325413713592	0.00259639291011434	0.00265702397128533
107	0.493409446652229	0.12	0.0500884254517942	0.0293124472355432	0.0708644036680451	0.128038758606347	0.463612583487777	0.274718419714018	0.652506747261535	7.8	5.97	10.46	0.0331477312997756	0.0559398432789669	0.0787319552581582	0.0338042437974331	0.0570477684608598	0.0802912931242866	0.0346018250412225	0.0584088617615634	0.0821604517288509	0.0500884254517942	8.64827982742396	-0.0425782076327849	0.99321253384364	0.151901193074364	0.200945735254528	0.132770433426861	0.173155827166724	0.22309701736023	0.153674644223751	0.197928326615224	0.248934122526316	0.178565653856863	0.00253325413713592	0.00259639291011434	0.00265702397128533
107	0.493409446652229	0.12	0.050171592355383	0.0291064329194901	0.0712367517912759	0.150315080952665	0.525204014189339	0.330245962613443	0.720162065765235	7.54	5.96	10.44	0.0411202194356772	0.0653952107122142	0.0896702019887513	0.0420171541832447	0.0668216436840528	0.0916261331848608	0.0430118585246322	0.0684459373602295	0.0937371729765958	0.050171592355383	8.52461702482035	-0.0323335554679625	0.995127713699073	0.151901193074364	0.200945735254528	0.132770433426861	0.173155827166724	0.22309701736023	0.153674644223751	0.197928326615224	0.248934122526316	0.178565653856863	0.00253325413713592	0.00259639291011434	0.00265702397128533
107	0.493409446652229	0.12	0.0504882707620016	0.0289244952276468	0.0720520462963564	0.133923767961504	0.470854895990593	0.283906483147266	0.65780330883392	7.32	5.61	9.92	0.0363525077636598	0.0602901211423783	0.0842277345210967	0.0372124489321526	0.0617163214353764	0.0862201939386002	0.038098239127612	0.0631663458090905	0.088281012350217	0.0504882707620016	8.3808423526784	0.0295828966795569	1.04444531711349	0.151901193074364	0.200945735254528	0.132770433426861	0.173155827166724	0.22309701736023	0.153674644223751	0.197928326615224	0.248934122526316	0.178565653856863	0.00253325413713592	0.00259639291011434	0.00265702397128533
107	0.493409446652229	0.12	0.0504920242642942	0.0293765325433789	0.0716075159852094	0.1221145900379	0.454653218054006	0.264326013597953	0.644980422510059	7.91	6.17	10.64	0.0314535489298104	0.0541015885856351	0.0767496282414597	0.0320492740567601	0.0551262639187836	0.0782032537808071	0.0328745276393676	0.0565618849107523	0.0801166318728868	0.0504920242642942	8.76559452500035	-0.0222609357580349	1.019761320317	0.151901193074364	0.200945735254528	0.132770433426861	0.173155827166724	0.22309701736023	0.153674644223751	0.197928326615224	0.248934122526316	0.178565653856863	0.00253325413713592	0.00259639291011434	0.00265702397128533
107	0.493409446652229	0.12	0.0505559848060021	0.0295120853739191	0.0715998842380851	0.116873688614972	0.463463740893206	0.26455482018033	0.662372661606081	8.33	6.1	11.16	0.0300079303939247	0.0525697761520706	0.0751316219102166	0.0304896375304647	0.0534136609520665	0.0763376843736682	0.0311492623194796	0.054551209087168	0.0779785568149235	0.0505559848060021	9.14293664544692	0.00609508803733025	1.06417791705841	0.151901193074364	0.200945735254528	0.132770433426861	0.173155827166724	0.22309701736023	0.153674644223751	0.197928326615224	0.248934122526316	0.178565653856863	0.00253325413713592	0.00259639291011434	0.00265702397128533
107	0.493409446652229	0.12	0.0506963967916188	0.0289425668756355	0.0724502267076021	0.128145180493925	0.478841495948759	0.283835399799225	0.673847592098292	8.65	6.2	11.28	0.0310655918950391	0.0524088767858998	0.0737521616767604	0.0315003836288966	0.0531423875615596	0.0747843914942227	0.0321716499961521	0.0543062479120178	0.0763417518906861	0.0506963967916188	9.12632351767756	0.0489081353384817	1.11240150505424	0.151901193074364	0.200945735254528	0.132770433426861	0.173155827166724	0.22309701736023	0.153674644223751	0.197928326615224	0.248934122526316	0.178565653856863	0.00253325413713592	0.00259639291011434	0.00265702397128533
107	0.493409446652229	0.12	0.0507153321694988	0.0297656265981202	0.0716650377408774	0.141122649076338	0.474526514621157	0.291753043129145	0.657299986113169	8.24	6.22	10.98	0.0334142068155234	0.0543470838519487	0.0752799608883739	0.0339696447882352	0.0552504850382818	0.0765313252883284	0.0347919052496308	0.0565319933852329	0.0784105229890037	0.0507153321694988	8.9279045348858	-0.008777836979322	1.03383014512822	0.151901193074364	0.200945735254528	0.132770433426861	0.173155827166724	0.22309701736023	0.153674644223751	0.197928326615224	0.248934122526316	0.178565653856863	0.00253325413713592	0.00259639291011434	0.00265702397128533
107	0.493409446652229	0.12	0.0514215376065448	0.0298054310134542	0.0730376441996354	0.124769267738803	0.478956053113065	0.280899783843691	0.677012322382438	8.34	6.29	10.62	0.0318139323176111	0.0542452373880365	0.0766765424584619	0.0323218182107598	0.0551112224717048	0.0779006267326499	0.0331834463514943	0.0564786256440129	0.079841314855716	0.0514215376065448	8.80420576807635	0.00540064881207181	1.05446624104039	0.151901193074364	0.200945735254528	0.132770433426861	0.173155827166724	0.22309701736023	0.153674644223751	0.197928326615224	0.248934122526316	0.178565653856863	0.00253325413713592	0.00259639291011434	0.00265702397128533
107	0.493409446652229	0.12	0.0516591550482085	0.0298063785714908	0.0735119315249261	0.149289075768899	0.510448613464328	0.320203075230265	0.700694151698392	7.46	5.63	10.33	0.0402693472610711	0.0641949876956848	0.0881206281302985	0.0411739418442819	0.0656370383393747	0.0901001348344675	0.041991885853223	0.0669747351433874	0.091907770145826	0.0516591550482085	8.2782289309749	0.0391392380287828	1.05436266301841	0.151901193074364	0.200945735254528	0.132770433426861	0.173155827166724	0.22309701736023	0.153674644223751	0.197928326615224	0.248934122526316	0.178565653856863	0.00253325413713592	0.00259639291011434	0.00265702397128533
107	0.493409446652229	0.12	0.0517583167956347	0.0303014018780574	0.0732152317132121	0.170897512654054	0.516656117869343	0.338982364871824	0.694329870866861	7.96	5.96	10.48	0.0401057442481398	0.0611267141738762	0.0821476840996126	0.0408511095509529	0.0622627542268494	0.0836743989027458	0.0418205806804951	0.0637593251226352	0.0856537181971568	0.0517583167956347	8.68410675459732	0.00630467753361491	1.04036603752168	0.151901193074364	0.200945735254528	0.132770433426861	0.173155827166724	0.22309701736023	0.153674644223751	0.197928326615224	0.248934122526316	0.178565653856863	0.00253325413713592	0.00259639291011434	0.00265702397128533
107	0.493409446652229	0.12	0.0517803998770843	0.0300794373997299	0.0734813623544387	0.125589383473305	0.46470658473579	0.273260920733618	0.656152248737962	8.54	6.42	11.02	0.0302569845269406	0.0514549241295459	0.0726528637321513	0.0307004033813936	0.0522090007128609	0.0737175980443283	0.0314877621763949	0.0535607699202955	0.0753823821537792	0.0517803998770843	9.0102610426742	0.0118631917224999	1.06963672802031	0.151901193074364	0.200945735254528	0.132770433426861	0.173155827166724	0.22309701736023	0.153674644223751	0.197928326615224	0.248934122526316	0.178565653856863	0.00253325413713592	0.00259639291011434	0.00265702397128533
107	0.493409446652229	0.12	0.0520147830668937	0.030434357372365	0.0735952087614223	0.124306555320603	0.464591134865871	0.272066896723877	0.657115373007866	8.32	6.04	10.7	0.0308756736510124	0.0527244013660014	0.0745731290809904	0.0313722305064031	0.0535723395596932	0.0757724486129834	0.0321092365404184	0.0548148854622922	0.0774732453638535	0.0520147830668937	8.70904181512505	-0.00584679748154362	1.03539971673426	0.151901193074364	0.200945735254528	0.132770433426861	0.173155827166724	0.22309701736023	0.153674644223751	0.197928326615224	0.248934122526316	0.178565653856863	0.00253325413713592	0.00259639291011434	0.00265702397128533
107	0.493409446652229	0.12	0.0522016808523102	0.0300986477287884	0.074304713975832	0.12768524746045	0.44547239214433	0.263681340069562	0.627263444219099	7.93	5.73	10.54	0.0313245275992126	0.0529207422820706	0.0745169569649287	0.0319145806520456	0.0539175983541319	0.0759206160562183	0.0325797283160433	0.0550580178107339	0.077470061524963	0.0522016808523102	8.52478802660043	-0.0675613599449015	0.957785665854176	0.151901193074364	0.200945735254528	0.132770433426861	0.173155827166724	0.22309701736023	0.153674644223751	0.197928326615224	0.248934122526316	0.178565653856863	0.00253325413713592	0.00259639291011434	0.00265702397128533
107	0.493409446652229	0.12	0.0523687826252936	0.0298993595248841	0.074838205725703	0.132258539527948	0.461757228784301	0.277093127213159	0.646421330355442	7.95	5.83	10.04	0.0328345276305275	0.0547165519390549	0.0765985762475822	0.0334478981616623	0.0557386930492415	0.0780294879368207	0.0342662977935106	0.0571752411943304	0.080035506769321	0.0523687826252936	8.39628251132165	0.0352505537990843	1.05451925144229	0.151901193074364	0.200945735254528	0.132770433426861	0.173155827166724	0.22309701736023	0.153674644223751	0.197928326615224	0.248934122526316	0.178565653856863	0.00253325413713592	0.00259639291011434	0.00265702397128533
107	0.493409446652229	0.12	0.0525049492252113	0.0300054745727854	0.0750044238776372	0.145163610470525	0.494210668302915	0.306965682064747	0.681455654541082	8.32	6.07	10.71	0.0348448893892509	0.056099808800029	0.0773547282108071	0.0354057925978287	0.0570028555109835	0.0785999184241383	0.0362609624546394	0.0583034643565327	0.0804278599613757	0.0525049492252113	8.73046599156567	0.0024502601445448	1.04227984944352	0.151901193074364	0.200945735254528	0.132770433426861	0.173155827166724	0.22309701736023	0.153674644223751	0.197928326615224	0.248934122526316	0.178565653856863	0.00253325413713592	0.00259639291011434	0.00265702397128533
107	0.493409446652229	0.12	0.0529743839121729	0.0310845858591627	0.074864181965183	0.149754645083489	0.494019462901271	0.310233853114821	0.677805072687721	8.25	6.05	10.1	0.0354972855873308	0.0565262294370427	0.0775551732867546	0.0360853639854749	0.05746269130759	0.0788400186297051	0.0371052684696936	0.0589781363475744	0.0810162571003672	0.0529743839121729	8.5131451881942	0.0461572784652938	1.07599825882071	0.151901193074364	0.200945735254528	0.132770433426861	0.173155827166724	0.22309701736023	0.153674644223751	0.197928326615224	0.248934122526316	0.178565653856863	0.00253325413713592	0.00259639291011434	0.00265702397128533
107	0.493409446652229	0.12	0.0534526237246387	0.0306282531695478	0.0762769942797295	0.135302276728896	0.509960689669332	0.308680159907938	0.711241219430726	8.5	6.29	11.2	0.0343305203502736	0.0567163624631851	0.0791022045760967	0.0348423571281283	0.0575619517498784	0.0802815463716286	0.0356463514013938	0.0588275709276785	0.082165249925828	0.0534526237246387	9.12790626402964	-0.0090350606626927	1.05338529935479	0.151901193074364	0.200945735254528	0.132770433426861	0.173155827166724	0.22309701736023	0.153674644223751	0.197928326615224	0.248934122526316	0.178565653856863	0.00253325413713592	0.00259639291011434	0.00265702397128533
107	0.493409446652229	0.12	0.0534555729099057	0.0307075824555983	0.0762035633642131	0.125249695163308	0.465642417231339	0.27351395396174	0.657770880500937	8.14	6.3	10.58	0.0316758497002476	0.053926386601625	0.0761769235030025	0.0322234302707753	0.0548586123136818	0.0774937943565882	0.0331062366477453	0.056309620048693	0.0795408539106353	0.0534555729099057	8.69312830021447	0.0124837881187572	1.05707243651132	0.151901193074364	0.200945735254528	0.132770433426861	0.173155827166724	0.22309701736023	0.153674644223751	0.197928326615224	0.248934122526316	0.178565653856863	0.00253325413713592	0.00259639291011434	0.00265702397128533
107	0.493409446652229	0.12	0.0536054873658037	0.0307007168429196	0.0765102578886879	0.142458652656897	0.521067201745213	0.321466383411328	0.720668020079098	7.85	6.08	9.98	0.038560837901129	0.0625035429486342	0.0864462479961394	0.0393103668835337	0.0637184599341804	0.0881265529848271	0.0403763827216053	0.0654666298994404	0.0906255232994384	0.0536054873658037	8.53788616860825	0.0614546689394474	1.08929679249514	0.151901193074364	0.200945735254528	0.132770433426861	0.173155827166724	0.22309701736023	0.153674644223751	0.197928326615224	0.248934122526316	0.178565653856863	0.00253325413713592	0.00259639291011434	0.00265702397128533
107	0.493409446652229	0.12	0.0536415987914644	0.0313628609423453	0.0759203366405836	0.144137626999041	0.484634280656074	0.300254677813364	0.669013883498784	8.07	5.88	10.47	0.0350847827694478	0.0566295538949607	0.0781743250204737	0.0357102060406197	0.0576390354435492	0.0795678648464787	0.0365479064127271	0.0589647678221808	0.0814425312029702	0.0536415987914644	8.48801726636598	0.00344505915065949	1.03183081965805	0.151901193074364	0.200945735254528	0.132770433426861	0.173155827166724	0.22309701736023	0.153674644223751	0.197928326615224	0.248934122526316	0.178565653856863	0.00253325413713592	0.00259639291011434	0.00265702397128533
107	0.493409446652229	0.12	0.0543376897307745	0.0312244064817181	0.0774509729798309	0.107106790156287	0.45902177991938	0.252098186266177	0.665945373572582	7.62	5.95	9.55	0.0310731727109634	0.0565782057252442	0.082083238739525	0.0317306163712043	0.0577752827990232	0.0838199492268421	0.032664856570267	0.0594929155913178	0.0862676717813276	0.0543376897307745	8.2962296586288	-8.26310835553487e-05	1.01669500547078	0.151901193074364	0.200945735254528	0.132770433426861	0.173155827166724	0.22309701736023	0.153674644223751	0.197928326615224	0.248934122526316	0.178565653856863	0.00253325413713592	0.00259639291011434	0.00265702397128533
107	0.493409446652229	0.12	0.0549231369209553	0.0311867398566472	0.0786595339852635	0.125694571374392	0.498768137526793	0.293388449276269	0.704147825777317	8.08	6.25	11.02	0.0342163235852747	0.0581686567066291	0.0821209898279834	0.0348222640081294	0.0591987714807619	0.0835752789533945	0.0356074697046867	0.0605680435539397	0.0856096581007114	0.0549231369209553	8.8385098693932	0.0346350608362277	1.08357095569356	0.151901193074364	0.200945735254528	0.132770433426861	0.173155827166724	0.22309701736023	0.153674644223751	0.197928326615224	0.248934122526316	0.178565653856863	0.00253325413713592	0.00259639291011434	0.00265702397128533
107	0.493409446652229	0.12	0.0575472862641594	0.0326433991555586	0.0824511733727601	0.119893136087371	0.482333662555556	0.278299176580473	0.686368148530639	7.44	5.55	9.96	0.0350913088444748	0.0608184319004964	0.0865455549565181	0.0358856333144702	0.0621951137706262	0.0885045942267822	0.0366922637475926	0.0636046925252913	0.0904863946772383	0.0575472862641594	8.02620269001513	0.00863389287087466	1.00928178534341	0.151901193074364	0.200945735254528	0.132770433426861	0.173155827166724	0.22309701736023	0.153674644223751	0.197928326615224	0.248934122526316	0.178565653856863	0.00253325413713592	0.00259639291011434	0.00265702397128533
107	0.493409446652229	0.12	0.0622153089426918	0.0356267998558137	0.08880381802957	0.116685720953714	0.49666860655972	0.283314532595042	0.710022680524398	7.81	5.51	9.89	0.0341474940601082	0.0598627544340697	0.0855780148080311	0.0348214597034388	0.0610442595756382	0.0872670594478376	0.0356002684973674	0.0623800906385012	0.0892169100097358	0.0622153089426918	8.12525014164686	-0.0659979467446566	0.943257158886709	0.151901193074364	0.200945735254528	0.132770433426861	0.173155827166724	0.22309701736023	0.153674644223751	0.197928326615224	0.248934122526316	0.178565653856863	0.00253325413713592	0.00259639291011434	0.00265702397128533
107	0.493409446652229	0.13	0.0357509483637942	0.0210189701839577	0.0504829265436307	0.17915989462942	0.468708139891484	0.31207024354063	0.625346036242338	8.02	6.04	10.51	0.0366524465638202	0.05504946532707	0.0734464840903197	0.0373172131475385	0.0560478992225339	0.0747785852975292	0.0382185559522697	0.057481424614258	0.0765937851483437	0.0357509483637942	9.02183610413246	-0.0409536840917475	1.00345495643456	0.151901193074364	0.200945735254528	0.132770433426861	0.173155827166724	0.22309701736023	0.153674644223751	0.197928326615224	0.248934122526316	0.178565653856863	0.00253325413713592	0.00259639291011434	0.00265702397128533
107	0.493409446652229	0.13	0.0368797683834885	0.0220324775979026	0.0517270591690744	0.14960639484356	0.467191908408647	0.293285459160231	0.641098357657062	8.04	5.81	10.65	0.0343681435562335	0.0547470666376505	0.0751259897190674	0.0349867334168215	0.0557324553381944	0.0764781772595673	0.0357440092779895	0.0569352365078513	0.0780276810673099	0.0368797683834885	9.28024282541834	-0.0570551476568436	1.00139378915997	0.151901193074364	0.200945735254528	0.132770433426861	0.173155827166724	0.22309701736023	0.153674644223751	0.197928326615224	0.248934122526316	0.178565653856863	0.00253325413713592	0.00259639291011434	0.00265702397128533
107	0.493409446652229	0.13	0.0371240950928373	0.0218937554599183	0.0523544347257563	0.125542756516481	0.356955674685727	0.209869039910966	0.504042309460488	7.68	5.85	11.13	0.0256837678007997	0.043684226447576	0.0616846850943524	0.026215432915328	0.0445885088502773	0.0629615847852267	0.0267015603066838	0.0453927736393012	0.0641324218702631	0.0371240950928373	8.86947926128149	0.0303399506154803	1.06658499113762	0.151901193074364	0.200945735254528	0.132770433426861	0.173155827166724	0.22309701736023	0.153674644223751	0.197928326615224	0.248934122526316	0.178565653856863	0.00253325413713592	0.00259639291011434	0.00265702397128533
107	0.493409446652229	0.13	0.0374519194951806	0.0225932935513632	0.0523105454389981	0.14866688376736	0.455409903975297	0.285260443114544	0.62555936483605	7.55	5.92	10.42	0.0354769574525892	0.056637918704809	0.0777988799570289	0.0362480786309785	0.0578689909767629	0.0794899033225474	0.037114611672321	0.0591736059808225	0.0814478224987822	0.0374519194951806	8.73506355115152	-0.0354735273150722	0.991249409957296	0.151901193074364	0.200945735254528	0.132770433426861	0.173155827166724	0.22309701736023	0.153674644223751	0.197928326615224	0.248934122526316	0.178565653856863	0.00253325413713592	0.00259639291011434	0.00265702397128533
107	0.493409446652229	0.13	0.0378848385162383	0.0223237765737294	0.0534459004587471	0.150465372811483	0.399698105174898	0.251415635408463	0.547980574941333	8.9	6.28	12.18	0.0267856106178315	0.0425835003956939	0.0583813901735562	0.0271202979161523	0.0431155829718136	0.059110868027475	0.0275469709348605	0.0438307232427403	0.0600803450254108	0.0378848385162383	9.78580445330151	0.00732317634050265	1.09000097123318	0.151901193074364	0.200945735254528	0.132770433426861	0.173155827166724	0.22309701736023	0.153674644223751	0.197928326615224	0.248934122526316	0.178565653856863	0.00253325413713592	0.00259639291011434	0.00265702397128533
107	0.493409446652229	0.13	0.0381254487230477	0.0224612202960257	0.0537896771500698	0.175150682186618	0.446704085008603	0.295352567838337	0.59805560217887	7.92	5.73	11	0.0351272471852612	0.0531279782925469	0.0711287093998326	0.0357914198003143	0.0541325018775847	0.072473583954855	0.0364010072140558	0.0550985099767232	0.073680738795374	0.0381254487230477	9.05113292191596	0.0351224127351167	1.07572237298351	0.151901193074364	0.200945735254528	0.132770433426861	0.173155827166724	0.22309701736023	0.153674644223751	0.197928326615224	0.248934122526316	0.178565653856863	0.00253325413713592	0.00259639291011434	0.00265702397128533
107	0.493409446652229	0.13	0.0386433459147649	0.0229479313523773	0.0543387604771526	0.170951688861776	0.445640731692985	0.292417872624729	0.59886359076124	7.72	5.8	11.05	0.0356339030452688	0.0543055678629799	0.0729772326806911	0.0363618841781588	0.0554150008870556	0.0744681175959523	0.0370314371345782	0.0564423460033139	0.075835199436427	0.0386433459147649	9.00639861191645	-0.000244048200262335	1.04322650005948	0.151901193074364	0.200945735254528	0.132770433426861	0.173155827166724	0.22309701736023	0.153674644223751	0.197928326615224	0.248934122526316	0.178565653856863	0.00253325413713592	0.00259639291011434	0.00265702397128533
107	0.493409446652229	0.13	0.0394053007825102	0.0233835460512898	0.0554270555137305	0.194243732635441	0.483737673862174	0.329913811425831	0.637561536298517	8.34	5.87	11.41	0.0373797951735381	0.0548083000482595	0.0722368049229808	0.0379773962148616	0.0556845353788692	0.0733916745428768	0.0386224772973217	0.0565160139632202	0.0746205674868849	0.0394053007825102	9.22228737115616	-0.0158974148956807	1.03853405554106	0.151901193074364	0.200945735254528	0.132770433426861	0.173155827166724	0.22309701736023	0.153674644223751	0.197928326615224	0.248934122526316	0.178565653856863	0.00253325413713592	0.00259639291011434	0.00265702397128533
107	0.493409446652229	0.13	0.0395896069114404	0.0232370905767592	0.0559421232461216	0.110913836266672	0.380947484079817	0.212552312939132	0.549342655220501	8.08	6.04	10.38	0.0248132869969265	0.0444716838058425	0.0641300806147585	0.0252541887114967	0.0452618911508931	0.0652695935902895	0.025902948401586	0.0464124995472752	0.0668399623249909	0.0395896069114404	9.11312351848032	-0.00764375008129803	1.04894459524274	0.151901193074364	0.200945735254528	0.132770433426861	0.173155827166724	0.22309701736023	0.153674644223751	0.197928326615224	0.248934122526316	0.178565653856863	0.00253325413713592	0.00259639291011434	0.00265702397128533
107	0.493409446652229	0.13	0.0401611675744309	0.0238514464953694	0.0564708886534924	0.160115862249091	0.475273089378464	0.305323078574159	0.645223100182769	8.03	5.93	10.42	0.0358190488631772	0.0557567744020553	0.0756944999409333	0.0364662068901647	0.0567641558166498	0.0770621047431349	0.0373437412217173	0.0581113913214949	0.0789252485095915	0.0401611675744309	8.97632499365121	0.0744974380134328	1.12057937332077	0.151901193074364	0.200945735254528	0.132770433426861	0.173155827166724	0.22309701736023	0.153674644223751	0.197928326615224	0.248934122526316	0.178565653856863	0.00253325413713592	0.00259639291011434	0.00265702397128533
107	0.493409446652229	0.13	0.0403293734292474	0.0241986098396987	0.056460137018796	0.160191043017191	0.427956221262084	0.27496872320164	0.580943719322528	7.69	5.45	11.49	0.0336029208050637	0.0522989627462414	0.0709950046874191	0.0342954775364883	0.0533768451989768	0.0724582128614652	0.034630123705574	0.0539365439669396	0.0732119731173122	0.0403293734292474	8.95133051361652	-0.0400937880029411	0.991903229434968	0.151901193074364	0.200945735254528	0.132770433426861	0.173155827166724	0.22309701736023	0.153674644223751	0.197928326615224	0.248934122526316	0.178565653856863	0.00253325413713592	0.00259639291011434	0.00265702397128533
107	0.493409446652229	0.13	0.0403297108729173	0.0236907958951102	0.0569686258507244	0.0968114524232074	0.339161142211433	0.177421158914977	0.500901125507888	7.56	5.76	10.87	0.0220360881021718	0.0421245405920604	0.062212993081949	0.0225131676973912	0.0430365336228235	0.0635598995482558	0.0228942960558925	0.0438434855659963	0.0647587180544037	0.0403297108729173	8.71857768124765	-0.0253365757222057	1.00301872571955	0.151901193074364	0.200945735254528	0.132770433426861	0.173155827166724	0.22309701736023	0.153674644223751	0.197928326615224	0.248934122526316	0.178565653856863	0.00253325413713592	0.00259639291011434	0.00265702397128533
107	0.493409446652229	0.13	0.0403328978801667	0.0241899557124577	0.0564758400478758	0.186534715533312	0.460868086041835	0.31060518331156	0.61113098877211	8.71	6.07	11.65	0.0337716538046895	0.050109522595515	0.0664473913863406	0.0342317563334277	0.0507922110475937	0.0673526657617598	0.0348501476220349	0.0516863675286003	0.0685717859617993	0.0403328978801667	9.34500240648949	0.017742477462294	1.07100522812332	0.151901193074364	0.200945735254528	0.132770433426861	0.173155827166724	0.22309701736023	0.153674644223751	0.197928326615224	0.248934122526316	0.178565653856863	0.00253325413713592	0.00259639291011434	0.00265702397128533
107	0.493409446652229	0.13	0.0406521407573898	0.023966448195487	0.0573378333192927	0.15570782568608	0.414448080156329	0.263771152740229	0.56512500757243	7.57	5.29	10.33	0.0327132485862967	0.0514004011864777	0.0700875537866587	0.0334184039803437	0.0525083703341216	0.0715983366878996	0.0339516823385438	0.0533470648065986	0.0728237843733605	0.0406521407573898	8.43977980727053	0.0518801707761173	1.05857289939195	0.151901193074364	0.200945735254528	0.132770433426861	0.173155827166724	0.22309701736023	0.153674644223751	0.197928326615224	0.248934122526316	0.178565653856863	0.00253325413713592	0.00259639291011434	0.00265702397128533
107	0.493409446652229	0.13	0.0408867241369346	0.0246806596133847	0.0570927886604845	0.161593464886938	0.445915948759828	0.287333946086325	0.604497951433331	7.68	5.52	11.52	0.0351550110369622	0.0545573550000931	0.0739596989632239	0.0358821672993982	0.055685834871954	0.0754895024445097	0.0362548364326358	0.0562861901957177	0.0763869516227232	0.0408867241369346	8.9072086356109	-0.0110558360595604	1.02346512824023	0.151901193074364	0.200945735254528	0.132770433426861	0.173155827166724	0.22309701736023	0.153674644223751	0.197928326615224	0.248934122526316	0.178565653856863	0.00253325413713592	0.00259639291011434	0.00265702397128533
107	0.493409446652229	0.13	0.0410050217935961	0.0243148947940326	0.0576951487931596	0.16189550257316	0.458419849513699	0.295572546946162	0.621267152081236	7.85	5.79	10.7	0.0354444203816248	0.0549727165980822	0.0745010128145396	0.0361327269039857	0.0560402493431226	0.0759477717822594	0.0368790177826685	0.0571954853434362	0.0875841498813001	0.0410050217935961	8.91695002156086	0.0171282180142638	1.05459947411595	0.151901193074364	0.200945735254528	0.132770433426861	0.173155827166724	0.22309701736023	0.153674644223751	0.197928326615224	0.248934122526316	0.178565653856863	0.00253325413713592	0.00259639291011434	0.00265702397128533
107	0.493409446652229	0.13	0.0410175977807236	0.0245238303935918	0.0575113651678555	0.144602358887295	0.41348671975892	0.256470917530214	0.570502521987627	8.17	5.79	11.39	0.0296100517772143	0.0477378226707118	0.0658655935642094	0.0301164128180013	0.0485541864432011	0.0669919600684009	0.0305899797360979	0.0492734628667337	0.0680164784230559	0.0410175977807236	9.20023049504881	0.00719234371390953	1.06194076952765	0.151901193074364	0.200945735254528	0.132770433426861	0.173155827166724	0.22309701736023	0.153674644223751	0.197928326615224	0.248934122526316	0.178565653856863	0.00253325413713592	0.00259639291011434	0.00265702397128533
107	0.493409446652229	0.13	0.0411027452615225	0.0244436201257553	0.0577618703972898	0.125966471220921	0.399749440640755	0.235346382788946	0.564152498492565	8.21	5.99	10.53	0.0270559627642402	0.0459561173315391	0.064856271898838	0.0275117815770795	0.0467303519439719	0.0659489223108642	0.0281728100251713	0.0477974167433785	0.0675531874327681	0.0411027452615225	8.85020816010331	-0.00566107134234873	1.03472949582375	0.151901193074364	0.200945735254528	0.132770433426861	0.173155827166724	0.22309701736023	0.153674644223751	0.197928326615224	0.248934122526316	0.178565653856863	0.00253325413713592	0.00259639291011434	0.00265702397128533
107	0.493409446652229	0.13	0.0413963743611129	0.0248119161925026	0.0579808325297232	0.130840128493542	0.397354470125426	0.237456512276099	0.557252427974754	7.86	5.68	10.59	0.0284440899471062	0.0475977103377594	0.0667513307284126	0.0289945130457013	0.0485187761640473	0.0680430392823934	0.0295547801376415	0.0494839229711943	0.0694330602083952	0.0413963743611129	8.79582639980507	-0.0203156107696359	1.01342303502565	0.151901193074364	0.200945735254528	0.132770433426861	0.173155827166724	0.22309701736023	0.153674644223751	0.197928326615224	0.248934122526316	0.178565653856863	0.00253325413713592	0.00259639291011434	0.00265702397128533
107	0.493409446652229	0.13	0.0414924978558446	0.0245876366532794	0.0583973590584097	0.168302335254012	0.493080139702722	0.321944429326864	0.66421585007858	7.86	5.98	11.1	0.0385691863970419	0.0590713740773114	0.079573561757581	0.0393158261760287	0.0602149044912408	0.081113982806453	0.0401055140197983	0.061466724152541	0.0827460118037383	0.0414924978558446	9.07820200259398	-0.0642950776120993	0.985486366943139	0.151901193074364	0.200945735254528	0.132770433426861	0.173155827166724	0.22309701736023	0.153674644223751	0.197928326615224	0.248934122526316	0.178565653856863	0.00253325413713592	0.00259639291011434	0.00265702397128533
107	0.493409446652229	0.13	0.0415568511361441	0.0249664447398327	0.0581472575324554	0.149351275597928	0.442817300723535	0.277818532808232	0.607816068638838	8.53	6.73	11.51	0.0307976145739824	0.0490885774124663	0.0673795402509501	0.0312510176684413	0.0498112604257215	0.0683715031830016	0.032045531505946	0.0510560047018478	0.0701510082463007	0.0415568511361441	9.47875272678856	0.00155558426589402	1.07648543845066	0.151901193074364	0.200945735254528	0.132770433426861	0.173155827166724	0.22309701736023	0.153674644223751	0.197928326615224	0.248934122526316	0.178565653856863	0.00253325413713592	0.00259639291011434	0.00265702397128533
107	0.493409446652229	0.13	0.0416856105231646	0.024933218833389	0.0584380022129402	0.122159030669147	0.412772631906779	0.240013310310641	0.585531953502917	8.13	6.26	11.19	0.0278351933484749	0.0478707035172901	0.0679062136861053	0.028318730237493	0.0487022857076515	0.06908584117781	0.0289718978169504	0.0497664774902659	0.07071081185193	0.0416856105231646	9.14593757066144	-0.0372996394838421	1.02317544464547	0.151901193074364	0.200945735254528	0.132770433426861	0.173155827166724	0.22309701736023	0.153674644223751	0.197928326615224	0.248934122526316	0.178565653856863	0.00253325413713592	0.00259639291011434	0.00265702397128533
107	0.493409446652229	0.13	0.0419763855162667	0.0248640725001895	0.0590886985323438	0.164119217959569	0.501575689338793	0.324844015386052	0.678307363291534	7.74	5.44	10.6	0.039481025854103	0.0609607128979748	0.0824403999418466	0.0402810025421123	0.0621959176108164	0.0841108326795204	0.0409587937221545	0.0631807802572437	0.0854659868313769	0.0419763855162667	8.7192488820963	0.0267970692023607	1.05298099581518	0.151901193074364	0.200945735254528	0.132770433426861	0.173155827166724	0.22309701736023	0.153674644223751	0.197928326615224	0.248934122526316	0.178565653856863	0.00253325413713592	0.00259639291011434	0.00265702397128533
107	0.493409446652229	0.13	0.041976670304174	0.0253863528746449	0.0585669877337031	0.178711162457348	0.488223219320655	0.324814204430477	0.651632234210834	8	5.54	11.34	0.0382662720261896	0.0575174430957653	0.076768614165341	0.0389674670692311	0.0585713985466535	0.0781753300240759	0.0394547951133925	0.0593291983746894	0.07913691729192	0.041976670304174	9.09272347479678	0.0693661111169071	1.10970592906302	0.151901193074364	0.200945735254528	0.132770433426861	0.173155827166724	0.22309701736023	0.153674644223751	0.197928326615224	0.248934122526316	0.178565653856863	0.00253325413713592	0.00259639291011434	0.00265702397128533
107	0.493409446652229	0.13	0.0421378834204309	0.0248445832172328	0.059431183623629	0.131924418461604	0.39533701874384	0.237004864701635	0.553669172786046	7.74	5.71	9.88	0.0288124380893803	0.048060715510362	0.0673089929313436	0.0293967028640609	0.04903530096653	0.068673899068999	0.0301398962692276	0.0502032902303939	0.0703629533706515	0.0421378834204309	8.63631999402179	-0.0300637859525144	0.996770341466296	0.151901193074364	0.200945735254528	0.132770433426861	0.173155827166724	0.22309701736023	0.153674644223751	0.197928326615224	0.248934122526316	0.178565653856863	0.00253325413713592	0.00259639291011434	0.00265702397128533
107	0.493409446652229	0.13	0.0422341954752556	0.0251324890396785	0.0593359019108328	0.134419342157625	0.422363829638662	0.255025638798754	0.589702020478571	7.85	5.71	10.33	0.0305890369351596	0.0506604075015678	0.070731778067976	0.0311834863709947	0.0516449122024617	0.0721063380339288	0.031832422737955	0.0528089422530683	0.0735942553003597	0.0422341954752556	8.65114361647973	-0.00273679045314724	1.02266124995131	0.151901193074364	0.200945735254528	0.132770433426861	0.173155827166724	0.22309701736023	0.153674644223751	0.197928326615224	0.248934122526316	0.178565653856863	0.00253325413713592	0.00259639291011434	0.00265702397128533
107	0.493409446652229	0.13	0.0423429710387111	0.0255326684408021	0.0591532736366202	0.126024555033955	0.415442342509539	0.244630393131933	0.586254291887144	8.25	5.88	11.57	0.0279779780004171	0.0475134613093845	0.0670489446183518	0.0284407215099392	0.0482993131617063	0.0681579048134734	0.0288805007838028	0.04906948792422	0.0691777190553199	0.0423429710387111	9.13823570600519	0.0542782232457801	1.11010072129674	0.151901193074364	0.200945735254528	0.132770433426861	0.173155827166724	0.22309701736023	0.153674644223751	0.197928326615224	0.248934122526316	0.178565653856863	0.00253325413713592	0.00259639291011434	0.00265702397128533
107	0.493409446652229	0.13	0.0423577943141414	0.0251238209947859	0.0595917676334969	0.155202097849039	0.441763798688928	0.280846325274932	0.602681272102923	7.69	6.01	10.65	0.0343151742954739	0.0539768563273927	0.0736385383593114	0.0350220271571928	0.0550887170754419	0.075155406993691	0.0358694460526067	0.0563322472792122	0.076894849421053	0.0423577943141414	8.75057633450994	-0.0222618337674733	1.00772863431527	0.151901193074364	0.200945735254528	0.132770433426861	0.173155827166724	0.22309701736023	0.153674644223751	0.197928326615224	0.248934122526316	0.178565653856863	0.00253325413713592	0.00259639291011434	0.00265702397128533
107	0.493409446652229	0.13	0.0423687462769173	0.0256156987130231	0.0591217938408114	0.167500582207575	0.480584643194649	0.31330651531243	0.647862771076869	7.79	6.13	10.23	0.0378411010071896	0.0580449213049335	0.0782487416026773	0.0385929122626406	0.0591981336586259	0.0798033550546112	0.0396503719315321	0.0608415236150776	0.0819387280818355	0.0423687462769173	9.02437461385748	0.0225627785977855	1.06930434605407	0.151901193074364	0.200945735254528	0.132770433426861	0.173155827166724	0.22309701736023	0.153674644223751	0.197928326615224	0.248934122526316	0.178565653856863	0.00253325413713592	0.00259639291011434	0.00265702397128533
107	0.493409446652229	0.13	0.0424678732532331	0.0252883009059377	0.0596474456005284	0.134730411887031	0.394755179406206	0.238564109597561	0.550946249214852	7.63	5.37	9.97	0.029369871266007	0.0485987134456553	0.0678275556253036	0.0299890241180207	0.0496232338380515	0.0692574435580823	0.0305945722607249	0.0506153404858197	0.0705966242566655	0.0424678732532331	8.32422303832317	-0.0246952719369809	0.981640943737598	0.151901193074364	0.200945735254528	0.132770433426861	0.173155827166724	0.22309701736023	0.153674644223751	0.197928326615224	0.248934122526316	0.178565653856863	0.00253325413713592	0.00259639291011434	0.00265702397128533
107	0.493409446652229	0.13	0.0428686105552788	0.0257556904951153	0.0599815306154424	0.163475122036255	0.467589749708978	0.302445278311045	0.632734221106911	7.96	5.78	10.53	0.0357727292802661	0.0553057453036647	0.0748387613270633	0.0364369369669777	0.0563326309198615	0.0762283248727453	0.0371933913060018	0.0575550611419014	0.0778889043935323	0.0428686105552788	8.9705247324122	-0.0190392470957438	1.02393774588133	0.151901193074364	0.200945735254528	0.132770433426861	0.173155827166724	0.22309701736023	0.153674644223751	0.197928326615224	0.248934122526316	0.178565653856863	0.00253325413713592	0.00259639291011434	0.00265702397128533
107	0.493409446652229	0.13	0.0428829505200348	0.0252638069560311	0.0605020940840386	0.136329409903697	0.427697927101563	0.259623401130891	0.595772453072235	7.79	5.58	10.55	0.0313697892709424	0.0516779064843648	0.0719860236977871	0.0319938184297162	0.0527059185067631	0.07341801858381	0.0325729059357244	0.0537189435778877	0.0747603034863139	0.0428829505200348	8.80312576023111	-0.0262541899708894	1.00308611470794	0.151901193074364	0.200945735254528	0.132770433426861	0.173155827166724	0.22309701736023	0.153674644223751	0.197928326615224	0.248934122526316	0.178565653856863	0.00253325413713592	0.00259639291011434	0.00265702397128533
107	0.493409446652229	0.13	0.0430681112046005	0.0259972413811654	0.0601389810280356	0.148032833880906	0.419189132341123	0.262178928029829	0.576199336652418	8.75	5.92	11.6	0.0283815807470163	0.0453783616296491	0.0623751425122819	0.0287612818305229	0.0459854530116307	0.0632096241927386	0.0292415169487981	0.0467203880943543	0.0642148691653672	0.0430681112046005	9.23762544129945	0.00930291999254234	1.06704450277027	0.151901193074364	0.200945735254528	0.132770433426861	0.173155827166724	0.22309701736023	0.153674644223751	0.197928326615224	0.248934122526316	0.178565653856863	0.00253325413713592	0.00259639291011434	0.00265702397128533
107	0.493409446652229	0.13	0.0433402352450766	0.0255232519922197	0.0611572184979335	0.151948680228419	0.522910312882312	0.330035610170453	0.715785015594171	8.29	5.93	10.46	0.0375664433283276	0.0595204881817025	0.0814745330350773	0.0381772133799413	0.060488195753087	0.0827991781262327	0.039077798095459	0.0619491271036434	0.0847226690888084	0.0433402352450766	9.12324419313388	-0.0404037156098487	1.01260584470406	0.151901193074364	0.200945735254528	0.132770433426861	0.173155827166724	0.22309701736023	0.153674644223751	0.197928326615224	0.248934122526316	0.178565653856863	0.00253325413713592	0.00259639291011434	0.00265702397128533
107	0.493409446652229	0.13	0.043423280974932	0.0259296939400135	0.0609168680098505	0.11719657837563	0.407059393536521	0.232630759243297	0.581488027829746	7.97	5.95	11.4	0.0274989553395434	0.0481179192287959	0.0687368831180484	0.0280085441366672	0.0490096022864662	0.0700106604362652	0.028529317816279	0.0498903802268076	0.0712765685249626	0.043423280974932	9.0832288881104	-0.0282799326764078	1.02052213670977	0.151901193074364	0.200945735254528	0.132770433426861	0.173155827166724	0.22309701736023	0.153674644223751	0.197928326615224	0.248934122526316	0.178565653856863	0.00253325413713592	0.00259639291011434	0.00265702397128533
107	0.493409446652229	0.13	0.0435426909460422	0.0258394649529962	0.0612459169390882	0.140148734866076	0.436539938849475	0.267718918324068	0.605360959374882	7.9	6	11.48	0.0319215833807264	0.0520510322700939	0.0721804811594615	0.0325301564756655	0.0530433658089908	0.0735565751423161	0.0330981274017916	0.0540001919857861	0.0748931887321476	0.0435426909460422	9.13732102309149	-0.0040167421003973	1.05475674402425	0.151901193074364	0.200945735254528	0.132770433426861	0.173155827166724	0.22309701736023	0.153674644223751	0.197928326615224	0.248934122526316	0.178565653856863	0.00253325413713592	0.00259639291011434	0.00265702397128533
107	0.493409446652229	0.13	0.0435561769782115	0.02584856892108	0.061263785035343	0.149033632597504	0.466738228438871	0.292608513392055	0.640867943485686	7.45	5.98	10.2	0.0368720456810883	0.0588143970269579	0.0807567483728274	0.0377051291488522	0.0601432438789456	0.082581358609039	0.038600575888995	0.0616624735108211	0.0847968113736559	0.0435561769782115	8.68178216663636	-0.0234354994963158	1.00827440226986	0.151901193074364	0.200945735254528	0.132770433426861	0.173155827166724	0.22309701736023	0.153674644223751	0.197928326615224	0.248934122526316	0.178565653856863	0.00253325413713592	0.00259639291011434	0.00265702397128533
107	0.493409446652229	0.13	0.0436322595461597	0.0257198237693363	0.0615446953229831	0.173876804762038	0.500502828768136	0.330171874087094	0.670833783449179	8.35	5.73	11.27	0.037342743167442	0.0566073310785295	0.075871918989617	0.0379358714871117	0.0575064458278945	0.0770770201686773	0.0385649379116541	0.0584171097639233	0.0782424728071007	0.0436322595461597	9.08665317897871	0.00835683671735985	1.05566073323704	0.151901193074364	0.200945735254528	0.132770433426861	0.173155827166724	0.22309701736023	0.153674644223751	0.197928326615224	0.248934122526316	0.178565653856863	0.00253325413713592	0.00259639291011434	0.00265702397128533
107	0.493409446652229	0.13	0.0436740691384289	0.0259779666571509	0.061370171619707	0.15107606759667	0.43779163231649	0.275763856419488	0.599819408213492	7.99	5.97	10.91	0.0325315532109625	0.0516457884181646	0.0707600236253667	0.0331303527957819	0.0525964186097795	0.0720624844237771	0.0338113095523084	0.0537088534527186	0.0736173413939857	0.0436740691384289	9.00353833291664	-0.0674500766839391	0.972553747842947	0.151901193074364	0.200945735254528	0.132770433426861	0.173155827166724	0.22309701736023	0.153674644223751	0.197928326615224	0.248934122526316	0.178565653856863	0.00253325413713592	0.00259639291011434	0.00265702397128533
107	0.493409446652229	0.13	0.0437078796683479	0.0258138825208286	0.0616018768158672	0.170158441605875	0.484306934093245	0.31732211546978	0.65129175271671	8.6	6.2	10.87	0.034919799230594	0.0532956893958789	0.0716715795611638	0.0354192796555661	0.0540580120373364	0.0726967444191068	0.0362675628472063	0.05531982105025	0.0743796934110134	0.0437078796683479	9.05121256599982	0.00245881123583446	1.05731830995737	0.151901193074364	0.200945735254528	0.132770433426861	0.173155827166724	0.22309701736023	0.153674644223751	0.197928326615224	0.248934122526316	0.178565653856863	0.00253325413713592	0.00259639291011434	0.00265702397128533
107	0.493409446652229	0.13	0.0437815493379708	0.0258309927054205	0.0617321059705212	0.138217478746273	0.445845908949529	0.272030768022983	0.619661049876075	8.04	6.05	11.03	0.0318810443250183	0.0522515643677008	0.0726220844103834	0.0324550876717656	0.053192394993468	0.0739297023151704	0.0331385580744467	0.0543233407403023	0.0754820750378023	0.0437815493379708	9.03625615363847	-0.0535890774382878	0.99700425332668	0.151901193074364	0.200945735254528	0.132770433426861	0.173155827166724	0.22309701736023	0.153674644223751	0.197928326615224	0.248934122526316	0.178565653856863	0.00253325413713592	0.00259639291011434	0.00265702397128533
107	0.493409446652229	0.13	0.0437955269455687	0.0263837779571717	0.0612072759339656	0.146823684965653	0.437857795174564	0.273064369134534	0.602651221214594	8.06	5.9	11.53	0.0319492074238886	0.0512304463762039	0.0705116853285191	0.0325212620210427	0.052147733993857	0.0717742059666712	0.0330354074476418	0.053015400552816	0.0729117050025444	0.0437955269455687	9.13246159805173	-0.0312932930799186	1.02597473428661	0.151901193074364	0.200945735254528	0.132770433426861	0.173155827166724	0.22309701736023	0.153674644223751	0.197928326615224	0.248934122526316	0.178565653856863	0.00253325413713592	0.00259639291011434	0.00265702397128533
107	0.493409446652229	0.13	0.0438481287545008	0.0261517627754926	0.0615444947335091	0.143399169434614	0.436674446948078	0.270042154935622	0.603306738960534	7.87	5.87	10.83	0.0323116939670284	0.0522499574052483	0.0721882208434681	0.0329347377157345	0.0532574567138489	0.0735801757119634	0.0336164721511068	0.054317147581662	0.075121731198036	0.0438481287545008	8.7773088102401	0.0125246557444229	1.04634289588792	0.151901193074364	0.200945735254528	0.132770433426861	0.173155827166724	0.22309701736023	0.153674644223751	0.197928326615224	0.248934122526316	0.178565653856863	0.00253325413713592	0.00259639291011434	0.00265702397128533
107	0.493409446652229	0.13	0.0438625807452068	0.0263199935306175	0.0614051679597961	0.145262526084125	0.464273668035776	0.288441192459666	0.640106143611886	7.9	5.9	10.32	0.0343958156385427	0.0553633527701546	0.0763308899017665	0.0350517699108165	0.0564191738664943	0.0777865778221721	0.0358739083039189	0.0578241869267215	0.0796330388619943	0.0438625807452068	8.85130902181425	-0.0210228112069632	1.021378283596	0.151901193074364	0.200945735254528	0.132770433426861	0.173155827166724	0.22309701736023	0.153674644223751	0.197928326615224	0.248934122526316	0.178565653856863	0.00253325413713592	0.00259639291011434	0.00265702397128533
107	0.493409446652229	0.13	0.0439648874803205	0.0258333229741196	0.0620964519865214	0.165990094726309	0.439492873804796	0.285683849557866	0.593301898051726	8.16	6.11	11.27	0.0330183361334612	0.0507950430449807	0.0685717499565003	0.0335851147500362	0.051666968998776	0.0697488232475158	0.0342137729312526	0.0527257965553474	0.0712120269292922	0.0439648874803205	8.99306346327284	0.00749186958727441	1.05389094520454	0.151901193074364	0.200945735254528	0.132770433426861	0.173155827166724	0.22309701736023	0.153674644223751	0.197928326615224	0.248934122526316	0.178565653856863	0.00253325413713592	0.00259639291011434	0.00265702397128533
107	0.493409446652229	0.13	0.0440829203522849	0.0264912458202064	0.0616745948843634	0.147254198847864	0.44817300452612	0.279786568023424	0.616559441028816	7.65	5.77	10.23	0.0343609253741551	0.0550406664337925	0.0757204074934299	0.0350799288188725	0.0561923941109291	0.0773048594029857	0.0358680258275853	0.0574649638926074	0.0790838475284245	0.0440829203522849	8.51891240671156	-0.00608337324992255	1.01057807291904	0.151901193074364	0.200945735254528	0.132770433426861	0.173155827166724	0.22309701736023	0.153674644223751	0.197928326615224	0.248934122526316	0.178565653856863	0.00253325413713592	0.00259639291011434	0.00265702397128533
107	0.493409446652229	0.13	0.0444566318561681	0.0265981729177197	0.0623150907946165	0.135976280207166	0.432845134925004	0.262492342674955	0.603197927175053	8.62	6.01	11.22	0.0288198676282555	0.0475234415029023	0.066227015377549	0.029228344845832	0.0481970130614244	0.0671656812770168	0.02978702978666	0.0490994260410887	0.0686518150697308	0.0444566318561681	9.21391022503248	-0.0462506614876024	1.00862545503561	0.151901193074364	0.200945735254528	0.132770433426861	0.173155827166724	0.22309701736023	0.153674644223751	0.197928326615224	0.248934122526316	0.178565653856863	0.00253325413713592	0.00259639291011434	0.00265702397128533
107	0.493409446652229	0.13	0.0444717685522524	0.0261358609038754	0.0628076762006294	0.149207180938093	0.466191840948674	0.292384876240745	0.639998805656602	8.03	5.77	11.03	0.0343148478907742	0.0547131654542275	0.0751114830176809	0.0349356601327014	0.0557030169324183	0.0764703737321352	0.0355515016254741	0.056727119404573	0.0778579595429664	0.0444717685522524	8.91844757943576	-0.0157681199759742	1.02569513385445	0.151901193074364	0.200945735254528	0.132770433426861	0.173155827166724	0.22309701736023	0.153674644223751	0.197928326615224	0.248934122526316	0.178565653856863	0.00253325413713592	0.00259639291011434	0.00265702397128533
107	0.493409446652229	0.13	0.0445001264999285	0.0266283791511817	0.0623718738486753	0.146365483898642	0.426335742114592	0.265584679590812	0.587086804638373	7.89	5.65	10.59	0.0316748504740246	0.0508467615828516	0.0700186726916785	0.0322791996483226	0.0518169066006954	0.0713546135530682	0.0329129208031191	0.052734905858233	0.0727319314959535	0.0445001264999285	8.60035977319222	0.00471134101176364	1.02835040795372	0.151901193074364	0.200945735254528	0.132770433426861	0.173155827166724	0.22309701736023	0.153674644223751	0.197928326615224	0.248934122526316	0.178565653856863	0.00253325413713592	0.00259639291011434	0.00265702397128533
107	0.493409446652229	0.13	0.0445798062692969	0.0263093068174567	0.0628503057211372	0.141777448169948	0.428924222855669	0.264160188200133	0.593688257511204	8.3	6.25	11.31	0.0300463272497647	0.0487870547529612	0.0675277822561577	0.0305335473992201	0.0495781676204553	0.0686227878416905	0.0312035048031249	0.0506899302978922	0.070152147902499	0.0445798062692969	9.16995905988367	-0.0685504183644234	0.993658759347437	0.151901193074364	0.200945735254528	0.132770433426861	0.173155827166724	0.22309701736023	0.153674644223751	0.197928326615224	0.248934122526316	0.178565653856863	0.00253325413713592	0.00259639291011434	0.00265702397128533
107	0.493409446652229	0.13	0.0445877122615818	0.0269245273230869	0.0622508972000767	0.161595551505355	0.486630645379852	0.31357052440642	0.659690766353283	8.71	6.45	11.81	0.0340866009790704	0.0528990556897856	0.0717115104005008	0.0345505753234261	0.053619098286458	0.0726876212494899	0.03528804556869	0.0547202721764386	0.0742401586567551	0.0445877122615818	9.69948810488488	-0.0226895972623811	1.06658815646958	0.151901193074364	0.200945735254528	0.132770433426861	0.173155827166724	0.22309701736023	0.153674644223751	0.197928326615224	0.248934122526316	0.178565653856863	0.00253325413713592	0.00259639291011434	0.00265702397128533
107	0.493409446652229	0.13	0.0447102132702852	0.0269022394620177	0.0625181870785528	0.182554882119689	0.468616572616388	0.313793500385092	0.623439644847683	7.85	5.96	10.79	0.037619571399543	0.0561807513250484	0.0747419312505538	0.0383495029315671	0.0572708249319331	0.0761921469322991	0.0391645849630501	0.0585309119075105	0.0778516333531195	0.0447102132702852	8.57612343891932	0.00767010678127727	1.03271044428589	0.151901193074364	0.200945735254528	0.132770433426861	0.173155827166724	0.22309701736023	0.153674644223751	0.197928326615224	0.248934122526316	0.178565653856863	0.00253325413713592	0.00259639291011434	0.00265702397128533
107	0.493409446652229	0.13	0.0447186499038069	0.0264503430165856	0.0629869567910281	0.108844415653318	0.403891049762589	0.223454970674106	0.584327128851071	8.76	6.76	11.55	0.0241648567466008	0.0436775665777488	0.0631902764088968	0.0244867640702366	0.0442594085769547	0.0640320530836727	0.0251336100733608	0.0453580848667815	0.0656346830948253	0.0447186499038069	9.46402089081567	-0.068521241242681	1.0109139895713	0.151901193074364	0.200945735254528	0.132770433426861	0.173155827166724	0.22309701736023	0.153674644223751	0.197928326615224	0.248934122526316	0.178565653856863	0.00253325413713592	0.00259639291011434	0.00265702397128533
107	0.493409446652229	0.13	0.0447963264145334	0.0266457728999138	0.0629468799291531	0.152710469335913	0.468325717645314	0.296093266251225	0.640558169039403	7.88	5.95	10.28	0.0353912787210497	0.0559777877263779	0.076564296731706	0.0360713715558987	0.0570534790751837	0.0780355865944687	0.0369449082310325	0.0584805519133623	0.0799461247027139	0.0447963264145334	8.82163640614968	-0.0128473500751818	1.02481346963865	0.151901193074364	0.200945735254528	0.132770433426861	0.173155827166724	0.22309701736023	0.153674644223751	0.197928326615224	0.248934122526316	0.178565653856863	0.00253325413713592	0.00259639291011434	0.00265702397128533
107	0.493409446652229	0.13	0.0447985026572454	0.0269229983735642	0.0626740069409267	0.151103725030438	0.445068255654335	0.280365141948148	0.609771369360522	8.5	5.96	12.08	0.0311681585523047	0.0494781835660496	0.0677882085797945	0.031632086255669	0.0502146499193605	0.068797213583052	0.0320682759064839	0.0508796533599706	0.0697728262320771	0.0447985026572454	9.19737874712518	-0.00435694256579199	1.04981091443101	0.151901193074364	0.200945735254528	0.132770433426861	0.173155827166724	0.22309701736023	0.153674644223751	0.197928326615224	0.248934122526316	0.178565653856863	0.00253325413713592	0.00259639291011434	0.00265702397128533
107	0.493409446652229	0.13	0.0449478430924207	0.0267869725970837	0.0631087135877577	0.181274810230413	0.500075974015037	0.334147164317586	0.666004783712487	8.32	5.99	11.58	0.0379252632380556	0.0567579646898387	0.0755906661416218	0.0385354518054913	0.0576711570636733	0.0768068623218552	0.0392260204522536	0.0586902739212665	0.0781253068021213	0.0449478430924207	9.04739504358923	0.0500203057459192	1.09979056101008	0.151901193074364	0.200945735254528	0.132770433426861	0.173155827166724	0.22309701736023	0.153674644223751	0.197928326615224	0.248934122526316	0.178565653856863	0.00253325413713592	0.00259639291011434	0.00265702397128533
107	0.493409446652229	0.13	0.0449827545751366	0.0265203326775721	0.0634451764727011	0.152766346172846	0.497879606751647	0.314817880693749	0.680941332809545	8.09	6.5	11.51	0.0366907229629785	0.058025810605122	0.0793608982472656	0.0373389834512779	0.0590510245360331	0.0807630656207883	0.038191702512266	0.0604054798778939	0.0826731679855587	0.0449827545751366	9.3309512018086	-0.0359387193388541	1.03378470345163	0.151901193074364	0.200945735254528	0.132770433426861	0.173155827166724	0.22309701736023	0.153674644223751	0.197928326615224	0.248934122526316	0.178565653856863	0.00253325413713592	0.00259639291011434	0.00265702397128533
107	0.493409446652229	0.13	0.0451996079279331	0.0269139165860884	0.0634852992697777	0.137979420642255	0.428092770432386	0.261031794696683	0.59515374616809	8.37	5.84	11.22	0.0294710476233549	0.0483325889066001	0.0671941301898453	0.0299361153658527	0.0490953011216234	0.0682544868773941	0.0304548907817631	0.0499437596681814	0.0694637309176305	0.0451996079279331	8.91734028379303	-0.0058247943340881	1.04232350079738	0.151901193074364	0.200945735254528	0.132770433426861	0.173155827166724	0.22309701736023	0.153674644223751	0.197928326615224	0.248934122526316	0.178565653856863	0.00253325413713592	0.00259639291011434	0.00265702397128533
107	0.493409446652229	0.13	0.0452268929575278	0.0267791649609592	0.0636746209540964	0.150413453192915	0.451543058324878	0.283992799090868	0.619093317558888	7.71	5.8	10.4	0.0346270941790966	0.0550564100800669	0.0754857259810371	0.0353357677876117	0.0561831874123353	0.0770306070370588	0.0361238123576193	0.0574508341497873	0.0788050770619699	0.0452268929575278	8.62799516690029	0.00501310080491119	1.03303527593371	0.151901193074364	0.200945735254528	0.132770433426861	0.173155827166724	0.22309701736023	0.153674644223751	0.197928326615224	0.248934122526316	0.178565653856863	0.00253325413713592	0.00259639291011434	0.00265702397128533
107	0.493409446652229	0.13	0.0452756799819643	0.0269543192028126	0.063597040761116	0.157467568341554	0.433322842409164	0.276829885021093	0.589815799797235	8.03	5.92	10.71	0.0324791822651866	0.0508397840688465	0.0692003858725064	0.0330661691549855	0.0517585968174239	0.0704510244798622	0.0338040888690208	0.0528582602171486	0.0719693288027	0.0452756799819643	8.80634386223934	-0.0379069370825576	0.997760852366027	0.151901193074364	0.200945735254528	0.132770433426861	0.173155827166724	0.22309701736023	0.153674644223751	0.197928326615224	0.248934122526316	0.178565653856863	0.00253325413713592	0.00259639291011434	0.00265702397128533
107	0.493409446652229	0.13	0.0453348266641897	0.0266524331508194	0.06401722017756	0.148394175823135	0.445762559803409	0.279037864013553	0.612487255593265	7.61	5.65	10.46	0.0344425793884874	0.0550219677487875	0.0756013561090876	0.0351744560330639	0.0561911395660249	0.0772078230989859	0.0358517299167488	0.0573018498201691	0.0788077857801761	0.0453348266641897	8.66265058445065	0.0685413768131676	1.09564761260227	0.151901193074364	0.200945735254528	0.132770433426861	0.173155827166724	0.22309701736023	0.153674644223751	0.197928326615224	0.248934122526316	0.178565653856863	0.00253325413713592	0.00259639291011434	0.00265702397128533
107	0.493409446652229	0.13	0.0455772647872314	0.0269672676812728	0.0641872618931901	0.154958008830391	0.479766570531973	0.304843304864209	0.654689836199737	7.87	6.21	11.02	0.036480110466401	0.0574128977472177	0.0783456850280344	0.0371837990119506	0.0585203724230069	0.0798569458340631	0.038052091661166	0.0599318567814407	0.0816792760716251	0.0455772647872314	8.96887321762884	-0.0398157593490222	1.00979586616423	0.151901193074364	0.200945735254528	0.132770433426861	0.173155827166724	0.22309701736023	0.153674644223751	0.197928326615224	0.248934122526316	0.178565653856863	0.00253325413713592	0.00259639291011434	0.00265702397128533
107	0.493409446652229	0.13	0.0455914542013659	0.0272243865098129	0.0639585218929189	0.163899726378556	0.496015420127485	0.32110297612798	0.67092786412699	8.59	6.48	11.23	0.0353640718954155	0.0546277246948712	0.0738913774943269	0.0358715114456124	0.0554115786619546	0.0749516458782968	0.0367788962130746	0.0567388789939286	0.0768683896991567	0.0455914542013659	9.31824731869989	-0.00563667824755406	1.06082626753707	0.151901193074364	0.200945735254528	0.132770433426861	0.173155827166724	0.22309701736023	0.153674644223751	0.197928326615224	0.248934122526316	0.178565653856863	0.00253325413713592	0.00259639291011434	0.00265702397128533
107	0.493409446652229	0.13	0.0456509750325743	0.0268848485719018	0.0644171014932468	0.183304910166777	0.513181538654944	0.344059809993695	0.682303267316193	7.31	5.59	10.05	0.0441346156821721	0.0658288742998979	0.0875231329176237	0.0451840015034774	0.0673940830652866	0.0896041646270958	0.0462003783341971	0.0689579124934354	0.0916546130252529	0.0456509750325743	8.40437868179819	0.053749746170197	1.06713069995373	0.151901193074364	0.200945735254528	0.132770433426861	0.173155827166724	0.22309701736023	0.153674644223751	0.197928326615224	0.248934122526316	0.178565653856863	0.00253325413713592	0.00259639291011434	0.00265702397128533
107	0.493409446652229	0.13	0.0457415401579273	0.0271509352902126	0.0643321450256421	0.177938103458797	0.5058586518833	0.336099801900794	0.675617501865807	8.34	5.63	11.77	0.0380496297106363	0.0572679135221942	0.076486197333752	0.0386561203275095	0.0581807332385291	0.0777053461495487	0.0390788541775	0.0588400762466028	0.0786107785161105	0.0457415401579273	9.20749590362746	0.0448336450038329	1.09558558092203	0.151901193074364	0.200945735254528	0.132770433426861	0.173155827166724	0.22309701736023	0.153674644223751	0.197928326615224	0.248934122526316	0.178565653856863	0.00253325413713592	0.00259639291011434	0.00265702397128533
107	0.493409446652229	0.13	0.0457660631281598	0.0269413437439145	0.064590782512405	0.13099304302623	0.450992643070105	0.269632257668525	0.632353028471684	7.92	6.46	10.22	0.0320781159931569	0.0536545383759252	0.0752309607586934	0.0326852468422652	0.0546700383338914	0.0766548298255176	0.0336499696251397	0.0563102467451243	0.0790099351010896	0.0457660631281598	8.88556280889273	0.00267179674433163	1.05399415745557	0.151901193074364	0.200945735254528	0.132770433426861	0.173155827166724	0.22309701736023	0.153674644223751	0.197928326615224	0.248934122526316	0.178565653856863	0.00253325413713592	0.00259639291011434	0.00265702397128533
107	0.493409446652229	0.13	0.0458357629692193	0.0273896782968022	0.0642818476416363	0.146141011359833	0.434327837874844	0.270416063896222	0.598239611853467	8.04	5.81	10.35	0.0316987015555674	0.0509127612897776	0.0701268210239877	0.0322698811043458	0.051830159372143	0.0713904376399403	0.0329832487594104	0.05298560073511	0.0730161003334888	0.0458357629692193	8.58890486550596	0.0378399141384583	1.07228368085808	0.151901193074364	0.200945735254528	0.132770433426861	0.173155827166724	0.22309701736023	0.153674644223751	0.197928326615224	0.248934122526316	0.178565653856863	0.00253325413713592	0.00259639291011434	0.00265702397128533
107	0.493409446652229	0.13	0.0459156044608368	0.0273306273518043	0.0645005815698694	0.129751717582618	0.422883151749918	0.251893088175632	0.593873215324204	8.17	5.92	11.28	0.0290817734527885	0.0488230626146336	0.0685643517764786	0.0295791148194914	0.0496580092428645	0.0697369036662377	0.030077017242565	0.0506120469924609	0.0709609576359432	0.0459156044608368	9.01460923203733	-0.0560224596724794	0.995865579955787	0.151901193074364	0.200945735254528	0.132770433426861	0.173155827166724	0.22309701736023	0.153674644223751	0.197928326615224	0.248934122526316	0.178565653856863	0.00253325413713592	0.00259639291011434	0.00265702397128533
107	0.493409446652229	0.13	0.0459253198477078	0.027698440500655	0.0641521991947605	0.159116680115003	0.453830674776906	0.290942587798928	0.616718761754885	8.34	6.01	11.09	0.0329344679829207	0.0513732690053512	0.0698120700277817	0.0334592531813884	0.0521918621942525	0.0709244712071166	0.0341290744207058	0.0533091221625	0.0724124469220566	0.0459253198477078	9.07283589995413	-0.0276127530597824	1.02029386114353	0.151901193074364	0.200945735254528	0.132770433426861	0.173155827166724	0.22309701736023	0.153674644223751	0.197928326615224	0.248934122526316	0.178565653856863	0.00253325413713592	0.00259639291011434	0.00265702397128533
107	0.493409446652229	0.13	0.0460699778304622	0.0275838087456489	0.0645561469152754	0.156826759540605	0.444275719067133	0.283438571223531	0.605112866910735	7.48	5.61	10.15	0.0355497965204053	0.0557225198518858	0.0758952431833663	0.0363420906829053	0.0569644011429108	0.0775867116029163	0.037157280062745	0.0580733399576274	0.0792184377484312	0.0460699778304622	8.4741951638809	0.0408522860827746	1.05814892007557	0.151901193074364	0.200945735254528	0.132770433426861	0.173155827166724	0.22309701736023	0.153674644223751	0.197928326615224	0.248934122526316	0.178565653856863	0.00253325413713592	0.00259639291011434	0.00265702397128533
107	0.493409446652229	0.13	0.046310389341823	0.0276547564071804	0.0649660222764657	0.187329596332255	0.543355264418911	0.366660629125908	0.720049899711913	7.79	5.97	10.28	0.044289313832966	0.0656324402377537	0.0869755666425413	0.0451694939504895	0.0669367812618591	0.0887040685732288	0.0463247818159362	0.0685710452202894	0.0909795754644403	0.046310389341823	8.90838593590538	-0.00959131156689269	1.03121012506831	0.151901193074364	0.200945735254528	0.132770433426861	0.173155827166724	0.22309701736023	0.153674644223751	0.197928326615224	0.248934122526316	0.178565653856863	0.00253325413713592	0.00259639291011434	0.00265702397128533
107	0.493409446652229	0.13	0.0464074091639704	0.0278490176914404	0.0649658006365005	0.152452622033205	0.435312302097686	0.27506122935426	0.595563374841112	7.39	5.52	9.93	0.0349297565257649	0.0552798835395261	0.0756300105532873	0.0357367860589704	0.0565570896539074	0.0773773932488445	0.0364975283686362	0.0577924520485396	0.0790770831962175	0.0464074091639704	8.23083147517647	0.112035084122072	1.11246093177492	0.151901193074364	0.200945735254528	0.132770433426861	0.173155827166724	0.22309701736023	0.153674644223751	0.197928326615224	0.248934122526316	0.178565653856863	0.00253325413713592	0.00259639291011434	0.00265702397128533
107	0.493409446652229	0.13	0.0465334986919079	0.027647251510315	0.0654197458735008	0.122096351852156	0.424720249097473	0.246908476440567	0.602532021754379	7.56	5.86	10.55	0.0306690904051682	0.0527555145301436	0.074841938655119	0.0313332375903545	0.0538979490143546	0.0764626604383547	0.0320528050073336	0.055063987246649	0.0781184909845422	0.0465334986919079	8.8083072780144	-0.0221596223324495	1.01006670364152	0.151901193074364	0.200945735254528	0.132770433426861	0.173155827166724	0.22309701736023	0.153674644223751	0.197928326615224	0.248934122526316	0.178565653856863	0.00253325413713592	0.00259639291011434	0.00265702397128533
107	0.493409446652229	0.13	0.0465887204011437	0.0274804720384764	0.0656969687638109	0.142283502320535	0.479714194073707	0.295822277687052	0.663606110460362	7.98	6.17	10.79	0.0349106162710274	0.0566120925036923	0.0783135687363571	0.0355539905494318	0.0576554073475427	0.0797568241456536	0.036463407657693	0.0590142850516879	0.0817115214029403	0.0465887204011437	8.9266075692727	-0.0394249370424942	1.00959293026074	0.151901193074364	0.200945735254528	0.132770433426861	0.173155827166724	0.22309701736023	0.153674644223751	0.197928326615224	0.248934122526316	0.178565653856863	0.00253325413713592	0.00259639291011434	0.00265702397128533
107	0.493409446652229	0.13	0.0466441699876156	0.0277527737176875	0.0655355662575438	0.139411683872381	0.438039835222235	0.268118776709846	0.607960893734624	7.71	5.78	10.67	0.0327050508191477	0.0534319723801282	0.0741588939411088	0.0333752433999587	0.0545269014681545	0.0756785595363502	0.0340319648259517	0.055675163743149	0.0772987969957124	0.0466441699876156	8.67744905750716	-0.0283576908866478	0.99903147690915	0.151901193074364	0.200945735254528	0.132770433426861	0.173155827166724	0.22309701736023	0.153674644223751	0.197928326615224	0.248934122526316	0.178565653856863	0.00253325413713592	0.00259639291011434	0.00265702397128533
107	0.493409446652229	0.13	0.0466891809724196	0.0281814358645773	0.065196926080262	0.160725458538284	0.519330805291958	0.334046243778002	0.704615366805913	8.53	6.37	10.63	0.0370303090203906	0.0575698142456883	0.078109319470986	0.0375754449472019	0.0584173192996671	0.0792591936521323	0.0385864787294734	0.0601268339878173	0.0812012540411277	0.0466891809724196	9.15899508915324	0.033888189277456	1.09679968625835	0.151901193074364	0.200945735254528	0.132770433426861	0.173155827166724	0.22309701736023	0.153674644223751	0.197928326615224	0.248934122526316	0.178565653856863	0.00253325413713592	0.00259639291011434	0.00265702397128533
107	0.493409446652229	0.13	0.0467943956600328	0.028300059098115	0.0652887322219507	0.168958588017102	0.484499578015541	0.316735079940566	0.652264076090517	7.87	5.63	10.68	0.0378763598506619	0.0579382630046977	0.0780001661587336	0.0386053144419371	0.0590533216585469	0.0795013288751567	0.0393088923663529	0.0601161448172206	0.0809917570034558	0.0467943956600328	8.76912216281786	-0.069763247786156	0.96685992324974	0.151901193074364	0.200945735254528	0.132770433426861	0.173155827166724	0.22309701736023	0.153674644223751	0.197928326615224	0.248934122526316	0.178565653856863	0.00253325413713592	0.00259639291011434	0.00265702397128533
107	0.493409446652229	0.13	0.0467946336609846	0.0280793749605645	0.0655098923614046	0.136889428491662	0.414051069855639	0.251725238616771	0.576376901094508	8.08	5.8	10.7	0.0293757187035208	0.0483187455648348	0.0672617724261489	0.0298970473524761	0.0491762546729103	0.0684554619933445	0.0304865671005332	0.0502126293690253	0.0698506853941459	0.0467946336609846	8.71408396955262	-0.0352751806162569	0.993708001194727	0.151901193074364	0.200945735254528	0.132770433426861	0.173155827166724	0.22309701736023	0.153674644223751	0.197928326615224	0.248934122526316	0.178565653856863	0.00253325413713592	0.00259639291011434	0.00265702397128533
107	0.493409446652229	0.13	0.0470401639535671	0.0278956271195396	0.0661847007875947	0.165047823567136	0.471869526251126	0.306165411728518	0.637573640773735	8.3	5.94	11.55	0.0348374964117023	0.0536923907725468	0.0725472851333914	0.0354031964154087	0.0545642612795455	0.0737253261436824	0.0360061563609434	0.0554371072204958	0.0749745162783711	0.0470401639535671	9.0163571840421	-0.0718933661966805	0.977845297225065	0.151901193074364	0.200945735254528	0.132770433426861	0.173155827166724	0.22309701736023	0.153674644223751	0.197928326615224	0.248934122526316	0.178565653856863	0.00253325413713592	0.00259639291011434	0.00265702397128533
107	0.493409446652229	0.13	0.0470594054618293	0.0281137907388838	0.0660050201847747	0.132133990046332	0.401537606316679	0.240869101474139	0.562206111159219	8.23	5.47	10.08	0.0276193354542075	0.0460424428806638	0.0644655503071201	0.0280803958920892	0.0468110475022667	0.0655416991124441	0.0286510263880275	0.0477751934311828	0.0668004330597111	0.0470594054618293	8.45273504717836	-0.030623425904922	0.988746551364969	0.151901193074364	0.200945735254528	0.132770433426861	0.173155827166724	0.22309701736023	0.153674644223751	0.197928326615224	0.248934122526316	0.178565653856863	0.00253325413713592	0.00259639291011434	0.00265702397128533
107	0.493409446652229	0.13	0.0472743750475068	0.0281665775023655	0.0663821725926481	0.146831207530229	0.441341917953397	0.275242184708857	0.607441651197937	8.28	6.08	11.1	0.0313669622678146	0.0502959068657751	0.0692248514637357	0.0318791458399919	0.0511171766152797	0.0703552073905675	0.0325383159602154	0.0521886488961172	0.0718045510594945	0.0472743750475068	8.89518872486549	0.00243918324022873	1.05161925091368	0.151901193074364	0.200945735254528	0.132770433426861	0.173155827166724	0.22309701736023	0.153674644223751	0.197928326615224	0.248934122526316	0.178565653856863	0.00253325413713592	0.00259639291011434	0.00265702397128533
107	0.493409446652229	0.13	0.0473804527492189	0.0283027238645309	0.066458181633907	0.123559827551364	0.398436615267915	0.232757718227786	0.564115512308045	7.68	5.68	10.3	0.028505161807886	0.0487953751861558	0.0690855885644256	0.0290965242881621	0.0498076744423596	0.070518824596557	0.0297294111391836	0.0508841712664464	0.0720314606050311	0.0473804527492189	8.42092703406892	-0.0613365076130387	0.954373487413127	0.151901193074364	0.200945735254528	0.132770433426861	0.173155827166724	0.22309701736023	0.153674644223751	0.197928326615224	0.248934122526316	0.178565653856863	0.00253325413713592	0.00259639291011434	0.00265702397128533
107	0.493409446652229	0.13	0.0474403794689744	0.0282901234479877	0.0665906354899612	0.110689416777483	0.390158187962775	0.217494955224797	0.562821420700753	8.43	6.18	10.82	0.024380513187628	0.0437355286565423	0.0630905441254565	0.0247550941550863	0.0444074790995207	0.064059864043955	0.025335909525711	0.0454409809189419	0.0655625184142306	0.0474403794689744	8.80753324498011	-0.0742407253742388	0.969932129812255	0.151901193074364	0.200945735254528	0.132770433426861	0.173155827166724	0.22309701736023	0.153674644223751	0.197928326615224	0.248934122526316	0.178565653856863	0.00253325413713592	0.00259639291011434	0.00265702397128533
107	0.493409446652229	0.13	0.0475059028262378	0.0285805009332604	0.0664313047192152	0.149295878973476	0.479480382648501	0.300781571556997	0.658179193740005	7.76	5.74	11.13	0.0364480750699234	0.0581024192767625	0.0797567634836015	0.0371797588868359	0.0592688073460011	0.0813578558051663	0.0377871523547242	0.0603290322447719	0.0827149618909974	0.0475059028262378	9.0042665155502	0.0320178918043435	1.07428608719473	0.151901193074364	0.200945735254528	0.132770433426861	0.173155827166724	0.22309701736023	0.153674644223751	0.197928326615224	0.248934122526316	0.178565653856863	0.00253325413713592	0.00259639291011434	0.00265702397128533
107	0.493409446652229	0.13	0.0476185007421779	0.0287030893373173	0.0665339121470385	0.119761648483272	0.38151147231765	0.220025677940935	0.542997266694366	8.02	5.63	10.99	0.0258606087451449	0.0448407613589512	0.0638209139727574	0.0263307864527618	0.0456560216102207	0.0649812567676796	0.0267738741274301	0.0464251102206681	0.0660274370874681	0.0476185007421779	8.72399576888723	0.0296883285496485	1.05565238701156	0.151901193074364	0.200945735254528	0.132770433426861	0.173155827166724	0.22309701736023	0.153674644223751	0.197928326615224	0.248934122526316	0.178565653856863	0.00253325413713592	0.00259639291011434	0.00265702397128533
107	0.493409446652229	0.13	0.0476299984422892	0.0287119871776253	0.0665480097069531	0.161253285509817	0.509028440146513	0.32777400627054	0.690282874022485	8.17	6.33	10.91	0.0378580934675062	0.058793088823461	0.0797280841794159	0.0385064599750218	0.059799992927051	0.0810935258790802	0.0394359869714461	0.0612638692403805	0.083077499313658	0.0476299984422892	9.19007012161069	-0.0235735321266045	1.03793401805191	0.151901193074364	0.200945735254528	0.132770433426861	0.173155827166724	0.22309701736023	0.153674644223751	0.197928326615224	0.248934122526316	0.178565653856863	0.00253325413713592	0.00259639291011434	0.00265702397128533
107	0.493409446652229	0.13	0.0478924321542819	0.0284984355418163	0.0672864287667476	0.143871751930761	0.44115039521925	0.273133180260466	0.609167610178033	7.8	5.57	10.57	0.0329590629416295	0.0532337507617728	0.073508438581916	0.0336120024256332	0.054288344389496	0.0749646863533588	0.0342149577310351	0.055304082892161	0.0762893894539089	0.0478924321542819	8.6164740387643	-0.00478290984994184	1.01582481847464	0.151901193074364	0.200945735254528	0.132770433426861	0.173155827166724	0.22309701736023	0.153674644223751	0.197928326615224	0.248934122526316	0.178565653856863	0.00253325413713592	0.00259639291011434	0.00265702397128533
107	0.493409446652229	0.13	0.0479979958248446	0.0286729287266039	0.0673230629230853	0.111823925966398	0.372754863482581	0.208737076738207	0.536772650226954	8.41	6.27	10.92	0.0234405491032019	0.0418592557558868	0.0602779624085716	0.023803114340451	0.0425067111942122	0.0612103080479734	0.0243703395532066	0.0435745569338613	0.0626895492153842	0.0479979958248446	8.87813594710579	0.00310676281247602	1.04407653199423	0.151901193074364	0.200945735254528	0.132770433426861	0.173155827166724	0.22309701736023	0.153674644223751	0.197928326615224	0.248934122526316	0.178565653856863	0.00253325413713592	0.00259639291011434	0.00265702397128533
107	0.493409446652229	0.13	0.0482573285957065	0.0288295745710414	0.0676850826203716	0.155782464142961	0.488765209131105	0.31111994003925	0.666410478222959	8.27	6.09	10.96	0.0355008159277184	0.0557713006728116	0.0760417854179049	0.0360831696793034	0.0566861705237952	0.077289171368287	0.036890249651383	0.0578889716183766	0.0790327348608114	0.0482573285957065	9.13495558833279	0.103659761364045	1.16347830220519	0.151901193074364	0.200945735254528	0.132770433426861	0.173155827166724	0.22309701736023	0.153674644223751	0.197928326615224	0.248934122526316	0.178565653856863	0.00253325413713592	0.00259639291011434	0.00265702397128533
107	0.493409446652229	0.13	0.0483390328758627	0.0290613604208677	0.0676167053308578	0.159140004137326	0.484220085476786	0.310439832653528	0.658000338300044	8.1	5.71	10.61	0.0361248090925146	0.0563470157714351	0.0765692224503556	0.0367597107488033	0.0573373272648076	0.077914943780812	0.037510652690071	0.0585325880528217	0.0794264240596844	0.0483390328758627	8.90943884389532	-0.0362204777035665	1.00422859716375	0.151901193074364	0.200945735254528	0.132770433426861	0.173155827166724	0.22309701736023	0.153674644223751	0.197928326615224	0.248934122526316	0.178565653856863	0.00253325413713592	0.00259639291011434	0.00265702397128533
107	0.493409446652229	0.13	0.0484488518746879	0.0291004036773128	0.0677973000720629	0.132953998735771	0.432717429230379	0.260189178983688	0.60524567947707	8.22	6.2	11.59	0.0298830806618845	0.0496981845747912	0.069513288487698	0.0303848107875543	0.0505326057870618	0.0706804007865694	0.030974729046767	0.0515386836498889	0.0722805283825208	0.0484488518746879	9.07253646519898	0.0528153138079509	1.10644412515305	0.151901193074364	0.200945735254528	0.132770433426861	0.173155827166724	0.22309701736023	0.153674644223751	0.197928326615224	0.248934122526316	0.178565653856863	0.00253325413713592	0.00259639291011434	0.00265702397128533
107	0.493409446652229	0.13	0.0484617856344298	0.028740514183641	0.0681830570852185	0.189785321271127	0.562605168055435	0.381112985792503	0.744097350318367	7.99	6.2	10.48	0.0449384965764699	0.0663389371684348	0.0877393777603996	0.0457643833037197	0.0675581245440969	0.0893518657844741	0.046995349422503	0.069248899282053	0.0916348202891698	0.0484617856344298	8.91601063102697	0.0748844243114132	1.12356470908017	0.151901193074364	0.200945735254528	0.132770433426861	0.173155827166724	0.22309701736023	0.153674644223751	0.197928326615224	0.248934122526316	0.178565653856863	0.00253325413713592	0.00259639291011434	0.00265702397128533
107	0.493409446652229	0.13	0.0487097631608926	0.0289764244852422	0.0684431018365431	0.159742390367016	0.491927178232776	0.315777271906044	0.668077084559507	7.21	5.46	9.83	0.0410149043664378	0.0638942316800816	0.0867735589937253	0.042024646612132	0.0654672380293623	0.0889098294465926	0.0429400520327763	0.0668949448535964	0.0909231009282767	0.0487097631608926	8.19318718095608	-0.074045894552708	0.924783362655693	0.151901193074364	0.200945735254528	0.132770433426861	0.173155827166724	0.22309701736023	0.153674644223751	0.197928326615224	0.248934122526316	0.178565653856863	0.00253325413713592	0.00259639291011434	0.00265702397128533
107	0.493409446652229	0.13	0.0487611265823937	0.0293033758372641	0.0682188773275233	0.143881201807728	0.464303046276953	0.287474660319478	0.641131432234427	8.08	6.01	11.74	0.0335582793244633	0.054200294735005	0.0748423101455468	0.0341544829769566	0.0551632289002162	0.0761719748234758	0.0347159833614693	0.0560467019714224	0.0773399204409485	0.0487611265823937	8.97659606410606	0.0321581037602566	1.0796935732997	0.151901193074364	0.200945735254528	0.132770433426861	0.173155827166724	0.22309701736023	0.153674644223751	0.197928326615224	0.248934122526316	0.178565653856863	0.00253325413713592	0.00259639291011434	0.00265702397128533
107	0.493409446652229	0.13	0.0488000395617974	0.0290133467153522	0.0685867324082425	0.126395870130407	0.433229005054077	0.255403568283121	0.611054441825032	7.73	5.54	10.88	0.0310570801589393	0.0526806576258439	0.0743042350927485	0.0316873641916551	0.0537497786496045	0.0758121931075538	0.032172221737646	0.0546029217352311	0.0770517839352853	0.0488000395617974	8.71605392269839	-0.0399844389597425	0.994904561905744	0.151901193074364	0.200945735254528	0.132770433426861	0.173155827166724	0.22309701736023	0.153674644223751	0.197928326615224	0.248934122526316	0.178565653856863	0.00253325413713592	0.00259639291011434	0.00265702397128533
107	0.493409446652229	0.13	0.0490095952234079	0.0290976459775224	0.0689215444692935	0.155695634399724	0.466675681447077	0.297002996779803	0.636348366114351	8.08	5.94	10.48	0.0346461344212811	0.054438872893076	0.074231611364871	0.0352601865820915	0.0554037224524989	0.0755472583229063	0.0361013624470412	0.0566943061022549	0.0773613432574425	0.0490095952234079	8.77951382708223	-0.0486485590111742	0.988933282006102	0.151901193074364	0.200945735254528	0.132770433426861	0.173155827166724	0.22309701736023	0.153674644223751	0.197928326615224	0.248934122526316	0.178565653856863	0.00253325413713592	0.00259639291011434	0.00265702397128533
107	0.493409446652229	0.13	0.0490450223685276	0.0288632446879826	0.0692268000490727	0.155985998090217	0.486888666450552	0.310062250429975	0.663715082471129	7.82	5.78	10.87	0.0373192906944132	0.0586022311774034	0.0798851716603936	0.0380525985026384	0.0597537394966181	0.0814548804905978	0.0387594784912678	0.0608909453843466	0.083123817034539	0.0490450223685276	8.72773223789088	-0.00495478245246355	1.02838480356109	0.151901193074364	0.200945735254528	0.132770433426861	0.173155827166724	0.22309701736023	0.153674644223751	0.197928326615224	0.248934122526316	0.178565653856863	0.00253325413713592	0.00259639291011434	0.00265702397128533
107	0.493409446652229	0.13	0.0490562985682559	0.0293678208097213	0.0687447763267904	0.135933777037164	0.460048466545203	0.278956630862681	0.641140302227725	8.08	6.05	10.91	0.0325595584334974	0.0536964290197961	0.0748332996060947	0.0331377539275053	0.0546499749152962	0.0761621959030872	0.0338636172517681	0.0558824023900683	0.0777663227688804	0.0490562985682559	8.87514683786429	0.0358538029801537	1.08049414617807	0.151901193074364	0.200945735254528	0.132770433426861	0.173155827166724	0.22309701736023	0.153674644223751	0.197928326615224	0.248934122526316	0.178565653856863	0.00253325413713592	0.00259639291011434	0.00265702397128533
107	0.493409446652229	0.13	0.049098807994508	0.0288731858732121	0.0693244301158039	0.156664901921426	0.506379969862954	0.322947500660001	0.689812439065907	7.56	5.38	10.28	0.0401011109357137	0.062878329467167	0.0856555479986203	0.0409686714198229	0.0642386597093881	0.0875086479989533	0.0416977870477936	0.0653470871982311	0.0890851301564243	0.049098807994508	8.5518455758126	0.0254050809488898	1.03991295117276	0.151901193074364	0.200945735254528	0.132770433426861	0.173155827166724	0.22309701736023	0.153674644223751	0.197928326615224	0.248934122526316	0.178565653856863	0.00253325413713592	0.00259639291011434	0.00265702397128533
107	0.493409446652229	0.13	0.0494837526932866	0.0293554798380307	0.0696120255485425	0.157985917199623	0.504143039857451	0.322428479806398	0.685857599908504	7.81	6.27	10.05	0.0388644939104465	0.0607677836470856	0.0826710733837247	0.0396317247588505	0.0619674112123027	0.0843030976657548	0.040890893034822	0.06373947953488	0.0868019613350872	0.0494837526932866	8.64997507085269	-0.0648224875722418	0.968452798617435	0.151901193074364	0.200945735254528	0.132770433426861	0.173155827166724	0.22309701736023	0.153674644223751	0.197928326615224	0.248934122526316	0.178565653856863	0.00253325413713592	0.00259639291011434	0.00265702397128533
107	0.493409446652229	0.13	0.0495760703163422	0.0295305071068085	0.0696216335258758	0.164853593976497	0.526005155388249	0.341160217896037	0.710850092880461	8.23	6.19	10.57	0.0391139074946639	0.0603063191730107	0.0814987308513574	0.0397665340533293	0.0613125470870341	0.0828585601207388	0.0408271003953818	0.0629393100165065	0.0850446867958061	0.0495760703163422	8.86801257821441	-0.0580669465651816	0.990021880468184	0.151901193074364	0.200945735254528	0.132770433426861	0.173155827166724	0.22309701736023	0.153674644223751	0.197928326615224	0.248934122526316	0.178565653856863	0.00253325413713592	0.00259639291011434	0.00265702397128533
107	0.493409446652229	0.13	0.0496256317401591	0.029774420653122	0.0694768428271961	0.156363544364851	0.493911422254165	0.314791270934901	0.67303157357343	8.35	6.41	10.88	0.0355969216939481	0.0558520132070752	0.0761071047202023	0.0361619540956549	0.0567385560782223	0.0773151580607898	0.0370805025170983	0.0582525290732718	0.079273946872522	0.0496256317401591	8.99533135798838	-0.00171463213946002	1.0553421313868	0.151901193074364	0.200945735254528	0.132770433426861	0.173155827166724	0.22309701736023	0.153674644223751	0.197928326615224	0.248934122526316	0.178565653856863	0.00253325413713592	0.00259639291011434	0.00265702397128533
107	0.493409446652229	0.13	0.0496573752215363	0.0292738708241612	0.0700408796189114	0.137247518187253	0.495807079510119	0.301723388049238	0.689890770971	7.82	5.95	10.65	0.036300499608831	0.0596508106719112	0.0830011217349914	0.0370128425950609	0.060821368572297	0.084629894549533	0.0378271077514002	0.0622320674642651	0.0865124018586136	0.0496573752215363	8.76885129899274	0.0138932830507384	1.05147763208455	0.151901193074364	0.200945735254528	0.132770433426861	0.173155827166724	0.22309701736023	0.153674644223751	0.197928326615224	0.248934122526316	0.178565653856863	0.00253325413713592	0.00259639291011434	0.00265702397128533
107	0.493409446652229	0.13	0.0497012385037771	0.0292216100488658	0.0701808669586884	0.153352553390154	0.469214444254525	0.297082041841268	0.641346846667781	7.83	6.01	10.43	0.0356981591120741	0.0563820410849036	0.0770659230577331	0.0363959366079678	0.0574841180664669	0.0785722995249659	0.0372804431503254	0.0588544575511832	0.0805677869770932	0.0497012385037771	8.64396391752886	-0.0225164043421313	1.00650277539251	0.151901193074364	0.200945735254528	0.132770433426861	0.173155827166724	0.22309701736023	0.153674644223751	0.197928326615224	0.248934122526316	0.178565653856863	0.00253325413713592	0.00259639291011434	0.00265702397128533
107	0.493409446652229	0.13	0.0497512074688752	0.0298055530319396	0.0696968619058107	0.169054466084672	0.505583251181428	0.330577994211295	0.680588508151561	7.64	5.41	11.25	0.0406563008433652	0.0621794103701307	0.0837025198968963	0.0415107267639434	0.0634861623088079	0.0854615978536725	0.0419942228920882	0.0642439045087775	0.0863511818321061	0.0497512074688752	8.69997443289369	-0.0196875267635009	1.0063298319059	0.151901193074364	0.200945735254528	0.132770433426861	0.173155827166724	0.22309701736023	0.153674644223751	0.197928326615224	0.248934122526316	0.178565653856863	0.00253325413713592	0.00259639291011434	0.00265702397128533
107	0.493409446652229	0.13	0.049898846893226	0.0297929352761388	0.0700047585103132	0.154443929182976	0.445962533942708	0.283044327238265	0.608880740647152	7.56	5.7	10.03	0.0351488343876723	0.0553802416801796	0.0756116489726869	0.0359094233662592	0.0565786200101362	0.0772478166540133	0.036743188372857	0.057930770511848	0.0789884513636677	0.049898846893226	8.23515302351398	-0.00988297772033235	0.995177473124139	0.151901193074364	0.200945735254528	0.132770433426861	0.173155827166724	0.22309701736023	0.153674644223751	0.197928326615224	0.248934122526316	0.178565653856863	0.00253325413713592	0.00259639291011434	0.00265702397128533
107	0.493409446652229	0.13	0.0499542375118808	0.029513565254542	0.0703949097692196	0.144633550303067	0.485122304408665	0.300927113750577	0.669317495066754	8.37	6.21	10.91	0.0339563967674898	0.0547408481872899	0.0755252996070899	0.0344911409995559	0.0556029052844252	0.0767146695692944	0.0353388081194627	0.0569050520295576	0.0784922595614715	0.0499542375118808	9.06271805695965	0.00924840096646037	1.06468066090357	0.151901193074364	0.200945735254528	0.132770433426861	0.173155827166724	0.22309701736023	0.153674644223751	0.197928326615224	0.248934122526316	0.178565653856863	0.00253325413713592	0.00259639291011434	0.00265702397128533
107	0.493409446652229	0.13	0.0499910837676808	0.0299516509246313	0.0700305166107303	0.111060943962775	0.423594650471952	0.23648713071384	0.610702170230064	7.74	5.63	9.77	0.0287275526400683	0.0514566589004338	0.0741857651607992	0.0293087086555463	0.0524976228569205	0.0756865370582946	0.0300186676089226	0.0537762866168354	0.0775602002834824	0.0499910837676808	8.24945744588058	0.02280040200116	1.0355458404217	0.151901193074364	0.200945735254528	0.132770433426861	0.173155827166724	0.22309701736023	0.153674644223751	0.197928326615224	0.248934122526316	0.178565653856863	0.00253325413713592	0.00259639291011434	0.00265702397128533
107	0.493409446652229	0.13	0.0502215753510525	0.0297984225152993	0.0706447281868056	0.1340125505002	0.472189559740367	0.284782949799452	0.659596169681283	7.83	6.05	11.15	0.0342340813148007	0.0567624423987999	0.079290803482799	0.0349041045293632	0.0578733866000693	0.0808426686707753	0.0356098215756084	0.0590155091764245	0.082550119156804	0.0502215753510525	8.90583790990356	0.0299743942734445	1.07543850998098	0.151901193074364	0.200945735254528	0.132770433426861	0.173155827166724	0.22309701736023	0.153674644223751	0.197928326615224	0.248934122526316	0.178565653856863	0.00253325413713592	0.00259639291011434	0.00265702397128533
107	0.493409446652229	0.13	0.0502486964143355	0.0295436473089237	0.0709537455197472	0.140266204792282	0.440586908292839	0.270283819051745	0.610889997533933	7.64	6.13	10.16	0.0332589587884169	0.0542150909256694	0.075171223062922	0.0339590752728344	0.0553563436961704	0.0767536121195063	0.0349031153288592	0.0568568752099253	0.0789289821195969	0.0502486964143355	8.43411920506592	0.0129022497001216	1.02932632070575	0.151901193074364	0.200945735254528	0.132770433426861	0.173155827166724	0.22309701736023	0.153674644223751	0.197928326615224	0.248934122526316	0.178565653856863	0.00253325413713592	0.00259639291011434	0.00265702397128533
107	0.493409446652229	0.13	0.0502840314686108	0.0297800659079668	0.0707879970292547	0.116694795667285	0.410010833570806	0.233890116787108	0.586131550354505	7.87	5.96	10.3	0.0279876406011368	0.0490625085411251	0.0701373764811134	0.0285274119008311	0.0500087309962052	0.0714900500915794	0.0292093480576725	0.0512615397312402	0.0732199091437463	0.0502840314686108	8.52738975881979	-0.0115741583011737	1.01675705447378	0.151901193074364	0.200945735254528	0.132770433426861	0.173155827166724	0.22309701736023	0.153674644223751	0.197928326615224	0.248934122526316	0.178565653856863	0.00253325413713592	0.00259639291011434	0.00265702397128533
107	0.493409446652229	0.13	0.0505390736146965	0.0304667391157363	0.0706114081136567	0.1662079794135	0.494487879742447	0.321568350268439	0.667407409216455	7.87	6.14	10.64	0.0384787322810986	0.059170209770253	0.0798616872594073	0.0392207970427943	0.06031131097109	0.0814018248993856	0.0402565756376135	0.061780694347999	0.0833148001602243	0.0505390736146965	8.58306517018881	0.0275993335617294	1.06087130523637	0.151901193074364	0.200945735254528	0.132770433426861	0.173155827166724	0.22309701736023	0.153674644223751	0.197928326615224	0.248934122526316	0.178565653856863	0.00253325413713592	0.00259639291011434	0.00265702397128533
107	0.493409446652229	0.13	0.0507263696070041	0.0301831581815145	0.0712695810324937	0.12795141846735	0.467583434748412	0.276996833204409	0.658170036292416	7.95	5.96	10.33	0.0328235126585617	0.0554076038048872	0.0779916949512126	0.033436701765898	0.0564426953098756	0.0794486888538533	0.0342476284513394	0.0577724866040853	0.081446446097971	0.0507263696070041	8.59528651973022	-0.00800444613400113	1.02374138470957	0.151901193074364	0.200945735254528	0.132770433426861	0.173155827166724	0.22309701736023	0.153674644223751	0.197928326615224	0.248934122526316	0.178565653856863	0.00253325413713592	0.00259639291011434	0.00265702397128533
107	0.493409446652229	0.13	0.0510747222161524	0.0301394869900547	0.0720099574422502	0.115276953929051	0.43737293732373	0.248195301845264	0.626550572802197	8.29	5.8	10.52	0.0282745164400169	0.0498257147288313	0.0713769130176456	0.028735605626363	0.0506382519940457	0.0725408983617283	0.0293829828944581	0.0517556836190365	0.0741017245085167	0.0510747222161524	8.69756123091543	0.00022173645506151	1.03534703240093	0.151901193074364	0.200945735254528	0.132770433426861	0.173155827166724	0.22309701736023	0.153674644223751	0.197928326615224	0.248934122526316	0.178565653856863	0.00253325413713592	0.00259639291011434	0.00265702397128533
107	0.493409446652229	0.13	0.0511969078001817	0.0300507327897648	0.0723430828105986	0.157089643638067	0.522733939998034	0.333681155635539	0.711786724360528	8.07	5.83	10.4	0.0389691723360325	0.0610478255953004	0.0831264788545682	0.039662536454154	0.0621340270519831	0.0846055176498121	0.0405415740328	0.0634766017365249	0.0865906924831367	0.0511969078001817	8.73963606897363	0.0601426201402489	1.09931777655939	0.151901193074364	0.200945735254528	0.132770433426861	0.173155827166724	0.22309701736023	0.153674644223751	0.197928326615224	0.248934122526316	0.178565653856863	0.00253325413713592	0.00259639291011434	0.00265702397128533
107	0.493409446652229	0.13	0.0512558177367125	0.0307975510293774	0.0717140844440476	0.148208430162872	0.478848657190483	0.2996173176651	0.658079996715865	8.34	6.11	11.17	0.0339384152182066	0.054240404663713	0.0745423941092194	0.0344804858183047	0.0551067423673618	0.075732998916419	0.0352163219122664	0.056260338762921	0.077247909158163	0.0512558177367125	8.95430035387251	-0.0830072705060101	0.968176219185649	0.151901193074364	0.200945735254528	0.132770433426861	0.173155827166724	0.22309701736023	0.153674644223751	0.197928326615224	0.248934122526316	0.178565653856863	0.00253325413713592	0.00259639291011434	0.00265702397128533
107	0.493409446652229	0.13	0.0513818410556443	0.0310364126027717	0.0717272695085168	0.131814884094822	0.479688975167442	0.28748200156367	0.671895948771214	7.84	5.6	10.61	0.0345180255660322	0.0575963580972439	0.0806746906284555	0.0351910768030818	0.0587194032144317	0.0822477296257817	0.0357773810163043	0.0598129824808893	0.0838602098504456	0.0513818410556443	8.61776533152817	0.00375020638897843	1.02772822828945	0.151901193074364	0.200945735254528	0.132770433426861	0.173155827166724	0.22309701736023	0.153674644223751	0.197928326615224	0.248934122526316	0.178565653856863	0.00253325413713592	0.00259639291011434	0.00265702397128533
107	0.493409446652229	0.13	0.0514578276252609	0.0302127017615986	0.0727029534889233	0.126234339464507	0.451963858629118	0.266312599221827	0.63761511803641	7.73	5.62	10.29	0.0323884297151097	0.054966981328532	0.0775455329419543	0.0330460372023022	0.0560830187155854	0.0791200002288685	0.0337225616669259	0.0572674421280453	0.0808004001126253	0.0514578276252609	8.32823053084592	-0.0473367706818617	0.971726744231583	0.151901193074364	0.200945735254528	0.132770433426861	0.173155827166724	0.22309701736023	0.153674644223751	0.197928326615224	0.248934122526316	0.178565653856863	0.00253325413713592	0.00259639291011434	0.00265702397128533
107	0.493409446652229	0.13	0.051607812730591	0.0308275432873799	0.072388082173802	0.127948451913489	0.432370936614435	0.256134575910319	0.608607297318551	7.79	6.11	9.99	0.0309508626475629	0.0522469620682414	0.0735430614889198	0.0315667230147413	0.0532865722920241	0.075006421569307	0.0324157181155898	0.0548074126694981	0.0771662249139461	0.051607812730591	8.4887091838667	0.0549137910290343	1.0853847695479	0.151901193074364	0.200945735254528	0.132770433426861	0.173155827166724	0.22309701736023	0.153674644223751	0.197928326615224	0.248934122526316	0.178565653856863	0.00253325413713592	0.00259639291011434	0.00265702397128533
107	0.493409446652229	0.13	0.0516580796968239	0.0307820564545695	0.0725341029390782	0.134060655698945	0.447348219614255	0.269837640277958	0.624858798950551	8.06	5.79	10.29	0.0315509589589328	0.0523065103254755	0.0730620616920183	0.0321146262330482	0.0532409817034146	0.074367337173781	0.0328766635673674	0.0544414106436648	0.0761231600419644	0.0516580796968239	8.60860393444799	0.0404329825097411	1.06565538455378	0.151901193074364	0.200945735254528	0.132770433426861	0.173155827166724	0.22309701736023	0.153674644223751	0.197928326615224	0.248934122526316	0.178565653856863	0.00253325413713592	0.00259639291011434	0.00265702397128533
107	0.493409446652229	0.13	0.0519389681593919	0.0307892943136832	0.0730886420051006	0.142074262611799	0.479431775229919	0.295490404355788	0.66337314610405	8.45	5.98	10.81	0.033040041188907	0.0536073096363377	0.0741745780837684	0.0335428374378706	0.0544230941581568	0.0753033508784431	0.0342151584714883	0.0555225217770913	0.0769432079827563	0.0519389681593919	8.84455669333092	-0.0664885909350583	0.976220560270853	0.151901193074364	0.200945735254528	0.132770433426861	0.173155827166724	0.22309701736023	0.153674644223751	0.197928326615224	0.248934122526316	0.178565653856863	0.00253325413713592	0.00259639291011434	0.00265702397128533
107	0.493409446652229	0.13	0.0523419509100356	0.0310090678823645	0.0736748339377067	0.147598600136913	0.513908392089153	0.321088369616239	0.706728414562066	8.3	6.25	10.44	0.0365266925548033	0.0584617059210495	0.0803967192872957	0.0371193017635754	0.0594101888760108	0.0817010759884461	0.0381462746738742	0.0608871688278015	0.0839178547974546	0.0523419509100356	8.94052490640697	-0.0746261523074872	0.975444909790313	0.151901193074364	0.200945735254528	0.132770433426861	0.173155827166724	0.22309701736023	0.153674644223751	0.197928326615224	0.248934122526316	0.178565653856863	0.00253325413713592	0.00259639291011434	0.00265702397128533
107	0.493409446652229	0.13	0.0524801301053053	0.0314935105593368	0.0734667496512737	0.13852639520945	0.483350693238586	0.295158099220286	0.671543287256887	8.11	6.04	10.13	0.0343120780450146	0.0561894345888729	0.0780667911327311	0.0349130436053098	0.0571735753627446	0.0794341071201795	0.0358352845243726	0.0587127916485771	0.0815335314787071	0.0524801301053053	8.62971773326479	-0.0453817721051845	0.985538757669036	0.151901193074364	0.200945735254528	0.132770433426861	0.173155827166724	0.22309701736023	0.153674644223751	0.197928326615224	0.248934122526316	0.178565653856863	0.00253325413713592	0.00259639291011434	0.00265702397128533
107	0.493409446652229	0.13	0.0524954233817484	0.0314756577928875	0.0735151889706092	0.157207943054433	0.470654585907302	0.300512900535822	0.640796271278781	7.72	5.84	10.21	0.0366174549177954	0.0573491954940548	0.0780809360703142	0.0373653452469749	0.0585205196287472	0.0796756940105196	0.0382744383584396	0.0599594589508645	0.0816297914078063	0.0524954233817484	8.38253181948138	-0.0267190638475678	0.990944696073006	0.151901193074364	0.200945735254528	0.132770433426861	0.173155827166724	0.22309701736023	0.153674644223751	0.197928326615224	0.248934122526316	0.178565653856863	0.00253325413713592	0.00259639291011434	0.00265702397128533
107	0.493409446652229	0.13	0.0530625186778783	0.0314723393262506	0.074652698029506	0.132928065775109	0.488016077142675	0.29341787977794	0.68261427450741	8.38	6.34	10.49	0.033094442801697	0.0550430674624521	0.0769916921232072	0.0336147599514599	0.0559084650806529	0.0782021702098459	0.0345717154348192	0.057506447477403	0.0804009773058428	0.0530625186778783	8.75383475094189	-0.0289044570802418	1.01905376196385	0.151901193074364	0.200945735254528	0.132770433426861	0.173155827166724	0.22309701736023	0.153674644223751	0.197928326615224	0.248934122526316	0.178565653856863	0.00253325413713592	0.00259639291011434	0.00265702397128533
107	0.493409446652229	0.13	0.0533437767744636	0.0320785273847262	0.0746090261642011	0.150618804349958	0.509131244579004	0.320363870487358	0.697898618670649	8.05	5.71	10.08	0.0374949390287257	0.0595880082984024	0.081681077568079	0.0381669934582088	0.0606560560392011	0.0831451186201934	0.039068172963977	0.0620999628732958	0.0850122509839136	0.0533437767744636	8.5286420516466	0.00324362637470859	1.03092311074998	0.151901193074364	0.200945735254528	0.132770433426861	0.173155827166724	0.22309701736023	0.153674644223751	0.197928326615224	0.248934122526316	0.178565653856863	0.00253325413713592	0.00259639291011434	0.00265702397128533
107	0.493409446652229	0.13	0.0534273234495529	0.0320098201337323	0.0748448267653735	0.130161686506899	0.417912926246168	0.249238613720872	0.586587238771464	7.85	5.94	10.3	0.0298750728353259	0.0500932777792245	0.070311482723123	0.0304544111656433	0.0510646881610068	0.0716749651563702	0.0311813830032407	0.0523151914328991	0.0734504317739599	0.0534273234495529	8.25413979166766	-0.0330364025664699	0.976186602167723	0.151901193074364	0.200945735254528	0.132770433426861	0.173155827166724	0.22309701736023	0.153674644223751	0.197928326615224	0.248934122526316	0.178565653856863	0.00253325413713592	0.00259639291011434	0.00265702397128533
107	0.493409446652229	0.13	0.0539707558478362	0.0323643296847482	0.0755771820109243	0.177418047165856	0.566883905828126	0.376306996292275	0.757460815363976	8.31	5.84	11.21	0.0427354760339711	0.064378429873107	0.0860213837122429	0.0434245344658782	0.0654164550468933	0.0874083756279085	0.0441919912480444	0.0665897307670435	0.0889496313239642	0.0539707558478362	8.85033013725952	0.00557365097930698	1.0458105294222	0.151901193074364	0.200945735254528	0.132770433426861	0.173155827166724	0.22309701736023	0.153674644223751	0.197928326615224	0.248934122526316	0.178565653856863	0.00253325413713592	0.00259639291011434	0.00265702397128533
[truncated: 1,377 more rows]
