# Supplementary material for: Re-expressing coefficients from regression models for inclusion in a meta-analysis
Source: BMC Med Res Methodol. 2024 Jan 8;24:6. doi: 10.1186/s12874-023-02132-y (PMC10773134; doi:10.1186/s12874-023-02132-y)
Supplement: Supplementary file 2 — Additional file 2. [file 12874_2023_2132_MOESM2_ESM.zip › Supp_Files_R1/simdata/simdata_scenario_108.csv]

ex_no	errsd	rsquare	beta	b_low_ci	b_hi_ci	lrsquare	lbeta	lb_low_ci	lb_hi_ci	x_median	x_25	x_75	rbl	rb	rbu	altl	alt	altu	dzl	dz	dzu	observed_beta	xlog	error	ylog	RelBias_rb	RelBias_rbl	RelBias_rbu	RelBias_alt	RelBias_altl	RelBias_altu	RelBias_dz	RelBias_dzl	RelBias_dzu	MC_SE_RelBias_rb	MC_SE_RelBias_alt	MC_SE_RelBias_dz
108	0.493409446652229	0.13	0.0472605677202077	0.0447106490167632	0.0498104864236522	0.150642900645992	0.467230616761579	0.44360303431484	0.490858199208319	7.99	5.91	10.76	0.0523211332971799	0.0551079083980206	0.0578946834988612	0.0532835685416073	0.056121605731136	0.0589596429206648	0.0544388393428962	0.0573079132049286	0.0602064911561683	0.0472605677202077	8.83794319941953	-0.00879198340474369	1.03060132035864	0.155151850120544	0.158756584275723	0.151888507985705	0.176304394569462	0.179975136377976	0.172981296161778	0.200827675205879	0.204598439008693	0.197445932164433	0.000362544906501451	0.000371731740914582	0.000379236277285276
108	0.493409446652229	0.13	0.0477778601019567	0.0451847281576273	0.050370992046286	0.147916929640282	0.465366685961833	0.441579422385702	0.489153949537965	8	5.92	10.8	0.0519848870617244	0.0547852399491662	0.057585592836608	0.0529351737987623	0.0557867172986758	0.0586382607985893	0.0540381228819512	0.0569507512292788	0.0599248915289763	0.0477778601019567	8.82259746113856	0.0075217933217637	1.04668368642296	0.155151850120544	0.158756584275723	0.151888507985705	0.176304394569462	0.179975136377976	0.172981296161778	0.200827675205879	0.204598439008693	0.197445932164433	0.000362544906501451	0.000371731740914582	0.000379236277285276
108	0.493409446652229	0.14	0.0462533423809281	0.0437742719095564	0.0487324128522998	0.155822393360247	0.471002515209964	0.447654908305606	0.494350122114322	8	5.99	10.83	0.0527411293596479	0.0554918624201694	0.0582425954806909	0.0537077483518225	0.0565088957825137	0.0593100432132048	0.0548666397616216	0.057762374367796	0.0606135856173864	0.0462533423809281	8.91973603739086	-0.010140270750706	1.03284600670504	0.155151850120544	0.158756584275723	0.151888507985705	0.176304394569462	0.179975136377976	0.172981296161778	0.200827675205879	0.204598439008693	0.197445932164433	0.000362544906501451	0.000371731740914582	0.000379236277285276
108	0.493409446652229	0.14	0.0466914471174845	0.0442224389989775	0.0491604552359914	0.158382917304497	0.472722630013852	0.449515220649958	0.495930039377746	8.03	5.93	10.88	0.0527486716905861	0.0554719610500766	0.0581952504095671	0.0537025380297853	0.0564750732559235	0.0592476084820617	0.0548523059770332	0.0576819509654057	0.0604890015354812	0.0466914471174845	8.93076231872312	-0.00155165131563857	1.04135751037603	0.155151850120544	0.158756584275723	0.151888507985705	0.176304394569462	0.179975136377976	0.172981296161778	0.200827675205879	0.204598439008693	0.197445932164433	0.000362544906501451	0.000371731740914582	0.000379236277285276
108	0.493409446652229	0.14	0.0472672347628943	0.0447563576761439	0.0497781118496447	0.159672770867783	0.478705727548666	0.455317647114591	0.50209380798274	7.95	5.88	10.71	0.0539344243532963	0.0567048477334007	0.0594752711135051	0.0549407821222984	0.0577628985931408	0.0605850150639831	0.0560952250376147	0.0590349419117955	0.0618994709438083	0.0472672347628943	8.8297557237622	-0.00505911548829543	1.03267394620158	0.155151850120544	0.158756584275723	0.151888507985705	0.176304394569462	0.179975136377976	0.172981296161778	0.200827675205879	0.204598439008693	0.197445932164433	0.000362544906501451	0.000371731740914582	0.000379236277285276
108	0.493409446652229	0.14	0.0474044632238722	0.0448928178442109	0.0499161086035335	0.155045764131232	0.467717944771343	0.44446447093193	0.490971418610757	8.08	5.9	10.9	0.0518759363098615	0.0545899794038959	0.0573040224979303	0.0527970602942221	0.0555592947148394	0.0583215291354568	0.0538867621287877	0.0567121886271643	0.0595266247200584	0.0474044632238722	8.91175440814746	-0.00509918678269022	1.03696672888881	0.155151850120544	0.158756584275723	0.151888507985705	0.176304394569462	0.179975136377976	0.172981296161778	0.200827675205879	0.204598439008693	0.197445932164433	0.000362544906501451	0.000371731740914582	0.000379236277285276
108	0.493409446652229	0.14	0.0475161606854658	0.0450438635532631	0.0499884578176685	0.159338549423237	0.475358180171452	0.45210468303129	0.498611677311614	7.95	5.87	10.82	0.053559700706025	0.0563144838213975	0.0590692669367701	0.0545594275000834	0.057365630441481	0.0601718333828786	0.0557237423793906	0.0585078484025188	0.0614236293971771	0.0475161606854658	8.86419004655304	-0.000852829451373285	1.0378603475428	0.155151850120544	0.158756584275723	0.151888507985705	0.176304394569462	0.179975136377976	0.172981296161778	0.200827675205879	0.204598439008693	0.197445932164433	0.000362544906501451	0.000371731740914582	0.000379236277285276
108	0.493409446652229	0.14	0.0476066120012082	0.0450909196736469	0.0501223043287696	0.153890981975514	0.467679973806009	0.444325369254335	0.491034578357682	7.95	5.91	10.72	0.0526587808274257	0.0554266286423314	0.0581944764572371	0.0536429640742897	0.0564625424725188	0.0592821208707479	0.0547580597041815	0.0576606304498996	0.0605520342727686	0.0476066120012082	8.81418270359388	-0.00174446522754774	1.03617403975385	0.155151850120544	0.158756584275723	0.151888507985705	0.176304394569462	0.179975136377976	0.172981296161778	0.200827675205879	0.204598439008693	0.197445932164433	0.000362544906501451	0.000371731740914582	0.000379236277285276
108	0.493409446652229	0.14	0.0476415559212596	0.0451099719291073	0.050173139913412	0.155191654752668	0.472552750113131	0.449071977733714	0.496033522492547	7.93	5.85	10.8	0.0533095764427617	0.0560969915836767	0.0588844067245917	0.0543113650503549	0.057151161037623	0.0599909570248912	0.0553866348462178	0.0583538088630348	0.0611981961453921	0.0476415559212596	8.82639289543365	-0.0060024309753496	1.03194877664149	0.155151850120544	0.158756584275723	0.151888507985705	0.176304394569462	0.179975136377976	0.172981296161778	0.200827675205879	0.204598439008693	0.197445932164433	0.000362544906501451	0.000371731740914582	0.000379236277285276
108	0.493409446652229	0.14	0.0476614664343325	0.0451518408892114	0.0501710919794536	0.15654052722669	0.466526239065179	0.443463443100766	0.489589035029591	8	5.88	10.83	0.0522205963713429	0.0549363849622383	0.0576521735531336	0.0531760424172946	0.0559415200131251	0.0587069976089556	0.0542134820165302	0.0571390682581843	0.0599181499111637	0.0476614664343325	8.83451831628154	-0.00594656894294982	1.03279935430358	0.155151850120544	0.158756584275723	0.151888507985705	0.176304394569462	0.179975136377976	0.172981296161778	0.200827675205879	0.204598439008693	0.197445932164433	0.000362544906501451	0.000371731740914582	0.000379236277285276
108	0.493409446652229	0.14	0.0477678796758766	0.0452670153224974	0.0502687440292557	0.156472437508851	0.473683481726066	0.450260826645408	0.497106136806724	8.01	5.89	10.85	0.0529722840319085	0.0557279124683374	0.0584835409047663	0.0539385060831583	0.0567443975771273	0.0595502890710963	0.0550660230053382	0.0578880923353836	0.0607690485980754	0.0477678796758766	8.87570071552557	0.0101021323891914	1.05050236408455	0.155151850120544	0.158756584275723	0.151888507985705	0.176304394569462	0.179975136377976	0.172981296161778	0.200827675205879	0.204598439008693	0.197445932164433	0.000362544906501451	0.000371731740914582	0.000379236277285276
108	0.493409446652229	0.14	0.0478279121315123	0.0452937339659635	0.0503620902970612	0.156186664339781	0.478348214551708	0.454669258984075	0.502027170119342	8.09	5.98	10.9	0.0529591217342604	0.0557172072341433	0.0584752927340261	0.0538929612810193	0.0566996806937917	0.0595064001065642	0.0549745180890311	0.0579350346612045	0.0607902502400975	0.0478279121315123	8.93610458611968	0.00122965217126572	1.04682632821853	0.155151850120544	0.158756584275723	0.151888507985705	0.176304394569462	0.179975136377976	0.172981296161778	0.200827675205879	0.204598439008693	0.197445932164433	0.000362544906501451	0.000371731740914582	0.000379236277285276
108	0.493409446652229	0.14	0.0478448677227856	0.0453555874392501	0.0503341480063211	0.164240999276685	0.488852710439258	0.465367473980004	0.512337946898512	8.03	5.94	10.93	0.0546144973195242	0.0573706727193276	0.060126848119131	0.0556024468535576	0.0584084801177668	0.061214513381976	0.0567483833120046	0.059605978983484	0.0625357096039805	0.0478448677227856	8.93710852888403	-0.000388489024983861	1.04316586106735	0.155151850120544	0.158756584275723	0.151888507985705	0.176304394569462	0.179975136377976	0.172981296161778	0.200827675205879	0.204598439008693	0.197445932164433	0.000362544906501451	0.000371731740914582	0.000379236277285276
108	0.493409446652229	0.14	0.0478806089746316	0.0453721469167776	0.0503890710324857	0.16310007923995	0.479897056137205	0.456745780213926	0.503048332060483	8.05	5.92	10.83	0.0534819772834947	0.0561928419847137	0.0589037066859328	0.054442105797089	0.0572016369580827	0.0599611681190764	0.0556061325811811	0.0584369842581054	0.0611976756474817	0.0478806089746316	8.85826551503556	0.000383005248715693	1.03999600210438	0.155151850120544	0.158756584275723	0.151888507985705	0.176304394569462	0.179975136377976	0.172981296161778	0.200827675205879	0.204598439008693	0.197445932164433	0.000362544906501451	0.000371731740914582	0.000379236277285276
108	0.493409446652229	0.14	0.0479664732186346	0.0454269059435257	0.0505060404937435	0.157549382324805	0.474684774323678	0.451307905289871	0.498061643357485	7.98	5.93	10.9	0.0533113296086958	0.0560727524769262	0.0588341753451566	0.0542969743736769	0.057109451717831	0.0599219290619851	0.0553997559522712	0.0583110040871929	0.0612232836734619	0.0479664732186346	8.86150089312687	0.00559418287681672	1.04588425773357	0.155151850120544	0.158756584275723	0.151888507985705	0.176304394569462	0.179975136377976	0.172981296161778	0.200827675205879	0.204598439008693	0.197445932164433	0.000362544906501451	0.000371731740914582	0.000379236277285276
108	0.493409446652229	0.14	0.0479703722089612	0.0454834428969436	0.0504573015209788	0.162186791904439	0.477871682786926	0.454740687302109	0.501002678271742	8.04	5.96	10.9	0.0532990138842565	0.0560101397718832	0.0587212656595099	0.054259009572707	0.0570189669296854	0.0597789242866639	0.0554526675522537	0.0582080610868615	0.0610717307239611	0.0479703722089612	8.92162048839392	-0.00127039568003481	1.04198621978301	0.155151850120544	0.158756584275723	0.151888507985705	0.176304394569462	0.179975136377976	0.172981296161778	0.200827675205879	0.204598439008693	0.197445932164433	0.000362544906501451	0.000371731740914582	0.000379236277285276
108	0.493409446652229	0.14	0.0481198745656083	0.0456043311280184	0.0506354180031981	0.161046564167946	0.478191765619547	0.454947680464673	0.50143585077442	8.05	5.94	10.8	0.0532705596611055	0.055992247182945	0.0587139347047844	0.0542268397578943	0.0569973853285955	0.0597679308992967	0.0554111678535548	0.0582311128928267	0.0609316651243716	0.0481198745656083	8.83955025195528	0.00406369166859934	1.04389268054116	0.155151850120544	0.158756584275723	0.151888507985705	0.176304394569462	0.179975136377976	0.172981296161778	0.200827675205879	0.204598439008693	0.197445932164433	0.000362544906501451	0.000371731740914582	0.000379236277285276
108	0.493409446652229	0.14	0.0481294064513672	0.0456223190277594	0.050636493874975	0.161098089731886	0.475687795643018	0.452569832159333	0.498805759126704	8.01	5.89	10.93	0.0532721391784564	0.0559933620278658	0.0587145848772753	0.0542455541075951	0.0570165004895673	0.0597874468715395	0.0553260874409544	0.0581532977234076	0.0610246228730829	0.0481294064513672	8.88339129376306	-0.0016370305050794	1.03961519388174	0.155151850120544	0.158756584275723	0.151888507985705	0.176304394569462	0.179975136377976	0.172981296161778	0.200827675205879	0.204598439008693	0.197445932164433	0.000362544906501451	0.000371731740914582	0.000379236277285276
108	0.493409446652229	0.14	0.0481299774329087	0.0456129952527144	0.050646959613103	0.154045436097543	0.469626666093154	0.446188748790829	0.493064583395479	8.04	5.94	10.83	0.0523150302298269	0.0550630944863062	0.0578111587427855	0.053258420493089	0.0560560402415749	0.0588536599900608	0.0544318249795879	0.0572021900357865	0.0600779520679566	0.0481299774329087	8.87838053299605	0.0050032675794783	1.04618011831283	0.155151850120544	0.158756584275723	0.151888507985705	0.176304394569462	0.179975136377976	0.172981296161778	0.200827675205879	0.204598439008693	0.197445932164433	0.000362544906501451	0.000371731740914582	0.000379236277285276
108	0.493409446652229	0.14	0.0481649635443756	0.0456210225104417	0.0507089045783095	0.157630036147196	0.480874204880555	0.457199716742025	0.504548693019085	7.91	5.88	10.71	0.0544256265463942	0.057243867247168	0.0600621079479419	0.0554577390141895	0.0583294240489856	0.0612011090837818	0.0566356334134298	0.0595626731906691	0.0624878218968337	0.0481649635443756	8.79060205211115	0.00533344100080129	1.04152965653516	0.155151850120544	0.158756584275723	0.151888507985705	0.176304394569462	0.179975136377976	0.172981296161778	0.200827675205879	0.204598439008693	0.197445932164433	0.000362544906501451	0.000371731740914582	0.000379236277285276
108	0.493409446652229	0.14	0.0482079526266371	0.045690101513871	0.0507258037394031	0.160587301478908	0.478068920340678	0.454791232175705	0.501346608505651	7.98	5.87	10.74	0.0537159146257733	0.0564652691024928	0.0592146235792123	0.054708617131924	0.0575087813379081	0.0603089455438922	0.055902915236112	0.0586974981992999	0.061559122270944	0.0482079526266371	8.8331306419717	0.0110690600059592	1.04921281265217	0.155151850120544	0.158756584275723	0.151888507985705	0.176304394569462	0.179975136377976	0.172981296161778	0.200827675205879	0.204598439008693	0.197445932164433	0.000362544906501451	0.000371731740914582	0.000379236277285276
108	0.493409446652229	0.14	0.0482320852400607	0.0457333409713668	0.0507308295087547	0.161610163902065	0.482130754994858	0.458743962044515	0.505517547945201	8.06	5.97	10.86	0.053652190748674	0.0563873824464119	0.0591225741441498	0.0546115056364713	0.057395603261069	0.0601797008856666	0.0557827779111903	0.0586451825919539	0.0614852603319376	0.0482320852400607	8.92096368996803	0.00288023532514773	1.0463930018925	0.155151850120544	0.158756584275723	0.151888507985705	0.176304394569462	0.179975136377976	0.172981296161778	0.200827675205879	0.204598439008693	0.197445932164433	0.000362544906501451	0.000371731740914582	0.000379236277285276
108	0.493409446652229	0.14	0.048299792735613	0.0457738357831748	0.0508257496880512	0.15823292487313	0.475936761666303	0.452558406156664	0.499315117175943	8	5.96	10.84	0.0533045494113151	0.0560581668217217	0.0588117842321284	0.0542806205618535	0.0570846600571216	0.0598886995523896	0.0554621901961709	0.0583305141604796	0.0612139343487797	0.048299792735613	8.88925500074757	0.0158693549501495	1.05803746603636	0.155151850120544	0.158756584275723	0.151888507985705	0.176304394569462	0.179975136377976	0.172981296161778	0.200827675205879	0.204598439008693	0.197445932164433	0.000362544906501451	0.000371731740914582	0.000379236277285276
108	0.493409446652229	0.14	0.0483110242228518	0.0457222294476937	0.05089981899801	0.15585796303193	0.481018248786479	0.457177384981775	0.504859112591183	8.04	5.93	10.85	0.053596705851791	0.0563916642346172	0.0591866226174433	0.0545627991293141	0.0574081372968992	0.0602534754644844	0.0557360523315452	0.058628022372801	0.061547213333324	0.0483110242228518	8.86081311899434	0.00145141019639978	1.04226122275981	0.155151850120544	0.158756584275723	0.151888507985705	0.176304394569462	0.179975136377976	0.172981296161778	0.200827675205879	0.204598439008693	0.197445932164433	0.000362544906501451	0.000371731740914582	0.000379236277285276
108	0.493409446652229	0.14	0.0483520279464163	0.0458342341890276	0.0508698217038049	0.160968199455133	0.483766676167304	0.460244782378493	0.507288569956114	7.95	5.89	10.84	0.0545193667173996	0.0573057073831918	0.060092048048984	0.0555367189202979	0.0583750537669665	0.061213388613635	0.056720433067312	0.0595755245962208	0.0624850408566319	0.0483520279464163	8.8379006662274	-0.00427622565427876	1.03474350386685	0.155151850120544	0.158756584275723	0.151888507985705	0.176304394569462	0.179975136377976	0.172981296161778	0.200827675205879	0.204598439008693	0.197445932164433	0.000362544906501451	0.000371731740914582	0.000379236277285276
108	0.493409446652229	0.14	0.0483806257694545	0.0458405062088146	0.0509207453300943	0.161856504713005	0.481859263761888	0.458506865362829	0.505211662160946	8.02	5.96	10.9	0.0538737799238875	0.0566176471744907	0.059361514425094	0.0548522593740538	0.0576459619568444	0.0604396645396351	0.055993137407836	0.0588696224915565	0.0616906384903812	0.0483806257694545	8.88459812151336	0.00948070003283088	1.0509990580547	0.155151850120544	0.158756584275723	0.151888507985705	0.176304394569462	0.179975136377976	0.172981296161778	0.200827675205879	0.204598439008693	0.197445932164433	0.000362544906501451	0.000371731740914582	0.000379236277285276
108	0.493409446652229	0.14	0.0483981642467572	0.0458455111295231	0.0509508173639913	0.156680017525089	0.479854517159739	0.456145358381139	0.503563675938338	7.99	5.96	10.93	0.0537934325375356	0.056589464569528	0.0593854966015204	0.0547825208175119	0.0576299628894075	0.060477404961303	0.0559189120948076	0.0588303880586863	0.0616762768069746	0.0483981642467572	8.91008606314756	0.000111317892459375	1.04383403547579	0.155151850120544	0.158756584275723	0.151888507985705	0.176304394569462	0.179975136377976	0.172981296161778	0.200827675205879	0.204598439008693	0.197445932164433	0.000362544906501451	0.000371731740914582	0.000379236277285276
108	0.493409446652229	0.14	0.048403293815125	0.045849924281976	0.0509566633482741	0.153149815405562	0.464435916265793	0.441177077933822	0.487694754597764	7.98	5.9	10.85	0.0521029874410806	0.0548498549056831	0.0575967223702856	0.0530655789034187	0.055863194152351	0.0586608094012833	0.0541654941691248	0.0569906753889394	0.0599088911102171	0.048403293815125	8.83857306851547	-0.00500468595623798	1.03351379873016	0.155151850120544	0.158756584275723	0.151888507985705	0.176304394569462	0.179975136377976	0.172981296161778	0.200827675205879	0.204598439008693	0.197445932164433	0.000362544906501451	0.000371731740914582	0.000379236277285276
108	0.493409446652229	0.14	0.048409315801777	0.04584077166058	0.050977859942974	0.154108816182328	0.474525113327657	0.450848483916903	0.498201742738411	7.96	5.94	10.74	0.0533651828109904	0.0561676934147209	0.0589702040184514	0.0543584694125998	0.0572131431700369	0.060067816927474	0.0555266577016027	0.058473649261964	0.0613260465877829	0.048409315801777	8.80265896245897	0.002999150790126	1.0415550795186	0.155151850120544	0.158756584275723	0.151888507985705	0.176304394569462	0.179975136377976	0.172981296161778	0.200827675205879	0.204598439008693	0.197445932164433	0.000362544906501451	0.000371731740914582	0.000379236277285276
108	0.493409446652229	0.14	0.0484415815015804	0.0458670177919173	0.0510161452112435	0.150119276627941	0.467970135185673	0.444256613042974	0.491683657328371	7.97	5.89	10.85	0.0524947901842475	0.0552968562264024	0.0580989222685573	0.0534663448963567	0.0563202705698644	0.0591741962433721	0.0545623821617369	0.0575130924825997	0.0603872441700332	0.0484415815015804	8.81317785149108	-0.00534129932511133	1.03229137049698	0.155151850120544	0.158756584275723	0.151888507985705	0.176304394569462	0.179975136377976	0.172981296161778	0.200827675205879	0.204598439008693	0.197445932164433	0.000362544906501451	0.000371731740914582	0.000379236277285276
108	0.493409446652229	0.14	0.0484646087877705	0.045956181837009	0.0509730357385321	0.161541308246771	0.482340399982529	0.458937490936228	0.50574330902883	7.98	5.92	10.81	0.0541771116520534	0.0569398016510722	0.0597024916500909	0.0551765890187974	0.0579902460413645	0.0608039030639315	0.0563905539453116	0.0592550401966946	0.0621102759907064	0.0484646087877705	8.85994982830149	0.0007493552486821	1.04146311459642	0.155151850120544	0.158756584275723	0.151888507985705	0.176304394569462	0.179975136377976	0.172981296161778	0.200827675205879	0.204598439008693	0.197445932164433	0.000362544906501451	0.000371731740914582	0.000379236277285276
108	0.493409446652229	0.14	0.0485037088236551	0.0459794850441922	0.051027932603118	0.16167225892938	0.480480221787522	0.457178830715836	0.503781612859209	8.13	5.98	11.04	0.0530480759318502	0.055751818712226	0.0584555614926017	0.0539712467075919	0.0567220414550017	0.0594728362024115	0.0550443447995291	0.0578965435436202	0.0606353912653958	0.0485037088236551	8.95840354762126	-0.00334627012874997	1.04238454312067	0.155151850120544	0.158756584275723	0.151888507985705	0.176304394569462	0.179975136377976	0.172981296161778	0.200827675205879	0.204598439008693	0.197445932164433	0.000362544906501451	0.000371731740914582	0.000379236277285276
108	0.493409446652229	0.14	0.0485183594030953	0.0459951152313636	0.051041603574827	0.161392393685262	0.478479293818059	0.455250953327289	0.501707634308829	8	5.9	10.84	0.0536056016331147	0.0563407286171352	0.0590758556011558	0.0545862019033622	0.0573713622081175	0.0601565225128729	0.0557536294809778	0.0585177248994299	0.0614373465254175	0.0485183594030953	8.83681864226118	0.00787777688583737	1.04670290188241	0.155151850120544	0.158756584275723	0.151888507985705	0.176304394569462	0.179975136377976	0.172981296161778	0.200827675205879	0.204598439008693	0.197445932164433	0.000362544906501451	0.000371731740914582	0.000379236277285276
108	0.493409446652229	0.14	0.0485206684206929	0.0459764444649537	0.0510648923764321	0.161425720892253	0.48398918203239	0.460496249909516	0.507482114155264	7.96	5.91	10.8	0.0545053855868288	0.0572860625720899	0.060066739557351	0.0555197862466313	0.0583522144586414	0.0611846426706515	0.0566707598491119	0.059576877118252	0.0624767029266508	0.0485206684206929	8.8403098189808	0.00497224778806676	1.04364370551357	0.155151850120544	0.158756584275723	0.151888507985705	0.176304394569462	0.179975136377976	0.172981296161778	0.200827675205879	0.204598439008693	0.197445932164433	0.000362544906501451	0.000371731740914582	0.000379236277285276
108	0.493409446652229	0.14	0.0485228396095717	0.0459983392244044	0.0510473399947389	0.159940473060649	0.476748973303264	0.453479702336259	0.500018244270269	7.96	5.86	10.81	0.0536616398494547	0.0564151638368743	0.0591686878242939	0.0546595231826576	0.0574642512648892	0.0602689793471209	0.0558067691047469	0.0586621561319588	0.0615305154877092	0.0485228396095717	8.84273858737233	0.0013919469000659	1.04050566606126	0.155151850120544	0.158756584275723	0.151888507985705	0.176304394569462	0.179975136377976	0.172981296161778	0.200827675205879	0.204598439008693	0.197445932164433	0.000362544906501451	0.000371731740914582	0.000379236277285276
108	0.493409446652229	0.14	0.0485279712161958	0.045963558871687	0.0510923835607046	0.159780223565183	0.482222778746898	0.458672295310198	0.505773262183598	8.09	5.91	10.84	0.0534646582010364	0.056209795765015	0.0589549333289936	0.0544097863102369	0.0572034513830903	0.0599971164559437	0.0555656515717146	0.0583801400363284	0.0612011634482768	0.0485279712161958	8.88223418608177	-0.00716508246872065	1.03466403699428	0.155151850120544	0.158756584275723	0.151888507985705	0.176304394569462	0.179975136377976	0.172981296161778	0.200827675205879	0.204598439008693	0.197445932164433	0.000362544906501451	0.000371731740914582	0.000379236277285276
108	0.493409446652229	0.14	0.0485459834327449	0.0459839482537259	0.051108018611764	0.157068130924533	0.477204025641963	0.453660393390812	0.500747657893115	7.92	5.84	10.66	0.0539627526619775	0.0567632598749556	0.0595637670879336	0.0549835195070859	0.0578370014993604	0.0606904834916348	0.0561777987395629	0.0590376258785909	0.0619217436935285	0.0485459834327449	8.78109650441458	-0.00171901987986961	1.03397842473508	0.155151850120544	0.158756584275723	0.151888507985705	0.176304394569462	0.179975136377976	0.172981296161778	0.200827675205879	0.204598439008693	0.197445932164433	0.000362544906501451	0.000371731740914582	0.000379236277285276
108	0.493409446652229	0.14	0.0485632624769235	0.0460305177978767	0.0510960071559703	0.159875367717778	0.480229788912637	0.456784945042562	0.503674632782713	7.94	5.9	10.83	0.0541745462440355	0.0569550971185948	0.0597356479931541	0.0551894694662162	0.0580221120674017	0.0608547546685873	0.0563761107430991	0.0592176623527848	0.0621604111558552	0.0485632624769235	8.83691203319113	0.00664045582299726	1.0450694770981	0.155151850120544	0.158756584275723	0.151888507985705	0.176304394569462	0.179975136377976	0.172981296161778	0.200827675205879	0.204598439008693	0.197445932164433	0.000362544906501451	0.000371731740914582	0.000379236277285276
108	0.493409446652229	0.14	0.048568270914792	0.0460248971346502	0.0511116446949339	0.160579593504909	0.482779105818596	0.459271401570761	0.506286810066431	8.01	5.95	10.82	0.0540267930216493	0.0567921423716594	0.0595574917216694	0.0550119095155243	0.0578276818335407	0.0606434541515572	0.056210606645527	0.0590417130189848	0.0619501717855292	0.048568270914792	8.85381437210689	-0.0017747590741044	1.03888338433384	0.155151850120544	0.158756584275723	0.151888507985705	0.176304394569462	0.179975136377976	0.172981296161778	0.200827675205879	0.204598439008693	0.197445932164433	0.000362544906501451	0.000371731740914582	0.000379236277285276
108	0.493409446652229	0.14	0.0485736999199439	0.0459950672764347	0.0511523325634532	0.150974431631498	0.472306806064352	0.448453419039201	0.496160193089503	8.08	5.92	10.89	0.0523212030792436	0.0551041853326616	0.0578871675860795	0.0532490043517476	0.0560813366644937	0.0589136689772397	0.0543728202174862	0.0572135431710275	0.0600875747259806	0.0485736999199439	8.86512175243857	0.0046067453819301	1.04560412721113	0.155151850120544	0.158756584275723	0.151888507985705	0.176304394569462	0.179975136377976	0.172981296161778	0.200827675205879	0.204598439008693	0.197445932164433	0.000362544906501451	0.000371731740914582	0.000379236277285276
108	0.493409446652229	0.14	0.0485769614170391	0.0460238998335427	0.0511300230005355	0.160786142749859	0.480977175067898	0.457575138694769	0.504379211441026	8.02	5.93	10.8	0.0537575155067928	0.0565068679668227	0.0592562204268526	0.0547334693768703	0.0575327356238056	0.060332001870741	0.0558527356071863	0.0587352486713825	0.0616307305696408	0.0485769614170391	8.83521653953778	0.00765718315788486	1.04729302784999	0.155151850120544	0.158756584275723	0.151888507985705	0.176304394569462	0.179975136377976	0.172981296161778	0.200827675205879	0.204598439008693	0.197445932164433	0.000362544906501451	0.000371731740914582	0.000379236277285276
108	0.493409446652229	0.14	0.0485842167541456	0.0460629576434858	0.0511054758648053	0.165816368782507	0.493424308444907	0.469854565793865	0.51699405109595	8.07	5.95	10.86	0.0549080923849798	0.0576624970480207	0.0604169017110615	0.0558872235262313	0.058690745236761	0.0614942669472906	0.0570450473307274	0.0599399383394143	0.0627892795450364	0.0485842167541456	8.90121106412209	0.0025775836602885	1.04511786964835	0.155151850120544	0.158756584275723	0.151888507985705	0.176304394569462	0.179975136377976	0.172981296161778	0.200827675205879	0.204598439008693	0.197445932164433	0.000362544906501451	0.000371731740914582	0.000379236277285276
108	0.493409446652229	0.14	0.0486134040265727	0.046072404891972	0.0511544031611735	0.160106544979605	0.482230634905048	0.458708349234448	0.505752920575648	7.98	5.9	10.76	0.0541344426402108	0.0569104239942169	0.059686405348223	0.0551321757382025	0.0579593202397579	0.0607864647413133	0.0562683758025969	0.0592243928333118	0.0620637396615037	0.0486134040265727	8.81596818044361	-0.000886133178542318	1.03676278116829	0.155151850120544	0.158756584275723	0.151888507985705	0.176304394569462	0.179975136377976	0.172981296161778	0.200827675205879	0.204598439008693	0.197445932164433	0.000362544906501451	0.000371731740914582	0.000379236277285276
108	0.493409446652229	0.14	0.0486233192105929	0.0460850144823126	0.0511616239388732	0.161266548289369	0.482920088278092	0.459465258995364	0.506374917560821	8.09	5.96	10.87	0.0535714889289628	0.0563062117456515	0.0590409345623402	0.05451937646495	0.0573024871410047	0.0600855978170594	0.0556637226880881	0.058550535979839	0.0613311750380488	0.0486233192105929	8.90819997364095	-0.000963104779556237	1.04239293460967	0.155151850120544	0.158756584275723	0.151888507985705	0.176304394569462	0.179975136377976	0.172981296161778	0.200827675205879	0.204598439008693	0.197445932164433	0.000362544906501451	0.000371731740914582	0.000379236277285276
108	0.493409446652229	0.14	0.0486629829757796	0.046145436220596	0.0511805297309631	0.157438521491918	0.474324124449039	0.450955256202413	0.497692992695666	8.04	5.89	10.88	0.0528747319014689	0.0556147435243216	0.0583547551471743	0.0538282660077057	0.056617690543682	0.0594071150796582	0.0549581395320502	0.0577562608579469	0.0605115136611857	0.0486629829757796	8.86011350643899	0.00250910971725945	1.04316282972707	0.155151850120544	0.158756584275723	0.151888507985705	0.176304394569462	0.179975136377976	0.172981296161778	0.200827675205879	0.204598439008693	0.197445932164433	0.000362544906501451	0.000371731740914582	0.000379236277285276
108	0.493409446652229	0.14	0.0486763349762855	0.0461376676029832	0.0512150023495877	0.159399464159621	0.481968758580831	0.458397245646043	0.50554027151562	8.03	5.92	10.76	0.0537887178807154	0.0565546190097331	0.0593205201387508	0.0547612563494007	0.0575771669479602	0.0603930775465197	0.0558826615665339	0.05879552082381	0.0617083417506363	0.0486763349762855	8.8349480736089	0.00252613973943392	1.04205796577919	0.155151850120544	0.158756584275723	0.151888507985705	0.176304394569462	0.179975136377976	0.172981296161778	0.200827675205879	0.204598439008693	0.197445932164433	0.000362544906501451	0.000371731740914582	0.000379236277285276
108	0.493409446652229	0.14	0.0486848254386003	0.0461471391829256	0.0512225116942749	0.164594810593019	0.48965546696152	0.466161936177903	0.513148997745137	7.91	5.88	10.71	0.0554942402387256	0.0582910272352177	0.0610878142317098	0.0565467252185998	0.059396555130772	0.0622463850429442	0.0577283021870179	0.06064849339391	0.0635553530906126	0.0486848254386003	8.75769043432978	0.00567390183223884	1.04092797564472	0.155151850120544	0.158756584275723	0.151888507985705	0.176304394569462	0.179975136377976	0.172981296161778	0.200827675205879	0.204598439008693	0.197445932164433	0.000362544906501451	0.000371731740914582	0.000379236277285276
108	0.493409446652229	0.14	0.0486889081273245	0.0461536755113512	0.0512241407432978	0.161159557766291	0.483217504408962	0.4597389435587	0.506696065259224	7.98	5.86	10.95	0.0543048352778417	0.0570781469526476	0.0598514586274534	0.05530869990625	0.0581332782772836	0.0609578566483173	0.0563863055385354	0.0592972175920863	0.062126863583009	0.0486889081273245	8.88009315249565	-0.0123366754004309	1.02824029184023	0.155151850120544	0.158756584275723	0.151888507985705	0.176304394569462	0.179975136377976	0.172981296161778	0.200827675205879	0.204598439008693	0.197445932164433	0.000362544906501451	0.000371731740914582	0.000379236277285276
108	0.493409446652229	0.14	0.048705848343872	0.0461851728395659	0.0512265238481781	0.163777826845701	0.485296938478869	0.461943114268167	0.508650762689571	7.95	5.94	10.87	0.0547276471004057	0.0574944376648089	0.0602612282292121	0.0557493228120895	0.0585677648336398	0.0613862068551901	0.0569475865778485	0.0597760814696584	0.0626988965954815	0.048705848343872	8.86346739179997	0.00383745691127947	1.04401096964403	0.155151850120544	0.158756584275723	0.151888507985705	0.176304394569462	0.179975136377976	0.172981296161778	0.200827675205879	0.204598439008693	0.197445932164433	0.000362544906501451	0.000371731740914582	0.000379236277285276
108	0.493409446652229	0.14	0.0487371970754053	0.0462011650600845	0.0512732290907262	0.159995261152122	0.477921184541247	0.454599454828127	0.501242914254366	7.98	5.86	10.81	0.0536425200088801	0.0563944730512582	0.0591464260936363	0.0546307570580088	0.0574334083515782	0.0602360596451475	0.0557760815694961	0.0586117739239853	0.0615044345858109	0.0487371970754053	8.82296448342101	0.00213771795903115	1.03980750529718	0.155151850120544	0.158756584275723	0.151888507985705	0.176304394569462	0.179975136377976	0.172981296161778	0.200827675205879	0.204598439008693	0.197445932164433	0.000362544906501451	0.000371731740914582	0.000379236277285276
108	0.493409446652229	0.14	0.0487846909255572	0.046261116172809	0.0513082656783055	0.158768641643887	0.477753535338599	0.454333020402724	0.501174050274474	8.04	5.9	10.81	0.0532343169997507	0.0559785047660034	0.058722692532256	0.0541921188774988	0.0569856805879202	0.0597792422983416	0.0553463497238964	0.0581677575851244	0.0610567811875285	0.0487846909255572	8.85101700194736	0.00376506339417305	1.04302484544031	0.155151850120544	0.158756584275723	0.151888507985705	0.176304394569462	0.179975136377976	0.172981296161778	0.200827675205879	0.204598439008693	0.197445932164433	0.000362544906501451	0.000371731740914582	0.000379236277285276
108	0.493409446652229	0.14	0.0488975368626945	0.0463482894659275	0.0514467842594614	0.159356884829971	0.479690095587215	0.45622629636014	0.50315389481429	8.02	5.95	10.86	0.0535932788754447	0.0563495907002708	0.0591059025250969	0.0545658992652578	0.0573722331289993	0.0601785669927408	0.055744344166083	0.0585708289445392	0.0614507805023549	0.0488975368626945	8.86784626579189	-0.00242068621591234	1.03925393671662	0.155151850120544	0.158756584275723	0.151888507985705	0.176304394569462	0.179975136377976	0.172981296161778	0.200827675205879	0.204598439008693	0.197445932164433	0.000362544906501451	0.000371731740914582	0.000379236277285276
108	0.493409446652229	0.14	0.0489717770760403	0.0464105725490527	0.0515329816030278	0.159276697368167	0.484831489792974	0.461109101572001	0.508553878013948	7.97	5.9	10.69	0.0544728130364374	0.0572752413856794	0.0600776697349213	0.0554801590935226	0.0583344117380508	0.0611886643825789	0.0567703503496885	0.0595807267978671	0.0625547177345325	0.0489717770760403	8.82460643901305	0.00325951879075035	1.04180787076497	0.155151850120544	0.158756584275723	0.151888507985705	0.176304394569462	0.179975136377976	0.172981296161778	0.200827675205879	0.204598439008693	0.197445932164433	0.000362544906501451	0.000371731740914582	0.000379236277285276
108	0.493409446652229	0.14	0.0489881176586821	0.0464160344745011	0.0515602008428631	0.155846875264149	0.479689300989326	0.455913302385205	0.503465299593447	8.01	5.91	10.85	0.0536455269546231	0.0564431552916721	0.0592407836287211	0.0546245323890729	0.0574732161169629	0.060321899844853	0.0557835694354516	0.0587154669888832	0.061622023845848	0.0489881176586821	8.85287983749333	0.00974846155392919	1.05018548351455	0.155151850120544	0.158756584275723	0.151888507985705	0.176304394569462	0.179975136377976	0.172981296161778	0.200827675205879	0.204598439008693	0.197445932164433	0.000362544906501451	0.000371731740914582	0.000379236277285276
108	0.493409446652229	0.14	0.0489966384585141	0.0464438957598272	0.051549381157201	0.160018673523273	0.479784648449208	0.456374023983436	0.50319527291498	7.98	5.83	10.98	0.0538749433626444	0.0566385670592099	0.0594021907557755	0.0548688735922411	0.0576834829412046	0.0604980922901681	0.0559034280878862	0.058775959170984	0.0616279366787239	0.0489966384585141	8.85976490139584	-0.00193941939087496	1.03702369057193	0.155151850120544	0.158756584275723	0.151888507985705	0.176304394569462	0.179975136377976	0.172981296161778	0.200827675205879	0.204598439008693	0.197445932164433	0.000362544906501451	0.000371731740914582	0.000379236277285276
108	0.493409446652229	0.14	0.0490242449581706	0.0464464599959255	0.0516020299204157	0.158596777546346	0.483888946076874	0.460152386310309	0.507625505843439	8.05	5.92	10.81	0.0538914365283836	0.0566713793084681	0.0594513220885526	0.0548595580390326	0.0576894405234031	0.0605193230077736	0.0560331393528485	0.0588945861425372	0.0617961487559468	0.0490242449581706	8.85772285323963	0.00475887838079262	1.04567948422958	0.155151850120544	0.158756584275723	0.151888507985705	0.176304394569462	0.179975136377976	0.172981296161778	0.200827675205879	0.204598439008693	0.197445932164433	0.000362544906501451	0.000371731740914582	0.000379236277285276
108	0.493409446652229	0.14	0.0490327817621133	0.0464798670522638	0.0515856964719628	0.160346926111279	0.48128533318118	0.45783011826601	0.504740548096351	7.98	5.9	10.88	0.0540341587966557	0.0568023969635463	0.0595706351304369	0.0550302495343036	0.0578495186871307	0.0606687878399578	0.0561187733956331	0.0590557803800038	0.0618721904705124	0.0490327817621133	8.88285864619392	-0.00508556285873368	1.03627810379747	0.155151850120544	0.158756584275723	0.151888507985705	0.176304394569462	0.179975136377976	0.172981296161778	0.200827675205879	0.204598439008693	0.197445932164433	0.000362544906501451	0.000371731740914582	0.000379236277285276
108	0.493409446652229	0.14	0.0491576242393755	0.0465929193367593	0.0517223291419917	0.158980771023733	0.482858421168067	0.459206433645359	0.506510408690774	7.95	5.9	10.75	0.0544298999121315	0.057233378302807	0.0600368566934826	0.0554476470762305	0.0583035457760804	0.0611594444759303	0.0565992327493403	0.0595043071314648	0.0625247141753084	0.0491576242393755	8.82666084751452	0.00584456649103355	1.04468268181148	0.155151850120544	0.158756584275723	0.151888507985705	0.176304394569462	0.179975136377976	0.172981296161778	0.200827675205879	0.204598439008693	0.197445932164433	0.000362544906501451	0.000371731740914582	0.000379236277285276
108	0.493409446652229	0.14	0.0491616787875985	0.0466078814275525	0.0517154761476446	0.162281488051984	0.4865486480485	0.463005853989334	0.510091442107666	7.95	5.91	10.9	0.0548379664646383	0.0576263522700804	0.0604147380755225	0.0558607428652293	0.0587011345232113	0.0615415261811932	0.0570003369580134	0.0599262012892609	0.0627591731548562	0.0491616787875985	8.84144553899944	-0.0063771811448938	1.03273590865461	0.155151850120544	0.158756584275723	0.151888507985705	0.176304394569462	0.179975136377976	0.172981296161778	0.200827675205879	0.204598439008693	0.197445932164433	0.000362544906501451	0.000371731740914582	0.000379236277285276
108	0.493409446652229	0.14	0.0491683854469338	0.046563551812491	0.0517732190813765	0.160436407526121	0.483851277308309	0.460278845178777	0.50742370943784	8.02	5.9	10.8	0.0540702384870492	0.0568393577727042	0.0596084770583591	0.0550515699057561	0.0578709464832818	0.0606903230608074	0.0561965648127625	0.0590161447271384	0.0619590651890176	0.0491683854469338	8.80555514514051	-0.00223022317664061	1.03519896879312	0.155151850120544	0.158756584275723	0.151888507985705	0.176304394569462	0.179975136377976	0.172981296161778	0.200827675205879	0.204598439008693	0.197445932164433	0.000362544906501451	0.000371731740914582	0.000379236277285276
108	0.493409446652229	0.14	0.0491877360360943	0.0466252433751964	0.0517502286969921	0.15795371812623	0.479495124945463	0.45591726310736	0.503072986783567	8.05	5.96	10.94	0.0533956328237152	0.0561569997544058	0.0589183666850965	0.0543548596716911	0.0571658332304327	0.0599768067891743	0.0554287105762341	0.0583963452189891	0.0612346323972815	0.0491877360360943	8.90078913676765	-0.00407995788826779	1.03849594725412	0.155151850120544	0.158756584275723	0.151888507985705	0.176304394569462	0.179975136377976	0.172981296161778	0.200827675205879	0.204598439008693	0.197445932164433	0.000362544906501451	0.000371731740914582	0.000379236277285276
108	0.493409446652229	0.14	0.0492004522480107	0.0466301713157195	0.0517707331803019	0.15934095459754	0.480783856648987	0.45726515826323	0.504302555034744	7.93	5.85	10.76	0.0542906139688069	0.0570829644290072	0.0598753148892076	0.0553113575008442	0.0581562082638238	0.0610010590268033	0.0564803759686924	0.0593377331476631	0.062297743826177	0.0492004522480107	8.77321779699084	0.00360374267972706	1.03935565283278	0.155151850120544	0.158756584275723	0.151888507985705	0.176304394569462	0.179975136377976	0.172981296161778	0.200827675205879	0.204598439008693	0.197445932164433	0.000362544906501451	0.000371731740914582	0.000379236277285276
108	0.493409446652229	0.14	0.0492111711673069	0.046662035321662	0.0517603070129518	0.157485984442738	0.478318143399414	0.454756713962278	0.50187957283655	8.03	5.92	10.88	0.0533648024956227	0.0561296897195453	0.0588945769434678	0.0543298752814201	0.0571447639536911	0.0599596526259621	0.0554525361553103	0.0583523299924308	0.0612304639739769	0.0492111711673069	8.86371727426211	-0.000983390770050248	1.03962918891823	0.155151850120544	0.158756584275723	0.151888507985705	0.176304394569462	0.179975136377976	0.172981296161778	0.200827675205879	0.204598439008693	0.197445932164433	0.000362544906501451	0.000371731740914582	0.000379236277285276
108	0.493409446652229	0.14	0.0492181465323123	0.0466647756795045	0.0517715173851202	0.165736645700979	0.490055499235748	0.466639928595789	0.513471069875707	7.92	5.86	10.8	0.0554746715146323	0.0582583404850272	0.061042009455422	0.0565220620398555	0.0593582881219077	0.0621945142039599	0.0576365245793112	0.0605167318330132	0.0634418673263217	0.0492181465323123	8.81555841226034	0.0122672394666153	1.04902501006732	0.155151850120544	0.158756584275723	0.151888507985705	0.176304394569462	0.179975136377976	0.172981296161778	0.200827675205879	0.204598439008693	0.197445932164433	0.000362544906501451	0.000371731740914582	0.000379236277285276
108	0.493409446652229	0.14	0.0492220194692265	0.0466319464514293	0.0518120924870237	0.157126235698748	0.483395246557496	0.459551392318283	0.50723910079671	7.95	5.88	10.75	0.0544418941078957	0.0572666153671805	0.0600913366264652	0.0554580876516766	0.0583355341798688	0.0612129807080609	0.0565946561800727	0.0595314011254231	0.0625530931810182	0.0492220194692265	8.7889578060867	0.0143140612366544	1.05120561711836	0.155151850120544	0.158756584275723	0.151888507985705	0.176304394569462	0.179975136377976	0.172981296161778	0.200827675205879	0.204598439008693	0.197445932164433	0.000362544906501451	0.000371731740914582	0.000379236277285276
108	0.493409446652229	0.14	0.0492245375732248	0.0465944272456497	0.0518546479007998	0.153607727290203	0.482474336208399	0.458354703049265	0.506593969367532	7.98	5.94	10.66	0.0540913733262301	0.0569377804275928	0.0597841875289555	0.0550882309012003	0.0579870948419065	0.0608859587826127	0.0562681669207905	0.0592421833522621	0.0622344463857488	0.0492245375732248	8.79188251171126	0.00585231415075606	1.04451752013172	0.155151850120544	0.158756584275723	0.151888507985705	0.176304394569462	0.179975136377976	0.172981296161778	0.200827675205879	0.204598439008693	0.197445932164433	0.000362544906501451	0.000371731740914582	0.000379236277285276
108	0.493409446652229	0.14	0.0492330615429883	0.0465897978187468	0.0518763252672298	0.152773964144501	0.475568714254535	0.451717778798738	0.499419649710331	7.92	5.9	10.72	0.0536976577297228	0.0565329221995981	0.0593681866694735	0.0547113088208566	0.0576000945995758	0.0604888803782949	0.055894477972832	0.058871736107585	0.061777497708772	0.0492330615429883	8.74663970984262	0.0014855424753651	1.03600998794994	0.155151850120544	0.158756584275723	0.151888507985705	0.176304394569462	0.179975136377976	0.172981296161778	0.200827675205879	0.204598439008693	0.197445932164433	0.000362544906501451	0.000371731740914582	0.000379236277285276
108	0.493409446652229	0.14	0.0492457522631996	0.0466948493323824	0.0517966551940167	0.166334053241519	0.493016645586715	0.46951034983481	0.516522941338621	8.04	5.95	10.88	0.0550620718819485	0.0578187850126071	0.0605754981432657	0.0560557669901213	0.0588622300168326	0.0616686930435439	0.0572319455427137	0.0601817272359312	0.0629168635829036	0.0492457522631996	8.86474170545503	-0.00113774782265312	1.0399834509665	0.155151850120544	0.158756584275723	0.151888507985705	0.176304394569462	0.179975136377976	0.172981296161778	0.200827675205879	0.204598439008693	0.197445932164433	0.000362544906501451	0.000371731740914582	0.000379236277285276
108	0.493409446652229	0.14	0.0492540224389634	0.0466873045127905	0.0518207403651362	0.159951508273039	0.484014003400926	0.460391109303467	0.507636897498385	8.01	5.85	10.77	0.0541835171206009	0.056963700014889	0.0597438829091771	0.0551730190249148	0.0580039737482467	0.0608349284715786	0.0563002882362979	0.0592141670243108	0.0620536067907381	0.0492540224389634	8.81752104026827	0.00290417684656152	1.03987655302046	0.155151850120544	0.158756584275723	0.151888507985705	0.176304394569462	0.179975136377976	0.172981296161778	0.200827675205879	0.204598439008693	0.197445932164433	0.000362544906501451	0.000371731740914582	0.000379236277285276
108	0.493409446652229	0.14	0.0492550619462966	0.0466742164930105	0.0518359073995828	0.160599063673199	0.481335416702071	0.45789970178822	0.504771131615921	7.93	5.86	10.82	0.0543676850916896	0.0571502716785753	0.0599328582654609	0.0553899845294894	0.0582248933128894	0.0610598020962895	0.0565545690662361	0.0593858097991756	0.0623259379928654	0.0492550619462966	8.78963112603837	-0.00521401607792367	1.03078368924991	0.155151850120544	0.158756584275723	0.151888507985705	0.176304394569462	0.179975136377976	0.172981296161778	0.200827675205879	0.204598439008693	0.197445932164433	0.000362544906501451	0.000371731740914582	0.000379236277285276
108	0.493409446652229	0.14	0.0492623867080221	0.0467145441565056	0.0518102292595386	0.158897796414369	0.478556057474374	0.455107537621055	0.502004577327694	8.02	5.89	10.89	0.0534780124286672	0.0562333617307343	0.0589887110328014	0.0544495262568357	0.0572549308961681	0.0600603355355004	0.0555371715502814	0.0584636884996862	0.0612347425689677	0.0492623867080221	8.86976093492754	-0.00163457167626074	1.03914355059377	0.155151850120544	0.158756584275723	0.151888507985705	0.176304394569462	0.179975136377976	0.172981296161778	0.200827675205879	0.204598439008693	0.197445932164433	0.000362544906501451	0.000371731740914582	0.000379236277285276
108	0.493409446652229	0.14	0.0492629348319531	0.0466713511649048	0.0518545184990013	0.159820870939147	0.486459986909199	0.462706165352252	0.510213808466146	7.98	5.89	10.73	0.0546484099426056	0.0574538806178436	0.0602593512930816	0.0556582016169502	0.0585155116948981	0.061372821772846	0.0568895330020495	0.0597877127162064	0.0626212960632983	0.0492629348319531	8.78492611977359	-0.00584243622188818	1.03180463870844	0.155151850120544	0.158756584275723	0.151888507985705	0.176304394569462	0.179975136377976	0.172981296161778	0.200827675205879	0.204598439008693	0.197445932164433	0.000362544906501451	0.000371731740914582	0.000379236277285276
108	0.493409446652229	0.14	0.0492822751498913	0.0467031511023604	0.0518613991974223	0.158592624832087	0.477016945328032	0.453617118762707	0.500416771893357	8.09	5.97	11.02	0.05286123419105	0.0555880794994315	0.058314924807813	0.0537948384988775	0.0565698437597392	0.0593448490206009	0.0548821761272847	0.0577470093875717	0.0606030315158932	0.0492822751498913	8.9198889297049	-0.00761991061240386	1.03669676340073	0.155151850120544	0.158756584275723	0.151888507985705	0.176304394569462	0.179975136377976	0.172981296161778	0.200827675205879	0.204598439008693	0.197445932164433	0.000362544906501451	0.000371731740914582	0.000379236277285276
108	0.493409446652229	0.14	0.0492874617830838	0.046720205589429	0.0518547179767385	0.161438573605384	0.486014519509162	0.462424396992749	0.509604642025576	7.99	5.92	10.82	0.054525549166834	0.0573071160423821	0.0600886829179303	0.0555275861080476	0.0583602709054937	0.0611929557029399	0.0566913414160716	0.0596110545770896	0.0624568713905801	0.0492874617830838	8.83846122542746	0.000969949620878842	1.04078284606128	0.155151850120544	0.158756584275723	0.151888507985705	0.176304394569462	0.179975136377976	0.172981296161778	0.200827675205879	0.204598439008693	0.197445932164433	0.000362544906501451	0.000371731740914582	0.000379236277285276
108	0.493409446652229	0.14	0.0493246411566296	0.0467714227761836	0.0518778595370756	0.160296956144511	0.483953965780973	0.460364318522884	0.507543613039062	7.91	5.88	10.82	0.0547962066332904	0.0576040332470214	0.0604118598607523	0.055834967068982	0.0586960210751882	0.0615570750813945	0.056991005959503	0.0598785376776504	0.0627996973734795	0.0493246411566296	8.81429358632153	0.00292412329474352	1.04100471178778	0.155151850120544	0.158756584275723	0.151888507985705	0.176304394569462	0.179975136377976	0.172981296161778	0.200827675205879	0.204598439008693	0.197445932164433	0.000362544906501451	0.000371731740914582	0.000379236277285276
108	0.493409446652229	0.14	0.0493477684762133	0.046781893843641	0.0519136431087856	0.160339960454499	0.483102439237249	0.459558059449895	0.506646819024604	7.93	5.9	10.81	0.0545682927102044	0.0573639712572296	0.0601596498042547	0.0555945928774303	0.0584428515074637	0.0612911101374971	0.0567745263424511	0.0597055032493699	0.0625540808416628	0.0493477684762133	8.80953620219976	-0.00151519696012526	1.03663888154427	0.155151850120544	0.158756584275723	0.151888507985705	0.176304394569462	0.179975136377976	0.172981296161778	0.200827675205879	0.204598439008693	0.197445932164433	0.000362544906501451	0.000371731740914582	0.000379236277285276
108	0.493409446652229	0.14	0.0493756497727819	0.0468017750176167	0.0519495245279471	0.160340250660881	0.48961913110694	0.465757180900896	0.513481081312983	8.08	5.95	10.94	0.0543583147137596	0.0571432323750939	0.0599281500364281	0.0553233462068042	0.0581577049382467	0.0609920636696891	0.0565093683485883	0.0593474795856817	0.0622713949342141	0.0493756497727819	8.91193272653624	0.00801523326242844	1.05145572416813	0.155151850120544	0.158756584275723	0.151888507985705	0.176304394569462	0.179975136377976	0.172981296161778	0.200827675205879	0.204598439008693	0.197445932164433	0.000362544906501451	0.000371731740914582	0.000379236277285276
108	0.493409446652229	0.14	0.0493788484034757	0.0467853581910095	0.0519723386159419	0.158873739790747	0.489725974967008	0.465727986292363	0.513723963641653	8.05	5.96	10.83	0.054538765758419	0.0573490342445779	0.0601593027307368	0.0555181718041781	0.0583789070346294	0.0612396422650806	0.0567106921797794	0.0595952421818765	0.0625761860291049	0.0493788484034757	8.84563232574419	-0.00125896071632156	1.03936663525421	0.155151850120544	0.158756584275723	0.151888507985705	0.176304394569462	0.179975136377976	0.172981296161778	0.200827675205879	0.204598439008693	0.197445932164433	0.000362544906501451	0.000371731740914582	0.000379236277285276
108	0.493409446652229	0.14	0.0493962992834904	0.046818886842933	0.0519737117240478	0.157778138315509	0.479929724753006	0.456314903729764	0.503544545776249	8.12	5.95	10.86	0.0529926386643745	0.0557350686559876	0.0584774986476007	0.0539175430083243	0.0567078378633628	0.0594981327184013	0.0550896056438261	0.0579166580113224	0.0607399196537244	0.0493962992834904	8.87196741781017	0.00240364902302157	1.04431116355335	0.155151850120544	0.158756584275723	0.151888507985705	0.176304394569462	0.179975136377976	0.172981296161778	0.200827675205879	0.204598439008693	0.197445932164433	0.000362544906501451	0.000371731740914582	0.000379236277285276
108	0.493409446652229	0.14	0.0494490652975826	0.0468751124839422	0.052023018111223	0.158819690665484	0.483106176208978	0.459427788158163	0.506784564259793	8.04	5.95	10.92	0.053845512383606	0.056620649129525	0.059395785875444	0.0548151770934463	0.0576402892606841	0.0604654014279219	0.0559396382369073	0.0588793269129951	0.0617287555951576	0.0494490652975826	8.88338834940657	-0.00149442801667888	1.04033535664417	0.155151850120544	0.158756584275723	0.151888507985705	0.176304394569462	0.179975136377976	0.172981296161778	0.200827675205879	0.204598439008693	0.197445932164433	0.000362544906501451	0.000371731740914582	0.000379236277285276
108	0.493409446652229	0.14	0.0494555960067849	0.0468934877064166	0.0520177043071532	0.161137581319269	0.487940774336747	0.464230792144941	0.511650756528554	7.97	5.88	10.86	0.0548482168606938	0.05764951799587	0.0604508191310462	0.0558629115787478	0.0587160369231369	0.061569162267526	0.0569878635914548	0.0599105531394968	0.062836662358768	0.0494555960067849	8.83477697093915	0.00923912530952384	1.04774334505195	0.155151850120544	0.158756584275723	0.151888507985705	0.176304394569462	0.179975136377976	0.172981296161778	0.200827675205879	0.204598439008693	0.197445932164433	0.000362544906501451	0.000371731740914582	0.000379236277285276
108	0.493409446652229	0.14	0.0494676591086532	0.04688014381232	0.0520551744049864	0.157044798682455	0.482891222892762	0.459064904097426	0.506717541688099	7.95	5.87	10.8	0.0543945994724365	0.0572177799338639	0.0600409603952913	0.0554105464831125	0.0582864564761148	0.0611623664691171	0.0565269715618342	0.0594952282670078	0.0624011457077591	0.0494676591086532	8.8178561240162	-0.000310343598749829	1.03721118784539	0.155151850120544	0.158756584275723	0.151888507985705	0.176304394569462	0.179975136377976	0.172981296161778	0.200827675205879	0.204598439008693	0.197445932164433	0.000362544906501451	0.000371731740914582	0.000379236277285276
108	0.493409446652229	0.14	0.0494758248314415	0.046888410868638	0.0520632387942451	0.15895257223124	0.482348286260001	0.458718795019273	0.505977777500729	7.93	5.89	10.84	0.0545035961531479	0.0573111816758533	0.0601187671985588	0.0555308373356907	0.0583913380360356	0.0612518387363805	0.0566416820333869	0.0596290016872444	0.0625309839567641	0.0494758248314415	8.80782074258411	-0.00348781044931318	1.03418833311612	0.155151850120544	0.158756584275723	0.151888507985705	0.176304394569462	0.179975136377976	0.172981296161778	0.200827675205879	0.204598439008693	0.197445932164433	0.000362544906501451	0.000371731740914582	0.000379236277285276
108	0.493409446652229	0.14	0.0495331392984511	0.046950291669108	0.0521159869277943	0.158478163057916	0.484779663549227	0.460988836405165	0.508570490693288	7.96	5.91	10.69	0.0545365432339545	0.0573510787945799	0.0601656143552053	0.0555498559269162	0.0584166867823889	0.0612835176378617	0.056724668616698	0.0597037336323409	0.0626352202105494	0.0495331392984511	8.80048458938064	0.00402544307058599	1.0420047514406	0.155151850120544	0.158756584275723	0.151888507985705	0.176304394569462	0.179975136377976	0.172981296161778	0.200827675205879	0.204598439008693	0.197445932164433	0.000362544906501451	0.000371731740914582	0.000379236277285276
108	0.493409446652229	0.14	0.0495341574281016	0.0469548282797413	0.052113486576462	0.159133506782796	0.479724731626285	0.456239654902462	0.503209808350108	7.89	5.85	10.76	0.0544569393146998	0.0572601270345917	0.0600633147544836	0.0554986763904926	0.058355487847138	0.0612122993037835	0.0566490909805935	0.0595988449385913	0.0624832522624489	0.0495341574281016	8.76151479171697	-0.00013759822564755	1.03446521039283	0.155151850120544	0.158756584275723	0.151888507985705	0.176304394569462	0.179975136377976	0.172981296161778	0.200827675205879	0.204598439008693	0.197445932164433	0.000362544906501451	0.000371731740914582	0.000379236277285276
108	0.493409446652229	0.14	0.0495708389487244	0.0469972424734134	0.0521444354240353	0.16399365358772	0.492695360083296	0.469004168397963	0.516386551768628	8.05	5.97	10.85	0.0548881548819676	0.0576607652043976	0.0604333755268276	0.0558717543694121	0.0586940500583459	0.0615163457472797	0.0571071256898903	0.0599119529061681	0.0628913605255166	0.0495708389487244	8.86859250544037	0.0111958682990989	1.0529604432529	0.155151850120544	0.158756584275723	0.151888507985705	0.176304394569462	0.179975136377976	0.172981296161778	0.200827675205879	0.204598439008693	0.197445932164433	0.000362544906501451	0.000371731740914582	0.000379236277285276
108	0.493409446652229	0.14	0.0495895104842412	0.0469737143545467	0.0522053066139356	0.156279189824049	0.482893040831815	0.458997496971387	0.506788584692243	8.01	5.92	10.68	0.0540022758938176	0.0568136501620832	0.0596250244303487	0.0549874158482296	0.057850076790485	0.0607127377327403	0.0561455899704923	0.059218928749533	0.0619843070222438	0.0495895104842412	8.78378612331801	0.0051566420079047	1.04273029842498	0.155151850120544	0.158756584275723	0.151888507985705	0.176304394569462	0.179975136377976	0.172981296161778	0.200827675205879	0.204598439008693	0.197445932164433	0.000362544906501451	0.000371731740914582	0.000379236277285276
108	0.493409446652229	0.14	0.0496174157967793	0.0470043092890396	0.0522305223045191	0.155163582236502	0.478308706537981	0.454539380455244	0.502078032620719	7.99	5.88	10.77	0.0535698783626339	0.0563712195923833	0.0591725608221327	0.0545527659610875	0.0574055055444997	0.0602582451279119	0.055752148944299	0.0586671565147823	0.0615298262273426	0.0496174157967793	8.78760889882808	0.00266990932624269	1.03989881634211	0.155151850120544	0.158756584275723	0.151888507985705	0.176304394569462	0.179975136377976	0.172981296161778	0.200827675205879	0.204598439008693	0.197445932164433	0.000362544906501451	0.000371731740914582	0.000379236277285276
108	0.493409446652229	0.14	0.0496274648527193	0.0470543433103888	0.0522005863950498	0.167648662443515	0.496687252212645	0.473117583621232	0.520256920804059	8.02	5.89	10.8	0.0555883508841112	0.0583576392243446	0.061126927564578	0.0565978391795504	0.0594174179875113	0.0622369967954722	0.0578229773590237	0.0606342766403259	0.0635567546919609	0.0496274648527193	8.81016318556602	0.00112183771079761	1.03934991895747	0.155151850120544	0.158756584275723	0.151888507985705	0.176304394569462	0.179975136377976	0.172981296161778	0.200827675205879	0.204598439008693	0.197445932164433	0.000362544906501451	0.000371731740914582	0.000379236277285276
108	0.493409446652229	0.14	0.0496425485486034	0.0470619809423148	0.052223116154892	0.15959821837067	0.489766967007026	0.465831818809035	0.513702115205017	7.98	5.92	10.68	0.0549790023358132	0.0578039071953604	0.0606288120549076	0.0559925392238406	0.0588695211520627	0.0617465030802848	0.0572589328413655	0.0601879631942438	0.0630760739080185	0.0496425485486034	8.81602117475096	-0.00904887886476705	1.02888063244168	0.155151850120544	0.158756584275723	0.151888507985705	0.176304394569462	0.179975136377976	0.172981296161778	0.200827675205879	0.204598439008693	0.197445932164433	0.000362544906501451	0.000371731740914582	0.000379236277285276
108	0.493409446652229	0.14	0.0496625463042859	0.0470917952171568	0.0522332973914151	0.163810717587751	0.48289545190631	0.459659983871253	0.506130919941366	7.93	5.88	10.79	0.0545907370801382	0.0573502579671924	0.0601097788542466	0.0556180974186902	0.0584295506016686	0.0612410037846471	0.0567468689589076	0.0596446265303086	0.0625453557159993	0.0496625463042859	8.80783149304044	-0.0012119938008708	1.03646344789601	0.155151850120544	0.158756584275723	0.151888507985705	0.176304394569462	0.179975136377976	0.172981296161778	0.200827675205879	0.204598439008693	0.197445932164433	0.000362544906501451	0.000371731740914582	0.000379236277285276
108	0.493409446652229	0.14	0.0497060902341124	0.0471133034027081	0.0522988770655167	0.153583625939951	0.4717450845208	0.448159636991211	0.495330532050389	7.87	5.85	10.66	0.0536108621488112	0.0564322589723087	0.0592536557958062	0.0546437728974013	0.0575195290613052	0.0603952852252091	0.0558451686758985	0.0587289994981574	0.0616780067204672	0.0497060902341124	8.68510941999544	-0.00165958193263801	1.02930865438348	0.155151850120544	0.158756584275723	0.151888507985705	0.176304394569462	0.179975136377976	0.172981296161778	0.200827675205879	0.204598439008693	0.197445932164433	0.000362544906501451	0.000371731740914582	0.000379236277285276
108	0.493409446652229	0.14	0.0497861950505951	0.0471690962899761	0.052403293811214	0.157498677595879	0.482328536978335	0.458570696312765	0.506086377643905	7.98	5.92	10.75	0.0541599475510565	0.0569658909197013	0.059771834288346	0.055160711079054	0.0580185024629193	0.0608762938467845	0.0564300033638574	0.0592886606038178	0.0622426431587711	0.0497861950505951	8.7705311825725	-0.000222385800250815	1.03673109014393	0.155151850120544	0.158756584275723	0.151888507985705	0.176304394569462	0.179975136377976	0.172981296161778	0.200827675205879	0.204598439008693	0.197445932164433	0.000362544906501451	0.000371731740914582	0.000379236277285276
108	0.493409446652229	0.14	0.0497990497205401	0.0471938389187004	0.0524042605223798	0.157655710972	0.48301606723154	0.459238429303774	0.506793705159306	7.95	5.89	10.76	0.0544361910296523	0.0572546921782433	0.0600731933268342	0.0554542096662539	0.0583254199894266	0.0611966303125994	0.0565992327493403	0.0595525434982846	0.0624498497553406	0.0497990497205401	8.77937818246897	0.00932061102970372	1.04561864381423	0.155151850120544	0.158756584275723	0.151888507985705	0.176304394569462	0.179975136377976	0.172981296161778	0.200827675205879	0.204598439008693	0.197445932164433	0.000362544906501451	0.000371731740914582	0.000379236277285276
108	0.493409446652229	0.14	0.0498186832681361	0.0472165193683788	0.0524208471678935	0.160996365349609	0.486183722956024	0.46254677123479	0.509820674677259	7.91	5.84	10.73	0.055070811476154	0.0578850265849009	0.0606992416936479	0.0561156950822659	0.0589833055769239	0.0618509160715819	0.0573001037605535	0.0602278832609954	0.063099258945527	0.0498186832681361	8.76513182153679	0.00696414333844203	1.04242630590978	0.155151850120544	0.158756584275723	0.151888507985705	0.176304394569462	0.179975136377976	0.172981296161778	0.200827675205879	0.204598439008693	0.197445932164433	0.000362544906501451	0.000371731740914582	0.000379236277285276
108	0.493409446652229	0.14	0.0498833863798048	0.0472977775995022	0.0524689951601073	0.156500051338929	0.480132557790346	0.456393492635804	0.503871622944888	8.06	5.99	10.91	0.0534017902522487	0.0561794560135327	0.0589571217748168	0.0543581152070785	0.0571855237030377	0.0600129321989968	0.0554886309069004	0.0583912824949947	0.0612209748127497	0.0498833863798048	8.8742848707436	0.00499434234326722	1.04752572213471	0.155151850120544	0.158756584275723	0.151888507985705	0.176304394569462	0.179975136377976	0.172981296161778	0.200827675205879	0.204598439008693	0.197445932164433	0.000362544906501451	0.000371731740914582	0.000379236277285276
108	0.493409446652229	0.14	0.0498976854042788	0.0473012584533659	0.0524941123551917	0.159260866237621	0.490547102638875	0.466543635481006	0.514550569796745	8.09	6	10.88	0.0544028308642148	0.05720183285381	0.0600008348434051	0.0553657932069031	0.0582143391902624	0.0610628851736217	0.056629811295445	0.0594618221291071	0.0624109079355547	0.0498976854042788	8.89522733482391	-0.00228779403420799	1.04220649748426	0.155151850120544	0.158756584275723	0.151888507985705	0.176304394569462	0.179975136377976	0.172981296161778	0.200827675205879	0.204598439008693	0.197445932164433	0.000362544906501451	0.000371731740914582	0.000379236277285276
108	0.493409446652229	0.14	0.0500775118644505	0.0474832173218384	0.0526718064070627	0.161429685553594	0.487116353859099	0.463471974436624	0.510760733281574	8.01	5.97	10.74	0.0545475734202508	0.05733035985322	0.0601131462861893	0.0555438134698296	0.0583774238555454	0.0612110342412612	0.056825669774298	0.0596394128617476	0.062572789686419	0.0500775118644505	8.82846393180998	-0.00561957532611146	1.0342212715186	0.155151850120544	0.158756584275723	0.151888507985705	0.176304394569462	0.179975136377976	0.172981296161778	0.200827675205879	0.204598439008693	0.197445932164433	0.000362544906501451	0.000371731740914582	0.000379236277285276
108	0.493409446652229	0.14	0.0501947894432366	0.0475851471466175	0.0528044317398557	0.161233277839316	0.485889547387034	0.46228759235596	0.509491502418109	7.93	5.88	10.79	0.054908453733405	0.0577117884481377	0.0605151231628705	0.055942142101283	0.0587982514670732	0.0616543608328634	0.0571202229493223	0.0599885174969131	0.0629097636099893	0.0501947894432366	8.77917071208399	-0.00763115072687976	1.02861464788566	0.155151850120544	0.158756584275723	0.151888507985705	0.176304394569462	0.179975136377976	0.172981296161778	0.200827675205879	0.204598439008693	0.197445932164433	0.000362544906501451	0.000371731740914582	0.000379236277285276
108	0.493409446652229	0.14	0.0502084986416693	0.0476074897829711	0.0528095075003675	0.159721607563275	0.485786723580473	0.462057005917788	0.509516441243158	7.97	5.92	10.8	0.0546294490120714	0.0574350366008789	0.0602406241896864	0.0556424333712261	0.0585000444820917	0.0613576555929573	0.0568207260394735	0.0597713754629078	0.0625830691633887	0.0502084986416693	8.79651811266788	-0.00116993869875601	1.03656513313548	0.155151850120544	0.158756584275723	0.151888507985705	0.176304394569462	0.179975136377976	0.172981296161778	0.200827675205879	0.204598439008693	0.197445932164433	0.000362544906501451	0.000371731740914582	0.000379236277285276
108	0.493409446652229	0.14	0.0502339317498935	0.0476235264859742	0.0528443370138127	0.164200799908913	0.490054887801643	0.466508448927921	0.513601326675365	7.93	5.88	10.74	0.0554154409735151	0.0582124670435506	0.0610094931135861	0.056459022546315	0.0593087221097676	0.0621584216732203	0.0576675591205272	0.0605700857644081	0.0635071710617082	0.0502339317498935	8.7552486534615	0.00084137376905641	1.03600431849987	0.155151850120544	0.158756584275723	0.151888507985705	0.176304394569462	0.179975136377976	0.172981296161778	0.200827675205879	0.204598439008693	0.197445932164433	0.000362544906501451	0.000371731740914582	0.000379236277285276
108	0.493409446652229	0.14	0.0502861933835674	0.047676826144757	0.0528955606223778	0.155239762684933	0.475260081238388	0.451649115420884	0.498871047055892	7.98	5.95	10.8	0.0533007927918661	0.0560872107293436	0.0588736286668211	0.0542831271877409	0.0571208988488291	0.0599586705099174	0.0554821363608528	0.058369636252155	0.0612086591328079	0.0502861933835674	8.79845693797185	0.00586641760356804	1.04441416913365	0.155151850120544	0.158756584275723	0.151888507985705	0.176304394569462	0.179975136377976	0.172981296161778	0.200827675205879	0.204598439008693	0.197445932164433	0.000362544906501451	0.000371731740914582	0.000379236277285276
108	0.493409446652229	0.14	0.0506211903485376	0.0480010251041634	0.0532413555929118	0.161411215079123	0.484817525823905	0.461283124756032	0.508351926891778	7.99	5.84	10.83	0.0544043150012432	0.0571799920211631	0.0599556690410831	0.0554049405996641	0.0582316689650337	0.0610583973304033	0.0565197602571969	0.0593316513113677	0.0622569796193784	0.0506211903485376	8.78228039152311	-0.0103578310035289	1.02622736404799	0.155151850120544	0.158756584275723	0.151888507985705	0.176304394569462	0.179975136377976	0.172981296161778	0.200827675205879	0.204598439008693	0.197445932164433	0.000362544906501451	0.000371731740914582	0.000379236277285276
108	0.493409446652229	0.15	0.0476553557222502	0.0452088923108879	0.0501018191336125	0.169442759197361	0.490593978436306	0.467462006423163	0.51372595044945	8.03	5.97	10.9	0.0548792267375254	0.0575948800303114	0.0603105333230974	0.0558731178841677	0.0586379530609835	0.0614027882377993	0.0570912006953675	0.0598490755873172	0.0626858460121865	0.0476553557222502	8.92114103549206	-0.00552135058392828	1.03756331447189	0.155151850120544	0.158756584275723	0.151888507985705	0.176304394569462	0.179975136377976	0.172981296161778	0.200827675205879	0.204598439008693	0.197445932164433	0.000362544906501451	0.000371731740914582	0.000379236277285276
108	0.493409446652229	0.15	0.0477813811991924	0.0453424331991044	0.0502203291992804	0.160258922680952	0.46941264399498	0.446528559594304	0.492296728395655	7.95	5.89	10.92	0.0529011453952107	0.0556122693538133	0.0583233933124159	0.0538887049797356	0.0566504402517635	0.0594121755237914	0.0549575535417716	0.0578130100254385	0.0606839521983602	0.0477813811991924	8.88594148133977	0.0052991627433207	1.04536698781996	0.155151850120544	0.158756584275723	0.151888507985705	0.176304394569462	0.179975136377976	0.172981296161778	0.200827675205879	0.204598439008693	0.197445932164433	0.000362544906501451	0.000371731740914582	0.000379236277285276
108	0.493409446652229	0.15	0.0480950114037189	0.0456453362295952	0.0505446865778425	0.167456213535747	0.490004059383503	0.466735486152232	0.513272632614774	8.03	5.89	10.86	0.0547936410096624	0.0575253164152591	0.0602569918208559	0.0557859642706439	0.0585671108374278	0.0613482574042118	0.0568942350985714	0.0597873146725646	0.06257609121335	0.0480950114037189	8.89761123139988	0.00399406190913603	1.04591551924995	0.155151850120544	0.158756584275723	0.151888507985705	0.176304394569462	0.179975136377976	0.172981296161778	0.200827675205879	0.204598439008693	0.197445932164433	0.000362544906501451	0.000371731740914582	0.000379236277285276
108	0.493409446652229	0.15	0.0481054742699782	0.0456283288053793	0.0505826197345772	0.166244256412713	0.487160065580967	0.463925479361617	0.510394651800317	7.97	5.89	10.81	0.0548332965590035	0.0575794896724847	0.0603256827859659	0.0558490134806379	0.058646076320918	0.0614431391611981	0.056965016272382	0.0598310376958125	0.062695515600535	0.0481054742699782	8.88200132994521	0.00777225853578028	1.04809569207955	0.155151850120544	0.158756584275723	0.151888507985705	0.176304394569462	0.179975136377976	0.172981296161778	0.200827675205879	0.204598439008693	0.197445932164433	0.000362544906501451	0.000371731740914582	0.000379236277285276
108	0.493409446652229	0.15	0.0482253254463294	0.0457702668205361	0.0506803840721228	0.161724374148027	0.473435058865328	0.450479743542095	0.49639037418856	7.93	5.88	10.84	0.0535288540204073	0.0562565498614411	0.0589842457024749	0.0545379831333234	0.0573171016572212	0.0600962201811191	0.0556393400670031	0.0585442256157875	0.0614057906822381	0.0482253254463294	8.8562427190662	-0.00858340882569589	1.03061510927152	0.155151850120544	0.158756584275723	0.151888507985705	0.176304394569462	0.179975136377976	0.172981296161778	0.200827675205879	0.204598439008693	0.197445932164433	0.000362544906501451	0.000371731740914582	0.000379236277285276
108	0.493409446652229	0.15	0.0482652899353324	0.045781059065261	0.0507495208054039	0.164370191869869	0.484780504060726	0.461501856535063	0.508059151586389	8.01	5.86	10.81	0.0542746598676267	0.0570123317940619	0.059750003720497	0.0552634098457536	0.0580509553792087	0.0608385009126638	0.0563803153483603	0.0592894304616493	0.0621200751292437	0.0482652899353324	8.8549345129304	-0.00265239370373921	1.03688270115452	0.155151850120544	0.158756584275723	0.151888507985705	0.176304394569462	0.179975136377976	0.172981296161778	0.200827675205879	0.204598439008693	0.197445932164433	0.000362544906501451	0.000371731740914582	0.000379236277285276
108	0.493409446652229	0.15	0.0483035003126266	0.045873125676056	0.0507338749491972	0.170828439348199	0.491485556381615	0.468424986279764	0.514546126483466	8.02	5.95	10.89	0.0550107773597319	0.0577189588718594	0.0604271403839868	0.0560081784848644	0.0587654620714744	0.0615227456580844	0.0571762939220092	0.0599548001186349	0.0628128042696971	0.0483035003126266	8.93921650131692	-0.0085768711110833	1.03545931835835	0.155151850120544	0.158756584275723	0.151888507985705	0.176304394569462	0.179975136377976	0.172981296161778	0.200827675205879	0.204598439008693	0.197445932164433	0.000362544906501451	0.000371731740914582	0.000379236277285276
108	0.493409446652229	0.15	0.0483151263436666	0.0458245690857494	0.0508056836015839	0.163361471978411	0.485158621888046	0.461775901691274	0.508541342084817	7.95	5.91	10.79	0.0547415023230103	0.0575134209685737	0.060285339614137	0.055765509557984	0.0585892803564362	0.0614130511548884	0.0569302637878876	0.0598450174463322	0.0627380412904461	0.0483151263436666	8.86005271624702	0.00074856749124547	1.04055830523966	0.155151850120544	0.158756584275723	0.151888507985705	0.176304394569462	0.179975136377976	0.172981296161778	0.200827675205879	0.204598439008693	0.197445932164433	0.000362544906501451	0.000371731740914582	0.000379236277285276
108	0.493409446652229	0.15	0.0483414765981099	0.0458743268473482	0.0508086263488715	0.169023350927765	0.493947217699809	0.470622372634027	0.517272062765592	8.08	5.93	10.92	0.0549400858006443	0.0576630098767535	0.0603859339528626	0.0559162908075102	0.0586875972637646	0.0614589037200189	0.0570318639311622	0.0598647788022845	0.0626604298749611	0.0483414765981099	8.91910717510478	0.00306146430683497	1.04569832526572	0.155151850120544	0.158756584275723	0.151888507985705	0.176304394569462	0.179975136377976	0.172981296161778	0.200827675205879	0.204598439008693	0.197445932164433	0.000362544906501451	0.000371731740914582	0.000379236277285276
108	0.493409446652229	0.15	0.0483531205108721	0.0458539618440696	0.0508522791776747	0.163661936318902	0.481099393668822	0.45793776650817	0.504261020829474	7.97	5.9	10.81	0.0541049924588513	0.0568415207701485	0.0595780490814456	0.055105955142794	0.0578931102557721	0.0606802653687501	0.0562433922687546	0.059125900372328	0.0618585503421853	0.0483531205108721	8.84473053976234	0.00703258349698599	1.04636638068906	0.155151850120544	0.158756584275723	0.151888507985705	0.176304394569462	0.179975136377976	0.172981296161778	0.200827675205879	0.204598439008693	0.197445932164433	0.000362544906501451	0.000371731740914582	0.000379236277285276
108	0.493409446652229	0.15	0.0484016805773634	0.0459107736354508	0.0508925875192761	0.168664387430669	0.489030287130448	0.465908072888415	0.512152501372482	8.07	5.89	10.85	0.0544235635792354	0.0571245111912666	0.0598254588032978	0.0553926403696294	0.0581416815916845	0.0608907228137396	0.0565821213824175	0.0593640709755703	0.0622686347342095	0.0484016805773634	8.89051280752932	0.00468229710292191	1.04564691767095	0.155151850120544	0.158756584275723	0.151888507985705	0.176304394569462	0.179975136377976	0.172981296161778	0.200827675205879	0.204598439008693	0.197445932164433	0.000362544906501451	0.000371731740914582	0.000379236277285276
108	0.493409446652229	0.15	0.0484673927527498	0.0459710484872302	0.0509637370182694	0.164024258751111	0.487712501599437	0.464263527250257	0.511161475948617	8	5.91	10.89	0.0547142268235842	0.0574777273486423	0.0602412278737004	0.055718007021307	0.0585322063730596	0.0613464057248122	0.0568421525689145	0.0597470619093656	0.0626151890413893	0.0484673927527498	8.87939624536704	0.00388868245338502	1.04486014650777	0.155151850120544	0.158756584275723	0.151888507985705	0.176304394569462	0.179975136377976	0.172981296161778	0.200827675205879	0.204598439008693	0.197445932164433	0.000362544906501451	0.000371731740914582	0.000379236277285276
108	0.493409446652229	0.15	0.0484693194320255	0.0460300246283991	0.050908614235652	0.165335412789287	0.482721844688858	0.459623164163043	0.505820525214672	8.05	5.96	10.78	0.0538168368858028	0.0565214393059151	0.0592260417260274	0.0547828515529317	0.0575360017093616	0.0602891518657915	0.0560405843603802	0.0587891442130114	0.0617047818144782	0.0484693194320255	8.934770185657	0.00341493901733865	1.04778506312702	0.155151850120544	0.158756584275723	0.151888507985705	0.176304394569462	0.179975136377976	0.172981296161778	0.200827675205879	0.204598439008693	0.197445932164433	0.000362544906501451	0.000371731740914582	0.000379236277285276
108	0.493409446652229	0.15	0.0485111381534881	0.0460100301590768	0.0510122461478995	0.163693412203471	0.482955185760309	0.4597068879854	0.506203483535219	8.01	5.87	10.85	0.0541018545584433	0.0568378936690635	0.0595739327796836	0.0550897957091196	0.0578757969818376	0.0606617982545556	0.0562279826543544	0.0590628299604418	0.0618787720733517	0.0485111381534881	8.8812798962884	0.00545477577386725	1.04599466327427	0.155151850120544	0.158756584275723	0.151888507985705	0.176304394569462	0.179975136377976	0.172981296161778	0.200827675205879	0.204598439008693	0.197445932164433	0.000362544906501451	0.000371731740914582	0.000379236277285276
108	0.493409446652229	0.15	0.0485669506383501	0.0460574050295807	0.0510764962471196	0.165364230740174	0.48766465079603	0.464331888694292	0.510997412897767	7.98	5.91	10.93	0.0548452410965957	0.0576012244655558	0.0603572078345159	0.0558589656436583	0.0586658888560133	0.0614728120683682	0.0569785271047034	0.0598330619709713	0.0627065376186237	0.0485669506383501	8.91006240841054	0.0091414724889447	1.0509404678562	0.155151850120544	0.158756584275723	0.151888507985705	0.176304394569462	0.179975136377976	0.172981296161778	0.200827675205879	0.204598439008693	0.197445932164433	0.000362544906501451	0.000371731740914582	0.000379236277285276
108	0.493409446652229	0.15	0.0485794161815176	0.0460876232883355	0.0510712090746997	0.167135594900825	0.488161804204474	0.464954022096028	0.511369586312921	8.02	5.83	10.83	0.0546648866447821	0.0573934376798198	0.0601219887148575	0.0556597835876826	0.0584379940521992	0.0612162045167157	0.0567589302296908	0.0596709228993091	0.0624439533344684	0.0485794161815176	8.83182320606469	-0.0102386509481456	1.02731994993295	0.155151850120544	0.158756584275723	0.151888507985705	0.176304394569462	0.179975136377976	0.172981296161778	0.200827675205879	0.204598439008693	0.197445932164433	0.000362544906501451	0.000371731740914582	0.000379236277285276
108	0.493409446652229	0.15	0.0485814110913449	0.0461265071021072	0.0510363150805826	0.166036477328149	0.481231588461131	0.458262536662217	0.504200640260045	8.05	5.91	10.88	0.0536449838456481	0.056333779708555	0.0590225755714619	0.0546071521141565	0.0573441738105771	0.0600811955069978	0.0557593182173065	0.0584962420105202	0.0612511787643597	0.0485814110913449	8.90318426716359	-0.00550973720459326	1.03632669376639	0.155151850120544	0.158756584275723	0.151888507985705	0.176304394569462	0.179975136377976	0.172981296161778	0.200827675205879	0.204598439008693	0.197445932164433	0.000362544906501451	0.000371731740914582	0.000379236277285276
108	0.493409446652229	0.15	0.0486029502374881	0.046090248155599	0.0511156523193773	0.162321705927577	0.478636760057835	0.45548022638715	0.501793293728519	8.07	5.91	11.02	0.0531857368650488	0.0558896902644854	0.058593643663922	0.0541315773630873	0.0568836171251606	0.0596356568872339	0.0552067395377442	0.0579838903791823	0.0607741355705343	0.0486029502374881	8.93837429797651	-0.00618999659666155	1.03711706127299	0.155151850120544	0.158756584275723	0.151888507985705	0.176304394569462	0.179975136377976	0.172981296161778	0.200827675205879	0.204598439008693	0.197445932164433	0.000362544906501451	0.000371731740914582	0.000379236277285276
108	0.493409446652229	0.15	0.0486120717358856	0.0461636380097139	0.0510605054620572	0.17569829129566	0.498206199366002	0.475224315469092	0.521188083262911	8.03	5.94	11.02	0.0557970361004344	0.0584953849931801	0.0611937338859258	0.0568079470429094	0.0595551836654152	0.0623024202879209	0.0579814710722075	0.0606473053354421	0.0635726780772705	0.0486120717358856	8.92541977162441	0.00285892484483811	1.0452241821145	0.155151850120544	0.158756584275723	0.151888507985705	0.176304394569462	0.179975136377976	0.172981296161778	0.200827675205879	0.204598439008693	0.197445932164433	0.000362544906501451	0.000371731740914582	0.000379236277285276
108	0.493409446652229	0.15	0.0486210095070154	0.046143628756383	0.0510983902576479	0.164457949889853	0.48320604001277	0.460010406315967	0.506401673709573	8.07	5.96	10.96	0.0537441203100933	0.0564541218903914	0.0591641234706895	0.0547016730450841	0.0574599584080559	0.0602182437710278	0.0558099928121066	0.0586765271774311	0.0614676292018883	0.0486210095070154	8.93742607180485	-0.00222070811585276	1.0403667462882	0.155151850120544	0.158756584275723	0.151888507985705	0.176304394569462	0.179975136377976	0.172981296161778	0.200827675205879	0.204598439008693	0.197445932164433	0.000362544906501451	0.000371731740914582	0.000379236277285276
108	0.493409446652229	0.15	0.0486252408859774	0.0461165313555296	0.0511339504164251	0.160105818505028	0.479872172531615	0.456464864905219	0.503279480158011	7.97	5.95	10.81	0.0539437295853257	0.056709939144918	0.0594761487045103	0.0549424918476895	0.0577599174751946	0.0605773431026997	0.0561504229706429	0.059038558346765	0.0618441670801984	0.0486252408859774	8.85738144686215	0.0101667316985631	1.05029409457363	0.155151850120544	0.158756584275723	0.151888507985705	0.176304394569462	0.179975136377976	0.172981296161778	0.200827675205879	0.204598439008693	0.197445932164433	0.000362544906501451	0.000371731740914582	0.000379236277285276
108	0.493409446652229	0.15	0.0486484494559209	0.0461779152871966	0.0511189836246452	0.162770178700414	0.475235208828198	0.452281086008052	0.498189331648344	7.96	5.87	10.88	0.0535046348625231	0.056220096547913	0.0589355582333029	0.0544986666151488	0.057264577297065	0.0600304879789811	0.0555474053913712	0.0584238307128543	0.061201226909543	0.0486484494559209	8.85471615738363	-0.00127637057856665	1.0373193068758	0.155151850120544	0.158756584275723	0.151888507985705	0.176304394569462	0.179975136377976	0.172981296161778	0.200827675205879	0.204598439008693	0.197445932164433	0.000362544906501451	0.000371731740914582	0.000379236277285276
108	0.493409446652229	0.15	0.0487048422324184	0.0462122015165632	0.0511974829482735	0.168179336945823	0.496803829776048	0.473273357865058	0.520334301687037	7.97	5.88	10.84	0.0559237814049228	0.0587042315309153	0.0614846816569079	0.0569588157940917	0.0597907263439948	0.0626226368938978	0.0581652787608845	0.0609892122444933	0.0638706572717456	0.0487048422324184	8.87225310514541	-0.000278151237163568	1.03984891019412	0.155151850120544	0.158756584275723	0.151888507985705	0.176304394569462	0.179975136377976	0.172981296161778	0.200827675205879	0.204598439008693	0.197445932164433	0.000362544906501451	0.000371731740914582	0.000379236277285276
108	0.493409446652229	0.15	0.0487123411835737	0.0462592723957155	0.051165409971432	0.16572246728798	0.480157862571241	0.457214039156328	0.503101685986153	7.98	5.87	10.83	0.0539909441603553	0.0567003069155004	0.0594096696706455	0.0549880468538967	0.057747446016868	0.0605068451798394	0.0560882893951032	0.0589538764224926	0.0617456685939031	0.0487123411835737	8.85333663895293	-0.000823767691743686	1.03793451483975	0.155151850120544	0.158756584275723	0.151888507985705	0.176304394569462	0.179975136377976	0.172981296161778	0.200827675205879	0.204598439008693	0.197445932164433	0.000362544906501451	0.000371731740914582	0.000379236277285276
108	0.493409446652229	0.15	0.0487227751435805	0.0462609407008551	0.0511846095863059	0.168543814570495	0.486447639466131	0.463437643477397	0.509457635454864	8.1	5.96	10.95	0.053956238442145	0.056635202586717	0.0593141667312891	0.0549061983512473	0.0576323286550763	0.0603584589589052	0.0560361558233124	0.0587703404191415	0.0615983675742934	0.0487227751435805	8.96150338853439	-0.00328434241203519	1.04230469685106	0.155151850120544	0.158756584275723	0.151888507985705	0.176304394569462	0.179975136377976	0.172981296161778	0.200827675205879	0.204598439008693	0.197445932164433	0.000362544906501451	0.000371731740914582	0.000379236277285276
108	0.493409446652229	0.15	0.0487332804068269	0.0462255207150592	0.0512410400985946	0.165767696124597	0.487658673088123	0.464360242296658	0.510957103879588	8.05	5.89	10.86	0.0543864740005784	0.0571152164403431	0.0598439588801077	0.0553636239248381	0.0581413930852597	0.0609191622456813	0.0564985384926006	0.0593232497500139	0.0621351708051406	0.0487332804068269	8.88640540140366	0.00752391371142428	1.04863829781181	0.155151850120544	0.158756584275723	0.151888507985705	0.176304394569462	0.179975136377976	0.172981296161778	0.200827675205879	0.204598439008693	0.197445932164433	0.000362544906501451	0.000371731740914582	0.000379236277285276
108	0.493409446652229	0.15	0.0487343692427946	0.0462221242725832	0.051246614213006	0.163009923388303	0.479567545242601	0.456424522334235	0.502710568150966	8.01	5.92	10.84	0.0537035428463004	0.0564265830457973	0.0591496232452942	0.0546834764965504	0.0574562042693627	0.060228932042175	0.0558439575172002	0.0586705608518059	0.0615058848279659	0.0487343692427946	8.85330625979522	0.00177993828076268	1.04164076375915	0.155151850120544	0.158756584275723	0.151888507985705	0.176304394569462	0.179975136377976	0.172981296161778	0.200827675205879	0.204598439008693	0.197445932164433	0.000362544906501451	0.000371731740914582	0.000379236277285276
108	0.493409446652229	0.15	0.0487437565586053	0.0462413039672482	0.0512462091499623	0.165436972353786	0.48332323504606	0.460204284004607	0.506442186087513	8.04	5.91	10.9	0.0539570380279909	0.0566676388717207	0.0593782397154505	0.0549299596224626	0.0576894364273505	0.0604489132322383	0.0560303788697638	0.0588042195129901	0.0616858278865946	0.0487437565586053	8.90606533929756	0.00659829866668947	1.04870915823306	0.155151850120544	0.158756584275723	0.151888507985705	0.176304394569462	0.179975136377976	0.172981296161778	0.200827675205879	0.204598439008693	0.197445932164433	0.000362544906501451	0.000371731740914582	0.000379236277285276
108	0.493409446652229	0.15	0.0487472323335308	0.0462616021722884	0.0512328624947732	0.165133036157899	0.48022864755018	0.457232404673664	0.503224890426696	7.99	5.83	10.81	0.0539262739460446	0.0566384651215014	0.0593506562969581	0.0549180892214758	0.0576801631802378	0.0604422371389997	0.0560205074771872	0.0588100511507974	0.0616758575757558	0.0487472323335308	8.83201062324297	-0.00271584558791075	1.03504699341528	0.155151850120544	0.158756584275723	0.151888507985705	0.176304394569462	0.179975136377976	0.172981296161778	0.200827675205879	0.204598439008693	0.197445932164433	0.000362544906501451	0.000371731740914582	0.000379236277285276
108	0.493409446652229	0.15	0.0487553654651404	0.0462753524494132	0.0512353784808676	0.169699310599964	0.494337672558107	0.471050404806431	0.517624940309784	8.03	5.9	10.87	0.0553012795435239	0.0580352028999204	0.0607691262563169	0.0563028618771152	0.059086300350662	0.0618697388242088	0.0574954204331613	0.0602617900471671	0.0631760622672377	0.0487553654651404	8.905996728593	-0.00410881808620425	1.03828569022619	0.155151850120544	0.158756584275723	0.151888507985705	0.176304394569462	0.179975136377976	0.172981296161778	0.200827675205879	0.204598439008693	0.197445932164433	0.000362544906501451	0.000371731740914582	0.000379236277285276
108	0.493409446652229	0.15	0.0487607609324007	0.0462464315516679	0.0512750903131335	0.161860828017351	0.480836247364578	0.45753379883232	0.504138695896837	7.98	5.97	10.82	0.0540217040951595	0.0567730592573684	0.0595244144195774	0.0550189457334604	0.0578210909619115	0.0606232361903626	0.0562420962354167	0.0590046817949769	0.0619697671512311	0.0487607609324007	8.87231260618373	0.00828064358520869	1.0491076230391	0.155151850120544	0.158756584275723	0.151888507985705	0.176304394569462	0.179975136377976	0.172981296161778	0.200827675205879	0.204598439008693	0.197445932164433	0.000362544906501451	0.000371731740914582	0.000379236277285276
108	0.493409446652229	0.15	0.0487629673904633	0.0462669443392322	0.0512589904416944	0.166876440176729	0.487177947915591	0.463995356327094	0.510360539504087	8.04	5.95	10.96	0.0543999920237671	0.0571179778404515	0.0598359636571359	0.0553808074020072	0.058147797679679	0.0609147879573508	0.0564975731263019	0.0594114355160854	0.0622253352256024	0.0487629673904633	8.93541987072069	0.00430344509629485	1.04824749182094	0.155151850120544	0.158756584275723	0.151888507985705	0.176304394569462	0.179975136377976	0.172981296161778	0.200827675205879	0.204598439008693	0.197445932164433	0.000362544906501451	0.000371731740914582	0.000379236277285276
108	0.493409446652229	0.15	0.0487658217414352	0.0463090668823625	0.0512225766005079	0.169238325623742	0.490021917464222	0.466900122816296	0.513143712112147	7.95	5.87	10.93	0.0553473044135542	0.0580882096830736	0.060829114952593	0.056382542218368	0.0591747144607687	0.0619668867031693	0.057517708265729	0.0603446275022406	0.0631728093639593	0.0487658217414352	8.9112438857372	-0.00168734141544905	1.03990027572184	0.155151850120544	0.158756584275723	0.151888507985705	0.176304394569462	0.179975136377976	0.172981296161778	0.200827675205879	0.204598439008693	0.197445932164433	0.000362544906501451	0.000371731740914582	0.000379236277285276
108	0.493409446652229	0.15	0.0487684899147473	0.0462502045947199	0.0512867752347746	0.163006609357477	0.484631978139142	0.46124427123482	0.508019685043463	8	5.94	10.86	0.0543234972246683	0.0570780073841266	0.059832517543585	0.0553179748852154	0.058122910716055	0.0609278465468946	0.0565306842559492	0.059363746182862	0.0621845260602915	0.0487684899147473	8.86622589221053	0.00986197860127544	1.05027564774551	0.155151850120544	0.158756584275723	0.151888507985705	0.176304394569462	0.179975136377976	0.172981296161778	0.200827675205879	0.204598439008693	0.197445932164433	0.000362544906501451	0.000371731740914582	0.000379236277285276
108	0.493409446652229	0.15	0.0487973095215202	0.0462953246421697	0.0512992944008708	0.165529600300214	0.487645166473994	0.464327304537351	0.510963028410638	8.09	5.98	11.01	0.0540982950091035	0.0568150350364576	0.0595317750638118	0.0550530812064604	0.0578177692491723	0.0605824572918842	0.0561296663032406	0.0590421342640183	0.0618514563956379	0.0487973095215202	8.94345493919117	-0.00036494511402484	1.04497445634177	0.155151850120544	0.158756584275723	0.151888507985705	0.176304394569462	0.179975136377976	0.172981296161778	0.200827675205879	0.204598439008693	0.197445932164433	0.000362544906501451	0.000371731740914582	0.000379236277285276
108	0.493409446652229	0.15	0.0488148603906886	0.046305813753068	0.0513239070283092	0.162486598691807	0.483562540746022	0.460181872086509	0.506943209405536	8.09	6.01	10.96	0.0536054966815023	0.0563290554139577	0.059052614146413	0.0545509921922842	0.0573225891430996	0.060094186093915	0.0556947694943446	0.0585091928779093	0.0612913470715283	0.0488148603906886	8.95038500571366	0.0087140787988682	1.05409439366723	0.155151850120544	0.158756584275723	0.151888507985705	0.176304394569462	0.179975136377976	0.172981296161778	0.200827675205879	0.204598439008693	0.197445932164433	0.000362544906501451	0.000371731740914582	0.000379236277285276
108	0.493409446652229	0.15	0.0488221713325346	0.0463317585236686	0.0513125841414006	0.165204109100335	0.486842513214305	0.46353556601592	0.51014946041269	8.04	5.96	10.95	0.0543266956980161	0.057058286369643	0.0597898770412699	0.0553050102767738	0.0580857914051902	0.0608665725336067	0.0564244487598897	0.0591815615072846	0.0620608543637239	0.0488221713325346	8.91447424315054	0.00384967837974643	1.04693642271315	0.155151850120544	0.158756584275723	0.151888507985705	0.176304394569462	0.179975136377976	0.172981296161778	0.200827675205879	0.204598439008693	0.197445932164433	0.000362544906501451	0.000371731740914582	0.000379236277285276
108	0.493409446652229	0.15	0.0488261080550256	0.0463269092470789	0.0513253068629723	0.165168888532549	0.484039061970604	0.460863366900616	0.507214757040593	7.87	5.85	10.85	0.0551124235619149	0.057883892970796	0.060655362379677	0.0561731385800026	0.0589979487609669	0.0618227589419312	0.0573184431180393	0.0602093613209428	0.0630336073270818	0.0488261080550256	8.8123587467755	0.0064055462245654	1.04349411559927	0.155151850120544	0.158756584275723	0.151888507985705	0.176304394569462	0.179975136377976	0.172981296161778	0.200827675205879	0.204598439008693	0.197445932164433	0.000362544906501451	0.000371731740914582	0.000379236277285276
108	0.493409446652229	0.15	0.0488319587753971	0.0463328156292709	0.0513311019215233	0.167920910952466	0.489917716589209	0.466691940979288	0.513143492199131	7.92	5.87	10.82	0.0554822049074737	0.0582433780248425	0.0610045511422113	0.05652982105491	0.0593431307005305	0.062156440346151	0.0577296877941079	0.0605478305933786	0.0634425244837252	0.0488319587753971	8.81281461597995	0.00786042738031791	1.04513293486979	0.155151850120544	0.158756584275723	0.151888507985705	0.176304394569462	0.179975136377976	0.172981296161778	0.200827675205879	0.204598439008693	0.197445932164433	0.000362544906501451	0.000371731740914582	0.000379236277285276
108	0.493409446652229	0.15	0.0488381280221974	0.0463577005212217	0.0513185555231731	0.166637502526824	0.483790369703807	0.460749175242101	0.506831564165514	8.02	5.91	10.91	0.0541512507766567	0.0568592523674006	0.0595672539581446	0.0551356240247436	0.0578928522590733	0.060650080493403	0.0562957176423424	0.0590586464790248	0.0618678197311395	0.0488381280221974	8.87692555258531	-0.0149008225226507	1.02649942827945	0.155151850120544	0.158756584275723	0.151888507985705	0.176304394569462	0.179975136377976	0.172981296161778	0.200827675205879	0.204598439008693	0.197445932164433	0.000362544906501451	0.000371731740914582	0.000379236277285276
108	0.493409446652229	0.15	0.0488417337557137	0.0463194175341835	0.0513640499772439	0.159335265189668	0.477936034532318	0.454556147696261	0.501315921368374	8.03	5.89	10.83	0.0533550732384569	0.0560993669429129	0.058843660647369	0.0543208111795335	0.0571147771717588	0.059908743163984	0.0553859548256923	0.0583538843333371	0.0611233209764805	0.0488417337557137	8.86160309087315	0.00847453590573142	1.04863176317274	0.155151850120544	0.158756584275723	0.151888507985705	0.176304394569462	0.179975136377976	0.172981296161778	0.200827675205879	0.204598439008693	0.197445932164433	0.000362544906501451	0.000371731740914582	0.000379236277285276
108	0.493409446652229	0.15	0.048846482637287	0.0463359502215732	0.0513570150530008	0.16493302161635	0.484185385300122	0.460982836654078	0.507387933946166	7.98	5.88	10.84	0.0544074156333513	0.0571458922263219	0.0598843688192925	0.0554104586030785	0.058199421139231	0.0609883836753836	0.0564911576206212	0.0593784402240999	0.0622074944529921	0.048846482637287	8.82989042961699	0.00242810686465	1.04188837177091	0.155151850120544	0.158756584275723	0.151888507985705	0.176304394569462	0.179975136377976	0.172981296161778	0.200827675205879	0.204598439008693	0.197445932164433	0.000362544906501451	0.000371731740914582	0.000379236277285276
108	0.493409446652229	0.15	0.0488596389996921	0.0463487551407873	0.0513705228585969	0.166941998410331	0.487753537961543	0.464549027417002	0.510958048506085	7.95	5.84	10.71	0.0550430910793124	0.0577925274401113	0.0605419638009102	0.0560710688277843	0.0588718533113779	0.0616726377949715	0.0572652789123759	0.0600645838185301	0.0629553075775219	0.0488596389996921	8.79364282473371	0.00491541149683848	1.04148431369972	0.155151850120544	0.158756584275723	0.151888507985705	0.176304394569462	0.179975136377976	0.172981296161778	0.200827675205879	0.204598439008693	0.197445932164433	0.000362544906501451	0.000371731740914582	0.000379236277285276
108	0.493409446652229	0.15	0.0488801191361541	0.0464235117073181	0.0513367265649901	0.170232872896506	0.480725588931631	0.458122343201062	0.503328834662199	7.97	5.8	10.89	0.0541413045249143	0.0568125761372074	0.0594838477495005	0.0551438291225237	0.0578645641809181	0.0605852992393124	0.05619094858626	0.0590209297375622	0.0617476191731839	0.0488801191361541	8.84023222039965	-0.00299917444996822	1.03409531547473	0.155151850120544	0.158756584275723	0.151888507985705	0.176304394569462	0.179975136377976	0.172981296161778	0.200827675205879	0.204598439008693	0.197445932164433	0.000362544906501451	0.000371731740914582	0.000379236277285276
108	0.493409446652229	0.15	0.0488928213893018	0.0464263637223258	0.0513592790562778	0.168893600323689	0.487972156669337	0.464918812902037	0.511025500436637	7.95	5.89	10.84	0.0550926991884254	0.057824511492452	0.0605563237964786	0.0561219599777966	0.0589048089405797	0.0616876579033629	0.0572795206017429	0.0601082628610356	0.0629553075775219	0.0488928213893018	8.8724558056365	-0.00526267851425033	1.03418014406329	0.155151850120544	0.158756584275723	0.151888507985705	0.176304394569462	0.179975136377976	0.172981296161778	0.200827675205879	0.204598439008693	0.197445932164433	0.000362544906501451	0.000371731740914582	0.000379236277285276
108	0.493409446652229	0.15	0.0489066239725021	0.0464393977598486	0.0513738501851557	0.170431189940378	0.495542222630436	0.472258656296775	0.518825788964096	7.95	5.91	10.8	0.055947415974548	0.0587057674704318	0.0614641189663156	0.0569917187201551	0.059801557027187	0.0626113953342188	0.0581899031726379	0.0610496300088925	0.0638924648149913	0.0489066239725021	8.87212855553844	-0.00923414251199231	1.03084374018861	0.155151850120544	0.158756584275723	0.151888507985705	0.176304394569462	0.179975136377976	0.172981296161778	0.200827675205879	0.204598439008693	0.197445932164433	0.000362544906501451	0.000371731740914582	0.000379236277285276
108	0.493409446652229	0.15	0.0489176051494289	0.0464280939632779	0.0514071163355799	0.166602342011446	0.486575566040853	0.463398788560243	0.509752343521462	7.99	5.89	10.86	0.0546245676943622	0.0573566021357129	0.0600886365770635	0.0556274528190666	0.0584096463155285	0.0611918398119904	0.0567498355559862	0.0596355595871938	0.0624291733078734	0.0489176051494289	8.87517208026667	0.000397793557906085	1.04079472360318	0.155151850120544	0.158756584275723	0.151888507985705	0.176304394569462	0.179975136377976	0.172981296161778	0.200827675205879	0.204598439008693	0.197445932164433	0.000362544906501451	0.000371731740914582	0.000379236277285276
108	0.493409446652229	0.15	0.0489384757114419	0.0464277832231579	0.0514491681997259	0.165487517558662	0.489426748519764	0.466020130550296	0.512833366489231	7.92	5.81	10.83	0.0553949887461257	0.0581772920287595	0.0609595953113932	0.0564405042558594	0.0592753202531018	0.0621101362503443	0.0575796613495213	0.0604839139872411	0.0632872240967116	0.0489384757114419	8.82262105844169	0.00562575795078167	1.04198552229289	0.155151850120544	0.158756584275723	0.151888507985705	0.176304394569462	0.179975136377976	0.172981296161778	0.200827675205879	0.204598439008693	0.197445932164433	0.000362544906501451	0.000371731740914582	0.000379236277285276
108	0.493409446652229	0.15	0.048942108309289	0.0464805332245598	0.0514036833940182	0.163126010645095	0.479301803289822	0.456181439775172	0.502422166804472	8.07	5.88	10.83	0.0532979810587118	0.0559992498724576	0.0587005186862034	0.0542476582128845	0.0569970589301046	0.0597464596473247	0.0553389237786518	0.0582287251739377	0.06101043452701	0.048942108309289	8.90337739622583	0.00453510257183626	1.04600181840787	0.155151850120544	0.158756584275723	0.151888507985705	0.176304394569462	0.179975136377976	0.172981296161778	0.200827675205879	0.204598439008693	0.197445932164433	0.000362544906501451	0.000371731740914582	0.000379236277285276
108	0.493409446652229	0.15	0.0489459441143432	0.0464562083779543	0.0514356798507321	0.162369278528969	0.475019216500541	0.452041719657583	0.497996713343499	8	5.89	10.83	0.0532580486054006	0.0559651806918365	0.0586723127782724	0.0542341464193756	0.0569908940246092	0.0597476416298429	0.0553555425377836	0.0581593073873591	0.0610696536943578	0.0489459441143432	8.85694722576569	-0.000799374341072334	1.03898949809266	0.155151850120544	0.158756584275723	0.151888507985705	0.176304394569462	0.179975136377976	0.172981296161778	0.200827675205879	0.204598439008693	0.197445932164433	0.000362544906501451	0.000371731740914582	0.000379236277285276
108	0.493409446652229	0.15	0.0489560706651533	0.046451479113465	0.0514606622168416	0.163345085003267	0.481449314474304	0.458243977025118	0.50465465192349	7.98	5.9	10.85	0.054079075656561	0.0568176238153332	0.0595561719741053	0.055075753737794	0.0578647733754351	0.0606537930130761	0.0562322609771172	0.0590270727609095	0.0619008309628041	0.0489560706651533	8.84554057021339	0.000838886087947592	1.04003875640401	0.155151850120544	0.158756584275723	0.151888507985705	0.176304394569462	0.179975136377976	0.172981296161778	0.200827675205879	0.204598439008693	0.197445932164433	0.000362544906501451	0.000371731740914582	0.000379236277285276
108	0.493409446652229	0.15	0.0489567291192287	0.0464705606060509	0.0514428976324064	0.166642939892127	0.487012794880785	0.46381858198087	0.510207007780699	8.1	5.92	10.94	0.0539817695578638	0.0566812402226481	0.0593807108874323	0.0549310428916471	0.0576779839439047	0.0604249249961624	0.0560874731063448	0.0588843221332353	0.0616624735892038	0.0489567291192287	8.91870256641176	-0.0017958258049095	1.04087315721736	0.155151850120544	0.158756584275723	0.151888507985705	0.176304394569462	0.179975136377976	0.172981296161778	0.200827675205879	0.204598439008693	0.197445932164433	0.000362544906501451	0.000371731740914582	0.000379236277285276
108	0.493409446652229	0.15	0.0489613109861526	0.046448162047341	0.0514744599249643	0.160595510370249	0.480900248622104	0.457485412994074	0.504315084250133	8.03	5.94	10.94	0.0536866904372612	0.0564344611776971	0.059182231918133	0.0546576867384484	0.0574551546236281	0.0602526225088078	0.0557767549971544	0.05867706111014	0.0615389864929965	0.0489613109861526	8.91782939654318	0.001428578819788	1.04572473026731	0.155151850120544	0.158756584275723	0.151888507985705	0.176304394569462	0.179975136377976	0.172981296161778	0.200827675205879	0.204598439008693	0.197445932164433	0.000362544906501451	0.000371731740914582	0.000379236277285276
108	0.493409446652229	0.15	0.0489623631309957	0.0464794243116369	0.0514453019503545	0.162545556459406	0.483555234495543	0.460179982491726	0.506930486499361	7.97	5.86	10.81	0.0544025586158069	0.0571659850265153	0.0599294114372236	0.0554110307846224	0.0582256834371965	0.0610403360897706	0.0565475889879507	0.0594284533108293	0.0622719515421044	0.0489623631309957	8.87073441837809	0.00319104806069017	1.04247054197477	0.155151850120544	0.158756584275723	0.151888507985705	0.176304394569462	0.179975136377976	0.172981296161778	0.200827675205879	0.204598439008693	0.197445932164433	0.000362544906501451	0.000371731740914582	0.000379236277285276
108	0.493409446652229	0.15	0.0489641430996855	0.0464810325337632	0.0514472536656079	0.163450322123085	0.480692703584253	0.457532750480363	0.503852656688144	7.99	5.86	10.86	0.0539406046714376	0.0566710362597215	0.0594014678480055	0.0549313924573717	0.0577119769552212	0.0604925614530708	0.056078196360302	0.0588999533551031	0.0616756447921942	0.0489641430996855	8.86185027155746	0.00247490082754461	1.04145040127545	0.155151850120544	0.158756584275723	0.151888507985705	0.176304394569462	0.179975136377976	0.172981296161778	0.200827675205879	0.204598439008693	0.197445932164433	0.000362544906501451	0.000371731740914582	0.000379236277285276
108	0.493409446652229	0.15	0.0489692725812545	0.0464585161110768	0.0514800290514321	0.165855096323256	0.48451965590206	0.461378507473558	0.507660804330563	8.12	5.97	10.87	0.0535812009299781	0.0562686484456583	0.0589560959613385	0.0545164088636618	0.0572507631711719	0.0599851174786821	0.0557094425654213	0.0585122337924076	0.0613488346964003	0.0489692725812545	8.91978986162882	0.000345787720840768	1.04361801761021	0.155151850120544	0.158756584275723	0.151888507985705	0.176304394569462	0.179975136377976	0.172981296161778	0.200827675205879	0.204598439008693	0.197445932164433	0.000362544906501451	0.000371731740914582	0.000379236277285276
108	0.493409446652229	0.15	0.0489782663502631	0.0465096927591671	0.0514468399413591	0.170342918207471	0.488871580403277	0.465894267959625	0.51184889284693	8.01	5.9	10.86	0.0548407872766213	0.057545465120007	0.0602501429633928	0.0558428790404424	0.0585969787744544	0.0613510785084665	0.0570289242604959	0.0597724238803494	0.0625804949475422	0.0489782663502631	8.87917887900987	-0.00154200134676151	1.03835854150869	0.155151850120544	0.158756584275723	0.151888507985705	0.176304394569462	0.179975136377976	0.172981296161778	0.200827675205879	0.204598439008693	0.197445932164433	0.000362544906501451	0.000371731740914582	0.000379236277285276
108	0.493409446652229	0.15	0.0489859925811423	0.0464825448551106	0.0514894403071739	0.165311989766643	0.490630879329514	0.467151751668433	0.514110006990595	7.96	5.93	10.79	0.0552535203648341	0.0580305718341623	0.0608076233034906	0.0562794105459594	0.0591080234328417	0.061936636319724	0.0574499399540399	0.0604289076017608	0.0632603997766522	0.0489859925811423	8.86281325102516	-0.00148402817262229	1.03900204248584	0.155151850120544	0.158756584275723	0.151888507985705	0.176304394569462	0.179975136377976	0.172981296161778	0.200827675205879	0.204598439008693	0.197445932164433	0.000362544906501451	0.000371731740914582	0.000379236277285276
108	0.493409446652229	0.15	0.0489869787161043	0.0465236611232059	0.0514502963090027	0.171165414406171	0.489964716098678	0.467002812004811	0.512926620192544	7.92	5.84	10.77	0.0555354791230335	0.058266084405592	0.0609966896881506	0.0565851092853895	0.0593673234801483	0.0621495376749071	0.0577741677699634	0.0606113027720141	0.0634080098393335	0.0489869787161043	8.82870509117199	-0.00404413924474496	1.03299258992232	0.155151850120544	0.158756584275723	0.151888507985705	0.176304394569462	0.179975136377976	0.172981296161778	0.200827675205879	0.204598439008693	0.197445932164433	0.000362544906501451	0.000371731740914582	0.000379236277285276
108	0.493409446652229	0.15	0.0490022253043768	0.0464756329564379	0.0515288176523157	0.160868179471216	0.477315227728135	0.454098421360267	0.500532034096003	8	5.96	10.89	0.0534794254636592	0.0562136817553576	0.0589479380470559	0.0544583005106142	0.05724260399771	0.0600269074848058	0.0555754588225681	0.0584780264962318	0.0613526793104029	0.0490022253043768	8.89445746295117	-0.00716842154407051	1.03424889607459	0.155151850120544	0.158756584275723	0.151888507985705	0.176304394569462	0.179975136377976	0.172981296161778	0.200827675205879	0.204598439008693	0.197445932164433	0.000362544906501451	0.000371731740914582	0.000379236277285276
108	0.493409446652229	0.15	0.0490107003574818	0.0465321551705177	0.0514892455444459	0.166821615974216	0.482613988804454	0.459644046253686	0.505583931355222	8.01	5.86	10.86	0.0540472191314141	0.0567481385245746	0.0594490579177351	0.0550312791821199	0.0577813753306751	0.0605314714792303	0.0561002348182683	0.0590125827012798	0.0617407061366064	0.0490107003574818	8.88411248309472	0.00380188077017794	1.04413788807193	0.155151850120544	0.158756584275723	0.151888507985705	0.176304394569462	0.179975136377976	0.172981296161778	0.200827675205879	0.204598439008693	0.197445932164433	0.000362544906501451	0.000371731740914582	0.000379236277285276
108	0.493409446652229	0.15	0.0490281310965098	0.0465561412786274	0.0515001209143922	0.169583991714082	0.490605939460121	0.467485004126354	0.513726874793888	8.02	5.94	10.87	0.054934357704672	0.0576513084536386	0.0603682592026052	0.0559324451661009	0.0586987594571051	0.0614650737481093	0.05709838821611	0.0599225655117266	0.0627380591272412	0.0490281310965098	8.91190384036365	-0.00565478292575971	1.03691825770467	0.155151850120544	0.158756584275723	0.151888507985705	0.176304394569462	0.179975136377976	0.172981296161778	0.200827675205879	0.204598439008693	0.197445932164433	0.000362544906501451	0.000371731740914582	0.000379236277285276
108	0.493409446652229	0.15	0.0490335585809782	0.0465727004751061	0.0514944166868504	0.16708303895027	0.485367135669437	0.462287858397239	0.508446412941635	8.03	5.95	10.95	0.0542728608356243	0.0569823812801446	0.0596919017246648	0.0552558355851752	0.0580144300998541	0.0607730246145329	0.0564174759251726	0.05920739433991	0.0620626691016894	0.0490335585809782	8.9369762677178	-0.0019039008760983	1.04089521086529	0.155151850120544	0.158756584275723	0.151888507985705	0.176304394569462	0.179975136377976	0.172981296161778	0.200827675205879	0.204598439008693	0.197445932164433	0.000362544906501451	0.000371731740914582	0.000379236277285276
108	0.493409446652229	0.15	0.0490412686098037	0.0465710431613052	0.0515114940583021	0.168675312228783	0.488711741833376	0.465605489115382	0.51181799455137	8.02	5.9	10.88	0.054700497894385	0.0574150782799151	0.0601296586654452	0.0556935438627212	0.0584574053921411	0.061221266921561	0.0568026677380618	0.0596590008070962	0.0624415949452667	0.0490412686098037	8.88902226004278	-0.0108052077032818	1.03047930915419	0.155151850120544	0.158756584275723	0.151888507985705	0.176304394569462	0.179975136377976	0.172981296161778	0.200827675205879	0.204598439008693	0.197445932164433	0.000362544906501451	0.000371731740914582	0.000379236277285276
108	0.493409446652229	0.15	0.0490578430233733	0.0465243741900056	0.051591311856741	0.162395534726445	0.485115423385371	0.461651820458365	0.508579026312377	8.05	5.9	10.85	0.0540849628434943	0.0568338485539885	0.0595827342644827	0.0550576502221384	0.0578559730829117	0.060654295943685	0.0561748392835852	0.0590282231773017	0.0619493063658508	0.0490578430233733	8.89513681110364	0.00621579760270049	1.04820205645579	0.155151850120544	0.158756584275723	0.151888507985705	0.176304394569462	0.179975136377976	0.172981296161778	0.200827675205879	0.204598439008693	0.197445932164433	0.000362544906501451	0.000371731740914582	0.000379236277285276
108	0.493409446652229	0.15	0.0490688980169805	0.0465677246259856	0.0515700714079755	0.169058998272464	0.491811533368905	0.468590484850616	0.515032581887193	8	5.94	10.75	0.05519328858184	0.0579283975383341	0.0606635064948281	0.0562039694435374	0.0589891627915945	0.0617743561396516	0.0573959560489581	0.0603164618325081	0.0631708137582633	0.0490688980169805	8.837350444888	-0.00909328744618203	1.03006152071742	0.155151850120544	0.158756584275723	0.151888507985705	0.176304394569462	0.179975136377976	0.172981296161778	0.200827675205879	0.204598439008693	0.197445932164433	0.000362544906501451	0.000371731740914582	0.000379236277285276
108	0.493409446652229	0.15	0.0490699105317267	0.0465698485186557	0.0515699725447978	0.164597050713348	0.48762479099402	0.464228882044485	0.511020699943555	8	5.95	10.96	0.0546981547543722	0.0574547972163944	0.0602114396784165	0.0557009067085435	0.0585080852193256	0.0613152637301076	0.0568745252935234	0.0597142125722712	0.0625524529705216	0.0490699105317267	8.91032220175643	-0.00297932857731024	1.03963040307169	0.155151850120544	0.158756584275723	0.151888507985705	0.176304394569462	0.179975136377976	0.172981296161778	0.200827675205879	0.204598439008693	0.197445932164433	0.000362544906501451	0.000371731740914582	0.000379236277285276
108	0.493409446652229	0.15	0.0490755682506905	0.0465855979102947	0.0515655385910863	0.170935942219923	0.490127211960793	0.46713909850385	0.513115325417735	8.03	5.89	10.87	0.0548000306294619	0.057496763413313	0.0601934961971641	0.0557899737762623	0.0585354220828505	0.0612808703894388	0.0568675830639187	0.0597414290881488	0.0625132565753574	0.0490755682506905	8.88469280192248	-0.00269906379197662	1.03738043239393	0.155151850120544	0.158756584275723	0.151888507985705	0.176304394569462	0.179975136377976	0.172981296161778	0.200827675205879	0.204598439008693	0.197445932164433	0.000362544906501451	0.000371731740914582	0.000379236277285276
108	0.493409446652229	0.15	0.0490767546235622	0.0466003307081205	0.0515531785390039	0.169517313788169	0.492685832231113	0.469461378793119	0.515910285669106	8.1	5.97	10.92	0.0546630558942006	0.0573672604437994	0.0600714649933983	0.0556257921237361	0.058377623642764	0.061129455161792	0.0567835126534418	0.0596036994312215	0.062412496191382	0.0490767546235622	8.94730745680658	0.00357927824818781	1.04802802191811	0.155151850120544	0.158756584275723	0.151888507985705	0.176304394569462	0.179975136377976	0.172981296161778	0.200827675205879	0.204598439008693	0.197445932164433	0.000362544906501451	0.000371731740914582	0.000379236277285276
108	0.493409446652229	0.15	0.0490782530380795	0.0465857139672407	0.0515707921089184	0.168456987945751	0.491827484013175	0.468555800313107	0.515099167713243	8	5.85	10.93	0.0551575466299454	0.0578970474065574	0.0606365481831694	0.0561656384027341	0.058955207907257	0.06174477741178	0.0572414480256596	0.0600859008002544	0.0629461525484657	0.0490782530380795	8.87033312390539	0.00705376544276375	1.04707411342341	0.155151850120544	0.158756584275723	0.151888507985705	0.176304394569462	0.179975136377976	0.172981296161778	0.200827675205879	0.204598439008693	0.197445932164433	0.000362544906501451	0.000371731740914582	0.000379236277285276
108	0.493409446652229	0.15	0.0490799329718414	0.0465796552062066	0.0515802107374762	0.168840350790497	0.489607635748872	0.466472638466232	0.512742633031511	8.04	5.87	10.9	0.0546666269596117	0.0573778519316059	0.0600890769036001	0.0556508017709181	0.0584108374977298	0.0611708732245414	0.0568284177800926	0.0595736140948361	0.0624265996655594	0.0490799329718414	8.87528616378642	-0.00644361851297739	1.0340896167118	0.155151850120544	0.158756584275723	0.151888507985705	0.176304394569462	0.179975136377976	0.172981296161778	0.200827675205879	0.204598439008693	0.197445932164433	0.000362544906501451	0.000371731740914582	0.000379236277285276
108	0.493409446652229	0.15	0.049084286427819	0.0465475491084245	0.0516210237472136	0.161972339480308	0.48041533366679	0.457142847670828	0.503687819662753	7.99	5.92	10.74	0.0538957932979258	0.05663955074958	0.0593833082012342	0.0548858287443701	0.0576799874790812	0.0604741462137923	0.0560886971554737	0.0589068302584337	0.0617608453034334	0.049084286427819	8.81589160640475	-0.00713479200713546	1.0308533646322	0.155151850120544	0.158756584275723	0.151888507985705	0.176304394569462	0.179975136377976	0.172981296161778	0.200827675205879	0.204598439008693	0.197445932164433	0.000362544906501451	0.000371731740914582	0.000379236277285276
108	0.493409446652229	0.15	0.0490864138827571	0.046592090446353	0.0515807373191613	0.165652056216618	0.479936789340577	0.456997688309376	0.502875890371777	7.92	5.91	10.75	0.0543633125422594	0.0570920911568974	0.0598208697715354	0.0553918782991015	0.0581722860016255	0.0609526937041496	0.0565969236772702	0.0594143563052057	0.0622826404036458	0.0490864138827571	8.80740056861693	0.00791022591667806	1.04469572212954	0.155151850120544	0.158756584275723	0.151888507985705	0.176304394569462	0.179975136377976	0.172981296161778	0.200827675205879	0.204598439008693	0.197445932164433	0.000362544906501451	0.000371731740914582	0.000379236277285276
108	0.493409446652229	0.15	0.0490866304401834	0.0465627939905058	0.0516104668898609	0.160140834214996	0.479116461849879	0.455749058737513	0.502483864962246	8.01	5.96	10.79	0.0536429095851711	0.0563933167848465	0.0591437239845218	0.0546228881630154	0.057423541334747	0.0602241945064786	0.0557842335050424	0.0586651903881147	0.0615377859219734	0.0490866304401834	8.85030055373797	0.00690588882097866	1.04689725731998	0.155151850120544	0.158756584275723	0.151888507985705	0.176304394569462	0.179975136377976	0.172981296161778	0.200827675205879	0.204598439008693	0.197445932164433	0.000362544906501451	0.000371731740914582	0.000379236277285276
108	0.493409446652229	0.15	0.0490872517966183	0.0465810020777773	0.0515935015154594	0.163701762034809	0.481044248805772	0.457888645089514	0.504199852522031	8.02	5.89	10.81	0.0537937418066264	0.0565141118814193	0.0592344819562122	0.0547703164323236	0.0575400722590335	0.0603098280857434	0.0558688688519027	0.0586653363294317	0.0615748146834447	0.0490872517966183	8.82860072401502	-0.00535160496749426	1.03181341373334	0.155151850120544	0.158756584275723	0.151888507985705	0.176304394569462	0.179975136377976	0.172981296161778	0.200827675205879	0.204598439008693	0.197445932164433	0.000362544906501451	0.000371731740914582	0.000379236277285276
108	0.493409446652229	0.15	0.0490902106755316	0.0466344596794467	0.0515459616716165	0.172082129688728	0.49181710082149	0.468842576115268	0.514791625527712	7.96	5.93	10.85	0.0555125082803261	0.0582327678257757	0.0609530273712253	0.0565468351942215	0.0593177794906903	0.0620887237871591	0.0577507592782355	0.0605932093238834	0.0633966064572792	0.0490902106755316	8.9102808121651	-0.00424324233748717	1.03697275231298	0.155151850120544	0.158756584275723	0.151888507985705	0.176304394569462	0.179975136377976	0.172981296161778	0.200827675205879	0.204598439008693	0.197445932164433	0.000362544906501451	0.000371731740914582	0.000379236277285276
108	0.493409446652229	0.15	0.0490961923727183	0.0466233388040088	0.0515690459414278	0.165605389440934	0.482515757142968	0.459449497294215	0.505582016991721	8.01	5.9	10.9	0.0540789035506528	0.0567938875673535	0.0595088715840543	0.0550668741309477	0.057831458345847	0.0605960425607463	0.0561649166773009	0.059067749444057	0.0618581907696351	0.0490961923727183	8.90211761034353	-0.00331085279659497	1.03788666443574	0.155151850120544	0.158756584275723	0.151888507985705	0.176304394569462	0.179975136377976	0.172981296161778	0.200827675205879	0.204598439008693	0.197445932164433	0.000362544906501451	0.000371731740914582	0.000379236277285276
108	0.493409446652229	0.15	0.0490982593383533	0.0466466256185702	0.0515498930581364	0.168087716030241	0.486642780374703	0.463586022807612	0.509699537941794	7.99	5.85	10.87	0.0546596021373023	0.0573781336140729	0.0600966650908436	0.0556639240508019	0.0584324061424307	0.0612008882340596	0.0567869067355967	0.0596069952620382	0.0623860590114386	0.0490982593383533	8.85711285006887	-0.00208985980973628	1.03688587412804	0.155151850120544	0.158756584275723	0.151888507985705	0.176304394569462	0.179975136377976	0.172981296161778	0.200827675205879	0.204598439008693	0.197445932164433	0.000362544906501451	0.000371731740914582	0.000379236277285276
108	0.493409446652229	0.15	0.049099229534271	0.0465756353222343	0.0516228237463078	0.16831635070023	0.493894198374283	0.470512986305946	0.51727541044262	8.02	5.94	10.9	0.0552836638143327	0.058030876123404	0.0607780884324752	0.0562877004974021	0.0590848064232162	0.0618819123490302	0.0574489306049034	0.0602828448829314	0.0632155205758854	0.049099229534271	8.90055727830015	-0.00016824232828843	1.04247961991373	0.155151850120544	0.158756584275723	0.151888507985705	0.176304394569462	0.179975136377976	0.172981296161778	0.200827675205879	0.204598439008693	0.197445932164433	0.000362544906501451	0.000371731740914582	0.000379236277285276
108	0.493409446652229	0.15	0.0491023544415541	0.046580490478726	0.0516242184043822	0.162323834445147	0.481166847714146	0.457888090143373	0.504445605284918	7.98	5.87	10.78	0.0540641835660133	0.0568127744326177	0.059561365299222	0.055062249089945	0.0578615810128718	0.0606609129357985	0.0561815179535415	0.059018560701952	0.0618886524973275	0.0491023544415541	8.82584701177486	0.00623941213014828	1.04473156525514	0.155151850120544	0.158756584275723	0.151888507985705	0.176304394569462	0.179975136377976	0.172981296161778	0.200827675205879	0.204598439008693	0.197445932164433	0.000362544906501451	0.000371731740914582	0.000379236277285276
108	0.493409446652229	0.15	0.0491126121995506	0.046668589712108	0.0515566346869933	0.170920369216116	0.488732504933062	0.465808546953485	0.511656462912639	8.1	5.94	10.97	0.0542127898993235	0.0568807781226736	0.0595487663460237	0.0551660905638577	0.0578809938224055	0.0605958970809533	0.0562993222414366	0.0590065370080992	0.0618940839934972	0.0491126121995506	8.97302012805161	0.00272195530282979	1.04847233920045	0.155151850120544	0.158756584275723	0.151888507985705	0.176304394569462	0.179975136377976	0.172981296161778	0.200827675205879	0.204598439008693	0.197445932164433	0.000362544906501451	0.000371731740914582	0.000379236277285276
108	0.493409446652229	0.15	0.0491222503861122	0.046623510217237	0.0516209905549874	0.165006881441796	0.483684896803992	0.460512544940489	0.506857248667495	8.04	5.94	10.9	0.0540066218988898	0.0567241601274346	0.0594416983559794	0.0549812556360991	0.0577478360810716	0.0605144165260441	0.0561784909419643	0.0589722768966794	0.061729862094296	0.0491222503861122	8.91920029485113	-0.00475534548258646	1.03714930013941	0.155151850120544	0.158756584275723	0.151888507985705	0.176304394569462	0.179975136377976	0.172981296161778	0.200827675205879	0.204598439008693	0.197445932164433	0.000362544906501451	0.000371731740914582	0.000379236277285276
108	0.493409446652229	0.15	0.0491281476203314	0.0465882345514504	0.0516680606892125	0.165811710258992	0.49835667205349	0.474550920876049	0.52216242323093	8.01	5.98	10.79	0.0558181428783684	0.0586182487512982	0.061418354624228	0.0568355519744845	0.0596866959693994	0.0625378399643143	0.058090140598324	0.0610169726220192	0.0638751369633257	0.0491281476203314	8.86950636178504	-0.00376538907737632	1.03695400300501	0.155151850120544	0.158756584275723	0.151888507985705	0.176304394569462	0.179975136377976	0.172981296161778	0.200827675205879	0.204598439008693	0.197445932164433	0.000362544906501451	0.000371731740914582	0.000379236277285276
108	0.493409446652229	0.15	0.0491295364961914	0.0465956590237636	0.0516634139686192	0.155160685614539	0.472541822197338	0.449058819267894	0.496024825126781	7.94	5.89	10.82	0.0532409910276064	0.0560251660501704	0.0588093410727344	0.0542373630714668	0.0570736421984841	0.0599099213255013	0.0553258665313478	0.0582108953602073	0.0611831798989385	0.0491295364961914	8.85533730410791	-0.00162277153570123	1.03740375542253	0.155151850120544	0.158756584275723	0.151888507985705	0.176304394569462	0.179975136377976	0.172981296161778	0.200827675205879	0.204598439008693	0.197445932164433	0.000362544906501451	0.000371731740914582	0.000379236277285276
108	0.493409446652229	0.15	0.0491370122582293	0.0466164634791188	0.0516575610373398	0.168711196604585	0.495485067119159	0.472061569177648	0.51890856506067	8.02	5.97	10.92	0.0554865110351084	0.0582397285428937	0.060992946050679	0.0564955064865271	0.0592987899272806	0.0621020733680341	0.0576754830290951	0.0605014883862168	0.0633739114997493	0.0491370122582293	8.90399701708386	-0.000829169499934003	1.0418224800853	0.155151850120544	0.158756584275723	0.151888507985705	0.176304394569462	0.179975136377976	0.172981296161778	0.200827675205879	0.204598439008693	0.197445932164433	0.000362544906501451	0.000371731740914582	0.000379236277285276
108	0.493409446652229	0.15	0.0491397717417573	0.0465992076992337	0.0516803357842808	0.162532755286615	0.486854499997397	0.463318653522673	0.510390346472122	7.96	5.92	10.78	0.0548536850901061	0.0576401645487632	0.0604266440074203	0.0558754431409407	0.0587138262741767	0.0615522094074126	0.0570194869749316	0.0599352181031918	0.06287115648729	0.0491397717417573	8.8368249002808	0.00889779638479891	1.04750393768215	0.155151850120544	0.158756584275723	0.151888507985705	0.176304394569462	0.179975136377976	0.172981296161778	0.200827675205879	0.204598439008693	0.197445932164433	0.000362544906501451	0.000371731740914582	0.000379236277285276
108	0.493409446652229	0.15	0.0491454539158344	0.0466487769490192	0.0516421308826496	0.168931216315859	0.484648013936237	0.461754780556078	0.507541247316395	8.03	5.89	10.89	0.0541881305789554	0.0568747113616916	0.0595612921444278	0.0551682218413565	0.0579033943419239	0.0606385668424913	0.0563138624247584	0.0590808408491284	0.0618789028734833	0.0491454539158344	8.87021192459816	0.00415234468805098	1.04426537282151	0.155151850120544	0.158756584275723	0.151888507985705	0.176304394569462	0.179975136377976	0.172981296161778	0.200827675205879	0.204598439008693	0.197445932164433	0.000362544906501451	0.000371731740914582	0.000379236277285276
108	0.493409446652229	0.15	0.049145870362642	0.0466661849581987	0.0516255557670852	0.172705254548447	0.49822614276627	0.475002997584688	0.521449287947853	8.01	5.83	10.87	0.0558944471209004	0.0586271558973362	0.0613598646737719	0.0569146598658667	0.0596972473774114	0.062479834888956	0.0580073837998497	0.0608207564239819	0.063686222934924	0.049145870362642	8.86248348509011	-0.00249949954777146	1.03701490726459	0.155151850120544	0.158756584275723	0.151888507985705	0.176304394569462	0.179975136377976	0.172981296161778	0.200827675205879	0.204598439008693	0.197445932164433	0.000362544906501451	0.000371731740914582	0.000379236277285276
108	0.493409446652229	0.15	0.0491508316031424	0.0466426508598262	0.0516590123464585	0.162803148032157	0.483243447110034	0.459905345001686	0.506581549218381	7.98	5.89	10.86	0.0542933456706399	0.05704848574204	0.05980362581344	0.0552950887202122	0.0581010626900031	0.060907036659794	0.0564496197260666	0.0592733536929586	0.0621702164192397	0.0491508316031424	8.88600532765605	0.00256141734923672	1.04397793795054	0.155151850120544	0.158756584275723	0.151888507985705	0.176304394569462	0.179975136377976	0.172981296161778	0.200827675205879	0.204598439008693	0.197445932164433	0.000362544906501451	0.000371731740914582	0.000379236277285276
108	0.493409446652229	0.15	0.0491511051563726	0.0466734768951075	0.0516287334176376	0.17196897387697	0.489990772007329	0.467092467629489	0.51288907638517	8.03	5.87	10.91	0.0548470635634674	0.0575358347228072	0.0602246058821471	0.0558410560149004	0.0585785557307457	0.0613160554465911	0.0569746677351745	0.0597912056962514	0.0625682888536175	0.0491511051563726	8.89483454086933	-0.00378027032945287	1.03709193201618	0.155151850120544	0.158756584275723	0.151888507985705	0.176304394569462	0.179975136377976	0.172981296161778	0.200827675205879	0.204598439008693	0.197445932164433	0.000362544906501451	0.000371731740914582	0.000379236277285276
108	0.493409446652229	0.15	0.0491543648294728	0.0466633053541702	0.0516454243047754	0.165410521394952	0.487713767432569	0.464382567756704	0.511044967108434	8.04	5.87	10.86	0.0544195211666578	0.0571536305040036	0.0598877398413495	0.0553991154817257	0.0581824409442087	0.0609657664066916	0.0564346690333649	0.0594027425395324	0.0622227499141444	0.0491543648294728	8.87048709104706	0.0049246842231262	1.04561403890742	0.155151850120544	0.158756584275723	0.151888507985705	0.176304394569462	0.179975136377976	0.172981296161778	0.200827675205879	0.204598439008693	0.197445932164433	0.000362544906501451	0.000371731740914582	0.000379236277285276
108	0.493409446652229	0.15	0.0491598422251725	0.046682068774769	0.051637615675576	0.166959104351712	0.487925560139214	0.464714293249639	0.511136827028789	8.01	5.94	10.91	0.0546578042234521	0.0573878189870548	0.0601178337506574	0.055653860629457	0.0584336258126458	0.0612133909958346	0.0568254346594776	0.0596121848474695	0.0625194001517683	0.0491598422251725	8.91761017291478	-0.00159999044889972	1.04048423932764	0.155151850120544	0.158756584275723	0.151888507985705	0.176304394569462	0.179975136377976	0.172981296161778	0.200827675205879	0.204598439008693	0.197445932164433	0.000362544906501451	0.000371731740914582	0.000379236277285276
108	0.493409446652229	0.15	0.0491660458561303	0.0466550511875659	0.0516770405246947	0.168625764736419	0.489091125721481	0.46596284951029	0.512219401932672	8.04	5.85	10.83	0.0546314851286116	0.0573431435348774	0.0600548019411431	0.0556165241025885	0.0583770753626362	0.0611376266226839	0.0567578827121095	0.0595430924841821	0.0623626537202653	0.0491660458561303	8.84856486195151	0.00345390416978478	1.04277001439742	0.155151850120544	0.158756584275723	0.151888507985705	0.176304394569462	0.179975136377976	0.172981296161778	0.200827675205879	0.204598439008693	0.197445932164433	0.000362544906501451	0.000371731740914582	0.000379236277285276
108	0.493409446652229	0.15	0.04916862269003	0.0466349409333608	0.0517023044466992	0.165637892877229	0.490035702397547	0.466612712672842	0.513458692122252	8.02	5.84	10.81	0.0548474748490276	0.0576007042508925	0.0603539336527574	0.0558449367981291	0.0586482367196135	0.0614515366410979	0.0569648335853593	0.0598700128730115	0.0626933697020831	0.04916862269003	8.82555133844067	-0.00570528758768778	1.03196608837073	0.155151850120544	0.158756584275723	0.151888507985705	0.176304394569462	0.179975136377976	0.172981296161778	0.200827675205879	0.204598439008693	0.197445932164433	0.000362544906501451	0.000371731740914582	0.000379236277285276
108	0.493409446652229	0.15	0.0491745425943757	0.0467189621024129	0.0516301230863386	0.16940283622979	0.48718273231344	0.464208345021796	0.510157119605083	7.98	5.91	10.99	0.0548172890280633	0.0575302812478597	0.0602432734676561	0.0558296777457031	0.0585927746453015	0.0613558715448999	0.0569203469405749	0.059735681281819	0.0626044921066962	0.0491745425943757	8.92380497373495	-0.00237901189828789	1.04010519562821	0.155151850120544	0.158756584275723	0.151888507985705	0.176304394569462	0.179975136377976	0.172981296161778	0.200827675205879	0.204598439008693	0.197445932164433	0.000362544906501451	0.000371731740914582	0.000379236277285276
108	0.493409446652229	0.15	0.0491753632994285	0.0466743222923809	0.051676404306476	0.163116516168719	0.482331220638151	0.459063916225896	0.505598525050405	8.09	5.92	10.82	0.0534935813243323	0.0562048626879551	0.0589161440515778	0.0544382097429835	0.0571973688774272	0.0599565280118708	0.0556351418982473	0.0583501399603846	0.0612001812047309	0.0491753632994285	8.89269640444873	-0.00631121287823208	1.03561058370752	0.155151850120544	0.158756584275723	0.151888507985705	0.176304394569462	0.179975136377976	0.172981296161778	0.200827675205879	0.204598439008693	0.197445932164433	0.000362544906501451	0.000371731740914582	0.000379236277285276
108	0.493409446652229	0.15	0.0491877888014532	0.0466670728075081	0.0517085047953983	0.164227437223859	0.488433884059798	0.46496760940491	0.511900158714685	8.05	5.98	10.98	0.0544471173669317	0.057194988367956	0.0599428593689802	0.0554247193056809	0.0582219285296992	0.0610191377537175	0.0565528451495083	0.0594302878095902	0.0622744718064495	0.0491877888014532	8.93442421921208	0.00164467117298503	1.0457960756977	0.155151850120544	0.158756584275723	0.151888507985705	0.176304394569462	0.179975136377976	0.172981296161778	0.200827675205879	0.204598439008693	0.197445932164433	0.000362544906501451	0.000371731740914582	0.000379236277285276
108	0.493409446652229	0.15	0.0492007843268754	0.0467383040915245	0.0516632645622263	0.17019664853646	0.491241750391739	0.468141082930273	0.514342417853206	7.93	5.86	10.76	0.0555834489530201	0.0583262434170051	0.0610690378809902	0.0566285951556864	0.0594229629076326	0.0622173306595789	0.0578105100482699	0.0606371655336602	0.0635221530325428	0.0492007843268754	8.83294960090273	0.00274788071837906	1.03985057590494	0.155151850120544	0.158756584275723	0.151888507985705	0.176304394569462	0.179975136377976	0.172981296161778	0.200827675205879	0.204598439008693	0.197445932164433	0.000362544906501451	0.000371731740914582	0.000379236277285276
108	0.493409446652229	0.15	0.0492096863137441	0.0467026309406825	0.0517167416868057	0.166278696822009	0.484220450006554	0.461128934429076	0.507311965584032	8.11	5.97	11	0.0536160247102189	0.0563009034444743	0.0589857821787297	0.0545556879021043	0.0572876212573408	0.0600195546125774	0.0557500786045528	0.0584955777907226	0.0612358414266963	0.0492096863137441	8.95813493419975	0.00347404893517247	1.0491499479174	0.155151850120544	0.158756584275723	0.151888507985705	0.176304394569462	0.179975136377976	0.172981296161778	0.200827675205879	0.204598439008693	0.197445932164433	0.000362544906501451	0.000371731740914582	0.000379236277285276
108	0.493409446652229	0.15	0.0492121702980877	0.0466754609294989	0.0517488796666766	0.161315302499595	0.478921260385908	0.455664840453596	0.50217768031822	8.08	5.98	10.92	0.0531818365702477	0.0558961542314877	0.0586104718927277	0.0541260662967449	0.0568885759646584	0.0596510856325718	0.0552584315194507	0.0580575074803229	0.0609417944395545	0.0492121702980877	8.91057732701753	-0.00347703784274011	1.03912222883064	0.155151850120544	0.158756584275723	0.151888507985705	0.176304394569462	0.179975136377976	0.172981296161778	0.200827675205879	0.204598439008693	0.197445932164433	0.000362544906501451	0.000371731740914582	0.000379236277285276
108	0.493409446652229	0.15	0.0492197743442908	0.0467028115010395	0.0517367371875422	0.171377153780874	0.500047501233264	0.476630546415821	0.523464456050708	8.05	5.96	10.77	0.0558034974099685	0.058545134485752	0.0612867715615355	0.0568048861161307	0.0595957216208929	0.062386557125655	0.0580295040346527	0.0609004685931722	0.0637269611759133	0.0492197743442908	8.87746525475069	0.00156202369262081	1.04293345355454	0.155151850120544	0.158756584275723	0.151888507985705	0.176304394569462	0.179975136377976	0.172981296161778	0.200827675205879	0.204598439008693	0.197445932164433	0.000362544906501451	0.000371731740914582	0.000379236277285276
108	0.493409446652229	0.15	0.0492234286552911	0.0466819068993987	0.0517649504111834	0.158998520896972	0.479580922049667	0.456091036331241	0.503070807768093	8.01	5.88	10.87	0.05365476934389	0.0564181308216217	0.0591814922993534	0.0546332307374148	0.0574469855456067	0.0602607403537987	0.055577868167893	0.0586471987502591	0.0614176737697562	0.0492234286552911	8.88037230912522	0.00167997611044087	1.0422788713634	0.155151850120544	0.158756584275723	0.151888507985705	0.176304394569462	0.179975136377976	0.172981296161778	0.200827675205879	0.204598439008693	0.197445932164433	0.000362544906501451	0.000371731740914582	0.000379236277285276
108	0.493409446652229	0.15	0.0492331046799361	0.0467053703252461	0.0517608390346261	0.162301598839174	0.485616619513046	0.462120661712837	0.509112577313255	8.02	5.93	10.79	0.0543163938361186	0.0570780442083455	0.0598396945805724	0.0553040103225257	0.058115874842723	0.0609277393629202	0.0564935780576887	0.0593879848420329	0.0621781040733993	0.0492331046799361	8.86207819255804	0.00146776844637154	1.04228522457921	0.155151850120544	0.158756584275723	0.151888507985705	0.176304394569462	0.179975136377976	0.172981296161778	0.200827675205879	0.204598439008693	0.197445932164433	0.000362544906501451	0.000371731740914582	0.000379236277285276
108	0.493409446652229	0.15	0.0492349552681912	0.0467667731165344	0.0517031374198481	0.170372790175529	0.494073113808917	0.470853779472273	0.517292448145561	8.07	5.96	10.94	0.0550043724908194	0.0577168173527318	0.0604292622146443	0.0559839786749391	0.0587447311102406	0.061505483545542	0.0571816990850379	0.0599926477299277	0.0627814439756743	0.0492349552681912	8.94965197904421	-0.00057483864311098	1.04406964014258	0.155151850120544	0.158756584275723	0.151888507985705	0.176304394569462	0.179975136377976	0.172981296161778	0.200827675205879	0.204598439008693	0.197445932164433	0.000362544906501451	0.000371731740914582	0.000379236277285276
108	0.493409446652229	0.15	0.0492383662917274	0.0467151221220457	0.0517616104614091	0.16937775985923	0.499109836261641	0.475570897339709	0.522648775183573	7.95	5.87	10.82	0.0563357694027792	0.0591241743335898	0.0619125792644004	0.0573870724894572	0.0602275128986458	0.0630679533078344	0.0585985978325879	0.0614438648189661	0.0643521771720254	0.0492383662917274	8.8460483642619	-0.000224280363902502	1.03857909727194	0.155151850120544	0.158756584275723	0.151888507985705	0.176304394569462	0.179975136377976	0.172981296161778	0.200827675205879	0.204598439008693	0.197445932164433	0.000362544906501451	0.000371731740914582	0.000379236277285276
108	0.493409446652229	0.15	0.0492451619844867	0.0467097194826846	0.0517806044862888	0.162151426321061	0.482755618632768	0.459385178811049	0.506126058454486	7.99	5.91	10.84	0.0541449929321655	0.0568995273780602	0.0596540618239549	0.0551386780709104	0.0579437645585511	0.0607488510461919	0.0563092016802329	0.0590975065974703	0.0620129690368911	0.0492451619844867	8.84419672185327	-0.0115772223817728	1.02832190311738	0.155151850120544	0.158756584275723	0.151888507985705	0.176304394569462	0.179975136377976	0.172981296161778	0.200827675205879	0.204598439008693	0.197445932164433	0.000362544906501451	0.000371731740914582	0.000379236277285276
108	0.493409446652229	0.15	0.0492464789849551	0.0467129999128108	0.0517799580570995	0.166556776100475	0.490583392095843	0.467211877024937	0.513954907166748	8.1	5.94	10.93	0.0543952213224262	0.0571162538933822	0.0598372864643381	0.0553528836620093	0.0581218217355928	0.0608907598091762	0.0565138484747193	0.0593198918255154	0.0621136248420043	0.0492464789849551	8.9128257563012	0.00333703238964115	1.04683241449019	0.155151850120544	0.158756584275723	0.151888507985705	0.176304394569462	0.179975136377976	0.172981296161778	0.200827675205879	0.204598439008693	0.197445932164433	0.000362544906501451	0.000371731740914582	0.000379236277285276
108	0.493409446652229	0.15	0.0492510170549076	0.0467305969933722	0.051771437116443	0.165559161596584	0.487440334983832	0.464134761314373	0.510745908653291	7.94	5.85	10.81	0.0550285397658438	0.0577916848571613	0.0605548299484787	0.0560583724117084	0.0588732284339793	0.0616880844562502	0.0572556136972092	0.0600770784072949	0.0629181337017143	0.0492510170549076	8.83052060688006	-0.00497470253965066	1.03306847359324	0.155151850120544	0.158756584275723	0.151888507985705	0.176304394569462	0.179975136377976	0.172981296161778	0.200827675205879	0.204598439008693	0.197445932164433	0.000362544906501451	0.000371731740914582	0.000379236277285276
108	0.493409446652229	0.15	0.0492545023777551	0.0467889526932912	0.051720052062219	0.173083829941059	0.497560863468502	0.474399406526256	0.520722320410749	8.05	5.97	10.9	0.0555189041520229	0.0582294866070341	0.0609400690620453	0.0565137664903171	0.0592729208045989	0.0620320751188807	0.0576713771517461	0.0605419501383892	0.0634683471975282	0.0492545023777551	8.92493893287812	0.00907351833057761	1.0528269853345	0.155151850120544	0.158756584275723	0.151888507985705	0.176304394569462	0.179975136377976	0.172981296161778	0.200827675205879	0.204598439008693	0.197445932164433	0.000362544906501451	0.000371731740914582	0.000379236277285276
108	0.493409446652229	0.15	0.0492612332309405	0.0467254087404127	0.0517970577214682	0.163382084664431	0.48648534036193	0.463040445508067	0.509930235215792	8	5.93	10.78	0.0545434800679984	0.0573051527632526	0.0600668254585068	0.0555425007869349	0.0583547563976547	0.0611670120083746	0.0567288012558747	0.059642945300493	0.0624752509039978	0.0492612332309405	8.8362477591924	0.0015944845427015	1.04078643298265	0.155151850120544	0.158756584275723	0.151888507985705	0.176304394569462	0.179975136377976	0.172981296161778	0.200827675205879	0.204598439008693	0.197445932164433	0.000362544906501451	0.000371731740914582	0.000379236277285276
108	0.493409446652229	0.15	0.0492686089952738	0.0468042491738864	0.0517329688166612	0.169290988825622	0.483920673273343	0.461091042717214	0.506750303829472	7.97	5.87	10.92	0.0544772966728312	0.057174587319399	0.0598718779659669	0.0554851316070074	0.0582323223754107	0.060979513143814	0.0565851643947097	0.0593833478164014	0.0621748470146346	0.0492686089952738	8.85956610206041	-0.00449259490983247	1.0343615020488	0.155151850120544	0.158756584275723	0.151888507985705	0.176304394569462	0.179975136377976	0.172981296161778	0.200827675205879	0.204598439008693	0.197445932164433	0.000362544906501451	0.000371731740914582	0.000379236277285276
108	0.493409446652229	0.15	0.0492694314794003	0.0467859768845589	0.0517528860742417	0.173722622143927	0.499296789695975	0.476106259122154	0.522487320269797	8.06	5.95	10.87	0.0556772313780269	0.0583891985319949	0.0611011656859629	0.0566724172150134	0.0594328586058499	0.0621932999966864	0.0578341832452451	0.0606614162641562	0.063496617261622	0.0492694314794003	8.9158936121483	0.00154746157068094	1.04395653182569	0.155151850120544	0.158756584275723	0.151888507985705	0.176304394569462	0.179975136377976	0.172981296161778	0.200827675205879	0.204598439008693	0.197445932164433	0.000362544906501451	0.000371731740914582	0.000379236277285276
108	0.493409446652229	0.15	0.049279317469114	0.0467542509799486	0.0518043839582793	0.162234172799888	0.483907727747056	0.460488645232864	0.507326810261248	8.09	5.97	11.09	0.0536606621180161	0.056389683749532	0.059118705381048	0.0546083050815686	0.0573855210149141	0.0601627369482596	0.0557192427657938	0.0585091928779093	0.0614460474229416	0.049279317469114	8.96612374106987	-0.00463226821060326	1.04107251790448	0.155151850120544	0.158756584275723	0.151888507985705	0.176304394569462	0.179975136377976	0.172981296161778	0.200827675205879	0.204598439008693	0.197445932164433	0.000362544906501451	0.000371731740914582	0.000379236277285276
108	0.493409446652229	0.15	0.0492888690333425	0.0467700070634869	0.0518077310031981	0.168289630111789	0.489706714615214	0.466521527404034	0.512891901826393	8.03	5.91	10.77	0.0547848563691517	0.0575075542011776	0.0602302520332034	0.0557780160688968	0.0585500719524093	0.0613221278359217	0.0569984282241676	0.0598174838375712	0.0626652171423756	0.0492888690333425	8.82752571380825	-0.00259423824958381	1.03534595690675	0.155151850120544	0.158756584275723	0.151888507985705	0.176304394569462	0.179975136377976	0.172981296161778	0.200827675205879	0.204598439008693	0.197445932164433	0.000362544906501451	0.000371731740914582	0.000379236277285276
108	0.493409446652229	0.15	0.0492988946974873	0.0467912195333048	0.0518065698616698	0.160831889272691	0.477623852654031	0.454388911363962	0.500858793944101	8	5.96	10.76	0.0534981076324577	0.0562337056166575	0.0589693036008573	0.0544763754797048	0.0572619966828439	0.060047617885983	0.0556677591979137	0.0585443799587665	0.0613331218010984	0.0492988946974873	8.85204421626182	-0.00533893835800907	1.0346382150797	0.155151850120544	0.158756584275723	0.151888507985705	0.176304394569462	0.179975136377976	0.172981296161778	0.200827675205879	0.204598439008693	0.197445932164433	0.000362544906501451	0.000371731740914582	0.000379236277285276
108	0.493409446652229	0.15	0.0493008976520336	0.0468137705935978	0.0517880247104695	0.170937065820555	0.49634402533677	0.473064421067114	0.519623629606426	8.12	5.95	10.9	0.0549175747695982	0.0576200807099131	0.060322586650228	0.0558748589973177	0.0586244731051516	0.0613740872129855	0.057063019312011	0.0598677863202169	0.0626384040057767	0.0493008976520336	8.94820802818924	-0.00297052332124532	1.0419709969682	0.155151850120544	0.158756584275723	0.151888507985705	0.176304394569462	0.179975136377976	0.172981296161778	0.200827675205879	0.204598439008693	0.197445932164433	0.000362544906501451	0.000371731740914582	0.000379236277285276
108	0.493409446652229	0.15	0.0493097668393495	0.046854169060807	0.051765364617892	0.173829554250759	0.493436159384559	0.47052636671453	0.516345952054589	7.91	5.88	10.84	0.0559937123554095	0.0587200300107727	0.0614463476661358	0.057054427872339	0.0598323914593518	0.0626103550463647	0.05827675718632	0.0610754761497219	0.063923579743579	0.0493097668393495	8.87223130170582	-0.00665161450473839	1.0323804934166	0.155151850120544	0.158756584275723	0.151888507985705	0.176304394569462	0.179975136377976	0.172981296161778	0.200827675205879	0.204598439008693	0.197445932164433	0.000362544906501451	0.000371731740914582	0.000379236277285276
108	0.493409446652229	0.15	0.0493120009179636	0.046785624584686	0.0518383772512411	0.162867669526288	0.484823344546494	0.461414482217356	0.508232206875631	7.98	5.85	10.85	0.0544784236470338	0.0572422682340815	0.0600061128211291	0.0554840056899613	0.0582988662995022	0.0611137269090432	0.0566187081758129	0.0594948110694531	0.0622689838771154	0.0493120009179636	8.83232605095103	0.00506938550061478	1.04327638547822	0.155151850120544	0.158756584275723	0.151888507985705	0.176304394569462	0.179975136377976	0.172981296161778	0.200827675205879	0.204598439008693	0.197445932164433	0.000362544906501451	0.000371731740914582	0.000379236277285276
108	0.493409446652229	0.15	0.0493139161744751	0.0467944960520917	0.0518333362968586	0.16793611958396	0.496562844824526	0.473023321382422	0.52010236826663	8.06	5.93	10.79	0.0553198526335988	0.0580727887131067	0.0608257247926147	0.0563088416833494	0.0591109937948545	0.0619131459063597	0.057497388223308	0.0603475289343692	0.0632872590550966	0.0493139161744751	8.8847332899223	0.00641468873428686	1.04723924140614	0.155151850120544	0.158756584275723	0.151888507985705	0.176304394569462	0.179975136377976	0.172981296161778	0.200827675205879	0.204598439008693	0.197445932164433	0.000362544906501451	0.000371731740914582	0.000379236277285276
108	0.493409446652229	0.15	0.0493160255206501	0.0468396425377972	0.0517924085035029	0.175426125829021	0.500738564666995	0.477618137323558	0.523858992010432	7.98	5.9	10.9	0.0564133518973125	0.0591441962723828	0.061875040647453	0.0574559859546673	0.0602373019158962	0.0630186178771251	0.0587235530489124	0.0615123611073841	0.0642641585177537	0.0493160255206501	8.88271687346446	0.00422737177892841	1.04388499618246	0.155151850120544	0.158756584275723	0.151888507985705	0.176304394569462	0.179975136377976	0.172981296161778	0.200827675205879	0.204598439008693	0.197445932164433	0.000362544906501451	0.000371731740914582	0.000379236277285276
108	0.493409446652229	0.15	0.049316199671064	0.0468097758020177	0.0518226235401103	0.167379503149313	0.489435207693466	0.466187251057607	0.512683164329325	8.04	5.9	10.84	0.0546808772539836	0.057407718582929	0.0601345599118744	0.0556682118596957	0.0584442898677794	0.061220367875863	0.0567706694827016	0.0596649501438378	0.0625020566252714	0.049316199671064	8.85197309627154	-0.00126074464694025	1.03833970091059	0.155151850120544	0.158756584275723	0.151888507985705	0.176304394569462	0.179975136377976	0.172981296161778	0.200827675205879	0.204598439008693	0.197445932164433	0.000362544906501451	0.000371731740914582	0.000379236277285276
108	0.493409446652229	0.15	0.049318214619112	0.0467695646764185	0.0518668645618055	0.161493808072536	0.480990178379736	0.457648688391393	0.50433166836808	7.98	5.85	10.74	0.0540614543995081	0.0568187547668637	0.0595760551342193	0.0550610360076042	0.0578693181098358	0.0606776002120674	0.056179450039042	0.0590847712785944	0.0619338347190931	0.049318214619112	8.80262682060408	-0.000649851564635165	1.03656297297536	0.155151850120544	0.158756584275723	0.151888507985705	0.176304394569462	0.179975136377976	0.172981296161778	0.200827675205879	0.204598439008693	0.197445932164433	0.000362544906501451	0.000371731740914582	0.000379236277285276
108	0.493409446652229	0.15	0.0493417409811143	0.0467974652010463	0.0518860167611823	0.164925628661573	0.490037985981562	0.466554345787535	0.513521626175588	8.04	5.93	10.8	0.0546674855901752	0.0574191297951923	0.0601707740002095	0.055651145832669	0.0584523017899964	0.0612534577473237	0.0568141954745763	0.0597409103232564	0.062591944880728	0.0493417409811143	8.86228563051526	0.00097782929488834	1.04208757244916	0.155151850120544	0.158756584275723	0.151888507985705	0.176304394569462	0.179975136377976	0.172981296161778	0.200827675205879	0.204598439008693	0.197445932164433	0.000362544906501451	0.000371731740914582	0.000379236277285276
108	0.493409446652229	0.15	0.0493480796374157	0.0468158877059874	0.0518802715688439	0.160652180439594	0.482441521234978	0.458956577870798	0.505926464599158	8.04	5.98	10.88	0.0538088919607099	0.056562308822168	0.059315725683626	0.0547790292421854	0.0575820883142784	0.0603851473863713	0.0559126366656443	0.0587968150634879	0.0616891541917537	0.0493480796374157	8.89573193438605	0.00123515005577792	1.04384988253741	0.155151850120544	0.158756584275723	0.151888507985705	0.176304394569462	0.179975136377976	0.172981296161778	0.200827675205879	0.204598439008693	0.197445932164433	0.000362544906501451	0.000371731740914582	0.000379236277285276
108	0.493409446652229	0.15	0.049354927538935	0.0468577423248819	0.0518521127529881	0.165977609338324	0.486887378524087	0.463643436312502	0.510131320735672	8.12	6.01	10.96	0.0538662692570141	0.0565667592277592	0.0592672491985043	0.0548077804055255	0.0575554713695632	0.060303162333601	0.0559713024088522	0.0587964400867349	0.0615466978296991	0.049354927538935	8.95323185390003	0.0105699388329335	1.05650915056772	0.155151850120544	0.158756584275723	0.151888507985705	0.176304394569462	0.179975136377976	0.172981296161778	0.200827675205879	0.204598439008693	0.197445932164433	0.000362544906501451	0.000371731740914582	0.000379236277285276
108	0.493409446652229	0.15	0.0493574365189099	0.0468505593390766	0.0518643136987433	0.167977841835042	0.49534813439093	0.471869699263478	0.518826569518381	7.9	5.9	10.64	0.056239923231307	0.0590382071457437	0.0618364910601805	0.0573106505177892	0.0601622097350778	0.0630137689523663	0.0585069082459085	0.0614531278243475	0.0644418032857888	0.0493574365189099	8.79124963043478	0.00448474865177669	1.04049576962357	0.155151850120544	0.158756584275723	0.151888507985705	0.176304394569462	0.179975136377976	0.172981296161778	0.200827675205879	0.204598439008693	0.197445932164433	0.000362544906501451	0.000371731740914582	0.000379236277285276
108	0.493409446652229	0.15	0.0493606236299196	0.0468714668982556	0.0518497803615837	0.168212057245175	0.490842395550964	0.467596997676018	0.514087793425909	7.99	5.87	10.74	0.0551166844738319	0.0578566705441227	0.0605966566144134	0.0561284357539143	0.058918718471046	0.0617090011881777	0.0573232142785172	0.0602282930368346	0.0629802155677679	0.0493606236299196	8.84268624682953	-0.00825297031420831	1.03033660073795	0.155151850120544	0.158756584275723	0.151888507985705	0.176304394569462	0.179975136377976	0.172981296161778	0.200827675205879	0.204598439008693	0.197445932164433	0.000362544906501451	0.000371731740914582	0.000379236277285276
108	0.493409446652229	0.15	0.0493634508205479	0.0468306557847347	0.0518962458563612	0.162544945408807	0.483641768070858	0.460262280525431	0.507021255616286	7.94	5.88	10.83	0.0546282185392394	0.0574031140912039	0.0601780096431683	0.0556541848958903	0.0584811954454817	0.0613082059950731	0.056794072515231	0.0596894226526273	0.0624659806515752	0.0493634508205479	8.80876133959336	0.00202206301579231	1.03856746904916	0.155151850120544	0.158756584275723	0.151888507985705	0.176304394569462	0.179975136377976	0.172981296161778	0.200827675205879	0.204598439008693	0.197445932164433	0.000362544906501451	0.000371731740914582	0.000379236277285276
108	0.493409446652229	0.15	0.0493658772230453	0.0468972722212917	0.0518344822247989	0.172154636336242	0.489969246925776	0.467086864533316	0.512851629318235	7.88	5.86	10.79	0.0558276362341867	0.0585626078580498	0.0612975794819128	0.0569003133374545	0.0596878349461798	0.0624753565549052	0.0580728161890824	0.060854063437273	0.0637748261909	0.0493658772230453	8.82154372956479	0.00342189114558627	1.03982235827223	0.155151850120544	0.158756584275723	0.151888507985705	0.176304394569462	0.179975136377976	0.172981296161778	0.200827675205879	0.204598439008693	0.197445932164433	0.000362544906501451	0.000371731740914582	0.000379236277285276
108	0.493409446652229	0.15	0.0493778506852067	0.0468339249029233	0.0519217764674901	0.163456141149993	0.486129621577454	0.462708214116766	0.509551029038142	8.04	5.91	10.86	0.0542397270065491	0.056985238557931	0.0597307501093128	0.0552170836270389	0.0580120671068295	0.06080705058662	0.0563931604552634	0.0592148812982486	0.062042535013692	0.0493778506852067	8.87117186938781	0.00808583466052074	1.04903939309555	0.155151850120544	0.158756584275723	0.151888507985705	0.176304394569462	0.179975136377976	0.172981296161778	0.200827675205879	0.204598439008693	0.197445932164433	0.000362544906501451	0.000371731740914582	0.000379236277285276
108	0.493409446652229	0.15	0.0493821486980097	0.0468477249307023	0.0519165724653172	0.167585510830236	0.490458776759992	0.467179404763137	0.513738148756846	7.99	5.86	10.89	0.0550896770787465	0.0578347747282307	0.0605798723777149	0.056102292665072	0.0588978485639644	0.0616934044628567	0.0571679868821774	0.060090674296589	0.0626369226723908	0.0493821486980097	8.85042492596179	-0.00778680090285268	1.03141514783363	0.155151850120544	0.158756584275723	0.151888507985705	0.176304394569462	0.179975136377976	0.172981296161778	0.200827675205879	0.204598439008693	0.197445932164433	0.000362544906501451	0.000371731740914582	0.000379236277285276
108	0.493409446652229	0.15	0.0493843234803865	0.0468406689224643	0.0519279780383087	0.16826036075744	0.490584850194575	0.467355658794283	0.513814041594867	8.02	5.87	10.86	0.0549086025066683	0.0576377498126847	0.0603668971187011	0.0559055783178119	0.0586842787671416	0.0614629792164714	0.0570882703671972	0.0598101334166585	0.0627160617557819	0.0493843234803865	8.83970180670674	-0.00782381947506185	1.03024100607906	0.155151850120544	0.158756584275723	0.151888507985705	0.176304394569462	0.179975136377976	0.172981296161778	0.200827675205879	0.204598439008693	0.197445932164433	0.000362544906501451	0.000371731740914582	0.000379236277285276
108	0.493409446652229	0.15	0.0493885532123362	0.0469214668870715	0.051855639537601	0.170688316644376	0.491219017995325	0.46815954728227	0.514278488708381	8	5.86	10.88	0.0551466299381645	0.0578629092608119	0.0605791885834593	0.0561567071097288	0.0589227383707716	0.0616887696318144	0.0572946590167247	0.0601177819797158	0.0628867204854031	0.0493885532123362	8.89666056026958	0.00605350221914879	1.04686302064296	0.155151850120544	0.158756584275723	0.151888507985705	0.176304394569462	0.179975136377976	0.172981296161778	0.200827675205879	0.204598439008693	0.197445932164433	0.000362544906501451	0.000371731740914582	0.000379236277285276
108	0.493409446652229	0.15	0.0493896066814303	0.0468907744984	0.0518884388644605	0.171285139254352	0.499292280949209	0.475903114710503	0.522681447187915	7.99	5.91	10.77	0.0561045905850538	0.0588619576948418	0.0616193248046297	0.0571350178240631	0.0599430272457946	0.0627510366675261	0.0583495144484913	0.0611890007174224	0.0640579189851148	0.0493896066814303	8.86626231278164	0.0135231887616007	1.05319925208314	0.155151850120544	0.158756584275723	0.151888507985705	0.176304394569462	0.179975136377976	0.172981296161778	0.200827675205879	0.204598439008693	0.197445932164433	0.000362544906501451	0.000371731740914582	0.000379236277285276
108	0.493409446652229	0.15	0.0493941254492715	0.0468768502362207	0.0519114006623223	0.16600715859426	0.48657971056199	0.463352935345633	0.509806485778346	7.98	5.84	10.77	0.0547273510652667	0.0574707023735548	0.0602140536818429	0.0557387580291191	0.058532808751201	0.0613268594732829	0.0568530890580631	0.0597703535712866	0.0625317872318816	0.0493941254492715	8.81130594846636	-0.00627424695888749	1.03076580047881	0.155151850120544	0.158756584275723	0.151888507985705	0.176304394569462	0.179975136377976	0.172981296161778	0.200827675205879	0.204598439008693	0.197445932164433	0.000362544906501451	0.000371731740914582	0.000379236277285276
108	0.493409446652229	0.15	0.0493979949699485	0.0469394749890336	0.0518565149508634	0.174357547086009	0.492452522534506	0.469630340414474	0.515274704654537	7.96	5.88	10.87	0.0555613332274269	0.0582613948644774	0.0609614565015279	0.0565938387704761	0.0593440761042727	0.0620943134380693	0.0577597156869151	0.0605081507761497	0.0633143976838943	0.0493979949699485	8.87199585536606	0.00161257270768712	1.04096943935409	0.155151850120544	0.158756584275723	0.151888507985705	0.176304394569462	0.179975136377976	0.172981296161778	0.200827675205879	0.204598439008693	0.197445932164433	0.000362544906501451	0.000371731740914582	0.000379236277285276
108	0.493409446652229	0.15	0.0493994300875324	0.0469168499299438	0.0518820102451211	0.168983350589386	0.489953628553659	0.466814071023731	0.513093186083587	7.98	5.92	10.79	0.0550952534444865	0.057826276063211	0.0605572986819354	0.0561109531813278	0.0588923231309334	0.061673693080539	0.0572646952982039	0.0601569007309535	0.0629507646448473	0.0493994300875324	8.85411432606165	0.00336708008259074	1.04248206880444	0.155151850120544	0.158756584275723	0.151888507985705	0.176304394569462	0.179975136377976	0.172981296161778	0.200827675205879	0.204598439008693	0.197445932164433	0.000362544906501451	0.000371731740914582	0.000379236277285276
108	0.493409446652229	0.15	0.0494007959890188	0.0468790304749178	0.0519225615031197	0.164306848230753	0.489502398159044	0.46599158875224	0.513013207565848	8	5.95	10.82	0.0548594395553629	0.0576272788440588	0.0603951181327546	0.0558623119635148	0.0586807494660337	0.0614991869685525	0.0570287554833045	0.0598966266456955	0.0628531531105181	0.0494007959890188	8.87252653518746	0.00310004155331711	1.04463637170046	0.155151850120544	0.158756584275723	0.151888507985705	0.176304394569462	0.179975136377976	0.172981296161778	0.200827675205879	0.204598439008693	0.197445932164433	0.000362544906501451	0.000371731740914582	0.000379236277285276
108	0.493409446652229	0.15	0.0494041955234715	0.0469258568652342	0.0518825341817087	0.16874284124912	0.491374563707212	0.468148005481962	0.514601121932462	7.93	5.87	10.77	0.0556088386959044	0.0583677993551071	0.0611267600143099	0.0566559783211762	0.0594668914594914	0.0622778045978065	0.0578099872190534	0.0607380494741392	0.0635930062686785	0.0494041955234715	8.80958414571109	-0.00274018180553482	1.03426658732338	0.155151850120544	0.158756584275723	0.151888507985705	0.176304394569462	0.179975136377976	0.172981296161778	0.200827675205879	0.204598439008693	0.197445932164433	0.000362544906501451	0.000371731740914582	0.000379236277285276
108	0.493409446652229	0.15	0.0494101453880508	0.0469217207427889	0.0518985700333126	0.172184414309951	0.502491997975133	0.479027233543418	0.525956762406848	8.03	5.98	10.85	0.0561983963368146	0.0589512296605676	0.0617040629843206	0.0572138300074303	0.0600164035342628	0.0628189770610952	0.0584751940005958	0.0613513301581406	0.064235659686064	0.0494101453880508	8.91999892429227	0.00393346066158924	1.04773834698258	0.155151850120544	0.158756584275723	0.151888507985705	0.176304394569462	0.179975136377976	0.172981296161778	0.200827675205879	0.204598439008693	0.197445932164433	0.000362544906501451	0.000371731740914582	0.000379236277285276
108	0.493409446652229	0.15	0.0494196751958541	0.0469103361824423	0.0519290142092659	0.166713319457266	0.487729090489825	0.464506647884587	0.510951533095063	8.03	5.88	10.73	0.0545109689699752	0.0572361782948064	0.0599613876196375	0.0554968932370499	0.0582713926416023	0.0610458920461546	0.0566641936174039	0.0595562008177353	0.0623620203899917	0.0494196751958541	8.82071604056721	-0.00510150598447492	1.03273368527078	0.155151850120544	0.158756584275723	0.151888507985705	0.176304394569462	0.179975136377976	0.172981296161778	0.200827675205879	0.204598439008693	0.197445932164433	0.000362544906501451	0.000371731740914582	0.000379236277285276
108	0.493409446652229	0.15	0.0494219330122236	0.0469127267062702	0.0519311393181771	0.165423744050997	0.484323829502454	0.461155906841955	0.507491752162953	8.04	5.93	10.98	0.0540694460074934	0.056785830477067	0.0595022149466407	0.0550444452326318	0.0578098125002287	0.0605751797678256	0.0562024561842415	0.0591074302326887	0.0618024758025734	0.0494219330122236	8.90817386877874	-0.00851615448737084	1.03443625450238	0.155151850120544	0.158756584275723	0.151888507985705	0.176304394569462	0.179975136377976	0.172981296161778	0.200827675205879	0.204598439008693	0.197445932164433	0.000362544906501451	0.000371731740914582	0.000379236277285276
108	0.493409446652229	0.15	0.0494230815210792	0.0469378909071547	0.0519082721350038	0.169340287667707	0.489589041676859	0.466496045508117	0.5126820378456	8.02	5.91	10.74	0.054826265352449	0.0575403349526563	0.0602544045528636	0.0558228842972274	0.0585862896157009	0.0613496949341743	0.0570856041280727	0.059870484442672	0.0626528930506537	0.0494230815210792	8.85511768112635	-0.00350501486533588	1.03537365695242	0.155151850120544	0.158756584275723	0.151888507985705	0.176304394569462	0.179975136377976	0.172981296161778	0.200827675205879	0.204598439008693	0.197445932164433	0.000362544906501451	0.000371731740914582	0.000379236277285276
108	0.493409446652229	0.15	0.0494278805935403	0.0469450471736615	0.0519107140134191	0.170061158338346	0.492225860652103	0.46906780604835	0.515383915255856	8.05	5.92	10.79	0.0549395014691941	0.057651885390071	0.0603642693109479	0.0559266891077326	0.058687810854874	0.0614489326020154	0.0571530391056625	0.0599145899412178	0.0624401551380287	0.0494278805935403	8.88617946633035	0.0042099207626885	1.04541645795052	0.155151850120544	0.158756584275723	0.151888507985705	0.176304394569462	0.179975136377976	0.172981296161778	0.200827675205879	0.204598439008693	0.197445932164433	0.000362544906501451	0.000371731740914582	0.000379236277285276
108	0.493409446652229	0.15	0.0494306213008168	0.0469614904321912	0.0518997521694424	0.17039355148329	0.491043663735559	0.467968395326007	0.51411893214511	8	5.88	10.79	0.0551270872466852	0.0578453740958811	0.0605636609450771	0.0561369883478306	0.0589050728739824	0.0616731574001343	0.0573270480946347	0.0601177819797158	0.0630006274317565	0.0494306213008168	8.88102382352892	7.70510079122889e-05	1.04066439821356	0.155151850120544	0.158756584275723	0.151888507985705	0.176304394569462	0.179975136377976	0.172981296161778	0.200827675205879	0.204598439008693	0.197445932164433	0.000362544906501451	0.000371731740914582	0.000379236277285276
108	0.493409446652229	0.15	0.049433733897546	0.0469269753097699	0.051940492485322	0.165983936340815	0.482382437050647	0.459354086440324	0.50541078766097	8.01	5.92	10.91	0.054032237388468	0.0567409828716836	0.0594497283548992	0.055017191677325	0.0577753149137129	0.0605334381501008	0.056106834399543	0.0589368093956409	0.0618103169777895	0.049433733897546	8.88841256344826	-0.00550271029697758	1.03501429870208	0.155151850120544	0.158756584275723	0.151888507985705	0.176304394569462	0.179975136377976	0.172981296161778	0.200827675205879	0.204598439008693	0.197445932164433	0.000362544906501451	0.000371731740914582	0.000379236277285276
108	0.493409446652229	0.15	0.0494352090681186	0.0469218636471249	0.0519485544891124	0.165249258995959	0.489649047334958	0.466211577397699	0.513086517272216	8.05	5.89	10.92	0.0546075817666846	0.0573528236655388	0.0600980655643929	0.0555889642467225	0.0583835423772105	0.0611781205076984	0.0566613518382623	0.0595189416092637	0.0624176474724662	0.0494352090681186	8.90616443977271	-0.00350008182744729	1.03871124909944	0.155151850120544	0.158756584275723	0.151888507985705	0.176304394569462	0.179975136377976	0.172981296161778	0.200827675205879	0.204598439008693	0.197445932164433	0.000362544906501451	0.000371731740914582	0.000379236277285276
108	0.493409446652229	0.15	0.049435541652873	0.0469207125753287	0.0519503707304173	0.163939466893862	0.483218892758924	0.459978782945015	0.506459002572832	7.96	5.89	10.76	0.0544408821610674	0.0571914700722939	0.0599420579835204	0.055453882278102	0.0582556513194899	0.0610574203608779	0.056582387054368	0.0595224005832278	0.0623433348252951	0.049435541652873	8.83871457109266	-0.00525318198327189	1.0343908386232	0.155151850120544	0.158756584275723	0.151888507985705	0.176304394569462	0.179975136377976	0.172981296161778	0.200827675205879	0.204598439008693	0.197445932164433	0.000362544906501451	0.000371731740914582	0.000379236277285276
108	0.493409446652229	0.15	0.0494367094043109	0.0468967022397776	0.0519767165688442	0.162656437126007	0.486921082942112	0.463392706364994	0.51044945951923	7.99	5.91	10.75	0.0546613558711912	0.0574367404369988	0.0602121250028065	0.0556672133674374	0.0584936695052175	0.0613201256429975	0.0568941943742755	0.0597338611884027	0.062662973135093	0.0494367094043109	8.83286607899226	-0.0041687823418099	1.03412161295853	0.155151850120544	0.158756584275723	0.151888507985705	0.176304394569462	0.179975136377976	0.172981296161778	0.200827675205879	0.204598439008693	0.197445932164433	0.000362544906501451	0.000371731740914582	0.000379236277285276
108	0.493409446652229	0.15	0.0494411239975146	0.0469685767416591	0.0519136712533701	0.1758675450964	0.502935857428157	0.47974934518986	0.526122369666454	8.02	5.94	10.86	0.0563900621055697	0.0591154204166096	0.0618407787276494	0.0574154835276887	0.0601904009399379	0.062965318352187	0.0586317501244025	0.0614762718169913	0.0642474422213812	0.0494411239975146	8.90349660931195	-0.0043330268448467	1.03834443188814	0.155151850120544	0.158756584275723	0.151888507985705	0.176304394569462	0.179975136377976	0.172981296161778	0.200827675205879	0.204598439008693	0.197445932164433	0.000362544906501451	0.000371731740914582	0.000379236277285276
108	0.493409446652229	0.15	0.0494437099676252	0.0469602099727935	0.0519272099624569	0.171264876283181	0.493853618752459	0.470717573314293	0.516989664190625	8.05	6	10.91	0.0550981135780448	0.0578062182496495	0.0605143229212542	0.0560860486950354	0.0588427109583946	0.0615993732217537	0.0572483513275915	0.0601316540310108	0.0629289610013656	0.0494437099676252	8.93197348057347	0.00569002273019353	1.05027667920517	0.155151850120544	0.158756584275723	0.151888507985705	0.176304394569462	0.179975136377976	0.172981296161778	0.200827675205879	0.204598439008693	0.197445932164433	0.000362544906501451	0.000371731740914582	0.000379236277285276
108	0.493409446652229	0.15	0.0494456175938684	0.0469611503209719	0.051930084866765	0.167117208918947	0.482843999180764	0.459887515646257	0.505800482715271	7.89	5.95	10.88	0.0548484478250824	0.0575863510004282	0.0603242541757739	0.0558949532714175	0.0586850954926826	0.0614752377139476	0.0570864530118341	0.0600085522537483	0.0627670016953431	0.0494456175938684	8.85182188693541	0.00225012277173629	1.04125581746158	0.155151850120544	0.158756584275723	0.151888507985705	0.176304394569462	0.179975136377976	0.172981296161778	0.200827675205879	0.204598439008693	0.197445932164433	0.000362544906501451	0.000371731740914582	0.000379236277285276
108	0.493409446652229	0.15	0.0494457125696833	0.0468971950184946	0.051994230120872	0.161855457922576	0.485602719587943	0.462068810880372	0.509136628295514	7.95	5.95	10.77	0.054771223699761	0.0575608103327481	0.0603503969657352	0.0557954789616324	0.0586372325646866	0.0614789861677408	0.057008332756635	0.0598662914693392	0.0627437952159749	0.0494457125696833	8.83639328282063	-0.004068059257325	1.03512574655753	0.155151850120544	0.158756584275723	0.151888507985705	0.176304394569462	0.179975136377976	0.172981296161778	0.200827675205879	0.204598439008693	0.197445932164433	0.000362544906501451	0.000371731740914582	0.000379236277285276
108	0.493409446652229	0.15	0.0494476151761124	0.0469430973016915	0.0519521330505333	0.163923490610045	0.486316185549205	0.462925750155716	0.509706620942693	8.09	5.97	10.87	0.0539597500371736	0.0566861960097053	0.059412641982237	0.054913587403795	0.0576882283002262	0.0604628691966574	0.0560973544946363	0.0589797159009322	0.0617776530003256	0.0494476151761124	8.9205003480343	0.00232892978961638	1.04663238241925	0.155151850120544	0.158756584275723	0.151888507985705	0.176304394569462	0.179975136377976	0.172981296161778	0.200827675205879	0.204598439008693	0.197445932164433	0.000362544906501451	0.000371731740914582	0.000379236277285276
108	0.493409446652229	0.15	0.0494515850052879	0.0469325711769983	0.0519705988335775	0.170181505396786	0.490906751134259	0.467820599330436	0.513992902938081	7.98	5.89	10.76	0.0552310055703599	0.0579565618641615	0.0606821181579631	0.0562502474715033	0.0590261016215521	0.0618019557716009	0.0575069297038679	0.060298104492179	0.063147069889912	0.0494515850052879	8.8114632863531	0.00214832110605703	1.03937957917384	0.155151850120544	0.158756584275723	0.151888507985705	0.176304394569462	0.179975136377976	0.172981296161778	0.200827675205879	0.204598439008693	0.197445932164433	0.000362544906501451	0.000371731740914582	0.000379236277285276
108	0.493409446652229	0.15	0.0494588585297366	0.046963997811494	0.0519537192479792	0.167647768242993	0.494801350843601	0.471321100096959	0.518281601590243	8.05	5.93	10.89	0.0552024464638399	0.0579525191521461	0.0607025918404522	0.0561942998034627	0.0589937845913193	0.0617932693791759	0.0573212492936881	0.060251075883292	0.0630130915016314	0.0494588585297366	8.92586706473695	0.00375026945674666	1.04751244369515	0.155151850120544	0.158756584275723	0.151888507985705	0.176304394569462	0.179975136377976	0.172981296161778	0.200827675205879	0.204598439008693	0.197445932164433	0.000362544906501451	0.000371731740914582	0.000379236277285276
108	0.493409446652229	0.15	0.0494747019835247	0.0469607453001716	0.0519886586668779	0.164798959521596	0.482930102893434	0.459776438926544	0.506083766860325	7.96	5.89	10.82	0.0544109284959492	0.057150982678506	0.0598910368610628	0.0554230021726813	0.0582140228942706	0.0610050436158599	0.0565639724365609	0.0594515093244808	0.0623067640421495	0.0494747019835247	8.83868288482867	0.000722032730715972	1.03907521606499	0.155151850120544	0.158756584275723	0.151888507985705	0.176304394569462	0.179975136377976	0.172981296161778	0.200827675205879	0.204598439008693	0.197445932164433	0.000362544906501451	0.000371731740914582	0.000379236277285276
108	0.493409446652229	0.15	0.0494864621203543	0.0469444853553535	0.0520284388853551	0.160549659138021	0.483421639173615	0.459880034337447	0.506963244009783	7.96	5.85	10.67	0.0544203655847244	0.0572061850288783	0.0599920044730321	0.0554324413275472	0.0582700696901641	0.0611076980527811	0.0565288512094411	0.0594615803020132	0.0623592353021742	0.0494864621203543	8.7858563470516	0.00273596221609029	1.03835834236607	0.155151850120544	0.158756584275723	0.151888507985705	0.176304394569462	0.179975136377976	0.172981296161778	0.200827675205879	0.204598439008693	0.197445932164433	0.000362544906501451	0.000371731740914582	0.000379236277285276
108	0.493409446652229	0.15	0.0494866409206354	0.0469870137849891	0.0519862680562817	0.176403526924275	0.507620207583393	0.48426091548726	0.530979499679527	8.04	5.9	10.88	0.0567783446290638	0.0595171614414649	0.0622559782538659	0.0578021850125513	0.0605903888099698	0.0633785926073883	0.0591074302326887	0.0618460440577919	0.0647149221153555	0.0494866409206354	8.8977005381021	-0.00117007710155845	1.0401530427791	0.155151850120544	0.158756584275723	0.151888507985705	0.176304394569462	0.179975136377976	0.172981296161778	0.200827675205879	0.204598439008693	0.197445932164433	0.000362544906501451	0.000371731740914582	0.000379236277285276
108	0.493409446652229	0.15	0.0494946120400276	0.0469836423625209	0.0520055817175344	0.166951414312683	0.487892628084615	0.464682286155601	0.51110297001363	8.02	5.91	10.83	0.0546334508637985	0.057362328449819	0.0600912060358396	0.0556278069459644	0.0584063514664773	0.0611848959869902	0.0567784869591661	0.0595525672611984	0.062430604946894	0.0494946120400276	8.8626664660059	-0.00564298305147298	1.03415794369615	0.155151850120544	0.158756584275723	0.151888507985705	0.176304394569462	0.179975136377976	0.172981296161778	0.200827675205879	0.204598439008693	0.197445932164433	0.000362544906501451	0.000371731740914582	0.000379236277285276
108	0.493409446652229	0.15	0.0495009326311096	0.0469710065965583	0.0520308586656609	0.166382613900561	0.489677701050025	0.466334688372755	0.513020713727296	8	5.89	10.82	0.0549272448086166	0.0576767022345034	0.0604261596603902	0.0559330329891651	0.058732836500888	0.0615326400126109	0.0571165844111435	0.0599236219787258	0.0627828698169195	0.0495009326311096	8.85418064654279	-0.00249266965083833	1.03637002728777	0.155151850120544	0.158756584275723	0.151888507985705	0.176304394569462	0.179975136377976	0.172981296161778	0.200827675205879	0.204598439008693	0.197445932164433	0.000362544906501451	0.000371731740914582	0.000379236277285276
108	0.493409446652229	0.15	0.049502881347612	0.0469639829137389	0.0520417797814851	0.168730420611991	0.496562042248197	0.473089240233222	0.520034844263173	8.03	5.94	10.89	0.0555094713827818	0.0582636300507778	0.0610177887187738	0.0565129263746716	0.0593168724788477	0.0621208185830237	0.0577216840348938	0.0605781957548061	0.063460196533266	0.049502881347612	8.88365329703821	0.0039663515049138	1.04587034469453	0.155151850120544	0.158756584275723	0.151888507985705	0.176304394569462	0.179975136377976	0.172981296161778	0.200827675205879	0.204598439008693	0.197445932164433	0.000362544906501451	0.000371731740914582	0.000379236277285276
108	0.493409446652229	0.15	0.0495030589345439	0.0469555367815971	0.0520505810874907	0.168731850136295	0.499174112633704	0.475577956643446	0.522770268623962	7.99	5.91	10.8	0.0560785249719616	0.0588609029279989	0.0616432808840362	0.0571092245165723	0.0599427414013467	0.0627762582861211	0.0582997116592196	0.0612403957336937	0.0641010360014432	0.0495030589345439	8.84693788355473	-0.000350417375651521	1.03916683423087	0.155151850120544	0.158756584275723	0.151888507985705	0.176304394569462	0.179975136377976	0.172981296161778	0.200827675205879	0.204598439008693	0.197445932164433	0.000362544906501451	0.000371731740914582	0.000379236277285276
108	0.493409446652229	0.15	0.0495086604312732	0.046977106911416	0.0520402139511304	0.162692619676626	0.485231893131405	0.461788253352195	0.508675532910614	7.99	5.89	10.9	0.0544312861879838	0.0571946034808056	0.0599579207736275	0.0554304125530092	0.0582444525708583	0.0610584925887074	0.0565573055873072	0.0594707471464062	0.0622472211631592	0.0495086604312732	8.87856530978572	-0.0102034062270578	1.03154991156592	0.155151850120544	0.158756584275723	0.151888507985705	0.176304394569462	0.179975136377976	0.172981296161778	0.200827675205879	0.204598439008693	0.197445932164433	0.000362544906501451	0.000371731740914582	0.000379236277285276
108	0.493409446652229	0.15	0.0495154261716558	0.0469636758490336	0.0520671764942779	0.158643603681947	0.479818143987052	0.456285401012779	0.503350886961324	8.14	5.99	10.94	0.0528775309466899	0.0556046691416016	0.0583318073365134	0.0537937152459049	0.0565681052914843	0.0593424953370638	0.054913040925254	0.0577658993052807	0.0606242438323391	0.0495154261716558	8.91206166954144	-0.00266302991333168	1.04163288692445	0.155151850120544	0.158756584275723	0.151888507985705	0.176304394569462	0.179975136377976	0.172981296161778	0.200827675205879	0.204598439008693	0.197445932164433	0.000362544906501451	0.000371731740914582	0.000379236277285276
108	0.493409446652229	0.15	0.0495193515013453	0.0469855822636564	0.0520531207390342	0.164158392590742	0.484899032796829	0.461596725062967	0.508201340530691	8.03	5.87	10.85	0.0541964061318175	0.0569323469762434	0.0596682878206692	0.0551782816346561	0.0579637894796285	0.0607492973246009	0.0562866587005827	0.059171980193787	0.0619255342186081	0.0495193515013453	8.85990720440764	0.00639182788388264	1.04597385133171	0.155151850120544	0.158756584275723	0.151888507985705	0.176304394569462	0.179975136377976	0.172981296161778	0.200827675205879	0.204598439008693	0.197445932164433	0.000362544906501451	0.000371731740914582	0.000379236277285276
108	0.493409446652229	0.15	0.0495205410512552	0.046998875660826	0.0520422064416845	0.164619460738386	0.486578401851225	0.463234600163804	0.509922203538646	7.98	5.86	10.73	0.0547180843173202	0.057475495159618	0.0602329060019157	0.0557296089190215	0.0585379935652961	0.0613463782115707	0.0569213801944897	0.0597343882381892	0.0627160973663762	0.0495205410512552	8.81849742461988	0.00365197851794476	1.04058170544792	0.155151850120544	0.158756584275723	0.151888507985705	0.176304394569462	0.179975136377976	0.172981296161778	0.200827675205879	0.204598439008693	0.197445932164433	0.000362544906501451	0.000371731740914582	0.000379236277285276
108	0.493409446652229	0.15	0.0495205562162596	0.0469741669181733	0.0520669455143458	0.161737291494292	0.486859993870386	0.463254871983024	0.510465115757747	7.96	5.85	10.89	0.0548508786507903	0.057645801606783	0.0604407245627756	0.0558728762069989	0.0587198749820318	0.0615668737570647	0.0569406233347023	0.0598105905650299	0.0627251731296552	0.0495205562162596	8.84041678045192	-0.00351032199257327	1.03525417053267	0.155151850120544	0.158756584275723	0.151888507985705	0.176304394569462	0.179975136377976	0.172981296161778	0.200827675205879	0.204598439008693	0.197445932164433	0.000362544906501451	0.000371731740914582	0.000379236277285276
108	0.493409446652229	0.15	0.0495216710880899	0.046981421349137	0.0520619208270429	0.160220120649252	0.482618745331297	0.45908746490572	0.506150025756873	8.02	5.98	11.01	0.0539292967025152	0.0566935311912996	0.059457765680084	0.0549080099603074	0.0577224100011617	0.0605368100420159	0.0560139415183585	0.0588763336967986	0.0618328953544731	0.0495216710880899	8.92496726926148	-0.015799361035145	1.02915820380676	0.155151850120544	0.158756584275723	0.151888507985705	0.176304394569462	0.179975136377976	0.172981296161778	0.200827675205879	0.204598439008693	0.197445932164433	0.000362544906501451	0.000371731740914582	0.000379236277285276
108	0.493409446652229	0.15	0.0495281031664127	0.0470398917509582	0.0520163145818671	0.167022062841679	0.49040369385784	0.46707981762067	0.513727570095011	8.05	5.98	10.91	0.0546808214028447	0.057411336965353	0.0601418525278613	0.0556617913476792	0.0584412921600796	0.06122079297248	0.0568299166790392	0.0597114532389753	0.062550967306015	0.0495281031664127	8.92275034099606	0.00298543244827769	1.0471594025512	0.155151850120544	0.158756584275723	0.151888507985705	0.176304394569462	0.179975136377976	0.172981296161778	0.200827675205879	0.204598439008693	0.197445932164433	0.000362544906501451	0.000371731740914582	0.000379236277285276
108	0.493409446652229	0.15	0.0495310008462817	0.047010037482381	0.0520519642101824	0.167432135526634	0.490019984724156	0.466748645653547	0.513291323794766	7.94	5.92	10.81	0.0553823983074422	0.0581436758849088	0.0609049534623753	0.0564215622090006	0.0592346508323659	0.0620477394557311	0.0576221243220344	0.0605179979486934	0.0633740330568987	0.0495310008462817	8.81440518710635	0.00153212871005928	1.03901627722721	0.155151850120544	0.158756584275723	0.151888507985705	0.176304394569462	0.179975136377976	0.172981296161778	0.200827675205879	0.204598439008693	0.197445932164433	0.000362544906501451	0.000371731740914582	0.000379236277285276
108	0.493409446652229	0.15	0.0495386510355564	0.0469818937401935	0.0520954083309193	0.169189316390093	0.494328540550203	0.470999470780437	0.517657610319969	7.98	5.85	10.77	0.0556330071208589	0.0583885650039153	0.0611441228869717	0.0566613054085548	0.0594677959231448	0.0622742864377348	0.057831864772654	0.0606916010184477	0.0635041090299939	0.0495386510355564	8.7867302206729	-0.00565576461503286	1.03094254875124	0.155151850120544	0.158756584275723	0.151888507985705	0.176304394569462	0.179975136377976	0.172981296161778	0.200827675205879	0.204598439008693	0.197445932164433	0.000362544906501451	0.000371731740914582	0.000379236277285276
108	0.493409446652229	0.15	0.0495432663707982	0.0470623233029393	0.0520242094386571	0.170854827534725	0.494805295090021	0.471591124718883	0.51801946546116	8	5.89	10.88	0.0555529598423648	0.0582875657473644	0.0610221716523641	0.0565706084071913	0.0593553082726655	0.0621400081381397	0.057696366316393	0.0606034682820564	0.0634334496888849	0.0495432663707982	8.8799897114335	0.0096654023416115	1.05041181738183	0.155151850120544	0.158756584275723	0.151888507985705	0.176304394569462	0.179975136377976	0.172981296161778	0.200827675205879	0.204598439008693	0.197445932164433	0.000362544906501451	0.000371731740914582	0.000379236277285276
108	0.493409446652229	0.15	0.0495449479975823	0.047040011375894	0.0520498846192705	0.164212044924287	0.487453459770085	0.464032975306916	0.510873944233255	7.97	5.86	10.74	0.0548449366820638	0.0576130481219807	0.0603811595618977	0.0558608038399343	0.0586801877157635	0.0614995715915926	0.057055538225906	0.0597821165865753	0.0627844598442606	0.0495449479975823	8.80136868993062	-0.00277436139194722	1.03410933553207	0.155151850120544	0.158756584275723	0.151888507985705	0.176304394569462	0.179975136377976	0.172981296161778	0.200827675205879	0.204598439008693	0.197445932164433	0.000362544906501451	0.000371731740914582	0.000379236277285276
108	0.493409446652229	0.15	0.0495508374986556	0.0470218906147407	0.0520797843825704	0.168027411809651	0.495898650579034	0.47239828955535	0.519399011602718	7.95	5.92	10.87	0.0559783989899841	0.0587631520572119	0.0615479051244398	0.0570241688588717	0.0598609457585518	0.0626977226582318	0.0582126449851785	0.0611162092958921	0.0639686289930751	0.0495508374986556	8.84332405331947	-0.000366812683669211	1.03891913072991	0.155151850120544	0.158756584275723	0.151888507985705	0.176304394569462	0.179975136377976	0.172981296161778	0.200827675205879	0.204598439008693	0.197445932164433	0.000362544906501451	0.000371731740914582	0.000379236277285276
108	0.493409446652229	0.15	0.0495535560056678	0.0470796358502757	0.0520274761610599	0.167826501041291	0.480355420476442	0.457575272849401	0.503135568103482	7.98	5.87	10.85	0.0540347392993832	0.0567248307690631	0.0594149222387429	0.0550327205928959	0.0577724960436477	0.0605122714943995	0.0561168562627415	0.058908724754292	0.0617456685939031	0.0495535560056678	8.86057852872789	0.00893243544969192	1.04811101246798	0.155151850120544	0.158756584275723	0.151888507985705	0.176304394569462	0.179975136377976	0.172981296161778	0.200827675205879	0.204598439008693	0.197445932164433	0.000362544906501451	0.000371731740914582	0.000379236277285276
108	0.493409446652229	0.15	0.0495637708486596	0.0470385732462135	0.0520889684511057	0.168381875327404	0.490097619266189	0.466901567853401	0.513293670678977	7.96	5.88	10.72	0.0552767786532266	0.0580229741853352	0.0607691697174439	0.0563063501174813	0.0591036956012335	0.0619010410849858	0.057447183593922	0.060367391389282	0.0631218779683256	0.0495637708486596	8.79864746672993	-0.000419014787240647	1.03630474076884	0.155151850120544	0.158756584275723	0.151888507985705	0.176304394569462	0.179975136377976	0.172981296161778	0.200827675205879	0.204598439008693	0.197445932164433	0.000362544906501451	0.000371731740914582	0.000379236277285276
108	0.493409446652229	0.15	0.0495648546055293	0.0470988381385374	0.0520308710725211	0.17045946288623	0.495320020170854	0.472049220969834	0.518590819371873	8.06	5.94	10.89	0.0552323477811748	0.0579551589150984	0.060677970049022	0.0562213761540556	0.0589929438151526	0.0617645114762497	0.057390339474292	0.0602209866212434	0.0630027852779871	0.0495648546055293	8.91293148545808	0.000586443288088396	1.04274544655645	0.155151850120544	0.158756584275723	0.151888507985705	0.176304394569462	0.179975136377976	0.172981296161778	0.200827675205879	0.204598439008693	0.197445932164433	0.000362544906501451	0.000371731740914582	0.000379236277285276
108	0.493409446652229	0.15	0.0495658082532496	0.0470398569600192	0.0520917595464801	0.163875146269088	0.488871581021105	0.465354090379354	0.512389071662855	7.98	5.9	10.81	0.0549313597974757	0.0577074130581715	0.0604834663188673	0.0559445541177509	0.058771810942438	0.0615990677671251	0.0571003661411343	0.060041017212967	0.062909542586567	0.0495658082532496	8.85617545315916	0.00144396906722109	1.04161141836304	0.155151850120544	0.158756584275723	0.151888507985705	0.176304394569462	0.179975136377976	0.172981296161778	0.200827675205879	0.204598439008693	0.197445932164433	0.000362544906501451	0.000371731740914582	0.000379236277285276
108	0.493409446652229	0.15	0.0495672774278131	0.0470798930771808	0.0520546617784453	0.169778917659652	0.493315865456308	0.47008329572835	0.516548435184265	8.05	5.97	10.87	0.0550541435498842	0.05777504267661	0.0604959418033359	0.0560431300066333	0.0588129070599419	0.0615826841132506	0.057275775968145	0.0600859199680883	0.062900696793397	0.0495672774278131	8.92447179990546	-0.0139692514048371	1.02930497144764	0.155151850120544	0.158756584275723	0.151888507985705	0.176304394569462	0.179975136377976	0.172981296161778	0.200827675205879	0.204598439008693	0.197445932164433	0.000362544906501451	0.000371731740914582	0.000379236277285276
108	0.493409446652229	0.15	0.0495717762958654	0.0470713031424211	0.0520722494493096	0.166451761132767	0.485340931072309	0.462210418402646	0.508471443741971	8.07	5.95	10.88	0.0540259339855453	0.0567295674407618	0.0594332008959783	0.0549900105647354	0.0577418895476199	0.0604937685305044	0.0561214036056297	0.0589731663103975	0.0617464531619682	0.0495717762958654	8.92419540112561	0.00116553373181636	1.0447499270849	0.155151850120544	0.158756584275723	0.151888507985705	0.176304394569462	0.179975136377976	0.172981296161778	0.200827675205879	0.204598439008693	0.197445932164433	0.000362544906501451	0.000371731740914582	0.000379236277285276
108	0.493409446652229	0.15	0.049572003135914	0.0470802154981284	0.0520637907736996	0.166394761313965	0.484572081325026	0.461473465830091	0.507670696819961	8	5.87	10.88	0.0543422117139783	0.0570622594447133	0.0597823071754482	0.0553365258434963	0.0581063430224434	0.0608761602013904	0.0564505217882468	0.0592999547501221	0.062129100657266	0.049572003135914	8.87659789790522	0.00142871754240297	1.04171802346842	0.155151850120544	0.158756584275723	0.151888507985705	0.176304394569462	0.179975136377976	0.172981296161778	0.200827675205879	0.204598439008693	0.197445932164433	0.000362544906501451	0.000371731740914582	0.000379236277285276
108	0.493409446652229	0.15	0.0495734170239321	0.0470903233068637	0.0520565107410005	0.169884902560709	0.486545985040401	0.463640851688873	0.509451118391929	7.99	5.94	10.86	0.0546541325989077	0.0573541970794858	0.0600542615600638	0.0556576236196555	0.058407263316834	0.0611569030140125	0.0568895108085711	0.0596718283925383	0.0624608567005453	0.0495734170239321	8.88658803975382	-0.00390660411660313	1.03740835362183	0.155151850120544	0.158756584275723	0.151888507985705	0.176304394569462	0.179975136377976	0.172981296161778	0.200827675205879	0.204598439008693	0.197445932164433	0.000362544906501451	0.000371731740914582	0.000379236277285276
108	0.493409446652229	0.15	0.0495734276225286	0.0470591572727592	0.052087697972298	0.163092132040002	0.481326346506559	0.458105442526539	0.504547250486578	8.06	5.97	10.81	0.0535720209421364	0.0562875327846766	0.0590030446272168	0.0545295691357479	0.0572936181328294	0.0600576671299108	0.055763540419585	0.0585324523201052	0.0613521347280765	0.0495734276225286	8.86663442462851	0.0086880864164659	1.0494309648999	0.155151850120544	0.158756584275723	0.151888507985705	0.176304394569462	0.179975136377976	0.172981296161778	0.200827675205879	0.204598439008693	0.197445932164433	0.000362544906501451	0.000371731740914582	0.000379236277285276
108	0.493409446652229	0.15	0.0495740372711643	0.0470356298805134	0.0521124446618152	0.167499859663771	0.491044686277329	0.467730346708255	0.514359025846403	7.95	5.93	10.74	0.0554495801138263	0.0582135024225549	0.0609774247312835	0.0564869685635432	0.0593026002102525	0.0621182318569618	0.0577546953887347	0.0605520342727686	0.0634857912971141	0.0495740372711643	8.82193784316665	-0.00636478431948997	1.03145969217857	0.155151850120544	0.158756584275723	0.151888507985705	0.176304394569462	0.179975136377976	0.172981296161778	0.200827675205879	0.204598439008693	0.197445932164433	0.000362544906501451	0.000371731740914582	0.000379236277285276
108	0.493409446652229	0.15	0.0495758091943969	0.0470616273436129	0.052089991045181	0.169442058067743	0.49693215366333	0.473501272302083	0.520363035024576	8.03	5.91	10.78	0.0555453690324665	0.0582939930132192	0.0610426169939718	0.0565487151206804	0.0593469889852504	0.0621452628498205	0.0577230555336427	0.0605791846576949	0.0634930105036502	0.0495758091943969	8.83657330270186	0.00780402804087294	1.0464890796981	0.155151850120544	0.158756584275723	0.151888507985705	0.176304394569462	0.179975136377976	0.172981296161778	0.200827675205879	0.204598439008693	0.197445932164433	0.000362544906501451	0.000371731740914582	0.000379236277285276
108	0.493409446652229	0.15	0.049582437138219	0.047073594938709	0.052091279337729	0.173128337735143	0.500935042832823	0.477620142876818	0.524249942788828	8.06	5.91	10.96	0.0558288676069698	0.0585541388969816	0.0612794101869935	0.0568252232683587	0.0595991313943841	0.0623730395204096	0.0579335429211368	0.0607673723519837	0.0635590860748633	0.049582437138219	8.93011565050632	0.00384927590844501	1.04705799165449	0.155151850120544	0.158756584275723	0.151888507985705	0.176304394569462	0.179975136377976	0.172981296161778	0.200827675205879	0.204598439008693	0.197445932164433	0.000362544906501451	0.000371731740914582	0.000379236277285276
108	0.493409446652229	0.15	0.0495925183488027	0.0470442078673526	0.0521408288302529	0.158737658566808	0.479515438867654	0.456005824698723	0.503025053036586	8.11	5.95	10.78	0.0530348538035122	0.0557690928919054	0.0585033319802986	0.053965206081702	0.0567474099589571	0.0595296138362122	0.0551192352920224	0.0580250398349236	0.0608569425839732	0.0495925183488027	8.87300694939069	-0.000510272813431872	1.04102218586759	0.155151850120544	0.158756584275723	0.151888507985705	0.176304394569462	0.179975136377976	0.172981296161778	0.200827675205879	0.204598439008693	0.197445932164433	0.000362544906501451	0.000371731740914582	0.000379236277285276
108	0.493409446652229	0.15	0.0495974878243752	0.0470564654575253	0.052138510191225	0.161722015068336	0.482234785445938	0.45885259676339	0.505616974128485	7.98	5.89	10.86	0.0541552581638782	0.0569148992195719	0.0596745402752656	0.0551536072936977	0.0579641221766055	0.0607746370595133	0.0562824555819589	0.0592682003611116	0.0620167717431775	0.0495974878243752	8.83720639918291	-0.00955467780724199	1.02959522921528	0.155151850120544	0.158756584275723	0.151888507985705	0.176304394569462	0.179975136377976	0.172981296161778	0.200827675205879	0.204598439008693	0.197445932164433	0.000362544906501451	0.000371731740914582	0.000379236277285276
108	0.493409446652229	0.15	0.0495985840074348	0.0471147635489271	0.0520824044659426	0.169313792112292	0.493017598767685	0.469760693622973	0.516274503912396	7.95	5.88	10.77	0.0556645314120012	0.058420370171071	0.0611762089301409	0.056704356659655	0.0595116750709819	0.0623189934823089	0.0579121204423838	0.0607431910848291	0.0636708910108669	0.0495985840074348	8.8563722398909	-0.00521443866325175	1.03425219946063	0.155151850120544	0.158756584275723	0.151888507985705	0.176304394569462	0.179975136377976	0.172981296161778	0.200827675205879	0.204598439008693	0.197445932164433	0.000362544906501451	0.000371731740914582	0.000379236277285276
108	0.493409446652229	0.15	0.0495992037853858	0.047114893920471	0.0520835136503006	0.173863978038079	0.491747228904569	0.468918587688571	0.514575870120568	7.92	5.82	10.82	0.0557298154691662	0.0584429430690991	0.061156070669032	0.0567810510447366	0.0595453565685528	0.062309662092369	0.0579042056732862	0.0606915708703582	0.063524812246892	0.0495992037853858	8.80599529256451	0.00527981813836067	1.04120555549079	0.155151850120544	0.158756584275723	0.151888507985705	0.176304394569462	0.179975136377976	0.172981296161778	0.200827675205879	0.204598439008693	0.197445932164433	0.000362544906501451	0.000371731740914582	0.000379236277285276
108	0.493409446652229	0.15	0.0496009600761396	0.0470616975180098	0.0521402226342694	0.163433093349785	0.482922433259704	0.459653584976714	0.506191281542694	8.05	5.94	10.84	0.0537927723251362	0.0565159010004372	0.0592390296757382	0.0547566773931481	0.0575286014254742	0.0603005254578002	0.0559522169506522	0.0587927863145523	0.0616787698862025	0.0496009600761396	8.8654934395537	0.00745367632358088	1.04824939393192	0.155151850120544	0.158756584275723	0.151888507985705	0.176304394569462	0.179975136377976	0.172981296161778	0.200827675205879	0.204598439008693	0.197445932164433	0.000362544906501451	0.000371731740914582	0.000379236277285276
108	0.493409446652229	0.15	0.0496037106205188	0.0470452352255356	0.052162186015502	0.160292764012427	0.479358025098519	0.455992036563465	0.502724013633573	8.06	5.88	10.89	0.0533254800759624	0.0560579895414161	0.0587904990068698	0.054278658373375	0.0570600106943686	0.0598413630153622	0.0554290467502596	0.0593413277569902	0.0610589455706758	0.0496037106205188	8.85388378219928	0.00760725204470518	1.04796735999188	0.155151850120544	0.158756584275723	0.151888507985705	0.176304394569462	0.179975136377976	0.172981296161778	0.200827675205879	0.204598439008693	0.197445932164433	0.000362544906501451	0.000371731740914582	0.000379236277285276
108	0.493409446652229	0.15	0.049605208393202	0.0471137472218395	0.0520966695645645	0.167105941854833	0.4863219029402	0.463199129003639	0.509444676876761	8.04	5.96	10.83	0.0543227676786516	0.0570345453958155	0.0597463231129793	0.0553031722826378	0.0580638915297071	0.0608246107767765	0.0564628925892064	0.0593280225148191	0.0620935265382876	0.049605208393202	8.89048353579466	-0.00415347839029253	1.03747868065523	0.155151850120544	0.158756584275723	0.151888507985705	0.176304394569462	0.179975136377976	0.172981296161778	0.200827675205879	0.204598439008693	0.197445932164433	0.000362544906501451	0.000371731740914582	0.000379236277285276
108	0.493409446652229	0.15	0.0496060338680312	0.0471039558270741	0.0521081119089883	0.167400192415794	0.482207319966166	0.459304384821761	0.505110255110572	8.04	5.93	10.87	0.0538180572617591	0.0565016621124776	0.0591852669631962	0.054786437558892	0.0575183301069922	0.0602502226550925	0.0559713074610045	0.0586909819373431	0.0615836676908655	0.0496060338680312	8.88869746124042	-0.00116992812764843	1.04066676702106	0.155151850120544	0.158756584275723	0.151888507985705	0.176304394569462	0.179975136377976	0.172981296161778	0.200827675205879	0.204598439008693	0.197445932164433	0.000362544906501451	0.000371731740914582	0.000379236277285276
108	0.493409446652229	0.15	0.0496074441203866	0.0470801688768935	0.0521347193638797	0.159092380273334	0.479386668610019	0.455914534688061	0.502858802531977	7.99	5.94	10.87	0.0537846014125264	0.0565536277787459	0.0593226541449654	0.0547746537270584	0.0575946515775109	0.0604146494279634	0.0559037565600704	0.0588826760043957	0.0616720304707995	0.0496074441203866	8.87469848064129	-0.00259702657881712	1.03824236149163	0.155151850120544	0.158756584275723	0.151888507985705	0.176304394569462	0.179975136377976	0.172981296161778	0.200827675205879	0.204598439008693	0.197445932164433	0.000362544906501451	0.000371731740914582	0.000379236277285276
108	0.493409446652229	0.15	0.04961320707519	0.0471055763028658	0.0521208378475141	0.170440075008874	0.493468498497063	0.470283096767423	0.516653900226703	8	5.87	10.85	0.0554013276916204	0.058132665576641	0.0608640034616615	0.0564163485529062	0.0591977279269674	0.0619791073010286	0.0575856671836884	0.0603704075539099	0.063225070128077	0.04961320707519	8.84434746415591	0.00661075247464257	1.04570653039386	0.155151850120544	0.158756584275723	0.151888507985705	0.176304394569462	0.179975136377976	0.172981296161778	0.200827675205879	0.204598439008693	0.197445932164433	0.000362544906501451	0.000371731740914582	0.000379236277285276
108	0.493409446652229	0.15	0.0496227434646595	0.0471029544876114	0.0521425324417075	0.16430513491598	0.486741215926573	0.463362880300298	0.510119551552848	8.02	5.89	10.83	0.0544422676540665	0.0571890772488433	0.0599358868436201	0.0554309450280193	0.058227636977333	0.0610243289266466	0.0565793977655629	0.0594510045833885	0.0624139119374376	0.0496227434646595	8.87429352869122	-0.00410547722755693	1.03686874266256	0.155151850120544	0.158756584275723	0.151888507985705	0.176304394569462	0.179975136377976	0.172981296161778	0.200827675205879	0.204598439008693	0.197445932164433	0.000362544906501451	0.000371731740914582	0.000379236277285276
108	0.493409446652229	0.15	0.0496260516045583	0.0471175446967266	0.05213455851239	0.16795582242852	0.489269958349069	0.466077788692111	0.512462128006026	7.95	5.88	10.87	0.0552146460738496	0.057962143316503	0.0607096405591565	0.0562452380803408	0.0590440178883547	0.0618427976963686	0.0573315947329127	0.0602763060705456	0.0630424919043434	0.0496260516045583	8.83437608487248	-0.00268584792824952	1.03546601159024	0.155151850120544	0.158756584275723	0.151888507985705	0.176304394569462	0.179975136377976	0.172981296161778	0.200827675205879	0.204598439008693	0.197445932164433	0.000362544906501451	0.000371731740914582	0.000379236277285276
108	0.493409446652229	0.15	0.0496286821914092	0.0470703167136974	0.0521870476691209	0.164753889872329	0.490234503787244	0.466726787817	0.513742219757489	8.02	5.95	10.83	0.0548407948418855	0.0576029714779328	0.0603651481139801	0.0558369100970497	0.0586492582576447	0.0614616064182397	0.0569827156044538	0.0599301181437056	0.0627161866665118	0.0496286821914092	8.84864010003101	-0.000802057769077713	1.04014573065308	0.155151850120544	0.158756584275723	0.151888507985705	0.176304394569462	0.179975136377976	0.172981296161778	0.200827675205879	0.204598439008693	0.197445932164433	0.000362544906501451	0.000371731740914582	0.000379236277285276
108	0.493409446652229	0.15	0.0496296096626015	0.0471540839653901	0.0521051353598128	0.17634467676532	0.500188685414811	0.477166708771279	0.523210662058343	8.03	5.88	10.86	0.0560287897460827	0.058732024203116	0.0614352586601493	0.0570441246044771	0.059796346165945	0.0625485677274129	0.05821608856495	0.0610625115506991	0.0638419365428907	0.0496296096626015	8.90993344815057	-0.00216382250951962	1.0394918493994	0.155151850120544	0.158756584275723	0.151888507985705	0.176304394569462	0.179975136377976	0.172981296161778	0.200827675205879	0.204598439008693	0.197445932164433	0.000362544906501451	0.000371731740914582	0.000379236277285276
108	0.493409446652229	0.15	0.0496375964911603	0.0471301596218189	0.0521450333605017	0.164693103593923	0.488295423045526	0.464875517024813	0.511715329066238	8.07	5.94	10.94	0.0542752912440358	0.0570096194106754	0.0597439475773151	0.0552400526214452	0.0580229843818726	0.0608059161423	0.0563926712276951	0.059206736642227	0.0620228590759779	0.0496375964911603	8.93436804631157	-6.42500118967532e-05	1.04381999826779	0.155151850120544	0.158756584275723	0.151888507985705	0.176304394569462	0.179975136377976	0.172981296161778	0.200827675205879	0.204598439008693	0.197445932164433	0.000362544906501451	0.000371731740914582	0.000379236277285276
108	0.493409446652229	0.15	0.0496381894460925	0.0471436765963656	0.0521327022958193	0.170201842845287	0.494636630799052	0.471376746657561	0.517896514940543	8.08	5.95	10.85	0.0549855941719628	0.057698834820679	0.0604120754693952	0.0559600325367993	0.0587213564302446	0.0614826803236899	0.057091800134014	0.0597731997084338	0.0627865026761781	0.0496381894460925	8.9036274139809	-0.00444249052920897	1.03777383123256	0.155151850120544	0.158756584275723	0.151888507985705	0.176304394569462	0.179975136377976	0.172981296161778	0.200827675205879	0.204598439008693	0.197445932164433	0.000362544906501451	0.000371731740914582	0.000379236277285276
108	0.493409446652229	0.15	0.0496390739377389	0.0471351085926573	0.0521430392828205	0.168654626582728	0.4913579422775	0.468124863734032	0.514591020820967	8	5.9	10.92	0.0551587433211755	0.0578962766487536	0.0606338099763316	0.0561700332826387	0.0589577570207784	0.061745480758918	0.0573195195062907	0.0601323899855174	0.0630381871271992	0.0496390739377389	8.86535353052505	0.000978030430121554	1.04100230108327	0.155151850120544	0.158756584275723	0.151888507985705	0.176304394569462	0.179975136377976	0.172981296161778	0.200827675205879	0.204598439008693	0.197445932164433	0.000362544906501451	0.000371731740914582	0.000379236277285276
108	0.493409446652229	0.15	0.049640779920401	0.0471475749111333	0.0521339849296687	0.170813479326469	0.490537288407663	0.467519995668368	0.513554581146958	8.08	5.89	10.89	0.0545460761810681	0.0572315292416257	0.0599169823021834	0.0555133530427512	0.0582464277984055	0.0609795025540598	0.0566871044581781	0.0594036760228846	0.0621838312603358	0.049640779920401	8.90534659467818	-0.00226927968042848	1.03981549124688	0.155151850120544	0.158756584275723	0.151888507985705	0.176304394569462	0.179975136377976	0.172981296161778	0.200827675205879	0.204598439008693	0.197445932164433	0.000362544906501451	0.000371731740914582	0.000379236277285276
108	0.493409446652229	0.15	0.0496431259292168	0.0471249627167114	0.0521612891417223	0.16891633211099	0.493688455778158	0.470366944371337	0.51700996718498	7.97	5.88	10.88	0.0555978906371974	0.0583545189594185	0.0611111472816396	0.0566279701981809	0.0594356714380865	0.0622433726779921	0.0578135800261473	0.0606873492191255	0.0635407853023845	0.0496431259292168	8.86046937885613	-0.0034580620683787	1.03575320768044	0.155151850120544	0.158756584275723	0.151888507985705	0.176304394569462	0.179975136377976	0.172981296161778	0.200827675205879	0.204598439008693	0.197445932164433	0.000362544906501451	0.000371731740914582	0.000379236277285276
108	0.493409446652229	0.15	0.0496438533826627	0.0470826645512772	0.0522050422140481	0.163579734000394	0.493489807093235	0.469724530161665	0.517255084024806	8.07	5.99	10.77	0.0549035770908628	0.05768137265042	0.0604591682099772	0.0558832754399603	0.0587106379288148	0.0615380004176692	0.0570848520534579	0.0600197258799881	0.0629769206703296	0.0496438533826627	8.88013621040928	0.00329703047624342	1.04589422974556	0.155151850120544	0.158756584275723	0.151888507985705	0.176304394569462	0.179975136377976	0.172981296161778	0.200827675205879	0.204598439008693	0.197445932164433	0.000362544906501451	0.000371731740914582	0.000379236277285276
108	0.493409446652229	0.15	0.0496443700509464	0.0471640635533976	0.0521246765484951	0.173167033397275	0.494425149119404	0.471416347236745	0.517433951002064	8.03	5.92	10.81	0.0553315794916106	0.058032192989296	0.0607328064869813	0.0563329392795421	0.0590824269605451	0.0618319146415481	0.0575505826648281	0.0602812202147561	0.0631800536500452	0.0496443700509464	8.85148661892162	0.00619246000297402	1.04514168230345	0.155151850120544	0.158756584275723	0.151888507985705	0.176304394569462	0.179975136377976	0.172981296161778	0.200827675205879	0.204598439008693	0.197445932164433	0.000362544906501451	0.000371731740914582	0.000379236277285276
108	0.493409446652229	0.15	0.0496452627386384	0.0470991925587739	0.0521913329185028	0.161510501225201	0.481084064570681	0.457739457365054	0.504428671776309	7.98	5.9	10.81	0.0540624538114755	0.0568196265404036	0.0595767992693317	0.0550614575952333	0.0578695792877116	0.0606777009801898	0.0562069661148826	0.059102035525575	0.0618704894535766	0.0496452627386384	8.82611551934217	0.00565565771219561	1.04366196739038	0.155151850120544	0.158756584275723	0.151888507985705	0.176304394569462	0.179975136377976	0.172981296161778	0.200827675205879	0.204598439008693	0.197445932164433	0.000362544906501451	0.000371731740914582	0.000379236277285276
108	0.493409446652229	0.15	0.0496453788471805	0.0471163983653874	0.0521743593289735	0.165341167507786	0.485097381011489	0.461885512883134	0.508309249139844	8.07	5.9	10.88	0.0539536125839337	0.0566650293861825	0.0593764461884313	0.0549143171825031	0.0576740138026512	0.0604337104227992	0.056077947319136	0.0588774285744875	0.061683895481569	0.0496453788471805	8.86575164410578	0.00374744190748005	1.04420340324238	0.155151850120544	0.158756584275723	0.151888507985705	0.176304394569462	0.179975136377976	0.172981296161778	0.200827675205879	0.204598439008693	0.197445932164433	0.000362544906501451	0.000371731740914582	0.000379236277285276
108	0.493409446652229	0.15	0.0496459598168965	0.0470839186981041	0.0522080009356889	0.16303442525503	0.487179680848994	0.463671421477173	0.510687940220816	8.02	5.9	10.86	0.054470360018814	0.0572320211695473	0.0599936823202806	0.0554590500367786	0.0582708380236809	0.0610826260105832	0.0565736536043054	0.0594833732411643	0.0623144891121682	0.0496459598168965	8.88553870510015	-0.00433624555525672	1.03733905926147	0.155151850120544	0.158756584275723	0.151888507985705	0.176304394569462	0.179975136377976	0.172981296161778	0.200827675205879	0.204598439008693	0.197445932164433	0.000362544906501451	0.000371731740914582	0.000379236277285276
108	0.493409446652229	0.15	0.0496467578759425	0.0470949117954697	0.0521986039564154	0.160708758557556	0.482317090495275	0.458843128815578	0.505791052174971	7.98	5.88	10.84	0.0541939775039824	0.0569664879139838	0.0597389983239852	0.0551954835432776	0.0580192300139542	0.0608429764846308	0.056344884935713	0.0592155027723066	0.0621250621506951	0.0496467578759425	8.84371046764731	-0.0076981084498565	1.03148120729324	0.155151850120544	0.158756584275723	0.151888507985705	0.176304394569462	0.179975136377976	0.172981296161778	0.200827675205879	0.204598439008693	0.197445932164433	0.000362544906501451	0.000371731740914582	0.000379236277285276
108	0.493409446652229	0.15	0.0496500793332232	0.0471243878175576	0.0521757708488887	0.170240943086514	0.508558571336371	0.484647329122505	0.532469813550237	8.09	5.97	10.97	0.0565043804965608	0.0592921600777337	0.0620799396589067	0.0575039675618875	0.0603410641762857	0.0631781607906839	0.0586414316923764	0.0615652751641934	0.0645231876192038	0.0496500793332232	8.95251855264597	0.00467793039393679	1.05061590345959	0.155151850120544	0.158756584275723	0.151888507985705	0.176304394569462	0.179975136377976	0.172981296161778	0.200827675205879	0.204598439008693	0.197445932164433	0.000362544906501451	0.000371731740914582	0.000379236277285276
108	0.493409446652229	0.15	0.0496605625857479	0.0471373473130288	0.0521837778584669	0.159235630966116	0.480771666588259	0.45724431427811	0.504299018898407	7.98	5.89	10.79	0.0539577847034239	0.0567341643563821	0.0595105440093403	0.054952024148873	0.0577795620578954	0.0606070999669178	0.0560649210843195	0.0589384291295573	0.0619441730574179	0.0496605625857479	8.86288615017665	0.00521119351778289	1.04543023064054	0.155151850120544	0.158756584275723	0.151888507985705	0.176304394569462	0.179975136377976	0.172981296161778	0.200827675205879	0.204598439008693	0.197445932164433	0.000362544906501451	0.000371731740914582	0.000379236277285276
108	0.493409446652229	0.15	0.0496653341536016	0.0471924232868603	0.0521382450203428	0.172087026496079	0.495008278102242	0.471885079544406	0.518131476660079	8.07	5.91	10.89	0.0551149671670647	0.05781569746043	0.0605164277537954	0.0560959443094782	0.0588447442075588	0.0615935441056394	0.0572728936547369	0.0600590699355692	0.0628485638255528	0.0496653341536016	8.91189779676911	0.00746505753027751	1.04951210691902	0.155151850120544	0.158756584275723	0.151888507985705	0.176304394569462	0.179975136377976	0.172981296161778	0.200827675205879	0.204598439008693	0.197445932164433	0.000362544906501451	0.000371731740914582	0.000379236277285276
108	0.493409446652229	0.15	0.0496660278448334	0.0471709542790877	0.0521611014105791	0.169440136919047	0.488130263046913	0.465114243123475	0.51114628297035	8.1	5.97	10.97	0.0541223311153109	0.0568005562388579	0.059478781362405	0.0550734585466116	0.0577987498871842	0.0605240412277569	0.0561354530818788	0.0589862927212379	0.0617314827470699	0.0496660278448334	8.91051775838374	0.010984243804333	1.0545649626302	0.155151850120544	0.158756584275723	0.151888507985705	0.176304394569462	0.179975136377976	0.172981296161778	0.200827675205879	0.204598439008693	0.197445932164433	0.000362544906501451	0.000371731740914582	0.000379236277285276
108	0.493409446652229	0.15	0.0496676813797962	0.0471325927834286	0.0522027699761637	0.160485717257119	0.475493763431364	0.452332734780056	0.498654792082673	8.03	5.91	10.94	0.0531011530979124	0.0558201191018128	0.0585390851057132	0.0540627252182466	0.0568309271003334	0.0595991289824202	0.0551500083980499	0.0579308945930279	0.0608343766900361	0.0496676813797962	8.86141179955624	0.00345782039661902	1.04419225361254	0.155151850120544	0.158756584275723	0.151888507985705	0.176304394569462	0.179975136377976	0.172981296161778	0.200827675205879	0.204598439008693	0.197445932164433	0.000362544906501451	0.000371731740914582	0.000379236277285276
108	0.493409446652229	0.15	0.0496689526462738	0.0471187589304535	0.0522191463620941	0.167377598817705	0.501318614172107	0.477506038272939	0.525131190071276	8.01	5.94	10.76	0.0561843783575759	0.0589862167988788	0.0617880552401817	0.057209601737329	0.0600625666725131	0.0629155316076971	0.0584660255757626	0.0613813777661448	0.0643188745970969	0.0496689526462738	8.85527807366819	-0.00122053196882658	1.03831391253162	0.155151850120544	0.158756584275723	0.151888507985705	0.176304394569462	0.179975136377976	0.172981296161778	0.200827675205879	0.204598439008693	0.197445932164433	0.000362544906501451	0.000371731740914582	0.000379236277285276
108	0.493409446652229	0.15	0.0496701064640909	0.0471623490696085	0.0521778638585734	0.169312561417221	0.486047268484894	0.463119071390514	0.508975465579274	7.89	5.77	10.73	0.0552412545663254	0.0579761502998018	0.0607110460332783	0.0562957131659832	0.05908281325919	0.0618699133523967	0.0574896694450424	0.0602309117439517	0.0630604238204874	0.0496701064640909	8.7594345460674	0.0121166810256863	1.04513873950739	0.155151850120544	0.158756584275723	0.151888507985705	0.176304394569462	0.179975136377976	0.172981296161778	0.200827675205879	0.204598439008693	0.197445932164433	0.000362544906501451	0.000371731740914582	0.000379236277285276
108	0.493409446652229	0.15	0.0496763824506649	0.0471188075241001	0.0522339573772298	0.162767158695848	0.491782065052855	0.468028456744952	0.515535673360759	7.97	5.9	10.86	0.0552919595649524	0.058098164040673	0.0609043685163936	0.0563145601252455	0.0591726641229174	0.0620307681205893	0.0574362291193891	0.060445962187805	0.0633327804400302	0.0496763824506649	8.86867166219926	-0.00844959226984375	1.03178073894346	0.155151850120544	0.158756584275723	0.151888507985705	0.176304394569462	0.179975136377976	0.172981296161778	0.200827675205879	0.204598439008693	0.197445932164433	0.000362544906501451	0.000371731740914582	0.000379236277285276
108	0.493409446652229	0.15	0.0496781494509789	0.0471604457843854	0.0521958531175724	0.171321164493441	0.497840837314205	0.474522622384646	0.521159052243763	8.07	5.97	10.93	0.0554077551689036	0.0581305124893028	0.0608532698097021	0.0563930185359196	0.0591641920579298	0.0619353655799399	0.0575441268224949	0.0603503392258744	0.0632255897711381	0.0496781494509789	8.90276390751881	0.00349999050024222	1.04606476105935	0.155151850120544	0.158756584275723	0.151888507985705	0.176304394569462	0.179975136377976	0.172981296161778	0.200827675205879	0.204598439008693	0.197445932164433	0.000362544906501451	0.000371731740914582	0.000379236277285276
108	0.493409446652229	0.15	0.0496850746917288	0.0471684833841606	0.0522016659992969	0.166882954249765	0.489103754298063	0.465830067540301	0.512377441055825	8.02	5.97	10.69	0.0547457054988639	0.0574808969128509	0.0602160883268379	0.0557407204192689	0.058525624522905	0.061310528626541	0.0569741200374827	0.0598205179517208	0.0627254983210149	0.0496850746917288	8.85752331141701	-0.00750550524352762	1.03191226370414	0.155151850120544	0.158756584275723	0.151888507985705	0.176304394569462	0.179975136377976	0.172981296161778	0.200827675205879	0.204598439008693	0.197445932164433	0.000362544906501451	0.000371731740914582	0.000379236277285276
108	0.493409446652229	0.15	0.0496882876633188	0.0471836152082791	0.0521929601183586	0.172975189307976	0.498440879158728	0.475229647651455	0.521652110666002	7.97	5.86	10.81	0.0561767359305907	0.058920527757241	0.0616643195838912	0.0572177896823971	0.0600124287989084	0.0628070679154196	0.0584115976216707	0.061187681958836	0.0641048231792963	0.0496882876633188	8.8229078497011	0.0090920268009549	1.0465603320514	0.155151850120544	0.158756584275723	0.151888507985705	0.176304394569462	0.179975136377976	0.172981296161778	0.200827675205879	0.204598439008693	0.197445932164433	0.000362544906501451	0.000371731740914582	0.000379236277285276
108	0.493409446652229	0.15	0.0496930006441272	0.0471990816727873	0.0521869196154671	0.171489429884288	0.494752715500109	0.471592867598545	0.517912563401674	7.95	5.91	10.79	0.0558750477048527	0.0586190620766702	0.0613630764484878	0.056918400019302	0.0597136532510994	0.0625089064828968	0.0581539018621697	0.0609371567206836	0.0638060490468732	0.0496930006441272	8.83248258768248	0.00339807406243838	1.04123198289768	0.155151850120544	0.158756584275723	0.151888507985705	0.176304394569462	0.179975136377976	0.172981296161778	0.200827675205879	0.204598439008693	0.197445932164433	0.000362544906501451	0.000371731740914582	0.000379236277285276
108	0.493409446652229	0.15	0.0497093397899727	0.0471965835542528	0.0522220960256925	0.168915596761099	0.494859725671253	0.471482823034708	0.518236628307798	8.01	5.93	10.87	0.0554703087893827	0.0582206189691727	0.0609709291489627	0.0564821745283281	0.0592826546946053	0.0620831348608825	0.0576828842147392	0.0605178949420917	0.0634255563562123	0.0497093397899727	8.88094278335855	-0.00884729596498443	1.03269017954678	0.155151850120544	0.158756584275723	0.151888507985705	0.176304394569462	0.179975136377976	0.172981296161778	0.200827675205879	0.204598439008693	0.197445932164433	0.000362544906501451	0.000371731740914582	0.000379236277285276
108	0.493409446652229	0.15	0.0497133356081927	0.0471827885000812	0.0522438827163042	0.166510096394435	0.490078144638019	0.466726773373895	0.513429515902144	8.01	5.88	10.92	0.0549056220623929	0.057652671596317	0.0603997211302411	0.0559068735156414	0.0587040178710914	0.0615011622265414	0.0570499048779495	0.0598402066920755	0.0627733937557422	0.0497133356081927	8.88175290901281	-0.00346727744366289	1.03699553023846	0.155151850120544	0.158756584275723	0.151888507985705	0.176304394569462	0.179975136377976	0.172981296161778	0.200827675205879	0.204598439008693	0.197445932164433	0.000362544906501451	0.000371731740914582	0.000379236277285276
108	0.493409446652229	0.15	0.0497141488933662	0.047197235180238	0.0522310626064943	0.166758613235203	0.487246802080275	0.464051104153771	0.510442500006779	7.98	5.93	10.93	0.054813358289095	0.0575532162267884	0.0602930741644818	0.0558265721951102	0.0586170758558468	0.0614075795165834	0.0570306871108072	0.059733802978144	0.0626953684186446	0.0497141488933662	8.85305648380138	0.00125951770756268	1.0406503906585	0.155151850120544	0.158756584275723	0.151888507985705	0.176304394569462	0.179975136377976	0.172981296161778	0.200827675205879	0.204598439008693	0.197445932164433	0.000362544906501451	0.000371731740914582	0.000379236277285276
108	0.493409446652229	0.15	0.0497152271912424	0.0472386770318962	0.0521917773505886	0.16854489667785	0.488989133247752	0.465859008563216	0.512119257932287	8.05	5.89	10.98	0.0545666544592979	0.057275915197121	0.0599851759349441	0.0555473238559272	0.0583052753027447	0.0610632267495621	0.0566499513355484	0.0593852859546586	0.0623193336523399	0.0497152271912424	8.92190401220715	-0.00899013485739351	1.03351745403949	0.155151850120544	0.158756584275723	0.151888507985705	0.176304394569462	0.179975136377976	0.172981296161778	0.200827675205879	0.204598439008693	0.197445932164433	0.000362544906501451	0.000371731740914582	0.000379236277285276
108	0.493409446652229	0.15	0.049719406804571	0.0472131871283812	0.0522256264807607	0.168920243714325	0.492575256224225	0.469306655791065	0.515843856657385	7.96	5.86	10.74	0.0555624369958213	0.0583172671896721	0.061072097383523	0.0565973855335473	0.0594035293060489	0.0622096730785504	0.0577627505779523	0.0606323859926249	0.0634988077010806	0.049719406804571	8.82349299968474	0.00598825321153701	1.04338238785313	0.155151850120544	0.158756584275723	0.151888507985705	0.176304394569462	0.179975136377976	0.172981296161778	0.200827675205879	0.204598439008693	0.197445932164433	0.000362544906501451	0.000371731740914582	0.000379236277285276
108	0.493409446652229	0.15	0.0497214103250315	0.0471910728078963	0.0522517478421666	0.16774041918482	0.493554435347973	0.470141127975474	0.516967742720473	7.92	5.87	10.84	0.0558802623627587	0.0586631326136325	0.0614460028645063	0.0569346539012353	0.0597700334768891	0.0626054130525429	0.0580984758222166	0.0609343201605952	0.0637946194503459	0.0497214103250315	8.83230548913198	0.00279168961130145	1.04071185274118	0.155151850120544	0.158756584275723	0.151888507985705	0.176304394569462	0.179975136377976	0.172981296161778	0.200827675205879	0.204598439008693	0.197445932164433	0.000362544906501451	0.000371731740914582	0.000379236277285276
108	0.493409446652229	0.15	0.0497225016639562	0.0472285872806935	0.0522164160472189	0.170717575828181	0.491102320474366	0.468050710280627	0.514153930668104	7.92	5.9	10.86	0.0556786333220631	0.0584208194212804	0.0611630055204977	0.0567321149442083	0.0595261852670077	0.062320255589807	0.057923992236715	0.060789700746318	0.0635833726834239	0.0497225016639562	8.85342826731631	-0.00434187624785518	1.03414015230043	0.155151850120544	0.158756584275723	0.151888507985705	0.176304394569462	0.179975136377976	0.172981296161778	0.200827675205879	0.204598439008693	0.197445932164433	0.000362544906501451	0.000371731740914582	0.000379236277285276
108	0.493409446652229	0.15	0.0497236428518064	0.0472450007926843	0.0522022849109285	0.174388047956385	0.497518349403194	0.474463839286017	0.52057285952037	8.02	5.92	10.83	0.0557529133504141	0.0584619840918923	0.0611710548333705	0.0567657795981565	0.0595240661770124	0.0622823527558684	0.0579719772543001	0.0607966432997898	0.0636247265838569	0.0497236428518064	8.88381084373274	-0.00756837406476159	1.03322504974781	0.155151850120544	0.158756584275723	0.151888507985705	0.176304394569462	0.179975136377976	0.172981296161778	0.200827675205879	0.204598439008693	0.197445932164433	0.000362544906501451	0.000371731740914582	0.000379236277285276
108	0.493409446652229	0.15	0.0497280648950385	0.0471911288326883	0.0522650009573887	0.164330713492714	0.487310437123202	0.46390694144495	0.510713932801454	7.92	5.92	10.78	0.0551343103739365	0.0579157638924822	0.0606972174110279	0.0561743200975412	0.0590082407401957	0.0618421613828502	0.0573260769022679	0.0602704615367429	0.063162486096371	0.0497280648950385	8.82873921889906	-0.000546278611919189	1.0381005582489	0.155151850120544	0.158756584275723	0.151888507985705	0.176304394569462	0.179975136377976	0.172981296161778	0.200827675205879	0.204598439008693	0.197445932164433	0.000362544906501451	0.000371731740914582	0.000379236277285276
108	0.493409446652229	0.15	0.049732453799877	0.047230477799738	0.0522344298000159	0.170689607836746	0.490300857474178	0.467284593272196	0.51331712167616	7.96	5.87	10.76	0.0553165389374472	0.0580411741881153	0.0607658094387833	0.0563465075132585	0.0591218742222325	0.0618972409312066	0.0575244247315576	0.0603750340142085	0.0632133338094381	0.049732453799877	8.81422080365557	0.00654282913842027	1.04434952576988	0.155151850120544	0.158756584275723	0.151888507985705	0.176304394569462	0.179975136377976	0.172981296161778	0.200827675205879	0.204598439008693	0.197445932164433	0.000362544906501451	0.000371731740914582	0.000379236277285276
108	0.493409446652229	0.15	0.0497328707642429	0.0471945287695449	0.052271212758941	0.155786095846354	0.473721877480992	0.450236231330478	0.497207523631505	7.94	5.9	10.83	0.0533821108850041	0.0561666788068434	0.0589512467286827	0.0543812177774033	0.057217902053522	0.0600545863296407	0.0555482509989814	0.0583893652655206	0.061314123286138	0.0497328707642429	8.8235145703107	-0.0106320579061087	1.02672129110636	0.155151850120544	0.158756584275723	0.151888507985705	0.176304394569462	0.179975136377976	0.172981296161778	0.200827675205879	0.204598439008693	0.197445932164433	0.000362544906501451	0.000371731740914582	0.000379236277285276
108	0.493409446652229	0.15	0.0497385978468733	0.0472201205786156	0.0522570751151311	0.16025689092873	0.478900540337444	0.455553740345059	0.502247340329829	8	5.88	10.81	0.0536758201802429	0.05642666717631	0.0591775141723772	0.0546598192867514	0.0574610955259523	0.0602623717651532	0.0557978146404103	0.0586495667981124	0.0614991641161395	0.0497385978468733	8.81451227761397	0.00182828206370163	1.03970909925052	0.155151850120544	0.158756584275723	0.151888507985705	0.176304394569462	0.179975136377976	0.172981296161778	0.200827675205879	0.204598439008693	0.197445932164433	0.000362544906501451	0.000371731740914582	0.000379236277285276
108	0.493409446652229	0.15	0.049738685089421	0.0472089614571932	0.0522684087216489	0.162561212506051	0.485544147101584	0.462074099936024	0.509014194267144	8.01	5.94	10.91	0.0543717681063371	0.0571334636051917	0.0598951591040464	0.0553641079901172	0.058176207231315	0.0609883064725127	0.0565607204739989	0.0594098027126165	0.0622782914625002	0.049738685089421	8.90092207635295	0.00135632513923639	1.04415199707658	0.155151850120544	0.158756584275723	0.151888507985705	0.176304394569462	0.179975136377976	0.172981296161778	0.200827675205879	0.204598439008693	0.197445932164433	0.000362544906501451	0.000371731740914582	0.000379236277285276
108	0.493409446652229	0.15	0.0497423947272584	0.0472456213248409	0.0522391681296758	0.172937006178353	0.498993678578797	0.475753602890342	0.522233754267252	7.97	5.88	10.85	0.0562564490680686	0.0590045189226378	0.061752588777207	0.0573000716339073	0.060099121380742	0.0628981711275767	0.058449058572296	0.0613437071378029	0.0641721894149071	0.0497423947272584	8.86919401164685	0.00230696171542609	1.04147765259719	0.155151850120544	0.158756584275723	0.151888507985705	0.176304394569462	0.179975136377976	0.172981296161778	0.200827675205879	0.204598439008693	0.197445932164433	0.000362544906501451	0.000371731740914582	0.000379236277285276
108	0.493409446652229	0.15	0.0497449778591363	0.0471782504397211	0.0523117052785515	0.160256219750196	0.486583931393997	0.46286250053747	0.510305362250524	8	5.9	10.82	0.0545085057590767	0.0573020346125809	0.0600955634660852	0.0555060291523748	0.0583506804929554	0.0611953318335361	0.0566062930825863	0.059569678821623	0.062464370664648	0.0497449778591363	8.84437874306596	0.00322907796668426	1.04305435371919	0.155151850120544	0.158756584275723	0.151888507985705	0.176304394569462	0.179975136377976	0.172981296161778	0.200827675205879	0.204598439008693	0.197445932164433	0.000362544906501451	0.000371731740914582	0.000379236277285276
108	0.493409446652229	0.15	0.0497483789257698	0.0471927910303613	0.0523039668211783	0.162080437036009	0.48583794764125	0.462312144053481	0.509363751229018	8.03	5.89	10.84	0.0542729817114943	0.0570347856664418	0.0597965896213893	0.0552557922964207	0.058067608800427	0.0608794253044333	0.0564359750384936	0.0592266157182166	0.0621610916745278	0.0497483789257698	8.84803963602536	0.00205105054846671	1.04192889754411	0.155151850120544	0.158756584275723	0.151888507985705	0.176304394569462	0.179975136377976	0.172981296161778	0.200827675205879	0.204598439008693	0.197445932164433	0.000362544906501451	0.000371731740914582	0.000379236277285276
108	0.493409446652229	0.15	0.0497550025580967	0.0472618683613771	0.0522481367548163	0.169322330008923	0.488522496811739	0.465478336599826	0.511566657023652	8.04	5.91	10.84	0.0545517549256445	0.0572524163345734	0.0599530777435023	0.0555339621230268	0.058283249081714	0.0610325360404013	0.0567461156377248	0.0594949173110194	0.0623354702706819	0.0497550025580967	8.88545994868256	0.00812611518730738	1.04922722614629	0.155151850120544	0.158756584275723	0.151888507985705	0.176304394569462	0.179975136377976	0.172981296161778	0.200827675205879	0.204598439008693	0.197445932164433	0.000362544906501451	0.000371731740914582	0.000379236277285276
108	0.493409446652229	0.15	0.0497558273086882	0.0472102692545375	0.0523013853628389	0.162099761408584	0.483585271468139	0.460170215391567	0.507000327544712	7.97	5.91	10.8	0.0543998519617234	0.0571679050465088	0.0599359581312942	0.0554081786803149	0.058227538924646	0.0610468991689772	0.0565625933399131	0.0594497837995731	0.0623246827717981	0.0497558273086882	8.8078402452485	0.00577938702177992	1.04356445798421	0.155151850120544	0.158756584275723	0.151888507985705	0.176304394569462	0.179975136377976	0.172981296161778	0.200827675205879	0.204598439008693	0.197445932164433	0.000362544906501451	0.000371731740914582	0.000379236277285276
108	0.493409446652229	0.15	0.0497566013884686	0.0472695178471159	0.0522436849298212	0.168378297782624	0.490197925819512	0.466996830575121	0.513399021063903	7.97	5.87	10.91	0.0551689811978391	0.0579098580164907	0.0606507348351422	0.0561892395976488	0.0589808043669632	0.0617723691362775	0.0572969693390631	0.0601473075436843	0.0629606692695232	0.0497566013884686	8.86588583486098	-0.00513130445733231	1.03406859822018	0.155151850120544	0.158756584275723	0.151888507985705	0.176304394569462	0.179975136377976	0.172981296161778	0.200827675205879	0.204598439008693	0.197445932164433	0.000362544906501451	0.000371731740914582	0.000379236277285276
108	0.493409446652229	0.15	0.0497577992170017	0.0472401066211325	0.0522754918128708	0.163971534120123	0.479685608965569	0.456618128591868	0.502753089339271	7.95	5.86	10.73	0.0541099332900877	0.0568434643218944	0.0595769953537012	0.055120886762532	0.057905489243158	0.0606900917237841	0.0562792235631875	0.0591633221942174	0.0619384461610024	0.0497577992170017	8.77835168920958	-0.000380351977071534	1.03538898414839	0.155151850120544	0.158756584275723	0.151888507985705	0.176304394569462	0.179975136377976	0.172981296161778	0.200827675205879	0.204598439008693	0.197445932164433	0.000362544906501451	0.000371731740914582	0.000379236277285276
108	0.493409446652229	0.15	0.0497628922139685	0.0472839010617801	0.0522418833661569	0.176322771311264	0.507524536082963	0.484163153648559	0.530885918517366	7.97	5.89	10.85	0.057206975894162	0.0599672727728238	0.0627275696514857	0.0582655396029257	0.0610769132961805	0.0638882869894353	0.0594706033060901	0.0623420344833704	0.0651712223002316	0.0497628922139685	8.87655555655756	-0.00489005690597066	1.03516231285871	0.155151850120544	0.158756584275723	0.151888507985705	0.176304394569462	0.179975136377976	0.172981296161778	0.200827675205879	0.204598439008693	0.197445932164433	0.000362544906501451	0.000371731740914582	0.000379236277285276
108	0.493409446652229	0.15	0.049763850678295	0.047273780417828	0.0522539209387621	0.17131779272344	0.499473265711342	0.476078312152948	0.522868219269736	8.03	6	10.96	0.0558486468776523	0.0585931039693714	0.0613375610610904	0.0568575303599227	0.0596515649720014	0.0624455995840801	0.0580784980255884	0.0609174116270878	0.0637694414085137	0.049763850678295	8.9521341393501	-0.00147461939729722	1.0443136676854	0.155151850120544	0.158756584275723	0.151888507985705	0.176304394569462	0.179975136377976	0.172981296161778	0.200827675205879	0.204598439008693	0.197445932164433	0.000362544906501451	0.000371731740914582	0.000379236277285276
108	0.493409446652229	0.15	0.0497646927364395	0.0472877235780013	0.0522416618948777	0.174283640835877	0.494679212530417	0.47174795027659	0.517610474784243	7.96	5.88	10.86	0.0558395281935128	0.0585538396481458	0.0612681511027788	0.0568789040341505	0.0596437386547411	0.0624085732753316	0.0579777297625071	0.0608214642768303	0.0636992539018482	0.0497646927364395	8.86463399990368	0.0013686869637482	1.03993631811037	0.155151850120544	0.158756584275723	0.151888507985705	0.176304394569462	0.179975136377976	0.172981296161778	0.200827675205879	0.204598439008693	0.197445932164433	0.000362544906501451	0.000371731740914582	0.000379236277285276
108	0.493409446652229	0.15	0.0497651614838301	0.0471950013395536	0.0523353216281065	0.162132010395031	0.485231314651868	0.461739346478271	0.508723282825466	7.9	5.87	10.7	0.0550252821676098	0.057824810055549	0.0606243379434881	0.056072435349595	0.0589252393757097	0.0617780434018244	0.0572319082687625	0.0601511878735323	0.0631387306340264	0.0497651614838301	8.76059813711069	0.00489490418414045	1.04050950331075	0.155151850120544	0.158756584275723	0.151888507985705	0.176304394569462	0.179975136377976	0.172981296161778	0.200827675205879	0.204598439008693	0.197445932164433	0.000362544906501451	0.000371731740914582	0.000379236277285276
108	0.493409446652229	0.15	0.0497702166153832	0.0472717396552731	0.0522686935754933	0.168576668450328	0.494957580635933	0.471547790600375	0.518367370671492	8.01	5.86	10.77	0.0554912955453564	0.058246137373507	0.0610009792016575	0.0565043592290839	0.0593094941740753	0.0621146291190668	0.0576828842147392	0.0605334171942104	0.0633802984227404	0.0497702166153832	8.87882678948947	0.00141002872728894	1.0409198915747	0.155151850120544	0.158756584275723	0.151888507985705	0.176304394569462	0.179975136377976	0.172981296161778	0.200827675205879	0.204598439008693	0.197445932164433	0.000362544906501451	0.000371731740914582	0.000379236277285276
108	0.493409446652229	0.15	0.0497710793598786	0.0472494087877675	0.0522927499319897	0.168143348849368	0.487723513907238	0.464620147691704	0.510826880122773	7.93	5.92	10.78	0.0551923244475152	0.057936778148743	0.0606812318499709	0.0562317777552779	0.0590279185616658	0.0618240593680536	0.0574270975928731	0.060287029439678	0.0631822030188231	0.0497710793598786	8.82178578861049	-0.00197530234259413	1.03578390569192	0.155151850120544	0.158756584275723	0.151888507985705	0.176304394569462	0.179975136377976	0.172981296161778	0.200827675205879	0.204598439008693	0.197445932164433	0.000362544906501451	0.000371731740914582	0.000379236277285276
108	0.493409446652229	0.15	0.049774316723701	0.0472250576689433	0.0523235757784587	0.16845507068614	0.496237429540162	0.472756920811268	0.519717938269055	8.05	5.95	10.86	0.0553688454869228	0.0581188605634518	0.0608688756399809	0.056363581141662	0.0591630019448887	0.0619624227481155	0.0575870611575254	0.0603405872858275	0.0632838623511957	0.049774316723701	8.87743972001167	-0.00470118674578495	1.03657106243107	0.155151850120544	0.158756584275723	0.151888507985705	0.176304394569462	0.179975136377976	0.172981296161778	0.200827675205879	0.204598439008693	0.197445932164433	0.000362544906501451	0.000371731740914582	0.000379236277285276
108	0.493409446652229	0.15	0.0497837155813758	0.0473058840411601	0.0522615471215915	0.17242188064393	0.494276691013794	0.471214763146464	0.517338618881123	7.99	5.86	10.77	0.0555878787395125	0.0583084294311512	0.06102898012279	0.056611020994069	0.059381645738386	0.0621522704827031	0.0578058324070283	0.0606571705209717	0.0634779948209942	0.0497837155813758	8.82962839500425	-0.000649736299349123	1.03655438141576	0.155151850120544	0.158756584275723	0.151888507985705	0.176304394569462	0.179975136377976	0.172981296161778	0.200827675205879	0.204598439008693	0.197445932164433	0.000362544906501451	0.000371731740914582	0.000379236277285276
108	0.493409446652229	0.15	0.0497845407930549	0.0472187035855103	0.0523503780005995	0.157217820160097	0.480341941140265	0.456656882544061	0.504026999736469	8.04	5.85	10.83	0.0535337633270094	0.0563103563659924	0.0590869494049754	0.0544986051236003	0.0573252408431206	0.060151876562641	0.0556648260932206	0.058524363626202	0.0613333057597628	0.0497845407930549	8.84348860117663	0.0050235343124241	1.0440414731268	0.155151850120544	0.158756584275723	0.151888507985705	0.176304394569462	0.179975136377976	0.172981296161778	0.200827675205879	0.204598439008693	0.197445932164433	0.000362544906501451	0.000371731740914582	0.000379236277285276
108	0.493409446652229	0.15	0.049786453368054	0.0472850105615144	0.0522878961745936	0.171442636037689	0.494157698739738	0.471021894192768	0.517293503286709	7.96	5.85	10.83	0.0557192170459463	0.0584560514287608	0.0611928858115754	0.056754241952353	0.0595419150206536	0.0623295880889541	0.0578940070210947	0.060793234955463	0.0635604762075238	0.049786453368054	8.82603692670487	0.00664723560779604	1.04398162659826	0.155151850120544	0.158756584275723	0.151888507985705	0.176304394569462	0.179975136377976	0.172981296161778	0.200827675205879	0.204598439008693	0.197445932164433	0.000362544906501451	0.000371731740914582	0.000379236277285276
108	0.493409446652229	0.15	0.0497906963641379	0.0472762056212692	0.0523051871070066	0.1694267043123	0.494122259363279	0.470822596512923	0.517421922213635	7.99	5.93	10.84	0.0555205284706106	0.0582680805299632	0.0610156325893158	0.0565411399881956	0.059339199190657	0.0621372583931184	0.0577723686853076	0.0606191963082779	0.0634810393547585	0.0497906963641379	8.8669225113112	0.00361491559473745	1.04439393639447	0.155151850120544	0.158756584275723	0.151888507985705	0.176304394569462	0.179975136377976	0.172981296161778	0.200827675205879	0.204598439008693	0.197445932164433	0.000362544906501451	0.000371731740914582	0.000379236277285276
108	0.493409446652229	0.15	0.0497907303222598	0.0472635941189262	0.0523178665255934	0.163469175261415	0.484735214265491	0.461382101457026	0.508088327073957	7.93	5.87	10.81	0.0547745834201126	0.0575470295588055	0.0603194756974985	0.0558041283616512	0.0586286854926978	0.0614532426237444	0.0569592466668694	0.059860346809819	0.0626848779249662	0.0497907303222598	8.81660305413423	0.00274344060196929	1.03980945101468	0.155151850120544	0.158756584275723	0.151888507985705	0.176304394569462	0.179975136377976	0.172981296161778	0.200827675205879	0.204598439008693	0.197445932164433	0.000362544906501451	0.000371731740914582	0.000379236277285276
108	0.493409446652229	0.15	0.0497967945887275	0.0473077613772651	0.0522858278001899	0.175564321115376	0.499093588575964	0.476060116045715	0.522127061106212	7.98	5.89	10.79	0.0562210155834586	0.0589411872055231	0.0616613588275875	0.0572595851384231	0.0600300064296128	0.0628004277208025	0.0584855838579187	0.0612313033212558	0.0641423001696466	0.0497967945887275	8.87001922109507	-0.00140749948562473	1.03844690812178	0.155151850120544	0.158756584275723	0.151888507985705	0.176304394569462	0.179975136377976	0.172981296161778	0.200827675205879	0.204598439008693	0.197445932164433	0.000362544906501451	0.000371731740914582	0.000379236277285276
108	0.493409446652229	0.15	0.0497998242730116	0.0472447824594855	0.0523548660865377	0.164026956830872	0.493612617013409	0.469880201539355	0.517345032487464	7.98	5.97	10.82	0.055452874433658	0.0582536535492256	0.0610544326647932	0.0564749062447238	0.0593273055040822	0.0621797047634406	0.0576836475320732	0.0606508778766283	0.0634779255191592	0.0497998242730116	8.85468864768444	-0.00251995070677162	1.03814130066466	0.155151850120544	0.158756584275723	0.151888507985705	0.176304394569462	0.179975136377976	0.172981296161778	0.200827675205879	0.204598439008693	0.197445932164433	0.000362544906501451	0.000371731740914582	0.000379236277285276
108	0.493409446652229	0.15	0.049800219718012	0.0472509475728325	0.0523494918631916	0.166347221987081	0.494189213577172	0.470628130288323	0.517750296866022	8.04	5.96	10.87	0.0551690965638252	0.0579310302338643	0.0606929639039034	0.0561632592185596	0.0589749637110451	0.0617866682035306	0.0573285917040036	0.0601760116264813	0.0630529551342231	0.049800219718012	8.86987700945915	-0.0097514294831753	1.03101476635596	0.155151850120544	0.158756584275723	0.151888507985705	0.176304394569462	0.179975136377976	0.172981296161778	0.200827675205879	0.204598439008693	0.197445932164433	0.000362544906501451	0.000371731740914582	0.000379236277285276
108	0.493409446652229	0.15	0.0498028960950433	0.0473005519582631	0.0523052402318234	0.167664505615294	0.491070877134878	0.467769049347088	0.514372704922668	7.94	5.94	10.87	0.0555033330937574	0.0582682212606943	0.0610331094276312	0.0565447573976765	0.0593615239217167	0.062178290445757	0.0577122592647366	0.060623999695062	0.0634722274832147	0.0498028960950433	8.87361481749874	0.00323708322753375	1.04376828008299	0.155151850120544	0.158756584275723	0.151888507985705	0.176304394569462	0.179975136377976	0.172981296161778	0.200827675205879	0.204598439008693	0.197445932164433	0.000362544906501451	0.000371731740914582	0.000379236277285276
108	0.493409446652229	0.15	0.0498052472830635	0.0473047459687069	0.0523057485974201	0.17050732042258	0.495850867576612	0.472559069874125	0.519142665279099	7.99	5.88	10.92	0.0556963621442565	0.0584415605385525	0.0611867589328485	0.0567184353295179	0.0595140103293768	0.0623095853292358	0.057854316903098	0.0606556201029889	0.0635700618867175	0.0498052472830635	8.89773600223712	0.0116896292291917	1.05275714990869	0.155151850120544	0.158756584275723	0.151888507985705	0.176304394569462	0.179975136377976	0.172981296161778	0.200827675205879	0.204598439008693	0.197445932164433	0.000362544906501451	0.000371731740914582	0.000379236277285276
108	0.493409446652229	0.15	0.0498055748438523	0.047276911938429	0.0523342377492756	0.166439182537629	0.492854514517374	0.469364852616702	0.516344176418047	8.04	5.89	10.84	0.0550091428676682	0.0577621103304077	0.0605150777931472	0.0559997013735587	0.0588022419653182	0.0616047825570776	0.0571689189633473	0.0600265845780086	0.0628982285087024	0.0498055748438523	8.86068876293507	-0.00313583970061628	1.03757533098622	0.155151850120544	0.158756584275723	0.151888507985705	0.176304394569462	0.179975136377976	0.172981296161778	0.200827675205879	0.204598439008693	0.197445932164433	0.000362544906501451	0.000371731740914582	0.000379236277285276
108	0.493409446652229	0.15	0.0498101182184204	0.0472942907715556	0.0523259456652851	0.167797592629095	0.493499252540792	0.470093355619044	0.516905149462539	8.06	5.92	10.88	0.0549789514301343	0.0577163474274568	0.0604537434247793	0.0559619525792482	0.058748292096608	0.0615346316139677	0.0572112140496755	0.0599228703412848	0.0628483387802918	0.0498101182184204	8.8976232353648	-0.00171537941314924	1.04069676183507	0.155151850120544	0.158756584275723	0.151888507985705	0.176304394569462	0.179975136377976	0.172981296161778	0.200827675205879	0.204598439008693	0.197445932164433	0.000362544906501451	0.000371731740914582	0.000379236277285276
108	0.493409446652229	0.15	0.0498156654440225	0.0472667201757065	0.0523646107123385	0.165658524363517	0.49422241247205	0.47060106726468	0.517843757679421	7.96	5.86	10.76	0.0557219443117615	0.058518851020589	0.0613157577294166	0.0567602488300121	0.0596092721853202	0.0624582955406283	0.0579760950789264	0.0608282125366145	0.0638084096200683	0.0498156654440225	8.795426629898	-0.00646982247919791	1.03074267959093	0.155151850120544	0.158756584275723	0.151888507985705	0.176304394569462	0.179975136377976	0.172981296161778	0.200827675205879	0.204598439008693	0.197445932164433	0.000362544906501451	0.000371731740914582	0.000379236277285276
108	0.493409446652229	0.15	0.0498208589033208	0.0473053948897421	0.0523363229168995	0.170481740376215	0.493047384087836	0.469885180913557	0.516209587262115	7.98	5.89	10.84	0.0554820149868615	0.0582169080114629	0.0609518010360644	0.0565063344432375	0.0592917195802265	0.0620771047172155	0.0576928044028023	0.0604854748340358	0.0633873269304157	0.0498208589033208	8.84010505025181	0.0024537237130796	1.04064685351817	0.155151850120544	0.158756584275723	0.151888507985705	0.176304394569462	0.179975136377976	0.172981296161778	0.200827675205879	0.204598439008693	0.197445932164433	0.000362544906501451	0.000371731740914582	0.000379236277285276
108	0.493409446652229	0.15	0.0498215743321061	0.0472638810521859	0.0523792676120262	0.165874042019301	0.494522327234668	0.470905058207191	0.518139596262146	7.98	5.88	10.76	0.0555639349822669	0.0583506291955281	0.0611373234087894	0.0565874079280744	0.059425432309662	0.0622634566912496	0.0578006186812771	0.060709881975913	0.0635737235332978	0.0498215743321061	8.82402297058052	0.00833721124896352	1.04675547236761	0.155151850120544	0.158756584275723	0.151888507985705	0.176304394569462	0.179975136377976	0.172981296161778	0.200827675205879	0.204598439008693	0.197445932164433	0.000362544906501451	0.000371731740914582	0.000379236277285276
108	0.493409446652229	0.15	0.0498221607583034	0.0472558085686781	0.0523885129479287	0.164946124724754	0.492430182934867	0.468833659462305	0.51602670640743	8.06	5.96	11.01	0.0548323447209424	0.0575920712959226	0.0603517978709028	0.055812768224986	0.0586218397771437	0.0614309113293014	0.0569306866634405	0.0597975648293187	0.0627170588617445	0.0498221607583034	8.92124317939694	-0.00285131806409611	1.040918836943	0.155151850120544	0.158756584275723	0.151888507985705	0.176304394569462	0.179975136377976	0.172981296161778	0.200827675205879	0.204598439008693	0.197445932164433	0.000362544906501451	0.000371731740914582	0.000379236277285276
108	0.493409446652229	0.15	0.0498235620969841	0.0473089194404019	0.0523382047535664	0.170302084636445	0.498411164872538	0.474982100391488	0.521840229353588	7.99	5.91	10.78	0.0560191103621787	0.058782320486865	0.0615455306115513	0.057049382079048	0.0598634115977023	0.0626774411163565	0.0582915222345945	0.06121093240763	0.0640383459123205	0.0498235620969841	8.85167090133129	-0.000250662395138309	1.04015939654962	0.155151850120544	0.158756584275723	0.151888507985705	0.176304394569462	0.179975136377976	0.172981296161778	0.200827675205879	0.204598439008693	0.197445932164433	0.000362544906501451	0.000371731740914582	0.000379236277285276
108	0.493409446652229	0.15	0.049825242157898	0.0472653657386709	0.0523851185771252	0.163375818222566	0.489584810589034	0.465990003983326	0.513179617194742	8.1	5.95	10.89	0.05423844001195	0.0569847339061063	0.0597310278002625	0.0551924652731573	0.0579870650136681	0.0607816647541789	0.0563227405050028	0.0592429129552812	0.0620864562473797	0.049825242157898	8.89356031723487	-0.00151800780751661	1.0411790640435	0.155151850120544	0.158756584275723	0.151888507985705	0.176304394569462	0.179975136377976	0.172981296161778	0.200827675205879	0.204598439008693	0.197445932164433	0.000362544906501451	0.000371731740914582	0.000379236277285276
108	0.493409446652229	0.15	0.0498255785317333	0.0472957670427099	0.0523553900207568	0.161620325321209	0.478642643256342	0.455425919273098	0.501859367239586	8.01	5.89	10.87	0.0535994769088404	0.056331873569586	0.0590642702303316	0.0545783322242946	0.0573606290174584	0.0601429258106223	0.0556747352048659	0.058563027162908	0.0613304938229248	0.0498255785317333	8.85058105507263	-0.00382189437552214	1.03571845887337	0.155151850120544	0.158756584275723	0.151888507985705	0.176304394569462	0.179975136377976	0.172981296161778	0.200827675205879	0.204598439008693	0.197445932164433	0.000362544906501451	0.000371731740914582	0.000379236277285276
108	0.493409446652229	0.15	0.0498258656320007	0.0473133484786476	0.0523383827853538	0.170885142690287	0.492732820093485	0.469618354616935	0.515847285570034	8.02	5.87	10.79	0.0551994416052862	0.0579163404972619	0.0606332393892376	0.0562032234297837	0.0589695281426781	0.0617358328555725	0.0573688246335776	0.0602521262079108	0.063018569540382	0.0498258656320007	8.82425942826384	-0.0014002912003865	1.03653721132662	0.155151850120544	0.158756584275723	0.151888507985705	0.176304394569462	0.179975136377976	0.172981296161778	0.200827675205879	0.204598439008693	0.197445932164433	0.000362544906501451	0.000371731740914582	0.000379236277285276
108	0.493409446652229	0.15	0.0498268063485706	0.0473307815148444	0.0523228311822968	0.169920153102709	0.492591712420506	0.469404862110638	0.515778562730374	8.04	5.96	10.86	0.0550249354305709	0.0577429621152584	0.0604609887999459	0.056016453768568	0.0587834577629051	0.0615504617572423	0.0572165842651926	0.0600464784481005	0.0628730315779047	0.0498268063485706	8.88540339386579	0.00403296173015363	1.04605343494113	0.155151850120544	0.158756584275723	0.151888507985705	0.176304394569462	0.179975136377976	0.172981296161778	0.200827675205879	0.204598439008693	0.197445932164433	0.000362544906501451	0.000371731740914582	0.000379236277285276
108	0.493409446652229	0.15	0.0498301098808377	0.0473123889181563	0.0523478308435191	0.164342516537155	0.489880897269066	0.466354964077284	0.513406830460848	8.07	5.99	10.87	0.0544889163093403	0.0572376864598253	0.0599864566103102	0.0554599539464063	0.0582577094585493	0.0610554649706922	0.056665647564134	0.0595546364606719	0.0624020060299698	0.0498301098808377	8.92623092801667	0.00124151162512724	1.04626764378084	0.155151850120544	0.158756584275723	0.151888507985705	0.176304394569462	0.179975136377976	0.172981296161778	0.200827675205879	0.204598439008693	0.197445932164433	0.000362544906501451	0.000371731740914582	0.000379236277285276
108	0.493409446652229	0.15	0.0498312042009035	0.0472893488533358	0.0523730595484711	0.169071009256471	0.492840152713823	0.469571532319732	0.516108773107914	8.08	5.91	10.96	0.054788383954578	0.0575033060069155	0.0602182280592531	0.0557601364311735	0.0585232116144796	0.0612862867977857	0.0569013835582835	0.0596838910562156	0.0625395987797673	0.0498312042009035	8.90512506767218	-0.0071087512438111	1.03475857965877	0.155151850120544	0.158756584275723	0.151888507985705	0.176304394569462	0.179975136377976	0.172981296161778	0.200827675205879	0.204598439008693	0.197445932164433	0.000362544906501451	0.000371731740914582	0.000379236277285276
108	0.493409446652229	0.15	0.0498354882740425	0.04727338351962	0.0523975930284649	0.161626517266429	0.484651989274575	0.461144317037845	0.508159661511304	7.96	5.84	10.82	0.0545814490118618	0.0573638378783635	0.0601462267448651	0.0555972257466473	0.0584313956839869	0.0612655656213265	0.056657806125804	0.0596552649381919	0.0624933928680021	0.0498354882740425	8.80748399164296	-0.00752261508730911	1.02971890192998	0.155151850120544	0.158756584275723	0.151888507985705	0.176304394569462	0.179975136377976	0.172981296161778	0.200827675205879	0.204598439008693	0.197445932164433	0.000362544906501451	0.000371731740914582	0.000379236277285276
108	0.493409446652229	0.15	0.0498412894382499	0.0472846934131436	0.0523978854633561	0.166554157439259	0.495519581081676	0.47191268207289	0.519126480090461	8.01	5.94	10.88	0.0554986827794604	0.0582749417130844	0.0610512006467084	0.0565097109003515	0.0593365453740099	0.0621633798476684	0.0577075578581343	0.0605530548642946	0.0634759048497874	0.0498412894382499	8.8786791750663	-0.0007665416323067	1.04117630844015	0.155151850120544	0.158756584275723	0.151888507985705	0.176304394569462	0.179975136377976	0.172981296161778	0.200827675205879	0.204598439008693	0.197445932164433	0.000362544906501451	0.000371731740914582	0.000379236277285276
108	0.493409446652229	0.15	0.0498500874116362	0.0472796944506546	0.0524204803726178	0.168032473214386	0.499765275316805	0.476082105835532	0.523448444798078	7.98	5.86	10.74	0.0562327406256047	0.0590300932467359	0.0618274458678671	0.0572720866305715	0.0601211425341483	0.0629701984377251	0.058495739087084	0.0614235949327224	0.064298351741052	0.0498500874116362	8.79934474264776	-0.0045573402904629	1.03358558766416	0.155151850120544	0.158756584275723	0.151888507985705	0.176304394569462	0.179975136377976	0.172981296161778	0.200827675205879	0.204598439008693	0.197445932164433	0.000362544906501451	0.000371731740914582	0.000379236277285276
108	0.493409446652229	0.15	0.0498527320844075	0.0473071181400151	0.0523983460288	0.16576526902053	0.49500150116969	0.471352051134665	0.518650951204715	7.94	5.89	10.78	0.0558802232104775	0.0586839376391745	0.0614876520678716	0.0569257477921614	0.0597819199990636	0.0626380922059657	0.0581944687835971	0.0610667196738859	0.0640098925017202	0.0498527320844075	8.82455156812839	0.00397304371425791	1.04185467072385	0.155151850120544	0.158756584275723	0.151888507985705	0.176304394569462	0.179975136377976	0.172981296161778	0.200827675205879	0.204598439008693	0.197445932164433	0.000362544906501451	0.000371731740914582	0.000379236277285276
108	0.493409446652229	0.15	0.0498550935934308	0.0473691472154081	0.0523410399714536	0.177287340277839	0.498983014711917	0.476090781677422	0.521875247746412	7.98	5.92	10.83	0.056204870553481	0.0589074118416164	0.0616099531297519	0.0572419301724615	0.0599943371823922	0.0627467441923228	0.0584427572499407	0.0612839068453467	0.0640924029556832	0.0498550935934308	8.83069646564012	-0.00325274007290836	1.0351202849932	0.155151850120544	0.158756584275723	0.151888507985705	0.176304394569462	0.179975136377976	0.172981296161778	0.200827675205879	0.204598439008693	0.197445932164433	0.000362544906501451	0.000371731740914582	0.000379236277285276
108	0.493409446652229	0.15	0.0498562018102763	0.0473008302126336	0.052411573407919	0.164524075594285	0.4879539903677	0.464536072317917	0.511371908417483	8.08	5.94	10.94	0.0542288388480491	0.0569625910359941	0.0596963432239392	0.0551923614002109	0.0579746861178479	0.0607570108354849	0.0563362779320413	0.0591590910655213	0.062017053229679	0.0498562018102763	8.87408907096805	0.00893471775011908	1.05058343160155	0.155151850120544	0.158756584275723	0.151888507985705	0.176304394569462	0.179975136377976	0.172981296161778	0.200827675205879	0.204598439008693	0.197445932164433	0.000362544906501451	0.000371731740914582	0.000379236277285276
108	0.493409446652229	0.15	0.0498564883601445	0.0472942990308026	0.0524186776894863	0.161661552663135	0.486341059770767	0.46275450963615	0.509927609905385	7.92	5.85	10.73	0.0550466920292087	0.0578524163047272	0.0606581405802456	0.0560880986193749	0.0589469032825244	0.0618057079456738	0.0573047597734257	0.0601425440605226	0.0630688186429874	0.0498564883601445	8.77881065996702	0.00803861250753981	1.04429903373654	0.155151850120544	0.158756584275723	0.151888507985705	0.176304394569462	0.179975136377976	0.172981296161778	0.200827675205879	0.204598439008693	0.197445932164433	0.000362544906501451	0.000371731740914582	0.000379236277285276
108	0.493409446652229	0.15	0.049856650877468	0.0473099667857331	0.052403334969203	0.163895821325422	0.49150341751059	0.467861104313799	0.51514573070738	8.03	5.94	10.91	0.0549002989639299	0.0576745626305075	0.0604488262970852	0.0558930016265531	0.0587174292991672	0.0615418569717814	0.0570583442500491	0.0599461218169381	0.0628385248536914	0.049856650877468	8.91065830836945	0.00766537800306789	1.05083733201013	0.155151850120544	0.158756584275723	0.151888507985705	0.176304394569462	0.179975136377976	0.172981296161778	0.200827675205879	0.204598439008693	0.197445932164433	0.000362544906501451	0.000371731740914582	0.000379236277285276
108	0.493409446652229	0.15	0.0498592573137575	0.0473081905854344	0.0524103240420806	0.160957560286734	0.483741374743823	0.460219784706032	0.507262964781614	7.95	5.86	10.77	0.054545087854112	0.0573328584752713	0.0601206290964306	0.0555646856605495	0.0584045673868882	0.0612444491132269	0.0567354107342224	0.0596014626357827	0.0624672723172337	0.0498592573137575	8.80338711073134	-0.00791231554258617	1.0289585490735	0.155151850120544	0.158756584275723	0.151888507985705	0.176304394569462	0.179975136377976	0.172981296161778	0.200827675205879	0.204598439008693	0.197445932164433	0.000362544906501451	0.000371731740914582	0.000379236277285276
108	0.493409446652229	0.15	0.0498594077038193	0.0473238638404437	0.052394951567195	0.16734008877767	0.488138017271257	0.464948397324757	0.511327637217756	8.02	5.95	10.81	0.0546034685333445	0.0573268539462949	0.0600502393592452	0.055593544104371	0.0583663102149268	0.0611390763254826	0.0568589469457009	0.0596472553988519	0.0624732206261796	0.0498594077038193	8.83894917096047	0.00692023278328609	1.04644958422627	0.155151850120544	0.158756584275723	0.151888507985705	0.176304394569462	0.179975136377976	0.172981296161778	0.200827675205879	0.204598439008693	0.197445932164433	0.000362544906501451	0.000371731740914582	0.000379236277285276
108	0.493409446652229	0.15	0.0498624431878621	0.0473426463778521	0.0523822399978721	0.168051748776245	0.488005186213288	0.464880904912641	0.511129467513936	7.97	5.9	10.86	0.0549390514835279	0.0576718505025252	0.0604046495215225	0.055956287314611	0.0587396860619656	0.0615230848093202	0.0571364085569243	0.0599242450685096	0.0628227428653189	0.0498624431878621	8.83842024734285	0.00595842288793364	1.04478064752221	0.155151850120544	0.158756584275723	0.151888507985705	0.176304394569462	0.179975136377976	0.172981296161778	0.200827675205879	0.204598439008693	0.197445932164433	0.000362544906501451	0.000371731740914582	0.000379236277285276
108	0.493409446652229	0.15	0.0498641084164	0.0473318708955491	0.0523963459372508	0.168169020245581	0.49145546789926	0.468177455907296	0.514733479891223	8.01	5.83	10.82	0.055058461404151	0.0577959950223409	0.0605335286405309	0.056061412261267	0.058848813086399	0.0616362139115309	0.0572284523416214	0.0600519946402073	0.0628368152967595	0.0498641084164	8.82551971659186	0.00607813795682159	1.04366053074188	0.155151850120544	0.158756584275723	0.151888507985705	0.176304394569462	0.179975136377976	0.172981296161778	0.200827675205879	0.204598439008693	0.197445932164433	0.000362544906501451	0.000371731740914582	0.000379236277285276
108	0.493409446652229	0.15	0.0498664179532672	0.0473545776090771	0.0523782582974573	0.168758970504289	0.492024482061894	0.468768540212711	0.515280423911076	8.04	5.93	10.92	0.054977294972331	0.0577047578142737	0.0604322206562164	0.0559695951990832	0.0587462867634991	0.061522978327915	0.0570943151582922	0.0599596189092949	0.0627393960952758	0.0498664179532672	8.88707203939613	0.002912193490297	1.04443490752962	0.155151850120544	0.158756584275723	0.151888507985705	0.176304394569462	0.179975136377976	0.172981296161778	0.200827675205879	0.204598439008693	0.197445932164433	0.000362544906501451	0.000371731740914582	0.000379236277285276
108	0.493409446652229	0.15	0.0498670513911256	0.0473508539070928	0.0523832488751584	0.171093789158972	0.497610680306241	0.47428456406251	0.520936796549973	8.06	5.98	10.93	0.0554410687799243	0.0581677542194841	0.0608944396590439	0.0564306306651282	0.0592059844302327	0.0619813381953373	0.0576764183776503	0.0604277779547431	0.063292711041745	0.0498670513911256	8.91989727725776	0.00733344141235963	1.04988378081351	0.155151850120544	0.158756584275723	0.151888507985705	0.176304394569462	0.179975136377976	0.172981296161778	0.200827675205879	0.204598439008693	0.197445932164433	0.000362544906501451	0.000371731740914582	0.000379236277285276
108	0.493409446652229	0.15	0.0498726589697174	0.0473080572071084	0.0524372607323263	0.160229448719921	0.482189092949413	0.458679576227141	0.505698609671684	7.96	5.88	10.79	0.0542654240335066	0.0570467859250706	0.0598281478166345	0.0552738266491635	0.0581068739860455	0.0609399213229274	0.0564333290247362	0.0593403565254647	0.0622396440847608	0.0498726589697174	8.80964986326305	-0.00256337110705579	1.03519691164265	0.155151850120544	0.158756584275723	0.151888507985705	0.176304394569462	0.179975136377976	0.172981296161778	0.200827675205879	0.204598439008693	0.197445932164433	0.000362544906501451	0.000371731740914582	0.000379236277285276
108	0.493409446652229	0.15	0.049873755624705	0.0473781738314522	0.0523693374179578	0.174662512736802	0.500387057008551	0.477221690835658	0.523552423181444	7.93	5.88	10.79	0.0566628972076706	0.0594134359770509	0.0621639747464311	0.057728419874095	0.0605306814029543	0.0633329429318135	0.059033077902859	0.0617670954573896	0.0646876352441402	0.049873755624705	8.84720692086398	0.000606348840487908	1.03907159991105	0.155151850120544	0.158756584275723	0.151888507985705	0.176304394569462	0.179975136377976	0.172981296161778	0.200827675205879	0.204598439008693	0.197445932164433	0.000362544906501451	0.000371731740914582	0.000379236277285276
108	0.493409446652229	0.15	0.0498775272772239	0.0472991647459912	0.0524558898084565	0.164421822993204	0.490691274549335	0.467133225686738	0.514249323411932	7.95	5.88	10.83	0.0553761590103324	0.0581688403869793	0.0609615217636263	0.0564120117722207	0.0592569323573785	0.0621018529425363	0.0575986377853495	0.0605269034400351	0.0633913928940688	0.0498775272772239	8.79422059759111	-0.00393122154010986	1.0322605853294	0.155151850120544	0.158756584275723	0.151888507985705	0.176304394569462	0.179975136377976	0.172981296161778	0.200827675205879	0.204598439008693	0.197445932164433	0.000362544906501451	0.000371731740914582	0.000379236277285276
108	0.493409446652229	0.15	0.0498777590618116	0.0473473049815915	0.0524082131420317	0.16398495205388	0.484298469755819	0.461010302400946	0.507586637110693	7.97	5.87	10.76	0.0544807751356473	0.0572328989002887	0.0599850226649301	0.055489473286132	0.0582925519453098	0.0610956306044877	0.0566688606268143	0.0595151305795525	0.062461546483894	0.0498777590618116	8.81638543727077	0.00586496277494067	1.04356278916414	0.155151850120544	0.158756584275723	0.151888507985705	0.176304394569462	0.179975136377976	0.172981296161778	0.200827675205879	0.204598439008693	0.197445932164433	0.000362544906501451	0.000371731740914582	0.000379236277285276
108	0.493409446652229	0.15	0.0498797998583431	0.0473296102752663	0.0524299894414198	0.165276843620607	0.496785854529975	0.473009152525206	0.520562556534744	8.1	5.89	10.81	0.0550699122122758	0.0578381057770511	0.0606062993418263	0.0560394373397772	0.0588563659235678	0.0616732945073584	0.0572299103921047	0.0600714986458911	0.0629586415485526	0.0498797998583431	8.87248315204993	-0.00826494616291199	1.03321644701086	0.155151850120544	0.158756584275723	0.151888507985705	0.176304394569462	0.179975136377976	0.172981296161778	0.200827675205879	0.204598439008693	0.197445932164433	0.000362544906501451	0.000371731740914582	0.000379236277285276
108	0.493409446652229	0.15	0.049885495809298	0.0473272310711824	0.0524437605474135	0.165948525199109	0.491719938361225	0.468242824019695	0.515197052702755	7.97	5.94	10.83	0.0553690066913944	0.0581451400016961	0.0609212733119978	0.0563962082266521	0.059223844147689	0.0620514800687259	0.0576256665180833	0.0605185706885891	0.063326917791733	0.049885495809298	8.84241576713877	-0.000782168029180382	1.03820884230039	0.155151850120544	0.158756584275723	0.151888507985705	0.176304394569462	0.179975136377976	0.172981296161778	0.200827675205879	0.204598439008693	0.197445932164433	0.000362544906501451	0.000371731740914582	0.000379236277285276
108	0.493409446652229	0.15	0.0498861606971363	0.0473748451490911	0.0523974762451816	0.16540962138544	0.483699062868813	0.460559842778132	0.506838282959495	8.06	5.92	11	0.0538554743717195	0.056561254508907	0.0592670346460945	0.0548178723983822	0.0575720048617722	0.0603261373251622	0.0558924439821553	0.0587441166388089	0.0615108368077925	0.0498861606971363	8.91341960420172	0.00142920864048931	1.0436790691652	0.155151850120544	0.158756584275723	0.151888507985705	0.176304394569462	0.179975136377976	0.172981296161778	0.200827675205879	0.204598439008693	0.197445932164433	0.000362544906501451	0.000371731740914582	0.000379236277285276
108	0.493409446652229	0.15	0.0498884895339664	0.0473818522497437	0.0523951268181891	0.173614538291575	0.499442271367807	0.476236246455747	0.522648296279866	7.99	5.9	10.87	0.0561635745243371	0.058900311425952	0.061637048327567	0.057196291954643	0.0599833510788799	0.0627704102031169	0.0583676675119931	0.0612356810378514	0.0640858639106995	0.0498884895339664	8.86122171150631	-0.00333869930493094	1.03664988768313	0.155151850120544	0.158756584275723	0.151888507985705	0.176304394569462	0.179975136377976	0.172981296161778	0.200827675205879	0.204598439008693	0.197445932164433	0.000362544906501451	0.000371731740914582	0.000379236277285276
108	0.493409446652229	0.15	0.0498888905096756	0.0473685725026149	0.0524092085167362	0.167694291174851	0.487482415881464	0.4643533325789	0.510611499184028	8.01	5.91	10.94	0.0546389597448182	0.057360484417603	0.0600820090903879	0.0556361148670173	0.0584073070715475	0.0611784992760777	0.0567442193658936	0.0595315357133585	0.0623860643104307	0.0498888905096756	8.87786662864104	0.00335870227147587	1.04456296627431	0.155151850120544	0.158756584275723	0.151888507985705	0.176304394569462	0.179975136377976	0.172981296161778	0.200827675205879	0.204598439008693	0.197445932164433	0.000362544906501451	0.000371731740914582	0.000379236277285276
108	0.493409446652229	0.15	0.0498941232452954	0.0473787788001899	0.052409467690401	0.166150969789824	0.486711126607167	0.463490137417132	0.509932115797201	8.01	5.9	10.8	0.0545250223807058	0.0572567416840429	0.05998846098738	0.0555193428800684	0.0583008779264023	0.0610824129727362	0.056659982958277	0.0595457013274312	0.062363607025913	0.0498941232452954	8.8170943693909	0.00869555414706275	1.04637902365746	0.155151850120544	0.158756584275723	0.151888507985705	0.176304394569462	0.179975136377976	0.172981296161778	0.200827675205879	0.204598439008693	0.197445932164433	0.000362544906501451	0.000371731740914582	0.000379236277285276
108	0.493409446652229	0.15	0.0499037612931276	0.0473793246068512	0.0524281979794039	0.173031000390562	0.500749908192317	0.477435698319059	0.524064118065576	8.05	5.94	10.85	0.0559324372120003	0.0586637381693326	0.0613950391266648	0.0569382475823668	0.0597186644188635	0.0624990812553601	0.0581160022034054	0.0609738787151627	0.0638595973606414	0.0499037612931276	8.88822420216829	0.0026028203646108	1.04430990726679	0.155151850120544	0.158756584275723	0.151888507985705	0.176304394569462	0.179975136377976	0.172981296161778	0.200827675205879	0.204598439008693	0.197445932164433	0.000362544906501451	0.000371731740914582	0.000379236277285276
108	0.493409446652229	0.15	0.0499038716517771	0.0473897971586914	0.0524179461448629	0.17358809635302	0.500256179160928	0.477010194792558	0.523502163529297	7.94	5.83	10.76	0.0565601473539833	0.0593164748195528	0.0620728022851222	0.0576189559340813	0.0604268819775654	0.0632348080210494	0.0588020148941722	0.0618980859057046	0.0645421899364072	0.0499038716517771	8.8130713449329	-0.00105898200540846	1.03594704726738	0.155151850120544	0.158756584275723	0.151888507985705	0.176304394569462	0.179975136377976	0.172981296161778	0.200827675205879	0.204598439008693	0.197445932164433	0.000362544906501451	0.000371731740914582	0.000379236277285276
108	0.493409446652229	0.15	0.0499056336549304	0.0474091049191673	0.0524021623906936	0.172930706410836	0.494541153170738	0.471507941649624	0.517574364691851	8.01	5.93	10.79	0.0554891110181387	0.0581997598074842	0.0609104085968297	0.056502287845952	0.0592624304277067	0.0620225730094614	0.0577041357569228	0.0605549207745923	0.0633992859147869	0.0499056336549304	8.85355689653917	0.00106011619480468	1.04122293837161	0.155151850120544	0.158756584275723	0.151888507985705	0.176304394569462	0.179975136377976	0.172981296161778	0.200827675205879	0.204598439008693	0.197445932164433	0.000362544906501451	0.000371731740914582	0.000379236277285276
108	0.493409446652229	0.15	0.0499100189256713	0.0473559573737638	0.0524640804775787	0.163432208425861	0.486944851234203	0.463482113217587	0.510407589250819	7.94	5.87	10.75	0.0549507261779158	0.0577324829175334	0.060514239657151	0.0559790758152245	0.0588128904389365	0.0616467050626484	0.0570791765879547	0.0600987443442136	0.0629360331035513	0.0499100189256713	8.80405730322008	0.000577946325875277	1.03804925850901	0.155151850120544	0.158756584275723	0.151888507985705	0.176304394569462	0.179975136377976	0.172981296161778	0.200827675205879	0.204598439008693	0.197445932164433	0.000362544906501451	0.000371731740914582	0.000379236277285276
108	0.493409446652229	0.15	0.0499102971357922	0.0473925676028575	0.0524280266687269	0.167378510916246	0.493165736409533	0.469740497913086	0.51659097490598	8.07	5.88	10.9	0.0548864847880712	0.0576235896408661	0.0603606944936609	0.0558647288299053	0.0586506172133719	0.0614365055968384	0.0569872087631664	0.0598581963915832	0.0626622201795271	0.0499102971357922	8.90339859602843	0.00543396586281688	1.04740060351348	0.155151850120544	0.158756584275723	0.151888507985705	0.176304394569462	0.179975136377976	0.172981296161778	0.200827675205879	0.204598439008693	0.197445932164433	0.000362544906501451	0.000371731740914582	0.000379236277285276
108	0.493409446652229	0.15	0.0499113280848308	0.0473458560741583	0.0524768000955033	0.167150151944347	0.495288434040535	0.471743074752359	0.518833793328711	8.04	5.94	10.85	0.0552872303575722	0.0580466936597109	0.0608061569618496	0.0562827576255508	0.0590919090915657	0.0619010605575805	0.057433461642806	0.0603253948880933	0.0632065264950153	0.0499113280848308	8.88243555804937	-0.0100002161211718	1.03212655439885	0.155151850120544	0.158756584275723	0.151888507985705	0.176304394569462	0.179975136377976	0.172981296161778	0.200827675205879	0.204598439008693	0.197445932164433	0.000362544906501451	0.000371731740914582	0.000379236277285276
108	0.493409446652229	0.15	0.0499145993231727	0.0473800439750672	0.0524491546712783	0.167581990994563	0.49995611552721	0.476225657880853	0.523686573173567	7.96	5.92	10.81	0.0563857341672422	0.0591954510616839	0.0620051679561257	0.0574362725584848	0.0602983380746077	0.0631604035907306	0.0586883794638197	0.0615451736402974	0.0645395132042229	0.0499145993231727	8.86216581852734	0.00338342444521032	1.04274505421532	0.155151850120544	0.158756584275723	0.151888507985705	0.176304394569462	0.179975136377976	0.172981296161778	0.200827675205879	0.204598439008693	0.197445932164433	0.000362544906501451	0.000371731740914582	0.000379236277285276
108	0.493409446652229	0.15	0.0499203858826757	0.047380897384083	0.0524598743812685	0.168106309335016	0.490769213477412	0.467518494479268	0.514019932475556	7.97	5.89	10.81	0.055269060184509	0.0580177116342721	0.0607663630840353	0.0562935298942952	0.0590931304671959	0.0618927310400967	0.0574475380350718	0.0603119217401911	0.0632146896764879	0.0499203858826757	8.82809731273028	0.000627627187476535	1.03905094848642	0.155151850120544	0.158756584275723	0.151888507985705	0.176304394569462	0.179975136377976	0.172981296161778	0.200827675205879	0.204598439008693	0.197445932164433	0.000362544906501451	0.000371731740914582	0.000379236277285276
108	0.493409446652229	0.15	0.0499230219660621	0.0474212930827819	0.0524247508493422	0.17188083791002	0.490735316589642	0.467795118294273	0.513675514885011	8.1	5.94	10.93	0.054428242784028	0.0570973486243943	0.0597664544647606	0.0553843814519666	0.0581003753631626	0.0608163692743586	0.0565687784700671	0.0592939553830547	0.0620861896848509	0.0499230219660621	8.91595521145517	0.00610615107322317	1.04893109918475	0.155151850120544	0.158756584275723	0.151888507985705	0.176304394569462	0.179975136377976	0.172981296161778	0.200827675205879	0.204598439008693	0.197445932164433	0.000362544906501451	0.000371731740914582	0.000379236277285276
108	0.493409446652229	0.15	0.0499277958464007	0.0473825130205627	0.0524730786722386	0.164453298479558	0.493574605344473	0.469880842073367	0.517268368615579	7.95	5.85	10.78	0.0556893289829629	0.0584974659817534	0.0613056029805439	0.0567302675424474	0.0595908939164152	0.062451520290383	0.057856116620006	0.0607821827347777	0.0637058794783649	0.0499277958464007	8.80390500947965	0.00721586778258667	1.04393188493628	0.155151850120544	0.158756584275723	0.151888507985705	0.176304394569462	0.179975136377976	0.172981296161778	0.200827675205879	0.204598439008693	0.197445932164433	0.000362544906501451	0.000371731740914582	0.000379236277285276
108	0.493409446652229	0.15	0.0499288165885099	0.0474275619743753	0.0524300712026446	0.16704469446049	0.48989872741993	0.466600762589251	0.51319669225061	8.01	5.91	10.9	0.0548930257761688	0.0576339038169288	0.0603747818576888	0.0558941835622571	0.0586850506745326	0.0614759177868081	0.0570456410401575	0.0598630388828553	0.0628424594862735	0.0499288165885099	8.87021952812831	-0.00383425885374055	1.03690467121665	0.155151850120544	0.158756584275723	0.151888507985705	0.176304394569462	0.179975136377976	0.172981296161778	0.200827675205879	0.204598439008693	0.197445932164433	0.000362544906501451	0.000371731740914582	0.000379236277285276
108	0.493409446652229	0.15	0.0499288489096137	0.0474077641065579	0.0524499337126695	0.169336101896799	0.491696813665479	0.468504052771586	0.514889574559373	8.04	5.89	10.91	0.0549380992207921	0.0576577474109306	0.0603773956010692	0.0559291943996546	0.0586979056307006	0.0614666168617466	0.0570416865512441	0.0598942235864115	0.0627197410139387	0.0499288489096137	8.89885121940322	0.000887179515339574	1.04246896990474	0.155151850120544	0.158756584275723	0.151888507985705	0.176304394569462	0.179975136377976	0.172981296161778	0.200827675205879	0.204598439008693	0.197445932164433	0.000362544906501451	0.000371731740914582	0.000379236277285276
108	0.493409446652229	0.15	0.0499288741780732	0.0474080764887885	0.0524496718673579	0.169320924609918	0.490072305090085	0.466954923169382	0.513189687010789	8.04	5.91	10.87	0.0547168402266629	0.0574256886191984	0.0601345370117339	0.0557015355572015	0.058459132933637	0.0612167303100724	0.0568906930521164	0.0596550806185462	0.0624806528730459	0.0499288741780732	8.87104218929529	0.0104585451146972	1.05127427057555	0.155151850120544	0.158756584275723	0.151888507985705	0.176304394569462	0.179975136377976	0.172981296161778	0.200827675205879	0.204598439008693	0.197445932164433	0.000362544906501451	0.000371731740914582	0.000379236277285276
108	0.493409446652229	0.15	0.0499339207881328	0.0474475799254296	0.052420261650836	0.165311213798326	0.481948540423597	0.458884841008885	0.505012239838308	7.96	5.86	10.85	0.0543136888427952	0.0570435122791508	0.0597733357155065	0.0553244624069734	0.0581050876471309	0.0608857128872883	0.0564020897272599	0.0592574980835138	0.0621268602849339	0.0499339207881328	8.86067820994102	0.00519132664589067	1.04418154182586	0.155151850120544	0.158756584275723	0.151888507985705	0.176304394569462	0.179975136377976	0.172981296161778	0.200827675205879	0.204598439008693	0.197445932164433	0.000362544906501451	0.000371731740914582	0.000379236277285276
108	0.493409446652229	0.15	0.0499384632910848	0.0474549288379915	0.0524219977441781	0.172690877553919	0.494827918401792	0.471762009579665	0.517893827223919	7.92	5.89	10.85	0.0560618352295619	0.0588028723490162	0.0615439094684705	0.0571189686119827	0.0599116922634522	0.0627044159149218	0.0583599261073686	0.0611874836697097	0.0639610857028817	0.0499384632910848	8.8530534995204	-0.00494154762306603	1.03480334717978	0.155151850120544	0.158756584275723	0.151888507985705	0.176304394569462	0.179975136377976	0.172981296161778	0.200827675205879	0.204598439008693	0.197445932164433	0.000362544906501451	0.000371731740914582	0.000379236277285276
108	0.493409446652229	0.15	0.0499386411345293	0.0473616328596415	0.052515649409417	0.161964870402569	0.490481494318231	0.466720725310288	0.514242263326174	8.04	5.96	10.84	0.0547126594267217	0.0574980828972229	0.060283506367724	0.0556986946601916	0.0585343172200959	0.0613699397800002	0.0568962134582972	0.0597648778232269	0.0626803954656224	0.0499386411345293	8.86891657781775	0.00306108721036516	1.04449671646745	0.155151850120544	0.158756584275723	0.151888507985705	0.176304394569462	0.179975136377976	0.172981296161778	0.200827675205879	0.204598439008693	0.197445932164433	0.000362544906501451	0.000371731740914582	0.000379236277285276
108	0.493409446652229	0.15	0.0499393217249265	0.0474175779775853	0.0524610654722678	0.164156847364512	0.483529629709187	0.460292999167158	0.506766260251217	8.03	5.94	10.87	0.0540060148588635	0.0567323605052092	0.0594587061515549	0.0549821684709047	0.0577577925570187	0.0605334166431328	0.056106899684994	0.05898856333406	0.0618341549393448	0.0499393217249265	8.86295087222876	-0.00181962706198006	1.03791736037339	0.155151850120544	0.158756584275723	0.151888507985705	0.176304394569462	0.179975136377976	0.172981296161778	0.200827675205879	0.204598439008693	0.197445932164433	0.000362544906501451	0.000371731740914582	0.000379236277285276
108	0.493409446652229	0.15	0.0499404971097703	0.0474112400802918	0.0524697541392487	0.163870915791811	0.483955006984588	0.460673671982597	0.507236341986579	8.01	5.9	10.92	0.0541700664745458	0.0569076908307337	0.0596453151869215	0.0551564718354883	0.0579439467367638	0.0607314216380393	0.0562551795312174	0.0591439903688296	0.0619218473729218	0.0499404971097703	8.88231874729118	-0.00100224497428866	1.04029231220342	0.155151850120544	0.158756584275723	0.151888507985705	0.176304394569462	0.179975136377976	0.172981296161778	0.200827675205879	0.204598439008693	0.197445932164433	0.000362544906501451	0.000371731740914582	0.000379236277285276
108	0.493409446652229	0.15	0.0499422415038536	0.0473709534242717	0.0525135295834355	0.165796869552189	0.492456733024098	0.46893155102353	0.515981915024667	7.99	5.94	10.8	0.0553183541685174	0.0580935445922494	0.0608687350159813	0.0563365245402744	0.0591627941529644	0.0619890637656545	0.057550809519664	0.0604100978009398	0.0633161387854673	0.0499422415038536	8.81876848214335	0.0106297166210316	1.04914709808257	0.155151850120544	0.158756584275723	0.151888507985705	0.176304394569462	0.179975136377976	0.172981296161778	0.200827675205879	0.204598439008693	0.197445932164433	0.000362544906501451	0.000371731740914582	0.000379236277285276
108	0.493409446652229	0.15	0.0499455117995143	0.0473661697046687	0.0525248538943599	0.162665047918532	0.486127618261508	0.462638324983726	0.50961691153929	7.93	5.9	10.8	0.0549313224087598	0.057720321660478	0.0605093209121962	0.0559642823163553	0.0588057275002485	0.0616471726841418	0.057164278980781	0.0600160768951582	0.0628887255195194	0.0499455117995143	8.80524508343053	-0.00562503802320955	1.03196310044073	0.155151850120544	0.158756584275723	0.151888507985705	0.176304394569462	0.179975136377976	0.172981296161778	0.200827675205879	0.204598439008693	0.197445932164433	0.000362544906501451	0.000371731740914582	0.000379236277285276
108	0.493409446652229	0.15	0.04994619633219	0.0473701873156842	0.0525222053486958	0.157152745972379	0.483545377290844	0.459696504625961	0.507394249955726	8.06	5.94	10.87	0.0537613060395856	0.0565504213126702	0.0593395365857547	0.0547224330463565	0.0575614112080395	0.0604003893697225	0.0559055078699316	0.0587979497008632	0.0616957502490989	0.04994619633219	8.87275257499167	0.00229788234998876	1.04470827835983	0.155151850120544	0.158756584275723	0.151888507985705	0.176304394569462	0.179975136377976	0.172981296161778	0.200827675205879	0.204598439008693	0.197445932164433	0.000362544906501451	0.000371731740914582	0.000379236277285276
108	0.493409446652229	0.15	0.0499468848844198	0.0474198905783129	0.0524738791905268	0.16780642212525	0.488482771120452	0.46531553048384	0.511650011757063	7.98	5.85	10.79	0.0549549075902771	0.0576910156393312	0.0604271236883853	0.0559702594319564	0.0587569200607247	0.0615435806894929	0.0571506839547566	0.0599431800849061	0.0628146338446639	0.0499468848844198	8.80629437654598	0.00135995912913672	1.03862649832163	0.155151850120544	0.158756584275723	0.151888507985705	0.176304394569462	0.179975136377976	0.172981296161778	0.200827675205879	0.204598439008693	0.197445932164433	0.000362544906501451	0.000371731740914582	0.000379236277285276
108	0.493409446652229	0.15	0.0499486494824866	0.047434940504124	0.0524623584608492	0.167479969352651	0.491333907030171	0.468004171629951	0.514663642430391	8	5.87	10.92	0.0551071752627523	0.0578542358563704	0.0606012964499886	0.0561152367601519	0.0589125486323421	0.0617098605045324	0.0572164647446949	0.0600853593267857	0.062901263050503	0.0499486494824866	8.8677565809432	-0.00980466817726709	1.03017596290492	0.155151850120544	0.158756584275723	0.151888507985705	0.176304394569462	0.179975136377976	0.172981296161778	0.200827675205879	0.204598439008693	0.197445932164433	0.000362544906501451	0.000371731740914582	0.000379236277285276
108	0.493409446652229	0.15	0.0499488595698558	0.0474172915587097	0.0524804275810019	0.170901265737745	0.502338111623181	0.478774395449692	0.52590182779667	7.97	5.91	10.79	0.0565952884164805	0.059380724157567	0.0621661598986536	0.0576440697726337	0.060481123115746	0.0633181764588583	0.0588431674545973	0.0616928320319856	0.0646820492513828	0.0499488595698558	8.83184701775733	0.0124914998634054	1.05165189077194	0.155151850120544	0.158756584275723	0.151888507985705	0.176304394569462	0.179975136377976	0.172981296161778	0.200827675205879	0.204598439008693	0.197445932164433	0.000362544906501451	0.000371731740914582	0.000379236277285276
108	0.493409446652229	0.15	0.0499512665012926	0.0473744266704991	0.0525281063320861	0.160701261492629	0.481911396824669	0.458456528065324	0.505366265584015	7.95	5.85	10.68	0.054306385176317	0.0570847274162676	0.0598630696562181	0.0553196923279183	0.0581498758762564	0.0609800594245945	0.0565347319253192	0.0594098738236653	0.0622955740630903	0.0499512665012926	8.74995936038237	-0.00823682512095038	1.0266162420721	0.155151850120544	0.158756584275723	0.151888507985705	0.176304394569462	0.179975136377976	0.172981296161778	0.200827675205879	0.204598439008693	0.197445932164433	0.000362544906501451	0.000371731740914582	0.000379236277285276
108	0.493409446652229	0.15	0.0499536205984219	0.0474452265953094	0.0524620146015344	0.172839203855667	0.496502981325212	0.473370997967038	0.519634964683385	8	5.85	10.8	0.0557827685426504	0.0585086771410714	0.0612345857394923	0.0568058590913238	0.0595817625429306	0.0623576659945374	0.0579847208273065	0.0608655047573848	0.0635963413842521	0.0499536205984219	8.83993654311306	0.0124513259894972	1.05130933488249	0.155151850120544	0.158756584275723	0.151888507985705	0.176304394569462	0.179975136377976	0.172981296161778	0.200827675205879	0.204598439008693	0.197445932164433	0.000362544906501451	0.000371731740914582	0.000379236277285276
108	0.493409446652229	0.15	0.0499559016990678	0.0473814181115036	0.052530385286632	0.160834268127191	0.484133526554081	0.460582117070726	0.507684936037435	8	5.93	10.82	0.0542231808391026	0.0569958293812421	0.0597684779233816	0.0552144572814997	0.058037793760797	0.0608611302400943	0.0564386478716186	0.059249834142065	0.0621166194154006	0.0499559016990678	8.82838603693527	-0.0136146432470827	1.02593460277543	0.155151850120544	0.158756584275723	0.151888507985705	0.176304394569462	0.179975136377976	0.172981296161778	0.200827675205879	0.204598439008693	0.197445932164433	0.000362544906501451	0.000371731740914582	0.000379236277285276
108	0.493409446652229	0.15	0.0499611872712984	0.0474759594337579	0.0524464151088388	0.172741539320387	0.493191083729028	0.470205549583801	0.516176617874255	7.96	5.93	10.86	0.0556733236967284	0.0583948591697617	0.061116394642795	0.0567106122225543	0.0594828545212513	0.0622550968199482	0.0579210632166734	0.0606797474824816	0.0635280199925322	0.0499611872712984	8.85226360346316	0.00630805379762708	1.04569836457672	0.155151850120544	0.158756584275723	0.151888507985705	0.176304394569462	0.179975136377976	0.172981296161778	0.200827675205879	0.204598439008693	0.197445932164433	0.000362544906501451	0.000371731740914582	0.000379236277285276
108	0.493409446652229	0.15	0.0499616814040506	0.0473864522923615	0.0525369105157397	0.158185947521738	0.48129356855747	0.457647912855109	0.50493922425983	8.02	5.89	10.74	0.0537481162941674	0.0565251626148062	0.0593022089354449	0.0547228053935773	0.0575502117447419	0.0603776180959066	0.0558531864449122	0.0587651172473215	0.0616300460181263	0.0499616814040506	8.80747884429793	-0.000832898931168893	1.03810083554568	0.155151850120544	0.158756584275723	0.151888507985705	0.176304394569462	0.179975136377976	0.172981296161778	0.200827675205879	0.204598439008693	0.197445932164433	0.000362544906501451	0.000371731740914582	0.000379236277285276
108	0.493409446652229	0.15	0.0499632647271458	0.0474613772814317	0.0524651521728598	0.170046290102885	0.488145914385296	0.465178601797773	0.511113226972818	8.05	5.87	10.97	0.054450481755371	0.0571388711829665	0.0598272606105619	0.0554268477807714	0.0581634434319949	0.0609000390832183	0.0564842296452978	0.0592916254099691	0.0621029398590052	0.0499632647271458	8.89208875834273	-0.00152606677370013	1.03942873539987	0.155151850120544	0.158756584275723	0.151888507985705	0.176304394569462	0.179975136377976	0.172981296161778	0.200827675205879	0.204598439008693	0.197445932164433	0.000362544906501451	0.000371731740914582	0.000379236277285276
108	0.493409446652229	0.15	0.0499649030538782	0.0474171979810963	0.0525126081266601	0.167950054029109	0.493034158387876	0.46966307734507	0.516405239430681	8.03	5.94	10.89	0.0551099741168349	0.0578523222669859	0.0605946704171369	0.0561063600714004	0.0588982897578001	0.0616902194441998	0.0572452706699408	0.0601491539195081	0.0629588059643095	0.0499649030538782	8.87874305513795	-0.00135022995425425	1.03949768774684	0.155151850120544	0.158756584275723	0.151888507985705	0.176304394569462	0.179975136377976	0.172981296161778	0.200827675205879	0.204598439008693	0.197445932164433	0.000362544906501451	0.000371731740914582	0.000379236277285276
108	0.493409446652229	0.15	0.0499690580973066	0.0474021551357856	0.0525359610588276	0.161043035922455	0.486780869689263	0.463118973901225	0.510442765477301	7.94	5.89	10.77	0.0549088485682823	0.0577142776823591	0.0605197067964358	0.0559364869549534	0.0587944206602551	0.0616523543655568	0.0570783333018455	0.0600003544275466	0.062929510434651	0.0499690580973066	8.81533216813075	0.000121468843427749	1.03819414622642	0.155151850120544	0.158756584275723	0.151888507985705	0.176304394569462	0.179975136377976	0.172981296161778	0.200827675205879	0.204598439008693	0.197445932164433	0.000362544906501451	0.000371731740914582	0.000379236277285276
108	0.493409446652229	0.15	0.0499700976704478	0.0473906196476149	0.0525495756932806	0.158472458290762	0.482885452832184	0.459187078248876	0.506583827415491	8.05	5.96	10.83	0.0537940370809625	0.0565703156425339	0.0593465942041053	0.054761360518893	0.0575875620732078	0.0604137636275226	0.0559664320387128	0.0588707402655473	0.0616826612782062	0.0499700976704478	8.85301067209699	-0.00487613814796963	1.03606127982711	0.155151850120544	0.158756584275723	0.151888507985705	0.176304394569462	0.179975136377976	0.172981296161778	0.200827675205879	0.204598439008693	0.197445932164433	0.000362544906501451	0.000371731740914582	0.000379236277285276
108	0.493409446652229	0.15	0.0499730496983756	0.0474660601249266	0.0524800392718246	0.163276292268561	0.481935433662537	0.458700817695717	0.505170049629357	7.95	5.88	10.84	0.0543501905591039	0.0571031959095368	0.0598562012599697	0.0553652300747	0.0581696503178608	0.0609740705610216	0.0565130798545624	0.0593653987673406	0.0622641511599197	0.0499730496983756	8.82424052676045	-0.00799044904139699	1.02977999057501	0.155151850120544	0.158756584275723	0.151888507985705	0.176304394569462	0.179975136377976	0.172981296161778	0.200827675205879	0.204598439008693	0.197445932164433	0.000362544906501451	0.000371731740914582	0.000379236277285276
108	0.493409446652229	0.15	0.0499747863960034	0.0474877688334365	0.0524618039585702	0.173363612545274	0.490183978723086	0.467388193024273	0.512979764421899	7.98	5.88	10.93	0.0551484744624273	0.0578382146489036	0.0605279548353799	0.0561642646057044	0.0589035476235288	0.0616428306413532	0.0572684121658183	0.0601109231199643	0.0628623158182562	0.0499747863960034	8.8499029516269	-0.00527427160203942	1.03324838751699	0.155151850120544	0.158756584275723	0.151888507985705	0.176304394569462	0.179975136377976	0.172981296161778	0.200827675205879	0.204598439008693	0.197445932164433	0.000362544906501451	0.000371731740914582	0.000379236277285276
108	0.493409446652229	0.15	0.0499769041779547	0.047415214731776	0.0525385936241335	0.165572693360342	0.495114021023704	0.471442711170986	0.518785330876421	7.97	5.88	10.7	0.0557025179086613	0.0584993615754504	0.0612962052422396	0.0567331536245241	0.0595817458851453	0.0624303381457665	0.0579402531891524	0.0608474894226049	0.0638061106641515	0.0499769041779547	8.80295432165872	-0.00154394926486497	1.03619367787807	0.155151850120544	0.158756584275723	0.151888507985705	0.176304394569462	0.179975136377976	0.172981296161778	0.200827675205879	0.204598439008693	0.197445932164433	0.000362544906501451	0.000371731740914582	0.000379236277285276
108	0.493409446652229	0.15	0.049989642680696	0.0474831919611657	0.0524960934002262	0.168888783301525	0.489735277820605	0.466598241651663	0.512872313989547	8.03	5.94	10.78	0.0547805394849285	0.0574969220390727	0.0602133045932169	0.0557728089272192	0.0585383947828896	0.0613039806385601	0.0569244477136778	0.059792359342822	0.0626701911098279	0.049989642680696	8.86624686649625	0.00240180619486276	1.04405426161092	0.155151850120544	0.158756584275723	0.151888507985705	0.176304394569462	0.179975136377976	0.172981296161778	0.200827675205879	0.204598439008693	0.197445932164433	0.000362544906501451	0.000371731740914582	0.000379236277285276
108	0.493409446652229	0.15	0.0499905802143269	0.0474743041416839	0.0525068562869699	0.165826089836463	0.487083012571127	0.463816996566224	0.51034902857603	8.03	5.9	10.96	0.054461721105886	0.0571936332270133	0.0599255453481405	0.0554486855637171	0.0582301058551835	0.0610115261466498	0.0565238174782279	0.0594136765459552	0.0622436453492587	0.0499905802143269	8.89476346224123	-0.00310466836609538	1.0389729360564	0.155151850120544	0.158756584275723	0.151888507985705	0.176304394569462	0.179975136377976	0.172981296161778	0.200827675205879	0.204598439008693	0.197445932164433	0.000362544906501451	0.000371731740914582	0.000379236277285276
108	0.493409446652229	0.15	0.049991167706398	0.0474395160937472	0.0525428193190489	0.163044092138792	0.491272631516105	0.467567711481855	0.514977551550355	8.03	5.96	10.84	0.0548645109616255	0.0576460521440603	0.0604275933264952	0.0558564836641407	0.0586883162439749	0.0615201488238092	0.0570790359380793	0.0599968977376846	0.0628665291842252	0.049991167706398	8.88506336924873	-0.00271241924892788	1.03953729044904	0.155151850120544	0.158756584275723	0.151888507985705	0.176304394569462	0.179975136377976	0.172981296161778	0.200827675205879	0.204598439008693	0.197445932164433	0.000362544906501451	0.000371731740914582	0.000379236277285276
108	0.493409446652229	0.15	0.0499922051706726	0.047453866652515	0.0525305436888302	0.168226602037402	0.489218363057361	0.466051080536311	0.512385645578412	8.06	5.93	10.92	0.0544850150916011	0.0571934515495496	0.059901888007498	0.0554579001885443	0.0582146985210656	0.0609714968535868	0.0566151990879177	0.059389180626033	0.0622527151168923	0.0499922051706726	8.87017988608394	0.0099809031799515	1.05047302240738	0.155151850120544	0.158756584275723	0.151888507985705	0.176304394569462	0.179975136377976	0.172981296161778	0.200827675205879	0.204598439008693	0.197445932164433	0.000362544906501451	0.000371731740914582	0.000379236277285276
108	0.493409446652229	0.15	0.0500094275903237	0.0475015468606563	0.0525173083199911	0.170573645149261	0.493641910462177	0.470459310424744	0.516824510499609	8	5.88	10.79	0.0554372034190165	0.0581689561669779	0.0609007089149394	0.0564538063667776	0.0592356537754517	0.0620175011841257	0.0576639590218493	0.0604711661336864	0.0633286132015251	0.0500094275903237	8.83898909367183	0.00321035938910108	1.04178328320988	0.155151850120544	0.158756584275723	0.151888507985705	0.176304394569462	0.179975136377976	0.172981296161778	0.200827675205879	0.204598439008693	0.197445932164433	0.000362544906501451	0.000371731740914582	0.000379236277285276
108	0.493409446652229	0.15	0.050009514544451	0.0474814758853091	0.052537553203593	0.168209708568199	0.492422357874358	0.469101940142874	0.515742775605843	7.86	5.87	10.76	0.0561471001557331	0.0589383353180613	0.0617295704803896	0.0572308064388961	0.0600759157830577	0.0629210251272192	0.0584092322211887	0.061397635056619	0.0642079162198572	0.050009514544451	8.78657006490839	-0.00702610471682951	1.02834659484469	0.155151850120544	0.158756584275723	0.151888507985705	0.176304394569462	0.179975136377976	0.172981296161778	0.200827675205879	0.204598439008693	0.197445932164433	0.000362544906501451	0.000371731740914582	0.000379236277285276
108	0.493409446652229	0.15	0.0500171980218093	0.0475054550891284	0.0525289409544902	0.16840355211899	0.49024948056159	0.467048037425699	0.513450923697481	8.05	5.92	10.8	0.0546719126430185	0.0573878372817538	0.060103761920489	0.0556524076236882	0.0584170400969845	0.0611816725702809	0.0568355187542146	0.0597207830673142	0.0624618675002238	0.0500171980218093	8.86934370971267	-0.00406530279183851	1.0364438142622	0.155151850120544	0.158756584275723	0.151888507985705	0.176304394569462	0.179975136377976	0.172981296161778	0.200827675205879	0.204598439008693	0.197445932164433	0.000362544906501451	0.000371731740914582	0.000379236277285276
108	0.493409446652229	0.15	0.0500229626504615	0.0474984893406762	0.0525474359602468	0.171414094703043	0.501159568591194	0.477693588351849	0.524625548830538	7.99	5.85	10.93	0.0562985285328649	0.0590641092110868	0.0618296898893087	0.0573314687666177	0.0601477910827948	0.0629641133989719	0.0584411962320245	0.0613565480237582	0.0641891967881967	0.0500229626504615	8.88240202456188	-0.00138131709447099	1.03833859333484	0.155151850120544	0.158756584275723	0.151888507985705	0.176304394569462	0.179975136377976	0.172981296161778	0.200827675205879	0.204598439008693	0.197445932164433	0.000362544906501451	0.000371731740914582	0.000379236277285276
108	0.493409446652229	0.15	0.0500256251956298	0.0475140386556859	0.0525372117355737	0.163452420725194	0.482950314252673	0.459681767190677	0.506218861314668	8.04	5.91	10.85	0.0538665714705847	0.0565932335720461	0.0593198956735076	0.0548360859043042	0.057611823679065	0.0603875614538257	0.0559744683326159	0.058837610824412	0.0617101084189924	0.0500256251956298	8.86843069611062	0.00376251066102596	1.04522261028259	0.155151850120544	0.158756584275723	0.151888507985705	0.176304394569462	0.179975136377976	0.172981296161778	0.200827675205879	0.204598439008693	0.197445932164433	0.000362544906501451	0.000371731740914582	0.000379236277285276
108	0.493409446652229	0.15	0.0500297488313419	0.0475183418278237	0.0525411558348602	0.169494265030523	0.491011490651874	0.467864068226433	0.514158913077315	7.94	5.85	10.89	0.0554775828631545	0.0582223182102048	0.060967053557255	0.0565162435387929	0.0593123662845524	0.062108489030312	0.0576292566896795	0.0605345911775885	0.0633203732357347	0.0500297488313419	8.83277874772788	-0.00196785336079664	1.03577342639658	0.155151850120544	0.158756584275723	0.151888507985705	0.176304394569462	0.179975136377976	0.172981296161778	0.200827675205879	0.204598439008693	0.197445932164433	0.000362544906501451	0.000371731740914582	0.000379236277285276
108	0.493409446652229	0.15	0.0500300866929667	0.0475324851881585	0.0525276881977748	0.172552473841073	0.491945639267034	0.469002971348401	0.514888307185666	8.07	5.91	10.86	0.0547772785512385	0.0574568711936355	0.0601364638360324	0.0557521806818163	0.0584794635462405	0.0612067464106646	0.0569187144076749	0.0596799346954583	0.0623908687764923	0.0500300866929667	8.8811998107382	0.0023038808993631	1.04317236619162	0.155151850120544	0.158756584275723	0.151888507985705	0.176304394569462	0.179975136377976	0.172981296161778	0.200827675205879	0.204598439008693	0.197445932164433	0.000362544906501451	0.000371731740914582	0.000379236277285276
108	0.493409446652229	0.15	0.05003363354175	0.0475252264405323	0.0525420406429676	0.170650136320029	0.493700857288036	0.470521754666248	0.516879959909824	8	5.89	10.86	0.055392030569757	0.0581207833814444	0.0608495361931318	0.0564045946321786	0.0591832289341079	0.0619618632360373	0.0575891764850011	0.0603667310259595	0.063267129105414	0.05003363354175	8.8643272361176	0.00761475367269197	1.0473411669481	0.155151850120544	0.158756584275723	0.151888507985705	0.176304394569462	0.179975136377976	0.172981296161778	0.200827675205879	0.204598439008693	0.197445932164433	0.000362544906501451	0.000371731740914582	0.000379236277285276
108	0.493409446652229	0.15	0.0500343011759468	0.0475283889055822	0.0525402134463114	0.171501281309191	0.496932285329578	0.473671379807052	0.520193190852104	7.97	5.91	10.81	0.0559690719872938	0.0587175836162004	0.0614660952451069	0.0570048377749093	0.0598042134651805	0.0626035891554517	0.0581860267279808	0.0610648504601158	0.0638706572717456	0.0500343011759468	8.85374904753371	0.00259809648950099	1.04199101031546	0.155151850120544	0.158756584275723	0.151888507985705	0.176304394569462	0.179975136377976	0.172981296161778	0.200827675205879	0.204598439008693	0.197445932164433	0.000362544906501451	0.000371731740914582	0.000379236277285276
108	0.493409446652229	0.15	0.0500375467569884	0.0474679802442113	0.0526071132697654	0.157522307473116	0.476147873741886	0.452696559301404	0.499599188182368	7.96	5.88	10.88	0.053580572621851	0.0563562395241911	0.0591319064265311	0.0545776617569778	0.0574049814725602	0.0602323011881425	0.0556879448145383	0.0585362336947582	0.0614788537525896	0.0500375467569884	8.81588331105487	0.0041891166716385	1.04188853097353	0.155151850120544	0.158756584275723	0.151888507985705	0.176304394569462	0.179975136377976	0.172981296161778	0.200827675205879	0.204598439008693	0.197445932164433	0.000362544906501451	0.000371731740914582	0.000379236277285276
108	0.493409446652229	0.15	0.0500414197569718	0.0474816399858385	0.052601199528105	0.164965959764974	0.494749933887981	0.471043958257145	0.518455909518817	8.02	5.93	10.86	0.0553745651845839	0.0581613711075192	0.0609481770304545	0.0563819926713887	0.0592194988549544	0.0620570050385201	0.0575777977093136	0.060436268684046	0.0633326707584323	0.0500414197569718	8.8462000113892	-0.00979335911331105	1.03014185970293	0.155151850120544	0.158756584275723	0.151888507985705	0.176304394569462	0.179975136377976	0.172981296161778	0.200827675205879	0.204598439008693	0.197445932164433	0.000362544906501451	0.000371731740914582	0.000379236277285276
108	0.493409446652229	0.15	0.0500433518881143	0.0475536960270676	0.0525330077491611	0.172382586570337	0.492518048518609	0.469535010718774	0.515501086318444	7.95	5.93	10.97	0.0556164452054253	0.0583387871677254	0.0610611291300256	0.0566540590871858	0.059427190699931	0.0622003223126762	0.0578181543831608	0.0606110809760366	0.0635115332671492	0.0500433518881143	8.90312910742422	-0.00128601187346909	1.04067500786336	0.155151850120544	0.158756584275723	0.151888507985705	0.176304394569462	0.179975136377976	0.172981296161778	0.200827675205879	0.204598439008693	0.197445932164433	0.000362544906501451	0.000371731740914582	0.000379236277285276
108	0.493409446652229	0.15	0.0500473734138849	0.0475241769040112	0.0525705699237585	0.172024068757849	0.500938263740915	0.477532887734846	0.524343639746984	7.96	5.94	10.79	0.0565368169805262	0.0593078626898435	0.0620789083991608	0.0575899430419975	0.0604126057437432	0.0632352684454889	0.0588602793201062	0.0617458166359483	0.0645751378620648	0.0500473734138849	8.83212723145467	-0.00658379475046665	1.03260595250391	0.155151850120544	0.158756584275723	0.151888507985705	0.176304394569462	0.179975136377976	0.172981296161778	0.200827675205879	0.204598439008693	0.197445932164433	0.000362544906501451	0.000371731740914582	0.000379236277285276
108	0.493409446652229	0.15	0.0500487159549486	0.0474763300188361	0.0526211018910611	0.162894425454167	0.48518337570706	0.461759428228693	0.508607323185427	8.11	5.94	11.01	0.0537179214846289	0.0564429027077081	0.0591678839307873	0.0546610953536081	0.0574339215232533	0.0602067476928985	0.0557371542757536	0.0586076825777126	0.0613709305787777	0.0500487159549486	8.9144279612956	-0.00153317247638911	1.04200157183065	0.155151850120544	0.158756584275723	0.151888507985705	0.176304394569462	0.179975136377976	0.172981296161778	0.200827675205879	0.204598439008693	0.197445932164433	0.000362544906501451	0.000371731740914582	0.000379236277285276
108	0.493409446652229	0.15	0.0500494398846187	0.0475066942630929	0.0525921855061446	0.166413266657619	0.496242721868871	0.472589367284103	0.519896076453638	7.96	5.97	10.83	0.0559247750782524	0.0587238404541859	0.0615229058301194	0.0569648557901061	0.0598159777707315	0.0626670997513568	0.0582354865473917	0.0611279894591347	0.0640211383371793	0.0500494398846187	8.85825555126521	-8.72609939761962e-05	1.04088896662842	0.155151850120544	0.158756584275723	0.151888507985705	0.176304394569462	0.179975136377976	0.172981296161778	0.200827675205879	0.204598439008693	0.197445932164433	0.000362544906501451	0.000371731740914582	0.000379236277285276
108	0.493409446652229	0.15	0.050053678708553	0.0475406496969865	0.0525667077201195	0.171400594140885	0.494805843940727	0.471636265323598	0.517975422557857	8.07	5.92	10.87	0.0551215697096625	0.0578294690736169	0.0605373684375713	0.0561048268441933	0.0588610296469508	0.0616172324497082	0.057287366880075	0.0601059370141001	0.0629354960681126	0.050053678708553	8.87882557791187	-0.00883927845333046	1.03229952949829	0.155151850120544	0.158756584275723	0.151888507985705	0.176304394569462	0.179975136377976	0.172981296161778	0.200827675205879	0.204598439008693	0.197445932164433	0.000362544906501451	0.000371731740914582	0.000379236277285276
108	0.493409446652229	0.15	0.0500598014436621	0.047520890613038	0.0525987122742862	0.164313211330337	0.481027901557743	0.457924657694961	0.504131145420525	8.03	5.89	10.86	0.0537461364668068	0.0564577399513742	0.0591693434359416	0.0547186891492178	0.0574793599233787	0.0602400306975397	0.0558156587131727	0.0586459407508996	0.0614206757949432	0.0500598014436621	8.83517214196568	-0.00236881814892857	1.03693115390731	0.155151850120544	0.158756584275723	0.151888507985705	0.176304394569462	0.179975136377976	0.172981296161778	0.200827675205879	0.204598439008693	0.197445932164433	0.000362544906501451	0.000371731740914582	0.000379236277285276
108	0.493409446652229	0.15	0.0500606671850444	0.0475600297105303	0.0525613046595584	0.165328809723077	0.479540150339582	0.456593167799306	0.502487132879858	7.93	5.86	10.72	0.0541969099449116	0.0569206816391684	0.0596444533334252	0.0552150334299877	0.0579899729109823	0.0607649123919769	0.0563403565281987	0.0592393251805333	0.0620211115732216	0.0500606671850444	8.77153749158216	-0.00204890674704906	1.03194026851606	0.155151850120544	0.158756584275723	0.151888507985705	0.176304394569462	0.179975136377976	0.172981296161778	0.200827675205879	0.204598439008693	0.197445932164433	0.000362544906501451	0.000371731740914582	0.000379236277285276
108	0.493409446652229	0.15	0.0500629668448762	0.0475296016149082	0.0525963320748442	0.166439025846303	0.496215504748729	0.472565643227203	0.519865366270254	7.99	5.88	10.82	0.0557065692041091	0.0584944414635469	0.0612823137229846	0.056729406967717	0.0595684678224643	0.0624075286772115	0.0578790069297006	0.0608187374526096	0.0637187886756888	0.0500629668448762	8.86665446640627	-0.00595214847351942	1.03432604009988	0.155151850120544	0.158756584275723	0.151888507985705	0.176304394569462	0.179975136377976	0.172981296161778	0.200827675205879	0.204598439008693	0.197445932164433	0.000362544906501451	0.000371731740914582	0.000379236277285276
108	0.493409446652229	0.15	0.0500655377190424	0.0475484509021218	0.0525826245359631	0.168785468542737	0.490305513989149	0.467133009128498	0.513478018849799	7.94	5.83	10.81	0.0553952003983515	0.0581431234211375	0.0608910464439235	0.0564325837948896	0.0592319670470511	0.0620313502992127	0.0575402627723931	0.0604231366253543	0.0632611180819366	0.0500655377190424	8.82092308407693	0.0129986942160367	1.04950838798642	0.155151850120544	0.158756584275723	0.151888507985705	0.176304394569462	0.179975136377976	0.172981296161778	0.200827675205879	0.204598439008693	0.197445932164433	0.000362544906501451	0.000371731740914582	0.000379236277285276
108	0.493409446652229	0.15	0.0500664899826331	0.0475656275918412	0.0525673523734251	0.173171491368855	0.497801985568355	0.474636398266302	0.520967572870408	8.04	5.95	10.94	0.0556240053904829	0.0583388472308259	0.0610536890711689	0.0566254559340985	0.0593891755892942	0.06215289524449	0.0578462696071994	0.0605898292319011	0.0635510376157984	0.0500664899826331	8.90787460065992	6.78033348233461e-05	1.04234647671751	0.155151850120544	0.158756584275723	0.151888507985705	0.176304394569462	0.179975136377976	0.172981296161778	0.200827675205879	0.204598439008693	0.197445932164433	0.000362544906501451	0.000371731740914582	0.000379236277285276
108	0.493409446652229	0.15	0.0500734309440388	0.0475805823061323	0.0525662795819453	0.173517444139017	0.496014662098218	0.472960095784616	0.51906922841182	7.98	5.91	10.84	0.0558303122076592	0.058551775702302	0.0612732391969448	0.056860156346942	0.0596318198694801	0.0624034833920182	0.0581228474478848	0.0608531594134348	0.0637429847959124	0.0500734309440388	8.87855398936424	0.00778281690507858	1.04859509377761	0.155151850120544	0.158756584275723	0.151888507985705	0.176304394569462	0.179975136377976	0.172981296161778	0.200827675205879	0.204598439008693	0.197445932164433	0.000362544906501451	0.000371731740914582	0.000379236277285276
108	0.493409446652229	0.15	0.0500774794960734	0.0475051993550481	0.0526497596370986	0.164209849863929	0.490479717844874	0.466913643498413	0.514045792191336	7.95	5.85	10.81	0.0553260485174684	0.0581184658965999	0.0609108832757314	0.0563594818873807	0.0592040587353275	0.0620486355832743	0.0575013799424794	0.0603735817607912	0.06324995461594	0.0500774794960734	8.81229698869467	0.000791062429478016	1.03849145199177	0.155151850120544	0.158756584275723	0.151888507985705	0.176304394569462	0.179975136377976	0.172981296161778	0.200827675205879	0.204598439008693	0.197445932164433	0.000362544906501451	0.000371731740914582	0.000379236277285276
108	0.493409446652229	0.15	0.0500834849811167	0.0475921458650826	0.0525748240971508	0.166903229129587	0.48807307277445	0.464850123587508	0.511296021961391	8.01	5.88	10.85	0.0546665358139241	0.0573975626955247	0.0601285895771253	0.0556623091182221	0.0584430827712529	0.0612238564242838	0.0568612619014941	0.0595981500517154	0.0624505425882033	0.0500834849811167	8.85570186300274	-0.00233834542467734	1.03758643681546	0.155151850120544	0.158756584275723	0.151888507985705	0.176304394569462	0.179975136377976	0.172981296161778	0.200827675205879	0.204598439008693	0.197445932164433	0.000362544906501451	0.000371731740914582	0.000379236277285276
108	0.493409446652229	0.15	0.0500893519551734	0.0475308033172919	0.0526479005930549	0.165442274269442	0.493597129677664	0.469987197549594	0.517207061805734	7.97	5.9	10.93	0.0555625371651623	0.0583537360279662	0.0611449348907701	0.0565925469730741	0.0594354886530927	0.0622784303331113	0.0576917869645706	0.0605951147114012	0.0635657718294058	0.0500893519551734	8.86036933848591	0.00244498745840715	1.04311125432371	0.155151850120544	0.158756584275723	0.151888507985705	0.176304394569462	0.179975136377976	0.172981296161778	0.200827675205879	0.204598439008693	0.197445932164433	0.000362544906501451	0.000371731740914582	0.000379236277285276
108	0.493409446652229	0.15	0.0500919603544555	0.0475096328990687	0.0526742878098424	0.161042460649965	0.483901993115551	0.460379986352101	0.507423999879002	7.94	5.9	10.72	0.0545830695706287	0.0573718600690677	0.0601606505675067	0.0556045470901888	0.0584455275226738	0.0612865079551588	0.0568085581980993	0.0596973086901016	0.0626250499626202	0.0500919603544555	8.77883470782834	-0.010003444596332	1.0260466615417	0.155151850120544	0.158756584275723	0.151888507985705	0.176304394569462	0.179975136377976	0.172981296161778	0.200827675205879	0.204598439008693	0.197445932164433	0.000362544906501451	0.000371731740914582	0.000379236277285276
108	0.493409446652229	0.15	0.0500928415126752	0.0476008022743145	0.0525848807510358	0.172047750536266	0.495490947151974	0.472342010959785	0.518639883344163	8.06	5.97	10.94	0.0552697017001815	0.057978405919438	0.0606871101386944	0.0562595869242795	0.0590168042746116	0.0617740216249437	0.0573819336524593	0.0602655177434371	0.0630259061364695	0.0500928415126752	8.95926795312424	0.00371478639896013	1.04905646181986	0.155151850120544	0.158756584275723	0.151888507985705	0.176304394569462	0.179975136377976	0.172981296161778	0.200827675205879	0.204598439008693	0.197445932164433	0.000362544906501451	0.000371731740914582	0.000379236277285276
108	0.493409446652229	0.15	0.0500944360819799	0.0475881523269039	0.0526007198370559	0.174509446082456	0.500969509568159	0.47776485829244	0.524174160843877	7.98	5.88	10.81	0.0564139998149	0.0591539819840614	0.0618939641532228	0.0574556230249971	0.0602461959877915	0.0630367689505859	0.05868180757152	0.0614794477688065	0.0643409683308348	0.0500944360819799	8.8340205713982	-0.0094231469187424	1.02889046659628	0.155151850120544	0.158756584275723	0.151888507985705	0.176304394569462	0.179975136377976	0.172981296161778	0.200827675205879	0.204598439008693	0.197445932164433	0.000362544906501451	0.000371731740914582	0.000379236277285276
108	0.493409446652229	0.15	0.0500977604798526	0.0475281216096404	0.0526673993500648	0.16292751667039	0.486337056835952	0.462860259874938	0.509813853796966	8.09	5.95	10.83	0.0539465198162479	0.0566827484413227	0.0594189770663975	0.0548997849665045	0.0576843642803781	0.0604689435942518	0.0560764629986805	0.058857930702652	0.0617838178321074	0.0500977604798526	8.86851120739385	-0.00305227513246878	1.03869187616234	0.155151850120544	0.158756584275723	0.151888507985705	0.176304394569462	0.179975136377976	0.172981296161778	0.200827675205879	0.204598439008693	0.197445932164433	0.000362544906501451	0.000371731740914582	0.000379236277285276
108	0.493409446652229	0.15	0.0500986640191428	0.0475726743271928	0.0526246537110928	0.171268607919266	0.502371517354826	0.478836734937956	0.525906299771696	8.01	5.91	10.93	0.056321189396052	0.0590893707847818	0.0618575521735116	0.0573477026547008	0.0601663370776855	0.0629849715006702	0.0584448726504826	0.0613472911702956	0.0642701071318573	0.0500986640191428	8.88953064967878	0.00401878554389225	1.0454745884624	0.155151850120544	0.158756584275723	0.151888507985705	0.176304394569462	0.179975136377976	0.172981296161778	0.200827675205879	0.204598439008693	0.197445932164433	0.000362544906501451	0.000371731740914582	0.000379236277285276
108	0.493409446652229	0.15	0.05010041803747	0.047536399236123	0.052664436838817	0.165908690993881	0.499250545233401	0.47541045223013	0.523090638236673	8	5.93	10.7	0.0559727738234928	0.058779603432189	0.0615864330408851	0.0569962730678505	0.0598544274151169	0.0627125817623832	0.0582064258625905	0.0612028426297911	0.0641208860209003	0.05010041803747	8.84670227199571	0.0072861213983278	1.04687766231822	0.155151850120544	0.158756584275723	0.151888507985705	0.176304394569462	0.179975136377976	0.172981296161778	0.200827675205879	0.204598439008693	0.197445932164433	0.000362544906501451	0.000371731740914582	0.000379236277285276
108	0.493409446652229	0.15	0.050107188493478	0.0475953983521684	0.0526189786347876	0.165772928228771	0.494441473779993	0.470819434070994	0.518063513488992	8.09	5.99	11.01	0.0548490879108259	0.0576009864920483	0.0603528850732707	0.0558167866311657	0.0586172367715295	0.0614176869118933	0.057000648313442	0.0598734415405488	0.0627206723727113	0.050107188493478	8.94814234001945	-0.00350517839472044	1.04114966335904	0.155151850120544	0.158756584275723	0.151888507985705	0.176304394569462	0.179975136377976	0.172981296161778	0.200827675205879	0.204598439008693	0.197445932164433	0.000362544906501451	0.000371731740914582	0.000379236277285276
108	0.493409446652229	0.15	0.0501086015815798	0.0475976103859228	0.0526195927772367	0.171972875717296	0.491322071779186	0.468361867519507	0.514282276038865	7.98	5.84	10.83	0.0553148589460643	0.0580265238959102	0.060738188845756	0.0563368717968647	0.0590986382289996	0.0618604046611345	0.0574328698941598	0.0602761495970299	0.0631183598671668	0.0501086015815798	8.83880972888631	0.0009175507062213	1.0384776572091	0.155151850120544	0.158756584275723	0.151888507985705	0.176304394569462	0.179975136377976	0.172981296161778	0.200827675205879	0.204598439008693	0.197445932164433	0.000362544906501451	0.000371731740914582	0.000379236277285276
108	0.493409446652229	0.15	0.0501124255733397	0.0475657909493016	0.0526590601973779	0.16607593139333	0.494147634928028	0.47056546334891	0.517729806507145	8.06	5.94	10.85	0.0550662335239146	0.0578258524681843	0.060585471412454	0.0560527423469761	0.0588617997267913	0.0616708571066066	0.0572883222943859	0.0601091934779276	0.0629769988666008	0.0501124255733397	8.864019373168	0.00359120811064729	1.04443930548258	0.155151850120544	0.158756584275723	0.151888507985705	0.176304394569462	0.179975136377976	0.172981296161778	0.200827675205879	0.204598439008693	0.197445932164433	0.000362544906501451	0.000371731740914582	0.000379236277285276
108	0.493409446652229	0.15	0.0501134502857707	0.0475845328972171	0.0526423676743243	0.165712431809398	0.493840163445267	0.47024168965067	0.517438637239863	8.05	5.96	10.89	0.0550443787431761	0.0578067100249381	0.0605690413067001	0.0560314699027245	0.0588433370835234	0.0616552042643224	0.0571747333167877	0.0601546725263006	0.062991127012168	0.0501134502857707	8.92162353072237	0.00405166663525854	1.04733410133792	0.155151850120544	0.158756584275723	0.151888507985705	0.176304394569462	0.179975136377976	0.172981296161778	0.200827675205879	0.204598439008693	0.197445932164433	0.000362544906501451	0.000371731740914582	0.000379236277285276
108	0.493409446652229	0.15	0.050114435732437	0.0475889258762062	0.0526399455886678	0.174643132142984	0.499779993272799	0.476641175618475	0.522918810927122	8	5.87	10.85	0.0561486580407125	0.058874426661632	0.0616001952825515	0.0571772682917558	0.0599529713838325	0.0627286744759092	0.0583245385663758	0.061230389981938	0.0640384555766084	0.050114435732437	8.84509277440189	0.000692408297245345	1.03940970572478	0.155151850120544	0.158756584275723	0.151888507985705	0.176304394569462	0.179975136377976	0.172981296161778	0.200827675205879	0.204598439008693	0.197445932164433	0.000362544906501451	0.000371731740914582	0.000379236277285276
108	0.493409446652229	0.15	0.05011525873743	0.0475339004209222	0.0526966170539378	0.160608228820466	0.486796567394604	0.463095760471031	0.510497374318176	8.01	5.97	10.76	0.0544857477635376	0.0572742772601511	0.0600628067567645	0.0554797868988009	0.0583191903865633	0.0611585938743257	0.0567390045466026	0.0596607704667804	0.0624811902425789	0.05011525873743	8.86077583493685	0.00958538904792699	1.05061512908063	0.155151850120544	0.158756584275723	0.151888507985705	0.176304394569462	0.179975136377976	0.172981296161778	0.200827675205879	0.204598439008693	0.197445932164433	0.000362544906501451	0.000371731740914582	0.000379236277285276
108	0.493409446652229	0.15	0.0501199256372767	0.047608467984413	0.0526313832901404	0.171186902960148	0.500801855169069	0.477333852332806	0.524269858005333	8.07	5.98	10.9	0.0557909117877945	0.0585338584061307	0.0612768050244669	0.0567863177011676	0.0595782032093062	0.0623700887174448	0.0579090644285315	0.0609162868851854	0.0637390201241523	0.0501199256372767	8.92496800729576	0.00207453039791858	1.04537442096113	0.155151850120544	0.158756584275723	0.151888507985705	0.176304394569462	0.179975136377976	0.172981296161778	0.200827675205879	0.204598439008693	0.197445932164433	0.000362544906501451	0.000371731740914582	0.000379236277285276
108	0.493409446652229	0.15	0.0501264223363637	0.0475582693747182	0.0526945752980093	0.165882407285716	0.499415817211305	0.475565567150868	0.523266067271741	8.13	5.95	10.96	0.0551571897019946	0.0579233966309461	0.0606896035598977	0.0561155991272585	0.0589298715723696	0.0617441440174808	0.0572473525463919	0.0601629939987959	0.0629256361685708	0.0501264223363637	8.9358183033049	0.00347035939938869	1.04897757548217	0.155151850120544	0.158756584275723	0.151888507985705	0.176304394569462	0.179975136377976	0.172981296161778	0.200827675205879	0.204598439008693	0.197445932164433	0.000362544906501451	0.000371731740914582	0.000379236277285276
108	0.493409446652229	0.15	0.0501265867356786	0.0476086177254072	0.0526445557459501	0.167786109170656	0.492878059451827	0.469500663516264	0.516255455387391	8	5.94	10.81	0.0552757106016402	0.0580280010088068	0.0607802914159734	0.0562863859491082	0.0590889999438564	0.0618916139386046	0.0575113602676551	0.0603863282937368	0.0632509018552812	0.0501265867356786	8.85980053691474	0.000284160071143247	1.04073170219411	0.155151850120544	0.158756584275723	0.151888507985705	0.176304394569462	0.179975136377976	0.172981296161778	0.200827675205879	0.204598439008693	0.197445932164433	0.000362544906501451	0.000371731740914582	0.000379236277285276
108	0.493409446652229	0.15	0.0501296165715969	0.0476005724485717	0.0526586606946222	0.169429343558871	0.488979320865705	0.465922382500495	0.512036259230915	8.06	5.89	10.87	0.0544983592218846	0.0571953005082001	0.0598922417945156	0.0554732055642276	0.0582183887313266	0.0609635718984256	0.0565537485478489	0.0593941363221887	0.0622108603876767	0.0501296165715969	8.85610388427906	0.000510286231735378	1.04009509709898	0.155151850120544	0.158756584275723	0.151888507985705	0.176304394569462	0.179975136377976	0.172981296161778	0.200827675205879	0.204598439008693	0.197445932164433	0.000362544906501451	0.000371731740914582	0.000379236277285276
108	0.493409446652229	0.15	0.0501327657747305	0.0476039538494965	0.0526615776999645	0.171312763956438	0.503099745184045	0.479534512681097	0.526664977686992	8.01	6	10.8	0.0564002247202322	0.0591718383864098	0.0619434520525875	0.0574279930100968	0.0602501131530125	0.0630722332959282	0.0586736198090988	0.0615133082043029	0.0644077803388871	0.0501327657747305	8.87790803487127	-0.0035880077341934	1.03786008063549	0.155151850120544	0.158756584275723	0.151888507985705	0.176304394569462	0.179975136377976	0.172981296161778	0.200827675205879	0.204598439008693	0.197445932164433	0.000362544906501451	0.000371731740914582	0.000379236277285276
108	0.493409446652229	0.15	0.0501333095841158	0.0475555533562671	0.0527110658119645	0.164309612573455	0.492499913436937	0.46884537142241	0.516154455451464	7.99	5.95	10.71	0.05526625965741	0.0580545948756629	0.0608429300939158	0.0562809051280764	0.05912043200861	0.0619599588891435	0.0575286212939772	0.0604291221472692	0.063286884570272	0.0501333095841158	8.81554737971983	-0.00107952410818106	1.03773684236712	0.155151850120544	0.158756584275723	0.151888507985705	0.176304394569462	0.179975136377976	0.172981296161778	0.200827675205879	0.204598439008693	0.197445932164433	0.000362544906501451	0.000371731740914582	0.000379236277285276
108	0.493409446652229	0.15	0.0501353861062045	0.0476036730693523	0.0526670991430567	0.168299985083037	0.491987884899844	0.468695557163403	0.515280212636284	7.94	5.85	10.74	0.0555981203142601	0.0583611284548265	0.0611241365953928	0.056640389743795	0.0594551945800445	0.062269999416294	0.0578106338101036	0.0607105033996049	0.0635744038033013	0.0501353861062045	8.79331673469946	0.00653623263277017	1.04242569520437	0.155151850120544	0.158756584275723	0.151888507985705	0.176304394569462	0.179975136377976	0.172981296161778	0.200827675205879	0.204598439008693	0.197445932164433	0.000362544906501451	0.000371731740914582	0.000379236277285276
108	0.493409446652229	0.15	0.0501415804960299	0.0476100621160774	0.0526730988759823	0.166770056803025	0.490434630283482	0.467088135112668	0.513781125454295	8.07	5.97	10.82	0.0545944145321809	0.0573232105332215	0.0600520065342621	0.055568535032449	0.058346020558754	0.061123506085059	0.0568195563792753	0.0595862821498258	0.0625050441332859	0.0501415804960299	8.86971922970893	0.00135747218756821	1.04284120920622	0.155151850120544	0.158756584275723	0.151888507985705	0.176304394569462	0.179975136377976	0.172981296161778	0.200827675205879	0.204598439008693	0.197445932164433	0.000362544906501451	0.000371731740914582	0.000379236277285276
108	0.493409446652229	0.15	0.0501474725809762	0.0476093812030262	0.0526855639589262	0.167027813974274	0.490347897844826	0.467027157308435	0.513668638381218	7.98	5.92	10.73	0.0551377757276552	0.0578910497961462	0.0606443238646372	0.0561553243748206	0.0589594091672971	0.0617634939597735	0.0574048652923465	0.0602561043137939	0.0630628586580609	0.0501474725809762	8.83080552918418	0.00287430002627356	1.04224883672414	0.155151850120544	0.158756584275723	0.151888507985705	0.176304394569462	0.179975136377976	0.172981296161778	0.200827675205879	0.204598439008693	0.197445932164433	0.000362544906501451	0.000371731740914582	0.000379236277285276
108	0.493409446652229	0.15	0.0501492032912084	0.0475962850708136	0.0527021215116033	0.160841185697833	0.487897586163513	0.464163676518511	0.511631495808516	7.98	5.87	10.8	0.0548309899161782	0.0576346426495793	0.0604382953829804	0.0558447956288166	0.0587002869148633	0.0615557782009099	0.0570084868223717	0.0598974227015759	0.062788457638453	0.0501492032912084	8.8200428591939	-0.00945480858269127	1.02868861242669	0.155151850120544	0.158756584275723	0.151888507985705	0.176304394569462	0.179975136377976	0.172981296161778	0.200827675205879	0.204598439008693	0.197445932164433	0.000362544906501451	0.000371731740914582	0.000379236277285276
108	0.493409446652229	0.15	0.0501515264632426	0.0476321416052741	0.052670911321211	0.167879759084071	0.491564149731208	0.468256888484421	0.514871410977994	7.98	5.9	10.76	0.0553054394503365	0.0580582410798212	0.0608110427093059	0.0563274609535853	0.0591311332114832	0.0619348054693812	0.0575020454915602	0.0603513412891061	0.0632652391198743	0.0501515264632426	8.83650627555497	0.00455347254853984	1.04310542586423	0.155151850120544	0.158756584275723	0.151888507985705	0.176304394569462	0.179975136377976	0.172981296161778	0.200827675205879	0.204598439008693	0.197445932164433	0.000362544906501451	0.000371731740914582	0.000379236277285276
108	0.493409446652229	0.15	0.0501521077593003	0.0475915682614562	0.0527126472571444	0.165553391964205	0.492777755171332	0.469216495926714	0.51633901441595	8.02	5.95	10.83	0.0551614151263228	0.0579312930257014	0.0607011709250801	0.0561650673677478	0.058985342708088	0.0618056180484282	0.0573422888238334	0.060246656722984	0.0630682725177141	0.0501521077593003	8.85929542775431	0.00151133236126976	1.04221768717405	0.155151850120544	0.158756584275723	0.151888507985705	0.176304394569462	0.179975136377976	0.172981296161778	0.200827675205879	0.204598439008693	0.197445932164433	0.000362544906501451	0.000371731740914582	0.000379236277285276
108	0.493409446652229	0.15	0.0501531720473806	0.0476421487399923	0.0526641953547689	0.169210709218454	0.496206002018888	0.472790110202674	0.519621893835102	8.07	5.96	10.84	0.0552489452132666	0.0579852615958559	0.0607215779784452	0.056234021095247	0.0590191253644385	0.06180422963363	0.0574280312138824	0.0603174343342175	0.0631053501861135	0.0501531720473806	8.88598820418385	0.000370694271824316	1.04233446625844	0.155151850120544	0.158756584275723	0.151888507985705	0.176304394569462	0.179975136377976	0.172981296161778	0.200827675205879	0.204598439008693	0.197445932164433	0.000362544906501451	0.000371731740914582	0.000379236277285276
108	0.493409446652229	0.15	0.0501552795124859	0.0476215971175159	0.0526889619074559	0.166132971062405	0.490971596951172	0.467545819040105	0.514397374862239	8.03	5.88	10.94	0.0548515039989386	0.057599767588174	0.0603480311774094	0.0558426059885953	0.0586405274597995	0.0614384489310038	0.0569834798425295	0.0598450301892626	0.0626742504416142	0.0501552795124859	8.87076207177842	-0.00629751855997845	1.03397829175524	0.155151850120544	0.158756584275723	0.151888507985705	0.176304394569462	0.179975136377976	0.172981296161778	0.200827675205879	0.204598439008693	0.197445932164433	0.000362544906501451	0.000371731740914582	0.000379236277285276
108	0.493409446652229	0.15	0.0501568792683011	0.0476609295649886	0.0526528289716136	0.168590987547337	0.493092440109308	0.469772056037934	0.516412824180682	8.04	5.98	10.86	0.0550956217032922	0.0578306738253967	0.0605657259475011	0.0560900962388775	0.0588745159804923	0.061658935722107	0.0572991457475104	0.0601636091084117	0.0630113504946087	0.0501568792683011	8.8952607753517	-0.00217633470902567	1.03996288025612	0.155151850120544	0.158756584275723	0.151888507985705	0.176304394569462	0.179975136377976	0.172981296161778	0.200827675205879	0.204598439008693	0.197445932164433	0.000362544906501451	0.000371731740914582	0.000379236277285276
108	0.493409446652229	0.15	0.0501569764634709	0.04759443475452	0.0527195181724218	0.167421015564864	0.492454254053306	0.469066377248774	0.515842130857838	8.03	5.91	10.87	0.0550452754277132	0.0577898595267183	0.0605344436257233	0.0560408155059537	0.05883503771554	0.0616292599251264	0.057249093357086	0.0600750782761224	0.0629814358137082	0.0501569764634709	8.8665505499796	-0.000190990720209387	1.04057459999887	0.155151850120544	0.158756584275723	0.151888507985705	0.176304394569462	0.179975136377976	0.172981296161778	0.200827675205879	0.204598439008693	0.197445932164433	0.000362544906501451	0.000371731740914582	0.000379236277285276
108	0.493409446652229	0.15	0.0501575332040768	0.0476412740832111	0.0526737923249424	0.171085507737923	0.500682264933852	0.47721147908582	0.524153050781885	8.11	6	10.94	0.0554750228544306	0.0582034617927088	0.0609319007309869	0.0564466069663075	0.059222831516673	0.0619990560670384	0.0576317085853588	0.0605295737324922	0.0632891099853624	0.0501575332040768	8.93953043453959	0.000236103014570638	1.04532841545192	0.155151850120544	0.158756584275723	0.151888507985705	0.176304394569462	0.179975136377976	0.172981296161778	0.200827675205879	0.204598439008693	0.197445932164433	0.000362544906501451	0.000371731740914582	0.000379236277285276
108	0.493409446652229	0.15	0.0501593489143412	0.0476361761417274	0.0526825216869549	0.168852192453135	0.496724571994375	0.473254274641155	0.520194869347595	8.03	5.92	10.92	0.0555764560559199	0.0583326825061926	0.0610889089564654	0.0565840243930735	0.0593902196016731	0.0621964148102727	0.0577194737860736	0.0606402263230166	0.0635033395008119	0.0501593489143412	8.90897662199777	-0.00441635887309878	1.03837371750018	0.155151850120544	0.158756584275723	0.151888507985705	0.176304394569462	0.179975136377976	0.172981296161778	0.200827675205879	0.204598439008693	0.197445932164433	0.000362544906501451	0.000371731740914582	0.000379236277285276
108	0.493409446652229	0.15	0.0501608293727167	0.0476651381341146	0.0526565206113188	0.167503848137642	0.48835757415889	0.465171147741434	0.511544000576346	8.04	5.93	10.81	0.0545629722784572	0.0572826601782652	0.0600023480780731	0.0555482557319582	0.0583170550231451	0.061085854314332	0.0566778726080388	0.0595374191549467	0.0623796867768759	0.0501608293727167	8.86266071787272	0.00287197905497262	1.0429789939925	0.155151850120544	0.158756584275723	0.151888507985705	0.176304394569462	0.179975136377976	0.172981296161778	0.200827675205879	0.204598439008693	0.197445932164433	0.000362544906501451	0.000371731740914582	0.000379236277285276
108	0.493409446652229	0.15	0.0501611752503573	0.0476473314316678	0.0526750190690468	0.172066296701331	0.499367256902031	0.476038741286262	0.522695772517801	8.09	5.97	10.88	0.0555114893560328	0.0582318575403485	0.0609522257246643	0.0564941633795035	0.0592626879937765	0.0620312126080496	0.0576767756815797	0.0605611360952025	0.0633140390958105	0.0501611752503573	8.9068569640962	-0.00252399708359999	1.04137985370598	0.155151850120544	0.158756584275723	0.151888507985705	0.176304394569462	0.179975136377976	0.172981296161778	0.200827675205879	0.204598439008693	0.197445932164433	0.000362544906501451	0.000371731740914582	0.000379236277285276
108	0.493409446652229	0.15	0.0501620902497843	0.0475701813795499	0.0527539991200186	0.157358335863368	0.478721394538929	0.455128751747532	0.502314037330327	8	5.88	10.92	0.0535895839456336	0.0563675229497382	0.0591454619538429	0.0545697916622498	0.0573985419816815	0.0602272923011133	0.0557285242317675	0.0585630728244724	0.061401767758889	0.0501620902497843	8.82701287413846	-0.00368616187774036	1.03497336772502	0.155151850120544	0.158756584275723	0.151888507985705	0.176304394569462	0.179975136377976	0.172981296161778	0.200827675205879	0.204598439008693	0.197445932164433	0.000362544906501451	0.000371731740914582	0.000379236277285276
108	0.493409446652229	0.15	0.0501646237192611	0.0476243878532317	0.0527048595852904	0.163398798295261	0.485592185721432	0.462191764764106	0.508992606678757	8.07	5.95	10.91	0.0539701162663353	0.0567025826061296	0.0594350489459238	0.0549299473407773	0.0577110092049884	0.0604920710691995	0.0561068174865795	0.0588995268402868	0.0617371204554941	0.0501646237192611	8.88541329392205	-0.00130177771252011	1.04159987172055	0.155151850120544	0.158756584275723	0.151888507985705	0.176304394569462	0.179975136377976	0.172981296161778	0.200827675205879	0.204598439008693	0.197445932164433	0.000362544906501451	0.000371731740914582	0.000379236277285276
108	0.493409446652229	0.15	0.0501658507414485	0.0476093616466829	0.052722339836214	0.171777166345571	0.502529147788379	0.479029069592838	0.526029225983919	7.96	5.91	10.77	0.0566849934658574	0.0594658305037716	0.0622466675416858	0.0577390997620227	0.0605716488607673	0.0634041979595119	0.0589836114468653	0.0618859400194195	0.064787047062719	0.0501658507414485	8.8052742866189	0.00409516074874759	1.04196282922068	0.155151850120544	0.158756584275723	0.151888507985705	0.176304394569462	0.179975136377976	0.172981296161778	0.200827675205879	0.204598439008693	0.197445932164433	0.000362544906501451	0.000371731740914582	0.000379236277285276
108	0.493409446652229	0.15	0.050167131873124	0.0476076419634885	0.0527266217827596	0.160139026630384	0.482009301766177	0.458500651482683	0.50551795204967	8.04	5.94	10.88	0.0537512618282339	0.056507243989939	0.0592632261516441	0.0547201059848002	0.0575257635796422	0.0603314211744842	0.0559117458764234	0.0586885968385104	0.0616507543236365	0.050167131873124	8.87870857939085	0.00366443969614879	1.04549420371242	0.155151850120544	0.158756584275723	0.151888507985705	0.176304394569462	0.179975136377976	0.172981296161778	0.200827675205879	0.204598439008693	0.197445932164433	0.000362544906501451	0.000371731740914582	0.000379236277285276
108	0.493409446652229	0.15	0.050168091935518	0.0476071301555276	0.0527290537155085	0.165162715639602	0.488736928781093	0.465335776966001	0.512138080596185	8.02	5.87	10.74	0.0546723043109743	0.0574217058326104	0.0601711073542465	0.0556650514504429	0.0584643769789459	0.061263702507449	0.0568637277527186	0.0596534857506412	0.062527542846692	0.050168091935518	8.80263506456144	0.00469992854887252	1.04147892066205	0.155151850120544	0.158756584275723	0.151888507985705	0.176304394569462	0.179975136377976	0.172981296161778	0.200827675205879	0.204598439008693	0.197445932164433	0.000362544906501451	0.000371731740914582	0.000379236277285276
108	0.493409446652229	0.15	0.0501763625069854	0.0476176468189295	0.0527350781950413	0.164368766418901	0.488703087475128	0.465235959867504	0.512170215082752	7.97	5.92	10.75	0.0550051393861921	0.0577796726046014	0.0605542058230107	0.0560250802557694	0.0588510606635692	0.0616770410713691	0.0572103680254982	0.0601475859585321	0.0630179694584512	0.0501763625069854	8.82208011118396	-0.00993424384259863	1.02861399356924	0.155151850120544	0.158756584275723	0.151888507985705	0.176304394569462	0.179975136377976	0.172981296161778	0.200827675205879	0.204598439008693	0.197445932164433	0.000362544906501451	0.000371731740914582	0.000379236277285276
108	0.493409446652229	0.15	0.0501805241942149	0.0476166187642165	0.0527444296242133	0.161246304374363	0.485206217275443	0.461638589872609	0.508773844678277	8.14	5.92	10.97	0.0535062191684324	0.0562378249413466	0.0589694307142608	0.0544337966536791	0.0572127572210995	0.0599917177885199	0.0554869649807188	0.058401963696815	0.0611878401796273	0.0501805241942149	8.91799063100473	0.0009604312299734	1.04517694528513	0.155151850120544	0.158756584275723	0.151888507985705	0.176304394569462	0.179975136377976	0.172981296161778	0.200827675205879	0.204598439008693	0.197445932164433	0.000362544906501451	0.000371731740914582	0.000379236277285276
108	0.493409446652229	0.15	0.0501815689402171	0.0476287745653395	0.0527343633150947	0.16721058096125	0.495353352392678	0.471810016660159	0.518896688125198	7.98	5.92	10.86	0.0557300923286744	0.0585110258141188	0.0612919592995631	0.0567602676596139	0.0595926069287917	0.0624249461979694	0.0579302957532249	0.0608082198264583	0.0637378592967045	0.0501815689402171	8.86520494340583	0.00231880178163203	1.04288502870897	0.155151850120544	0.158756584275723	0.151888507985705	0.176304394569462	0.179975136377976	0.172981296161778	0.200827675205879	0.204598439008693	0.197445932164433	0.000362544906501451	0.000371731740914582	0.000379236277285276
108	0.493409446652229	0.15	0.0501847013291786	0.0476864455016997	0.0526829571566575	0.171415284047708	0.492434226006966	0.469376892256494	0.515491559757438	8	5.87	10.9	0.0552927008559743	0.0580088598289315	0.0607250188018886	0.0563056170462401	0.0590715337875185	0.0618374505287968	0.0573919451661907	0.0603037000043059	0.0631116051263684	0.0501847013291786	8.84815700932725	-0.000756816438126649	1.03854258465246	0.155151850120544	0.158756584275723	0.151888507985705	0.176304394569462	0.179975136377976	0.172981296161778	0.200827675205879	0.204598439008693	0.197445932164433	0.000362544906501451	0.000371731740914582	0.000379236277285276
108	0.493409446652229	0.15	0.0501853961866174	0.047648582698103	0.0527222096751319	0.170184642502269	0.495469214452603	0.472168759885625	0.518769669019582	8.03	5.95	10.74	0.0553924898060862	0.0581259832129587	0.0608594766198312	0.0563932834805671	0.0591761637794247	0.0619590440782822	0.0576745003529254	0.0605027145863232	0.063305840956411	0.0501853961866174	8.8482200436198	0.00042606648648226	1.04024265390643	0.155151850120544	0.158756584275723	0.151888507985705	0.176304394569462	0.179975136377976	0.172981296161778	0.200827675205879	0.204598439008693	0.197445932164433	0.000362544906501451	0.000371731740914582	0.000379236277285276
108	0.493409446652229	0.15	0.0501858199030248	0.0476208633508647	0.052750776455185	0.163196800361241	0.488722415682196	0.465153734978187	0.512291096386205	7.98	5.91	10.79	0.0549038079937476	0.0576857061550073	0.0604676043162669	0.0559162550192203	0.0587494524367876	0.0615826498543548	0.0570774951436998	0.0600225096420388	0.062896153189149	0.0501858199030248	8.8451931143606	-0.0066741702403807	1.03234358297654	0.155151850120544	0.158756584275723	0.151888507985705	0.176304394569462	0.179975136377976	0.172981296161778	0.200827675205879	0.204598439008693	0.197445932164433	0.000362544906501451	0.000371731740914582	0.000379236277285276
108	0.493409446652229	0.15	0.0501898683769401	0.0476759851657921	0.0527037515880881	0.173981647897855	0.501670552996094	0.478390771181314	0.524950334810875	8.05	5.93	10.95	0.0559849982020081	0.0587093788162605	0.0614337594305129	0.0569881510134083	0.0597613477419821	0.0625345444705558	0.0581338860190953	0.060961265648757	0.0637451446228613	0.0501898683769401	8.92188768326899	0.000192057594511374	1.04304519896548	0.155151850120544	0.158756584275723	0.151888507985705	0.176304394569462	0.179975136377976	0.172981296161778	0.200827675205879	0.204598439008693	0.197445932164433	0.000362544906501451	0.000371731740914582	0.000379236277285276
108	0.493409446652229	0.15	0.0501943475316517	0.047627439445244	0.0527612556180594	0.167709308872661	0.49446944096788	0.471010113450552	0.517928768485207	8.01	5.84	10.85	0.055407489363398	0.0581671380477255	0.0609267867320531	0.0564177692208488	0.0592277363280366	0.0620377034352245	0.057631035392845	0.0604203447626787	0.0632664892945603	0.0501943475316517	8.81124438375219	0.00349543931646999	1.04036922806307	0.155151850120544	0.158756584275723	0.151888507985705	0.176304394569462	0.179975136377976	0.172981296161778	0.200827675205879	0.204598439008693	0.197445932164433	0.000362544906501451	0.000371731740914582	0.000379236277285276
108	0.493409446652229	0.15	0.0501952261584444	0.0476769937775369	0.0527134585393519	0.166462168023105	0.487829441364445	0.464581202466223	0.511077680262666	7.98	5.89	10.83	0.0548468534527653	0.0575914603053818	0.0603360671579984	0.0558589014361899	0.0586541524671982	0.0614494034982064	0.0569757644485726	0.0598664347728814	0.0626839497953823	0.0501952261584444	8.85560896994897	0.00600236702944025	1.04536394279901	0.155151850120544	0.158756584275723	0.151888507985705	0.176304394569462	0.179975136377976	0.172981296161778	0.200827675205879	0.204598439008693	0.197445932164433	0.000362544906501451	0.000371731740914582	0.000379236277285276
108	0.493409446652229	0.15	0.0502003988618098	0.0476684524787295	0.05273234524489	0.172555560036626	0.504546830917467	0.48101674067372	0.528076921161214	8.05	5.93	10.82	0.0563550001974305	0.0591117405106152	0.0618684808237998	0.0573685940187785	0.0601749167104338	0.0629812394020891	0.0586202750462518	0.061469031853312	0.0642536106774276	0.0502003988618098	8.8800963657156	0.00401895834267899	1.04593253713358	0.155151850120544	0.158756584275723	0.151888507985705	0.176304394569462	0.179975136377976	0.172981296161778	0.200827675205879	0.204598439008693	0.197445932164433	0.000362544906501451	0.000371731740914582	0.000379236277285276
108	0.493409446652229	0.15	0.050201184985721	0.0476403397830596	0.0527620301883825	0.16619789192915	0.492142888807272	0.468666725549534	0.515619052065009	7.99	5.92	10.7	0.05529031876518	0.0580598871581179	0.0608294555510558	0.0563081694573111	0.0591287233965185	0.061949277335726	0.0575737364977755	0.0603759184484033	0.063304639477133	0.050201184985721	8.8071892360356	0.00120267288637254	1.03930957723328	0.155151850120544	0.158756584275723	0.151888507985705	0.176304394569462	0.179975136377976	0.172981296161778	0.200827675205879	0.204598439008693	0.197445932164433	0.000362544906501451	0.000371731740914582	0.000379236277285276
108	0.493409446652229	0.15	0.0502018204832935	0.0476709158076431	0.0527327251589439	0.168550527916958	0.492441653097851	0.469148685593703	0.515734620602	7.97	5.89	10.85	0.0554790567019923	0.0582335605610086	0.060988064420025	0.056508480010384	0.0593140941557694	0.0621197083011549	0.0576416104452334	0.0605242338300002	0.0634174435050059	0.0502018204832935	8.84426702926354	-0.00132441424618683	1.03813270456991	0.155151850120544	0.158756584275723	0.151888507985705	0.176304394569462	0.179975136377976	0.172981296161778	0.200827675205879	0.204598439008693	0.197445932164433	0.000362544906501451	0.000371731740914582	0.000379236277285276
108	0.493409446652229	0.15	0.0502019200260636	0.0476464791418828	0.0527573609102443	0.169908822015214	0.49450374280303	0.471225956034668	0.517781529571393	8.06	5.96	10.93	0.0551403254952499	0.0578641668345885	0.060588008173927	0.0561279673904733	0.0589005966141508	0.0616732258378282	0.0572950832336083	0.0600799587517713	0.0628916091187476	0.0502019200260636	8.88738037551271	-0.00719874637329092	1.03518284787223	0.155151850120544	0.158756584275723	0.151888507985705	0.176304394569462	0.179975136377976	0.172981296161778	0.200827675205879	0.204598439008693	0.197445932164433	0.000362544906501451	0.000371731740914582	0.000379236277285276
108	0.493409446652229	0.15	0.0502019365719419	0.0476287451289587	0.0527751280149252	0.162373998908218	0.492776957178663	0.468940901505217	0.516613012852109	7.99	5.88	10.76	0.055320281776846	0.0581321868848694	0.0609440919928928	0.0563385381325095	0.059202200754338	0.0620658633761665	0.0574578059622921	0.0604292164049354	0.063354746629966	0.0502019365719419	8.82780680257808	-0.00741215341133658	1.03145051195706	0.155151850120544	0.158756584275723	0.151888507985705	0.176304394569462	0.179975136377976	0.172981296161778	0.200827675205879	0.204598439008693	0.197445932164433	0.000362544906501451	0.000371731740914582	0.000379236277285276
108	0.493409446652229	0.15	0.0502038442023011	0.047679852303988	0.0527278361006142	0.170218968793556	0.49982286658061	0.47632052886541	0.523325204295811	8.02	5.94	10.94	0.0559747020007252	0.0587365740389982	0.0614984460772711	0.0569918179525435	0.059803875949948	0.0626159339473525	0.0581957672104181	0.0610348723359493	0.0639625690374966	0.0502038442023011	8.91056767085693	0.0015443610793429	1.04441987484414	0.155151850120544	0.158756584275723	0.151888507985705	0.176304394569462	0.179975136377976	0.172981296161778	0.200827675205879	0.204598439008693	0.197445932164433	0.000362544906501451	0.000371731740914582	0.000379236277285276
108	0.493409446652229	0.15	0.0502102149951825	0.0477126903001193	0.0527077396902458	0.169008397860391	0.498305247904474	0.47477335821464	0.521837137594308	8.05	5.97	10.91	0.0555924931304631	0.0583479055673537	0.0611033180042442	0.0565904862966689	0.0593953637355274	0.0622002411743858	0.057756050324042	0.0606543301712141	0.0635410172385521	0.0502102149951825	8.92673134780141	-0.000502861452552303	1.04307555116316	0.155151850120544	0.158756584275723	0.151888507985705	0.176304394569462	0.179975136377976	0.172981296161778	0.200827675205879	0.204598439008693	0.197445932164433	0.000362544906501451	0.000371731740914582	0.000379236277285276
108	0.493409446652229	0.15	0.050210513839607	0.0476247828319847	0.0527962448472292	0.161284202619803	0.496426691873673	0.472317436992069	0.520535946755277	8.06	5.99	10.81	0.0552566895067225	0.0580772451476814	0.0608978007886403	0.0562457263460162	0.059116766977319	0.0619878076086219	0.0574868919497276	0.0603794310611079	0.0633658751582192	0.050210513839607	8.87474861463342	0.000507118969139473	1.043450204901	0.155151850120544	0.158756584275723	0.151888507985705	0.176304394569462	0.179975136377976	0.172981296161778	0.200827675205879	0.204598439008693	0.197445932164433	0.000362544906501451	0.000371731740914582	0.000379236277285276
108	0.493409446652229	0.15	0.0502111606101378	0.0476886653384941	0.0527336558817815	0.169328214518261	0.493530747591274	0.470250829492823	0.516810665689725	8.05	5.97	10.86	0.0550633328679604	0.0577892608174686	0.0605151887669767	0.0560518505700329	0.0588267154053471	0.0616015802406614	0.0571428708297808	0.0600769746691867	0.0628934686771344	0.0502111606101378	8.89845473796371	0.00731493281975317	1.05003394072802	0.155151850120544	0.158756584275723	0.151888507985705	0.176304394569462	0.179975136377976	0.172981296161778	0.200827675205879	0.204598439008693	0.197445932164433	0.000362544906501451	0.000371731740914582	0.000379236277285276
108	0.493409446652229	0.15	0.0502112098462954	0.0476698339478459	0.0527525857447448	0.163685302800769	0.480347118573464	0.457223681978804	0.503470555168123	8.02	5.91	10.84	0.0537484962088495	0.0564667498626513	0.0591850035164531	0.0547262554212231	0.057493957854787	0.0602616602883509	0.0558581823176525	0.0586557947955952	0.0615662099704763	0.0502112098462954	8.82659511371959	-0.0046861005027697	1.03375045042566	0.155151850120544	0.158756584275723	0.151888507985705	0.176304394569462	0.179975136377976	0.172981296161778	0.200827675205879	0.204598439008693	0.197445932164433	0.000362544906501451	0.000371731740914582	0.000379236277285276
108	0.493409446652229	0.15	0.050215036360999	0.0477061431294205	0.0527239295925774	0.17429790396582	0.495754590174133	0.472774616693951	0.518734563654314	7.97	5.87	10.73	0.055864471404789	0.0585798542236544	0.0612952370425197	0.056898384964489	0.0596640228210483	0.0624296606776076	0.0581309173810041	0.0609064310079248	0.0637950093013319	0.050215036360999	8.81952316489293	-0.000238118162699245	1.03694060891721	0.155151850120544	0.158756584275723	0.151888507985705	0.176304394569462	0.179975136377976	0.172981296161778	0.200827675205879	0.204598439008693	0.197445932164433	0.000362544906501451	0.000371731740914582	0.000379236277285276
108	0.493409446652229	0.15	0.0502179312235805	0.0476961819513113	0.0527396804958496	0.171402965358438	0.498705791219945	0.475353790189701	0.522057792250189	7.99	5.94	10.77	0.0560311908106432	0.0587837520661531	0.061536313321663	0.0570597412626469	0.0598628305915845	0.0626659199205221	0.0583361689408775	0.0611762730150985	0.0639742124852186	0.0502179312235805	8.85308123858821	-0.00389113410223821	1.03616752831467	0.155151850120544	0.158756584275723	0.151888507985705	0.176304394569462	0.179975136377976	0.172981296161778	0.200827675205879	0.204598439008693	0.197445932164433	0.000362544906501451	0.000371731740914582	0.000379236277285276
108	0.493409446652229	0.15	0.0502212096810389	0.047697128150834	0.0527452912112438	0.167154628955146	0.495396297630809	0.471846189333257	0.518946405928361	8.02	5.91	10.88	0.0554291359475911	0.0581956352516335	0.0609621345556759	0.0564351332708634	0.0592518424662766	0.0620685516616897	0.0576203970194658	0.0605033769972124	0.0633351843397029	0.0502212096810389	8.87340501586774	-0.00315744287948377	1.0377615769106	0.155151850120544	0.158756584275723	0.151888507985705	0.176304394569462	0.179975136377976	0.172981296161778	0.200827675205879	0.204598439008693	0.197445932164433	0.000362544906501451	0.000371731740914582	0.000379236277285276
108	0.493409446652229	0.15	0.0502259965623273	0.047698412204835	0.0527535809198195	0.171680347028757	0.500079716812869	0.476686222407679	0.523473211218058	7.97	5.89	10.82	0.0563234554055084	0.0590875429267601	0.0618516304480119	0.0573656658698897	0.0601809001277607	0.0629961343856318	0.0585938655676727	0.0613998797225122	0.0643286117610703	0.0502259965623273	8.82744255039838	-0.00332975429100375	1.03575153308659	0.155151850120544	0.158756584275723	0.151888507985705	0.176304394569462	0.179975136377976	0.172981296161778	0.200827675205879	0.204598439008693	0.197445932164433	0.000362544906501451	0.000371731740914582	0.000379236277285276
108	0.493409446652229	0.15	0.0502294881421232	0.0476893760315572	0.0527696002526891	0.169656789831781	0.494055053442447	0.470777586934026	0.517332519950868	7.93	5.9	10.67	0.0559350088185788	0.0587006997319935	0.0614663906454082	0.0569891431562993	0.0598069554480945	0.0626247677398897	0.0582107251698289	0.0611364075697764	0.0639744961747058	0.0502294881421232	8.78294429446673	-0.00741644032227549	1.02848512654454	0.155151850120544	0.158756584275723	0.151888507985705	0.176304394569462	0.179975136377976	0.172981296161778	0.200827675205879	0.204598439008693	0.197445932164433	0.000362544906501451	0.000371731740914582	0.000379236277285276
108	0.493409446652229	0.15	0.0502349165626171	0.047720533512089	0.0527492996131452	0.17006495568297	0.494286062488201	0.471031393123765	0.517540731852637	7.98	5.82	10.78	0.0556299608946973	0.0583763942879866	0.0611228276812759	0.0566577848296547	0.0594549615621804	0.0622521382947062	0.0577891514663391	0.0606813436513676	0.0635223106030419	0.0502349165626171	8.84277283058247	0.00501123637488432	1.04250813816334	0.155151850120544	0.158756584275723	0.151888507985705	0.176304394569462	0.179975136377976	0.172981296161778	0.200827675205879	0.204598439008693	0.197445932164433	0.000362544906501451	0.000371731740914582	0.000379236277285276
108	0.493409446652229	0.15	0.0502415766875418	0.0477150546893361	0.0527680986857475	0.165474776042412	0.491061748133594	0.467575853593432	0.514547642673756	7.97	5.89	10.83	0.0552753376116795	0.0580517657352509	0.0608281938588224	0.0562998927735081	0.0591277833374437	0.0619556739013793	0.0574853531852226	0.0604224996401172	0.0632438184722108	0.0502415766875418	8.82940842540461	-0.00344764773908827	1.03552224372355	0.155151850120544	0.158756584275723	0.151888507985705	0.176304394569462	0.179975136377976	0.172981296161778	0.200827675205879	0.204598439008693	0.197445932164433	0.000362544906501451	0.000371731740914582	0.000379236277285276
108	0.493409446652229	0.15	0.0502432139202988	0.0477389787840363	0.0527474490565613	0.168720219697413	0.492373566941802	0.469097910400234	0.515649223483371	8.02	5.94	10.88	0.0551292040258881	0.0578645997500384	0.0605999954741887	0.0561311556933352	0.058916266162245	0.0617013766311547	0.0573747649418151	0.0601847973463122	0.0629769360197825	0.0502432139202988	8.88239305054011	-0.000532496812902113	1.04057015505623	0.155151850120544	0.158756584275723	0.151888507985705	0.176304394569462	0.179975136377976	0.172981296161778	0.200827675205879	0.204598439008693	0.197445932164433	0.000362544906501451	0.000371731740914582	0.000379236277285276
108	0.493409446652229	0.15	0.0502460483501896	0.0476838200780324	0.0528082766223468	0.16495133389133	0.489690749848114	0.46622593965107	0.513155560045158	7.93	5.86	10.77	0.0553412937922747	0.0581265805909167	0.0609118673895587	0.0563809762138917	0.0592185894676141	0.0620562027213364	0.0575260452753354	0.0604715601482382	0.0633876272442823	0.0502460483501896	8.80066713436632	0.00271540784333539	1.03923309384343	0.155151850120544	0.158756584275723	0.151888507985705	0.176304394569462	0.179975136377976	0.172981296161778	0.200827675205879	0.204598439008693	0.197445932164433	0.000362544906501451	0.000371731740914582	0.000379236277285276
108	0.493409446652229	0.15	0.050248259049833	0.047723842129228	0.052772675970438	0.167019876934717	0.490537616150046	0.467207187212058	0.513868045088034	7.95	5.87	10.75	0.0553378178367886	0.0581011636541519	0.0608645094715152	0.056370055289978	0.0591849468523724	0.0619998384147669	0.0575841437016094	0.0604142185178034	0.0632733228442629	0.050248259049833	8.80154780029417	0.00151234375100565	1.03893649595388	0.155151850120544	0.158756584275723	0.151888507985705	0.176304394569462	0.179975136377976	0.172981296161778	0.200827675205879	0.204598439008693	0.197445932164433	0.000362544906501451	0.000371731740914582	0.000379236277285276
108	0.493409446652229	0.15	0.0502502982847086	0.0477171203161027	0.0527834762533144	0.167201615572775	0.493726279291215	0.470259520253186	0.517193038329243	8.05	5.98	10.85	0.0550328204399517	0.0577790528516892	0.0605252852634267	0.056018875724897	0.0588143139916431	0.0616097522583892	0.0572757216347408	0.0600174990158848	0.0629394388207401	0.0502502982847086	8.87326311299084	0.00217062182820555	1.04325751078114	0.155151850120544	0.158756584275723	0.151888507985705	0.176304394569462	0.179975136377976	0.172981296161778	0.200827675205879	0.204598439008693	0.197445932164433	0.000362544906501451	0.000371731740914582	0.000379236277285276
108	0.493409446652229	0.15	0.050252167131287	0.0477063089667284	0.0527980252958457	0.170037769979266	0.496661107248111	0.473292448618664	0.520029765877557	8.03	5.91	10.82	0.0555266138469551	0.0582682221012715	0.061009830355588	0.056529970730522	0.0593211194002075	0.062112268069893	0.0576861292075562	0.0604942503505299	0.0633719164978059	0.050252167131287	8.8751593398092	-0.00266808046888946	1.03833276944271	0.155151850120544	0.158756584275723	0.151888507985705	0.176304394569462	0.179975136377976	0.172981296161778	0.200827675205879	0.204598439008693	0.197445932164433	0.000362544906501451	0.000371731740914582	0.000379236277285276
108	0.493409446652229	0.15	0.0502548582924823	0.0477104495582507	0.0527992670267139	0.171250208146737	0.49368530155747	0.470555946274978	0.516814656839962	8.05	5.87	10.81	0.0551043678683816	0.0578129267807371	0.0605214856930925	0.05609394478371	0.0588511446201366	0.0616083444565632	0.0572646906350427	0.0600931207470921	0.0629049849303245	0.0502548582924823	8.85314577861675	0.00275230945865467	1.04252636140462	0.155151850120544	0.158756584275723	0.151888507985705	0.176304394569462	0.179975136377976	0.172981296161778	0.200827675205879	0.204598439008693	0.197445932164433	0.000362544906501451	0.000371731740914582	0.000379236277285276
108	0.493409446652229	0.15	0.0502588641773747	0.0477473802720189	0.0527703480827305	0.171585352093947	0.502511889722838	0.478996764849415	0.526027014596261	8.02	5.93	10.91	0.056252359568658	0.0590139257351801	0.0617754919017022	0.0572722752687244	0.0600839115960648	0.0628955479234052	0.0584136718567491	0.0613270215283591	0.0641227102626775	0.0502588641773747	8.92380923711748	0.00323021747259401	1.04668983822904	0.155151850120544	0.158756584275723	0.151888507985705	0.176304394569462	0.179975136377976	0.172981296161778	0.200827675205879	0.204598439008693	0.197445932164433	0.000362544906501451	0.000371731740914582	0.000379236277285276
108	0.493409446652229	0.15	0.0502611927248418	0.0477543448923968	0.0527680405572867	0.171297768566952	0.497545289202663	0.474238996960349	0.520851581444977	8.03	5.9	10.97	0.0556806187977892	0.0584170212915779	0.0611534237853666	0.0566893761035141	0.0594753535852719	0.0622613310670297	0.0578299179717617	0.0606887999856042	0.0635398669147376	0.0502611927248418	8.91539172134924	-0.0118692399824129	1.03075106539207	0.155151850120544	0.158756584275723	0.151888507985705	0.176304394569462	0.179975136377976	0.172981296161778	0.200827675205879	0.204598439008693	0.197445932164433	0.000362544906501451	0.000371731740914582	0.000379236277285276
108	0.493409446652229	0.15	0.0502620641179032	0.047729329469839	0.0527947987659674	0.170128898899695	0.493128729372524	0.469933762964223	0.516323695780826	8.04	5.9	10.86	0.0550725768968055	0.0577908463037161	0.0605091157106266	0.0560640805187016	0.0588312885101873	0.0615984965016731	0.0572085269277344	0.060012616413934	0.0628464448885659	0.0502620641179032	8.83853390665066	-0.00294687273120832	1.03637423866426	0.155151850120544	0.158756584275723	0.151888507985705	0.176304394569462	0.179975136377976	0.172981296161778	0.200827675205879	0.204598439008693	0.197445932164433	0.000362544906501451	0.000371731740914582	0.000379236277285276
108	0.493409446652229	0.15	0.0502697646379595	0.0477398850889059	0.052799644187013	0.170306006770889	0.495023150251732	0.471753670831358	0.518292629672107	7.97	5.86	10.88	0.0557716622242596	0.0585226266080247	0.0612735909917897	0.0568055665731451	0.0596075287921291	0.0624094910111132	0.0579578369272436	0.0607921658363693	0.0636350096089662	0.0502697646379595	8.8396225207648	-0.00201013533103893	1.03660621015845	0.155151850120544	0.158756584275723	0.151888507985705	0.176304394569462	0.179975136377976	0.172981296161778	0.200827675205879	0.204598439008693	0.197445932164433	0.000362544906501451	0.000371731740914582	0.000379236277285276
108	0.493409446652229	0.15	0.0502706396924224	0.0477461315331497	0.052795147851695	0.172044259168562	0.49991792194118	0.476561874840741	0.523273969041618	8.14	5.93	10.97	0.055215818064383	0.0579219162973396	0.0606280145302961	0.0561718264218018	0.0589247781220688	0.0616777298223359	0.0572754024702902	0.0600463816214614	0.062892156513656	0.0502706396924224	8.93410197896369	-0.00289159612416286	1.04210298531958	0.155151850120544	0.158756584275723	0.151888507985705	0.176304394569462	0.179975136377976	0.172981296161778	0.200827675205879	0.204598439008693	0.197445932164433	0.000362544906501451	0.000371731740914582	0.000379236277285276
108	0.493409446652229	0.15	0.0502723398674544	0.0477553685886571	0.0527893111462517	0.173415426797326	0.499717051710495	0.476482134992429	0.52295196842856	8	5.92	10.81	0.0561188510200241	0.0588554002713082	0.0615919495225923	0.0571462382405621	0.0599328864457278	0.0627195346508935	0.0583338506187146	0.0611359675443963	0.063986056350577	0.0502723398674544	8.85777865987968	0.000941517215139073	1.04044917885093	0.155151850120544	0.158756584275723	0.151888507985705	0.176304394569462	0.179975136377976	0.172981296161778	0.200827675205879	0.204598439008693	0.197445932164433	0.000362544906501451	0.000371731740914582	0.000379236277285276
108	0.493409446652229	0.15	0.050288023946792	0.047721813345912	0.052854234547672	0.164659609912089	0.490824978388894	0.467280882206037	0.51436907457175	7.99	5.91	10.88	0.0550787369438638	0.0578538966596101	0.0606290563753564	0.0560897496396907	0.0589158495523487	0.0617419494650066	0.0572315287329615	0.0601406532561583	0.0629851933311555	0.050288023946792	8.84471128553238	0.00379870174356263	1.04308082903789	0.155151850120544	0.158756584275723	0.151888507985705	0.176304394569462	0.179975136377976	0.172981296161778	0.200827675205879	0.204598439008693	0.197445932164433	0.000362544906501451	0.000371731740914582	0.000379236277285276
108	0.493409446652229	0.15	0.0502885075198352	0.0476915316651582	0.0528854833745121	0.165410474628203	0.49780547985655	0.473991509874317	0.521619449838783	7.98	5.89	10.72	0.0559905607201098	0.0588036016807604	0.0616166426414111	0.0570257220212487	0.0598907708757932	0.0627558197303376	0.0582904030242616	0.0612403331000678	0.0640601476051475	0.0502885075198352	8.79246227002534	-0.000775142164858042	1.03628001302276	0.155151850120544	0.158756584275723	0.151888507985705	0.176304394569462	0.179975136377976	0.172981296161778	0.200827675205879	0.204598439008693	0.197445932164433	0.000362544906501451	0.000371731740914582	0.000379236277285276
108	0.493409446652229	0.15	0.0502890731568504	0.0477558701580853	0.0528222761556155	0.169060188475896	0.487250390733007	0.464244795570424	0.51025598589559	7.97	5.88	10.85	0.0548992703321557	0.0576197970888012	0.0603403238454468	0.0559179430908472	0.0586889500538692	0.0614599570168912	0.0570368215544702	0.0598907416521342	0.0627407579701696	0.0502890731568504	8.80576033767004	-0.0051366738667652	1.03207161681769	0.155151850120544	0.158756584275723	0.151888507985705	0.176304394569462	0.179975136377976	0.172981296161778	0.200827675205879	0.204598439008693	0.197445932164433	0.000362544906501451	0.000371731740914582	0.000379236277285276
108	0.493409446652229	0.15	0.0502901995306065	0.0477316967494694	0.0528487023117437	0.165357312820128	0.489424611775438	0.466007055846403	0.512842167704473	7.95	5.9	10.81	0.055222101126182	0.0579970948208428	0.0607720885155036	0.0562538068715658	0.0590806453327205	0.0619074837938751	0.0573657900288252	0.0603436939114317	0.0632124135292087	0.0502901995306065	8.80580723528058	0.00142270002303231	1.03834433965691	0.155151850120544	0.158756584275723	0.151888507985705	0.176304394569462	0.179975136377976	0.172981296161778	0.200827675205879	0.204598439008693	0.197445932164433	0.000362544906501451	0.000371731740914582	0.000379236277285276
108	0.493409446652229	0.15	0.0502950295841878	0.0477040237640176	0.052886035404358	0.157067218538186	0.476480610422928	0.452972588031458	0.499988632814398	8.06	5.91	10.83	0.0530078156416224	0.0557587744191537	0.0585097331966849	0.0539574677559672	0.0567577108472914	0.0595579539386155	0.0550855897699647	0.0579161872337863	0.0607782236890215	0.0502950295841878	8.83576416542328	0.0011444531590882	1.04116033848623	0.155151850120544	0.158756584275723	0.151888507985705	0.176304394569462	0.179975136377976	0.172981296161778	0.200827675205879	0.204598439008693	0.197445932164433	0.000362544906501451	0.000371731740914582	0.000379236277285276
108	0.493409446652229	0.15	0.0502959865067675	0.047762531050616	0.0528294419629191	0.168139565228139	0.492194565572085	0.468879091173741	0.515510039970429	7.96	5.87	10.88	0.0554885037336911	0.0582477242077086	0.0610069446817261	0.056520642292662	0.0593311868726169	0.0621417314525717	0.0576315900330136	0.060509346718436	0.0632734913273171	0.0502959865067675	8.82289039816252	0.0100975482490039	1.04704358163108	0.155151850120544	0.158756584275723	0.151888507985705	0.176304394569462	0.179975136377976	0.172981296161778	0.200827675205879	0.204598439008693	0.197445932164433	0.000362544906501451	0.000371731740914582	0.000379236277285276
108	0.493409446652229	0.15	0.0502986433282491	0.047722137091481	0.0528751495650173	0.160390409328144	0.485835192591529	0.46216206514776	0.509508320035298	7.97	5.89	10.84	0.054595952686651	0.0573924975425163	0.0601890423983816	0.0556054991514967	0.0584537555690089	0.061302011986521	0.0567237521772766	0.059686316467696	0.0626162588417891	0.0502986433282491	8.82325607348638	0.00255183577242892	1.04099912838282	0.155151850120544	0.158756584275723	0.151888507985705	0.176304394569462	0.179975136377976	0.172981296161778	0.200827675205879	0.204598439008693	0.197445932164433	0.000362544906501451	0.000371731740914582	0.000379236277285276
108	0.493409446652229	0.15	0.0503084204189438	0.0477662687855869	0.0528505720523008	0.169241282452072	0.495601032761489	0.47221623219785	0.518985833325127	8.03	5.93	10.82	0.0554238479297239	0.0581685134916714	0.0609131790536189	0.0564267790698549	0.0592211111682148	0.0620154432665748	0.057407216575165	0.0604501128418065	0.0633909551864934	0.0503084204189438	8.86545318958488	0.00439681286747919	1.044051090803	0.155151850120544	0.158756584275723	0.151888507985705	0.176304394569462	0.179975136377976	0.172981296161778	0.200827675205879	0.204598439008693	0.197445932164433	0.000362544906501451	0.000371731740914582	0.000379236277285276
108	0.493409446652229	0.15	0.0503131270235827	0.0477704033918357	0.0528558506553297	0.168965465618496	0.493628823030024	0.470314208513375	0.516943437546673	7.9	5.82	10.81	0.0560488043317196	0.0588272793245199	0.0616057543173203	0.0571155383169888	0.0599468938972946	0.0627782494776005	0.0583256692593806	0.0611715165375187	0.0640155791850705	0.0503131270235827	8.77911974521418	-0.00234798922440823	1.03316316411125	0.155151850120544	0.158756584275723	0.151888507985705	0.176304394569462	0.179975136377976	0.172981296161778	0.200827675205879	0.204598439008693	0.197445932164433	0.000362544906501451	0.000371731740914582	0.000379236277285276
108	0.493409446652229	0.15	0.0503136133122282	0.0477194032693221	0.0529078233551342	0.161605211664511	0.489820900759844	0.466060646470527	0.513581155049162	7.99	5.93	10.76	0.0549372099348454	0.0577379657761349	0.0605387216174245	0.055945765737534	0.058797938797845	0.061650111858156	0.057164930131239	0.0600241075826489	0.0629429642347531	0.0503136133122282	8.80638728686842	-0.000748812722798928	1.03767354992009	0.155151850120544	0.158756584275723	0.151888507985705	0.176304394569462	0.179975136377976	0.172981296161778	0.200827675205879	0.204598439008693	0.197445932164433	0.000362544906501451	0.000371731740914582	0.000379236277285276
108	0.493409446652229	0.15	0.0503181383577388	0.0477942826362818	0.0528419940791957	0.165250019365305	0.485423717382132	0.46218856051146	0.508658874252804	8.02	5.86	10.87	0.0543214016824565	0.05705224878116	0.0597830958798636	0.0553089278677467	0.0580894199118026	0.0608699119558586	0.0564290507638815	0.0592449621563446	0.0621058115860088	0.0503181383577388	8.84260306730009	0.00426840532654747	1.04346830459408	0.155151850120544	0.158756584275723	0.151888507985705	0.176304394569462	0.179975136377976	0.172981296161778	0.200827675205879	0.204598439008693	0.197445932164433	0.000362544906501451	0.000371731740914582	0.000379236277285276
108	0.493409446652229	0.15	0.0503200037600992	0.0477731009751741	0.0528669065450243	0.168771119386696	0.493555428186644	0.470228135031524	0.516882721341764	7.98	5.89	10.82	0.0555443730261913	0.0582998437778775	0.0610553145295637	0.0565711847659626	0.0593775940657371	0.0621840033655116	0.0577588633168488	0.0605766220918269	0.0634402247142769	0.0503200037600992	8.80557269023443	0.000531309808692961	1.03814058265584	0.155151850120544	0.158756584275723	0.151888507985705	0.176304394569462	0.179975136377976	0.172981296161778	0.200827675205879	0.204598439008693	0.197445932164433	0.000362544906501451	0.000371731740914582	0.000379236277285276
108	0.493409446652229	0.15	0.0503272685431367	0.0477909934481903	0.0528635436380832	0.16965510554733	0.492309553324043	0.469114187612861	0.515504919035225	8	5.89	10.84	0.0552597133775342	0.0579920316376351	0.0607243498977359	0.0562719004605966	0.059054266342747	0.0618366322248975	0.0574107513709278	0.0603213865246744	0.0630903533600045	0.0503272685431367	8.85981378000501	0.0049216503025442	1.04465612917192	0.155151850120544	0.158756584275723	0.151888507985705	0.176304394569462	0.179975136377976	0.172981296161778	0.200827675205879	0.204598439008693	0.197445932164433	0.000362544906501451	0.000371731740914582	0.000379236277285276
108	0.493409446652229	0.15	0.0503285151722323	0.0477955117093643	0.0528615186351003	0.165819928611126	0.489516029312435	0.466133277041039	0.512898781583831	7.96	5.86	10.75	0.055181848699083	0.0579499486429424	0.0607180485868018	0.0562094078423698	0.0590290534751451	0.0618486991079204	0.0574139521301844	0.0602828125680617	0.0631916485077453	0.0503285151722323	8.7899330044746	-0.000645522902923137	1.03540794449573	0.155151850120544	0.158756584275723	0.151888507985705	0.176304394569462	0.179975136377976	0.172981296161778	0.200827675205879	0.204598439008693	0.197445932164433	0.000362544906501451	0.000371731740914582	0.000379236277285276
108	0.493409446652229	0.15	0.0503340082089062	0.0477766827520226	0.0528913336657897	0.165162213411797	0.492894014536724	0.469293774837333	0.516494254236115	7.94	5.88	10.8	0.0556691886737501	0.0584687276129285	0.0612682665521069	0.0567127969121655	0.0595648176993876	0.0624168384866097	0.0578779207637012	0.0608318410733545	0.0637490689285587	0.0503340082089062	8.8033847237394	-0.0108336723625517	1.02681034492284	0.155151850120544	0.158756584275723	0.151888507985705	0.176304394569462	0.179975136377976	0.172981296161778	0.200827675205879	0.204598439008693	0.197445932164433	0.000362544906501451	0.000371731740914582	0.000379236277285276
108	0.493409446652229	0.15	0.0503341687237808	0.0477832264075259	0.0528851110400356	0.168060837110594	0.498604150908013	0.474978402175477	0.522229899640549	7.97	5.91	10.84	0.0561146330724325	0.0589058130821248	0.061696993091817	0.0571525480416989	0.059995354647795	0.062838161253891	0.0583148448242354	0.0611828671768307	0.0641875272749116	0.0503341687237808	8.84251750053911	-0.00410746950526596	1.03562296461017	0.155151850120544	0.158756584275723	0.151888507985705	0.176304394569462	0.179975136377976	0.172981296161778	0.200827675205879	0.204598439008693	0.197445932164433	0.000362544906501451	0.000371731740914582	0.000379236277285276
108	0.493409446652229	0.15	0.0503390532830308	0.0478304294611918	0.0528476771048697	0.170042875925285	0.493213321209564	0.470007305943604	0.516419336475524	7.95	5.86	10.78	0.0556973573510912	0.0584473438058084	0.0611973302605257	0.0567380175900819	0.0595393853256586	0.0623407530612353	0.0578997841869764	0.0607692465933269	0.0636127060818242	0.0503390532830308	8.82684586365636	-0.0050620596265918	1.03258566984389	0.155151850120544	0.158756584275723	0.151888507985705	0.176304394569462	0.179975136377976	0.172981296161778	0.200827675205879	0.204598439008693	0.197445932164433	0.000362544906501451	0.000371731740914582	0.000379236277285276
108	0.493409446652229	0.15	0.0503415880050587	0.0478113783778844	0.052871797632233	0.170258619865912	0.496008150921595	0.472688459378635	0.519327842464555	7.89	5.89	10.73	0.0563805407254118	0.0591620277548819	0.0619435147843521	0.057456612477259	0.060291186610578	0.0631257607438969	0.0586230471285489	0.0615696096278497	0.0644084397237638	0.0503415880050587	8.78912692361185	0.00683511363205918	1.04291139274001	0.155151850120544	0.158756584275723	0.151888507985705	0.176304394569462	0.179975136377976	0.172981296161778	0.200827675205879	0.204598439008693	0.197445932164433	0.000362544906501451	0.000371731740914582	0.000379236277285276
108	0.493409446652229	0.15	0.0503430753896845	0.0478251911733509	0.0528609596060182	0.170924412010221	0.50064076460455	0.477158585648358	0.524122943560743	8.04	5.91	10.82	0.0559226343124815	0.0586747283670044	0.0614268224215274	0.056929646638182	0.0597312983122353	0.0625329499862886	0.0581728383200243	0.0609799079218646	0.0639020437779862	0.0503430753896845	8.8775441696073	0.00312668219544068	1.04479140510946	0.155151850120544	0.158756584275723	0.151888507985705	0.176304394569462	0.179975136377976	0.172981296161778	0.200827675205879	0.204598439008693	0.197445932164433	0.000362544906501451	0.000371731740914582	0.000379236277285276
108	0.493409446652229	0.15	0.0503442647599935	0.0478131384268528	0.0528753910931341	0.168595265821826	0.498007049277406	0.474454592418863	0.52155950613595	8	5.88	10.84	0.055905000058221	0.0586801868159997	0.0614553735737784	0.0569299983453864	0.0597560671650616	0.0625821359847368	0.0580137481291785	0.0609938676225055	0.0638998208391809	0.0503442647599935	8.87542841900994	-0.0104689966278148	1.03019315681274	0.155151850120544	0.158756584275723	0.151888507985705	0.176304394569462	0.179975136377976	0.172981296161778	0.200827675205879	0.204598439008693	0.197445932164433	0.000362544906501451	0.000371731740914582	0.000379236277285276
108	0.493409446652229	0.15	0.0503476140239476	0.0478209942213664	0.0528742338265289	0.170659793088128	0.500279816902494	0.47679263544372	0.523766998361269	8	5.91	10.85	0.0561891542395111	0.0589570763161814	0.0617249983928517	0.0572198923894671	0.0600385894407591	0.0628572864920511	0.0584224929013998	0.0613275420455466	0.0641519673133645	0.0503476140239476	8.860879055653	0.0099716071791214	1.05049587405609	0.155151850120544	0.158756584275723	0.151888507985705	0.176304394569462	0.179975136377976	0.172981296161778	0.200827675205879	0.204598439008693	0.197445932164433	0.000362544906501451	0.000371731740914582	0.000379236277285276
108	0.493409446652229	0.15	0.0503503538059384	0.0478327697719616	0.0528679378399153	0.167983384895488	0.494618117384496	0.4711747483827	0.518061486386292	7.97	5.96	10.79	0.0556615000301422	0.0584309461621328	0.0612003922941233	0.0566908028092389	0.0595114620526022	0.0623321212959655	0.0579405218966712	0.060804736452269	0.0636985015593108	0.0503503538059384	8.86014672231829	0.00881203819304555	1.04932940208078	0.155151850120544	0.158756584275723	0.151888507985705	0.176304394569462	0.179975136377976	0.172981296161778	0.200827675205879	0.204598439008693	0.197445932164433	0.000362544906501451	0.000371731740914582	0.000379236277285276
108	0.493409446652229	0.15	0.0503504826259802	0.0478296254015482	0.0528713398504122	0.168270718854307	0.490094373477751	0.466889264888827	0.513299482066674	8.02	5.94	10.86	0.0548886785164537	0.0576167295578074	0.060344780599161	0.0558874204940095	0.0586651105349812	0.0614428005759529	0.0570684673103641	0.0599003478572456	0.0626882414275314	0.0503504826259802	8.87160575076604	-0.00524771153149201	1.03623118370593	0.155151850120544	0.158756584275723	0.151888507985705	0.176304394569462	0.179975136377976	0.172981296161778	0.200827675205879	0.204598439008693	0.197445932164433	0.000362544906501451	0.000371731740914582	0.000379236277285276
108	0.493409446652229	0.15	0.0503505843689013	0.0478353583102263	0.0528658104275762	0.170965685882397	0.502429687724264	0.478867031993179	0.525992343455349	7.99	5.89	10.75	0.0564399145687968	0.0592170409684596	0.0619941673681224	0.0574756379664883	0.0603037271433354	0.0631318163201826	0.0587161722702944	0.0615368316657158	0.0645101693275542	0.0503505843689013	8.85450448520733	0.00515502399340957	1.04391085071117	0.155151850120544	0.158756584275723	0.151888507985705	0.176304394569462	0.179975136377976	0.172981296161778	0.200827675205879	0.204598439008693	0.197445932164433	0.000362544906501451	0.000371731740914582	0.000379236277285276
108	0.493409446652229	0.15	0.0503515933268575	0.0478072072411009	0.0528959794126141	0.161998391661201	0.480521445129554	0.457246052432205	0.503796837826903	8.02	5.91	10.83	0.0537529287745585	0.0564891372540094	0.0592253457334603	0.0547308786311583	0.0575168681132654	0.0603028575953726	0.055846793311369	0.0586626174716684	0.0615427063868991	0.0503515933268575	8.84330456646629	-0.000191035143158619	1.03967265940485	0.155151850120544	0.158756584275723	0.151888507985705	0.176304394569462	0.179975136377976	0.172981296161778	0.200827675205879	0.204598439008693	0.197445932164433	0.000362544906501451	0.000371731740914582	0.000379236277285276
108	0.493409446652229	0.15	0.0503573022672757	0.0478484086330783	0.052866195901473	0.17164570414553	0.497886085538695	0.474592370827295	0.521179800250096	7.96	5.91	10.82	0.0561627691582426	0.0589193232088142	0.0616758772593858	0.0572073353432225	0.060015158289389	0.0628229812355556	0.0584420179086919	0.0611674637766555	0.0642145471755338	0.0503573022672757	8.84569884798998	-0.00623176130382022	1.03286500518013	0.155151850120544	0.158756584275723	0.151888507985705	0.176304394569462	0.179975136377976	0.172981296161778	0.200827675205879	0.204598439008693	0.197445932164433	0.000362544906501451	0.000371731740914582	0.000379236277285276
108	0.493409446652229	0.15	0.0503576728366631	0.0478229870120013	0.0528923586613248	0.170156766093736	0.499002286117642	0.475533365265507	0.522471206969777	7.96	5.95	10.82	0.0562581965634999	0.0590346981906684	0.061811199817837	0.0573035589172918	0.0601316521427265	0.0629597453681613	0.0585623036030483	0.0614370423718355	0.0643565522362435	0.0503576728366631	8.83654650287919	-2.64349935900663e-05	1.03982562695444	0.155151850120544	0.158756584275723	0.151888507985705	0.176304394569462	0.179975136377976	0.172981296161778	0.200827675205879	0.204598439008693	0.197445932164433	0.000362544906501451	0.000371731740914582	0.000379236277285276
108	0.493409446652229	0.15	0.0503602818414256	0.047792667831594	0.0529278958512571	0.165724945702333	0.494214654128392	0.470599353816439	0.517829954440344	7.96	5.84	10.8	0.055691382995672	0.058486050526694	0.0612807180577161	0.0567272521815108	0.0595739010034316	0.0624205498253524	0.0578853125781392	0.060691794889135	0.0636810177327353	0.0503602818414256	8.81053630596409	-0.00875369923473664	1.02828216676448	0.155151850120544	0.158756584275723	0.151888507985705	0.176304394569462	0.179975136377976	0.172981296161778	0.200827675205879	0.204598439008693	0.197445932164433	0.000362544906501451	0.000371731740914582	0.000379236277285276
108	0.493409446652229	0.15	0.0503669692312126	0.0478349248980452	0.05289901356438	0.168731124568369	0.495417832894672	0.471999177148199	0.518836488641145	8.06	5.9	10.9	0.0552105941821189	0.0579499165396731	0.0606892388972274	0.0561982681078132	0.058986594778882	0.0617749214499509	0.0573518548381961	0.0602161903739443	0.0630019932817893	0.0503669692312126	8.88095108686653	0.000703415076800694	1.0423498471126	0.155151850120544	0.158756584275723	0.151888507985705	0.176304394569462	0.179975136377976	0.172981296161778	0.200827675205879	0.204598439008693	0.197445932164433	0.000362544906501451	0.000371731740914582	0.000379236277285276
108	0.493409446652229	0.15	0.0503677556048747	0.0478430609366358	0.0528924502731135	0.16863410190462	0.488655827803883	0.465548823164489	0.511762832443278	7.97	5.87	10.79	0.0550291724953408	0.0577604850470699	0.0604917975987991	0.0560487636727793	0.0588306825130331	0.0616126013532868	0.0572714293566526	0.0600741900190314	0.0628818621626123	0.0503677556048747	8.82221226137347	-0.000307698902298489	1.037000140305	0.155151850120544	0.158756584275723	0.151888507985705	0.176304394569462	0.179975136377976	0.172981296161778	0.200827675205879	0.204598439008693	0.197445932164433	0.000362544906501451	0.000371731740914582	0.000379236277285276
108	0.493409446652229	0.15	0.0503680585748254	0.0478365705120106	0.0528995466376402	0.16701299336809	0.49078133127489	0.467438733544047	0.514123929005732	8.03	5.91	10.87	0.0548478672290228	0.0575868180459881	0.0603257688629535	0.0558394470862979	0.05862791465929	0.0614163822322822	0.056964080006628	0.0598653934329604	0.0626538431670268	0.0503680585748254	8.87288208686643	0.00675605689571757	1.0479769653115	0.155151850120544	0.158756584275723	0.151888507985705	0.176304394569462	0.179975136377976	0.172981296161778	0.200827675205879	0.204598439008693	0.197445932164433	0.000362544906501451	0.000371731740914582	0.000379236277285276
108	0.493409446652229	0.15	0.0503681825494129	0.047782275159584	0.0529540899392419	0.158340065977934	0.4853682400214	0.461536187961878	0.509200292080922	8.01	5.95	10.88	0.0542777539164416	0.0570804599463259	0.0598831659762101	0.0552665026652171	0.0581202640885228	0.0609740255118284	0.0564390742636986	0.0593718303112837	0.0623145055546953	0.0503681825494129	8.85350134146738	-0.00717976121104161	1.03477299473784	0.155151850120544	0.158756584275723	0.151888507985705	0.176304394569462	0.179975136377976	0.172981296161778	0.200827675205879	0.204598439008693	0.197445932164433	0.000362544906501451	0.000371731740914582	0.000379236277285276
108	0.493409446652229	0.15	0.0503690923975699	0.0478613929316965	0.0528767918634433	0.173534168211811	0.497705522921994	0.474573714842062	0.520837331001926	8.02	5.88	10.86	0.0557496303826393	0.0584669948514396	0.0611843593202398	0.0567614495695584	0.0595281324192791	0.0622948152689998	0.0578880840015699	0.0607034982805544	0.0635846407149518	0.0503690923975699	8.87263432864927	-0.00386458845171995	1.03635032130181	0.155151850120544	0.158756584275723	0.151888507985705	0.176304394569462	0.179975136377976	0.172981296161778	0.200827675205879	0.204598439008693	0.197445932164433	0.000362544906501451	0.000371731740914582	0.000379236277285276
108	0.493409446652229	0.15	0.0503708963847862	0.047835388506309	0.0529064042632635	0.170129824508163	0.497056796673603	0.473677145027798	0.520436448319407	8.04	5.95	10.87	0.0555238723175958	0.0582644073137172	0.0610049423098385	0.0565242673463731	0.059314179618824	0.0621040918912748	0.0577551657262773	0.0605659300647744	0.0634744558584792	0.0503708963847862	8.89454187599537	0.00435591412244242	1.04615056502077	0.155151850120544	0.158756584275723	0.151888507985705	0.176304394569462	0.179975136377976	0.172981296161778	0.200827675205879	0.204598439008693	0.197445932164433	0.000362544906501451	0.000371731740914582	0.000379236277285276
108	0.493409446652229	0.15	0.0503720556543526	0.0478341172413674	0.0529099940673378	0.163637292039414	0.483681465111166	0.460393432462013	0.506969497760318	8.01	5.9	10.91	0.0541406905362922	0.0568792834004744	0.0596178762646566	0.0551267793320002	0.0579152514221883	0.0607037235123764	0.0562907013871154	0.0590826849123687	0.0618873747191627	0.0503720556543526	8.857394118154	0.00727477303968809	1.04651215741694	0.155151850120544	0.158756584275723	0.151888507985705	0.176304394569462	0.179975136377976	0.172981296161778	0.200827675205879	0.204598439008693	0.197445932164433	0.000362544906501451	0.000371731740914582	0.000379236277285276
108	0.493409446652229	0.15	0.0503752179728591	0.0478032697270165	0.0529471662187016	0.164568358185917	0.49838190363909	0.474467380559106	0.522296426719073	8.02	5.86	10.75	0.0557291923230443	0.0585381041906373	0.0613470160582304	0.0567401561123529	0.0596000234678532	0.0624598908233535	0.0578880840015699	0.0608397595953647	0.0637292653042051	0.0503752179728591	8.84242324024518	0.00663346776435411	1.04592840639012	0.155151850120544	0.158756584275723	0.151888507985705	0.176304394569462	0.179975136377976	0.172981296161778	0.200827675205879	0.204598439008693	0.197445932164433	0.000362544906501451	0.000371731740914582	0.000379236277285276
108	0.493409446652229	0.15	0.0503773807236992	0.0477957811317568	0.0529589803156416	0.167528732026591	0.495662198135399	0.472131059515206	0.519193336755591	8.02	5.88	10.82	0.0555088594830416	0.0582754359257891	0.0610420123685367	0.0565191267279022	0.0593360551610625	0.0621529835942228	0.0577055523174178	0.0605832271663871	0.0634164040786689	0.0503773807236992	8.81305285358984	-0.00695968813059748	1.03088070190081	0.155151850120544	0.158756584275723	0.151888507985705	0.176304394569462	0.179975136377976	0.172981296161778	0.200827675205879	0.204598439008693	0.197445932164433	0.000362544906501451	0.000371731740914582	0.000379236277285276
108	0.493409446652229	0.15	0.0503850442492055	0.0478501693033033	0.0529199191951078	0.172877352760614	0.502400678182555	0.478997044644218	0.525804311720892	8.05	5.98	10.96	0.0560930969289809	0.0588337866664956	0.0615744764040104	0.0571004439961057	0.0598903523704962	0.0626802607448867	0.0583347071441696	0.0611718483364029	0.0640309957860382	0.0503850442492055	8.9217700260784	0.00223356393881129	1.04619675913295	0.155151850120544	0.158756584275723	0.151888507985705	0.176304394569462	0.179975136377976	0.172981296161778	0.200827675205879	0.204598439008693	0.197445932164433	0.000362544906501451	0.000371731740914582	0.000379236277285276
108	0.493409446652229	0.15	0.0503895441607742	0.0477888667802993	0.0529902215412491	0.158806817641829	0.485624499614356	0.461821534662099	0.509427464566613	8.04	5.93	10.88	0.0541412426537273	0.056931762377545	0.0597222821013626	0.0551171564972654	0.0579579762640015	0.0607987960307375	0.0562702755417375	0.0591637099858417	0.0620734917615137	0.0503895441607742	8.86307091391041	-0.00796667396751019	1.03303308408568	0.155151850120544	0.158756584275723	0.151888507985705	0.176304394569462	0.179975136377976	0.172981296161778	0.200827675205879	0.204598439008693	0.197445932164433	0.000362544906501451	0.000371731740914582	0.000379236277285276
108	0.493409446652229	0.15	0.05039151597575	0.0478384541679636	0.0529445777835365	0.164749172889416	0.489261199023434	0.465799752839755	0.512722645207112	8.02	5.9	10.83	0.0547330291959128	0.0574898276079364	0.0602466260199599	0.0557272578767048	0.0585341336933351	0.0613410095099654	0.0568659192429783	0.0597672532901413	0.0626895631201477	0.05039151597575	8.82443260006478	-0.00224687354459693	1.03623594266756	0.155151850120544	0.158756584275723	0.151888507985705	0.176304394569462	0.179975136377976	0.172981296161778	0.200827675205879	0.204598439008693	0.197445932164433	0.000362544906501451	0.000371731740914582	0.000379236277285276
108	0.493409446652229	0.15	0.0503960731282367	0.0478401944248954	0.052951951831578	0.165366719133419	0.493213618367871	0.46961557355628	0.516811663179463	7.95	5.96	10.79	0.0556316818725918	0.0584271575673865	0.0612226332621811	0.0566699303546291	0.0595175777310806	0.0623652251075321	0.057931291086578	0.0607890039974961	0.0636653390711334	0.0503960731282367	8.83389132380096	-0.0049757059612856	1.03457391753072	0.155151850120544	0.158756584275723	0.151888507985705	0.176304394569462	0.179975136377976	0.172981296161778	0.200827675205879	0.204598439008693	0.197445932164433	0.000362544906501451	0.000371731740914582	0.000379236277285276
108	0.493409446652229	0.15	0.0503963073937483	0.0478403297696207	0.0529522850178759	0.164728956671306	0.489521837522062	0.466046168531437	0.512997506512687	7.91	5.94	10.74	0.0554950515101904	0.0582904472195386	0.0610858429288867	0.0565484547549327	0.0593969124730624	0.0622453701911921	0.0577374945661787	0.0606800244255907	0.0635856037672629	0.0503963073937483	8.78730710053164	-0.00291979744934399	1.0340215749156	0.155151850120544	0.158756584275723	0.151888507985705	0.176304394569462	0.179975136377976	0.172981296161778	0.200827675205879	0.204598439008693	0.197445932164433	0.000362544906501451	0.000371731740914582	0.000379236277285276
108	0.493409446652229	0.15	0.0503998203911759	0.0478115868582559	0.0529880539240958	0.164426935719815	0.491314903484144	0.467727353138061	0.514902453830227	8.06	5.9	10.76	0.0547066859618337	0.0574655511441555	0.0602244163264773	0.0556850889458878	0.0584932951160528	0.0613015012862178	0.0568816334005304	0.0597497104398655	0.0626499668646601	0.0503998203911759	8.82413141651799	0.0023185713952883	1.04083563411012	0.155151850120544	0.158756584275723	0.151888507985705	0.176304394569462	0.179975136377976	0.172981296161778	0.200827675205879	0.204598439008693	0.197445932164433	0.000362544906501451	0.000371731740914582	0.000379236277285276
108	0.493409446652229	0.15	0.050400814267048	0.0478267715712262	0.0529748569628698	0.164450320313568	0.490104297543359	0.466576869424625	0.513631725662092	7.99	5.92	10.73	0.0550052081747287	0.0577788799237864	0.0605525516728442	0.0560154498264864	0.0588400636376177	0.0616646774487489	0.0572029361343083	0.0600849763556198	0.062999969435259	0.050400814267048	8.79178520907159	-0.00900163816801018	1.02988177867072	0.155151850120544	0.158756584275723	0.151888507985705	0.176304394569462	0.179975136377976	0.172981296161778	0.200827675205879	0.204598439008693	0.197445932164433	0.000362544906501451	0.000371731740914582	0.000379236277285276
108	0.493409446652229	0.15	0.0504031656442563	0.0478559381514951	0.0529503931370174	0.168569351849649	0.49476817544738	0.471366732818134	0.518169618076625	8.06	5.95	10.86	0.0551380215217742	0.057875400206981	0.0606127788921878	0.0561244824850031	0.0589108349480133	0.0616971874110236	0.0572926394266401	0.0600963941150667	0.0629839255568249	0.0504031656442563	8.86606885461676	-0.00315831468021859	1.0381657793439	0.155151850120544	0.158756584275723	0.151888507985705	0.176304394569462	0.179975136377976	0.172981296161778	0.200827675205879	0.204598439008693	0.197445932164433	0.000362544906501451	0.000371731740914582	0.000379236277285276
108	0.493409446652229	0.15	0.0504099683239014	0.0478691239049779	0.0529508127428249	0.164853899576867	0.491912036435723	0.468332447290654	0.515491625580791	7.96	5.92	10.84	0.0554055432595897	0.0581951000241878	0.0609846567887859	0.056435016232753	0.0592764048742232	0.0621177935156934	0.0576572789699454	0.0604848647831431	0.0633908254264955	0.0504099683239014	8.86017044796509	-0.00834467023079675	1.03238925384168	0.155151850120544	0.158756584275723	0.151888507985705	0.176304394569462	0.179975136377976	0.172981296161778	0.200827675205879	0.204598439008693	0.197445932164433	0.000362544906501451	0.000371731740914582	0.000379236277285276
108	0.493409446652229	0.15	0.0504108044451935	0.0478398299362205	0.0529817789541664	0.164817718426451	0.492823904044461	0.469197500377331	0.516450307711591	7.91	5.87	10.77	0.0558786821494243	0.058692448846365	0.0615062155433056	0.0569398861192813	0.059807089659651	0.0626742932000208	0.0581150210543469	0.061060700330637	0.0640158684340352	0.0504108044451935	8.79995027174247	-0.00647131244773878	1.0308977510893	0.155151850120544	0.158756584275723	0.151888507985705	0.176304394569462	0.179975136377976	0.172981296161778	0.200827675205879	0.204598439008693	0.197445932164433	0.000362544906501451	0.000371731740914582	0.000379236277285276
108	0.493409446652229	0.15	0.0504110714995669	0.0478661976464536	0.0529559453526801	0.166596192085828	0.484556331670049	0.461475224063687	0.507637439276411	7.93	5.83	10.77	0.0547806354653586	0.0575205393128213	0.0602604431602841	0.055809985629015	0.0586013733712853	0.0613927611135556	0.0569942799691033	0.0598333178975735	0.0626947824309808	0.0504110714995669	8.79224925913367	0.00731909865134625	1.04228750648197	0.155151850120544	0.158756584275723	0.151888507985705	0.176304394569462	0.179975136377976	0.172981296161778	0.200827675205879	0.204598439008693	0.197445932164433	0.000362544906501451	0.000371731740914582	0.000379236277285276
108	0.493409446652229	0.15	0.0504125881005768	0.0478126305623417	0.0530125456388119	0.161384284744308	0.490310734388768	0.466507309616763	0.514114159160774	7.96	5.87	10.67	0.055211473294292	0.0580286256175684	0.0608457779408447	0.0562386833583776	0.0591082488314192	0.0619778143044607	0.0573572559458397	0.0602994027933619	0.063343276885574	0.0504125881005768	8.75067075004668	0.0127024519540539	1.04784029902724	0.155151850120544	0.158756584275723	0.151888507985705	0.176304394569462	0.179975136377976	0.172981296161778	0.200827675205879	0.204598439008693	0.197445932164433	0.000362544906501451	0.000371731740914582	0.000379236277285276
108	0.493409446652229	0.15	0.050414767711281	0.0479059412460429	0.0529235941765191	0.173170790687836	0.49931136899518	0.476075484554123	0.522547253436237	8.06	5.95	10.94	0.0557113175661681	0.0584304278312953	0.0611495380964225	0.0567094008650402	0.0594772247248547	0.0622450485846692	0.0579226493093301	0.0607336610719357	0.0635536518328851	0.050414767711281	8.91601250092122	0.00171857328257003	1.04497864771759	0.155151850120544	0.158756584275723	0.151888507985705	0.176304394569462	0.179975136377976	0.172981296161778	0.200827675205879	0.204598439008693	0.197445932164433	0.000362544906501451	0.000371731740914582	0.000379236277285276
108	0.493409446652229	0.15	0.0504177368561886	0.0479050801282566	0.0529303935841205	0.178913745872934	0.500228498446102	0.477406265460062	0.523050731432142	7.96	5.83	10.71	0.0565230991704137	0.0592251653804521	0.0619272315904904	0.05757604801176	0.0603284500584185	0.0630808521050769	0.0587609897230777	0.0616262545781097	0.0643535485042372	0.0504177368561886	8.76857564644897	-0.00341108619853061	1.03070363353192	0.155151850120544	0.158756584275723	0.151888507985705	0.176304394569462	0.179975136377976	0.172981296161778	0.200827675205879	0.204598439008693	0.197445932164433	0.000362544906501451	0.000371731740914582	0.000379236277285276
108	0.493409446652229	0.15	0.0504224604312713	0.0478803179664489	0.0529646028960938	0.171037765519814	0.499147510680318	0.475744731050387	0.522550290310248	7.98	5.94	10.78	0.0561363826956053	0.0588978371221127	0.0616592915486202	0.057170485488084	0.0599828093792173	0.0627951332703505	0.0584381249589568	0.061232987295807	0.0641760620879035	0.0504224604312713	8.85290804191245	0.00605845953422485	1.04639497529731	0.155151850120544	0.158756584275723	0.151888507985705	0.176304394569462	0.179975136377976	0.172981296161778	0.200827675205879	0.204598439008693	0.197445932164433	0.000362544906501451	0.000371731740914582	0.000379236277285276
108	0.493409446652229	0.15	0.0504232005869222	0.0478353431377429	0.0530110580361016	0.165534706855852	0.498554604910819	0.474715524036687	0.522393685784951	8	5.91	10.9	0.0559143045634368	0.0587221875186308	0.0615300704738249	0.0569381623502517	0.0597974610004201	0.0626567596505885	0.0581426608875972	0.0610380486184112	0.0639173493748511	0.0504232005869222	8.85362817910351	-0.00344636626717127	1.03720010133567	0.155151850120544	0.158756584275723	0.151888507985705	0.176304394569462	0.179975136377976	0.172981296161778	0.200827675205879	0.204598439008693	0.197445932164433	0.000362544906501451	0.000371731740914582	0.000379236277285276
108	0.493409446652229	0.15	0.0504289485513153	0.0478447274326287	0.0530131696700019	0.167482623870186	0.501972835063588	0.478138164229582	0.525807505897595	7.95	5.92	10.8	0.0566474034943459	0.0594712153481109	0.0622950272018758	0.0577049846928549	0.0605815158265948	0.0634580469603346	0.0589687073401013	0.0618569217389448	0.0647358010765064	0.0504289485513153	8.84702718254896	-0.000595211892223955	1.0389418331032	0.155151850120544	0.158756584275723	0.151888507985705	0.176304394569462	0.179975136377976	0.172981296161778	0.200827675205879	0.204598439008693	0.197445932164433	0.000362544906501451	0.000371731740914582	0.000379236277285276
108	0.493409446652229	0.15	0.0504294321766106	0.047865653973083	0.0529932103801381	0.165487242247318	0.494269072843866	0.470630849291495	0.517907296396236	8.01	5.91	10.87	0.0553699325070309	0.0581509802106637	0.0609320279142965	0.0563799586176133	0.0592117365762466	0.06204351453488	0.0575323180226544	0.060425331487113	0.0633721344228791	0.0504294321766106	8.87044615590814	0.00109445430056938	1.04194856181513	0.155151850120544	0.158756584275723	0.151888507985705	0.176304394569462	0.179975136377976	0.172981296161778	0.200827675205879	0.204598439008693	0.197445932164433	0.000362544906501451	0.000371731740914582	0.000379236277285276
108	0.493409446652229	0.15	0.0504300291918306	0.0479093239682627	0.0529507344153984	0.166641356082852	0.498319622524561	0.474586781318682	0.522052463730441	8.05	5.96	10.89	0.0555699584290445	0.058348866420433	0.0611277744118215	0.056567505256659	0.0593962979506712	0.0622250906446834	0.0577251736313144	0.0606965105666887	0.0635445646822578	0.0504300291918306	8.93319732409305	0.000197745842096813	1.04475559701645	0.155151850120544	0.158756584275723	0.151888507985705	0.176304394569462	0.179975136377976	0.172981296161778	0.200827675205879	0.204598439008693	0.197445932164433	0.000362544906501451	0.000371731740914582	0.000379236277285276
108	0.493409446652229	0.15	0.0504390836595923	0.0479147145746	0.0529634527445847	0.168579537343975	0.494649633795809	0.47125464802047	0.518044619571148	7.98	5.92	10.78	0.0556094896012823	0.0583701694665329	0.0611308493317835	0.0566340654269854	0.0594456093780732	0.062257153329161	0.0577680595717538	0.0607343819470714	0.0635737235332978	0.0504390836595923	8.87441668995665	0.00166400142725601	1.04271838843348	0.155151850120544	0.158756584275723	0.151888507985705	0.176304394569462	0.179975136377976	0.172981296161778	0.200827675205879	0.204598439008693	0.197445932164433	0.000362544906501451	0.000371731740914582	0.000379236277285276
108	0.493409446652229	0.15	0.0504405546116603	0.0479135761116277	0.0529675331116929	0.170350117368071	0.494059317208634	0.470838768865784	0.517279865551485	7.89	5.85	10.77	0.0561614283059253	0.0589311644602415	0.0617009006145576	0.0572334118206075	0.0600560154248267	0.0628786190290459	0.0584380193404058	0.0613400387908768	0.0641817605413965	0.0504405546116603	8.79208852727159	-0.00308560472451323	1.03220554784389	0.155151850120544	0.158756584275723	0.151888507985705	0.176304394569462	0.179975136377976	0.172981296161778	0.200827675205879	0.204598439008693	0.197445932164433	0.000362544906501451	0.000371731740914582	0.000379236277285276
108	0.493409446652229	0.15	0.0504442495640341	0.0479181569566005	0.0529703421714677	0.167129771045822	0.492510411514388	0.46909540172115	0.515925421307626	8.03	5.96	10.82	0.0550257326752961	0.0577723553553412	0.0605189780353863	0.0560195222240542	0.0588157501484296	0.0616119780728049	0.0572197846011872	0.0600511095397621	0.0629103324713796	0.0504442495640341	8.86458679650214	-0.00571679103428486	1.03520093324563	0.155151850120544	0.158756584275723	0.151888507985705	0.176304394569462	0.179975136377976	0.172981296161778	0.200827675205879	0.204598439008693	0.197445932164433	0.000362544906501451	0.000371731740914582	0.000379236277285276
108	0.493409446652229	0.15	0.0504494145434064	0.0478577450021023	0.0530410840847105	0.170116058205053	0.503337658311281	0.4796614246594	0.527013891963162	8.02	5.88	10.84	0.0563683234788957	0.0591506810516332	0.0619330386243707	0.0573926539492492	0.0602255727852154	0.0630584916211815	0.0585442713840166	0.0615176040279039	0.0644194414328755	0.0504494145434064	8.83216898960496	0.000782544334486761	1.03975456498827	0.155151850120544	0.158756584275723	0.151888507985705	0.176304394569462	0.179975136377976	0.172981296161778	0.200827675205879	0.204598439008693	0.197445932164433	0.000362544906501451	0.000371731740914582	0.000379236277285276
108	0.493409446652229	0.15	0.0504494782254441	0.0479207717458196	0.0529781847050687	0.170727355797968	0.500448842222389	0.476959331574537	0.523938352870242	7.98	5.94	10.79	0.0563082352305446	0.0590813288749091	0.0618544225192736	0.0573472528351405	0.060171516492273	0.0629957801494054	0.0586177722067077	0.0614728384618502	0.0643409683308348	0.0504494782254441	8.84742894868182	-0.00118772577122727	1.03857073288217	0.155151850120544	0.158756584275723	0.151888507985705	0.176304394569462	0.179975136377976	0.172981296161778	0.200827675205879	0.204598439008693	0.197445932164433	0.000362544906501451	0.000371731740914582	0.000379236277285276
108	0.493409446652229	0.15	0.0504538322802647	0.0479100665462263	0.052997598014303	0.172871204398889	0.503812868425876	0.480342945393253	0.5272827914585	7.95	5.89	10.76	0.0569026716823594	0.0596829796634462	0.0624632876445329	0.0579646529491021	0.0607968501456579	0.0636290473422137	0.0591574085501633	0.062044806585436	0.0649204129244742	0.0504538322802647	8.82869636718296	0.00492676463342548	1.04276350910562	0.155151850120544	0.158756584275723	0.151888507985705	0.176304394569462	0.179975136377976	0.172981296161778	0.200827675205879	0.204598439008693	0.197445932164433	0.000362544906501451	0.000371731740914582	0.000379236277285276
108	0.493409446652229	0.15	0.0504545936086831	0.047928796450102	0.0529803907672643	0.172972514889416	0.501337548184619	0.477991207312452	0.524683889056786	7.93	5.84	10.87	0.0567818444359847	0.059555218245529	0.0623285920550733	0.057851305785639	0.0606769148849473	0.0635025239842557	0.0590306743815744	0.0618511314825809	0.0646941155732637	0.0504545936086831	8.83682799677396	-0.000677348587900083	1.03698673736043	0.155151850120544	0.158756584275723	0.151888507985705	0.176304394569462	0.179975136377976	0.172981296161778	0.200827675205879	0.204598439008693	0.197445932164433	0.000362544906501451	0.000371731740914582	0.000379236277285276
108	0.493409446652229	0.15	0.0504560585619775	0.0479294947900855	0.0529826223338695	0.170992885857456	0.500721618248464	0.477241319530889	0.52420191696604	7.98	5.91	10.84	0.0563528064237845	0.059125367545912	0.0618979286680394	0.0573933381187246	0.0602170934564877	0.0630408487942508	0.0586427547896164	0.0615019608097896	0.0643633522977452	0.0504560585619775	8.86965002781851	0.00267392229803652	1.04380260082408	0.155151850120544	0.158756584275723	0.151888507985705	0.176304394569462	0.179975136377976	0.172981296161778	0.200827675205879	0.204598439008693	0.197445932164433	0.000362544906501451	0.000371731740914582	0.000379236277285276
108	0.493409446652229	0.15	0.0504604295676578	0.0479476987327717	0.0529731604025439	0.170372940867593	0.494667818916486	0.471420548362152	0.517915089470819	7.93	5.82	10.8	0.0559698482739276	0.058729902349274	0.0614899564246203	0.0570220762838564	0.0598340191224665	0.0626459619610767	0.0581866679019014	0.06105399132108	0.063916834296813	0.0504604295676578	8.82126233728109	0.00567713525514443	1.04207303717606	0.155151850120544	0.158756584275723	0.151888507985705	0.176304394569462	0.179975136377976	0.172981296161778	0.200827675205879	0.204598439008693	0.197445932164433	0.000362544906501451	0.000371731740914582	0.000379236277285276
108	0.493409446652229	0.15	0.0504665357264604	0.0479519582566774	0.0529811131962433	0.171391159901584	0.494456305132375	0.471302324840182	0.517610285424568	7.92	5.83	10.8	0.0560417794627632	0.0587949809405201	0.061548182418277	0.0571006703212348	0.0599058926288846	0.0627111149365344	0.058176799688897	0.0610996415798013	0.06394840146518	0.0504665357264604	8.80121070636088	-0.00086580471996182	1.03463836869858	0.155151850120544	0.158756584275723	0.151888507985705	0.176304394569462	0.179975136377976	0.172981296161778	0.200827675205879	0.204598439008693	0.197445932164433	0.000362544906501451	0.000371731740914582	0.000379236277285276
108	0.493409446652229	0.15	0.0504678104558134	0.0479006525782719	0.053034968333355	0.169207714590754	0.498754985773877	0.475218557081786	0.522291414465969	8.06	5.96	10.88	0.0555851140644435	0.0583381106678451	0.0610911072712466	0.0565793630281737	0.0593816023841746	0.0621838417401756	0.0578006824582871	0.0606183444414994	0.0634587447283304	0.0504678104558134	8.89500802246054	-0.00275443499796689	1.04002179031422	0.155151850120544	0.158756584275723	0.151888507985705	0.176304394569462	0.179975136377976	0.172981296161778	0.200827675205879	0.204598439008693	0.197445932164433	0.000362544906501451	0.000371731740914582	0.000379236277285276
108	0.493409446652229	0.15	0.0504681454389639	0.0478995934191774	0.0530366974587504	0.165625240358839	0.491341429682269	0.467854952990874	0.514827906373663	8.07	5.93	10.85	0.0546853850900019	0.0574306098953944	0.0601758347007868	0.0556612102096098	0.0584554217656608	0.0612496333217119	0.0567910367157124	0.0597047506643037	0.062527638619349	0.0504681454389639	8.87407879373574	0.000717328983830358	1.04226912586955	0.155151850120544	0.158756584275723	0.151888507985705	0.176304394569462	0.179975136377976	0.172981296161778	0.200827675205879	0.204598439008693	0.197445932164433	0.000362544906501451	0.000371731740914582	0.000379236277285276
108	0.493409446652229	0.15	0.0504713531547909	0.0479078037236034	0.0530349025859785	0.168736472023051	0.497196788019848	0.473694488161479	0.520699087878217	8.02	5.95	10.86	0.0556672108705188	0.0584291334067844	0.06119105594305	0.0566788069558588	0.0594909197204834	0.062303032485108	0.0579209061863935	0.0607100069113755	0.063683148214951	0.0504713531547909	8.84739296346707	0.00896481408299974	1.04898161733964	0.155151850120544	0.158756584275723	0.151888507985705	0.176304394569462	0.179975136377976	0.172981296161778	0.200827675205879	0.204598439008693	0.197445932164433	0.000362544906501451	0.000371731740914582	0.000379236277285276
108	0.493409446652229	0.15	0.0504780285668141	0.0479605772708438	0.0529954798627845	0.172977597515775	0.496910231324688	0.473770473293124	0.520049989356252	8.02	5.89	10.81	0.0556714019607103	0.0583904881918435	0.0611095744229767	0.0566827851969854	0.0594512691105066	0.0622197530240279	0.0578834839356432	0.060669373158791	0.0635022201369275	0.0504780285668141	8.84806151706832	-0.000687334994928157	1.03840107422677	0.155151850120544	0.158756584275723	0.151888507985705	0.176304394569462	0.179975136377976	0.172981296161778	0.200827675205879	0.204598439008693	0.197445932164433	0.000362544906501451	0.000371731740914582	0.000379236277285276
108	0.493409446652229	0.15	0.0504828482041635	0.0479363012984122	0.0530293951099148	0.16726839697473	0.492092640944114	0.468709135658448	0.515476146229779	8	5.88	10.8	0.0551983314400567	0.0579521298553047	0.0607059282705527	0.0562085585281863	0.0590127563247517	0.0618169541213171	0.0573615681657343	0.0602562727492568	0.0631266026889878	0.0504828482041635	8.83328686102993	0.00457917383536789	1.04300963302306	0.155151850120544	0.158756584275723	0.151888507985705	0.176304394569462	0.179975136377976	0.172981296161778	0.200827675205879	0.204598439008693	0.197445932164433	0.000362544906501451	0.000371731740914582	0.000379236277285276
108	0.493409446652229	0.15	0.0504871049071605	0.0479423917867789	0.0530318180275421	0.16801587883212	0.494205726404688	0.470784625992072	0.517626826817303	8	5.91	10.81	0.0554232486252148	0.0581805040655537	0.0609377595058925	0.0564363999516171	0.0592440587348834	0.0620517175181497	0.0576305159541035	0.0605268730519583	0.0633578938670198	0.0504871049071605	8.81544433890578	-0.0028777556756129	1.03543940842021	0.155151850120544	0.158756584275723	0.151888507985705	0.176304394569462	0.179975136377976	0.172981296161778	0.200827675205879	0.204598439008693	0.197445932164433	0.000362544906501451	0.000371731740914582	0.000379236277285276
108	0.493409446652229	0.15	0.0504879490715872	0.0479594613164494	0.053016436826725	0.168646329311471	0.494630203954738	0.471241709686138	0.518018698223339	8.09	5.97	10.99	0.0549262800222867	0.0576523608404562	0.0603784416586258	0.055897033380307	0.0586712942701544	0.0614455551600019	0.0570185230870634	0.0598867997717264	0.0626830540991141	0.0504879490715872	8.93042007487671	-0.00775177760561414	1.03651775049108	0.155151850120544	0.158756584275723	0.151888507985705	0.176304394569462	0.179975136377976	0.172981296161778	0.200827675205879	0.204598439008693	0.197445932164433	0.000362544906501451	0.000371731740914582	0.000379236277285276
108	0.493409446652229	0.15	0.0504932613795933	0.047951088208887	0.0530354345502997	0.1694555024406	0.496913660196159	0.47348476991874	0.520342550473578	8.03	5.9	10.93	0.0555861228024024	0.0583366255742405	0.0610871283460786	0.0565928060936648	0.0593931213914246	0.0621934366891844	0.0577535578137712	0.0605843590085215	0.0635579324068647	0.0504932613795933	8.89694227033183	-0.000236540627158447	1.04213724038654	0.155151850120544	0.158756584275723	0.151888507985705	0.176304394569462	0.179975136377976	0.172981296161778	0.200827675205879	0.204598439008693	0.197445932164433	0.000362544906501451	0.000371731740914582	0.000379236277285276
108	0.493409446652229	0.15	0.0504974900114158	0.0479545947359291	0.0530403852869026	0.166174378695596	0.489817832907008	0.466450596818381	0.513185068995635	8.05	5.91	10.9	0.0546352224021318	0.0573722199519974	0.060109217501863	0.0556170799998456	0.0584032645342444	0.0611894490686432	0.0567615778852971	0.059564357697559	0.0624473527919235	0.0504974900114158	8.86275670611127	-0.00191220066332796	1.03846957917482	0.155151850120544	0.158756584275723	0.151888507985705	0.176304394569462	0.179975136377976	0.172981296161778	0.200827675205879	0.204598439008693	0.197445932164433	0.000362544906501451	0.000371731740914582	0.000379236277285276
108	0.493409446652229	0.15	0.0505005539595003	0.0479448759012953	0.0530562320177053	0.165474228550182	0.489982387552007	0.46654806888145	0.513416706222565	8.02	5.93	10.83	0.0547905945499319	0.0575426802158543	0.0602947658817766	0.0557840180537745	0.0585860025500997	0.0613879870464248	0.0569378840146823	0.0598033541948098	0.0627158865034288	0.0505005539595003	8.85393013487061	0.00422950849885251	1.04451806172368	0.155151850120544	0.158756584275723	0.151888507985705	0.176304394569462	0.179975136377976	0.172981296161778	0.200827675205879	0.204598439008693	0.197445932164433	0.000362544906501451	0.000371731740914582	0.000379236277285276
108	0.493409446652229	0.15	0.0505018288233149	0.0479692585025769	0.053034399144053	0.172458817839312	0.502488482384704	0.479046443345536	0.525930521423872	7.97	5.89	10.87	0.0565943595511778	0.0593637928794584	0.062133226207739	0.0576410938531985	0.0604617489089598	0.0632824039647211	0.0587909862646029	0.0616807035883994	0.0646109775002296	0.0505018288233149	8.85438800201016	-0.00379377740631262	1.03630719202736	0.155151850120544	0.158756584275723	0.151888507985705	0.176304394569462	0.179975136377976	0.172981296161778	0.200827675205879	0.204598439008693	0.197445932164433	0.000362544906501451	0.000371731740914582	0.000379236277285276
108	0.493409446652229	0.15	0.0505048387190273	0.0479480129112046	0.05306166452685	0.16663525079826	0.494734394909795	0.471171784877196	0.518297004942393	8.09	5.93	10.86	0.0549011571810254	0.0576466835442647	0.0603922099075041	0.0558704406855179	0.0586644394954538	0.0614584383053898	0.0570185230870634	0.0598533511637242	0.0627205164944977	0.0505048387190273	8.86991127547324	0.00995146795091749	1.05184800271983	0.155151850120544	0.158756584275723	0.151888507985705	0.176304394569462	0.179975136377976	0.172981296161778	0.200827675205879	0.204598439008693	0.197445932164433	0.000362544906501451	0.000371731740914582	0.000379236277285276
[truncated: 1,381 more rows]
