# Supplementary material for: Re-expressing coefficients from regression models for inclusion in a meta-analysis
Source: BMC Med Res Methodol. 2024 Jan 8;24:6. doi: 10.1186/s12874-023-02132-y (PMC10773134; doi:10.1186/s12874-023-02132-y)
Supplement: Supplementary file 2 — Additional file 2. [file 12874_2023_2132_MOESM2_ESM.zip › Supp_Files_R1/simdata/simdata_scenario_109.csv]

ex_no	errsd	rsquare	beta	b_low_ci	b_hi_ci	lrsquare	lbeta	lb_low_ci	lb_hi_ci	x_median	x_25	x_75	rbl	rb	rbu	altl	alt	altu	dzl	dz	dzu	observed_beta	xlog	error	ylog	RelBias_rb	RelBias_rbl	RelBias_rbu	RelBias_alt	RelBias_altl	RelBias_altu	RelBias_dz	RelBias_dzl	RelBias_dzu	MC_SE_RelBias_rb	MC_SE_RelBias_alt	MC_SE_RelBias_dz
109	0.454198798779319	0.05	0.0134528964007075	0.00405298751889492	0.0228528052825201	0.0712957534002974	0.307259444093764	0.1341193750437	0.480399513143828	16.08	11.47	20.9	0.00809256916678671	0.0185395905898536	0.0289866120129204	0.00800400762352779	0.0183367014059385	0.0286693951883491	0.00817714035975427	0.0187116764239432	0.0293562461315184	0.0134528964007075	17.0114520432038	0.0470059353446624	1.42019167294553	0.184583122016124	0.229545835962699	0.164778288278585	0.171822438442814	0.216298550068812	0.152232012346586	0.196629506673147	0.245271861106129	0.179884099255381	0.00249876523474491	0.0024817566804528	0.00253843376751254
109	0.454198798779319	0.05	0.0144919974030651	0.0050308397216709	0.0239531550844593	0.0530147230833101	0.258006628748906	0.0877556213192474	0.428257636178565	15.11	12.03	20.4	0.00562411581871066	0.0165352274904431	0.0274463391621755	0.00557311540948953	0.0163852833221933	0.027197451234897	0.00571736600980713	0.0168283400797873	0.0279016181156189	0.0144919974030651	17.0186207898401	0.0157667138711253	1.38668944169826	0.184583122016124	0.229545835962699	0.164778288278585	0.171822438442814	0.216298550068812	0.152232012346586	0.196629506673147	0.245271861106129	0.179884099255381	0.00249876523474491	0.0024817566804528	0.00253843376751254
109	0.454198798779319	0.06	0.0121953131168113	0.00489347906526996	0.0194971471683526	0.0775452396986216	0.276534429500145	0.127622449401182	0.425446409599108	16.71	11.8	22.19	0.00741600581507397	0.0160691237855386	0.0247222417560033	0.00732659530110479	0.0158753876083394	0.0244241799155741	0.0074689903151684	0.0161682217306901	0.0248817673110861	0.0121953131168113	18.4234803932968	-0.0631373837068925	1.3427288674903	0.184583122016124	0.229545835962699	0.164778288278585	0.171822438442814	0.216298550068812	0.152232012346586	0.196629506673147	0.245271861106129	0.179884099255381	0.00249876523474491	0.0024817566804528	0.00253843376751254
109	0.454198798779319	0.06	0.012313230200543	0.00448067722787107	0.0201457831732149	0.0667156127664152	0.253507730661409	0.105470848476679	0.40154461284614	15.33	11.8	19.83	0.00666619229715373	0.0160227333506061	0.0253792744040585	0.00660279124659581	0.0158703437881761	0.0251378963297564	0.00678255188330806	0.0163260948952485	0.0257860704553726	0.012313230200543	17.133219437872	-0.0170491077628753	1.35639648611437	0.184583122016124	0.229545835962699	0.164778288278585	0.171822438442814	0.216298550068812	0.152232012346586	0.196629506673147	0.245271861106129	0.179884099255381	0.00249876523474491	0.0024817566804528	0.00253843376751254
109	0.454198798779319	0.06	0.01367704243004	0.00494376893772564	0.0224103159223544	0.0551325221919316	0.246591749136334	0.087207455268424	0.405976043004243	15.78	12.11	23.2	0.0053577028529689	0.015149683175593	0.0249416634982172	0.0053020093207448	0.0149922016221588	0.0246823939235727	0.00540066597853638	0.0152648441327575	0.0251807958587419	0.01367704243004	17.8394576617039	-0.0119519659638087	1.38071413595507	0.184583122016124	0.229545835962699	0.164778288278585	0.171822438442814	0.216298550068812	0.152232012346586	0.196629506673147	0.245271861106129	0.179884099255381	0.00249876523474491	0.0024817566804528	0.00253843376751254
109	0.454198798779319	0.06	0.0140054617454908	0.00530737355819977	0.0227035499327818	0.0680724437182409	0.261961033132478	0.110630151528893	0.413291914736063	15.75	10.83	21.36	0.00680997495527701	0.0161253333764508	0.0254406917976246	0.00673959328434383	0.0159586766831674	0.025177760081991	0.00684059560848536	0.0162175487503149	0.0255892411066847	0.0140054617454908	17.3194353043717	0.0241199906603264	1.4028125758786	0.184583122016124	0.229545835962699	0.164778288278585	0.171822438442814	0.216298550068812	0.152232012346586	0.196629506673147	0.245271861106129	0.179884099255381	0.00249876523474491	0.0024817566804528	0.00253843376751254
109	0.454198798779319	0.06	0.0142593217620701	0.00521239838058596	0.0233062451435543	0.0763757700802931	0.323960154607191	0.148067818605959	0.499852490608423	17.05	12.43	22.04	0.00843683117225303	0.0184590896029305	0.0284813480336079	0.00833036236995256	0.0182261446593307	0.0281219269487089	0.00852217142607446	0.0186372999311732	0.0287278120883623	0.0142593217620701	18.4515687054838	-0.0244394235218369	1.38544348936891	0.184583122016124	0.229545835962699	0.164778288278585	0.171822438442814	0.216298550068812	0.152232012346586	0.196629506673147	0.245271861106129	0.179884099255381	0.00249876523474491	0.0024817566804528	0.00253843376751254
109	0.454198798779319	0.06	0.0144961229338579	0.00577538688673873	0.0232168589809772	0.0920964682815086	0.33955684506991	0.173102047873705	0.506011642266115	16.14	12.14	21.52	0.0104069029354602	0.0204141728599991	0.030421442784538	0.0102918785509903	0.0201885411151614	0.0300852036793326	0.0105289625868853	0.0206171656708116	0.030750923967374	0.0144961229338579	17.9624597146137	-0.00796703658049308	1.38860376892675	0.184583122016124	0.229545835962699	0.164778288278585	0.171822438442814	0.216298550068812	0.152232012346586	0.196629506673147	0.245271861106129	0.179884099255381	0.00249876523474491	0.0024817566804528	0.00253843376751254
109	0.454198798779319	0.06	0.0147781239463854	0.00543290614170239	0.0241233417510684	0.0821254576381602	0.308487917887668	0.147469193471243	0.469506642304093	17.09	12.33	22.82	0.00838380747785166	0.0175379226802231	0.0266920378825945	0.00827747192455449	0.0173154814186828	0.0263534909128111	0.00844400087868139	0.0176824117893109	0.0268848008381122	0.0147781239463854	18.3367264066926	-0.010426908078573	1.39816473691026	0.184583122016124	0.229545835962699	0.164778288278585	0.171822438442814	0.216298550068812	0.152232012346586	0.196629506673147	0.245271861106129	0.179884099255381	0.00249876523474491	0.0024817566804528	0.00253843376751254
109	0.454198798779319	0.06	0.0148050768502834	0.00527955732678327	0.0243305963737835	0.0822918320038853	0.334030712313636	0.159871763646868	0.508189660980404	15.75	11.6	19.94	0.00984325419448981	0.0205661658761217	0.0312890775577536	0.00974158953945761	0.0203537511484495	0.0309659127574414	0.0100126364763128	0.020874502791961	0.031769850895401	0.0148050768502834	17.1888036350835	0.0024175435529085	1.37558908743738	0.184583122016124	0.229545835962699	0.164778288278585	0.171822438442814	0.216298550068812	0.152232012346586	0.196629506673147	0.245271861106129	0.179884099255381	0.00249876523474491	0.0024817566804528	0.00253843376751254
109	0.454198798779319	0.06	0.0149743328673292	0.00563541022367468	0.0243132555109836	0.0921452663406798	0.348748842855053	0.177837886951942	0.519659798758163	14.93	11.65	20.42	0.0115322035782253	0.0226152184014749	0.0336982332247245	0.0114320080449001	0.0224187300327402	0.0334054520205803	0.0116969794934953	0.0229536514196246	0.0342309459865662	0.0149743328673292	17.1444750933201	-0.0407765297201386	1.33111616504108	0.184583122016124	0.229545835962699	0.164778288278585	0.171822438442814	0.216298550068812	0.152232012346586	0.196629506673147	0.245271861106129	0.179884099255381	0.00249876523474491	0.0024817566804528	0.00253843376751254
109	0.454198798779319	0.06	0.0153702914093991	0.00557235511880034	0.0251682276999979	0.0741012963332289	0.337208725972283	0.151105842933254	0.523311609011312	15.27	12.28	20.68	0.0095861579748762	0.0213925289381755	0.0331988999014749	0.00949611743686246	0.0211915939212359	0.0328870704056094	0.00974725217192259	0.0217188627754796	0.0337659384849177	0.0153702914093991	17.1415964615782	0.0680275688614383	1.44353552274042	0.184583122016124	0.229545835962699	0.164778288278585	0.171822438442814	0.216298550068812	0.152232012346586	0.196629506673147	0.245271861106129	0.179884099255381	0.00249876523474491	0.0024817566804528	0.00253843376751254
109	0.454198798779319	0.06	0.0157993995092695	0.00565123908884053	0.0259475599296984	0.0775637029605973	0.31561663108265	0.145681071490886	0.485552190674414	15.48	12.59	21.56	0.00911759854219594	0.0197531889764553	0.0303887794107146	0.00902806276131152	0.0195592105739429	0.0300903583865742	0.00925646550436883	0.0200447934053445	0.0308426760567615	0.0157993995092695	17.2660094700554	-0.0314468218526352	1.35001607499641	0.184583122016124	0.229545835962699	0.164778288278585	0.171822438442814	0.216298550068812	0.152232012346586	0.196629506673147	0.245271861106129	0.179884099255381	0.00249876523474491	0.0024817566804528	0.00253843376751254
109	0.454198798779319	0.06	0.0165468206380698	0.0060276924500604	0.0270659488260793	0.0656515930294453	0.318111425638399	0.130742951559901	0.505479899716896	16.09	11.95	19.89	0.00788556542021878	0.019186414471004	0.0304872635217892	0.00779917056448845	0.0189762066517962	0.0301532427391039	0.00800942426208346	0.0195031347062588	0.0309547678272659	0.0165468206380698	17.2546180081976	0.00495314996079506	1.38392883771778	0.184583122016124	0.229545835962699	0.164778288278585	0.171822438442814	0.216298550068812	0.152232012346586	0.196629506673147	0.245271861106129	0.179884099255381	0.00249876523474491	0.0024817566804528	0.00253843376751254
109	0.454198798779319	0.06	0.0169293207321818	0.00684557628108048	0.0270130651832831	0.108591665945806	0.437610608698609	0.241855366759822	0.633365850637395	17.14	12.28	22.12	0.0137179792566087	0.0248211703259862	0.0359243613953638	0.0135430892361482	0.0245047261249153	0.0354663630136824	0.0138609683287622	0.0250581228156459	0.0362365096250414	0.0169293207321818	18.2232584479365	0.0348381056353088	1.44069267094699	0.184583122016124	0.229545835962699	0.164778288278585	0.171822438442814	0.216298550068812	0.152232012346586	0.196629506673147	0.245271861106129	0.179884099255381	0.00249876523474491	0.0024817566804528	0.00253843376751254
109	0.454198798779319	0.07	0.0116087246066517	0.00518763161886632	0.018029817594437	0.0827927489123588	0.273783234570257	0.131507806770053	0.41605866237046	17.33	11.89	22.36	0.00737722091179307	0.0153584753101516	0.0233397297085101	0.00728088095062029	0.015157907246277	0.0230349335419338	0.00741530863555937	0.0154488633256065	0.0234999738074869	0.0116087246066517	18.9208715716216	0.0590799494975839	1.47380462201642	0.184583122016124	0.229545835962699	0.164778288278585	0.171822438442814	0.216298550068812	0.152232012346586	0.196629506673147	0.245271861106129	0.179884099255381	0.00249876523474491	0.0024817566804528	0.00253843376751254
109	0.454198798779319	0.07	0.0138891543371042	0.00617710004721505	0.0216012086269934	0.111478156842041	0.366940052904533	0.205199193861657	0.528680911947409	14.86	12.13	20.27	0.0133673813051986	0.0239037371980689	0.0344400930909392	0.0132532285499982	0.0236996076532877	0.0341459867565773	0.0136241737235671	0.0243174896178413	0.035036558688642	0.0138891543371042	17.411878274693	0.0215823935086864	1.40095643514146	0.184583122016124	0.229545835962699	0.164778288278585	0.171822438442814	0.216298550068812	0.152232012346586	0.196629506673147	0.245271861106129	0.179884099255381	0.00249876523474491	0.0024817566804528	0.00253843376751254
109	0.454198798779319	0.07	0.0144783655915574	0.0061457552784349	0.02281097590468	0.100898049110187	0.325137483138132	0.173601564337848	0.476673401938415	15.9	12.14	21.35	0.0105867967108862	0.019827957485301	0.0290691182597157	0.0104743496717556	0.0196173560000626	0.0287603623283696	0.0107333367251402	0.0200768211319812	0.0293531360067396	0.0144783655915574	17.7093571383237	0.0406905226293157	1.42783983280241	0.184583122016124	0.229545835962699	0.164778288278585	0.171822438442814	0.216298550068812	0.152232012346586	0.196629506673147	0.245271861106129	0.179884099255381	0.00249876523474491	0.0024817566804528	0.00253843376751254
109	0.454198798779319	0.07	0.0150714480234914	0.0066744792648899	0.023468416782093	0.0948684143106707	0.363965266144963	0.188439676320966	0.53949085596896	16.83	12.88	21.89	0.010879737478528	0.0210138683332009	0.0311479991878739	0.0107465428278062	0.0207566070841607	0.0307666713405152	0.0110412758642269	0.0212808902357205	0.0315386980731782	0.0150714480234914	18.526001591512	-0.0287612686655148	1.3865339252031	0.184583122016124	0.229545835962699	0.164778288278585	0.171822438442814	0.216298550068812	0.152232012346586	0.196629506673147	0.245271861106129	0.179884099255381	0.00249876523474491	0.0024817566804528	0.00253843376751254
109	0.454198798779319	0.07	0.0152472692750668	0.0067863893490455	0.0237081492010881	0.0829345958936692	0.304065662183421	0.146200925807315	0.461930398559528	15.13	11.35	20.83	0.0093548975317286	0.0194561224351754	0.0295573473386223	0.00926958890746436	0.0192786993225403	0.0292878097376163	0.00945883750397557	0.0196811871984537	0.0298586151642523	0.0152472692750668	17.168352013056	0.0206227799000542	1.38450990094672	0.184583122016124	0.229545835962699	0.164778288278585	0.171822438442814	0.216298550068812	0.152232012346586	0.196629506673147	0.245271861106129	0.179884099255381	0.00249876523474491	0.0024817566804528	0.00253843376751254
109	0.454198798779319	0.07	0.0161459787970682	0.00718424272005522	0.0251077148740811	0.0957992571108988	0.334158987743316	0.173875063293508	0.494442912193124	16.8	12.5	22.63	0.0100536640387061	0.0193214721803689	0.0285892803220317	0.00993101007175298	0.0190857516310078	0.0282404931902625	0.0101538215927537	0.0194999764617968	0.0288386465490219	0.0161459787970682	18.042097652659	-0.0279012972679191	1.37350245922285	0.184583122016124	0.229545835962699	0.164778288278585	0.171822438442814	0.216298550068812	0.152232012346586	0.196629506673147	0.245271861106129	0.179884099255381	0.00249876523474491	0.0024817566804528	0.00253843376751254
109	0.454198798779319	0.07	0.0161984375441125	0.00712231160026941	0.0252745634879555	0.102527641144907	0.362475037835416	0.195037193760397	0.529912881910435	16.86	12.45	21.35	0.0112398406953917	0.0208891524881724	0.0305384642809531	0.0111016395155947	0.0206323067198859	0.0301629739241771	0.0113794313493229	0.0211828455536796	0.0309367119263863	0.0161984375441125	17.796305982376	0.0786308803432607	1.4663607980725	0.184583122016124	0.229545835962699	0.164778288278585	0.171822438442814	0.216298550068812	0.152232012346586	0.196629506673147	0.245271861106129	0.179884099255381	0.00249876523474491	0.0024817566804528	0.00253843376751254
109	0.454198798779319	0.07	0.0165886747407806	0.00697561015390094	0.0262017393276603	0.0807395965898599	0.327019437795207	0.154739376222729	0.499299499367684	15.54	13	22.08	0.00965231594549572	0.0203987828500376	0.0311452497545795	0.00955652427695291	0.0201963409224752	0.0308361575679974	0.00980271653669479	0.0207392751306118	0.0316240570477517	0.0165886747407806	18.0709996372201	0.0315369721970242	1.43384877029388	0.184583122016124	0.229545835962699	0.164778288278585	0.171822438442814	0.216298550068812	0.152232012346586	0.196629506673147	0.245271861106129	0.179884099255381	0.00249876523474491	0.0024817566804528	0.00253843376751254
109	0.454198798779319	0.07	0.0168170015426275	0.00703159796408718	0.0266024051211679	0.0954631302608438	0.342488111439761	0.177889463411667	0.507086759467855	16.17	12.18	21.6	0.0106766883396667	0.0205556796662053	0.0304346709927438	0.0105581415400085	0.0203274431604927	0.0300967447809768	0.010792394748689	0.0208266519627553	0.0308006641773716	0.0168170015426275	17.6045156821858	-0.00679012545990953	1.37961527386026	0.184583122016124	0.229545835962699	0.164778288278585	0.171822438442814	0.216298550068812	0.152232012346586	0.196629506673147	0.245271861106129	0.179884099255381	0.00249876523474491	0.0024817566804528	0.00253843376751254
109	0.454198798779319	0.07	0.0169438351456104	0.00756923966453312	0.0263184306266878	0.0916158877839193	0.323238274700125	0.164325939636578	0.482150609763671	16.44	11.95	21.76	0.00970111788935511	0.0190826391509016	0.0284641604124481	0.00958864320003063	0.0188613951732004	0.0281341471463702	0.0098000497234701	0.019216576032594	0.0287576210452119	0.0169438351456104	17.407471215232	0.0185984663435702	1.4033243020014	0.184583122016124	0.229545835962699	0.164778288278585	0.171822438442814	0.216298550068812	0.152232012346586	0.196629506673147	0.245271861106129	0.179884099255381	0.00249876523474491	0.0024817566804528	0.00253843376751254
109	0.454198798779319	0.07	0.0170011550755711	0.00723536211910381	0.0267669480320385	0.0827639715888735	0.330810764042424	0.158867571978056	0.502753956106791	16.27	12.2	21.6	0.00947850648498456	0.0197371429124121	0.0299957793398396	0.00937157986337193	0.0195144890570549	0.0296573982507378	0.0095828219695477	0.0199767309745565	0.0303537397749278	0.0170011550755711	17.777197891423	-0.00106918929380402	1.39303351032706	0.184583122016124	0.229545835962699	0.164778288278585	0.171822438442814	0.216298550068812	0.152232012346586	0.196629506673147	0.245271861106129	0.179884099255381	0.00249876523474491	0.0024817566804528	0.00253843376751254
109	0.454198798779319	0.07	0.0176605153684725	0.00782348933034457	0.0274975414066003	0.0877128313655929	0.339555313978089	0.168581259304124	0.510529368652054	16.55	12.07	21.97	0.00988926189307964	0.0199188892109199	0.0299485165287602	0.00977275958876657	0.019684231001084	0.0295957024134014	0.00998648525531856	0.0201103132887906	0.0302310035930245	0.0176605153684725	17.4534831328651	-0.00199355352898437	1.3864519384031	0.184583122016124	0.229545835962699	0.164778288278585	0.171822438442814	0.216298550068812	0.152232012346586	0.196629506673147	0.245271861106129	0.179884099255381	0.00249876523474491	0.0024817566804528	0.00253843376751254
109	0.454198798779319	0.07	0.0188528713184057	0.00835042530947135	0.0293553173273401	0.103223041391089	0.420080801235088	0.226762847187547	0.613398755282628	15.78	12.27	19.95	0.0139372450019696	0.0258189078151539	0.0377005706283381	0.0137925442498587	0.0255508479956552	0.0373091517414518	0.0141824519502734	0.0262879872709826	0.0385140277445319	0.0188528713184057	17.6841330639062	0.0334853903053138	1.42345724063775	0.184583122016124	0.229545835962699	0.164778288278585	0.171822438442814	0.216298550068812	0.152232012346586	0.196629506673147	0.245271861106129	0.179884099255381	0.00249876523474491	0.0024817566804528	0.00253843376751254
109	0.454198798779319	0.07	0.0201009598348421	0.00855328302426191	0.0316486366454224	0.0841827404585	0.385398999540735	0.186931715429536	0.583866283651933	15.71	12.23	19.88	0.0115331929310034	0.0237780999703845	0.0360230070097655	0.0114148101223579	0.0235340289420416	0.0356532477617252	0.0117465674015904	0.0241848861386731	0.0366625114812451	0.0201009598348421	16.9273749021459	0.0271359423562387	1.40284183410409	0.184583122016124	0.229545835962699	0.164778288278585	0.171822438442814	0.216298550068812	0.152232012346586	0.196629506673147	0.245271861106129	0.179884099255381	0.00249876523474491	0.0024817566804528	0.00253843376751254
109	0.454198798779319	0.07	0.0201104148295341	0.0082567155716187	0.0319641140874495	0.0678455289334998	0.37631282839223	0.158532919259861	0.594092737524599	17.21	13.98	23.21	0.00895439456032438	0.02125522925628	0.0335560639522356	0.0088391784044863	0.0209817383139424	0.0331242982233985	0.00908689875091101	0.0215743895264555	0.0340010021755006	0.0201104148295341	18.6115841468535	0.0284586790134649	1.45818651579952	0.184583122016124	0.229545835962699	0.164778288278585	0.171822438442814	0.216298550068812	0.152232012346586	0.196629506673147	0.245271861106129	0.179884099255381	0.00249876523474491	0.0024817566804528	0.00253843376751254
109	0.454198798779319	0.08	0.012542173284804	0.00582789141696306	0.019256455152645	0.0750717192196073	0.295706780715065	0.133651721727441	0.457761839702689	16.17	12.74	21.52	0.00802127642493931	0.0177472149119157	0.0274731533988921	0.00793220390078334	0.0175501403884611	0.0271680768761388	0.00814619876919095	0.0179967206422668	0.027909126000075	0.012542173284804	18.6276153753817	0.0331964676710322	1.44622301024888	0.184583122016124	0.229545835962699	0.164778288278585	0.171822438442814	0.216298550068812	0.152232012346586	0.196629506673147	0.245271861106129	0.179884099255381	0.00249876523474491	0.0024817566804528	0.00253843376751254
109	0.454198798779319	0.08	0.0129379812156112	0.00606751143994082	0.0198084509912817	0.13921396577062	0.418304743537461	0.255905330797566	0.580704156277356	16.44	12.15	21.87	0.0151072236601948	0.0246943793591383	0.0342815350580818	0.0149320600316455	0.0244080555983591	0.0338840511650727	0.0152452205296588	0.0249272552941927	0.0346213569995596	0.0129379812156112	18.3198029169464	0.0201950148209524	1.42428100917328	0.184583122016124	0.229545835962699	0.164778288278585	0.171822438442814	0.216298550068812	0.152232012346586	0.196629506673147	0.245271861106129	0.179884099255381	0.00249876523474491	0.0024817566804528	0.00253843376751254
109	0.454198798779319	0.08	0.013647691759394	0.00629213386645528	0.0210032496523328	0.118664743961499	0.346054280850958	0.198809670845413	0.493298890856503	17.26	13.31	22.59	0.0111950022364064	0.0194863682011566	0.0277777341659069	0.0110499928883459	0.0192339604312209	0.027417927974096	0.0113236267154614	0.0197369282953687	0.0281023845601801	0.013647691759394	18.9187941139879	0.0241791622730177	1.44224286388121	0.184583122016124	0.229545835962699	0.164778288278585	0.171822438442814	0.216298550068812	0.152232012346586	0.196629506673147	0.245271861106129	0.179884099255381	0.00249876523474491	0.0024817566804528	0.00253843376751254
109	0.454198798779319	0.08	0.0144155783331544	0.00667203742486784	0.0221591192414409	0.091399539228461	0.295752091341436	0.150163360858579	0.441340821824294	16.3	12.19	22.46	0.00893997971053496	0.0176076086791292	0.0262752376477234	0.00883855726688534	0.0174078535614571	0.0259771498560289	0.00902729769131268	0.0177626225293005	0.0264558050290465	0.0144155783331544	18.2981717513766	0.0590345868019741	1.46306706099059	0.184583122016124	0.229545835962699	0.164778288278585	0.171822438442814	0.216298550068812	0.152232012346586	0.196629506673147	0.245271861106129	0.179884099255381	0.00249876523474491	0.0024817566804528	0.00253843376751254
109	0.454198798779319	0.08	0.014954045787619	0.00681224916995322	0.0230958424052847	0.0717631190596972	0.275520218401459	0.120810465535871	0.430229971267046	16.68	11.65	22.04	0.00703352115468781	0.0160406408176242	0.0250477604805605	0.00694910977372109	0.0158481323125343	0.0247471548513475	0.00708038187640766	0.0161502806570826	0.0252190508545622	0.014954045787619	18.1697627115558	-0.0649147912049839	1.33618495119174	0.184583122016124	0.229545835962699	0.164778288278585	0.171822438442814	0.216298550068812	0.152232012346586	0.196629506673147	0.245271861106129	0.179884099255381	0.00249876523474491	0.0024817566804528	0.00253843376751254
109	0.454198798779319	0.08	0.0158115937632177	0.00764080176958621	0.0239823857568492	0.111629839880771	0.361278375589203	0.202154898806398	0.520401852372008	16.8	12.18	21.67	0.0116871090079829	0.020886457774054	0.0300858065401251	0.0115444772888301	0.0206315554387297	0.0297186335886293	0.0118122153307744	0.0211514477592389	0.0304192878357267	0.0158115937632177	17.9831192964587	-0.0147167234494481	1.38122835867221	0.184583122016124	0.229545835962699	0.164778288278585	0.171822438442814	0.216298550068812	0.152232012346586	0.196629506673147	0.245271861106129	0.179884099255381	0.00249876523474491	0.0024817566804528	0.00253843376751254
109	0.454198798779319	0.08	0.0159764322527013	0.00731839093431658	0.024634473571086	0.0954544362247868	0.317392039100649	0.164846800491994	0.469937277709304	14.97	10.95	19.9	0.0106583836053785	0.0205213937785361	0.0303844039516938	0.0105647633131026	0.0203411395341229	0.0301175157551432	0.0107901149199087	0.0207598290798634	0.030696790316989	0.0159764322527013	16.8371313817123	0.0365766420532325	1.39592782069226	0.184583122016124	0.229545835962699	0.164778288278585	0.171822438442814	0.216298550068812	0.152232012346586	0.196629506673147	0.245271861106129	0.179884099255381	0.00249876523474491	0.0024817566804528	0.00253843376751254
109	0.454198798779319	0.08	0.0161283384293276	0.00778250154984201	0.0244741753088132	0.0859478744674238	0.312556720307663	0.153415672311861	0.471697768303465	15.28	11.93	22.81	0.00972398983627377	0.0198108728119546	0.0298977557876355	0.00963237854642241	0.0196242313569611	0.0296160841674998	0.00980263820468816	0.0199810838035041	0.030127108776108	0.0161283384293276	17.7286214119816	-0.0249233985645782	1.36429589011668	0.184583122016124	0.229545835962699	0.164778288278585	0.171822438442814	0.216298550068812	0.152232012346586	0.196629506673147	0.245271861106129	0.179884099255381	0.00249876523474491	0.0024817566804528	0.00253843376751254
109	0.454198798779319	0.08	0.0163940833074764	0.00740973577032706	0.0253784308446257	0.0929298375398863	0.347686467432051	0.178090273840194	0.517282661023909	16.1	11.93	20.8	0.0107330296266251	0.0209541435096754	0.0311752573927258	0.0106151903325294	0.0207240853093856	0.0308329802862417	0.0108823123789012	0.0212064477095354	0.0315503985176753	0.0163940833074764	17.7312957072415	-0.0680573486044041	1.32292681907522	0.184583122016124	0.229545835962699	0.164778288278585	0.171822438442814	0.216298550068812	0.152232012346586	0.196629506673147	0.245271861106129	0.179884099255381	0.00249876523474491	0.0024817566804528	0.00253843376751254
109	0.454198798779319	0.08	0.0166394416401198	0.00780289569081964	0.02547598758942	0.0893557920235989	0.330469154867935	0.165755576650332	0.495182733085538	15.88	12.51	22.81	0.0101251995911856	0.020186748581177	0.0302482975711684	0.0100181705749734	0.0199733633711661	0.0299285561673589	0.010228262733813	0.0203834858221824	0.0305360278207729	0.0166394416401198	18.480732293442	-0.0381622768196529	1.37358694870904	0.184583122016124	0.229545835962699	0.164778288278585	0.171822438442814	0.216298550068812	0.152232012346586	0.196629506673147	0.245271861106129	0.179884099255381	0.00249876523474491	0.0024817566804528	0.00253843376751254
109	0.454198798779319	0.08	0.0166856506198477	0.00811433460489592	0.0252569666347995	0.0957635949374784	0.318363330847952	0.165624565794376	0.471102095901528	16.56	12.53	21.01	0.00970956800877741	0.0186637193434626	0.0276178706781478	0.00959499983490018	0.0184434965445694	0.0272919932542385	0.00985292162191947	0.0189331362448088	0.0280196781701821	0.0166856506198477	17.6694811838735	-0.0215644298586381	1.37073300273388	0.184583122016124	0.229545835962699	0.164778288278585	0.171822438442814	0.216298550068812	0.152232012346586	0.196629506673147	0.245271861106129	0.179884099255381	0.00249876523474491	0.0024817566804528	0.00253843376751254
109	0.454198798779319	0.08	0.0169455145602585	0.00812012246276018	0.0257709066577569	0.082353393460125	0.304511597834942	0.145808179422876	0.463215016247007	15.61	11.5	21.35	0.00905194053797742	0.0189044324374434	0.0287569243369094	0.00896076375618631	0.0187140152220406	0.0284672666878949	0.00913292469148034	0.0190922886081541	0.0290251935444451	0.0169455145602585	17.4677660969877	0.00786401836341457	1.39226363899233	0.184583122016124	0.229545835962699	0.164778288278585	0.171822438442814	0.216298550068812	0.152232012346586	0.196629506673147	0.245271861106129	0.179884099255381	0.00249876523474491	0.0024817566804528	0.00253843376751254
109	0.454198798779319	0.08	0.0170013049966844	0.00776909235466904	0.0262335176386997	0.0830545168666212	0.31234742970248	0.15031067828696	0.474384181117999	16.34	12.8	22.06	0.00893062593940197	0.0185579500378617	0.0281852741363213	0.00882877203784897	0.0183462963834585	0.0278638207290681	0.00905923375274115	0.0187946146178041	0.0285721801012732	0.0170013049966844	17.9110923937893	-0.00327539521616211	1.39670852470527	0.184583122016124	0.229545835962699	0.164778288278585	0.171822438442814	0.216298550068812	0.152232012346586	0.196629506673147	0.245271861106129	0.179884099255381	0.00249876523474491	0.0024817566804528	0.00253843376751254
109	0.454198798779319	0.08	0.0172383842110341	0.00791612473027396	0.0265606436917942	0.117023726489973	0.374058190727157	0.213636833793418	0.534479547660897	16.52	11.2	22.18	0.0125577950071606	0.0219875290065535	0.0314172630059464	0.0124106033563819	0.0217298101403693	0.0310490169243567	0.0126292743087334	0.0220450348542957	0.031503757186463	0.0172383842110341	17.5686608452396	-0.0215077402071472	1.35941776300034	0.184583122016124	0.229545835962699	0.164778288278585	0.171822438442814	0.216298550068812	0.152232012346586	0.196629506673147	0.245271861106129	0.179884099255381	0.00249876523474491	0.0024817566804528	0.00253843376751254
109	0.454198798779319	0.08	0.0173418672737666	0.00828262134815997	0.0264011131993732	0.0920188492045666	0.330690990352784	0.168507052136669	0.4928749285689	15.48	10.74	21.38	0.0105468685487773	0.0206979729411386	0.0308490773334999	0.0104433185617979	0.0204947586108715	0.0305461986599451	0.0105919542263008	0.0207821178725377	0.0309961232145011	0.0173418672737666	17.0318556225588	-0.0209259295372023	1.34736473306946	0.184583122016124	0.229545835962699	0.164778288278585	0.171822438442814	0.216298550068812	0.152232012346586	0.196629506673147	0.245271861106129	0.179884099255381	0.00249876523474491	0.0024817566804528	0.00253843376751254
109	0.454198798779319	0.08	0.0180813758904982	0.00834373486531988	0.0278190169156765	0.110630340574713	0.401240273490458	0.223619396762413	0.578861150218503	15.8	11.79	20.94	0.0137261445106369	0.0246288204742318	0.0355314964378268	0.0135830862985272	0.0243721311307179	0.0351611759629085	0.013883515840029	0.0249419085764336	0.0359622517885424	0.0180813758904982	17.5049218619026	0.0414253751587531	1.42812339209569	0.184583122016124	0.229545835962699	0.164778288278585	0.171822438442814	0.216298550068812	0.152232012346586	0.196629506673147	0.245271861106129	0.179884099255381	0.00249876523474491	0.0024817566804528	0.00253843376751254
109	0.454198798779319	0.08	0.0181460472694013	0.0086740654959038	0.0276180290428989	0.0938681505551336	0.368275848344428	0.189629037649284	0.546922659039571	16.45	11.84	22.15	0.0111907456029984	0.0217333873632431	0.0322760291234878	0.0110608776145474	0.0214811725958612	0.031901467577175	0.0112652488216554	0.0218771524296986	0.0325208683986149	0.0181460472694013	18.2623429435404	-0.0695177732724456	1.32958475278481	0.184583122016124	0.229545835962699	0.164778288278585	0.171822438442814	0.216298550068812	0.152232012346586	0.196629506673147	0.245271861106129	0.179884099255381	0.00249876523474491	0.0024817566804528	0.00253843376751254
109	0.454198798779319	0.08	0.0184340522474512	0.00861741219573435	0.0282506922991681	0.0817983396545112	0.356506882082676	0.17001919090636	0.542994573258991	16.05	12.22	21.01	0.0102753461257513	0.0215459889562083	0.0328166317866653	0.0101633993882759	0.0213112520296065	0.032459104670937	0.0104142452870292	0.021832487001237	0.0332688362308545	0.0184340522474512	17.7335871530325	0.0191380214512901	1.41362081178762	0.184583122016124	0.229545835962699	0.164778288278585	0.171822438442814	0.216298550068812	0.152232012346586	0.196629506673147	0.245271861106129	0.179884099255381	0.00249876523474491	0.0024817566804528	0.00253843376751254
109	0.454198798779319	0.08	0.0184823346820779	0.00852059644010174	0.028444072924054	0.091748934544812	0.365122550011239	0.185762151334267	0.544482948688212	15.02	11.37	21.12	0.011971059500757	0.0235295712278199	0.0350880829548827	0.0118646296547208	0.0233203793310694	0.0347761290074181	0.0121132735790266	0.0237757873965079	0.035506826893268	0.0184823346820779	17.2491415162047	-0.0265117374303107	1.34953364068886	0.184583122016124	0.229545835962699	0.164778288278585	0.171822438442814	0.216298550068812	0.152232012346586	0.196629506673147	0.245271861106129	0.179884099255381	0.00249876523474491	0.0024817566804528	0.00253843376751254
109	0.454198798779319	0.08	0.0190985985452279	0.00905888646893972	0.0291383106215161	0.109303198811632	0.367240954713149	0.203564925833782	0.530916983592515	16.2	11.42	20.97	0.0121922648717708	0.0219954344948438	0.0317986041179168	0.012056129516434	0.0217498397409374	0.0314435499654409	0.0123171036784418	0.0222223358522922	0.0321271481138284	0.0190985985452279	17.0696441340506	-0.0238730226630622	1.34616623082065	0.184583122016124	0.229545835962699	0.164778288278585	0.171822438442814	0.216298550068812	0.152232012346586	0.196629506673147	0.245271861106129	0.179884099255381	0.00249876523474491	0.0024817566804528	0.00253843376751254
109	0.454198798779319	0.08	0.0215117500229294	0.0103266524801003	0.0326968475657586	0.0964368109376882	0.409127425597171	0.213602603546508	0.604652247647834	17.05	13.07	21.38	0.0121736989350655	0.0233171039238477	0.0344605089126299	0.0120201501245223	0.0230230015649906	0.0340258530054589	0.0123570640757881	0.0236756282315123	0.0350453585164014	0.0215117500229294	17.8985664067492	0.0199756667552546	1.42166133899581	0.184583122016124	0.229545835962699	0.164778288278585	0.171822438442814	0.216298550068812	0.152232012346586	0.196629506673147	0.245271861106129	0.179884099255381	0.00249876523474491	0.0024817566804528	0.00253843376751254
109	0.454198798779319	0.08	0.0225545412157033	0.0108472660579154	0.0342618163734912	0.0817482592548934	0.375144661904471	0.178842150420786	0.571447173388155	15.83	12.11	20.5	0.010953496062618	0.0229763820632588	0.0349992680638995	0.0108385961588315	0.0227353645768473	0.034632132994863	0.0111247810245056	0.0233373205422041	0.0354880846094831	0.0225545412157033	17.0152135993043	0.0245945718467244	1.40728109882366	0.184583122016124	0.229545835962699	0.164778288278585	0.171822438442814	0.216298550068812	0.152232012346586	0.196629506673147	0.245271861106129	0.179884099255381	0.00249876523474491	0.0024817566804528	0.00253843376751254
109	0.454198798779319	0.09	0.0133520958537519	0.0068161029594786	0.0198880887480252	0.110192201830767	0.308768142173156	0.171777588976965	0.445758695369347	15.06	12.06	19.82	0.0110421136196692	0.0198480659107828	0.0286540182018965	0.0109430495712568	0.0196699994798437	0.0283969493884307	0.0112403696159587	0.0202172666973818	0.0291985820089758	0.0133520958537519	17.7149002683212	0.0600657431242692	1.43978263332766	0.184583122016124	0.229545835962699	0.164778288278585	0.171822438442814	0.216298550068812	0.152232012346586	0.196629506673147	0.245271861106129	0.179884099255381	0.00249876523474491	0.0024817566804528	0.00253843376751254
109	0.454198798779319	0.09	0.0151872596665757	0.00781351553730924	0.0225610037958421	0.15858546810517	0.417841755402922	0.267572335856185	0.56811117494966	15.11	11.03	21.74	0.0171414775182915	0.0267681822693819	0.0363948870204723	0.0169858176111003	0.0265251032953971	0.036064388979694	0.0172386548013959	0.0269338875348307	0.0366152848580416	0.0151872596665757	17.7904166316348	0.0233140506029023	1.39832180276513	0.184583122016124	0.229545835962699	0.164778288278585	0.171822438442814	0.216298550068812	0.152232012346586	0.196629506673147	0.245271861106129	0.179884099255381	0.00249876523474491	0.0024817566804528	0.00253843376751254
109	0.454198798779319	0.09	0.0155750434203304	0.00790196639317467	0.0232481204474862	0.115032015931909	0.336734957907516	0.190911268977675	0.482558646837358	17.2	12.03	22.24	0.0107880115373242	0.0190282146799385	0.0272684178225528	0.0106493372289095	0.0187836168222168	0.026917896415524	0.0108588919713385	0.0191935918970191	0.0275039495058005	0.0155750434203304	18.4632038829242	0.00827101022560489	1.4142229428341	0.184583122016124	0.229545835962699	0.164778288278585	0.171822438442814	0.216298550068812	0.152232012346586	0.196629506673147	0.245271861106129	0.179884099255381	0.00249876523474491	0.0024817566804528	0.00253843376751254
109	0.454198798779319	0.09	0.0161046512508139	0.0080075138455363	0.0242017886560916	0.119251645789011	0.360200016748258	0.207364982134148	0.513035051362367	15.75	11.98	21.97	0.0127622899774818	0.0221685311392702	0.0315747723010586	0.0126303193566038	0.0219392936886587	0.0312482680207136	0.0128827194228077	0.0224050331855708	0.0319222551935606	0.0161046512508139	17.8092303000905	0.0307945629875046	1.42496221609383	0.184583122016124	0.229545835962699	0.164778288278585	0.171822438442814	0.216298550068812	0.152232012346586	0.196629506673147	0.245271861106129	0.179884099255381	0.00249876523474491	0.0024817566804528	0.00253843376751254
109	0.454198798779319	0.09	0.0163770794603028	0.00824342997464221	0.0245107289459633	0.0972655793003857	0.313760754079806	0.164521010615389	0.463000497544223	15.67	11.13	21.05	0.010177313210883	0.0194093231959173	0.0286413331809516	0.0100736768187696	0.0192116765098315	0.0283496762008934	0.0102584787552436	0.0195844196138945	0.0289018555554654	0.0163770794603028	17.1684049944652	0.0661670355331864	1.43012184416691	0.184583122016124	0.229545835962699	0.164778288278585	0.171822438442814	0.216298550068812	0.152232012346586	0.196629506673147	0.245271861106129	0.179884099255381	0.00249876523474491	0.0024817566804528	0.00253843376751254
109	0.454198798779319	0.09	0.0168392421618995	0.00869573156851671	0.0249827527552823	0.0972387422757059	0.322197941220855	0.168921639682877	0.475474242758833	16.06	11.93	20.97	0.0102007480971129	0.0194567140241624	0.0287126799512119	0.0100893647378013	0.019244263510872	0.0283991622839428	0.0103213051808511	0.0196905465202261	0.0290416180884739	0.0168392421618995	17.5598803305014	-0.076442860067204	1.30350684658531	0.184583122016124	0.229545835962699	0.164778288278585	0.171822438442814	0.216298550068812	0.152232012346586	0.196629506673147	0.245271861106129	0.179884099255381	0.00249876523474491	0.0024817566804528	0.00253843376751254
109	0.454198798779319	0.09	0.0169073917813596	0.00847864675225512	0.0253361368104641	0.12800200572844	0.381182098613071	0.225847816785985	0.536516380440156	16.24	11.71	22.13	0.0134923757440998	0.0227722019836288	0.0320520282231578	0.0133406947311138	0.0225161973532872	0.0316916999754606	0.0135829680356187	0.0229170656531982	0.0322572027259787	0.0169073917813596	18.045124937634	-0.0369283511912958	1.3555378938232	0.184583122016124	0.229545835962699	0.164778288278585	0.171822438442814	0.216298550068812	0.152232012346586	0.196629506673147	0.245271861106129	0.179884099255381	0.00249876523474491	0.0024817566804528	0.00253843376751254
109	0.454198798779319	0.09	0.0169696556528341	0.00838243915655266	0.0255568721491155	0.0937989846637311	0.332267783049427	0.171022544589071	0.493513021509783	15.37	11.57	20.63	0.0107766502988598	0.0209372028237844	0.031097755348709	0.0106731248670527	0.0207360704771782	0.0307990160873037	0.010913992987031	0.0212069007435031	0.0315067667319656	0.0169696556528341	17.5191113749816	0.0184550904420426	1.39818766673135	0.184583122016124	0.229545835962699	0.164778288278585	0.171822438442814	0.216298550068812	0.152232012346586	0.196629506673147	0.245271861106129	0.179884099255381	0.00249876523474491	0.0024817566804528	0.00253843376751254
109	0.454198798779319	0.09	0.0170679960801104	0.00852908284446819	0.0256069093157527	0.105054946138958	0.365819176391984	0.199116772302752	0.532521580481216	15.92	11.97	21.86	0.0121336281835609	0.0222920139645888	0.0324503997456168	0.0120044723247841	0.0220547276258364	0.0321049829268887	0.0122660580509774	0.0225206188236758	0.0328116291021742	0.0170679960801104	18.0748499761963	-0.0786152543982774	1.31608608078975	0.184583122016124	0.229545835962699	0.164778288278585	0.171822438442814	0.216298550068812	0.152232012346586	0.196629506673147	0.245271861106129	0.179884099255381	0.00249876523474491	0.0024817566804528	0.00253843376751254
109	0.454198798779319	0.09	0.0173622169176984	0.00882170950290301	0.0259027243324937	0.10045425385299	0.351645611311352	0.187352965321208	0.515938257301496	16.14	12.06	21.18	0.0112637133333759	0.0211410337378974	0.031018354142419	0.0111392202190003	0.02090737073057	0.0306755212421397	0.0113971123288138	0.0213971669621891	0.0314171580007949	0.0173622169176984	17.907504804739	-0.00187109977478704	1.38909186687745	0.184583122016124	0.229545835962699	0.164778288278585	0.171822438442814	0.216298550068812	0.152232012346586	0.196629506673147	0.245271861106129	0.179884099255381	0.00249876523474491	0.0024817566804528	0.00253843376751254
109	0.454198798779319	0.09	0.0176617265573063	0.00895305440865892	0.0263703987059536	0.12235787665579	0.365796849749141	0.212840262055871	0.518753437442412	16.04	12.63	24.1	0.012871286051333	0.0221211712686284	0.0313710564859238	0.0127312986863585	0.0218805826853513	0.0310298666843441	0.012944284315256	0.0222689030885825	0.0316069485401242	0.0176617265573063	18.2389332180063	0.000105999438846278	1.40325633580559	0.184583122016124	0.229545835962699	0.164778288278585	0.171822438442814	0.216298550068812	0.152232012346586	0.196629506673147	0.245271861106129	0.179884099255381	0.00249876523474491	0.0024817566804528	0.00253843376751254
109	0.454198798779319	0.09	0.0179867922417731	0.00901061397245621	0.02696297051109	0.107757027517982	0.321722035753369	0.17718303890142	0.466261032605318	14.63	10.06	19.27	0.0117162499863054	0.0212739087237731	0.0308315674612408	0.0116219628167293	0.0211027057670482	0.030583448717367	0.0118278623347351	0.0214946779655646	0.0311767590708611	0.0179867922417731	15.8421936826425	-0.0744091129118467	1.25589502446661	0.184583122016124	0.229545835962699	0.164778288278585	0.171822438442814	0.216298550068812	0.152232012346586	0.196629506673147	0.245271861106129	0.179884099255381	0.00249876523474491	0.0024817566804528	0.00253843376751254
109	0.454198798779319	0.09	0.0179871681401443	0.00880076475942625	0.0271735715208623	0.0894952845005145	0.328455083078981	0.164885528139474	0.492024638018488	15.88	11.43	21.61	0.0100709001677007	0.0200614231496666	0.0300519461316326	0.00996440995098758	0.0198492926287393	0.0297341753064911	0.0101524102736931	0.0202245797623436	0.0303231110553547	0.0179871681401443	17.4259024329907	0.0296498442242722	1.41264974341625	0.184583122016124	0.229545835962699	0.164778288278585	0.171822438442814	0.216298550068812	0.152232012346586	0.196629506673147	0.245271861106129	0.179884099255381	0.00249876523474491	0.0024817566804528	0.00253843376751254
109	0.454198798779319	0.09	0.0183749533129198	0.00930963647130705	0.0274402701545326	0.0832912270149738	0.313747851642533	0.151237030006377	0.476258673278689	15.56	11.66	19.77	0.00941983953937818	0.0195418702560654	0.0296639009727527	0.00932591864134166	0.0193470272339428	0.0293681358265439	0.00956324768218339	0.0198249313727233	0.0301493395654679	0.0183749533129198	16.5978243117886	-0.0612580719333353	1.29958668663022	0.184583122016124	0.229545835962699	0.164778288278585	0.171822438442814	0.216298550068812	0.152232012346586	0.196629506673147	0.245271861106129	0.179884099255381	0.00249876523474491	0.0024817566804528	0.00253843376751254
109	0.454198798779319	0.09	0.0184169278857066	0.00920327670834472	0.0276305790630685	0.132660513466236	0.397787110335218	0.238983676052587	0.556590544617849	16.36	11.57	22.45	0.0141808537253459	0.0236039587249905	0.0330270637246351	0.014018580947734	0.0233338565140006	0.0326491320802671	0.0142457145842684	0.0237493608690975	0.0332089389047821	0.0184169278857066	17.9130693577209	0.0392196709979369	1.42934281655237	0.184583122016124	0.229545835962699	0.164778288278585	0.171822438442814	0.216298550068812	0.152232012346586	0.196629506673147	0.245271861106129	0.179884099255381	0.00249876523474491	0.0024817566804528	0.00253843376751254
109	0.454198798779319	0.09	0.0184952705685422	0.00920122053030852	0.0277893206067759	0.121068485374733	0.419575702881062	0.243070400697014	0.596081005065111	16.61	12.98	21.22	0.0142115365309205	0.0245312280387998	0.0348509195466791	0.0140427326791572	0.0242398474570854	0.0344369622350137	0.0144451571908018	0.0249153899573872	0.0353876709084622	0.0184952705685422	17.9618697271374	0.0468020149569933	1.44061229761941	0.184583122016124	0.229545835962699	0.164778288278585	0.171822438442814	0.216298550068812	0.152232012346586	0.196629506673147	0.245271861106129	0.179884099255381	0.00249876523474491	0.0024817566804528	0.00253843376751254
109	0.454198798779319	0.09	0.0187735911161552	0.00947748027711776	0.0280697019551926	0.10887410966271	0.384125077053154	0.212545598163432	0.555704555942875	15.86	11.77	20.84	0.0129922399054231	0.0234803505595362	0.0339684612136492	0.0128551755201027	0.0232326396305526	0.0336101037410024	0.0131607639474168	0.0237582992468215	0.0343853060533215	0.0187735911161552	17.3251181952272	0.0366054918966832	1.41820527719337	0.184583122016124	0.229545835962699	0.164778288278585	0.171822438442814	0.216298550068812	0.152232012346586	0.196629506673147	0.245271861106129	0.179884099255381	0.00249876523474491	0.0024817566804528	0.00253843376751254
109	0.454198798779319	0.09	0.0188572299675753	0.00931117085773118	0.0284032890774195	0.0953063789097646	0.33174171414795	0.17216286621143	0.49132056208447	15.5	11.88	19.95	0.0107624524696822	0.0207382376310087	0.0307140227923352	0.010656372020334	0.0205338305432391	0.0304112890661442	0.0109467583840829	0.0210775698054491	0.0311916711101001	0.0188572299675753	16.5892443154769	-0.0284708748935334	1.33633600694894	0.184583122016124	0.229545835962699	0.164778288278585	0.171822438442814	0.216298550068812	0.152232012346586	0.196629506673147	0.245271861106129	0.179884099255381	0.00249876523474491	0.0024817566804528	0.00253843376751254
109	0.454198798779319	0.09	0.0192401646391973	0.00952545595298025	0.0289548733254144	0.116537685535519	0.421098970118508	0.240077344425187	0.602120595811829	16.55	11.95	21.4	0.0140844430244889	0.0247043071327927	0.0353241712410965	0.0139185507947853	0.0244133298760836	0.0349081089573819	0.0142246450906555	0.0249413921284551	0.0356882972087807	0.0192401646391973	18.0778564451638	-0.0200121030300453	1.37714164561949	0.184583122016124	0.229545835962699	0.164778288278585	0.171822438442814	0.216298550068812	0.152232012346586	0.196629506673147	0.245271861106129	0.179884099255381	0.00249876523474491	0.0024817566804528	0.00253843376751254
109	0.454198798779319	0.09	0.0193252089790958	0.00962642319772669	0.0290239947604648	0.119797097561775	0.402463361308583	0.232137708686815	0.572789013930352	16.31	12.03	23.37	0.0138157214855736	0.0239526862716164	0.0340896510576592	0.013658847868886	0.0236807102818908	0.0337025726948957	0.0138950163506934	0.0240710393665233	0.0342449313604746	0.0193252089790958	17.9963940917468	0.011430574146142	1.40831886547199	0.184583122016124	0.229545835962699	0.164778288278585	0.171822438442814	0.216298550068812	0.152232012346586	0.196629506673147	0.245271861106129	0.179884099255381	0.00249876523474491	0.0024817566804528	0.00253843376751254
109	0.454198798779319	0.09	0.0194753556452094	0.00976028196705439	0.0291904293233645	0.0728951515338536	0.315216822837936	0.139703554529731	0.490730091146141	16.47	11.88	21.32	0.00823574385671445	0.0185825265574621	0.0289293092582098	0.00813991239779977	0.0183662995036216	0.0285926866094435	0.00832259946732847	0.0187704195922796	0.0292119976104673	0.0194753556452094	17.3783039579606	-0.0606230429473024	1.32879927562116	0.184583122016124	0.229545835962699	0.164778288278585	0.171822438442814	0.216298550068812	0.152232012346586	0.196629506673147	0.245271861106129	0.179884099255381	0.00249876523474491	0.0024817566804528	0.00253843376751254
109	0.454198798779319	0.09	0.0195345540124156	0.010080279316407	0.0289888287084241	0.126051343879447	0.420247342401793	0.247480794105289	0.593013890698297	15.95	12.07	22.47	0.0150456442136655	0.0255490209588783	0.036052397704091	0.0148844236116058	0.0252752521203671	0.0356660806291283	0.0151638156994538	0.0257516449245865	0.0364668947407154	0.0195345540124156	17.7288703711281	-0.032156116033401	1.3533118641405	0.184583122016124	0.229545835962699	0.164778288278585	0.171822438442814	0.216298550068812	0.152232012346586	0.196629506673147	0.245271861106129	0.179884099255381	0.00249876523474491	0.0024817566804528	0.00253843376751254
109	0.454198798779319	0.09	0.0196247682013039	0.0099598555705114	0.0292896808320963	0.100644326137605	0.390524712213957	0.208258959352513	0.572790465075402	16.32	12.23	21.97	0.0123816702236992	0.0232179600621822	0.0340542499006652	0.0122406968998547	0.0229536085697164	0.033666520239578	0.012509276839604	0.0234530518633852	0.0343583684240004	0.0196247682013039	17.8365832833294	0.0036888402162441	1.40035887954753	0.184583122016124	0.229545835962699	0.164778288278585	0.171822438442814	0.216298550068812	0.152232012346586	0.196629506673147	0.245271861106129	0.179884099255381	0.00249876523474491	0.0024817566804528	0.00253843376751254
109	0.454198798779319	0.09	0.0198892113495651	0.0102450946564268	0.0295333280427034	0.102203255006584	0.360673112315882	0.193773288406219	0.527572936225544	14.96	11.35	19.87	0.012539667986857	0.0233402710839394	0.0341408741810218	0.0124298797727876	0.0231359206433307	0.0338419615138738	0.0127317441283602	0.0236714252060336	0.0345119946770866	0.0198892113495651	16.6997290514421	0.0460528757690314	1.40412534789919	0.184583122016124	0.229545835962699	0.164778288278585	0.171822438442814	0.216298550068812	0.152232012346586	0.196629506673147	0.245271861106129	0.179884099255381	0.00249876523474491	0.0024817566804528	0.00253843376751254
109	0.454198798779319	0.09	0.0202213387530581	0.010305077592202	0.0301375999139143	0.101556837690005	0.391405374808323	0.20964342788291	0.573167321733736	16.09	11.92	21.26	0.0126373073639404	0.0235939188521268	0.0345505303403132	0.0124986406298035	0.023335027335248	0.0341714140406924	0.0127712533550494	0.0238486101385569	0.0349858193224244	0.0202213387530581	17.5897003512236	-0.0187458632947781	1.36787492346784	0.184583122016124	0.229545835962699	0.164778288278585	0.171822438442814	0.216298550068812	0.152232012346586	0.196629506673147	0.245271861106129	0.179884099255381	0.00249876523474491	0.0024817566804528	0.00253843376751254
109	0.454198798779319	0.09	0.0206851325508895	0.010240099340258	0.031130165761521	0.0958408772110792	0.393732864512092	0.204918873444738	0.582546855579445	15.75	12.16	20.47	0.0126167566857479	0.0242419434931711	0.0358671303005942	0.0124864452605089	0.0239915620135372	0.0354966787665654	0.0128228900798632	0.0246247882498726	0.036442692145505	0.0206851325508895	17.2327009183882	-0.0141965151290086	1.37131586634418	0.184583122016124	0.229545835962699	0.164778288278585	0.171822438442814	0.216298550068812	0.152232012346586	0.196629506673147	0.245271861106129	0.179884099255381	0.00249876523474491	0.0024817566804528	0.00253843376751254
109	0.454198798779319	0.09	0.0208336349563674	0.0107128491429326	0.0309544207698022	0.101358598477411	0.387323453708054	0.207261411903541	0.567385495512568	15.01	11.53	20.13	0.0133675662653032	0.0249808774628929	0.0365941886604825	0.0132490770069097	0.0247594485516122	0.0362698200963148	0.0135626537945883	0.0253591810047464	0.0371403270341539	0.0208336349563674	16.7216756961433	-0.00888730063980892	1.35584781782167	0.184583122016124	0.229545835962699	0.164778288278585	0.171822438442814	0.216298550068812	0.152232012346586	0.196629506673147	0.245271861106129	0.179884099255381	0.00249876523474491	0.0024817566804528	0.00253843376751254
109	0.454198798779319	0.09	0.0221823285392583	0.0110206631904856	0.033343993888031	0.104487327205843	0.392623915696329	0.213164491647555	0.572083339745102	16.02	12.21	21.7	0.0129073082367052	0.0237737432807223	0.0346401783247395	0.0127674256226624	0.023516095962265	0.0342647663018676	0.0130568801578192	0.0240657125647558	0.0350872445438654	0.0221823285392583	17.2958497260665	0.00410428173256891	1.38957630264651	0.184583122016124	0.229545835962699	0.164778288278585	0.171822438442814	0.216298550068812	0.152232012346586	0.196629506673147	0.245271861106129	0.179884099255381	0.00249876523474491	0.0024817566804528	0.00253843376751254
109	0.454198798779319	0.1	0.0138717781820818	0.00722896085127666	0.0205145955128869	0.107283285545848	0.326650733855399	0.17953473655314	0.473766731157657	16.02	12.43	22.35	0.0108697273906551	0.0197766989114928	0.0286836704323304	0.0107518886568012	0.0195622996836387	0.0283727107104762	0.0109770366164625	0.0200098650554613	0.0289959524485638	0.0138717781820818	18.2490667198102	-0.0398910280204625	1.36040410136691	0.184583122016124	0.229545835962699	0.164778288278585	0.171822438442814	0.216298550068812	0.152232012346586	0.196629506673147	0.245271861106129	0.179884099255381	0.00249876523474491	0.0024817566804528	0.00253843376751254
109	0.454198798779319	0.1	0.0149625193448727	0.00806120843935244	0.021863830250393	0.105679184379026	0.31229945295532	0.170456217743547	0.454142688167092	15.68	11.34	20.86	0.0105408288045828	0.019312261605614	0.0280836944066452	0.0104333782210454	0.019115397220714	0.0277974162203826	0.0106370748613102	0.019517974235693	0.0283880079732852	0.0149625193448727	17.6368659065717	-0.0353537678349564	1.34424193555321	0.184583122016124	0.229545835962699	0.164778288278585	0.171822438442814	0.216298550068812	0.152232012346586	0.196629506673147	0.245271861106129	0.179884099255381	0.00249876523474491	0.0024817566804528	0.00253843376751254
109	0.454198798779319	0.1	0.0157287410653936	0.00840806210256584	0.0230494200282214	0.137279068781285	0.373045085014829	0.227036030342571	0.519054139687087	15.58	11.74	20.12	0.0141261260686515	0.0232107736039031	0.0322954211391547	0.0139848180616735	0.0229785890585829	0.0319723600554923	0.0143420395051091	0.023580917011298	0.0328217930734547	0.0157287410653936	17.698829945057	0.00570869538991722	1.3958436663272	0.184583122016124	0.229545835962699	0.164778288278585	0.171822438442814	0.216298550068812	0.152232012346586	0.196629506673147	0.245271861106129	0.179884099255381	0.00249876523474491	0.0024817566804528	0.00253843376751254
109	0.454198798779319	0.1	0.0157294625329771	0.00838661946419483	0.0230723056017594	0.140766664888204	0.373800689426991	0.229611995546265	0.517989383307718	16.22	11.67	21.37	0.0137375171116616	0.022364220802739	0.0309909244938165	0.0135836856312601	0.0221137882707066	0.0306438909101531	0.0138661578220495	0.0226197542790339	0.0312709741215051	0.0157294625329771	17.8032339561366	0.0156324535249216	1.40396105570481	0.184583122016124	0.229545835962699	0.164778288278585	0.171822438442814	0.216298550068812	0.152232012346586	0.196629506673147	0.245271861106129	0.179884099255381	0.00249876523474491	0.0024817566804528	0.00253843376751254
109	0.454198798779319	0.1	0.0157867651590364	0.00852137958102102	0.0230521507370517	0.109038556819934	0.340158214348066	0.188346308564807	0.491970120131325	15.92	12.26	22.11	0.0114725283594515	0.0207196774417577	0.0299668265240639	0.0113502641358124	0.0204988651502472	0.029647466164682	0.0116061057294019	0.0209610350853319	0.0302674962498629	0.0157867651590364	18.45104053876	-0.000809227866110579	1.39898645927572	0.184583122016124	0.229545835962699	0.164778288278585	0.171822438442814	0.216298550068812	0.152232012346586	0.196629506673147	0.245271861106129	0.179884099255381	0.00249876523474491	0.0024817566804528	0.00253843376751254
109	0.454198798779319	0.1	0.0158728461657539	0.00840439523858851	0.0233412970929193	0.161102139574293	0.408022415181697	0.262652889636767	0.553391940726626	15.78	12	23.6	0.0161348998691296	0.0250650233561928	0.033995146843256	0.0159671302667023	0.0248043989310395	0.0336416675953767	0.0162230141187504	0.025202530139406	0.0341797555487526	0.0158728461657539	18.6236185040344	0.0919268834660226	1.50006073613742	0.184583122016124	0.229545835962699	0.164778288278585	0.171822438442814	0.216298550068812	0.152232012346586	0.196629506673147	0.245271861106129	0.179884099255381	0.00249876523474491	0.0024817566804528	0.00253843376751254
109	0.454198798779319	0.1	0.0161864255759062	0.00865959206351715	0.0237132590882953	0.117597899758431	0.354448765520229	0.202858116112832	0.506039414927626	15.81	12.48	21.03	0.0124437389610789	0.0217426248341828	0.0310415107072867	0.0123137997955458	0.0215155854743658	0.0307173711531858	0.0126549149651851	0.0220843123116813	0.0315425936481631	0.0161864255759062	17.9373768952933	0.00313630409943537	1.39816829743629	0.184583122016124	0.229545835962699	0.164778288278585	0.171822438442814	0.216298550068812	0.152232012346586	0.196629506673147	0.245271861106129	0.179884099255381	0.00249876523474491	0.0024817566804528	0.00253843376751254
109	0.454198798779319	0.1	0.0161974228178744	0.00849934015077714	0.0238955054849716	0.127078401646915	0.403094676883257	0.238147733411468	0.568041620355047	16.39	12.16	21.32	0.0141035744422409	0.0238720549688016	0.0336405354953623	0.0139413678637138	0.0235975001476279	0.0332536324315419	0.0142720174360875	0.0241313298588882	0.0340839177255937	0.0161974228178744	18.3290817175797	-0.0347089050469943	1.36500886288001	0.184583122016124	0.229545835962699	0.164778288278585	0.171822438442814	0.216298550068812	0.152232012346586	0.196629506673147	0.245271861106129	0.179884099255381	0.00249876523474491	0.0024817566804528	0.00253843376751254
109	0.454198798779319	0.1	0.0169635373302504	0.00901766659942007	0.0249094080610808	0.11917426690227	0.352026521937082	0.202604503475406	0.501448540398757	17.31	12.64	22.65	0.0113788744719233	0.0197708616304081	0.028162848788893	0.0112306492897431	0.0195133195005378	0.0277959897113325	0.0114895106217975	0.0199464834713476	0.028429945070675	0.0169635373302504	18.5758479020088	0.038782604651737	1.44706514180027	0.184583122016124	0.229545835962699	0.164778288278585	0.171822438442814	0.216298550068812	0.152232012346586	0.196629506673147	0.245271861106129	0.179884099255381	0.00249876523474491	0.0024817566804528	0.00253843376751254
109	0.454198798779319	0.1	0.0172277651870617	0.00901227874998992	0.0254432516241334	0.118340031268284	0.368740389687297	0.211598890129462	0.525881889245133	16.01	12.27	20.5	0.0128226970148479	0.022345326533633	0.031867956052418	0.0126840397872611	0.0221036970992724	0.0315233544112837	0.0130336896895226	0.0227065148321322	0.0323257149328812	0.0172277651870617	17.5424787190613	-0.0560215955567779	1.32830843073901	0.184583122016124	0.229545835962699	0.164778288278585	0.171822438442814	0.216298550068812	0.152232012346586	0.196629506673147	0.245271861106129	0.179884099255381	0.00249876523474491	0.0024817566804528	0.00253843376751254
109	0.454198798779319	0.1	0.0173187844162885	0.00911148552102163	0.0255260833115553	0.126149465501863	0.395478732006179	0.232967094900418	0.55799036911194	16.33	12.09	21.56	0.0138456080538803	0.023503935263234	0.0331622624725877	0.0136878172952284	0.0232360738762831	0.0327843304573378	0.0139733844707279	0.0237564157471332	0.0335048911995101	0.0173187844162885	18.2972173225413	0.0435000094818425	1.44842210992219	0.184583122016124	0.229545835962699	0.164778288278585	0.171822438442814	0.216298550068812	0.152232012346586	0.196629506673147	0.245271861106129	0.179884099255381	0.00249876523474491	0.0024817566804528	0.00253843376751254
109	0.454198798779319	0.1	0.0175457607403072	0.00947701004350951	0.0256145114371048	0.137426075037979	0.415801100630856	0.253158358656279	0.578443842605433	16.87	12.65	22.13	0.0145796299941548	0.023946379770107	0.0333131295460592	0.014400085743864	0.0236514864974571	0.0329028872510501	0.0147543185854349	0.0242224311758548	0.0336659957472484	0.0175457607403072	19.0010042213066	-0.00693346688009833	1.41086504497579	0.184583122016124	0.229545835962699	0.164778288278585	0.171822438442814	0.216298550068812	0.152232012346586	0.196629506673147	0.245271861106129	0.179884099255381	0.00249876523474491	0.0024817566804528	0.00253843376751254
109	0.454198798779319	0.1	0.0180017147662892	0.00976672474865668	0.0262367047839217	0.115095269846605	0.373798337699935	0.211974555361309	0.535622120038561	16.48	11.79	22.02	0.0124846022567868	0.0220154893707755	0.0315463764847643	0.0123389890695145	0.021758713423036	0.0311784377765575	0.012573359404323	0.0222203004363819	0.0317925169323273	0.0180017147662892	18.1606095955903	-0.0240958452822249	1.37316323182626	0.184583122016124	0.229545835962699	0.164778288278585	0.171822438442814	0.216298550068812	0.152232012346586	0.196629506673147	0.245271861106129	0.179884099255381	0.00249876523474491	0.0024817566804528	0.00253843376751254
109	0.454198798779319	0.1	0.0180109062135818	0.00970284264560774	0.0263189697815558	0.163974624770476	0.44998002451137	0.291344626192492	0.608615422830248	16.25	12.74	20.5	0.0174012185471764	0.0268760774849944	0.0363509364228125	0.0172054750423888	0.0265737528180411	0.0359420305936935	0.0177209343424466	0.0273196454989458	0.037055550767753	0.0180109062135818	17.8730546429678	0.058842774461868	1.45125015319362	0.184583122016124	0.229545835962699	0.164778288278585	0.171822438442814	0.216298550068812	0.152232012346586	0.196629506673147	0.245271861106129	0.179884099255381	0.00249876523474491	0.0024817566804528	0.00253843376751254
109	0.454198798779319	0.1	0.0180474751576286	0.00964428362965662	0.0264506666856006	0.086242715209584	0.302407050450473	0.148722012241132	0.456092088659813	17.39	12.65	21.86	0.00831711599216147	0.0169117837873659	0.0255064515825703	0.00820778395260528	0.0166894711713403	0.0251711583900752	0.00841437493954408	0.0171163295408651	0.0257865600715731	0.0180474751576286	18.2264812812669	-0.0116933665796404	1.39359596369182	0.184583122016124	0.229545835962699	0.164778288278585	0.171822438442814	0.216298550068812	0.152232012346586	0.196629506673147	0.245271861106129	0.179884099255381	0.00249876523474491	0.0024817566804528	0.00253843376751254
109	0.454198798779319	0.1	0.0181254210976888	0.00981657495891553	0.0264342672364622	0.123602787952422	0.365154687568703	0.213345274214252	0.516964100923154	14.48	11.12	21.04	0.0142491002827087	0.0243882869261139	0.0345274735695191	0.0141391738135881	0.0242001404314933	0.0342611070493986	0.0143951161087095	0.0246241995476828	0.0348616793962719	0.0181254210976888	17.0981034071097	0.00619419797031064	1.36415928169079	0.184583122016124	0.229545835962699	0.164778288278585	0.171822438442814	0.216298550068812	0.152232012346586	0.196629506673147	0.245271861106129	0.179884099255381	0.00249876523474491	0.0024817566804528	0.00253843376751254
109	0.454198798779319	0.1	0.0182667737924619	0.00967842960048857	0.0268551179844353	0.111228798685383	0.355020709356476	0.198336398241865	0.511705020471088	15.99	11.93	21.05	0.0120305369977299	0.0215345736674362	0.0310386103371425	0.0119007952812664	0.0213023369392294	0.0307038785971924	0.0121722890530947	0.0217980488751252	0.0314132266437809	0.0182667737924619	17.547002491788	0.0162944718375845	1.39827102969207	0.184583122016124	0.229545835962699	0.164778288278585	0.171822438442814	0.216298550068812	0.152232012346586	0.196629506673147	0.245271861106129	0.179884099255381	0.00249876523474491	0.0024817566804528	0.00253843376751254
109	0.454198798779319	0.1	0.0183835463451303	0.00999050641629174	0.0267765862739689	0.116053989667512	0.36474438238949	0.207578995554302	0.521909769224679	16.37	11.2	20.26	0.0123116585279285	0.0216332499055033	0.0309548412830782	0.0121706063966797	0.0213854022253483	0.0306001980540168	0.0124595492443376	0.0218649209332777	0.0312297388590568	0.0183835463451303	17.4576267721004	0.0354089312801334	1.41464692241531	0.184583122016124	0.229545835962699	0.164778288278585	0.171822438442814	0.216298550068812	0.152232012346586	0.196629506673147	0.245271861106129	0.179884099255381	0.00249876523474491	0.0024817566804528	0.00253843376751254
109	0.454198798779319	0.1	0.0185022466590883	0.00988772626800701	0.0271167670501695	0.0998008773941219	0.348583395757552	0.185129878322307	0.512036913192798	16.13	12.21	21.2	0.011138693635031	0.0209731875091623	0.0308076813832936	0.0110158417262209	0.0207418680920245	0.030467894457828	0.0112827334034194	0.0212412479567001	0.0312769316909934	0.0185022466590883	17.7520222038304	-0.00803017925241053	1.38337744153009	0.184583122016124	0.229545835962699	0.164778288278585	0.171822438442814	0.216298550068812	0.152232012346586	0.196629506673147	0.245271861106129	0.179884099255381	0.00249876523474491	0.0024817566804528	0.00253843376751254
109	0.454198798779319	0.1	0.0185668989649133	0.00998611522377357	0.027147682706053	0.0995634875121259	0.325587055692039	0.172714653431589	0.47845945795249	16.38	11.95	21.35	0.0102321233441877	0.019288733450931	0.0283453435576744	0.0101145498575585	0.019067093858815	0.0280196378600714	0.0103304456512429	0.019487901450287	0.0286668895122236	0.0185668989649133	17.5418512111668	0.0269090174553379	1.41123080687223	0.184583122016124	0.229545835962699	0.164778288278585	0.171822438442814	0.216298550068812	0.152232012346586	0.196629506673147	0.245271861106129	0.179884099255381	0.00249876523474491	0.0024817566804528	0.00253843376751254
109	0.454198798779319	0.1	0.0186836546631468	0.010089643978623	0.0272776653476706	0.119101176370018	0.351478734813643	0.202237269159431	0.500720200467856	16.66	12.18	23.44	0.0117853679357138	0.020482407760819	0.0291794475859243	0.0116442544100411	0.0202371591789197	0.0288300639477983	0.0118570841362499	0.0205879007807914	0.0293675741641633	0.0186836546631468	18.3247056123029	0.0224714338498949	1.42554620230889	0.184583122016124	0.229545835962699	0.164778288278585	0.171822438442814	0.216298550068812	0.152232012346586	0.196629506673147	0.245271861106129	0.179884099255381	0.00249876523474491	0.0024817566804528	0.00253843376751254
109	0.454198798779319	0.1	0.0187384475990388	0.00985875232296727	0.0276181428751104	0.109267566507207	0.365175515865008	0.202390243475948	0.527960788254068	16.32	12.48	22.38	0.0120385554477589	0.0217213321176092	0.0314041087874594	0.011901660914802	0.0214743314182025	0.0310470019216031	0.0121782852699426	0.0219777658520422	0.0317499455541283	0.0187384475990388	18.0684334520884	-0.0170385441907748	1.38056172703805	0.184583122016124	0.229545835962699	0.164778288278585	0.171822438442814	0.216298550068812	0.152232012346586	0.196629506673147	0.245271861106129	0.179884099255381	0.00249876523474491	0.0024817566804528	0.00253843376751254
109	0.454198798779319	0.1	0.0187448164849298	0.00971832471248769	0.0277713082573718	0.141691285009806	0.43405594393512	0.267261584051889	0.60085030381835	15.04	11.47	20.76	0.0172076715799487	0.0279467479662548	0.0386858243525608	0.0170541868611315	0.0276974754988249	0.0383407641365184	0.0174373171657152	0.0283182814036095	0.0391792683175909	0.0187448164849298	17.4454386997058	0.0272496330648818	1.39780057384792	0.184583122016124	0.229545835962699	0.164778288278585	0.171822438442814	0.216298550068812	0.152232012346586	0.196629506673147	0.245271861106129	0.179884099255381	0.00249876523474491	0.0024817566804528	0.00253843376751254
109	0.454198798779319	0.1	0.0188103943705755	0.0102186590318056	0.0274021297093454	0.111106121260167	0.374233833082412	0.208967468494816	0.539500197670008	15.61	11.46	20.27	0.0129779317423775	0.0232418049393766	0.0335056781363757	0.0128473648945214	0.0230079765243671	0.0331685881542129	0.0131380943581291	0.02355092201309	0.0339701985946308	0.0188103943705755	17.4391050729411	-0.00142160382050219	1.36961654210056	0.184583122016124	0.229545835962699	0.164778288278585	0.171822438442814	0.216298550068812	0.152232012346586	0.196629506673147	0.245271861106129	0.179884099255381	0.00249876523474491	0.0024817566804528	0.00253843376751254
109	0.454198798779319	0.1	0.0188370788995048	0.009847428763576	0.0278267290354337	0.134460113362508	0.415242754700599	0.250754712461819	0.57973079693938	15.36	11.71	21.16	0.0158194280350923	0.0261965281154182	0.036573628195744	0.0156680469296235	0.025945845260339	0.0362236435910544	0.0159980683109919	0.026484784564337	0.037003584818973	0.0188370788995048	17.3088549533166	0.0464328193312803	1.42579146822191	0.184583122016124	0.229545835962699	0.164778288278585	0.171822438442814	0.216298550068812	0.152232012346586	0.196629506673147	0.245271861106129	0.179884099255381	0.00249876523474491	0.0024817566804528	0.00253843376751254
109	0.454198798779319	0.1	0.0189414193706298	0.0100407415905875	0.027842097150672	0.128535878336117	0.412222661354584	0.244639686527279	0.579805636181889	16.76	12.02	21.58	0.0141741729211071	0.0238837588740424	0.0335933448269776	0.0140020815615422	0.0235937815639707	0.0331854815663992	0.0143256144357218	0.0240952387801649	0.0339184069525801	0.0189414193706298	17.8782021330353	-0.00338299857706546	1.39474798295865	0.184583122016124	0.229545835962699	0.164778288278585	0.171822438442814	0.216298550068812	0.152232012346586	0.196629506673147	0.245271861106129	0.179884099255381	0.00249876523474491	0.0024817566804528	0.00253843376751254
109	0.454198798779319	0.1	0.018993680070426	0.0101634470050604	0.0278239131357916	0.118173734693695	0.4039637172063	0.231674199202688	0.576253235209911	16.36	12.08	21.93	0.0137440039462187	0.023965029090508	0.0341860542347973	0.0135866377231791	0.0236906340795808	0.0337946304359824	0.0138710039402212	0.024217512960663	0.0344809399996951	0.018993680070426	17.9165640836612	0.0159542806678711	1.41192531443944	0.184583122016124	0.229545835962699	0.164778288278585	0.171822438442814	0.216298550068812	0.152232012346586	0.196629506673147	0.245271861106129	0.179884099255381	0.00249876523474491	0.0024817566804528	0.00253843376751254
109	0.454198798779319	0.1	0.019329439500946	0.0100631067142473	0.0285957722876448	0.146714969048868	0.434391919100558	0.270831938863902	0.597951899337214	15.06	11.2	20.37	0.0174153448799713	0.0279327656698954	0.0384501864598195	0.0172592926956549	0.0276824709368983	0.0381056491781417	0.0176534690290282	0.0283166331266285	0.038896912574447	0.019329439500946	16.8867663186541	0.0231569194841547	1.3845927654469	0.184583122016124	0.229545835962699	0.164778288278585	0.171822438442814	0.216298550068812	0.152232012346586	0.196629506673147	0.245271861106129	0.179884099255381	0.00249876523474491	0.0024817566804528	0.00253843376751254
109	0.454198798779319	0.1	0.0194901200143448	0.0105576140369056	0.0284226259917841	0.127909525150062	0.390248280627829	0.23115355277942	0.549343008476238	16.37	11.49	22.31	0.0137077533137135	0.0231423099391073	0.032576866564501	0.0135506433913776	0.0228770668730849	0.0322034903547922	0.0137853302941936	0.0232565673682004	0.0327523542656765	0.0194901200143448	17.6429573087967	0.0150710995506234	1.40135367653855	0.184583122016124	0.229545835962699	0.164778288278585	0.171822438442814	0.216298550068812	0.152232012346586	0.196629506673147	0.245271861106129	0.179884099255381	0.00249876523474491	0.0024817566804528	0.00253843376751254
109	0.454198798779319	0.1	0.0195482996891001	0.0102711798459722	0.028825419532228	0.105277855501937	0.368567532760771	0.200811512284493	0.536323553237049	14.73	10.99	21.28	0.0131876090282058	0.0242044117254267	0.0352212144226477	0.0130784822738644	0.0240041215221997	0.0349297607705349	0.0133088557934041	0.0244207956133744	0.0355222422981026	0.0195482996891001	17.153184870178	-0.00680982210717566	1.35997507923769	0.184583122016124	0.229545835962699	0.164778288278585	0.171822438442814	0.216298550068812	0.152232012346586	0.196629506673147	0.245271861106129	0.179884099255381	0.00249876523474491	0.0024817566804528	0.00253843376751254
109	0.454198798779319	0.1	0.0200673865704104	0.0106825958556803	0.0294521772851406	0.111642880903888	0.384173650183389	0.214977174836394	0.553370125530384	17.01	12.29	22.15	0.0122841208097511	0.0219522632315144	0.0316204056532777	0.0121300929159911	0.0216770086226432	0.0312239243292952	0.0124070164160246	0.0221395729930135	0.0319362659206101	0.0200673865704104	17.9486976340725	0.0254074187540241	1.4215701645039	0.184583122016124	0.229545835962699	0.164778288278585	0.171822438442814	0.216298550068812	0.152232012346586	0.196629506673147	0.245271861106129	0.179884099255381	0.00249876523474491	0.0024817566804528	0.00253843376751254
109	0.454198798779319	0.1	0.0201438390153484	0.01093908354489	0.0293485944858068	0.102334788182976	0.371621153706649	0.199778314818621	0.543463992594677	15.11	11.33	21.63	0.0128012990612064	0.023812562091078	0.0348238251209497	0.0126851451428507	0.0235964963324591	0.0345078475220675	0.0129242391877153	0.0240299362336075	0.0351533681374469	0.0201438390153484	17.2839606998041	-0.04887200937427	1.3249769530546	0.184583122016124	0.229545835962699	0.164778288278585	0.171822438442814	0.216298550068812	0.152232012346586	0.196629506673147	0.245271861106129	0.179884099255381	0.00249876523474491	0.0024817566804528	0.00253843376751254
109	0.454198798779319	0.1	0.0201851786315404	0.0107758468818059	0.0295945103812748	0.126125492966959	0.415416922101163	0.244693643708992	0.586140200493334	16.26	12.21	21.29	0.014600404462159	0.0247871378723488	0.0349738712825386	0.014435735532187	0.0245075790778587	0.0345794226235305	0.0147815809083294	0.0251099696742574	0.0354418495911444	0.0201851786315404	17.7000032095632	0.00611712054444523	1.39478304855174	0.184583122016124	0.229545835962699	0.164778288278585	0.171822438442814	0.216298550068812	0.152232012346586	0.196629506673147	0.245271861106129	0.179884099255381	0.00249876523474491	0.0024817566804528	0.00253843376751254
109	0.454198798779319	0.1	0.0203233566357528	0.0107326323417764	0.0299140809297292	0.111400298526191	0.411261333382656	0.229913135185523	0.59260953157979	17.57	13.01	22.57	0.0127299576482954	0.0227709450011117	0.0328119323539281	0.0125590967152255	0.022465314376308	0.0323715320373905	0.0128587953594369	0.023011333929298	0.0331428112468931	0.0203233566357528	18.6990682597087	-0.0541401929800583	1.36744061061752	0.184583122016124	0.229545835962699	0.164778288278585	0.171822438442814	0.216298550068812	0.152232012346586	0.196629506673147	0.245271861106129	0.179884099255381	0.00249876523474491	0.0024817566804528	0.00253843376751254
109	0.454198798779319	0.1	0.0203332944670501	0.0108302903847375	0.0298362985493627	0.116676060658636	0.384981172205722	0.219596950593499	0.550365393817944	16.64	12.78	22.24	0.0128176086477771	0.0224708858149395	0.0321241629821018	0.0126647354270397	0.0222028797631284	0.031741024099217	0.0130042730483826	0.0227143257418913	0.0325001620475356	0.0203332944670501	18.029513290523	-0.0266764901107628	1.37636176631596	0.184583122016124	0.229545835962699	0.164778288278585	0.171822438442814	0.216298550068812	0.152232012346586	0.196629506673147	0.245271861106129	0.179884099255381	0.00249876523474491	0.0024817566804528	0.00253843376751254
109	0.454198798779319	0.1	0.0205032721550703	0.0110626610760056	0.029943883234135	0.146186250646325	0.448809165322621	0.279462953139013	0.61815537750623	15.67	11.97	21.78	0.0172843215883449	0.0277581048153246	0.0382318880423042	0.0171082109660716	0.027475276409988	0.0378423418539044	0.0174620092833187	0.0280832235290829	0.0386334351289408	0.0205032721550703	17.5967681756148	-0.00212136237420113	1.38747610110458	0.184583122016124	0.229545835962699	0.164778288278585	0.171822438442814	0.216298550068812	0.152232012346586	0.196629506673147	0.245271861106129	0.179884099255381	0.00249876523474491	0.0024817566804528	0.00253843376751254
109	0.454198798779319	0.1	0.0208641232785411	0.010972094896492	0.0307561516605902	0.0997228464378544	0.384774147090136	0.204272101871648	0.565276192308625	16.33	11.97	20.68	0.0121375662005736	0.0228627484604346	0.0335879307202956	0.0119991623786926	0.0226020461323619	0.0332049298860311	0.0123024613264858	0.0231806074417067	0.0352143182502235	0.0208641232785411	17.2557066514999	0.0183648479756108	1.40028227671622	0.184583122016124	0.229545835962699	0.164778288278585	0.171822438442814	0.216298550068812	0.152232012346586	0.196629506673147	0.245271861106129	0.179884099255381	0.00249876523474491	0.0024817566804528	0.00253843376751254
109	0.454198798779319	0.1	0.0210539675706711	0.0113356483422395	0.0307722867991027	0.112045745474954	0.367727426100624	0.206102218967498	0.529352633233751	15.96	10.78	20.75	0.0125252401426919	0.0223475241656213	0.0321698081885506	0.0123908814574582	0.0221078014991562	0.0318247215408542	0.0126047357690799	0.0225075677791513	0.032391311989818	0.0210539675706711	16.6695704956109	0.00446814628972263	1.36425293162048	0.184583122016124	0.229545835962699	0.164778288278585	0.171822438442814	0.216298550068812	0.152232012346586	0.196629506673147	0.245271861106129	0.179884099255381	0.00249876523474491	0.0024817566804528	0.00253843376751254
109	0.454198798779319	0.1	0.0211223663123603	0.0113870503900463	0.0308576822346743	0.10421888906109	0.355291696956368	0.192662600057708	0.517920793855028	17.07	11.94	21.49	0.0109681077336793	0.0202264352704259	0.0294847628071725	0.0108294198752682	0.019970679121867	0.0291119383684657	0.0110792386982325	0.020407116718548	0.0297430806439244	0.0211223663123603	17.4295678145354	0.011523007911761	1.39938777820685	0.184583122016124	0.229545835962699	0.164778288278585	0.171822438442814	0.216298550068812	0.152232012346586	0.196629506673147	0.245271861106129	0.179884099255381	0.00249876523474491	0.0024817566804528	0.00253843376751254
109	0.454198798779319	0.1	0.0211595203049071	0.0114854005426117	0.0308336400672025	0.144158200297087	0.45299761119463	0.280668580843175	0.625326641546085	15.5	12.03	20.49	0.0175453004438953	0.0283180225050471	0.0390907445661989	0.0173723586387134	0.0280388953423709	0.0387054320460284	0.0178536137609697	0.0287404796839578	0.0396736907889513	0.0211595203049071	17.3068540013554	-0.00441337650247492	1.37835103935678	0.184583122016124	0.229545835962699	0.164778288278585	0.171822438442814	0.216298550068812	0.152232012346586	0.196629506673147	0.245271861106129	0.179884099255381	0.00249876523474491	0.0024817566804528	0.00253843376751254
109	0.454198798779319	0.1	0.021255046018304	0.011430537820271	0.031079554216337	0.104091216666661	0.386395909387628	0.209408310918073	0.563383507857183	15.87	12.55	21.42	0.0127946652665182	0.0236084532619184	0.0344222412573185	0.0126595080670681	0.0233590639766371	0.0340586198862061	0.0129691921158382	0.0239806124907995	0.0349278484924687	0.021255046018304	17.3610336627116	0.00802874864505345	1.3928799045746	0.184583122016124	0.229545835962699	0.164778288278585	0.171822438442814	0.216298550068812	0.152232012346586	0.196629506673147	0.245271861106129	0.179884099255381	0.00249876523474491	0.0024817566804528	0.00253843376751254
109	0.454198798779319	0.1	0.0212646187233821	0.0112105979996543	0.0313186394471098	0.104058646344569	0.365755660780663	0.198193009571263	0.533318311990062	15.68	11.96	21.02	0.0122519294021739	0.0226103460663121	0.0329687627304502	0.0121269091649772	0.0223796272353817	0.0326323453057862	0.0124039726648988	0.0228971846627498	0.0334125611372657	0.0212646187233821	17.0899101270385	0.0401825734990358	1.41702154197793	0.184583122016124	0.229545835962699	0.164778288278585	0.171822438442814	0.216298550068812	0.152232012346586	0.196629506673147	0.245271861106129	0.179884099255381	0.00249876523474491	0.0024817566804528	0.00253843376751254
109	0.454198798779319	0.1	0.0213965841076539	0.0116427374008658	0.0311504308144421	0.142248107978089	0.456310868959117	0.281364929028079	0.631256808890155	16.65	12.47	21.37	0.016406323002274	0.0266073797166259	0.0368084364309778	0.0162101647857377	0.0262892550429135	0.0363683453000893	0.0166452049047677	0.0269731121907362	0.0372507615578801	0.0213965841076539	18.0072840496708	0.0533322504133859	1.45481076598242	0.184583122016124	0.229545835962699	0.164778288278585	0.171822438442814	0.216298550068812	0.152232012346586	0.196629506673147	0.245271861106129	0.179884099255381	0.00249876523474491	0.0024817566804528	0.00253843376751254
109	0.454198798779319	0.1	0.021645896704642	0.0115658556538333	0.0317259377554507	0.118712261618413	0.441315618571585	0.25358036493915	0.62905087220402	15.82	12.34	21.2	0.015543976590042	0.027051777630901	0.0385595786717601	0.0153813220806703	0.0267687037602799	0.0381560854398896	0.0157922194505675	0.0274237708509631	0.0390645865559238	0.021645896704642	17.40028765115	0.043100891559325	1.42542799052653	0.184583122016124	0.229545835962699	0.164778288278585	0.171822438442814	0.216298550068812	0.152232012346586	0.196629506673147	0.245271861106129	0.179884099255381	0.00249876523474491	0.0024817566804528	0.00253843376751254
109	0.454198798779319	0.1	0.0217070934267041	0.0118028807984815	0.0316113060549267	0.122408257460949	0.423068546290662	0.246205497954196	0.599931594627128	15.23	11.91	19.54	0.0156525390636064	0.0268966249836944	0.0381407109037824	0.0155065767735068	0.0266458098946781	0.0377850430158494	0.0159503454525344	0.0273852650107819	0.0388843690447515	0.0217070934267041	17.1454382073059	-0.0230540975703881	1.35307269034635	0.184583122016124	0.229545835962699	0.164778288278585	0.171822438442814	0.216298550068812	0.152232012346586	0.196629506673147	0.245271861106129	0.179884099255381	0.00249876523474491	0.0024817566804528	0.00253843376751254
109	0.454198798779319	0.1	0.0217297580955667	0.0118199392896306	0.0316395769015029	0.133211682473525	0.424378742083662	0.255364053088772	0.593393431078552	16.57	12.59	20.92	0.0149608149781119	0.0248627469847937	0.0347646789914754	0.0147840029530653	0.0245689105427927	0.0343538181325201	0.0151939576552467	0.025256148117418	0.0352696190809029	0.0217297580955667	17.5078741377029	0.0213977947000752	1.41116660153337	0.184583122016124	0.229545835962699	0.164778288278585	0.171822438442814	0.216298550068812	0.152232012346586	0.196629506673147	0.245271861106129	0.179884099255381	0.00249876523474491	0.0024817566804528	0.00253843376751254
109	0.454198798779319	0.1	0.0217819855853662	0.0117398707308241	0.0318241004399083	0.110126335328455	0.378337922043185	0.210425077396636	0.546250766689735	16.01	11.49	20.8	0.012746142040562	0.0229171777116839	0.0330882133828057	0.0126081485260686	0.022669069548081	0.0327299905700934	0.0128808199583375	0.0231476516005811	0.0334348493487705	0.0217819855853662	16.8196012051684	-0.0792883485870981	1.2880213578725	0.184583122016124	0.229545835962699	0.164778288278585	0.171822438442814	0.216298550068812	0.152232012346586	0.196629506673147	0.245271861106129	0.179884099255381	0.00249876523474491	0.0024817566804528	0.00253843376751254
109	0.454198798779319	0.1	0.0219892043031038	0.0118163519820092	0.0321620566241984	0.114453375252493	0.417565452510624	0.23622218565609	0.598908719365159	16.21	11.67	20.64	0.0141401854323179	0.0249953361164227	0.0358504868005275	0.0139820596834707	0.0247158202458554	0.0354495808082401	0.0143144549868786	0.0253045123482413	0.0362425688070701	0.0219892043031038	17.3014403777896	-0.048006438483656	1.33054230418735	0.184583122016124	0.229545835962699	0.164778288278585	0.171822438442814	0.216298550068812	0.152232012346586	0.196629506673147	0.245271861106129	0.179884099255381	0.00249876523474491	0.0024817566804528	0.00253843376751254
109	0.454198798779319	0.1	0.0223998380523749	0.0120877437290103	0.0327119323757394	0.0986444317985085	0.363801444767922	0.192104856233253	0.53549803330259	16.04	11.93	20.4	0.0116197658200529	0.0220051053163768	0.0323904448127006	0.0114934633764173	0.0217659181746599	0.0320383729729026	0.0117955155293658	0.0222976310356353	0.0328687996637129	0.0223998380523749	16.8951208851384	-0.0341705312778099	1.33491548587199	0.184583122016124	0.229545835962699	0.164778288278585	0.171822438442814	0.216298550068812	0.152232012346586	0.196629506673147	0.245271861106129	0.179884099255381	0.00249876523474491	0.0024817566804528	0.00253843376751254
109	0.454198798779319	0.1	0.02282931832069	0.0121073022768216	0.0335513343645585	0.0972224747770516	0.400216250576068	0.209807363781243	0.590625137370893	16.06	11.73	21.39	0.012671996378473	0.0241723588081202	0.0356727212377673	0.0125336974096013	0.0239085477874637	0.0352833981653261	0.0127946893772105	0.0244196706615849	0.0360367767622366	0.02282931832069	17.3701073485847	-0.0093623929796564	1.37597408570721	0.184583122016124	0.229545835962699	0.164778288278585	0.171822438442814	0.216298550068812	0.152232012346586	0.196629506673147	0.245271861106129	0.179884099255381	0.00249876523474491	0.0024817566804528	0.00253843376751254
109	0.454198798779319	0.1	0.0228308774319624	0.0118449544057486	0.0338168004581762	0.0997756487085962	0.366130553242014	0.194424924717337	0.537836181766691	15.36	10.35	19.76	0.0122634765815053	0.0230939190126205	0.0339243614437357	0.0121460521819854	0.0228727917038516	0.0335995312257178	0.0123709230890573	0.023307620675296	0.0342041180572259	0.0228308774319624	16.2586619456021	0.0291824983121946	1.37801943444058	0.184583122016124	0.229545835962699	0.164778288278585	0.171822438442814	0.216298550068812	0.152232012346586	0.196629506673147	0.245271861106129	0.179884099255381	0.00249876523474491	0.0024817566804528	0.00253843376751254
109	0.454198798779319	0.1	0.0232674756485936	0.0124467395312193	0.0340882117659679	0.0905183987433619	0.368619672944663	0.186191252212614	0.551048093676712	15.54	12.09	20.69	0.011610041810996	0.0229854505213605	0.0343608592317251	0.0114946910082702	0.0227570800975657	0.0340194691868611	0.0117977939131827	0.0233146318834456	0.0349081636692177	0.0232674756485936	16.8003402662307	0.0695924277207202	1.44106771279179	0.184583122016124	0.229545835962699	0.164778288278585	0.171822438442814	0.216298550068812	0.152232012346586	0.196629506673147	0.245271861106129	0.179884099255381	0.00249876523474491	0.0024817566804528	0.00253843376751254
109	0.454198798779319	0.1	0.023476771926218	0.0124875228086533	0.0344660210437827	0.114190453381594	0.40925181060839	0.231288141689324	0.587215479527455	14.98	10.89	19.83	0.0149482380774749	0.0264500957720058	0.0379519534665367	0.0148167427440028	0.0262174219180115	0.0376181010920203	0.015144402918827	0.026792605497821	0.0384477637386943	0.023476771926218	16.1209702326547	-0.0918486645809115	1.25102380277773	0.184583122016124	0.229545835962699	0.164778288278585	0.171822438442814	0.216298550068812	0.152232012346586	0.196629506673147	0.245271861106129	0.179884099255381	0.00249876523474491	0.0024817566804528	0.00253843376751254
109	0.454198798779319	0.1	0.023901286701732	0.012823653155932	0.034978920247532	0.128961427943775	0.453721480260958	0.269617330047137	0.637825630474779	14.98	12.12	18.91	0.0174265695469198	0.0293260412055733	0.0412255128642268	0.0172733087232675	0.0290681285270323	0.040862948330797	0.0178117575011861	0.0300043825357349	0.0421641953989819	0.023901286701732	16.286085427935	0.0391208667088906	1.39762906926194	0.184583122016124	0.229545835962699	0.164778288278585	0.171822438442814	0.216298550068812	0.152232012346586	0.196629506673147	0.245271861106129	0.179884099255381	0.00249876523474491	0.0024817566804528	0.00253843376751254
109	0.454198798779319	0.1	0.024184975566474	0.0130316953140093	0.0353382558189387	0.114907023333347	0.425760662851308	0.241270949970212	0.610250375732404	15.39	12.26	21.01	0.0151860449468731	0.0267981726083009	0.0384103002697286	0.0150396200536902	0.0265397827789941	0.038039945504298	0.0154229467940867	0.0271841780630637	0.0390387526825637	0.024184975566474	16.9512427913466	-0.0912127901302336	1.28588953590696	0.184583122016124	0.229545835962699	0.164778288278585	0.171822438442814	0.216298550068812	0.152232012346586	0.196629506673147	0.245271861106129	0.179884099255381	0.00249876523474491	0.0024817566804528	0.00253843376751254
109	0.454198798779319	0.1	0.0247705052166139	0.0134236244948515	0.0361173859383762	0.115743914646772	0.455325671694878	0.258832463431028	0.651818879958728	15.59	12.32	20.21	0.0160888134430813	0.0283026699612456	0.04051652647941	0.0159273846561735	0.0280186921716928	0.0401099996872121	0.0163861893356324	0.0287785544290974	0.0411631372999948	0.0247705052166139	16.9974832396881	-0.0108596249353136	1.36437781093423	0.184583122016124	0.229545835962699	0.164778288278585	0.171822438442814	0.216298550068812	0.152232012346586	0.196629506673147	0.245271861106129	0.179884099255381	0.00249876523474491	0.0024817566804528	0.00253843376751254
109	0.454198798779319	0.1	0.0263402313585211	0.013991011116659	0.0386894516003833	0.111370306905061	0.483668366080909	0.27035952930546	0.696977202856357	15.56	11.95	20.27	0.0168430045047695	0.0301318340420365	0.0434206635793035	0.0166751824238342	0.0298316033385478	0.0429880242532613	0.0170574992551643	0.0306238874565617	0.0440942367938987	0.0263402313585211	16.9687137234069	0.0426731863419148	1.4219924871773	0.184583122016124	0.229545835962699	0.164778288278585	0.171822438442814	0.216298550068812	0.152232012346586	0.196629506673147	0.245271861106129	0.179884099255381	0.00249876523474491	0.0024817566804528	0.00253843376751254
109	0.454198798779319	0.11	0.0151581828411738	0.0082689791702238	0.0220473865121238	0.125003857202775	0.350759165166434	0.205870019537452	0.495648310795416	15.24	11.48	22.97	0.0130799729292523	0.0222855197438278	0.0314910665584033	0.01295773832753	0.0220772577202903	0.0311967771130507	0.0131409400339635	0.0224039385822816	0.031670955122685	0.0151581828411738	18.1009522915958	-0.0482801521756487	1.332386256212	0.184583122016124	0.229545835962699	0.164778288278585	0.171822438442814	0.216298550068812	0.152232012346586	0.196629506673147	0.245271861106129	0.179884099255381	0.00249876523474491	0.0024817566804528	0.00253843376751254
109	0.454198798779319	0.11	0.0152568889160921	0.00830842021105699	0.0222053576211272	0.172943089690882	0.388535850184628	0.255878093331936	0.52119360703732	16.56	12.12	23.52	0.0149989630287099	0.0227750440702547	0.0305511251117995	0.0148219350679163	0.0225062375133599	0.0301905399588034	0.0150629803823164	0.022886072000066	0.0306804457229898	0.0152568889160921	18.4960009269003	0.0152167357774	1.4202692005792	0.184583122016124	0.229545835962699	0.164778288278585	0.171822438442814	0.216298550068812	0.152232012346586	0.196629506673147	0.245271861106129	0.179884099255381	0.00249876523474491	0.0024817566804528	0.00253843376751254
109	0.454198798779319	0.11	0.0154388914512831	0.00844589502008469	0.0224318878824815	0.155619247968962	0.374745224694477	0.238456767507355	0.511033681881598	15.89	11.09	21.5	0.0145560262550111	0.022875430991593	0.0311948357281749	0.0144018517678025	0.0226331390514015	0.0308644263350005	0.0146436098562048	0.0230201392782675	0.0313888509959272	0.0154388914512831	18.0920278169391	0.0327022103401786	1.41014700500819	0.184583122016124	0.229545835962699	0.164778288278585	0.171822438442814	0.216298550068812	0.152232012346586	0.196629506673147	0.245271861106129	0.179884099255381	0.00249876523474491	0.0024817566804528	0.00253843376751254
109	0.454198798779319	0.11	0.0161264270320938	0.00883271935995391	0.0234201347042336	0.160426826717976	0.401766256280295	0.258266983622944	0.545265528937647	15.03	11.51	21.1	0.016632814283943	0.025874401104329	0.035115987924715	0.0164845944851852	0.0256438268636026	0.0348030592420201	0.0168514684459638	0.026182016468761	0.0355164055763455	0.0161264270320938	17.0835894005966	0.0136398794591206	1.37912059103741	0.184583122016124	0.229545835962699	0.164778288278585	0.171822438442814	0.216298550068812	0.152232012346586	0.196629506673147	0.245271861106129	0.179884099255381	0.00249876523474491	0.0024817566804528	0.00253843376751254
109	0.454198798779319	0.11	0.0171387021762511	0.00936398751501511	0.0249134168374871	0.170428483963706	0.456589234015229	0.29931160479822	0.613866863232239	15.49	11.13	22.09	0.0187243996493652	0.0285634073528897	0.0384024150564142	0.0185402636129628	0.0282825143622145	0.0380247651114662	0.0188300749397998	0.0287358522677586	0.0385880140238205	0.0171387021762511	17.775942538064	-0.0044893157325072	1.37821434809825	0.184583122016124	0.229545835962699	0.164778288278585	0.171822438442814	0.216298550068812	0.152232012346586	0.196629506673147	0.245271861106129	0.179884099255381	0.00249876523474491	0.0024817566804528	0.00253843376751254
109	0.454198798779319	0.11	0.0171696548256992	0.00955921540679022	0.0247800942446081	0.137237870305149	0.339622290139039	0.206671721352036	0.472572858926043	17.2	11.89	22.54	0.0116789819206344	0.0191919947268548	0.0267050075330753	0.0115288653176856	0.0189453090934849	0.0263617528692843	0.0117439935688862	0.0192965876145245	0.0268781686620928	0.0171696548256992	18.1291878511522	0.0180005572917017	1.40974347014304	0.184583122016124	0.229545835962699	0.164778288278585	0.171822438442814	0.216298550068812	0.152232012346586	0.196629506673147	0.245271861106129	0.179884099255381	0.00249876523474491	0.0024817566804528	0.00253843376751254
109	0.454198798779319	0.11	0.0178786248008114	0.00979263220665452	0.0259646173949683	0.153095797610459	0.444703171020601	0.281401286388443	0.608005055652759	16.27	11.54	22.63	0.0167857924579496	0.0265268692618544	0.0362679460657591	0.0165963303364228	0.0262274590945712	0.0358585878527196	0.0168577525676683	0.0266734506092378	0.0364470717376343	0.0178786248008114	18.1657977534458	-0.0364612188267299	1.35726979209948	0.184583122016124	0.229545835962699	0.164778288278585	0.171822438442814	0.216298550068812	0.152232012346586	0.196629506673147	0.245271861106129	0.179884099255381	0.00249876523474491	0.0024817566804528	0.00253843376751254
109	0.454198798779319	0.11	0.0181494414653463	0.0100110573498316	0.0262878255808609	0.15937680009016	0.417141351155067	0.267567099240844	0.56671560306929	16.08	12.52	22.32	0.0161425457824264	0.0251664848849846	0.0341904239875428	0.0159658265474643	0.0248909767950276	0.0338161270425909	0.0163284775956943	0.0254613633793561	0.0345702952722605	0.0181494414653463	18.3932872269082	-0.00584494597584218	1.3970795399092	0.184583122016124	0.229545835962699	0.164778288278585	0.171822438442814	0.216298550068812	0.152232012346586	0.196629506673147	0.245271861106129	0.179884099255381	0.00249876523474491	0.0024817566804528	0.00253843376751254
109	0.454198798779319	0.11	0.0183869320315346	0.0102530721683089	0.0265207918947604	0.149056387107211	0.387907722898911	0.243200908208175	0.532614537589647	16.25	11.03	21.57	0.0145194927169083	0.0231587266633155	0.0317979606097228	0.0143559794824493	0.0228979215252503	0.0314398635680513	0.0145977054242587	0.0232563828357288	0.0319097314788664	0.0183869320315346	17.55904142432	0.0218807682700085	1.40288051784606	0.184583122016124	0.229545835962699	0.164778288278585	0.171822438442814	0.216298550068812	0.152232012346586	0.196629506673147	0.245271861106129	0.179884099255381	0.00249876523474491	0.0024817566804528	0.00253843376751254
109	0.454198798779319	0.11	0.0190003017954975	0.0105652435829488	0.0274353600080461	0.110629477482825	0.350812418713457	0.195514242540049	0.506110594886866	16.83	12.49	22.31	0.0112865030667846	0.0202514424946024	0.0292163819224203	0.0111482799343617	0.0200034278703098	0.0288585758062579	0.0114111109161968	0.0204594287977119	0.0295023417030865	0.0190003017954975	18.2144305882743	0.0411168805786288	1.4451503077898	0.184583122016124	0.229545835962699	0.164778288278585	0.171822438442814	0.216298550068812	0.152232012346586	0.196629506673147	0.245271861106129	0.179884099255381	0.00249876523474491	0.0024817566804528	0.00253843376751254
109	0.454198798779319	0.11	0.0190809389912067	0.0107911451694535	0.0273707328129598	0.136370942322932	0.400171551513618	0.24294192782909	0.557401175198146	14.37	11.12	20.69	0.0163425326489542	0.0269192588707649	0.0374959850925756	0.0162203951329479	0.0267180751569654	0.0372157551809829	0.0165296727692779	0.0272464114418962	0.0379696975604894	0.0190809389912067	16.9037926310257	0.058609954127317	1.41643957969787	0.184583122016124	0.229545835962699	0.164778288278585	0.171822438442814	0.216298550068812	0.152232012346586	0.196629506673147	0.245271861106129	0.179884099255381	0.00249876523474491	0.0024817566804528	0.00253843376751254
109	0.454198798779319	0.11	0.0191282713470619	0.0107380138760762	0.0275185288180475	0.147096993127794	0.408196036112091	0.254733571128411	0.56165850109577	16.13	12.26	21.7	0.0153203049074031	0.0245499158494429	0.0337795267914827	0.0151511457058439	0.0242788478655785	0.0334065500253131	0.0155095070485426	0.0248635751670236	0.0341616494411883	0.0191282713470619	17.6104451022512	-0.00791870857935778	1.37989533375457	0.184583122016124	0.229545835962699	0.164778288278585	0.171822438442814	0.216298550068812	0.152232012346586	0.196629506673147	0.245271861106129	0.179884099255381	0.00249876523474491	0.0024817566804528	0.00253843376751254
109	0.454198798779319	0.11	0.0191520411381941	0.0107485794569656	0.0275555028194226	0.152641356685807	0.419580186102758	0.265233270217479	0.573927101988037	16.49	10.82	21.91	0.0156153528598433	0.0247023786028843	0.0337894043459253	0.0154330477778375	0.024413984917685	0.0333949220575326	0.015654081952335	0.0247261297152892	0.0338102578628603	0.0191520411381941	17.920795848808	-0.0358987215836046	1.34964747364242	0.184583122016124	0.229545835962699	0.164778288278585	0.171822438442814	0.216298550068812	0.152232012346586	0.196629506673147	0.245271861106129	0.179884099255381	0.00249876523474491	0.0024817566804528	0.00253843376751254
109	0.454198798779319	0.11	0.0192671982010466	0.0108864968050705	0.0276478995970226	0.162840982116054	0.45215746902286	0.292092131723151	0.61222280632257	16.8	12.4	22.32	0.0168857443523188	0.0261390657251532	0.0353923870979875	0.0166796423015099	0.0258200205625723	0.0349603988236348	0.0170485419299699	0.0263811578251733	0.0357249414380697	0.0192671982010466	18.3969994702562	0.040987031342648	1.44450505067052	0.184583122016124	0.229545835962699	0.164778288278585	0.171822438442814	0.216298550068812	0.152232012346586	0.196629506673147	0.245271861106129	0.179884099255381	0.00249876523474491	0.0024817566804528	0.00253843376751254
109	0.454198798779319	0.11	0.0192896570175325	0.0108102982246412	0.0277690158104238	0.133572474244671	0.393319129026131	0.236918618821083	0.54971963923118	15.37	11.51	21.66	0.0149300418529122	0.024786026050345	0.0346420102477779	0.0147866510876387	0.0245479766678675	0.0343093022480963	0.0150834536073137	0.0249920792968456	0.0349532859167086	0.0192896570175325	17.5403278629041	0.00996370351101685	1.38407106532589	0.184583122016124	0.229545835962699	0.164778288278585	0.171822438442814	0.216298550068812	0.152232012346586	0.196629506673147	0.245271861106129	0.179884099255381	0.00249876523474491	0.0024817566804528	0.00253843376751254
109	0.454198798779319	0.11	0.0193714524414805	0.01072845412824	0.028014450754721	0.136038594557702	0.397521931521637	0.241112600551965	0.553931262491309	16.4	12.11	21.93	0.0142681707768618	0.023523908719471	0.0327796466620801	0.0141037465906892	0.0232528228453748	0.0324018991000604	0.0144185068882222	0.0237788153659768	0.0331334350491827	0.0193714524414805	17.7425000586806	-0.0676866097573914	1.32114722407904	0.184583122016124	0.229545835962699	0.164778288278585	0.171822438442814	0.216298550068812	0.152232012346586	0.196629506673147	0.245271861106129	0.179884099255381	0.00249876523474491	0.0024817566804528	0.00253843376751254
109	0.454198798779319	0.11	0.0194605694545768	0.010941133431418	0.0279800054777357	0.15615145738044	0.435937268141787	0.277714604594073	0.594159931689502	16.48	11.63	20.53	0.0163569339233011	0.025675988845175	0.0349950437670489	0.0161661696041345	0.025376540149353	0.0345869106945715	0.0165483273560788	0.0259606179274893	0.0353593770908335	0.0194605694545768	17.3952148547863	0.13393823393108	1.51730826894977	0.184583122016124	0.229545835962699	0.164778288278585	0.171822438442814	0.216298550068812	0.152232012346586	0.196629506673147	0.245271861106129	0.179884099255381	0.00249876523474491	0.0024817566804528	0.00253843376751254
109	0.454198798779319	0.11	0.0194858608384473	0.0108294161571869	0.0281423055197077	0.130281597246257	0.418954351095789	0.24994919310899	0.587959509082589	16.18	12.44	21.78	0.0149938570781948	0.0251320741806874	0.0352702912831801	0.0148271428556661	0.0248526347952301	0.034878126734794	0.0151957477623628	0.0254604366987256	0.0356841445158143	0.0194858608384473	18.1894220721657	0.0522874193818821	1.45378882134293	0.184583122016124	0.229545835962699	0.164778288278585	0.171822438442814	0.216298550068812	0.152232012346586	0.196629506673147	0.245271861106129	0.179884099255381	0.00249876523474491	0.0024817566804528	0.00253843376751254
109	0.454198798779319	0.11	0.0196003797044149	0.0108056434019789	0.0283951160068509	0.115014673865718	0.357770888132459	0.202824352922199	0.51271742334272	16.16	11.65	21.93	0.0121812752570947	0.0214870926716992	0.0307929100863037	0.0120462633195723	0.0212489391161723	0.0304516149127722	0.0122792663924989	0.0216707742110479	0.0310465392041303	0.0196003797044149	17.4764758530553	-0.0577372626465752	1.32673972701212	0.184583122016124	0.229545835962699	0.164778288278585	0.171822438442814	0.216298550068812	0.152232012346586	0.196629506673147	0.245271861106129	0.179884099255381	0.00249876523474491	0.0024817566804528	0.00253843376751254
109	0.454198798779319	0.11	0.0196299009598554	0.0110870906545816	0.0281727112651292	0.125912628006852	0.37839720276527	0.22273751405964	0.5340568914709	15.69	11.77	21.39	0.0137627446867292	0.0233808126745838	0.0329988806624384	0.013622107672137	0.0231418917494238	0.0326616758267106	0.013927354373667	0.0236495360348132	0.0333590906666361	0.0196299009598554	17.4267774386762	-0.0462975438714753	1.33766222209157	0.184583122016124	0.229545835962699	0.164778288278585	0.171822438442814	0.216298550068812	0.152232012346586	0.196629506673147	0.245271861106129	0.179884099255381	0.00249876523474491	0.0024817566804528	0.00253843376751254
109	0.454198798779319	0.11	0.019737033229952	0.0111235295003164	0.0283505369595877	0.110647558389724	0.366906697858311	0.204498803856883	0.529314591859739	16.81	12.49	22.72	0.0118172646520614	0.0212022440690654	0.0305872234860695	0.0116728902772991	0.0209432111353744	0.0302135319934496	0.0119146616133861	0.0214239965372542	0.0308632858476626	0.019737033229952	18.3534728197799	-0.0343362376570965	1.37263010371145	0.184583122016124	0.229545835962699	0.164778288278585	0.171822438442814	0.216298550068812	0.152232012346586	0.196629506673147	0.245271861106129	0.179884099255381	0.00249876523474491	0.0024817566804528	0.00253843376751254
109	0.454198798779319	0.11	0.0198674134150852	0.0111436353379539	0.0285911914922164	0.125008742078149	0.352850590935271	0.207100788373906	0.498600393496637	16.64	11.7	22.61	0.0120882589164465	0.0205955242157066	0.0291027895149667	0.0119440855663123	0.0203498870445911	0.0287556885228698	0.0121558653839643	0.0207190554751541	0.0292348900289722	0.0198674134150852	17.6708311070835	-0.0607968212303292	1.32480373728445	0.184583122016124	0.229545835962699	0.164778288278585	0.171822438442814	0.216298550068812	0.152232012346586	0.196629506673147	0.245271861106129	0.179884099255381	0.00249876523474491	0.0024817566804528	0.00253843376751254
109	0.454198798779319	0.11	0.0198825899277202	0.0109085423886415	0.0288566374667988	0.11999312171731	0.396427532200242	0.228812051139636	0.564043013260848	16.59	12.21	20.79	0.0133895647092255	0.0231980442834037	0.0330065238575819	0.0132308648107674	0.0229230893201803	0.0326153138295932	0.0135758941308604	0.0235663869183654	0.0334437795590316	0.0198825899277202	17.5767147519139	-0.0706240692022274	1.3153710705266	0.184583122016124	0.229545835962699	0.164778288278585	0.171822438442814	0.216298550068812	0.152232012346586	0.196629506673147	0.245271861106129	0.179884099255381	0.00249876523474491	0.0024817566804528	0.00253843376751254
109	0.454198798779319	0.11	0.0199342165727154	0.0108913405246676	0.0289770926207632	0.130024987730366	0.434830744758276	0.259222183992717	0.610439305523836	17.55	13.51	22.44	0.0143675019026763	0.0241006824972673	0.0338338630918583	0.0141750687794257	0.0237778866739686	0.0333807045685116	0.0145711317559451	0.0244462217247212	0.034226975677166	0.0199342165727154	18.5859018200554	0.0215601575840959	1.43884046696132	0.184583122016124	0.229545835962699	0.164778288278585	0.171822438442814	0.216298550068812	0.152232012346586	0.196629506673147	0.245271861106129	0.179884099255381	0.00249876523474491	0.0024817566804528	0.00253843376751254
109	0.454198798779319	0.11	0.0199482234899271	0.0111320884663574	0.0287643585134968	0.140474019757552	0.406456224236685	0.249481134840372	0.563431313632997	15.11	10.85	21.46	0.0159829014359518	0.026039442918843	0.0360959844017343	0.0158377752625912	0.0258030024501086	0.035768229637626	0.0160756716820332	0.0262041817399741	0.036349134800935	0.0199482234899271	17.0372869022871	0.0109762615546562	1.37030251756601	0.184583122016124	0.229545835962699	0.164778288278585	0.171822438442814	0.216298550068812	0.152232012346586	0.196629506673147	0.245271861106129	0.179884099255381	0.00249876523474491	0.0024817566804528	0.00253843376751254
109	0.454198798779319	0.11	0.020037107296149	0.0113087591416061	0.028765455450692	0.123572872962644	0.397001334357529	0.231929201863515	0.562073466851543	16.04	12.04	21.42	0.0140291781018967	0.0240142352995721	0.0339992924972476	0.0138767036001038	0.0237532393569271	0.0336297751137504	0.0142091020175252	0.0242802856478311	0.0344073443787809	0.020037107296149	18.0363057879963	-0.0114403902932027	1.38395014676907	0.184583122016124	0.229545835962699	0.164778288278585	0.171822438442814	0.216298550068812	0.152232012346586	0.196629506673147	0.245271861106129	0.179884099255381	0.00249876523474491	0.0024817566804528	0.00253843376751254
109	0.454198798779319	0.11	0.0202404682141057	0.011313837040603	0.0291670993876085	0.0963874622800232	0.320673146327833	0.167377823101818	0.473968469553847	16.12	11.83	19.91	0.0100765921458517	0.019305380173973	0.0285341682020943	0.00996563442028934	0.0190928002616161	0.0282199661029428	0.0102331965222987	0.0195776508568131	0.0289426390615189	0.0202404682141057	16.8783037927708	-0.0383698931845768	1.33635868565358	0.184583122016124	0.229545835962699	0.164778288278585	0.171822438442814	0.216298550068812	0.152232012346586	0.196629506673147	0.245271861106129	0.179884099255381	0.00249876523474491	0.0024817566804528	0.00253843376751254
109	0.454198798779319	0.11	0.0203215529262254	0.0114069727447412	0.0292361331077096	0.138832452593587	0.411304513753814	0.251368131962924	0.571240895544705	15.67	11.83	20.87	0.0155515048169872	0.0254463605905082	0.0353412163640292	0.0153931984620985	0.0251873296711425	0.0349814608801864	0.0157408622951885	0.0258007353170758	0.0358294829124438	0.0203215529262254	17.2525438677329	-0.0478110202718452	1.33211451079567	0.184583122016124	0.229545835962699	0.164778288278585	0.171822438442814	0.216298550068812	0.152232012346586	0.196629506673147	0.245271861106129	0.179884099255381	0.00249876523474491	0.0024817566804528	0.00253843376751254
109	0.454198798779319	0.11	0.0203440269809199	0.0114589294367608	0.029229124525079	0.135545848373896	0.397436604464075	0.240732202121048	0.554141006807102	15.92	11.56	21.77	0.0146692872911921	0.0242182461654541	0.0337672050397161	0.0145131324813695	0.0239604425278858	0.0334077525744021	0.0147943375795778	0.0244065570933578	0.034022827019608	0.0203440269809199	17.4838129926128	3.02417527381771e-05	1.38339170587359	0.184583122016124	0.229545835962699	0.164778288278585	0.171822438442814	0.216298550068812	0.152232012346586	0.196629506673147	0.245271861106129	0.179884099255381	0.00249876523474491	0.0024817566804528	0.00253843376751254
109	0.454198798779319	0.11	0.0204678635092888	0.0115891126573261	0.0293466143612516	0.120736624276253	0.373825895510065	0.216320722816955	0.531331068203174	15.49	11.66	21.45	0.0135294088550389	0.0233802999319503	0.0332311910088618	0.0133962594018108	0.023150203097299	0.0329041467927873	0.013667527355415	0.0236143078353466	0.0336150626974019	0.0204678635092888	17.5388089772461	0.0435675846547559	1.42530450480456	0.184583122016124	0.229545835962699	0.164778288278585	0.171822438442814	0.216298550068812	0.152232012346586	0.196629506673147	0.245271861106129	0.179884099255381	0.00249876523474491	0.0024817566804528	0.00253843376751254
109	0.454198798779319	0.11	0.0206307282157665	0.0115400906967323	0.0297213657348008	0.145453399117486	0.472585618331238	0.293742637093743	0.651428599568732	16.57	12.32	22.6	0.0172127474771012	0.0276925984941346	0.0381724495111681	0.0170094229749531	0.0273654814078299	0.0377215398407067	0.0173663066320535	0.0279606779304204	0.0384757979416464	0.0206307282157665	18.3195824915544	-0.0247563426554518	1.38260906902829	0.184583122016124	0.229545835962699	0.164778288278585	0.171822438442814	0.216298550068812	0.152232012346586	0.196629506673147	0.245271861106129	0.179884099255381	0.00249876523474491	0.0024817566804528	0.00253843376751254
109	0.454198798779319	0.11	0.0206741361987168	0.0116042431398046	0.0297440292576291	0.138806156190711	0.411229131074725	0.251304474062306	0.571153788087144	15.86	11.56	22.16	0.0153695378864529	0.0251503747939603	0.0349312117014678	0.0152076409837811	0.0248854502522951	0.034563259520809	0.0154725647101408	0.0253183505637503	0.0351958555649618	0.0206741361987168	17.6547056584707	-0.00168810250428362	1.38400206132944	0.184583122016124	0.229545835962699	0.164778288278585	0.171822438442814	0.216298550068812	0.152232012346586	0.196629506673147	0.245271861106129	0.179884099255381	0.00249876523474491	0.0024817566804528	0.00253843376751254
109	0.454198798779319	0.11	0.0211862438094314	0.0118729145055906	0.0304995731132721	0.12848209269982	0.425535791580071	0.252499016510202	0.59857256664994	15.04	11.28	21.26	0.0162527452155694	0.0273906999569525	0.0385286546983357	0.0161076349830725	0.0271461461424254	0.0381846573017782	0.0164070289427677	0.0276592003474844	0.0389079821139116	0.0211862438094314	17.1311700119455	0.00179254353747344	1.37094235518734	0.184583122016124	0.229545835962699	0.164778288278585	0.171822438442814	0.216298550068812	0.152232012346586	0.196629506673147	0.245271861106129	0.179884099255381	0.00249876523474491	0.0024817566804528	0.00253843376751254
109	0.454198798779319	0.11	0.0212256116850989	0.0117872263095889	0.0306639970606088	0.128670816344187	0.444996919542016	0.264198941965916	0.625794897118117	16.01	12.01	21.26	0.0160113112622458	0.0269682540607863	0.0379251968593268	0.0158382075019368	0.0266766910457134	0.0375151745894901	0.0162227355999582	0.0272877916987825	0.0383739043894823	0.0212256116850989	17.6827551376956	-0.0185393594426555	1.37324239006187	0.184583122016124	0.229545835962699	0.164778288278585	0.171822438442814	0.216298550068812	0.152232012346586	0.196629506673147	0.245271861106129	0.179884099255381	0.00249876523474491	0.0024817566804528	0.00253843376751254
109	0.454198798779319	0.11	0.0215847148837071	0.011825075685993	0.0313443540814212	0.115325926688289	0.374500875464631	0.212556275068047	0.536445475861216	15.22	11.49	18.96	0.013525468583351	0.0238303942046064	0.0341353198258618	0.0133997295999769	0.0236088558880427	0.0338179821761085	0.0137631841801991	0.0242465002386901	0.0348125023842461	0.0215847148837071	16.13694329096	0.051437713413129	1.39950578548859	0.184583122016124	0.229545835962699	0.164778288278585	0.171822438442814	0.216298550068812	0.152232012346586	0.196629506673147	0.245271861106129	0.179884099255381	0.00249876523474491	0.0024817566804528	0.00253843376751254
109	0.454198798779319	0.11	0.0216496428558392	0.0119644703637195	0.0313348153479588	0.121133704632814	0.388099087670862	0.224885245540324	0.551312929801401	15.43	11.9	20.92	0.0141181386200146	0.0243645896149108	0.034611040609807	0.0139808621713597	0.0241276827233374	0.0342745032753152	0.0143033602509597	0.0247192143033873	0.0351037739498994	0.0216496428558392	16.8918415592107	-0.0202405754856838	1.34895059278781	0.184583122016124	0.229545835962699	0.164778288278585	0.171822438442814	0.216298550068812	0.152232012346586	0.196629506673147	0.245271861106129	0.179884099255381	0.00249876523474491	0.0024817566804528	0.00253843376751254
109	0.454198798779319	0.11	0.0216527027183735	0.0120569663304481	0.031248439106299	0.147242743575876	0.461707274842152	0.288227863281228	0.635186686403076	15.66	11.38	20.18	0.0178435355907125	0.0285832538788882	0.0393229721670639	0.017662257026087	0.0282928668527774	0.0389234766794677	0.0180859162223965	0.028965794623652	0.0397997351561245	0.0216527027183735	17.1121740011183	-0.0362818216414134	1.33292826450497	0.184583122016124	0.229545835962699	0.164778288278585	0.171822438442814	0.216298550068812	0.152232012346586	0.196629506673147	0.245271861106129	0.179884099255381	0.00249876523474491	0.0024817566804528	0.00253843376751254
109	0.454198798779319	0.11	0.0219447941312984	0.0120377572067872	0.0318518310558095	0.125533207464971	0.398860421608951	0.234499429613982	0.563221413603921	15.65	11.02	19.31	0.0145218181293439	0.0247001816214791	0.0348785451136143	0.0143744250111389	0.0244494804519016	0.0345245358926643	0.0147210457473308	0.0250028806139434	0.0353105340251716	0.0219447941312984	16.2932493261167	-0.0096350123804032	1.33754798662896	0.184583122016124	0.229545835962699	0.164778288278585	0.171822438442814	0.216298550068812	0.152232012346586	0.196629506673147	0.245271861106129	0.179884099255381	0.00249876523474491	0.0024817566804528	0.00253843376751254
109	0.454198798779319	0.11	0.0220624351446942	0.0122749014799681	0.0318499688094203	0.140497567874248	0.434194768817858	0.266523287914052	0.601866249721663	15.84	11.41	20.81	0.0163116255403346	0.0265733720154801	0.0368351184906257	0.0161401512851496	0.0262940222251824	0.0364478931652152	0.0164928610056443	0.0268710152768033	0.0371980240165513	0.0220624351446942	16.7978726314418	0.0240684734936036	1.38794067000879	0.184583122016124	0.229545835962699	0.164778288278585	0.171822438442814	0.216298550068812	0.152232012346586	0.196629506673147	0.245271861106129	0.179884099255381	0.00249876523474491	0.0024817566804528	0.00253843376751254
109	0.454198798779319	0.11	0.0221084590717656	0.0125077120689331	0.0317092060745982	0.133929621943198	0.430564839064179	0.259617520120562	0.601512158007797	15.92	11.37	21.91	0.0158203009552245	0.0262373099148698	0.0366543188745151	0.0156519001502765	0.0259580241969913	0.0362641482437061	0.0159316292288912	0.0264498150525584	0.0368827299788876	0.0221084590717656	17.8929796665338	0.02837590602409	1.41775047806247	0.184583122016124	0.229545835962699	0.164778288278585	0.171822438442814	0.216298550068812	0.152232012346586	0.196629506673147	0.245271861106129	0.179884099255381	0.00249876523474491	0.0024817566804528	0.00253843376751254
109	0.454198798779319	0.11	0.0222170064190953	0.0121475764127552	0.0322864364254355	0.133238228233046	0.439782146012184	0.264652969485514	0.614911322538854	15.83	12.36	21.25	0.0162105737443562	0.0269376191895399	0.0376646646347237	0.0160405724537939	0.0266551227092108	0.0372696729646277	0.0164345464513238	0.0272831464829696	0.0382033335454368	0.0222170064190953	17.2702944399793	0.0272241761363713	1.40992213632389	0.184583122016124	0.229545835962699	0.164778288278585	0.171822438442814	0.216298550068812	0.152232012346586	0.196629506673147	0.245271861106129	0.179884099255381	0.00249876523474491	0.0024817566804528	0.00253843376751254
109	0.454198798779319	0.11	0.0222601229859765	0.0126137118992802	0.0319065340726729	0.135064991115287	0.41048609888378	0.248303499571827	0.572668698195733	15.54	12.1	20.48	0.0154843161454597	0.0255980948290834	0.0357118735127071	0.015330511310175	0.0253438304029502	0.0353571494957255	0.0157136201664984	0.0259957683286651	0.0362651310214382	0.0222601229859765	16.9995682482475	-0.0137046071023653	1.36218236459754	0.184583122016124	0.229545835962699	0.164778288278585	0.171822438442814	0.216298550068812	0.152232012346586	0.196629506673147	0.245271861106129	0.179884099255381	0.00249876523474491	0.0024817566804528	0.00253843376751254
109	0.454198798779319	0.11	0.022639688893002	0.0125789843832637	0.0327003934027402	0.0996037929755954	0.391366640296516	0.207650143463333	0.575083137129699	15.5	11.79	20.59	0.0129799023019903	0.0244637478721702	0.0359475934423502	0.0128519350462991	0.0242225627995643	0.0355931905528295	0.0131643647538762	0.0247765213888359	0.0364314552256021	0.022639688893002	16.8752562028391	-0.0481755792714892	1.31887460778124	0.184583122016124	0.229545835962699	0.164778288278585	0.171822438442814	0.216298550068812	0.152232012346586	0.196629506673147	0.245271861106129	0.179884099255381	0.00249876523474491	0.0024817566804528	0.00253843376751254
109	0.454198798779319	0.11	0.0226515393441163	0.0126018197597697	0.032701258928463	0.150036424684413	0.485815144148546	0.305281431096993	0.6663488572001	16.45	12.1	21.1	0.0180111034376852	0.0286622962340392	0.0393134890303931	0.0178019460432712	0.0283294498196606	0.03885695359605	0.0182231629031406	0.0289735983455644	0.039809645070371	0.0226515393441163	17.7735957576451	0.0383614475510799	1.43194223493202	0.184583122016124	0.229545835962699	0.164778288278585	0.171822438442814	0.216298550068812	0.152232012346586	0.196629506673147	0.245271861106129	0.179884099255381	0.00249876523474491	0.0024817566804528	0.00253843376751254
109	0.454198798779319	0.11	0.0228334710561504	0.0128722206322629	0.0327947214800379	0.131079411846156	0.401336023630105	0.240005550776137	0.562666496484073	15.71	11.37	21	0.0148122956324861	0.0247690430940092	0.0347257905555323	0.0146603959189243	0.0245150371894195	0.0343696784599147	0.0149439594971781	0.0249997230492335	0.0350293131545188	0.0228334710561504	16.6952309609915	-0.0581933647609654	1.30260412085693	0.184583122016124	0.229545835962699	0.164778288278585	0.171822438442814	0.216298550068812	0.152232012346586	0.196629506673147	0.245271861106129	0.179884099255381	0.00249876523474491	0.0024817566804528	0.00253843376751254
109	0.454198798779319	0.11	0.0228439097149799	0.0126536417444359	0.0330341776855239	0.118704239076713	0.438882290402374	0.252175013607433	0.625589567197315	16.26	13.06	21.76	0.0150497597571249	0.0261924166781041	0.0373350735990832	0.0148801109116001	0.025897161915061	0.0369142129185219	0.0152705960421351	0.0265825994863948	0.0379857157357041	0.0228439097149799	17.8960198616224	-0.0643778367908335	1.33587069275276	0.184583122016124	0.229545835962699	0.164778288278585	0.171822438442814	0.216298550068812	0.152232012346586	0.196629506673147	0.245271861106129	0.179884099255381	0.00249876523474491	0.0024817566804528	0.00253843376751254
109	0.454198798779319	0.11	0.0228604937990416	0.0129181828093777	0.0328028047887055	0.156315341790953	0.474317033732377	0.302271478747198	0.646362588717557	15.38	11.82	21.19	0.0190441236127857	0.0298835743930834	0.0407230251733811	0.0188610849644615	0.0295963546094262	0.0403316242543909	0.0193020891241272	0.030216744259123	0.0411675306172129	0.0228604937990416	17.2754823204983	-0.0344196764633312	1.3393391923814	0.184583122016124	0.229545835962699	0.164778288278585	0.171822438442814	0.216298550068812	0.152232012346586	0.196629506673147	0.245271861106129	0.179884099255381	0.00249876523474491	0.0024817566804528	0.00253843376751254
109	0.454198798779319	0.11	0.0232486199606026	0.0129990662048532	0.033498173716352	0.129087432579154	0.433157113310478	0.257495765978579	0.608818460642377	16.05	12.03	20.8	0.0155668615374327	0.0261864375953241	0.0368060136532156	0.0153974087229517	0.0259013855608413	0.0364053623987309	0.0157850636903366	0.0265972375800792	0.0373201968624313	0.0232486199606026	17.3326251222329	-0.00357292207896354	1.37980136685831	0.184583122016124	0.229545835962699	0.164778288278585	0.171822438442814	0.216298550068812	0.152232012346586	0.196629506673147	0.245271861106129	0.179884099255381	0.00249876523474491	0.0024817566804528	0.00253843376751254
109	0.454198798779319	0.11	0.0233277757910282	0.0132160415216261	0.0334395100604304	0.10823595765973	0.388729412026004	0.214519821755603	0.562939002296406	15.71	11.68	22.03	0.0132412014145678	0.0239942602892285	0.0347473191638893	0.0131054686273786	0.0237483001437981	0.0343911316602176	0.0133677237749272	0.0241751707877595	0.0350748004362688	0.0233277757910282	17.3225638742726	-0.0553282640523041	1.32387443528172	0.184583122016124	0.229545835962699	0.164778288278585	0.171822438442814	0.216298550068812	0.152232012346586	0.196629506673147	0.245271861106129	0.179884099255381	0.00249876523474491	0.0024817566804528	0.00253843376751254
109	0.454198798779319	0.11	0.0233815660854355	0.0128954290554788	0.0338677031153922	0.136685215209912	0.442848362407903	0.269082554700038	0.616614170115767	16.36	12	20.6	0.0159610351654055	0.0262682145753159	0.0365753939852264	0.0157782189675031	0.0259673409123876	0.0361564628572721	0.0161658611561722	0.026610158761052	0.0370900354031587	0.0233815660854355	17.0466108725243	0.0247343691980113	1.39841462697207	0.184583122016124	0.229545835962699	0.164778288278585	0.171822438442814	0.216298550068812	0.152232012346586	0.196629506673147	0.245271861106129	0.179884099255381	0.00249876523474491	0.0024817566804528	0.00253843376751254
109	0.454198798779319	0.11	0.0250553418705484	0.0138699416948809	0.0362407420462158	0.139193622511296	0.476841659400863	0.291700609846013	0.661982708955714	16.53	11.64	20.8	0.0171379122406621	0.0280152671460565	0.038892622051451	0.0169367856773933	0.0276864864683976	0.038436187259402	0.0173348438966867	0.0283074614444005	0.039276376823318	0.0250553418705484	17.2057534774196	-0.006409637085323	1.37138255732771	0.184583122016124	0.229545835962699	0.164778288278585	0.171822438442814	0.216298550068812	0.152232012346586	0.196629506673147	0.245271861106129	0.179884099255381	0.00249876523474491	0.0024817566804528	0.00253843376751254
109	0.454198798779319	0.11	0.0270082832660385	0.0152198341118456	0.0387967324202313	0.101476493653433	0.425548360166562	0.227843940424051	0.623252779909073	16.07	12.59	20.77	0.0137538766089706	0.0256883708471137	0.0376228650852567	0.0136035442022743	0.0254075922184153	0.0372116402345562	0.0139880731562988	0.0260856422079527	0.0381745519094695	0.0270082832660385	17.2240104877483	0.00113770414080875	1.38513233001409	0.184583122016124	0.229545835962699	0.164778288278585	0.171822438442814	0.216298550068812	0.152232012346586	0.196629506673147	0.245271861106129	0.179884099255381	0.00249876523474491	0.0024817566804528	0.00253843376751254
109	0.454198798779319	0.12	0.0162239255002542	0.00931147909720729	0.0231363719033012	0.167592718238692	0.412957034369801	0.269265661974691	0.556648406764911	17.28	12.48	24.68	0.0151448783683661	0.023226816264005	0.0313087541596439	0.0149482154709065	0.0229252058532682	0.0309021962356299	0.0151705742950858	0.0232902566190413	0.0313600594202663	0.0162239255002542	19.7708746501556	-8.32466285957605e-05	1.43620131741013	0.184583122016124	0.229545835962699	0.164778288278585	0.171822438442814	0.216298550068812	0.152232012346586	0.196629506673147	0.245271861106129	0.179884099255381	0.00249876523474491	0.0024817566804528	0.00253843376751254
109	0.454198798779319	0.12	0.0164489015235646	0.00939413913452478	0.0235036639126044	0.111349153014297	0.325694571047445	0.182040445907777	0.469348696187113	16.15	11.36	22.87	0.010935414488412	0.019564911046382	0.028194407604352	0.0108142826563783	0.0193481900870496	0.027882097517721	0.0109621599909884	0.0196213527315185	0.0282882361618251	0.0164489015235646	18.2958714023103	0.0233332248223963	1.41727143598776	0.184583122016124	0.229545835962699	0.164778288278585	0.171822438442814	0.216298550068812	0.152232012346586	0.196629506673147	0.245271861106129	0.179884099255381	0.00249876523474491	0.0024817566804528	0.00253843376751254
109	0.454198798779319	0.12	0.0170067105189644	0.00971648542265877	0.02429693561527	0.150273123082856	0.393353528980568	0.247314971729772	0.539392086231364	16.99	12.38	22.63	0.0141429059075354	0.0224942384598039	0.0308455710120725	0.013965883358844	0.0222126847643287	0.0304594861698134	0.0142546326161057	0.0226508776810197	0.0311174223439766	0.0170067105189644	18.7427519005583	-0.0202351395706619	1.38948361810867	0.184583122016124	0.229545835962699	0.164778288278585	0.171822438442814	0.216298550068812	0.152232012346586	0.196629506673147	0.245271861106129	0.179884099255381	0.00249876523474491	0.0024817566804528	0.00253843376751254
109	0.454198798779319	0.12	0.0172038680684752	0.00978605948227442	0.0246216766546759	0.145387154928489	0.400375252367942	0.248818819098802	0.551931685637083	16.77	12.59	22.52	0.0144097281114667	0.0231867450785184	0.0319637620455701	0.0142345868116037	0.0229049245860546	0.0315752623605054	0.0145481786834326	0.0234396958285013	0.0323049136107487	0.0172038680684752	18.8542241359599	-0.0107496203163992	1.40037378358554	0.184583122016124	0.229545835962699	0.164778288278585	0.171822438442814	0.216298550068812	0.152232012346586	0.196629506673147	0.245271861106129	0.179884099255381	0.00249876523474491	0.0024817566804528	0.00253843376751254
109	0.454198798779319	0.12	0.017472883619872	0.0102475182053148	0.0246982490344292	0.150925096431036	0.412906615672985	0.259998838833582	0.565814392512388	15.08	11.49	21.35	0.0166925502823118	0.0265095970233626	0.0363266437644135	0.0165421326126284	0.0262707172991108	0.0359993019855932	0.0168581114289779	0.0268161781333529	0.0367463834448815	0.017472883619872	18.105587318527	0.0416424923628473	1.42308430055199	0.184583122016124	0.229545835962699	0.164778288278585	0.171822438442814	0.216298550068812	0.152232012346586	0.196629506673147	0.245271861106129	0.179884099255381	0.00249876523474491	0.0024817566804528	0.00253843376751254
109	0.454198798779319	0.12	0.017750007259548	0.010144479507783	0.0253555350113131	0.118483493029386	0.348216999789441	0.199923631108933	0.496510368469948	14.67	10.86	21.14	0.0131848689101152	0.0229647464335808	0.0327446239570463	0.0130776020830106	0.0227779144292593	0.032478226775508	0.0132993953020137	0.0231366432399921	0.0330623950407713	0.017750007259548	17.0704157371058	0.0224072556736871	1.38535657227271	0.184583122016124	0.229545835962699	0.164778288278585	0.171822438442814	0.216298550068812	0.152232012346586	0.196629506673147	0.245271861106129	0.179884099255381	0.00249876523474491	0.0024817566804528	0.00253843376751254
109	0.454198798779319	0.12	0.0185872733733196	0.0105617102416561	0.0266128365049831	0.157866892474224	0.430412702866888	0.27520424548918	0.585621160244596	16.3	11.9	21.29	0.0163850406223944	0.025625802422971	0.0348665642235476	0.0161991775646452	0.0253351171506317	0.0344710567366182	0.0165512431613291	0.0258855241780343	0.0351994008262582	0.0185872733733196	18.1350718322215	0.00911194960530132	1.40359391009328	0.184583122016124	0.229545835962699	0.164778288278585	0.171822438442814	0.216298550068812	0.152232012346586	0.196629506673147	0.245271861106129	0.179884099255381	0.00249876523474491	0.0024817566804528	0.00253843376751254
109	0.454198798779319	0.12	0.0188721418607789	0.0108999843256546	0.0268442993959032	0.163638017315852	0.480921796136351	0.311169772876011	0.650673819396691	15.04	11.62	21.66	0.0200260571438398	0.0309508448784394	0.0418756326130389	0.0198471549060559	0.0306743463460382	0.0415015377860205	0.0202645048348717	0.0312579497447384	0.0423576783134463	0.0188721418607789	17.4269801155218	-0.0236570547008339	1.34792685686313	0.184583122016124	0.229545835962699	0.164778288278585	0.171822438442814	0.216298550068812	0.152232012346586	0.196629506673147	0.245271861106129	0.179884099255381	0.00249876523474491	0.0024817566804528	0.00253843376751254
109	0.454198798779319	0.12	0.0188988033262975	0.0108068240635599	0.0269907825890351	0.155930068388697	0.412337487174462	0.262554474474168	0.562120499874757	15.24	11.4	22.55	0.0166846013798227	0.026202892261661	0.0357211831434994	0.0165287819250298	0.0259581803687447	0.0353875788124597	0.0167707188575538	0.0263498324761316	0.0359191020950491	0.0188988033262975	17.6200338313711	-0.0539582727569829	1.32991371383126	0.184583122016124	0.229545835962699	0.164778288278585	0.171822438442814	0.216298550068812	0.152232012346586	0.196629506673147	0.245271861106129	0.179884099255381	0.00249876523474491	0.0024817566804528	0.00253843376751254
109	0.454198798779319	0.12	0.0189197943604396	0.0108148128641612	0.027024775856718	0.124112707807729	0.36887560416258	0.215879144050134	0.521872064275026	14.66	10.68	21.64	0.0142465306481895	0.0243432390062246	0.0344399473642598	0.0141309377012221	0.024145723779188	0.034160509857154	0.0143199089410523	0.0244614902497664	0.0346134999346199	0.0189197943604396	17.4849502532207	0.0196074049321487	1.38996420392867	0.184583122016124	0.229545835962699	0.164778288278585	0.171822438442814	0.216298550068812	0.152232012346586	0.196629506673147	0.245271861106129	0.179884099255381	0.00249876523474491	0.0024817566804528	0.00253843376751254
109	0.454198798779319	0.12	0.0189865720861532	0.010856247736953	0.0271168964353535	0.14712342845304	0.432453668570924	0.269888603936348	0.5950187332055	15.89	11.39	20.03	0.0164687413962717	0.0263885452356603	0.036308349075049	0.0162941258728961	0.0261087515631159	0.0359233772533358	0.0166985717469059	0.0267182066135027	0.0367364952535296	0.0189865720861532	17.0462706848701	-0.0220291375981897	1.34086063734272	0.184583122016124	0.229545835962699	0.164778288278585	0.171822438442814	0.216298550068812	0.152232012346586	0.196629506673147	0.245271861106129	0.179884099255381	0.00249876523474491	0.0024817566804528	0.00253843376751254
109	0.454198798779319	0.12	0.0191606698730096	0.011017460515364	0.0273038792306553	0.145191774459536	0.396236956212739	0.246128976392717	0.54634493603276	15.69	10.94	20.72	0.0152081728941477	0.0244832616843909	0.0337583504746342	0.0150527683427096	0.0242330797377306	0.0334133911327517	0.0153228486042077	0.024665705488979	0.0340526740076216	0.0191606698730096	17.1805639027812	0.0103878082295001	1.38253769925449	0.184583122016124	0.229545835962699	0.164778288278585	0.171822438442814	0.216298550068812	0.152232012346586	0.196629506673147	0.245271861106129	0.179884099255381	0.00249876523474491	0.0024817566804528	0.00253843376751254
109	0.454198798779319	0.12	0.019226004289679	0.0109274547874528	0.0275245537919051	0.145330756984058	0.434469110114816	0.269969589842756	0.598968630386876	15.5	12.05	22.15	0.0168763810891833	0.0271596007463161	0.0374428204034489	0.0167100296585305	0.0268918870453614	0.0370737444321923	0.0170703153029644	0.0274457236668224	0.0378634091593025	0.019226004289679	18.2859488613077	-0.0256201101784943	1.38053133365254	0.184583122016124	0.229545835962699	0.164778288278585	0.171822438442814	0.216298550068812	0.152232012346586	0.196629506673147	0.245271861106129	0.179884099255381	0.00249876523474491	0.0024817566804528	0.00253843376751254
109	0.454198798779319	0.12	0.0192315005478737	0.0111308619926957	0.0273321391030517	0.135685815315009	0.368276980771456	0.223156525723891	0.513397435819021	16.01	12.95	22.64	0.013522960080401	0.0223170480600909	0.0311111360397809	0.0133767270116697	0.022075718469273	0.0307747099268762	0.0136886758075739	0.0226350852506348	0.0314972740137591	0.0192315005478737	18.1685889139896	-0.0539317445463707	1.34707602108779	0.184583122016124	0.229545835962699	0.164778288278585	0.171822438442814	0.216298550068812	0.152232012346586	0.196629506673147	0.245271861106129	0.179884099255381	0.00249876523474491	0.0024817566804528	0.00253843376751254
109	0.454198798779319	0.12	0.0192840381604521	0.0110369277833347	0.0275311485375696	0.125046383183437	0.40909014919662	0.240138890588085	0.578041407805156	16.37	12.57	23	0.0142421964109702	0.0242623851571189	0.0342825739032677	0.0140790083655662	0.0239843851144023	0.0338897618632384	0.0143685958901331	0.024513294093468	0.0346087414554434	0.0192840381604521	18.591274307198	0.0482337154997177	1.46145802628353	0.184583122016124	0.229545835962699	0.164778288278585	0.171822438442814	0.216298550068812	0.152232012346586	0.196629506673147	0.245271861106129	0.179884099255381	0.00249876523474491	0.0024817566804528	0.00253843376751254
109	0.454198798779319	0.12	0.0194958151598507	0.011060572896563	0.0279310574231384	0.144656387225719	0.41473565665046	0.25727997448093	0.572191338819991	16.2	11.77	21.84	0.0154136875704826	0.0248468846005074	0.0342800816305321	0.0152417091992087	0.0245696552402204	0.0338976012812322	0.0155494233753859	0.0250784412333891	0.0345554875610259	0.0194958151598507	17.9228218543779	0.0266449853914981	1.41920556152803	0.184583122016124	0.229545835962699	0.164778288278585	0.171822438442814	0.216298550068812	0.152232012346586	0.196629506673147	0.245271861106129	0.179884099255381	0.00249876523474491	0.0024817566804528	0.00253843376751254
109	0.454198798779319	0.12	0.019639524182981	0.0114041939814124	0.0278748543845496	0.139923391672314	0.381549556340259	0.233856587433261	0.529242525247257	15.5	11.13	20.64	0.0146242564479254	0.0238602582067718	0.0330962599656181	0.0144802725395518	0.023625340743197	0.0327704089468422	0.0147813798070758	0.0240706084097169	0.0334051182825531	0.019639524182981	17.4016958730458	0.0512930483714172	1.422268199485	0.184583122016124	0.229545835962699	0.164778288278585	0.171822438442814	0.216298550068812	0.152232012346586	0.196629506673147	0.245271861106129	0.179884099255381	0.00249876523474491	0.0024817566804528	0.00253843376751254
109	0.454198798779319	0.12	0.0198230804148304	0.0115215003806182	0.0281246604490427	0.126378201572545	0.370353286027445	0.218323981269993	0.522382590784897	15.77	11.82	21.61	0.0134269578323153	0.0227767830433631	0.032126608254411	0.0132878126769887	0.0225407445412699	0.0317936764055511	0.0135613245200011	0.0230334422646471	0.0324521624730986	0.0198230804148304	17.5865897317382	-0.01879597276336	1.36636157465356	0.184583122016124	0.229545835962699	0.164778288278585	0.171822438442814	0.216298550068812	0.152232012346586	0.196629506673147	0.245271861106129	0.179884099255381	0.00249876523474491	0.0024817566804528	0.00253843376751254
109	0.454198798779319	0.12	0.0198427398422614	0.0115376981312302	0.0281477815532926	0.150416337237054	0.435868158256412	0.274136076506093	0.597600240006732	15.65	11.66	19.93	0.0169792866805396	0.0269965577251921	0.0370138287698447	0.0168070404711912	0.026722691406712	0.0366383423422328	0.0172273134537988	0.0274315277724547	0.0375027996283283	0.0198427398422614	17.3655799076885	-0.0287183341891516	1.35176267111062	0.184583122016124	0.229545835962699	0.164778288278585	0.171822438442814	0.216298550068812	0.152232012346586	0.196629506673147	0.245271861106129	0.179884099255381	0.00249876523474491	0.0024817566804528	0.00253843376751254
109	0.454198798779319	0.12	0.0199328451993867	0.0113018899885101	0.0285638004102632	0.121086978062829	0.369890091046989	0.214299837735605	0.525480344358372	16.54	11.86	21.67	0.0125834683004723	0.0217195695737816	0.030855670847091	0.0124355860889264	0.021464318961971	0.0304930518350155	0.0126817623277522	0.0218979781438116	0.0311158823964052	0.0199328451993867	17.933174298412	-0.0145336910781639	1.37960073684445	0.184583122016124	0.229545835962699	0.164778288278585	0.171822438442814	0.216298550068812	0.152232012346586	0.196629506673147	0.245271861106129	0.179884099255381	0.00249876523474491	0.0024817566804528	0.00253843376751254
109	0.454198798779319	0.12	0.0199905465333347	0.0115752481615656	0.0284058449051039	0.146152547379911	0.430738239347806	0.268188664119938	0.593287814575675	17.36	13.11	21.54	0.0150163714592737	0.024117818047923	0.0332192646365723	0.0148194827501723	0.0238015947795604	0.0327837068089485	0.0152443746998946	0.0244337130692853	0.0337241680666928	0.0199905465333347	18.6239692597613	0.0469777843575628	1.46171217771173	0.184583122016124	0.229545835962699	0.164778288278585	0.171822438442814	0.216298550068812	0.152232012346586	0.196629506673147	0.245271861106129	0.179884099255381	0.00249876523474491	0.0024817566804528	0.00253843376751254
109	0.454198798779319	0.12	0.0201383364301175	0.0114213504896601	0.0288553223705749	0.153255658856969	0.447475224325301	0.283256623449456	0.611693825201146	15.37	11.73	19.93	0.0178491193959801	0.0281971824999548	0.0385452456039294	0.0176776607482645	0.0279263203541213	0.0381749799599782	0.0181323343720873	0.0286443255608041	0.03915933709759	0.0201383364301175	17.2934620963725	-0.057987938318208	1.31442016083613	0.184583122016124	0.229545835962699	0.164778288278585	0.171822438442814	0.216298550068812	0.152232012346586	0.196629506673147	0.245271861106129	0.179884099255381	0.00249876523474491	0.0024817566804528	0.00253843376751254
109	0.454198798779319	0.12	0.0202269034127169	0.011681266535681	0.0287725402897528	0.145456480110832	0.422059267677883	0.2623392100401	0.581779325315666	16.19	11.95	22.46	0.0157186119708606	0.0252885790740933	0.034858546177326	0.0155432859986858	0.025006509339227	0.0344697326797683	0.0158377115997656	0.0254852866712408	0.0351367608496332	0.0202269034127169	17.8663271321316	-0.0367059098009825	1.35303036409034	0.184583122016124	0.229545835962699	0.164778288278585	0.171822438442814	0.216298550068812	0.152232012346586	0.196629506673147	0.245271861106129	0.179884099255381	0.00249876523474491	0.0024817566804528	0.00253843376751254
109	0.454198798779319	0.12	0.0202534672249382	0.0115563984286592	0.0289505360212171	0.134646909523005	0.387673604184871	0.234229511668129	0.541117696701614	16.48	11.93	21.65	0.013798209021243	0.0228374357461009	0.0318766624709587	0.0136373588534325	0.022571212400269	0.0315050659471056	0.013919328638596	0.023081470064409	0.0321896729550646	0.0202534672249382	17.6362634682756	-0.0178447534470729	1.36668332033165	0.184583122016124	0.229545835962699	0.164778288278585	0.171822438442814	0.216298550068812	0.152232012346586	0.196629506673147	0.245271861106129	0.179884099255381	0.00249876523474491	0.0024817566804528	0.00253843376751254
109	0.454198798779319	0.12	0.0202667904470217	0.0117077861618097	0.0288257947322336	0.146093006031545	0.416619676874303	0.259360567410635	0.573878786337972	16.36	12.55	23.71	0.015390854146897	0.0247228510699073	0.0340548479929175	0.0152147610856928	0.0244399868126643	0.0336652125396358	0.01550793228191	0.0248736038447514	0.0342946779884418	0.0202667904470217	18.179113376212	-0.00314801017830644	1.40104606749308	0.184583122016124	0.229545835962699	0.164778288278585	0.171822438442814	0.216298550068812	0.152232012346586	0.196629506673147	0.245271861106129	0.179884099255381	0.00249876523474491	0.0024817566804528	0.00253843376751254
109	0.454198798779319	0.12	0.0203218462410837	0.0118553968130365	0.0287882956691309	0.152062304376559	0.418057251820874	0.263925395011799	0.572189108629948	16.25	12.39	21.72	0.0157633510952339	0.0249691138591133	0.0341748766229926	0.0155860259813338	0.0246882312642701	0.0337904365472064	0.0159613356928189	0.0252747865905584	0.0345956316521273	0.0203218462410837	17.947671824992	0.0305285523702766	1.42569873576407	0.184583122016124	0.229545835962699	0.164778288278585	0.171822438442814	0.216298550068812	0.152232012346586	0.196629506673147	0.245271861106129	0.179884099255381	0.00249876523474491	0.0024817566804528	0.00253843376751254
109	0.454198798779319	0.12	0.0203485869594255	0.0116278222471089	0.0290693516717422	0.154908290933346	0.445411541212393	0.282983309338401	0.607839773086385	15.68	11.41	21.09	0.0174950203692985	0.0275369031638292	0.0375787859583598	0.0173165456359064	0.0272559865746016	0.0371954275132969	0.0176811589651632	0.0278145724939712	0.0379286401849243	0.0203485869594255	17.0370617794295	-0.00700904851872858	1.35717880249303	0.184583122016124	0.229545835962699	0.164778288278585	0.171822438442814	0.216298550068812	0.152232012346586	0.196629506673147	0.245271861106129	0.179884099255381	0.00249876523474491	0.0024817566804528	0.00253843376751254
109	0.454198798779319	0.12	0.0204687084867642	0.011858505637299	0.0290789113362294	0.128544920068428	0.399132426246442	0.236877639754277	0.561387212738607	16.21	11.84	21.94	0.0141836647998643	0.023899092166355	0.0336145195328457	0.0140251797296695	0.0236320491028716	0.0332389184760737	0.0142915924680216	0.0240674550661564	0.033904721765425	0.0204687084867642	17.8298138218669	-0.00739541815851995	1.3803082476711	0.184583122016124	0.229545835962699	0.164778288278585	0.171822438442814	0.216298550068812	0.152232012346586	0.196629506673147	0.245271861106129	0.179884099255381	0.00249876523474491	0.0024817566804528	0.00253843376751254
109	0.454198798779319	0.12	0.0205359926782767	0.0120409708562279	0.0290310145003255	0.114770690349992	0.374473938436313	0.212098829558239	0.536849047314388	17.18	11.9	22.49	0.0120010571897474	0.021188627776044	0.0303761983623407	0.0118472346434319	0.0209170443125282	0.0299868539816246	0.0120810335881517	0.0213028778382509	0.030536102023774	0.0205359926782767	18.5743345605753	0.0241970592360021	1.4307992386462	0.184583122016124	0.229545835962699	0.164778288278585	0.171822438442814	0.216298550068812	0.152232012346586	0.196629506673147	0.245271861106129	0.179884099255381	0.00249876523474491	0.0024817566804528	0.00253843376751254
109	0.454198798779319	0.12	0.0205516365746479	0.0117701166553385	0.0293331564939574	0.130365583512313	0.419086509983204	0.250090665335082	0.588082354631327	16.3	12.42	21.43	0.0148924849935926	0.0249559077008319	0.0350193304080713	0.0147236314723492	0.0246729533857581	0.0346222752991669	0.0150721813500527	0.0252850069563267	0.035476033153657	0.0205516365746479	17.9158332351559	-0.00193140953106126	1.39529141321195	0.184583122016124	0.229545835962699	0.164778288278585	0.171822438442814	0.216298550068812	0.152232012346586	0.196629506673147	0.245271861106129	0.179884099255381	0.00249876523474491	0.0024817566804528	0.00253843376751254
109	0.454198798779319	0.12	0.0205529239231217	0.0119994950028832	0.0291063528433603	0.140943547779943	0.41318984274529	0.253923740758314	0.572455944732265	17.37	12.29	23.58	0.0142161956503172	0.0231328808706458	0.0320495660909744	0.0140297579085573	0.0228295056093587	0.0316292533101601	0.0142778868948581	0.0232283544421284	0.032222907122814	0.0205529239231217	18.8316403754809	-0.0236207507303501	1.3949365084295	0.184583122016124	0.229545835962699	0.164778288278585	0.171822438442814	0.216298550068812	0.152232012346586	0.196629506673147	0.245271861106129	0.179884099255381	0.00249876523474491	0.0024817566804528	0.00253843376751254
109	0.454198798779319	0.12	0.0205775627952944	0.0120580020867658	0.029097123503823	0.169458085867151	0.455000855188436	0.297730342173919	0.612271368202954	16.42	12.14	21.2	0.0176025477511955	0.0269007660482609	0.0361989843453263	0.0173992249384076	0.0265900417430983	0.0357808585477889	0.0178463617800618	0.0272162160685728	0.0366307388334164	0.0205775627952944	18.0405888663808	0.00241797932961133	1.39683323101201	0.184583122016124	0.229545835962699	0.164778288278585	0.171822438442814	0.216298550068812	0.152232012346586	0.196629506673147	0.245271861106129	0.179884099255381	0.00249876523474491	0.0024817566804528	0.00253843376751254
109	0.454198798779319	0.12	0.0206815702174816	0.0120701559289754	0.0292929845059878	0.117192719325864	0.331993107134193	0.189728402760313	0.474257811508072	15	11.15	20.9	0.0122482973138589	0.0214324804466333	0.0306166635794078	0.0121401024463052	0.0212431574473748	0.0303462124484445	0.0123750611910925	0.0216661261605784	0.0309080343312414	0.0206815702174816	16.6910643432187	-0.0228915897805647	1.33280927807203	0.184583122016124	0.229545835962699	0.164778288278585	0.171822438442814	0.216298550068812	0.152232012346586	0.196629506673147	0.245271861106129	0.179884099255381	0.00249876523474491	0.0024817566804528	0.00253843376751254
109	0.454198798779319	0.12	0.0207175390611705	0.0120718136399128	0.0293632644824283	0.116699140886498	0.369820981891645	0.21096721932853	0.52867474445476	16.58	12.15	23.02	0.0123557024206494	0.0216592796535363	0.0309628568864231	0.0122095595871614	0.0214030944208304	0.0305966292544995	0.0124356711218932	0.0217963035114297	0.0311318040964642	0.0207175390611705	18.2463073177969	0.00054625126370949	1.4034942751254	0.184583122016124	0.229545835962699	0.164778288278585	0.171822438442814	0.216298550068812	0.152232012346586	0.196629506673147	0.245271861106129	0.179884099255381	0.00249876523474491	0.0024817566804528	0.00253843376751254
109	0.454198798779319	0.12	0.0207421180130771	0.0121150919635117	0.0293691440626426	0.147675036191422	0.430751447355299	0.269181245225716	0.592321649484883	16.67	12.24	22.36	0.0156796470466913	0.0250910149914756	0.03450238293626	0.0154917050542706	0.0247902648958062	0.0340888247373418	0.0158310359631278	0.0253076464432137	0.0348058622152166	0.0207421180130771	18.1886000209235	-0.00789402731977194	1.39441014330858	0.184583122016124	0.229545835962699	0.164778288278585	0.171822438442814	0.216298550068812	0.152232012346586	0.196629506673147	0.245271861106129	0.179884099255381	0.00249876523474491	0.0024817566804528	0.00253843376751254
109	0.454198798779319	0.12	0.0207757773510174	0.0120603025332199	0.029491252168815	0.166009239774723	0.478975839713615	0.311360578502366	0.646591100924863	16.14	12.59	21.12	0.018721494324451	0.0287998676899923	0.0388782410555335	0.0185146457912542	0.0284816660398089	0.0384486862883637	0.0190081129753717	0.0292695507536584	0.0394424559819524	0.0207757773510174	17.8277129536859	0.0391846591851841	1.43481223617784	0.184583122016124	0.229545835962699	0.164778288278585	0.171822438442814	0.216298550068812	0.152232012346586	0.196629506673147	0.245271861106129	0.179884099255381	0.00249876523474491	0.0024817566804528	0.00253843376751254
109	0.454198798779319	0.12	0.0207978182262167	0.0119069573573946	0.0296886790950389	0.118913473114694	0.383928869100196	0.22076275170941	0.547094986490981	15.34	11.5	20.08	0.0139439072416882	0.0242498723026707	0.0345558373636531	0.0138109979706766	0.0240187295681409	0.0342264611656052	0.0141436592472146	0.0246330475287493	0.0350761487152342	0.0207978182262167	16.8607180425628	0.0194252108351322	1.38416693722493	0.184583122016124	0.229545835962699	0.164778288278585	0.171822438442814	0.216298550068812	0.152232012346586	0.196629506673147	0.245271861106129	0.179884099255381	0.00249876523474491	0.0024817566804528	0.00253843376751254
109	0.454198798779319	0.12	0.0208078413868157	0.0120278803821472	0.0295878023914842	0.147099149851675	0.43164974902419	0.269371188552581	0.5939283094958	14.91	11.33	20.38	0.0174817606497023	0.0280133804862059	0.0385450003227095	0.0173303261348289	0.0277707165595627	0.0382111069842966	0.0177157714433633	0.028407409531863	0.039060724078342	0.0208078413868157	16.7471630128286	-0.0813833806011715	1.28089505856398	0.184583122016124	0.229545835962699	0.164778288278585	0.171822438442814	0.216298550068812	0.152232012346586	0.196629506673147	0.245271861106129	0.179884099255381	0.00249876523474491	0.0024817566804528	0.00253843376751254
109	0.454198798779319	0.12	0.0208698427057884	0.0121548508191133	0.0295848345924636	0.121358810758316	0.374042726385644	0.216906326593047	0.531179126178242	14.96	11.15	20.34	0.0140395125301141	0.0242103475097883	0.0343811824894624	0.0139166846690016	0.0239985377909652	0.0340803909129288	0.0142041722373626	0.0245018732866147	0.0348189631662708	0.0208698427057884	17.0197608454683	0.00630651054831983	1.36573834665891	0.184583122016124	0.229545835962699	0.164778288278585	0.171822438442814	0.216298550068812	0.152232012346586	0.196629506673147	0.245271861106129	0.179884099255381	0.00249876523474491	0.0024817566804528	0.00253843376751254
109	0.454198798779319	0.12	0.020883124794899	0.0119563370910129	0.0298099124987851	0.123710318958249	0.406906153845929	0.237822896825637	0.575989410866222	16.55	12.14	21.49	0.0139538899564336	0.0238745880617399	0.0337952861670461	0.0137895854042814	0.0235934690682872	0.0333973527322929	0.0141187649132259	0.0241265376351742	0.0341750753998857	0.020883124794899	18.1806824052138	0.00439135946970919	1.40395363359854	0.184583122016124	0.229545835962699	0.164778288278585	0.171822438442814	0.216298550068812	0.152232012346586	0.196629506673147	0.245271861106129	0.179884099255381	0.00249876523474491	0.0024817566804528	0.00253843376751254
109	0.454198798779319	0.12	0.0212177071407811	0.0123837764083106	0.0300516378732515	0.146737066463918	0.400099548094594	0.249464841422026	0.550734254767163	16.92	12.19	21.91	0.0143245586849715	0.0229741771379153	0.0316237955908591	0.0141469429595385	0.0226893114587473	0.0312316799579562	0.0144698586105009	0.0232296341054714	0.031902263145014	0.0212177071407811	17.8594925181673	0.0190222202398082	1.41693999631972	0.184583122016124	0.229545835962699	0.164778288278585	0.171822438442814	0.216298550068812	0.152232012346586	0.196629506673147	0.245271861106129	0.179884099255381	0.00249876523474491	0.0024817566804528	0.00253843376751254
109	0.454198798779319	0.12	0.0212612383869453	0.0122239628425759	0.0302985139313148	0.158641588998839	0.526108656584546	0.336942733500931	0.715274579668162	16	12.64	21.34	0.0204301435388257	0.0319000064472717	0.0433698693557177	0.0202095789798679	0.0315556128389046	0.0429016466979413	0.0207681764619988	0.0324712815296154	0.0440529125204759	0.0212612383869453	18.069195676215	-0.0362467766562685	1.36645712678484	0.184583122016124	0.229545835962699	0.164778288278585	0.171822438442814	0.216298550068812	0.152232012346586	0.196629506673147	0.245271861106129	0.179884099255381	0.00249876523474491	0.0024817566804528	0.00253843376751254
109	0.454198798779319	0.12	0.0212910728182196	0.0123846168834511	0.0301975287529881	0.154818557733319	0.418602862820955	0.265898613164377	0.571307112477533	16.53	11.72	23.41	0.0156189648820063	0.0245888586484125	0.0335587524148188	0.0154355753575724	0.0243001494331752	0.0331647235087779	0.0156503542846691	0.0246450671047698	0.0336862528434029	0.0212910728182196	17.8943148388861	0.00976061834365138	1.40429928605716	0.184583122016124	0.229545835962699	0.164778288278585	0.171822438442814	0.216298550068812	0.152232012346586	0.196629506673147	0.245271861106129	0.179884099255381	0.00249876523474491	0.0024817566804528	0.00253843376751254
109	0.454198798779319	0.12	0.0212999892489864	0.0123797931180201	0.0302201853799526	0.132579848854401	0.388911252939763	0.233596766601211	0.544225739278315	16.36	11.54	23.46	0.0138554536826562	0.0230677073581666	0.032279961033677	0.0136967342253499	0.0228034580540985	0.0319101818828471	0.0138975811329146	0.0231079820647832	0.0323425242581532	0.0212999892489864	17.6767159847304	-0.00522350846899135	1.38363661444202	0.184583122016124	0.229545835962699	0.164778288278585	0.171822438442814	0.216298550068812	0.152232012346586	0.196629506673147	0.245271861106129	0.179884099255381	0.00249876523474491	0.0024817566804528	0.00253843376751254
109	0.454198798779319	0.12	0.0213271119639184	0.0122074226294327	0.0304468012984041	0.118086812883683	0.398169456513713	0.228280315100054	0.568058597927373	16.92	13.18	22.88	0.0131111237607336	0.0228685903986387	0.0326260570365439	0.012948639923467	0.0225851840035304	0.0322217280835939	0.0132770465022854	0.0231195521306295	0.0329460024625635	0.0213271119639184	18.4710820242194	-0.0241004750581488	1.39174513438004	0.184583122016124	0.229545835962699	0.164778288278585	0.171822438442814	0.216298550068812	0.152232012346586	0.196629506673147	0.245271861106129	0.179884099255381	0.00249876523474491	0.0024817566804528	0.00253843376751254
109	0.454198798779319	0.12	0.0214607695385412	0.0123354719591772	0.0305860671179051	0.113338504245352	0.358601199469634	0.202002775992618	0.51519962294665	15.56	10.85	20.14	0.0125856410892374	0.022342395883014	0.0320991506767905	0.0124602751995996	0.0221198427117726	0.0317794102239456	0.0127178151771279	0.0225621735686149	0.0324440049960678	0.0214607695385412	16.3246664271352	-0.027573175049733	1.32476410623882	0.184583122016124	0.229545835962699	0.164778288278585	0.171822438442814	0.216298550068812	0.152232012346586	0.196629506673147	0.245271861106129	0.179884099255381	0.00249876523474491	0.0024817566804528	0.00253843376751254
109	0.454198798779319	0.12	0.0215550728510953	0.0126104756908596	0.030499670011331	0.130757140250296	0.40279616641841	0.240649266734963	0.564943066101858	14.61	11.09	21.32	0.015931487625176	0.0266659534343427	0.0374004192435095	0.0158038930990182	0.0264523870824081	0.0371008810657979	0.0160831105102884	0.026905400610411	0.0377518040606447	0.0215550728510953	17.0136971757291	-0.042736685811111	1.31824361247748	0.184583122016124	0.229545835962699	0.164778288278585	0.171822438442814	0.216298550068812	0.152232012346586	0.196629506673147	0.245271861106129	0.179884099255381	0.00249876523474491	0.0024817566804528	0.00253843376751254
109	0.454198798779319	0.12	0.0216856426276162	0.0125563301533021	0.0308149551019303	0.157695478786122	0.424356811920015	0.271233404622453	0.577480219217577	16.42	11.95	22.72	0.0160348919316937	0.0250873067389585	0.0341397215462233	0.015849644518259	0.0247974788621487	0.0337453132060385	0.0161306576457034	0.0252546679327591	0.0343517842818985	0.0216856426276162	17.7394532834463	-0.0848044690820171	1.30653995396722	0.184583122016124	0.229545835962699	0.164778288278585	0.171822438442814	0.216298550068812	0.152232012346586	0.196629506673147	0.245271861106129	0.179884099255381	0.00249876523474491	0.0024817566804528	0.00253843376751254
109	0.454198798779319	0.12	0.0217389130577874	0.0123258109985883	0.0311520151169866	0.128605258899407	0.40513753469765	0.240485900364546	0.569789169030755	16.6	12.32	21.26	0.0140684611280677	0.0237006063547806	0.0333327515814934	0.013901591126833	0.0234194867514577	0.0329373823760824	0.0142542769245261	0.0240248080126772	0.0337535008144891	0.0217389130577874	17.8220920206833	0.0163549182281899	1.40852850686321	0.184583122016124	0.229545835962699	0.164778288278585	0.171822438442814	0.216298550068812	0.152232012346586	0.196629506673147	0.245271861106129	0.179884099255381	0.00249876523474491	0.0024817566804528	0.00253843376751254
109	0.454198798779319	0.12	0.0218326657323797	0.0125359433685482	0.0311293880962112	0.144023566241289	0.435411091840799	0.269681876721312	0.601140306960285	15.19	11.34	20.9	0.0171886909946274	0.0277517599783648	0.0383148289621022	0.0170297962617293	0.0274952187158223	0.0379606411699153	0.0173795559220125	0.0280808033412928	0.0387674411873493	0.0218326657323797	17.031751643196	0.0103641927449789	1.38178898739573	0.184583122016124	0.229545835962699	0.164778288278585	0.171822438442814	0.216298550068812	0.152232012346586	0.196629506673147	0.245271861106129	0.179884099255381	0.00249876523474491	0.0024817566804528	0.00253843376751254
109	0.454198798779319	0.12	0.0218496887167505	0.0127770052861571	0.0309223721473438	0.164870239890222	0.48132792412851	0.312193361533938	0.650462486723082	17.73	12.88	23.62	0.0171329340603976	0.0264149101217366	0.0356968861830757	0.0168988036606177	0.0260539367213167	0.0352090697820158	0.017236766977608	0.0266196555989079	0.0359540981348392	0.0218496887167505	19.0939701409608	0.0322801198578252	1.46266534010468	0.184583122016124	0.229545835962699	0.164778288278585	0.171822438442814	0.216298550068812	0.152232012346586	0.196629506673147	0.245271861106129	0.179884099255381	0.00249876523474491	0.0024817566804528	0.00253843376751254
109	0.454198798779319	0.12	0.021926197251672	0.0124478212724071	0.0314045732309369	0.129537412853095	0.394827155424815	0.23502967704403	0.5546246338056	15.35	11.66	20.21	0.0148334988714553	0.0249188453052961	0.035004191739137	0.0146917457330396	0.0246807137249905	0.0346696817169415	0.0150586266987603	0.0253042672286379	0.0354960845251301	0.021926197251672	16.868278493601	0.0289263187741891	1.39449454693944	0.184583122016124	0.229545835962699	0.164778288278585	0.171822438442814	0.216298550068812	0.152232012346586	0.196629506673147	0.245271861106129	0.179884099255381	0.00249876523474491	0.0024817566804528	0.00253843376751254
109	0.454198798779319	0.12	0.022070503750078	0.0126967065409761	0.0314443009591798	0.129749996362985	0.417249154557348	0.24853587537996	0.585962433734736	16.89	11.96	21.88	0.014292006792612	0.0239938308384194	0.0336956548842267	0.0141153907190546	0.0236973227095207	0.0332792546999869	0.0144077336085702	0.0241994725125567	0.0339317971857648	0.022070503750078	17.913042248336	-0.00103269007836125	1.39342790708637	0.184583122016124	0.229545835962699	0.164778288278585	0.171822438442814	0.216298550068812	0.152232012346586	0.196629506673147	0.245271861106129	0.179884099255381	0.00249876523474491	0.0024817566804528	0.00253843376751254
109	0.454198798779319	0.12	0.0221480489929095	0.0128106009673745	0.0314854970184446	0.153431322506578	0.412252360822209	0.261062489787133	0.563442231857285	17.3	12.17	22.54	0.0146713904981342	0.0231680751008391	0.0316647597035441	0.0144805373347326	0.022866692595651	0.0312528478565694	0.0147728903397405	0.0233127320115916	0.0318990896377729	0.0221480489929095	17.6748693099498	0.00693402343919011	1.39746812395274	0.184583122016124	0.229545835962699	0.164778288278585	0.171822438442814	0.216298550068812	0.152232012346586	0.196629506673147	0.245271861106129	0.179884099255381	0.00249876523474491	0.0024817566804528	0.00253843376751254
109	0.454198798779319	0.12	0.022285389161272	0.0126408403147858	0.0319299380077581	0.150236873833922	0.460792549470787	0.289691930055861	0.631893168885714	16.64	12.58	21.41	0.0169063960195133	0.0268918133918749	0.0368772307642366	0.0167046817233242	0.0265709606681289	0.0364372396129336	0.0171259459203682	0.0273006314996798	0.0373662351257723	0.022285389161272	17.7883799711512	-0.0289698027606429	1.37057908192415	0.184583122016124	0.229545835962699	0.164778288278585	0.171822438442814	0.216298550068812	0.152232012346586	0.196629506673147	0.245271861106129	0.179884099255381	0.00249876523474491	0.0024817566804528	0.00253843376751254
109	0.454198798779319	0.12	0.0224411440703567	0.0130613635904753	0.0318209245502381	0.125735725788053	0.410698291981931	0.24161512346897	0.579781460494893	14.66	11.5	20.05	0.0159408913774938	0.0270963868793047	0.0382518823811157	0.0158114172824703	0.0268763063275636	0.0379411953726569	0.0161982011020182	0.027554545033192	0.0388369287767135	0.0224411440703567	16.4563230476274	0.0312145577656216	1.39187437024408	0.184583122016124	0.229545835962699	0.164778288278585	0.171822438442814	0.216298550068812	0.152232012346586	0.196629506673147	0.245271861106129	0.179884099255381	0.00249876523474491	0.0024817566804528	0.00253843376751254
109	0.454198798779319	0.12	0.0225010409582413	0.013162130474901	0.0318399514415816	0.152558134836766	0.471506309896991	0.298002009725427	0.645010610068556	15.87	11.89	20.72	0.018213627364773	0.0288180614503762	0.0394224955359795	0.0180214088196657	0.0285139284112038	0.0390064480027419	0.0184518152283961	0.0292254097567249	0.0399004430568314	0.0225010409582413	17.5395578788071	-0.0117123582025445	1.37491405263024	0.184583122016124	0.229545835962699	0.164778288278585	0.171822438442814	0.216298550068812	0.152232012346586	0.196629506673147	0.245271861106129	0.179884099255381	0.00249876523474491	0.0024817566804528	0.00253843376751254
109	0.454198798779319	0.12	0.0225049795540843	0.012835144004385	0.0321748151037835	0.154882774906755	0.444400519604287	0.282325181631619	0.606475857576955	15.78	11.34	20.35	0.0173437273903237	0.0273002975490577	0.0372568677077917	0.0171633991876701	0.0270164477468705	0.036869496306071	0.0175533725663455	0.0276304502181702	0.0376746066479635	0.0225049795540843	16.669789217716	-0.0383918603889096	1.32361300340178	0.184583122016124	0.229545835962699	0.164778288278585	0.171822438442814	0.216298550068812	0.152232012346586	0.196629506673147	0.245271861106129	0.179884099255381	0.00249876523474491	0.0024817566804528	0.00253843376751254
109	0.454198798779319	0.12	0.0226027859399189	0.0128967441949755	0.0323088276848624	0.155559052107023	0.460226989975763	0.292811921814608	0.627642058136919	15.93	11.47	21.22	0.0178289783259511	0.0280226876639634	0.0382163970019756	0.0176387673009851	0.0277237235817026	0.0378086798624201	0.0180085006544584	0.0283072229502853	0.0385349953809057	0.0226027859399189	17.3393305863868	0.0109079811639495	1.39484490516034	0.184583122016124	0.229545835962699	0.164778288278585	0.171822438442814	0.216298550068812	0.152232012346586	0.196629506673147	0.245271861106129	0.179884099255381	0.00249876523474491	0.0024817566804528	0.00253843376751254
109	0.454198798779319	0.12	0.0229408678833914	0.0131478461482095	0.0327338896185733	0.133230668352283	0.448729270516887	0.270031338795308	0.627427202238466	15.77	12.05	21.18	0.0166069154376418	0.0275968303646322	0.0385867452916226	0.0164348143847805	0.0273108384488413	0.0381868625129021	0.0168332947659441	0.0279678076611248	0.0391583292461293	0.0229408678833914	17.5612446110549	-0.026716856006176	1.36119581390936	0.184583122016124	0.229545835962699	0.164778288278585	0.171822438442814	0.216298550068812	0.152232012346586	0.196629506673147	0.245271861106129	0.179884099255381	0.00249876523474491	0.0024817566804528	0.00253843376751254
109	0.454198798779319	0.12	0.023078559431451	0.0134749166909551	0.032682202171947	0.150618893503651	0.460007098361076	0.289453232949746	0.630560963772406	16.81	12.91	22.41	0.0167288546018422	0.0265859592787268	0.0364430639556114	0.0165245425383207	0.0262612608860265	0.0359979792337324	0.0169379267828916	0.0269231835549739	0.0368995153355403	0.023078559431451	17.7983988168847	-0.000665072619320734	1.39547688297949	0.184583122016124	0.229545835962699	0.164778288278585	0.171822438442814	0.216298550068812	0.152232012346586	0.196629506673147	0.245271861106129	0.179884099255381	0.00249876523474491	0.0024817566804528	0.00253843376751254
109	0.454198798779319	0.12	0.023154823840293	0.0134813423699141	0.032828305310672	0.166922089766373	0.495205100593291	0.32247959457703	0.667930606609553	16.76	12.77	21.98	0.0186940173029861	0.0287068480446339	0.0387196787862818	0.0184673352657989	0.0283587512877672	0.0382501673097355	0.0189386550544208	0.0290913191958021	0.0391752028165404	0.023154823840293	18.0717626475177	0.0156800855204444	1.4157126196053	0.184583122016124	0.229545835962699	0.164778288278585	0.171822438442814	0.216298550068812	0.152232012346586	0.196629506673147	0.245271861106129	0.179884099255381	0.00249876523474491	0.0024817566804528	0.00253843376751254
109	0.454198798779319	0.12	0.0232150140181234	0.0135714441284989	0.032858583907748	0.112810255339223	0.380938495028566	0.214146851315522	0.54773013874161	15.11	11.21	21.39	0.0137207767044657	0.0244074194708617	0.0350940622372576	0.0135962405856391	0.0241858864369128	0.0347755322881866	0.0138347512607304	0.0246687053148476	0.0353997021873513	0.0232150140181234	17.0036265679169	0.00981940451512093	1.38102292835119	0.184583122016124	0.229545835962699	0.164778288278585	0.171822438442814	0.216298550068812	0.152232012346586	0.196629506673147	0.245271861106129	0.179884099255381	0.00249876523474491	0.0024817566804528	0.00253843376751254
109	0.454198798779319	0.12	0.0232185471404767	0.0131983311861388	0.0332387630948146	0.121564041257647	0.418194867691856	0.242678893807748	0.593710841575965	16.17	11.12	20.19	0.0145658946415884	0.0251005857447093	0.0356352768478302	0.0144041836156249	0.0248219182427851	0.0352396528699454	0.0147190752611484	0.0253727769541026	0.0359523116720085	0.0232185471404767	16.7938786008051	0.0895070922835262	1.45385579869708	0.184583122016124	0.229545835962699	0.164778288278585	0.171822438442814	0.216298550068812	0.152232012346586	0.196629506673147	0.245271861106129	0.179884099255381	0.00249876523474491	0.0024817566804528	0.00253843376751254
109	0.454198798779319	0.12	0.0232469315847324	0.013598670435206	0.0328951927342589	0.113673785485414	0.389820956558797	0.219872478302949	0.559769434814644	15.34	10.88	20.87	0.0138874732681485	0.0246216723227872	0.0353558713774259	0.0137550955192859	0.024386974369287	0.0350188532192881	0.0140086182022311	0.0248123018233986	0.0356550978913221	0.0232469315847324	16.4685973843513	0.0240059602882579	1.37959766597913	0.184583122016124	0.229545835962699	0.164778288278585	0.171822438442814	0.216298550068812	0.152232012346586	0.196629506673147	0.245271861106129	0.179884099255381	0.00249876523474491	0.0024817566804528	0.00253843376751254
109	0.454198798779319	0.12	0.0234548914063483	0.0136776599454341	0.0332321228672625	0.150755314319191	0.464530113155249	0.292391048993389	0.63666917731711	16.16	11.53	21.11	0.0175541291055073	0.0278887524354672	0.038223375765427	0.0173593759636071	0.0275793424882211	0.0377993090128351	0.0177091786195066	0.0281612359543588	0.0385685957324315	0.0234548914063483	17.1716995280335	-0.00573334808137895	1.37008841602102	0.184583122016124	0.229545835962699	0.164778288278585	0.171822438442814	0.216298550068812	0.152232012346586	0.196629506673147	0.245271861106129	0.179884099255381	0.00249876523474491	0.0024817566804528	0.00253843376751254
109	0.454198798779319	0.12	0.0234687992689418	0.0133878728746912	0.0335497256631924	0.126687103496652	0.436932004496942	0.257822739328809	0.616041269665075	15.78	11.07	20.14	0.0158458987240449	0.0268540327768477	0.0378621668296505	0.0156813712335802	0.0265752081611805	0.0374690450887808	0.0160199726440477	0.0271302306367522	0.0382903209611871	0.0234687992689418	16.5579335308111	0.0533740312181274	1.41252776890301	0.184583122016124	0.229545835962699	0.164778288278585	0.171822438442814	0.216298550068812	0.152232012346586	0.196629506673147	0.245271861106129	0.179884099255381	0.00249876523474491	0.0024817566804528	0.00253843376751254
109	0.454198798779319	0.12	0.0235810645561082	0.0137120383965122	0.0334500907157041	0.120476812792575	0.413136682419249	0.238855245856391	0.587418118982106	15.61	11.83	20.98	0.0148271174853122	0.0256457676102508	0.0364644177351893	0.0146777293978603	0.0253873780629684	0.0360970267280765	0.0150284046784008	0.0259516639172302	0.0369483985374246	0.0235810645561082	17.2590770235311	0.0619276151163365	1.44194088186909	0.184583122016124	0.229545835962699	0.164778288278585	0.171822438442814	0.216298550068812	0.152232012346586	0.196629506673147	0.245271861106129	0.179884099255381	0.00249876523474491	0.0024817566804528	0.00253843376751254
109	0.454198798779319	0.12	0.0236197767611092	0.0134218354096314	0.0338177181125869	0.102208382828592	0.401826707012521	0.215888441907809	0.587764972117232	15.7	12	20.69	0.0133344949308307	0.0248190970316925	0.0363036991325544	0.0131980780486627	0.0245651883645214	0.03593229868038	0.0135346926046981	0.0251749677688207	0.0368448358804423	0.0236197767611092	17.2263511259016	0.0341752291824491	1.41388701763367	0.184583122016124	0.229545835962699	0.164778288278585	0.171822438442814	0.216298550068812	0.152232012346586	0.196629506673147	0.245271861106129	0.179884099255381	0.00249876523474491	0.0024817566804528	0.00253843376751254
109	0.454198798779319	0.12	0.023653310980035	0.0137207662203793	0.0335858557396907	0.137992254192857	0.446837358133043	0.272470811418946	0.621203904847139	16.57	12.66	20.92	0.0159639137502958	0.0261799530323927	0.0363959923144895	0.0157752724389265	0.0258705915093434	0.0359659105797604	0.0162035921427077	0.0266062983454219	0.0369294742316513	0.023653310980035	17.5002524139537	0.0148813285726439	1.40165617283193	0.184583122016124	0.229545835962699	0.164778288278585	0.171822438442814	0.216298550068812	0.152232012346586	0.196629506673147	0.245271861106129	0.179884099255381	0.00249876523474491	0.0024817566804528	0.00253843376751254
109	0.454198798779319	0.12	0.0236771868399295	0.0134783514568991	0.0338760222229598	0.13130738269479	0.428342128031424	0.256327751998464	0.600356504064385	15.72	11.79	21.62	0.0158055295146819	0.0264121777458685	0.0370188259770551	0.0156430090851825	0.0261405944074371	0.0366381797296917	0.015967623136198	0.0266924220056246	0.0373699752647735	0.0236771868399295	17.2650985448476	0.0116219911242318	1.39133497454029	0.184583122016124	0.229545835962699	0.164778288278585	0.171822438442814	0.216298550068812	0.152232012346586	0.196629506673147	0.245271861106129	0.179884099255381	0.00249876523474491	0.0024817566804528	0.00253843376751254
109	0.454198798779319	0.12	0.0245194614175864	0.0142620114087184	0.0347769114264544	0.129316151526496	0.418720202603629	0.249086072767139	0.588354332440119	15.68	11.19	19.42	0.0153991633136362	0.0258863962604607	0.0363736292072853	0.0152420628565628	0.0256223062835137	0.0360025497104646	0.0156031845073799	0.0262369963366418	0.0369014352885189	0.0245194614175864	16.4056975478191	0.0356216744469455	1.39492330736233	0.184583122016124	0.229545835962699	0.164778288278585	0.171822438442814	0.216298550068812	0.152232012346586	0.196629506673147	0.245271861106129	0.179884099255381	0.00249876523474491	0.0024817566804528	0.00253843376751254
109	0.454198798779319	0.12	0.0245595055937772	0.0140077544215031	0.0351112567660513	0.125846147063669	0.42104130252026	0.247786956188346	0.594295648852174	16.4	11.83	20.82	0.014668645818957	0.0249250640018657	0.0351814821847744	0.0144997694492042	0.0246381081112919	0.0347764467733795	0.0148473015371566	0.0251812689127703	0.0356260424192827	0.0245595055937772	17.0459986531959	-0.0320889715783893	1.34054086373345	0.184583122016124	0.229545835962699	0.164778288278585	0.171822438442814	0.216298550068812	0.152232012346586	0.196629506673147	0.245271861106129	0.179884099255381	0.00249876523474491	0.0024817566804528	0.00253843376751254
109	0.454198798779319	0.12	0.0246067408645142	0.0143448592924499	0.0348686224365784	0.124235428119374	0.433985126753196	0.254085085412953	0.61388516809344	16.86	12.98	22.33	0.0146366841671672	0.0249999059299792	0.0353631276927913	0.0144565430930497	0.0246922194447324	0.0349278957964151	0.0147984918377585	0.0253187488579466	0.0358184633338354	0.0246067408645142	18.0629169184865	-0.0241055596909793	1.38637508026894	0.184583122016124	0.229545835962699	0.164778288278585	0.171822438442814	0.216298550068812	0.152232012346586	0.196629506673147	0.245271861106129	0.179884099255381	0.00249876523474491	0.0024817566804528	0.00253843376751254
109	0.454198798779319	0.12	0.0250540978622296	0.0146187950942193	0.0354894006302399	0.148635243103054	0.456112457406995	0.285679205452946	0.626545709361044	16.57	12.01	20.77	0.0167450228597041	0.0267349298797106	0.0367248368997171	0.0165473630189907	0.026419348227432	0.0362913334358733	0.0169281463027706	0.0270930079360684	0.0371739677853842	0.0250540978622296	17.0236087582243	0.102802880367047	1.48202551685416	0.184583122016124	0.229545835962699	0.164778288278585	0.171822438442814	0.216298550068812	0.152232012346586	0.196629506673147	0.245271861106129	0.179884099255381	0.00249876523474491	0.0024817566804528	0.00253843376751254
109	0.454198798779319	0.12	0.025194113899574	0.0146535548774468	0.0357346729217012	0.107006418399418	0.441722737114179	0.242492858299502	0.640952615928855	15.87	12.32	20.85	0.0148140089663262	0.0269850610617057	0.0391561131570852	0.0146574564017145	0.0266998863649023	0.0387423163280901	0.015039439775086	0.0273987672106174	0.0397963243199241	0.025194113899574	17.460511368158	0.0198180783948888	1.40973710957234	0.184583122016124	0.229545835962699	0.164778288278585	0.171822438442814	0.216298550068812	0.152232012346586	0.196629506673147	0.245271861106129	0.179884099255381	0.00249876523474491	0.0024817566804528	0.00253843376751254
109	0.454198798779319	0.12	0.0252976226839303	0.0146108782793671	0.0359843670884934	0.141511367875024	0.488599410364724	0.300706665922227	0.67649215480722	16.14	12.49	20.99	0.0180816325983845	0.0293797112841096	0.0406777899698346	0.0178818758480586	0.0290551390631171	0.0402284022781756	0.0183676735708969	0.0297717470447677	0.0413466491781946	0.0252976226839303	17.2637157620625	0.0312442056864418	1.41608556738706	0.184583122016124	0.229545835962699	0.164778288278585	0.171822438442814	0.216298550068812	0.152232012346586	0.196629506673147	0.245271861106129	0.179884099255381	0.00249876523474491	0.0024817566804528	0.00253843376751254
109	0.454198798779319	0.12	0.0260160015864306	0.0151813795001212	0.03685062367274	0.146730128320289	0.469702951976878	0.292858146301185	0.646547757652572	16.62	12.1	21.39	0.0171068347227054	0.0274369378817678	0.0377670410408303	0.0169031852263142	0.0271103129582967	0.0373174406902792	0.0173105851198801	0.0277331476565071	0.038217016804265	0.0260160015864306	17.4350972199441	-0.00511158391917012	1.37636038352852	0.184583122016124	0.229545835962699	0.164778288278585	0.171822438442814	0.216298550068812	0.152232012346586	0.196629506673147	0.245271861106129	0.179884099255381	0.00249876523474491	0.0024817566804528	0.00253843376751254
109	0.454198798779319	0.12	0.0260205949800164	0.0149964776870184	0.0370447122730145	0.128917256154236	0.453032869982008	0.26917198187246	0.636893758091555	15.5	11.53	20.79	0.0168333659022342	0.0283315819614532	0.0398297980206723	0.0166676526096918	0.0280526763785156	0.0394377001473393	0.0170466184478149	0.0286749394727973	0.0402963398370444	0.0260205949800164	16.7968228362341	-0.0134018465178205	1.35451828876479	0.184583122016124	0.229545835962699	0.164778288278585	0.171822438442814	0.216298550068812	0.152232012346586	0.196629506673147	0.245271861106129	0.179884099255381	0.00249876523474491	0.0024817566804528	0.00253843376751254
109	0.454198798779319	0.12	0.0263532894740656	0.0153382159119893	0.037368363036142	0.128179153425079	0.427919161239056	0.253677452898149	0.602160869579964	16.39	12.31	22.04	0.0150249950623247	0.0253451113263597	0.0356652275903947	0.0148522419916169	0.0250537005278272	0.0352551590640375	0.0151926498357165	0.0256212866625714	0.0361030217145072	0.0263532894740656	17.1060858594083	-0.0513046686599133	1.33091020065228	0.184583122016124	0.229545835962699	0.164778288278585	0.171822438442814	0.216298550068812	0.152232012346586	0.196629506673147	0.245271861106129	0.179884099255381	0.00249876523474491	0.0024817566804528	0.00253843376751254
109	0.454198798779319	0.12	0.0269812794834746	0.0155556210111005	0.0384069379558488	0.140017977602312	0.48193477939498	0.295457245822753	0.668412312967208	16.77	12.32	20.99	0.0171127545977816	0.0279134518734053	0.0387141491490291	0.0169048196824894	0.0275742790524755	0.0382437384224616	0.0173466919936775	0.0282817077321608	0.0392538678200133	0.0269812794834746	17.1155353244501	0.00754280562199256	1.38589103193504	0.184583122016124	0.229545835962699	0.164778288278585	0.171822438442814	0.216298550068812	0.152232012346586	0.196629506673147	0.245271861106129	0.179884099255381	0.00249876523474491	0.0024817566804528	0.00253843376751254
109	0.454198798779319	0.12	0.0271780942275865	0.0157309181994574	0.0386252702557156	0.127430978522798	0.496177322223987	0.293462848299466	0.698891796148507	16.31	12.05	21.21	0.0174591090250411	0.0295192867330911	0.0415794644411411	0.0172606759789425	0.0291837826717611	0.0411068893645796	0.0176655660682654	0.0298519487145292	0.0420454708994167	0.0271780942275865	17.5057442960746	-0.0170413555109057	1.37310694960099	0.184583122016124	0.229545835962699	0.164778288278585	0.171822438442814	0.216298550068812	0.152232012346586	0.196629506673147	0.245271861106129	0.179884099255381	0.00249876523474491	0.0024817566804528	0.00253843376751254
109	0.454198798779319	0.13	0.0161938554135758	0.00955905402681967	0.0228286568003318	0.164812520666037	0.403439344757525	0.261644448879585	0.545234240635465	17.07	12.56	21.37	0.0148985655406714	0.0229726544755465	0.0310467434104217	0.0147102744439103	0.0226823214032179	0.0306543683625254	0.0150858723856666	0.0232461345328164	0.0314035431357834	0.0161938554135758	18.5562305569255	-0.0255350478875904	1.3800901734767	0.184583122016124	0.229545835962699	0.164778288278585	0.171822438442814	0.216298550068812	0.152232012346586	0.196629506673147	0.245271861106129	0.179884099255381	0.00249876523474491	0.0024817566804528	0.00253843376751254
109	0.454198798779319	0.13	0.0177232861761454	0.0106458504621048	0.024800721890186	0.153178192230844	0.39738338496754	0.251504406553926	0.543262363381153	17.07	12.03	23.35	0.0143154962540679	0.022618849653085	0.0309222030521021	0.014134413133612	0.0223327336984851	0.0305310542633582	0.0143752838575316	0.0227267144674222	0.0310494841571201	0.0177232861761454	19.2288077518785	0.00256435044224963	1.41942713987688	0.184583122016124	0.229545835962699	0.164778288278585	0.171822438442814	0.216298550068812	0.152232012346586	0.196629506673147	0.245271861106129	0.179884099255381	0.00249876523474491	0.0024817566804528	0.00253843376751254
109	0.454198798779319	0.13	0.0179119213593561	0.0107662517050503	0.0250575910136619	0.174712017574434	0.427965776431828	0.282742619529663	0.573188933333993	16.36	11.92	21.91	0.0167775051037957	0.0253948202442171	0.0340121353846385	0.016585520857408	0.0251042284430778	0.0336229360287476	0.0169441318588497	0.0256467306177533	0.0342903159524131	0.0179119213593561	18.1617183217593	-0.0445500492797908	1.34542134707929	0.184583122016124	0.229545835962699	0.164778288278585	0.171822438442814	0.216298550068812	0.152232012346586	0.196629506673147	0.245271861106129	0.179884099255381	0.00249876523474491	0.0024817566804528	0.00253843376751254
109	0.454198798779319	0.13	0.0181635971613587	0.0107007753363175	0.0256264189863999	0.150503987707182	0.387809177648531	0.24395906281824	0.531659292478822	15.71	12.27	22.99	0.0150544958799385	0.0239313579896063	0.0328082200992741	0.0149000569811337	0.0236858544135121	0.0324716518458906	0.0151771323373988	0.024161277548466	0.0330677197427511	0.0181635971613587	18.2109101007394	-0.0273253622292994	1.36894257216164	0.184583122016124	0.229545835962699	0.164778288278585	0.171822438442814	0.216298550068812	0.152232012346586	0.196629506673147	0.245271861106129	0.179884099255381	0.00249876523474491	0.0024817566804528	0.00253843376751254
109	0.454198798779319	0.13	0.0188817916043129	0.0112470475211438	0.026516535687482	0.133004450125652	0.41933042128601	0.252176264873513	0.586484577698507	16.56	12.66	22.02	0.0147838702598397	0.024583307026955	0.0343827437940703	0.0146094365321907	0.0242932505121666	0.0339770644921426	0.014967240855793	0.0248946057495224	0.0347848400794351	0.0188817916043129	18.8378270626475	0.00948023531589012	1.42869993338668	0.184583122016124	0.229545835962699	0.164778288278585	0.171822438442814	0.216298550068812	0.152232012346586	0.196629506673147	0.245271861106129	0.179884099255381	0.00249876523474491	0.0024817566804528	0.00253843376751254
109	0.454198798779319	0.13	0.0190020673114169	0.0111544849296936	0.0268496496931403	0.147098222603342	0.423405915153538	0.264226032690548	0.582585797616528	16.58	12.32	21.99	0.0154778531625004	0.0248023047394263	0.0341267563163522	0.01529486771871	0.0245090818555987	0.0337232959924873	0.0156548746433245	0.0250859251473394	0.0344414568302453	0.0190020673114169	18.8256861606586	0.101866308192701	1.51449670824905	0.184583122016124	0.229545835962699	0.164778288278585	0.171822438442814	0.216298550068812	0.152232012346586	0.196629506673147	0.245271861106129	0.179884099255381	0.00249876523474491	0.0024817566804528	0.00253843376751254
109	0.454198798779319	0.13	0.0193855868639205	0.011427605986138	0.027343567741703	0.136493619805594	0.40589247550347	0.246498074643567	0.565286876363374	16.78	12.23	23.73	0.0142689473818293	0.0234957550237019	0.0327225626655745	0.0140953329957878	0.0232098754157769	0.032324417835766	0.0143307362115529	0.0235889107386562	0.0328872501713863	0.0193855868639205	18.693635658875	0.0320967143254027	1.44435682577803	0.184583122016124	0.229545835962699	0.164778288278585	0.171822438442814	0.216298550068812	0.152232012346586	0.196629506673147	0.245271861106129	0.179884099255381	0.00249876523474491	0.0024817566804528	0.00253843376751254
109	0.454198798779319	0.13	0.0194863616830154	0.0114608548556836	0.0275118685103471	0.145970119809686	0.410656019272108	0.255571586785389	0.565740451758828	15.23	11.61	21.03	0.0162527434570632	0.0261151367187502	0.0359775299804373	0.0161013355221342	0.0258718523199397	0.0356423691177451	0.0164545499823938	0.0265051027836879	0.0364139162340736	0.0194863616830154	17.4994170264989	0.0264084977043191	1.40267800597445	0.184583122016124	0.229545835962699	0.164778288278585	0.171822438442814	0.216298550068812	0.152232012346586	0.196629506673147	0.245271861106129	0.179884099255381	0.00249876523474491	0.0024817566804528	0.00253843376751254
109	0.454198798779319	0.13	0.019522424654149	0.0115326086667559	0.0275122406415421	0.169740931062484	0.450939493930042	0.295229223602116	0.606649764257969	15.53	12.01	21.05	0.0184289299428006	0.0281487457125134	0.0378685614822261	0.0182464479585498	0.0278700187876331	0.0374935896167164	0.0186722624511375	0.0285180356793168	0.0383644138566527	0.019522424654149	18.0294005407387	-0.00837198486886787	1.38506817400894	0.184583122016124	0.229545835962699	0.164778288278585	0.171822438442814	0.216298550068812	0.152232012346586	0.196629506673147	0.245271861106129	0.179884099255381	0.00249876523474491	0.0024817566804528	0.00253843376751254
109	0.454198798779319	0.13	0.0196310272540261	0.0116422364634244	0.0276198180446279	0.152507862059213	0.401967533894851	0.254023259725365	0.549911808064338	15.94	12.27	24	0.0154549640111365	0.0244560036616595	0.0334570433121826	0.0152897090740221	0.0241945035155406	0.033099297957059	0.0155523996745387	0.0246109200686116	0.0336373609204377	0.0196310272540261	18.722429027802	-0.0762728070460823	1.33570821433858	0.184583122016124	0.229545835962699	0.164778288278585	0.171822438442814	0.216298550068812	0.152232012346586	0.196629506673147	0.245271861106129	0.179884099255381	0.00249876523474491	0.0024817566804528	0.00253843376751254
109	0.454198798779319	0.13	0.0196447783566396	0.0116097025519069	0.0276798541613724	0.151651198649949	0.439663587101154	0.277306869679215	0.602020304523094	16.19	12.17	21.45	0.0166226313231659	0.0263547950436907	0.0360869587642154	0.0164374374122363	0.0260611744086058	0.0356849114049753	0.0168321315683731	0.0266744363588064	0.0365447042488682	0.0196447783566396	18.089282040602	0.0036577482033559	1.40034137858531	0.184583122016124	0.229545835962699	0.164778288278585	0.171822438442814	0.216298550068812	0.152232012346586	0.196629506673147	0.245271861106129	0.179884099255381	0.00249876523474491	0.0024817566804528	0.00253843376751254
109	0.454198798779319	0.13	0.0197477713476054	0.0118706207249357	0.027624921970275	0.173314517430667	0.455702789451275	0.300313946482349	0.6110916324202	16.17	12.04	21.21	0.0180179420127851	0.027340809614648	0.0366636772165109	0.0178176880788378	0.0270369400229515	0.0362561919670651	0.0182251490159848	0.0276267426822415	0.0372046135024222	0.0197477713476054	18.0141789349142	-0.0110173057587864	1.38229761848222	0.184583122016124	0.229545835962699	0.164778288278585	0.171822438442814	0.216298550068812	0.152232012346586	0.196629506673147	0.245271861106129	0.179884099255381	0.00249876523474491	0.0024817566804528	0.00253843376751254
109	0.454198798779319	0.13	0.019928572860019	0.0120189968031203	0.0278381489169178	0.156233826824097	0.400358474924633	0.255094471939525	0.54562247790974	15.14	11.27	21.75	0.0163149338898749	0.0256055021537081	0.0348960704175412	0.0161659094679304	0.0253716155083308	0.0345773215487312	0.0164505879340895	0.0258845844213826	0.0351704507052142	0.019928572860019	17.4987974997494	-0.0479156168039786	1.32718402450685	0.184583122016124	0.229545835962699	0.164778288278585	0.171822438442814	0.216298550068812	0.152232012346586	0.196629506673147	0.245271861106129	0.179884099255381	0.00249876523474491	0.0024817566804528	0.00253843376751254
109	0.454198798779319	0.13	0.0200050399254605	0.0118130945039986	0.0281969853469224	0.16590062972811	0.461051847511945	0.299645686690856	0.622458008333033	16.46	11.35	22.6	0.0176685368350423	0.0271858128197701	0.036703088804498	0.0174630613294964	0.0268696565536927	0.036276251777889	0.0177325950300771	0.0273059056025999	0.0367557876928684	0.0200050399254605	18.0094930185466	0.0652204108124594	1.45545623241369	0.184583122016124	0.229545835962699	0.164778288278585	0.171822438442814	0.216298550068812	0.152232012346586	0.196629506673147	0.245271861106129	0.179884099255381	0.00249876523474491	0.0024817566804528	0.00253843376751254
109	0.454198798779319	0.13	0.02006519809726	0.0119924417935704	0.0281379544009496	0.124068555841471	0.353086630865019	0.206609127044402	0.499564134685636	16.03	11.79	21.65	0.0125035613251567	0.0213680799356213	0.030232598546086	0.0123678483171864	0.0211361519011038	0.0299044554850213	0.0126371587754772	0.0215846605865816	0.0305403724487691	0.02006519809726	17.6234667049219	-0.0171437382548959	1.36718226867967	0.184583122016124	0.229545835962699	0.164778288278585	0.171822438442814	0.216298550068812	0.152232012346586	0.196629506673147	0.245271861106129	0.179884099255381	0.00249876523474491	0.0024817566804528	0.00253843376751254
109	0.454198798779319	0.13	0.0200888829524166	0.0120320759627379	0.0281456899420953	0.134892057318781	0.416425948140657	0.251774632508827	0.581077263772488	15.84	11.96	21.86	0.0154164124305057	0.0254981770773736	0.0355799417242416	0.0152545762899031	0.0252305060748492	0.0352064358597954	0.01558258608197	0.0257440508840713	0.0359772885991845	0.0200888829524166	18.1280993528887	0.0472159592485446	1.44331652808003	0.184583122016124	0.229545835962699	0.164778288278585	0.171822438442814	0.216298550068812	0.152232012346586	0.196629506673147	0.245271861106129	0.179884099255381	0.00249876523474491	0.0024817566804528	0.00253843376751254
109	0.454198798779319	0.13	0.0200897601961363	0.0118326125753086	0.028346907816964	0.188684711826735	0.509506950029483	0.344553255351459	0.674460644707508	15.32	11.63	20.87	0.0217857898161408	0.0322156623128776	0.0426455348096144	0.0215788610457435	0.0319096671001174	0.0422404731544912	0.0220472434754743	0.0326318165401868	0.0432057648449147	0.0200897601961363	17.722671490159	-0.0192332857372628	1.36205690437385	0.184583122016124	0.229545835962699	0.164778288278585	0.171822438442814	0.216298550068812	0.152232012346586	0.196629506673147	0.245271861106129	0.179884099255381	0.00249876523474491	0.0024817566804528	0.00253843376751254
109	0.454198798779319	0.13	0.0201026588962716	0.0120542243210284	0.0281510934715148	0.126067535931248	0.390979605132601	0.230257034780986	0.551702175484216	16.55	11.46	21.93	0.0135109983136757	0.0229418605631431	0.0323727228126105	0.0133519386988612	0.0226717751542353	0.0319916116096093	0.0136045681331434	0.0230681113789233	0.032534489547726	0.0201026588962716	18.0327594380037	-0.0140197496363358	1.37735876512096	0.184583122016124	0.229545835962699	0.164778288278585	0.171822438442814	0.216298550068812	0.152232012346586	0.196629506673147	0.245271861106129	0.179884099255381	0.00249876523474491	0.0024817566804528	0.00253843376751254
109	0.454198798779319	0.13	0.0201100530135844	0.0120519038605679	0.028168202166601	0.143055203103156	0.383498837390731	0.236952790687327	0.530044884094135	14.8	11.92	21.99	0.0154917973832468	0.0250728690231276	0.0346539406630084	0.0153613336826241	0.0248617186190096	0.0343621035553951	0.0156857577539868	0.0253630431809647	0.0350899687250932	0.0201100530135844	17.7091981577689	0.0105018450787979	1.3973111599922	0.184583122016124	0.229545835962699	0.164778288278585	0.171822438442814	0.216298550068812	0.152232012346586	0.196629506673147	0.245271861106129	0.179884099255381	0.00249876523474491	0.0024817566804528	0.00253843376751254
109	0.454198798779319	0.13	0.0201406242128747	0.0120504770368411	0.0282307713889083	0.133573352745988	0.386457851554985	0.232786262020698	0.540129441089273	16.7	12.48	21.92	0.0135389161211266	0.0224765000783788	0.031414084035631	0.0133760319131493	0.0222060894427996	0.03103614697245	0.0137070797242472	0.0227177231212402	0.0317486945021747	0.0201406242128747	18.1347179977955	0.00760688813843768	1.40374103543946	0.184583122016124	0.229545835962699	0.164778288278585	0.171822438442814	0.216298550068812	0.152232012346586	0.196629506673147	0.245271861106129	0.179884099255381	0.00249876523474491	0.0024817566804528	0.00253843376751254
109	0.454198798779319	0.13	0.0201410342599031	0.0121156478995921	0.0281664206202141	0.145832170417318	0.388529817789168	0.241720117670974	0.535339517907363	15.97	11.42	21.76	0.0146788813869226	0.0235941599133794	0.0325094384398362	0.0145210889152083	0.0233405315398938	0.0321599741645792	0.0147759643518449	0.0237535510133526	0.032708678877495	0.0201410342599031	17.4317170859738	-0.035731082974171	1.3377878640159	0.184583122016124	0.229545835962699	0.164778288278585	0.171822438442814	0.216298550068812	0.152232012346586	0.196629506673147	0.245271861106129	0.179884099255381	0.00249876523474491	0.0024817566804528	0.00253843376751254
109	0.454198798779319	0.13	0.0201938218570947	0.0121424919296304	0.028245151784559	0.162894913048071	0.46333756688887	0.299346872535188	0.627328261242552	14.57	11.26	20.77	0.0198650410951478	0.0307476731900422	0.0416303052849366	0.0197075286600537	0.0305038709822117	0.0413002133043697	0.0201000348486185	0.0311501451953266	0.0421121979838063	0.0201938218570947	17.096622154581	-0.00110157751840565	1.36329918431496	0.184583122016124	0.229545835962699	0.164778288278585	0.171822438442814	0.216298550068812	0.152232012346586	0.196629506673147	0.245271861106129	0.179884099255381	0.00249876523474491	0.0024817566804528	0.00253843376751254
109	0.454198798779319	0.13	0.0203963095101386	0.0120138663606288	0.0287787526596485	0.141251996351549	0.402518761199312	0.247563201898975	0.557474320499648	16.22	12.07	21.16	0.0148150441706901	0.0240881244908634	0.0333612048110367	0.0146492518102228	0.0238185588403963	0.0329878658705698	0.0149901287240483	0.0243786981836227	0.0337823260374749	0.0203963095101386	17.7535370058691	-0.0115466765996086	1.37834862317572	0.184583122016124	0.229545835962699	0.164778288278585	0.171822438442814	0.216298550068812	0.152232012346586	0.196629506673147	0.245271861106129	0.179884099255381	0.00249876523474491	0.0024817566804528	0.00253843376751254
109	0.454198798779319	0.13	0.0204116907436644	0.0121569842899468	0.0286663971973821	0.160591857676047	0.387483993127561	0.249170657215923	0.525797329039199	15.91	11.82	20.47	0.0151909762546128	0.0236234081669677	0.0320558400793226	0.0150294960039997	0.0233722910690801	0.0317150861341604	0.0153857564195436	0.0239331718704019	0.0324832215543478	0.0204116907436644	17.1360381773892	-0.00873539935933788	1.35919535855875	0.184583122016124	0.229545835962699	0.164778288278585	0.171822438442814	0.216298550068812	0.152232012346586	0.196629506673147	0.245271861106129	0.179884099255381	0.00249876523474491	0.0024817566804528	0.00253843376751254
109	0.454198798779319	0.13	0.0205308314824245	0.012170432236098	0.0288912307287511	0.175249127066553	0.441371013316491	0.291877368834995	0.590864657797987	15.15	11.09	21.01	0.0186607318856288	0.0282183787474236	0.0377760256092184	0.0184900657522553	0.0279603008960076	0.03743053603976	0.018840851601581	0.0284942556518921	0.0381196986922584	0.0205308314824245	17.0377145833812	0.00609719134935522	1.36828944831485	0.184583122016124	0.229545835962699	0.164778288278585	0.171822438442814	0.216298550068812	0.152232012346586	0.196629506673147	0.245271861106129	0.179884099255381	0.00249876523474491	0.0024817566804528	0.00253843376751254
109	0.454198798779319	0.13	0.0206028844143822	0.0122095639099975	0.028996204918767	0.164233479794933	0.445550718602475	0.288624956128457	0.602476481076493	16.96	12.5	22.03	0.0165374136995373	0.0255288269472301	0.0345202401949228	0.016331338408524	0.0252107082535842	0.0340900780986444	0.0167070550090266	0.0258218468785279	0.034849509587241	0.0206028844143822	18.4336666119095	0.0322524750233222	1.43937246894548	0.184583122016124	0.229545835962699	0.164778288278585	0.171822438442814	0.216298550068812	0.152232012346586	0.196629506673147	0.245271861106129	0.179884099255381	0.00249876523474491	0.0024817566804528	0.00253843376751254
109	0.454198798779319	0.13	0.0206535124731049	0.0124004844980274	0.0289065404481824	0.145805032077466	0.433500136359512	0.269680126435786	0.597320146283237	15.61	11.88	20.79	0.0167457764949243	0.0269181733557371	0.0370905702165499	0.0165772181888122	0.0266472225457911	0.03671722690277	0.0169598158345091	0.0272919320632191	0.037576488322037	0.0206535124731049	17.2988327699621	-0.00420713740359899	1.36499147575572	0.184583122016124	0.229545835962699	0.164778288278585	0.171822438442814	0.216298550068812	0.152232012346586	0.196629506673147	0.245271861106129	0.179884099255381	0.00249876523474491	0.0024817566804528	0.00253843376751254
109	0.454198798779319	0.13	0.0207180403795702	0.0121819652707162	0.0292541154884243	0.152934028601085	0.435859364796792	0.275705141188305	0.59601358840528	16.84	11.84	23.02	0.0159036256102208	0.025141874854276	0.0343801240983311	0.0157085102537458	0.0248334190345231	0.0339583278153004	0.0159807514813171	0.025249981717793	0.0345084457223241	0.0207180403795702	18.6167217806909	0.00879630658147922	1.41658258605027	0.184583122016124	0.229545835962699	0.164778288278585	0.171822438442814	0.216298550068812	0.152232012346586	0.196629506673147	0.245271861106129	0.179884099255381	0.00249876523474491	0.0024817566804528	0.00253843376751254
109	0.454198798779319	0.13	0.020882804128602	0.0124741614351655	0.0292914468220385	0.143159916525257	0.428631276004135	0.264908730681036	0.592353821327234	15.89	10.79	21.98	0.0161712615953657	0.0261656475964326	0.0361600335974995	0.0159999952792129	0.0258885329107808	0.0357770705423487	0.0162258835604703	0.0262247580155091	0.03623770910625	0.020882804128602	17.6950277933987	0.015434318348762	1.39305308531337	0.184583122016124	0.229545835962699	0.164778288278585	0.171822438442814	0.216298550068812	0.152232012346586	0.196629506673147	0.245271861106129	0.179884099255381	0.00249876523474491	0.0024817566804528	0.00253843376751254
109	0.454198798779319	0.13	0.0210055074178904	0.0126415357906016	0.0293694790451791	0.131611655867745	0.370822345611346	0.222105154413617	0.519539536809074	15.12	11.44	21.18	0.0142282232416475	0.0237551583630699	0.0332820934844924	0.0140990025070296	0.023539413996222	0.0329798254854144	0.019490047381275	0.0240813502342916	0.0336105358640592	0.0210055074178904	16.9260816240171	0.036088634280522	1.39752842046694	0.184583122016124	0.229545835962699	0.164778288278585	0.171822438442814	0.216298550068812	0.152232012346586	0.196629506673147	0.245271861106129	0.179884099255381	0.00249876523474491	0.0024817566804528	0.00253843376751254
109	0.454198798779319	0.13	0.0210210776289116	0.01268053142697	0.0293616238308532	0.161442940126531	0.419103502850325	0.269974012741435	0.568232992959215	16.38	11.97	22.25	0.0159997168604295	0.0248377142404501	0.0336757116204707	0.0158160376514831	0.0245525734630526	0.0332891092746222	0.0161249715609208	0.0251690200107136	0.0339448954335186	0.0210210776289116	18.111244287781	0.0308288228513752	1.42496928935957	0.184583122016124	0.229545835962699	0.164778288278585	0.171822438442814	0.216298550068812	0.152232012346586	0.196629506673147	0.245271861106129	0.179884099255381	0.00249876523474491	0.0024817566804528	0.00253843376751254
109	0.454198798779319	0.13	0.0210805333729001	0.0123923889296253	0.0297686778161749	0.131700362165527	0.396385897020237	0.237478182597683	0.555293611442791	16.32	12.03	21.72	0.014126290596317	0.0235788496793232	0.0330314087623295	0.0139656746583714	0.0233107581353259	0.0326558416122804	0.0142855203440046	0.0238382919175654	0.0334007454871237	0.0210805333729001	17.8613581577778	-0.0359799539718746	1.35863398499615	0.184583122016124	0.229545835962699	0.164778288278585	0.171822438442814	0.216298550068812	0.152232012346586	0.196629506673147	0.245271861106129	0.179884099255381	0.00249876523474491	0.0024817566804528	0.00253843376751254
109	0.454198798779319	0.13	0.0211004550293407	0.0124360021000625	0.0297649079586188	0.156783945075781	0.414953364222938	0.264707200831621	0.565199527614256	14.19	11.51	20.34	0.0180223284760763	0.0282516902025484	0.0384810519290206	0.0178950072158645	0.0280521021856905	0.0382091971555165	0.0183267184573546	0.0287237201206067	0.0391305524624272	0.0211004550293407	16.6544279873096	-0.0252080176554011	1.33346607051486	0.184583122016124	0.229545835962699	0.164778288278585	0.171822438442814	0.216298550068812	0.152232012346586	0.196629506673147	0.245271861106129	0.179884099255381	0.00249876523474491	0.0024817566804528	0.00253843376751254
109	0.454198798779319	0.13	0.0212281983094734	0.0126337013907032	0.0298226952282436	0.135561149679689	0.407259235943423	0.246692373719917	0.567826098166929	15.71	11.81	20.65	0.015219351715925	0.0251253067045315	0.035031261693138	0.015063103967555	0.024867360592702	0.034671617217849	0.0154225344272238	0.0254492763764076	0.0355444669125063	0.0212281983094734	17.6119198345336	-0.042561704616001	1.34240644395076	0.184583122016124	0.229545835962699	0.164778288278585	0.171822438442814	0.216298550068812	0.152232012346586	0.196629506673147	0.245271861106129	0.179884099255381	0.00249876523474491	0.0024817566804528	0.00253843376751254
109	0.454198798779319	0.13	0.0212305589261055	0.0125651429117192	0.0298959749404917	0.146498906196756	0.423955224117424	0.264187038715655	0.583723409519194	15.38	10.96	21.98	0.0166404100878862	0.0267037657203491	0.036767121352812	0.0164803398014249	0.0264468922775748	0.0364134447537247	0.0167237276057379	0.0268103191515011	0.0369087510372085	0.0212305589261055	17.5353168679276	0.0502621420714381	1.42580722468951	0.184583122016124	0.229545835962699	0.164778288278585	0.171822438442814	0.216298550068812	0.152232012346586	0.196629506673147	0.245271861106129	0.179884099255381	0.00249876523474491	0.0024817566804528	0.00253843376751254
109	0.454198798779319	0.13	0.0212454685874205	0.0127022589375286	0.0297886782373124	0.155727177074483	0.425249683785699	0.270657098459966	0.579842269111431	15.83	11.72	21.24	0.0165778958080299	0.0260467764943536	0.0355156571806772	0.0164040287964926	0.0257736009815083	0.035143173166524	0.0167799653201241	0.0263711532645635	0.0358997471106808	0.0212454685874205	17.6252801451724	0.0315549015414225	1.41163279133187	0.184583122016124	0.229545835962699	0.164778288278585	0.171822438442814	0.216298550068812	0.152232012346586	0.196629506673147	0.245271861106129	0.179884099255381	0.00249876523474491	0.0024817566804528	0.00253843376751254
109	0.454198798779319	0.13	0.0213173414583036	0.0127794698532124	0.0298552130633947	0.181045158525314	0.464575718378836	0.310306780927829	0.618844655829843	15.82	11.04	21.25	0.0190186401750913	0.0284737523154115	0.0379288644557316	0.0188195480268757	0.028175681556196	0.0375318150855163	0.0191329925322489	0.0286589905186577	0.038158828531596	0.0213173414583036	17.2963789669144	-0.0551829711169745	1.32241551177493	0.184583122016124	0.229545835962699	0.164778288278585	0.171822438442814	0.216298550068812	0.152232012346586	0.196629506673147	0.245271861106129	0.179884099255381	0.00249876523474491	0.0024817566804528	0.00253843376751254
109	0.454198798779319	0.13	0.0213691048853441	0.0127486842577973	0.0299895255128909	0.153621767430535	0.429085918305132	0.271837752738656	0.586334083871607	16.17	12.09	20.38	0.0163073039338854	0.0257404809047226	0.0351736578755598	0.0161259978234828	0.0254542958620173	0.0347825939005518	0.0165425953897229	0.0261387745709015	0.035713908952039	0.0213691048853441	17.3345460393943	-0.029976484090918	1.34827215722882	0.184583122016124	0.229545835962699	0.164778288278585	0.171822438442814	0.216298550068812	0.152232012346586	0.196629506673147	0.245271861106129	0.179884099255381	0.00249876523474491	0.0024817566804528	0.00253843376751254
109	0.454198798779319	0.13	0.0214117875431154	0.0129023816593649	0.0299211934268658	0.138973934995806	0.399463380275115	0.244223282976962	0.554703477573269	16.66	12.2	22.29	0.0142369373126696	0.0232866213014604	0.0323363052902512	0.0140666102555677	0.0230080261521657	0.0319494420487636	0.0143619487552687	0.0234836312051474	0.0326282199619619	0.0214117875431154	18.2649115033014	0.0639953469414791	1.46608643770554	0.184583122016124	0.229545835962699	0.164778288278585	0.171822438442814	0.216298550068812	0.152232012346586	0.196629506673147	0.245271861106129	0.179884099255381	0.00249876523474491	0.0024817566804528	0.00253843376751254
109	0.454198798779319	0.13	0.0214336405699479	0.0128445463131054	0.0300227348267904	0.15753022653489	0.451071408573673	0.288207078676497	0.61393573847085	15.77	11.44	21.46	0.0177240468970292	0.0277398141509312	0.0377555814048331	0.0175403479957971	0.0274523079504842	0.0373642679051714	0.0178934893110024	0.0279718442790429	0.0380233080170004	0.0214336405699479	17.5208565475248	-0.0316012777810449	1.35148560666449	0.184583122016124	0.229545835962699	0.164778288278585	0.171822438442814	0.216298550068812	0.152232012346586	0.196629506673147	0.245271861106129	0.179884099255381	0.00249876523474491	0.0024817566804528	0.00253843376751254
109	0.454198798779319	0.13	0.02143834380576	0.0129623984033749	0.0299142892081451	0.14788301188071	0.431618720916098	0.269856834381503	0.593380607450692	15.16	11.38	21.43	0.0172367931497438	0.0275691465403839	0.037901499931024	0.0170786354158583	0.0273161833758262	0.0375537313357942	0.017391611664722	0.0278595138231174	0.0382663882618544	0.02143834380576	17.7533005275304	-0.0137077446629266	1.37368054981877	0.184583122016124	0.229545835962699	0.164778288278585	0.171822438442814	0.216298550068812	0.152232012346586	0.196629506673147	0.245271861106129	0.179884099255381	0.00249876523474491	0.0024817566804528	0.00253843376751254
109	0.454198798779319	0.13	0.0215148601050368	0.012806877075339	0.0302228431347347	0.160766346941775	0.41222473190602	0.265175290419215	0.559274173392824	15.57	11.23	20.99	0.0165061780223363	0.0256594601981723	0.0348127423740083	0.0163412806788438	0.0254031212191303	0.0344649617594168	0.0166632833819687	0.0258716377156853	0.0351289533401398	0.0215148601050368	16.8086630454314	-0.0505543885288084	1.30912930124286	0.184583122016124	0.229545835962699	0.164778288278585	0.171822438442814	0.216298550068812	0.152232012346586	0.196629506673147	0.245271861106129	0.179884099255381	0.00249876523474491	0.0024817566804528	0.00253843376751254
109	0.454198798779319	0.13	0.0215861640244624	0.0130335202665464	0.0301388077823785	0.148818612272744	0.395860668999613	0.248048479577375	0.543672858421851	16.46	11.19	22.07	0.0146312098822835	0.0233499537757409	0.0320686976691982	0.0144612066772131	0.0230786455919298	0.0316960845066464	0.0146798131234317	0.0234308461322044	0.0321595026050817	0.0215861640244624	17.521724256758	-0.0253010178818252	1.35628901282552	0.184583122016124	0.229545835962699	0.164778288278585	0.171822438442814	0.216298550068812	0.152232012346586	0.196629506673147	0.245271861106129	0.179884099255381	0.00249876523474491	0.0024817566804528	0.00253843376751254
109	0.454198798779319	0.13	0.0215926490176031	0.0130401703017265	0.0301451277334798	0.172884488033643	0.456568934215834	0.30065070697026	0.612487161461407	16.94	11.86	22.49	0.01724492315474	0.0261881845039947	0.0351314458532493	0.017030559507957	0.0258626513205452	0.0346947431331335	0.0173399152806923	0.02633897582442	0.035356548995958	0.0215926490176031	18.1219626121858	0.0156542384492508	1.41228958032099	0.184583122016124	0.229545835962699	0.164778288278585	0.171822438442814	0.216298550068812	0.152232012346586	0.196629506673147	0.245271861106129	0.179884099255381	0.00249876523474491	0.0024817566804528	0.00253843376751254
109	0.454198798779319	0.13	0.0215944909843027	0.0130034953111211	0.0301854866574843	0.166226300657603	0.457861951535212	0.297760878587256	0.617963024483169	16.63	11.05	21.72	0.0173871362225074	0.0267359102385001	0.0360846842544929	0.0171799726428807	0.0264173582470332	0.0356547438511858	0.0174480476889242	0.0268461419146676	0.0362379697265578	0.0215944909843027	17.5551658838297	-0.0474674595937465	1.33248206026215	0.184583122016124	0.229545835962699	0.164778288278585	0.171822438442814	0.216298550068812	0.152232012346586	0.196629506673147	0.245271861106129	0.179884099255381	0.00249876523474491	0.0024817566804528	0.00253843376751254
109	0.454198798779319	0.13	0.0216777413448113	0.0128127274089119	0.0305427552807107	0.154497714709636	0.450119688480285	0.285716652166315	0.614522724794256	16.1	11.95	22.12	0.0172139673349543	0.0271189850348979	0.0370240027348414	0.0170248099211972	0.0268209853365655	0.0366171607519339	0.0173504608945525	0.0273440168031345	0.0373583138290485	0.0216777413448113	18.0382383762388	0.0115835924386474	1.40792012816079	0.184583122016124	0.229545835962699	0.164778288278585	0.171822438442814	0.216298550068812	0.152232012346586	0.196629506673147	0.245271861106129	0.179884099255381	0.00249876523474491	0.0024817566804528	0.00253843376751254
109	0.454198798779319	0.13	0.0218705415739946	0.0128950017965678	0.0308460813514214	0.140650938771901	0.40507252670096	0.248746339223237	0.561398714178683	14.55	10.88	19.47	0.0165379227350705	0.0269312833692327	0.0373246440033948	0.0164078183960696	0.0267194141473642	0.0370310098986588	0.016775802610295	0.027286965202356	0.0379108866987708	0.0218705415739946	16.3091114106151	0.00829400695402381	1.35289947853639	0.184583122016124	0.229545835962699	0.164778288278585	0.171822438442814	0.216298550068812	0.152232012346586	0.196629506673147	0.245271861106129	0.179884099255381	0.00249876523474491	0.0024817566804528	0.00253843376751254
109	0.454198798779319	0.13	0.0218942932181496	0.0132036394472551	0.0305849469890442	0.158642498021578	0.443104281692187	0.283783685094127	0.602424878290247	15.98	11.5	21.29	0.0172247013743775	0.0268949179630409	0.0365651345517043	0.0170392825689463	0.0266054021419831	0.0361715217150199	0.0173681311224054	0.0271268516676941	0.0369152951512985	0.0218942932181496	17.3998970189423	-0.0252238204205555	1.3510513054812	0.184583122016124	0.229545835962699	0.164778288278585	0.171822438442814	0.216298550068812	0.152232012346586	0.196629506673147	0.245271861106129	0.179884099255381	0.00249876523474491	0.0024817566804528	0.00253843376751254
109	0.454198798779319	0.13	0.0219130588499144	0.0131339567266745	0.0306921609731543	0.177494242919539	0.489842441177891	0.325208562521419	0.654476319834362	16.46	12.75	21.32	0.0191767588015069	0.0288848186295558	0.0385928784576047	0.0189537703608757	0.0285489443178023	0.0381441182747288	0.0194514259729129	0.0293014256518925	0.0391280778065263	0.0219130588499144	17.9649361355855	0.0780003228544178	1.47522207280579	0.184583122016124	0.229545835962699	0.164778288278585	0.171822438442814	0.216298550068812	0.152232012346586	0.196629506673147	0.245271861106129	0.179884099255381	0.00249876523474491	0.0024817566804528	0.00253843376751254
109	0.454198798779319	0.13	0.0219888156708458	0.0132886011952879	0.0306890301464036	0.13917383638776	0.419930082383111	0.25687235750456	0.582987807261663	15.87	12.03	20.96	0.0156926280281315	0.025654012150933	0.0356153962737345	0.015526795467934	0.0253829122110949	0.0352390289542559	0.0159285790962813	0.0260025492831175	0.0360545731715435	0.0219888156708458	17.5478922972796	0.00639002378700177	1.39495540952039	0.184583122016124	0.229545835962699	0.164778288278585	0.171822438442814	0.216298550068812	0.152232012346586	0.196629506673147	0.245271861106129	0.179884099255381	0.00249876523474491	0.0024817566804528	0.00253843376751254
109	0.454198798779319	0.13	0.0220583844743134	0.0130096543846589	0.031107114563968	0.125269024484128	0.410947055535854	0.241401371131887	0.58049273993982	15.53	11.92	21.66	0.0150621478265242	0.0256408870849959	0.0362196263434675	0.0149127938835317	0.0253866359893303	0.0358604780951289	0.0152341002758193	0.025906593809648	0.0366045368778034	0.0220583844743134	17.659941951569	0.00397698012596761	1.39066360800532	0.184583122016124	0.229545835962699	0.164778288278585	0.171822438442814	0.216298550068812	0.152232012346586	0.196629506673147	0.245271861106129	0.179884099255381	0.00249876523474491	0.0024817566804528	0.00253843376751254
109	0.454198798779319	0.13	0.022064635654493	0.0131796382683656	0.0309496330406204	0.145846102928303	0.434072299503231	0.270063110012973	0.598081488993488	15.52	12.33	20.17	0.0168676298577329	0.0271113328997942	0.0373550359418555	0.0167009086255037	0.0268433619479442	0.0369858152703848	0.0171599967011915	0.0275962237713329	0.038039072019376	0.022064635654493	17.1567954226233	-0.0174872031310081	1.35784287989991	0.184583122016124	0.229545835962699	0.164778288278585	0.171822438442814	0.216298550068812	0.152232012346586	0.196629506673147	0.245271861106129	0.179884099255381	0.00249876523474491	0.0024817566804528	0.00253843376751254
109	0.454198798779319	0.13	0.0221595273307503	0.0132325995626118	0.0310864550988888	0.136420333212437	0.414280776134522	0.25154168213795	0.577019870131093	14.63	11.34	22.33	0.0166358893832674	0.0273987559708231	0.0381616225583789	0.0165020995263665	0.0271784085306505	0.0378547175349345	0.016764272215994	0.0276317124290337	0.0384383586576265	0.0221595273307503	17.5842395251084	0.0282253005742419	1.40509757848307	0.184583122016124	0.229545835962699	0.164778288278585	0.171822438442814	0.216298550068812	0.152232012346586	0.196629506673147	0.245271861106129	0.179884099255381	0.00249876523474491	0.0024817566804528	0.00253843376751254
109	0.454198798779319	0.13	0.0221984697634808	0.013100918635461	0.0312960208915007	0.135475667000328	0.429913303266976	0.260352952038613	0.599473654495339	15.22	12.27	20.46	0.0165653536816289	0.0273538896536062	0.0381424256255835	0.0164113057054859	0.0270995146839097	0.0377877236623334	0.0168494831021086	0.0278137380063545	0.0387893907054975	0.0221984697634808	17.3376110963273	0.017016301080952	1.40211078210037	0.184583122016124	0.229545835962699	0.164778288278585	0.171822438442814	0.216298550068812	0.152232012346586	0.196629506673147	0.245271861106129	0.179884099255381	0.00249876523474491	0.0024817566804528	0.00253843376751254
109	0.454198798779319	0.13	0.0222341249974304	0.0133345444986834	0.0311337054961775	0.149363240853872	0.437568912703732	0.274533431260569	0.600604394146896	15.37	11.94	21.58	0.0173030849646253	0.0275787616816883	0.0378544383987513	0.0171369865896156	0.027314023485611	0.0374910603816064	0.0175093973691546	0.0278862892240512	0.0382414698345886	0.0222341249974304	17.4110423012108	0.00360141116560904	1.38524811138261	0.184583122016124	0.229545835962699	0.164778288278585	0.171822438442814	0.216298550068812	0.152232012346586	0.196629506673147	0.245271861106129	0.179884099255381	0.00249876523474491	0.0024817566804528	0.00253843376751254
109	0.454198798779319	0.13	0.0222514821163272	0.0133924503443242	0.0311105138883302	0.17910673186001	0.48006553359686	0.319603097691397	0.640527969502324	15.98	11.97	20.69	0.0194000462900313	0.0291401855654742	0.0388803248409171	0.0191912478071651	0.0288265560799797	0.0384618643527943	0.0196320374685962	0.0295143407982734	0.0394654518036305	0.0222514821163272	17.1498060258332	-0.054851769009056	1.31779055988027	0.184583122016124	0.229545835962699	0.164778288278585	0.171822438442814	0.216298550068812	0.152232012346586	0.196629506673147	0.245271861106129	0.179884099255381	0.00249876523474491	0.0024817566804528	0.00253843376751254
109	0.454198798779319	0.13	0.0223341170789522	0.0133055133148274	0.0313627208430771	0.144474505632622	0.435820061577963	0.27023789964627	0.601402223509656	14.93	11.97	20.1	0.0175186789180164	0.0282528532630262	0.038987027608036	0.0173662967774028	0.0280071024116744	0.038647908045946	0.0178292159883635	0.0287341929099007	0.0397466951066692	0.0223341170789522	17.1750835674533	0.0162108324528624	1.39056207240431	0.184583122016124	0.229545835962699	0.164778288278585	0.171822438442814	0.216298550068812	0.152232012346586	0.196629506673147	0.245271861106129	0.179884099255381	0.00249876523474491	0.0024817566804528	0.00253843376751254
109	0.454198798779319	0.13	0.0223393837492928	0.0134457066780062	0.0312330608205793	0.154574648445889	0.459574884056116	0.291767816739602	0.627381951372629	15.73	11.94	21.76	0.0179831485909507	0.0283259597340241	0.0386687708770975	0.0177980005910573	0.0280343258878547	0.038270651184652	0.0181574652165353	0.0286191740172606	0.039095534428475	0.0223393837492928	17.8929785155712	0.028294169634731	1.42469221367606	0.184583122016124	0.229545835962699	0.164778288278585	0.171822438442814	0.216298550068812	0.152232012346586	0.196629506673147	0.245271861106129	0.179884099255381	0.00249876523474491	0.0024817566804528	0.00253843376751254
109	0.454198798779319	0.13	0.0223912822014696	0.0134615246849447	0.0313210397179945	0.151641779647569	0.40296985941576	0.254157766318684	0.551781952512837	16.5	11.33	20.88	0.0149587087793658	0.0237171929119964	0.032475677044627	0.014783935197629	0.0234400875270926	0.0320962398565561	0.0150933266256726	0.0239433099666575	0.0327452540268807	0.0223912822014696	17.0767739393737	0.0124259937357806	1.38876383190884	0.184583122016124	0.229545835962699	0.164778288278585	0.171822438442814	0.216298550068812	0.152232012346586	0.196629506673147	0.245271861106129	0.179884099255381	0.00249876523474491	0.0024817566804528	0.00253843376751254
109	0.454198798779319	0.13	0.0224289454011737	0.0132794887792618	0.0315784020230855	0.148894101192914	0.453047433119973	0.283932409853059	0.622162456386887	15.48	12.09	20.01	0.0177780991056549	0.0283670404859302	0.0389559818662054	0.0176037637297318	0.0280888679637977	0.0385739721978636	0.0180814720950182	0.0288083562245754	0.0396696198734515	0.0224289454011737	17.2200263146997	0.0578127086714292	1.43745829804928	0.184583122016124	0.229545835962699	0.164778288278585	0.171822438442814	0.216298550068812	0.152232012346586	0.196629506673147	0.245271861106129	0.179884099255381	0.00249876523474491	0.0024817566804528	0.00253843376751254
109	0.454198798779319	0.13	0.0224683949309022	0.0132539683308816	0.0316828215309228	0.116510922421979	0.378824794794259	0.215954782081473	0.541694807507045	16.37	12.17	21.16	0.0128019584601359	0.0224570127129482	0.0321120669657605	0.0126550974988108	0.0221993913118335	0.0317436851248562	0.012970947977688	0.022712822996337	0.0325047527507026	0.0224683949309022	17.5393985712769	-0.0130577835985831	1.37702383180896	0.184583122016124	0.229545835962699	0.164778288278585	0.171822438442814	0.216298550068812	0.152232012346586	0.196629506673147	0.245271861106129	0.179884099255381	0.00249876523474491	0.0024817566804528	0.00253843376751254
109	0.454198798779319	0.13	0.0224774624382248	0.0134588770242402	0.0314960478522094	0.139483726923834	0.449294926469743	0.275060187785584	0.623529665153902	17.14	11.51	22.55	0.0155951016571334	0.0254736976250154	0.0353522935928973	0.015396103778665	0.0251486460866816	0.0349011883946982	0.0156264566019786	0.0255517051526695	0.0354799168066507	0.0224774624382248	18.2801630460539	0.000809991593442982	1.40110173258337	0.184583122016124	0.229545835962699	0.164778288278585	0.171822438442814	0.216298550068812	0.152232012346586	0.196629506673147	0.245271861106129	0.179884099255381	0.00249876523474491	0.0024817566804528	0.00253843376751254
109	0.454198798779319	0.13	0.0225522100769031	0.0133836031787528	0.0317208169750533	0.143989143996645	0.419321002710597	0.259693823781572	0.578948181639621	15.62	11.15	20.13	0.0161201583896152	0.0260288091621019	0.0359374599345887	0.0159577260572538	0.0257665338122821	0.0355753415673103	0.0163052736638519	0.0263020944108454	0.0363040452325494	0.0225522100769031	16.6661988303366	0.0128154881115297	1.37866196522348	0.184583122016124	0.229545835962699	0.164778288278585	0.171822438442814	0.216298550068812	0.152232012346586	0.196629506673147	0.245271861106129	0.179884099255381	0.00249876523474491	0.0024817566804528	0.00253843376751254
109	0.454198798779319	0.13	0.0226548055796341	0.0133244160133481	0.0319851951459201	0.164538647169013	0.466256086066492	0.30222007621864	0.630292095914345	15.35	11.34	20.75	0.0190699166562725	0.0294204965236504	0.0397710763910282	0.018887546792467	0.0291391417573544	0.0393907367222418	0.019273548113689	0.0297524277542726	0.0402383847120647	0.0226548055796341	17.3161417523125	-0.0394686031119178	1.33407300271885	0.184583122016124	0.229545835962699	0.164778288278585	0.171822438442814	0.216298550068812	0.152232012346586	0.196629506673147	0.245271861106129	0.179884099255381	0.00249876523474491	0.0024817566804528	0.00253843376751254
109	0.454198798779319	0.13	0.0226610448364859	0.0135845098411937	0.0317375798317782	0.156838485939106	0.445602898028655	0.284292435986478	0.606913360070831	14.93	10.98	19.98	0.0184340299115047	0.0288936887202447	0.0393533475289848	0.0182738235230252	0.0286425795736315	0.0390113356242378	0.018667347130572	0.0292557710532499	0.0398399708225158	0.0226610448364859	16.740953274668	-0.0226797743602976	1.33069285425811	0.184583122016124	0.229545835962699	0.164778288278585	0.171822438442814	0.216298550068812	0.152232012346586	0.196629506673147	0.245271861106129	0.179884099255381	0.00249876523474491	0.0024817566804528	0.00253843376751254
109	0.454198798779319	0.13	0.022671122996053	0.0136642053048549	0.0316780406872511	0.171473738860165	0.44846769966101	0.294556238553476	0.602379160768545	16.38	11.76	21.23	0.0174522598144311	0.0265714107815213	0.0356905617486116	0.017251778141255	0.0262661734684872	0.0352805687957195	0.0176203016034154	0.0268703486036915	0.0361035269485215	0.022671122996053	17.3191494049517	-0.0994506419027319	1.281315676684	0.184583122016124	0.229545835962699	0.164778288278585	0.171822438442814	0.216298550068812	0.152232012346586	0.196629506673147	0.245271861106129	0.179884099255381	0.00249876523474491	0.0024817566804528	0.00253843376751254
109	0.454198798779319	0.13	0.0227277073356455	0.0133401746215377	0.0321152400497533	0.145894293184179	0.484779810997673	0.301646795661603	0.667912826333743	15.8	11.85	21.72	0.0185126597734836	0.0297518947163674	0.0409911296592512	0.0183196247632862	0.0294416660744414	0.0405637073855966	0.0186976105133538	0.0300505115745423	0.0413998654430635	0.0227277073356455	17.6447373740791	-0.0148007349431691	1.374361014336	0.184583122016124	0.229545835962699	0.164778288278585	0.171822438442814	0.216298550068812	0.152232012346586	0.196629506673147	0.245271861106129	0.179884099255381	0.00249876523474491	0.0024817566804528	0.00253843376751254
109	0.454198798779319	0.13	0.0227591792579432	0.0135590817593038	0.0319592767565827	0.124384441739821	0.382475779983374	0.224036410778418	0.54091514918833	15.1	11.35	19.95	0.0143680109401388	0.0245291208337312	0.0346902307273236	0.0142380367407085	0.0243072284050312	0.034376420069354	0.0145915938236612	0.0248727419347392	0.035151795048205	0.0227591792579432	16.6495457040969	0.03123511719035	1.39231406084629	0.184583122016124	0.229545835962699	0.164778288278585	0.171822438442814	0.216298550068812	0.152232012346586	0.196629506673147	0.245271861106129	0.179884099255381	0.00249876523474491	0.0024817566804528	0.00253843376751254
109	0.454198798779319	0.13	0.0227878048550406	0.0136514635152431	0.031924146194838	0.158729504883323	0.436311509959646	0.279484403534675	0.593138616384616	15.49	11.49	21.88	0.017489462669195	0.027303326300398	0.037117189931601	0.0173176406080961	0.0270350897119719	0.0367525388158477	0.0176431883414334	0.027556029868447	0.0374381037285621	0.0227878048550406	17.2790730307912	0.0194730028235571	1.39856200251679	0.184583122016124	0.229545835962699	0.164778288278585	0.171822438442814	0.216298550068812	0.152232012346586	0.196629506673147	0.245271861106129	0.179884099255381	0.00249876523474491	0.0024817566804528	0.00253843376751254
109	0.454198798779319	0.13	0.0227983745399409	0.0137028954925456	0.0318938535873362	0.127894583422531	0.379149710569868	0.224569246620536	0.533730174519199	16.3	11.59	21.12	0.0133693039052724	0.0225719584604114	0.0317746130155504	0.013217618738773	0.0223158620098001	0.0314141052808272	0.0135204060169833	0.0227940755192497	0.0321100009482886	0.0227983745399409	17.2585036686331	0.0277563087559232	1.399859030055	0.184583122016124	0.229545835962699	0.164778288278585	0.171822438442814	0.216298550068812	0.152232012346586	0.196629506673147	0.245271861106129	0.179884099255381	0.00249876523474491	0.0024817566804528	0.00253843376751254
109	0.454198798779319	0.13	0.0228877441621462	0.0136453908963625	0.03213009742793	0.133056192369614	0.44713426487372	0.268936873364249	0.625331656383191	15.9	11.51	20.48	0.0164047998906784	0.0272746092707943	0.0381444186509102	0.0162306835054626	0.026985123485777	0.0377395634660914	0.0165942886653716	0.0276043833949942	0.0385810632376663	0.0228877441621462	17.4256510880771	0.000723596993679813	1.38324984989137	0.184583122016124	0.229545835962699	0.164778288278585	0.171822438442814	0.216298550068812	0.152232012346586	0.196629506673147	0.245271861106129	0.179884099255381	0.00249876523474491	0.0024817566804528	0.00253843376751254
109	0.454198798779319	0.13	0.0231278920035041	0.0137704867268493	0.0324852972801588	0.161360597963894	0.467481692077236	0.301087197404069	0.633876186750404	16.59	11.81	22.35	0.01762038735356	0.027358215713317	0.037096044073074	0.0174115837702887	0.0270340177624873	0.0366564517546859	0.0177244405673151	0.0275555180911154	0.0373676883468139	0.0231278920035041	17.8332158459422	-0.0646239565851576	1.32534528207882	0.184583122016124	0.229545835962699	0.164778288278585	0.171822438442814	0.216298550068812	0.152232012346586	0.196629506673147	0.245271861106129	0.179884099255381	0.00249876523474491	0.0024817566804528	0.00253843376751254
109	0.454198798779319	0.13	0.0231706950237883	0.0138404304416776	0.0325009596058989	0.150778137404207	0.463231971523097	0.291589253280856	0.634874689765338	16.73	11.44	23.45	0.0169246799038666	0.0268873175230296	0.0368499551421925	0.016720071119544	0.026562266687012	0.03640446225448	0.01691924402833	0.0268851366219262	0.0368115360051888	0.0231706950237883	18.0298140679337	-0.101719572453127	1.29293896731711	0.184583122016124	0.229545835962699	0.164778288278585	0.171822438442814	0.216298550068812	0.152232012346586	0.196629506673147	0.245271861106129	0.179884099255381	0.00249876523474491	0.0024817566804528	0.00253843376751254
109	0.454198798779319	0.13	0.023350333418208	0.0138209361217564	0.0328797307146597	0.175702825233919	0.474351102816648	0.313938712844625	0.634763492788671	16.13	11.5	21.53	0.0188807262398194	0.0285281583551313	0.0381755904704432	0.0186722449664416	0.0282131499859905	0.0377540550055393	0.0190406975224772	0.0287574632436212	0.0385141052298425	0.023350333418208	17.2809782158861	0.0176516617737753	1.39644081145321	0.184583122016124	0.229545835962699	0.164778288278585	0.171822438442814	0.216298550068812	0.152232012346586	0.196629506673147	0.245271861106129	0.179884099255381	0.00249876523474491	0.0024817566804528	0.00253843376751254
109	0.454198798779319	0.13	0.0237521079958726	0.0142424579051638	0.0332617580865815	0.131185893919885	0.416347146263443	0.249060638101117	0.583633654425769	16.98	12.76	21.33	0.0142530641219115	0.0238264168031982	0.0333997694844849	0.0140749574456903	0.0235286812519665	0.0329824050582427	0.0144359464016716	0.0241926705081301	0.0338499685844005	0.0237521079958726	17.6877639646518	-0.0134450308265238	1.37927454787494	0.184583122016124	0.229545835962699	0.164778288278585	0.171822438442814	0.216298550068812	0.152232012346586	0.196629506673147	0.245271861106129	0.179884099255381	0.00249876523474491	0.0024817566804528	0.00253843376751254
109	0.454198798779319	0.13	0.0237828868878292	0.0140607750476529	0.0335049987280056	0.158213396920015	0.435449173404927	0.278628862941573	0.592269483868281	15.97	11.68	21.59	0.0169230679532695	0.0264478556669554	0.0359726433806413	0.0167412374328811	0.0261636857178446	0.0355861340028081	0.0170868397613483	0.0266834588908982	0.036276732267244	0.0237828868878292	16.8013827079987	0.0231131400874605	1.38867749425932	0.184583122016124	0.229545835962699	0.164778288278585	0.171822438442814	0.216298550068812	0.152232012346586	0.196629506673147	0.245271861106129	0.179884099255381	0.00249876523474491	0.0024817566804528	0.00253843376751254
109	0.454198798779319	0.13	0.0239642651935315	0.0143803746995775	0.0335481556874856	0.140866183462683	0.453346047992354	0.278545685699449	0.628146410285259	15.95	12.17	20.85	0.0169417782772572	0.0275735314609918	0.0382052846447263	0.0167604688525032	0.0272784419464311	0.037796415040359	0.0171898818845279	0.0279611098937312	0.0387802557919715	0.0239642651935315	17.3806857818224	-0.0898169083793731	1.29352290685661	0.184583122016124	0.229545835962699	0.164778288278585	0.171822438442814	0.216298550068812	0.152232012346586	0.196629506673147	0.245271861106129	0.179884099255381	0.00249876523474491	0.0024817566804528	0.00253843376751254
109	0.454198798779319	0.13	0.0242113396226036	0.0143056335389494	0.0341170457062578	0.159444468984388	0.480666402826765	0.308357504911743	0.652975300741786	15.33	11.62	22.23	0.0194851926361476	0.0303734376612118	0.0412616826862761	0.0192997370830709	0.0300843503123986	0.0408689635417262	0.0196264998836101	0.030637907129615	0.041580526356745	0.0242113396226036	17.3365525119285	-0.015207604712312	1.36585285642627	0.184583122016124	0.229545835962699	0.164778288278585	0.171822438442814	0.216298550068812	0.152232012346586	0.196629506673147	0.245271861106129	0.179884099255381	0.00249876523474491	0.0024817566804528	0.00253843376751254
109	0.454198798779319	0.13	0.0243788669420762	0.014728024485346	0.0340297093988063	0.153120563209815	0.450867243672992	0.285317626543441	0.616416860802543	16.06	11.75	21.31	0.0172328200274376	0.027231805341338	0.0372307906552383	0.0170447494950077	0.0269346107950351	0.0368244720950625	0.0174305148943714	0.0275259603083391	0.0376153961997264	0.0243788669420762	17.5448428123026	0.0739357549700924	1.45858892523817	0.184583122016124	0.229545835962699	0.164778288278585	0.171822438442814	0.216298550068812	0.152232012346586	0.196629506673147	0.245271861106129	0.179884099255381	0.00249876523474491	0.0024817566804528	0.00253843376751254
109	0.454198798779319	0.13	0.0243887248901125	0.0144150839121325	0.0343623658680925	0.143391688199966	0.452509358301281	0.279829302673671	0.625189413928891	16.31	12.38	20.28	0.0166492551598773	0.0269233554049064	0.0371974556499354	0.0164600637792953	0.0266174157859841	0.0367747677926728	0.0169211879416252	0.0272893982684895	0.037834695660786	0.0243887248901125	17.4683234623412	-0.00470359114993501	1.37769633054699	0.184583122016124	0.229545835962699	0.164778288278585	0.171822438442814	0.216298550068812	0.152232012346586	0.196629506673147	0.245271861106129	0.179884099255381	0.00249876523474491	0.0024817566804528	0.00253843376751254
109	0.454198798779319	0.13	0.0245265813747047	0.0146838039997859	0.0343693587496234	0.140447907321968	0.433378399552833	0.265987752686182	0.600769046419483	15.71	11.28	21.31	0.016409381003783	0.0267360854221826	0.0370627898405823	0.0162409044510183	0.0264615836901969	0.0366822629293755	0.0165454658628442	0.026928263474377	0.0373797337026367	0.0245265813747047	17.0869492177048	0.00454698044957886	1.3782493894543	0.184583122016124	0.229545835962699	0.164778288278585	0.171822438442814	0.216298550068812	0.152232012346586	0.196629506673147	0.245271861106129	0.179884099255381	0.00249876523474491	0.0024817566804528	0.00253843376751254
109	0.454198798779319	0.13	0.0246196358417086	0.0148537830658605	0.0343854886175566	0.13508868038578	0.45210005959312	0.27349393933685	0.63070617984939	15.02	11.17	20.61	0.0176312199162768	0.0291453463070366	0.0406594726977964	0.0174746766590422	0.0288865719587045	0.0402984672583668	0.0178288272249008	0.0294912621196608	0.0411253751703046	0.0246196358417086	16.9808964596118	0.0221044809153953	1.39054075134704	0.184583122016124	0.229545835962699	0.164778288278585	0.171822438442814	0.216298550068812	0.152232012346586	0.196629506673147	0.245271861106129	0.179884099255381	0.00249876523474491	0.0024817566804528	0.00253843376751254
109	0.454198798779319	0.13	0.0246430176006199	0.0148195471705861	0.0344664880306537	0.161985462014833	0.454327314366755	0.292987309351895	0.615667319381616	14.87	10.52	20.97	0.0190642776866579	0.0295624479465712	0.0400606182064845	0.0189007605995398	0.0293088865236967	0.0397170124478535	0.0191884720591268	0.0297616482906984	0.040332523315226	0.0246430176006199	16.4178373001467	-0.000312510232043813	1.35455367824743	0.184583122016124	0.229545835962699	0.164778288278585	0.171822438442814	0.216298550068812	0.152232012346586	0.196629506673147	0.245271861106129	0.179884099255381	0.00249876523474491	0.0024817566804528	0.00253843376751254
109	0.454198798779319	0.13	0.0247413775158676	0.0148953069175631	0.0345874481141721	0.148462782952304	0.462893832916514	0.289808656668144	0.635979009164883	16.62	12.74	22.65	0.0169306056023372	0.0270422319711373	0.0371538583399374	0.0167291094647659	0.0267203943817756	0.0367116792987852	0.0171255039881248	0.027309574512293	0.0375283326735351	0.0247413775158676	17.834454252479	-0.00762386943592713	1.39373388962424	0.184583122016124	0.229545835962699	0.164778288278585	0.171822438442814	0.216298550068812	0.152232012346586	0.196629506673147	0.245271861106129	0.179884099255381	0.00249876523474491	0.0024817566804528	0.00253843376751254
109	0.454198798779319	0.13	0.024746075534454	0.0148490172111419	0.0346431338577662	0.14479411408634	0.465643056816474	0.288958545470379	0.642327568162569	16.24	11.98	22.28	0.0172692523986175	0.0278285851098036	0.0383879178209897	0.0170753081123569	0.0275160530469104	0.0379567979814639	0.0174221311393537	0.0280807510706554	0.0387401974236128	0.024746075534454	18.0300224191886	0.000122701985909218	1.39844578377265	0.184583122016124	0.229545835962699	0.164778288278585	0.171822438442814	0.216298550068812	0.152232012346586	0.196629506673147	0.245271861106129	0.179884099255381	0.00249876523474491	0.0024817566804528	0.00253843376751254
109	0.454198798779319	0.13	0.0248164240838884	0.0150067301950571	0.0346261179727197	0.169593416407242	0.498052529251772	0.325983975364552	0.670121083138992	15.38	11.7	19.27	0.0205296278795625	0.031366060489873	0.0422024931001834	0.0203320449159764	0.0310641846242232	0.04179632433247	0.0208765854275725	0.0318654436108773	0.0429671811304499	0.0248164240838884	16.7473352556906	-0.0249425820086146	1.34022281900704	0.184583122016124	0.229545835962699	0.164778288278585	0.171822438442814	0.216298550068812	0.152232012346586	0.196629506673147	0.245271861106129	0.179884099255381	0.00249876523474491	0.0024817566804528	0.00253843376751254
109	0.454198798779319	0.13	0.0249536497310628	0.0147037931009333	0.0352035063611923	0.151537344855083	0.468171331064745	0.295210881138237	0.641131780991253	15.25	11.2	20.22	0.0187499572357642	0.0297353281919315	0.0407206991480988	0.0185745354670391	0.02945712895129	0.040339722435541	0.0189654691846269	0.0301123005139591	0.0412201957049549	0.0249536497310628	16.4931511894777	-0.0430767764521915	1.31410041963173	0.184583122016124	0.229545835962699	0.164778288278585	0.171822438442814	0.216298550068812	0.152232012346586	0.196629506673147	0.245271861106129	0.179884099255381	0.00249876523474491	0.0024817566804528	0.00253843376751254
109	0.454198798779319	0.13	0.0249630303261914	0.0147544354629548	0.035171625189428	0.142631452313814	0.451297108055447	0.278544690537105	0.624049525573789	15.24	12.28	20.76	0.0177049573658749	0.0286855083902593	0.0396660594146438	0.0175397430393845	0.0284178287313483	0.0392959144233121	0.0179976749070834	0.0291368253799784	0.0403770648940507	0.0249630303261914	17.1812172566897	0.0235987020212735	1.40044189045765	0.184583122016124	0.229545835962699	0.164778288278585	0.171822438442814	0.216298550068812	0.152232012346586	0.196629506673147	0.245271861106129	0.179884099255381	0.00249876523474491	0.0024817566804528	0.00253843376751254
109	0.454198798779319	0.13	0.0249660510569174	0.0148302665982758	0.035101835515559	0.15410951259822	0.486251081452523	0.308386944716905	0.664115218188141	16.04	12.38	19.88	0.0186490194931901	0.0294049603977796	0.0401609013023692	0.0184461832749299	0.0290851370972917	0.0397240909196535	0.0189901227420336	0.0299455668979144	0.0408658024703981	0.0249660510569174	17.2259481193948	0.0347935802126995	1.42063815059799	0.184583122016124	0.229545835962699	0.164778288278585	0.171822438442814	0.216298550068812	0.152232012346586	0.196629506673147	0.245271861106129	0.179884099255381	0.00249876523474491	0.0024817566804528	0.00253843376751254
109	0.454198798779319	0.13	0.0250179540407428	0.0149141116047428	0.0351217964767428	0.150250953121799	0.451297513200204	0.283731812398484	0.618863214001924	15.6	11.69	20.96	0.0176288336552969	0.0280400309080676	0.0384512281608384	0.0174517135664273	0.0277583076322427	0.0380649016980582	0.0178685434434125	0.028339582215108	0.0389158009180394	0.0250179540407428	16.9342452156628	-0.0132621523777373	1.35631225115592	0.184583122016124	0.229545835962699	0.164778288278585	0.171822438442814	0.216298550068812	0.152232012346586	0.196629506673147	0.245271861106129	0.179884099255381	0.00249876523474491	0.0024817566804528	0.00253843376751254
109	0.454198798779319	0.13	0.0250895021269242	0.0150449779798482	0.0351340262740003	0.171002350814594	0.509288088714553	0.334212905455983	0.684363271973123	16.16	11.88	21.25	0.0200649017474391	0.0305757656104169	0.0410866294733947	0.0198422910720628	0.0302365418295902	0.0406307925871176	0.0202924535206875	0.0309289425092614	0.0415368395482886	0.0250895021269242	17.4611824508992	-0.00621094729244423	1.3787273082234	0.184583122016124	0.229545835962699	0.164778288278585	0.171822438442814	0.216298550068812	0.152232012346586	0.196629506673147	0.245271861106129	0.179884099255381	0.00249876523474491	0.0024817566804528	0.00253843376751254
109	0.454198798779319	0.13	0.0251140343991083	0.0148685068474061	0.0353595619508105	0.126698148923222	0.434405333435737	0.256340701778986	0.612469965092488	16.52	12	21.09	0.0150610663941617	0.0255230929908843	0.0359851195876069	0.0148843310815025	0.025223590173373	0.0355628492652436	0.0152577055697563	0.0258284362783247	0.0363858320217304	0.0251140343991083	17.2699938972433	-0.0178512058851285	1.36832577833699	0.184583122016124	0.229545835962699	0.164778288278585	0.171822438442814	0.216298550068812	0.152232012346586	0.196629506673147	0.245271861106129	0.179884099255381	0.00249876523474491	0.0024817566804528	0.00253843376751254
109	0.454198798779319	0.13	0.0251440443798464	0.0151306954946441	0.0351573932650487	0.156486147490819	0.457550027387629	0.291693637773671	0.623406417001586	15.47	11.92	20.62	0.0182766034340161	0.0286686417489689	0.0390606800639217	0.0180977728282732	0.028388128436509	0.0386784840447447	0.0185179387937523	0.0290724624169342	0.0396348128815519	0.0251440443798464	17.0040617142741	0.00678159822729186	1.37651518184106	0.184583122016124	0.229545835962699	0.164778288278585	0.171822438442814	0.216298550068812	0.152232012346586	0.196629506673147	0.245271861106129	0.179884099255381	0.00249876523474491	0.0024817566804528	0.00253843376751254
109	0.454198798779319	0.13	0.0252165433227598	0.0148841606857808	0.0355489259597388	0.162164448753238	0.452421574111913	0.291864170991114	0.612978977232711	15.89	10.85	20.85	0.0178080800289661	0.0276044831787902	0.0374008863286143	0.0176192142555434	0.0273117204521506	0.0370042266487578	0.0179288225025022	0.0277780320012319	0.0376277465939722	0.0252165433227598	16.4834111493305	0.0718545547189718	1.42767978358625	0.184583122016124	0.229545835962699	0.164778288278585	0.171822438442814	0.216298550068812	0.152232012346586	0.196629506673147	0.245271861106129	0.179884099255381	0.00249876523474491	0.0024817566804528	0.00253843376751254
109	0.454198798779319	0.13	0.02527690000123	0.0149617234929051	0.0355920765095549	0.174606963297339	0.484585355751226	0.320089345911302	0.649081365591151	14.86	11.1	20.47	0.0208532656907032	0.0315698954132152	0.0422865251357272	0.0206752365335042	0.0313003759069355	0.0419255152803669	0.0211111875824198	0.0319267873685774	0.0427410641333942	0.02527690000123	16.46155529477	0.0230453294567562	1.37966483067767	0.184583122016124	0.229545835962699	0.164778288278585	0.171822438442814	0.216298550068812	0.152232012346586	0.196629506673147	0.245271861106129	0.179884099255381	0.00249876523474491	0.0024817566804528	0.00253843376751254
109	0.454198798779319	0.13	0.0252974115920438	0.0152812474922439	0.0353135756918437	0.135327328628293	0.451674833926355	0.273418706585653	0.629930961267057	15.59	11.7	20.69	0.0170016544424269	0.0280859328999524	0.0391702113574779	0.0168312585101486	0.0278044468400752	0.0387776351700019	0.0172401203811429	0.0284673409534723	0.0397020272471082	0.0252974115920438	16.9037814945496	-0.0307619848195217	1.34082869282545	0.184583122016124	0.229545835962699	0.164778288278585	0.171822438442814	0.216298550068812	0.152232012346586	0.196629506673147	0.245271861106129	0.179884099255381	0.00249876523474491	0.0024817566804528	0.00253843376751254
109	0.454198798779319	0.13	0.0253188786083251	0.0151244548476821	0.0355133023689681	0.155457202746976	0.493270940541157	0.313766002802618	0.672775878279695	16.44	13.03	20.52	0.0185253038973569	0.029123595276855	0.039721886656353	0.0183105767072391	0.0287860230667268	0.0392614694262144	0.0188740377368362	0.0296390851569656	0.0404797285287714	0.0253188786083251	17.3541365050718	0.0229932436131605	1.41295577096041	0.184583122016124	0.229545835962699	0.164778288278585	0.171822438442814	0.216298550068812	0.152232012346586	0.196629506673147	0.245271861106129	0.179884099255381	0.00249876523474491	0.0024817566804528	0.00253843376751254
109	0.454198798779319	0.13	0.0254037790446568	0.0152734944095765	0.0355340636797371	0.149461195924053	0.447545403736607	0.280856994320439	0.614233813152775	15.43	11.24	18.97	0.017632180330253	0.028096865751032	0.038561551171811	0.0174607408922535	0.0278236771388648	0.0381866133854761	0.0179120108295321	0.0285573098994237	0.0391731645402617	0.0254037790446568	16.4434522897333	0.0267438405281683	1.38459113976896	0.184583122016124	0.229545835962699	0.164778288278585	0.171822438442814	0.216298550068812	0.152232012346586	0.196629506673147	0.245271861106129	0.179884099255381	0.00249876523474491	0.0024817566804528	0.00253843376751254
109	0.454198798779319	0.13	0.0254509081334743	0.0153015364601961	0.0356002798067524	0.148964053598279	0.497514041528502	0.31185161792788	0.683176465129123	16.62	12.63	21.46	0.0182190786069027	0.029065898361771	0.0399127181166393	0.0180022690848461	0.0287200102042012	0.0394377513235563	0.018473540464145	0.0294242445398592	0.040426607919187	0.0254509081334743	17.7296238298153	0.00435269841690303	1.4031136832129	0.184583122016124	0.229545835962699	0.164778288278585	0.171822438442814	0.216298550068812	0.152232012346586	0.196629506673147	0.245271861106129	0.179884099255381	0.00249876523474491	0.0024817566804528	0.00253843376751254
109	0.454198798779319	0.13	0.0255251675274617	0.0153358919826397	0.0357144430722836	0.15929250586579	0.467772725749841	0.299990811609901	0.635554639889781	15.76	12.14	20.2	0.0184542661928161	0.0287755559992019	0.0390968458055877	0.0182631696202394	0.0284775809907143	0.0386919923611893	0.018760160237921	0.0292339058958533	0.039754387970347	0.0255251675274617	16.9246781642744	0.0253187421082335	1.39461801513267	0.184583122016124	0.229545835962699	0.164778288278585	0.171822438442814	0.216298550068812	0.152232012346586	0.196629506673147	0.245271861106129	0.179884099255381	0.00249876523474491	0.0024817566804528	0.00253843376751254
109	0.454198798779319	0.13	0.0256339732974288	0.0154496754068746	0.0358182711879831	0.140665922772661	0.494272736737382	0.303534095269565	0.6850113782052	16.35	12.61	21.8	0.0180178997538481	0.0293402183161178	0.0406625368783874	0.0178119190975057	0.0290048008974092	0.0401976826973128	0.018257562402588	0.0297426560790709	0.041192675164075	0.0256339732974288	17.6687642537919	-0.0253789313701737	1.3726121402723	0.184583122016124	0.229545835962699	0.164778288278585	0.171822438442814	0.216298550068812	0.152232012346586	0.196629506673147	0.245271861106129	0.179884099255381	0.00249876523474491	0.0024817566804528	0.00253843376751254
109	0.454198798779319	0.13	0.0257292555534042	0.0155580067220627	0.0359005043847457	0.158417236466294	0.48377347732762	0.309683120352462	0.657863834302778	15.68	11.94	21.63	0.019149822778585	0.0299150187625977	0.0406802147466105	0.0189545942305482	0.0296100412312106	0.0402654882318729	0.0193796116448254	0.0302420172032405	0.0411732158609769	0.0257292555534042	17.2589531515438	0.0168301333501252	1.39708433274177	0.184583122016124	0.229545835962699	0.164778288278585	0.171822438442814	0.216298550068812	0.152232012346586	0.196629506673147	0.245271861106129	0.179884099255381	0.00249876523474491	0.0024817566804528	0.00253843376751254
109	0.454198798779319	0.13	0.0258985477669757	0.0154268875151832	0.0363702080187681	0.140992138118307	0.4728549658014	0.290627205763657	0.655082725839142	16.38	11.52	19.88	0.0172224594100433	0.0280212082483931	0.0388199570867429	0.0170247060579874	0.0276994604812569	0.0383742149045264	0.0174430988095749	0.0283962720251509	0.039351499637203	0.0258985477669757	16.9877900653578	0.0288534741543239	1.40383337959056	0.184583122016124	0.229545835962699	0.164778288278585	0.171822438442814	0.216298550068812	0.152232012346586	0.196629506673147	0.245271861106129	0.179884099255381	0.00249876523474491	0.0024817566804528	0.00253843376751254
109	0.454198798779319	0.13	0.0263356631716233	0.0158145697132188	0.0368567566300278	0.135590608900702	0.445596586979738	0.269936841159723	0.621256332799753	15.45	10.97	20.12	0.0169324586353247	0.027951152368312	0.0389698461012994	0.0167673784214139	0.0276786472164384	0.0385899160114629	0.0171324122413339	0.0282876844825093	0.0393805372041245	0.0263356631716233	16.5236807348809	-0.0166045824417705	1.34722358293671	0.184583122016124	0.229545835962699	0.164778288278585	0.171822438442814	0.216298550068812	0.152232012346586	0.196629506673147	0.245271861106129	0.179884099255381	0.00249876523474491	0.0024817566804528	0.00253843376751254
109	0.454198798779319	0.13	0.0265598161255649	0.0160087865300002	0.0371108457211296	0.153929050263448	0.50022188239404	0.31712065960677	0.683323105181309	14.87	11.93	19.94	0.0206448235627757	0.0325648682651895	0.0444849129676033	0.0204680833692697	0.0322860806504063	0.0441040779315428	0.0210339350586252	0.0331285352697276	0.0451733811511471	0.0265598161255649	16.6185942188636	-0.040286649073562	1.32449875177005	0.184583122016124	0.229545835962699	0.164778288278585	0.171822438442814	0.216298550068812	0.152232012346586	0.196629506673147	0.245271861106129	0.179884099255381	0.00249876523474491	0.0024817566804528	0.00253843376751254
109	0.454198798779319	0.13	0.0266274607033616	0.0159027090888939	0.0373522123178294	0.130926829124458	0.422717534802714	0.252678131882197	0.592756937723231	15.4	12.15	20.51	0.0159002131173824	0.0266002397664997	0.037300266415617	0.0157467818484831	0.0263435571352501	0.036940332422017	0.0161444309679867	0.027073177188151	0.0378411004278069	0.0266274607033616	16.5105413561614	0.0371878296544074	1.39677920075186	0.184583122016124	0.229545835962699	0.164778288278585	0.171822438442814	0.216298550068812	0.152232012346586	0.196629506673147	0.245271861106129	0.179884099255381	0.00249876523474491	0.0024817566804528	0.00253843376751254
109	0.454198798779319	0.14	0.0172130749229966	0.0104288965580808	0.0239972532879124	0.159337180728856	0.406904171938539	0.26097908529641	0.552829258580669	15.95	12.52	20.85	0.0158659853280434	0.02473736780311	0.0336087502781767	0.0156959656004197	0.0244722824365821	0.0332485992727445	0.0161138652186151	0.0251507872885414	0.0341881668070823	0.0172130749229966	18.0168034235334	-0.0217122080403494	1.36645899613012	0.184583122016124	0.229545835962699	0.164778288278585	0.171822438442814	0.216298550068812	0.152232012346586	0.196629506673147	0.245271861106129	0.179884099255381	0.00249876523474491	0.0024817566804528	0.00253843376751254
109	0.454198798779319	0.14	0.0174482154053305	0.0107472662065094	0.0241491646041516	0.143718704882583	0.365570958472205	0.226252477650728	0.504889439293683	15.43	11.7	21.41	0.0142092115241215	0.0229587544408078	0.031708297357494	0.0140712141543192	0.0227357830450066	0.0314003519356939	0.0143536729692641	0.0232283508471265	0.0320435034743447	0.0174482154053305	17.8358460081433	0.0383616744376183	1.41731768004558	0.184583122016124	0.229545835962699	0.164778288278585	0.171822438442814	0.216298550068812	0.152232012346586	0.196629506673147	0.245271861106129	0.179884099255381	0.00249876523474491	0.0024817566804528	0.00253843376751254
109	0.454198798779319	0.14	0.0182952245370752	0.011334000579157	0.0252564484949935	0.144589523325308	0.428959679131824	0.266059784711306	0.591859573552341	16.02	11.84	21.76	0.0161108380612371	0.0259749887898009	0.0358391395183648	0.0159362575640016	0.0256935182392701	0.0354507789145386	0.0162617918026671	0.0262439243687435	0.0361570135404448	0.0182952245370752	18.3097382544575	-0.024118140510566	1.37559085152444	0.184583122016124	0.229545835962699	0.164778288278585	0.171822438442814	0.216298550068812	0.152232012346586	0.196629506673147	0.245271861106129	0.179884099255381	0.00249876523474491	0.0024817566804528	0.00253843376751254
109	0.454198798779319	0.14	0.0183607782551644	0.0111418073642459	0.025579749146083	0.150638631108052	0.423455725389775	0.26646588691362	0.580445563865929	16.68	13.09	23.06	0.0155126890951773	0.024652074941487	0.0337914607877966	0.0153264930778697	0.024356180519552	0.0333858679612343	0.0156983752792425	0.0249456087143182	0.0341936561459088	0.0183607782551644	19.1881535806287	-0.0214229062121634	1.40264479239026	0.184583122016124	0.229545835962699	0.164778288278585	0.171822438442814	0.216298550068812	0.152232012346586	0.196629506673147	0.245271861106129	0.179884099255381	0.00249876523474491	0.0024817566804528	0.00253843376751254
109	0.454198798779319	0.14	0.0186254848555948	0.0115502494077465	0.025700720303443	0.149632187687642	0.409510224404102	0.257090523607495	0.561929925200709	15.62	11.53	22.52	0.0159542674760059	0.0254129773537549	0.0348716872315038	0.0157933734476913	0.0251566950578698	0.0345200166680483	0.0160556375186119	0.0255505109212854	0.0351065865308395	0.0186254848555948	18.5717245917689	0.00119240445469476	1.40066351392084	0.184583122016124	0.229545835962699	0.164778288278585	0.171822438442814	0.216298550068812	0.152232012346586	0.196629506673147	0.245271861106129	0.179884099255381	0.00249876523474491	0.0024817566804528	0.00253843376751254
109	0.454198798779319	0.14	0.0188210116795924	0.0114382208581484	0.0262038025010364	0.185956608580747	0.40732682411206	0.274267154254579	0.540386493969541	16.55	11.54	21.7	0.0160913079884957	0.0238979450404005	0.0317045820923054	0.0159018096018438	0.0236165122300479	0.031331214858252	0.0162119403762061	0.0240889949307088	0.0318956984712889	0.0188210116795924	17.8856096362348	-0.0445312412854724	1.33552142901842	0.184583122016124	0.229545835962699	0.164778288278585	0.171822438442814	0.216298550068812	0.152232012346586	0.196629506673147	0.245271861106129	0.179884099255381	0.00249876523474491	0.0024817566804528	0.00253843376751254
109	0.454198798779319	0.14	0.019046217773596	0.0115401599314689	0.0265522756157232	0.173154074061163	0.385984238936734	0.25429479279668	0.517673685076788	17.23	12.24	22.97	0.0143497106801275	0.0217808713065542	0.0292120319329809	0.014164690968598	0.0215000370363845	0.028835383104171	0.0144339458331466	0.0219154382051774	0.0293976374952405	0.019046217773596	18.3992785251084	-0.0265238591552859	1.37589841994628	0.184583122016124	0.229545835962699	0.164778288278585	0.171822438442814	0.216298550068812	0.152232012346586	0.196629506673147	0.245271861106129	0.179884099255381	0.00249876523474491	0.0024817566804528	0.00253843376751254
109	0.454198798779319	0.14	0.0191003879558774	0.0118197160290112	0.0263810598827436	0.185757114295122	0.423563643883282	0.285108722981519	0.562018564785045	17.84	12.35	23.76	0.0155509176294826	0.0231027773124268	0.030654636995371	0.0153358106371503	0.0227832097434509	0.0302306088497514	0.0155872695382057	0.0232095301817422	0.0307789751225297	0.0191003879558774	19.2416529783906	-0.0202309787012348	1.40077323362467	0.184583122016124	0.229545835962699	0.164778288278585	0.171822438442814	0.216298550068812	0.152232012346586	0.196629506673147	0.245271861106129	0.179884099255381	0.00249876523474491	0.0024817566804528	0.00253843376751254
109	0.454198798779319	0.14	0.0192179035508093	0.0116547770279812	0.0267810300736374	0.103880176717908	0.335415434812925	0.181605209766044	0.489225659859806	16.68	12.7	22.91	0.0105728594104044	0.0195275247936186	0.0284821901768327	0.0104459684889291	0.019293163820961	0.0281403591529929	0.0106891680382532	0.0196810935656017	0.0287695736207444	0.0192179035508093	18.7055584505424	0.0114923200408244	1.42418251377899	0.184583122016124	0.229545835962699	0.164778288278585	0.171822438442814	0.216298550068812	0.152232012346586	0.196629506673147	0.245271861106129	0.179884099255381	0.00249876523474491	0.0024817566804528	0.00253843376751254
109	0.454198798779319	0.14	0.0192514344820495	0.0118798490929194	0.0266230198711796	0.140112469185298	0.391855312682293	0.240292159104356	0.54341846626023	17.29	13.21	21.56	0.0135141680906307	0.0220381662994478	0.0305621645082648	0.0133386500826817	0.0217519411302928	0.030165232177904	0.013701139763955	0.0223832219655117	0.0310466555498807	0.0192514344820495	18.9437901172918	0.0563710108837635	1.47508113080071	0.184583122016124	0.229545835962699	0.164778288278585	0.171822438442814	0.216298550068812	0.152232012346586	0.196629506673147	0.245271861106129	0.179884099255381	0.00249876523474491	0.0024817566804528	0.00253843376751254
109	0.454198798779319	0.14	0.0193942330835752	0.011753062714829	0.0270354034523215	0.207937135973672	0.484046144927117	0.336548181406869	0.631544108447364	17.96	12.35	22.88	0.0182349955886863	0.0262267924924417	0.034218589396197	0.017979482704561	0.0258592967418392	0.0337391107791173	0.0183650458040224	0.0263730401751829	0.0344015783718541	0.0193942330835752	19.0819236544416	-0.0399931376617784	1.37733297422506	0.184583122016124	0.229545835962699	0.164778288278585	0.171822438442814	0.216298550068812	0.152232012346586	0.196629506673147	0.245271861106129	0.179884099255381	0.00249876523474491	0.0024817566804528	0.00253843376751254
109	0.454198798779319	0.14	0.0194180569840664	0.0118841436477429	0.0269519703203899	0.157840527960308	0.402901628796082	0.257599361523447	0.548203896068717	15.08	11.85	21.31	0.0165348754185504	0.0258615867627757	0.0351882981070011	0.0163857621168037	0.0256283641655084	0.0348709662142131	0.01676382791917	0.0262132006872214	0.0356415729131699	0.0194180569840664	17.4626039516494	0.00340801450876729	1.38001243509425	0.184583122016124	0.229545835962699	0.164778288278585	0.171822438442814	0.216298550068812	0.152232012346586	0.196629506673147	0.245271861106129	0.179884099255381	0.00249876523474491	0.0024817566804528	0.00253843376751254
109	0.454198798779319	0.14	0.0195808651009341	0.0121510903894592	0.0270106398124091	0.21127479527868	0.449590246398559	0.313964744798946	0.585215747998171	16.26	11.81	23.39	0.0187338539783701	0.0268264452160818	0.0349190364537934	0.0185225716305984	0.0265238937851714	0.0345252159397443	0.018796508194082	0.0269008985877824	0.0350660091469766	0.0195808651009341	18.3995933786251	-0.000803150589707257	1.39417689138849	0.184583122016124	0.229545835962699	0.164778288278585	0.171822438442814	0.216298550068812	0.152232012346586	0.196629506673147	0.245271861106129	0.179884099255381	0.00249876523474491	0.0024817566804528	0.00253843376751254
109	0.454198798779319	0.14	0.0197515505412824	0.0119898229529955	0.0275132781295694	0.148260776112569	0.434759727195751	0.272064445460332	0.597455008931169	16.56	12.02	23.41	0.0159492578835783	0.0254869576754386	0.0350246574672989	0.0157610574634354	0.0251862128898382	0.034611368316241	0.0160120731525668	0.0256137873905127	0.0351503680115371	0.0197515505412824	18.7627042944537	-0.0596440356465744	1.3529703307652	0.184583122016124	0.229545835962699	0.164778288278585	0.171822438442814	0.216298550068812	0.152232012346586	0.196629506673147	0.245271861106129	0.179884099255381	0.00249876523474491	0.0024817566804528	0.00253843376751254
109	0.454198798779319	0.14	0.0200436723617891	0.0123893561959329	0.0276979885276453	0.154571600818149	0.395336122096331	0.250983218733752	0.53968902545891	16.81	12.11	22.51	0.0145050608876731	0.0228476411731215	0.03119022145857	0.01432789591161	0.0225685798280585	0.0308092637445071	0.0146503317316626	0.0230009384236934	0.0314526983836858	0.0200436723617891	18.4418377381517	-0.0662549709476994	1.3354512638008	0.184583122016124	0.229545835962699	0.164778288278585	0.171822438442814	0.216298550068812	0.152232012346586	0.196629506673147	0.245271861106129	0.179884099255381	0.00249876523474491	0.0024817566804528	0.00253843376751254
109	0.454198798779319	0.14	0.0202592783716623	0.0124368930601061	0.0280816636832185	0.165442460889373	0.453781319241839	0.294656938483559	0.61290570000012	16.26	12.55	22.77	0.0175816979937294	0.0270763897540167	0.0365710815143039	0.0173834072437823	0.0267710155158686	0.0361586237879548	0.0177496834937704	0.0273279719963164	0.0369662053270487	0.0202592783716623	18.5165708059372	0.0136282313403556	1.42544047332381	0.184583122016124	0.229545835962699	0.164778288278585	0.171822438442814	0.216298550068812	0.152232012346586	0.196629506673147	0.245271861106129	0.179884099255381	0.00249876523474491	0.0024817566804528	0.00253843376751254
109	0.454198798779319	0.14	0.0204031319728084	0.012506409133384	0.0282998548122327	0.178515309672684	0.449337433951677	0.298843128980946	0.599831738922408	17.01	11.58	23.05	0.0170764637384326	0.0256759940352699	0.0342755243321072	0.0168623489986512	0.0253540533298816	0.0338457576611119	0.0171077650349227	0.0256939026814591	0.0343199842257965	0.0204031319728084	18.593880063079	-0.0743919893814963	1.32772243479556	0.184583122016124	0.229545835962699	0.164778288278585	0.171822438442814	0.216298550068812	0.152232012346586	0.196629506673147	0.245271861106129	0.179884099255381	0.00249876523474491	0.0024817566804528	0.00253843376751254
109	0.454198798779319	0.14	0.0206137499814084	0.0124827188536472	0.0287447811091696	0.187963725331755	0.481618226782542	0.325325391739765	0.637911061825319	16.49	12.17	20.61	0.0191538358141707	0.0283557222249777	0.0375576086357848	0.0189302380225629	0.0280247035752168	0.0371191691278707	0.0194019751092109	0.0287639662308263	0.0381289419952738	0.0206137499814084	17.7781467226121	0.00141344861710259	1.38654429411875	0.184583122016124	0.229545835962699	0.164778288278585	0.171822438442814	0.216298550068812	0.152232012346586	0.196629506673147	0.245271861106129	0.179884099255381	0.00249876523474491	0.0024817566804528	0.00253843376751254
109	0.454198798779319	0.14	0.0206781731336144	0.0125887329005407	0.0287676133666882	0.184343176616495	0.459023367367759	0.308272277897045	0.609774456838472	15.07	11.25	20.29	0.0198027123269214	0.029486620585307	0.0391705288436926	0.0196246191578661	0.0292214364217402	0.0388182536856143	0.0200646484719624	0.0298493723031129	0.0397134312596793	0.0206781731336144	16.7808459120291	0.0314558850000362	1.38968811300255	0.184583122016124	0.229545835962699	0.164778288278585	0.171822438442814	0.216298550068812	0.152232012346586	0.196629506673147	0.245271861106129	0.179884099255381	0.00249876523474491	0.0024817566804528	0.00253843376751254
109	0.454198798779319	0.14	0.0207602188459642	0.0127836580446202	0.0287367796473082	0.174162496282674	0.420001027536644	0.277208396824671	0.562793658248618	16.89	11.67	22.34	0.0159462113284679	0.0241602535132043	0.0323742956979408	0.0157493078973042	0.0238619232881407	0.0319745386789772	0.0160425523621373	0.0242618660921434	0.0325591122911337	0.0207602188459642	18.3424088280595	-0.0313962004245594	1.36820624893844	0.184583122016124	0.229545835962699	0.164778288278585	0.171822438442814	0.216298550068812	0.152232012346586	0.196629506673147	0.245271861106129	0.179884099255381	0.00249876523474491	0.0024817566804528	0.00253843376751254
109	0.454198798779319	0.14	0.0207714499061195	0.0128864281406766	0.0286564716715624	0.164355075979066	0.415713908046797	0.269361677808294	0.5620661382853	16.64	12.06	21.88	0.0157161087618204	0.0242551392084613	0.0327941696551021	0.0155284850205432	0.0239655738947785	0.0324026627690137	0.0158574197211829	0.0244850819756756	0.0331252244640071	0.0207714499061195	18.0292954804566	-0.0443990906811692	1.35143709899866	0.184583122016124	0.229545835962699	0.164778288278585	0.171822438442814	0.216298550068812	0.152232012346586	0.196629506673147	0.245271861106129	0.179884099255381	0.00249876523474491	0.0024817566804528	0.00253843376751254
109	0.454198798779319	0.14	0.0208334954997457	0.0127077014079131	0.0289592895915782	0.145645235625714	0.421069040355831	0.261844591727679	0.580293488983983	16.8	12.48	23.37	0.0151419203011565	0.0243495342343497	0.0335571481675429	0.0149572405285121	0.0240525529825033	0.0331478654364944	0.015256355539542	0.0245353149149067	0.0338035329916241	0.0208334954997457	18.827041755595	-0.0774532203236877	1.34062498971411	0.184583122016124	0.229545835962699	0.164778288278585	0.171822438442814	0.216298550068812	0.152232012346586	0.196629506673147	0.245271861106129	0.179884099255381	0.00249876523474491	0.0024817566804528	0.00253843376751254
109	0.454198798779319	0.14	0.0208676954471213	0.012942823498806	0.0287925673954365	0.192547915725978	0.451600346627272	0.307213145747284	0.595987547507261	16.2	12.26	22.65	0.0184011423524637	0.0270495009075759	0.035697859462688	0.0181957102867106	0.0267475177620408	0.035299325237371	0.0185567064759835	0.027294864947534	0.0360096215154046	0.0208676954471213	18.3301553998983	-0.0226418326624413	1.3794705445391	0.184583122016124	0.229545835962699	0.164778288278585	0.171822438442814	0.216298550068812	0.152232012346586	0.196629506673147	0.245271861106129	0.179884099255381	0.00249876523474491	0.0024817566804528	0.00253843376751254
109	0.454198798779319	0.14	0.0208840574739967	0.0128607540098043	0.0289073609381891	0.15728611726135	0.414680612357808	0.264817733490937	0.564543491224679	15.32	11.46	20.96	0.0167441232317437	0.0262197821256246	0.0356954410195055	0.0165850799514007	0.0259707347373904	0.03535638952338	0.0169221766545366	0.0265236457702052	0.0361273037909914	0.0208840574739967	17.3406053228403	0.0170100307617876	1.3871457502659	0.184583122016124	0.229545835962699	0.164778288278585	0.171822438442814	0.216298550068812	0.152232012346586	0.196629506673147	0.245271861106129	0.179884099255381	0.00249876523474491	0.0024817566804528	0.00253843376751254
109	0.454198798779319	0.14	0.0208901806595968	0.0127931940780779	0.0289871672411158	0.166250760697152	0.440460880331841	0.286458047798119	0.594463712865562	15.1	12.61	20.32	0.0183656621187039	0.0282392335173016	0.0381128049158994	0.0181993449423215	0.0279835024932066	0.0377676600440916	0.0187263985687916	0.0287720075017182	0.0388357435920058	0.0208901806595968	17.4307639295973	-0.0155482116702895	1.3620075365731	0.184583122016124	0.229545835962699	0.164778288278585	0.171822438442814	0.216298550068812	0.152232012346586	0.196629506673147	0.245271861106129	0.179884099255381	0.00249876523474491	0.0024817566804528	0.00253843376751254
109	0.454198798779319	0.14	0.0211694889007709	0.0129557403268833	0.0293832374746584	0.177752285657508	0.483228134861232	0.320960683796767	0.645495585925698	15.99	12.27	22.41	0.019470483632204	0.0293141371059444	0.0391577905796849	0.0192605642962113	0.028998089271041	0.0387356142458708	0.0196781774544644	0.0295927017357441	0.0395587756470282	0.0211694889007709	18.607372062311	0.0853592123030154	1.49573043329449	0.184583122016124	0.229545835962699	0.164778288278585	0.171822438442814	0.216298550068812	0.152232012346586	0.196629506673147	0.245271861106129	0.179884099255381	0.00249876523474491	0.0024817566804528	0.00253843376751254
109	0.454198798779319	0.14	0.0212332880634142	0.0131487053414099	0.0293178707854186	0.173061638911172	0.489770913577486	0.322617744559155	0.656924082595817	16.1	12.2	22.74	0.0194361372008857	0.0295062960231864	0.0395764548454871	0.019222529311042	0.02918201463098	0.039141499950918	0.0196046215225318	0.0297411329773832	0.0399297940332703	0.0212332880634142	17.8989868931568	0.0262842115368691	1.41676334529174	0.184583122016124	0.229545835962699	0.164778288278585	0.171822438442814	0.216298550068812	0.152232012346586	0.196629506673147	0.245271861106129	0.179884099255381	0.00249876523474491	0.0024817566804528	0.00253843376751254
109	0.454198798779319	0.14	0.0213016125667095	0.0131637828522427	0.0294394422811763	0.145999441341998	0.399293564025816	0.248517899218844	0.550069228832788	15.96	12.43	23.39	0.0151006281775033	0.0242621705035191	0.0334237128295349	0.0149385734827413	0.0240017973197683	0.0330650211567954	0.015234651535972	0.0244657856115173	0.0337244843284267	0.0213016125667095	18.1472305521027	0.0300738616729795	1.43154428209978	0.184583122016124	0.229545835962699	0.164778288278585	0.171822438442814	0.216298550068812	0.152232012346586	0.196629506673147	0.245271861106129	0.179884099255381	0.00249876523474491	0.0024817566804528	0.00253843376751254
109	0.454198798779319	0.14	0.0213727759034209	0.0132081657447821	0.0295373860620596	0.152173979851922	0.428277688565037	0.270446043663765	0.586109333466308	15.82	11.64	23.54	0.016576704416895	0.0262508282817405	0.0359249521465861	0.0164032094341849	0.0259760820544854	0.0355489546747859	0.016640260650125	0.0263068089575293	0.0360248359505114	0.0213727759034209	18.2855984252091	0.0513337923227094	1.44880396167421	0.184583122016124	0.229545835962699	0.164778288278585	0.171822438442814	0.216298550068812	0.152232012346586	0.196629506673147	0.245271861106129	0.179884099255381	0.00249876523474491	0.0024817566804528	0.00253843376751254
109	0.454198798779319	0.14	0.0214104938007787	0.012965241428418	0.0298557461731393	0.162647084669552	0.445370623871178	0.287595635682698	0.603145612059657	15.09	11.47	19.24	0.0184545390456594	0.0285787006068772	0.0387028621680949	0.0182879293170537	0.0283206887681508	0.038353448219248	0.0187511159074917	0.0290797254412772	0.0392677206487863	0.0214104938007787	16.7652136564339	-0.0441111267884552	1.31433991463015	0.184583122016124	0.229545835962699	0.164778288278585	0.171822438442814	0.216298550068812	0.152232012346586	0.196629506673147	0.245271861106129	0.179884099255381	0.00249876523474491	0.0024817566804528	0.00253843376751254
109	0.454198798779319	0.14	0.0214609933213143	0.0132536733795938	0.0296683132630349	0.169050755882626	0.43420283061536	0.283903584596736	0.584502076633984	16.46	12.45	21.8	0.0167465472462148	0.0256122099608879	0.0344778726755611	0.0165519776589609	0.0253146347624018	0.0340772918658427	0.016960238686977	0.0259492437073277	0.0349046093391579	0.0214609933213143	17.9619125622645	0.0250479491276482	1.41841638069512	0.184583122016124	0.229545835962699	0.164778288278585	0.171822438442814	0.216298550068812	0.152232012346586	0.196629506673147	0.245271861106129	0.179884099255381	0.00249876523474491	0.0024817566804528	0.00253843376751254
109	0.454198798779319	0.14	0.0215074307724151	0.0130185204721711	0.029996341072659	0.170845259138675	0.461722755229011	0.302910845476682	0.620534664981339	16.25	11.73	21.12	0.0180861398459921	0.0275684494162211	0.0370507589864501	0.0178825159608982	0.0272580683827917	0.0366336208046853	0.0182885708508164	0.0278437074109587	0.0374247187150107	0.0215074307724151	17.9731598464594	0.00149939448566786	1.39398686489198	0.184583122016124	0.229545835962699	0.164778288278585	0.171822438442814	0.216298550068812	0.152232012346586	0.196629506673147	0.245271861106129	0.179884099255381	0.00249876523474491	0.0024817566804528	0.00253843376751254
109	0.454198798779319	0.14	0.021544622117039	0.0130942731002021	0.0299949711338759	0.153600925111052	0.41342855708103	0.261906238393914	0.564950875768147	15.39	10.87	22.56	0.0164890443804185	0.0260285584171099	0.0355680724538013	0.0163301874245028	0.0257777969137976	0.0352254064030924	0.0165085127845776	0.0260959644887188	0.0356443035333501	0.021544622117039	17.5005103039472	0.0100602194874315	1.38725378581978	0.184583122016124	0.229545835962699	0.164778288278585	0.171822438442814	0.216298550068812	0.152232012346586	0.196629506673147	0.245271861106129	0.179884099255381	0.00249876523474491	0.0024817566804528	0.00253843376751254
109	0.454198798779319	0.14	0.0215465225777963	0.0133580433572349	0.0297350017983577	0.167623032341328	0.438156165209821	0.285713136275253	0.590599194144389	13.99	11.01	21.09	0.0197292284618155	0.030255812519063	0.0407823965763105	0.0195994463440065	0.0300567847956851	0.0405141232473638	0.0199414755531302	0.0306220408209011	0.0411868003993734	0.0215465225777963	17.3035205691172	0.0424199540948876	1.40365868214701	0.184583122016124	0.229545835962699	0.164778288278585	0.171822438442814	0.216298550068812	0.152232012346586	0.196629506673147	0.245271861106129	0.179884099255381	0.00249876523474491	0.0024817566804528	0.00253843376751254
109	0.454198798779319	0.14	0.0216109822706194	0.0131219807890047	0.0300999837522342	0.147864304870502	0.41778826893009	0.261198130239256	0.574378407620925	17.04	12.5	22.73	0.0148925307761262	0.0238207090044886	0.0327488872328511	0.0147048666296002	0.0235205388660366	0.0323362111024731	0.0150112374015095	0.0240254589207113	0.0330120404628448	0.0216109822706194	18.1174127472332	-0.040370164785712	1.36297232865669	0.184583122016124	0.229545835962699	0.164778288278585	0.171822438442814	0.216298550068812	0.152232012346586	0.196629506673147	0.245271861106129	0.179884099255381	0.00249876523474491	0.0024817566804528	0.00253843376751254
109	0.454198798779319	0.14	0.0216487238347459	0.013225168438383	0.0300722792311088	0.182662494085018	0.444623291126911	0.297780140828559	0.591466441425262	14.91	11.74	20.95	0.0193332503079585	0.0288669800349575	0.0384007097619565	0.0191660309277011	0.0286173004190389	0.0380685699103768	0.0195832935602521	0.0292712655643396	0.0389753375677574	0.0216487238347459	16.8996802725656	0.00292381125052226	1.36807461797703	0.184583122016124	0.229545835962699	0.164778288278585	0.171822438442814	0.216298550068812	0.152232012346586	0.196629506673147	0.245271861106129	0.179884099255381	0.00249876523474491	0.0024817566804528	0.00253843376751254
109	0.454198798779319	0.14	0.0216818708807667	0.0131629954536001	0.0302007463079334	0.164051006801648	0.459492063161318	0.297548416239771	0.621435710082865	16.23	12.3	20.88	0.017790504278164	0.0274731609018767	0.0371558175255895	0.0175909415270003	0.0271649841640498	0.0367390268010993	0.0180323267927956	0.0278532793204747	0.037653645906585	0.0216818708807667	17.8612127493911	0.0138872975721945	1.40525987807605	0.184583122016124	0.229545835962699	0.164778288278585	0.171822438442814	0.216298550068812	0.152232012346586	0.196629506673147	0.245271861106129	0.179884099255381	0.00249876523474491	0.0024817566804528	0.00253843376751254
109	0.454198798779319	0.14	0.0217145676000399	0.0133380582545161	0.0300910769455636	0.171226482853047	0.475245341940034	0.312001880533777	0.638488803346291	15.52	11.84	20.46	0.0194799169200705	0.0296720640330888	0.0398642111461071	0.0192871529542249	0.0293784434411062	0.0394697339279876	0.0287149384617802	0.0301212334428148	0.0404202673467809	0.0217145676000399	17.1802585396118	-0.0888037393928486	1.28772567141029	0.184583122016124	0.229545835962699	0.164778288278585	0.171822438442814	0.216298550068812	0.152232012346586	0.196629506673147	0.245271861106129	0.179884099255381	0.00249876523474491	0.0024817566804528	0.00253843376751254
109	0.454198798779319	0.14	0.0217370702521546	0.0132170683538786	0.0302570721504305	0.148835241447714	0.396282444188804	0.248322478039714	0.544242410337894	16.06	10.58	21.13	0.0150024231949434	0.0239414368742574	0.0328804505535713	0.0148388167300637	0.0236803474622176	0.0325218781943716	0.0150507026319318	0.0240133915454544	0.0330240693653905	0.0217370702521546	17.2961325918007	-0.0504814453424853	1.31558748323652	0.184583122016124	0.229545835962699	0.164778288278585	0.171822438442814	0.216298550068812	0.152232012346586	0.196629506673147	0.245271861106129	0.179884099255381	0.00249876523474491	0.0024817566804528	0.00253843376751254
109	0.454198798779319	0.14	0.0220912676341456	0.0133622604568842	0.0308202748114071	0.15795470282834	0.429705419230212	0.274803164509734	0.584607673950689	16.64	11.59	21.28	0.0160411808701449	0.0250833441567195	0.0341255074432941	0.0158498971702657	0.0247842368207646	0.0337185764712634	0.0161691495337064	0.0252890510174717	0.0344574066752109	0.0220912676341456	17.6821683585091	-0.00449641070661965	1.37841673667803	0.184583122016124	0.229545835962699	0.164778288278585	0.171822438442814	0.216298550068812	0.152232012346586	0.196629506673147	0.245271861106129	0.179884099255381	0.00249876523474491	0.0024817566804528	0.00253843376751254
109	0.454198798779319	0.14	0.0221115390418055	0.0135180015993407	0.0307050764842703	0.15905609259788	0.40072221753741	0.256863149281484	0.544581285793337	15.46	10.85	21.86	0.0161012818561973	0.0251189841308831	0.0341366864055689	0.0159439570551829	0.0248735478224345	0.0338031385896862	0.0161533738191148	0.0252307404421835	0.0343111149930396	0.0221115390418055	16.9634420867286	-0.0166593999050401	1.34534034312381	0.184583122016124	0.229545835962699	0.164778288278585	0.171822438442814	0.216298550068812	0.152232012346586	0.196629506673147	0.245271861106129	0.179884099255381	0.00249876523474491	0.0024817566804528	0.00253843376751254
109	0.454198798779319	0.14	0.022224344392441	0.0136595298052958	0.0307891589795861	0.161704683917753	0.423232106278095	0.272778955488395	0.573685257067794	16.68	11.61	22.44	0.0158829987636766	0.0246433784040543	0.0334037580444321	0.0156924388836157	0.0243477138823324	0.0330029888810491	0.0159773218949473	0.0248277257244553	0.0336047716369552	0.022224344392441	17.7587713203205	-0.017552294742948	1.36742456330208	0.184583122016124	0.229545835962699	0.164778288278585	0.171822438442814	0.216298550068812	0.152232012346586	0.196629506673147	0.245271861106129	0.179884099255381	0.00249876523474491	0.0024817566804528	0.00253843376751254
109	0.454198798779319	0.14	0.0222822126932778	0.0135795880842887	0.0309848373022668	0.148433278760026	0.413038187969693	0.258577000787646	0.567499375151741	16.43	11.6	22.43	0.0152752166880922	0.0243998801226541	0.0335245435572161	0.0150984080889241	0.0241174547592406	0.0331365014295571	0.0153550164969593	0.0245148605618235	0.0337155175398571	0.0222822126932778	17.8248051480589	0.0333270448096304	1.41903581605586	0.184583122016124	0.229545835962699	0.164778288278585	0.171822438442814	0.216298550068812	0.152232012346586	0.196629506673147	0.245271861106129	0.179884099255381	0.00249876523474491	0.0024817566804528	0.00253843376751254
109	0.454198798779319	0.14	0.022318769678358	0.013730448261419	0.0309070910952969	0.125993974367497	0.361949998820044	0.213111127950635	0.510788869689454	14.62	11.4	19	0.0141004178908994	0.0239482859860579	0.0337961540812163	0.013987223313517	0.0237560352221302	0.0335248471307434	0.0143602365958157	0.0243769054904827	0.0344885142099884	0.022318769678358	16.3092572283022	0.0626275842260036	1.41167251228514	0.184583122016124	0.229545835962699	0.164778288278585	0.171822438442814	0.216298550068812	0.152232012346586	0.196629506673147	0.245271861106129	0.179884099255381	0.00249876523474491	0.0024817566804528	0.00253843376751254
109	0.454198798779319	0.14	0.0225393161425231	0.0139642610419268	0.0311143712431194	0.160110246884644	0.435313792195937	0.279649333204179	0.590978251187695	15.76	11.86	21.28	0.0172048621372796	0.0267818045384689	0.0363587469396581	0.0170267625098903	0.0265045672452517	0.0359823719806131	0.0174206266971995	0.0270663503586381	0.0368344386923127	0.0225393161425231	17.3284898071961	-0.0348757972877461	1.34447315505707	0.184583122016124	0.229545835962699	0.164778288278585	0.171822438442814	0.216298550068812	0.152232012346586	0.196629506673147	0.245271861106129	0.179884099255381	0.00249876523474491	0.0024817566804528	0.00253843376751254
109	0.454198798779319	0.14	0.0225876492108011	0.0137044896590606	0.0314708087625415	0.17143724238057	0.470897792243688	0.309267695081273	0.632527889406104	15.96	11.93	20.68	0.0187945934925134	0.0286170612789556	0.0384395290653979	0.018592976647286	0.0283100750375645	0.0380271734278429	0.0190660432031789	0.0290279682923522	0.0389706288822424	0.0225876492108011	17.5106527412137	0.00950358482818262	1.38893144098243	0.184583122016124	0.229545835962699	0.164778288278585	0.171822438442814	0.216298550068812	0.152232012346586	0.196629506673147	0.245271861106129	0.179884099255381	0.00249876523474491	0.0024817566804528	0.00253843376751254
109	0.454198798779319	0.14	0.0225917789476068	0.0138729117573042	0.0313106461379094	0.172739795049084	0.471955311112142	0.310701047653224	0.63320957457106	16.11	11.82	22.68	0.0187078712074312	0.0284172816366023	0.0381266920657735	0.018501956073696	0.0281044962702872	0.0377070364668784	0.0188392598662567	0.028586095979818	0.0383541585554782	0.0225917789476068	18.1595692994381	-0.0674629152583984	1.33039396812044	0.184583122016124	0.229545835962699	0.164778288278585	0.171822438442814	0.216298550068812	0.152232012346586	0.196629506673147	0.245271861106129	0.179884099255381	0.00249876523474491	0.0024817566804528	0.00253843376751254
109	0.454198798779319	0.14	0.0225968118758974	0.013763433284578	0.0314301904672168	0.141829563236929	0.424455738669328	0.261443105340028	0.587468371998629	17.02	11.85	22.7	0.0149297343384317	0.0242385868562648	0.033547439374098	0.0147422627128522	0.0239342246233752	0.0331261865338983	0.0150220407279736	0.0243629890263268	0.0336805846321171	0.0225968118758974	18.1621760670841	0.0491463543898869	1.44898946360271	0.184583122016124	0.229545835962699	0.164778288278585	0.171822438442814	0.216298550068812	0.152232012346586	0.196629506673147	0.245271861106129	0.179884099255381	0.00249876523474491	0.0024817566804528	0.00253843376751254
109	0.454198798779319	0.14	0.0226173151898656	0.0139004428864663	0.031334187493265	0.159570388474109	0.456285340157942	0.292793343020918	0.619777337294966	18.69	13.45	23.95	0.0152620198224674	0.0237841333219597	0.0323062468214521	0.0150325600234251	0.0234265461535551	0.031820532283685	0.0153767025754233	0.0239449104878348	0.0325558369042308	0.0226173151898656	19.4051894174213	0.0407489530149304	1.47665257305599	0.184583122016124	0.229545835962699	0.164778288278585	0.171822438442814	0.216298550068812	0.152232012346586	0.196629506673147	0.245271861106129	0.179884099255381	0.00249876523474491	0.0024817566804528	0.00253843376751254
109	0.454198798779319	0.14	0.0226599770236678	0.0139806010113629	0.0313393530359727	0.16127607572223	0.445203730464443	0.286689302336052	0.603718158592833	16.13	11.84	21.14	0.0172478821049668	0.0267844715277905	0.0363210609506142	0.0170576102444811	0.0264889957587248	0.0359203812729686	0.0174435359806525	0.0271144424159577	0.0367042743876482	0.0226599770236678	17.7526469733221	-0.0487144685230754	1.34441006934386	0.184583122016124	0.229545835962699	0.164778288278585	0.171822438442814	0.216298550068812	0.152232012346586	0.196629506673147	0.245271861106129	0.179884099255381	0.00249876523474491	0.0024817566804528	0.00253843376751254
109	0.454198798779319	0.14	0.022741039444527	0.0140373003639755	0.0314447785250784	0.150835775356749	0.409255485934566	0.257646956329728	0.560864015539404	15.35	11.04	20.48	0.0162621051208285	0.0258312996526392	0.03540049418445	0.0161067362989371	0.0255845063521942	0.0350622764054512	0.016420537196734	0.0260830314980175	0.0357412677176059	0.022741039444527	16.5831406086825	0.0830060858668726	1.43699340517399	0.184583122016124	0.229545835962699	0.164778288278585	0.171822438442814	0.216298550068812	0.152232012346586	0.196629506673147	0.245271861106129	0.179884099255381	0.00249876523474491	0.0024817566804528	0.00253843376751254
109	0.454198798779319	0.14	0.0227544050013587	0.014020999241365	0.0314878107613524	0.163557232067417	0.428157841721749	0.276985408560131	0.579330274883368	15.68	10.95	21.63	0.0171240759584899	0.0264700131388859	0.0358159503192819	0.0169493812832938	0.0261999740220925	0.0354505667608911	0.0172147760561672	0.0266167988613129	0.036000340971368	0.0227544050013587	17.1998290674038	0.0607989035023015	1.42853203899715	0.184583122016124	0.229545835962699	0.164778288278585	0.171822438442814	0.216298550068812	0.152232012346586	0.196629506673147	0.245271861106129	0.179884099255381	0.00249876523474491	0.0024817566804528	0.00253843376751254
109	0.454198798779319	0.14	0.0228801312717009	0.0140140474449599	0.031746215098442	0.154244269377139	0.433720703615227	0.275153425673346	0.592287981557107	16.62	12.09	22.78	0.0160787948503375	0.0253447915420549	0.0346107882337723	0.0158875630859427	0.0250433554425263	0.03419914779911	0.0161680774635082	0.0254960956610184	0.0348234156106628	0.0228801312717009	17.988313530101	-0.0519178755431761	1.34444252135382	0.184583122016124	0.229545835962699	0.164778288278585	0.171822438442814	0.216298550068812	0.152232012346586	0.196629506673147	0.245271861106129	0.179884099255381	0.00249876523474491	0.0024817566804528	0.00253843376751254
109	0.454198798779319	0.14	0.0229819525379787	0.0141091067939466	0.0318547982820108	0.148352825628504	0.437385976896668	0.273767532195193	0.601004421598144	16.41	12.16	22.28	0.0161969400942285	0.0258771170161987	0.0355572939381689	0.0160101818409883	0.0255787418203456	0.0351473017997028	0.0163517957935068	0.0261267078952816	0.0358677593500916	0.0229819525379787	17.6996025092844	0.00957758235190497	1.39895929846367	0.184583122016124	0.229545835962699	0.164778288278585	0.171822438442814	0.216298550068812	0.152232012346586	0.196629506673147	0.245271861106129	0.179884099255381	0.00249876523474491	0.0024817566804528	0.00253843376751254
109	0.454198798779319	0.14	0.0229824962617515	0.0141532790386367	0.0318117134848663	0.159641761392624	0.432040590691041	0.27727693192168	0.586804249460402	15.57	11.77	20.13	0.0172546717012408	0.0268854624952707	0.0365162532893006	0.0170821478415218	0.0266166434855367	0.0361511391295515	0.0175017727691799	0.0272645875592366	0.0370754046609702	0.0229824962617515	16.7701652704733	0.0207885028639542	1.38972495762815	0.184583122016124	0.229545835962699	0.164778288278585	0.171822438442814	0.216298550068812	0.152232012346586	0.196629506673147	0.245271861106129	0.179884099255381	0.00249876523474491	0.0024817566804528	0.00253843376751254
109	0.454198798779319	0.14	0.0230074803868111	0.0141753961918462	0.031839564581776	0.17726373711834	0.454503671144266	0.301626292846981	0.60738104944155	15.91	12.14	20.51	0.0183885502897004	0.02770867066927	0.0370287910488396	0.0181930662570398	0.0274141067913808	0.0366351473257218	0.0186847304995933	0.0281147460164844	0.037613865502499	0.0230074803868111	17.0886202627138	-0.0343532258925199	1.34027370043867	0.184583122016124	0.229545835962699	0.164778288278585	0.171822438442814	0.216298550068812	0.152232012346586	0.196629506673147	0.245271861106129	0.179884099255381	0.00249876523474491	0.0024817566804528	0.00253843376751254
109	0.454198798779319	0.14	0.0230325293036054	0.014061039541069	0.0320040190661419	0.15866494297971	0.456595345940212	0.292437764562921	0.620752927317504	17.6	12.16	22.82	0.0161611092355935	0.0252330176071214	0.0343049259786492	0.0159433496516848	0.0248930204364577	0.0338426912212306	0.0162520458103563	0.0253796277633685	0.0345323081902167	0.0230325293036054	18.6417134077504	0.00351012444501785	1.41643062537773	0.184583122016124	0.229545835962699	0.164778288278585	0.171822438442814	0.216298550068812	0.152232012346586	0.196629506673147	0.245271861106129	0.179884099255381	0.00249876523474491	0.0024817566804528	0.00253843376751254
109	0.454198798779319	0.14	0.0230457511689529	0.0142178452081973	0.0318736571297086	0.146231878597212	0.416177684599608	0.259172790979067	0.57318257822015	15.93	11.65	21.76	0.0157766677045832	0.0253340522791267	0.0348914368536703	0.0156082284671995	0.0250635738406098	0.0345189192140201	0.0159243013984023	0.025533129024266	0.0352189395510695	0.0230457511689529	17.2734642542124	-0.0177717481428709	1.35618706151262	0.184583122016124	0.229545835962699	0.164778288278585	0.171822438442814	0.216298550068812	0.152232012346586	0.196629506673147	0.245271861106129	0.179884099255381	0.00249876523474491	0.0024817566804528	0.00253843376751254
109	0.454198798779319	0.14	0.0230732681005731	0.0141454249917324	0.0320011112094138	0.166122433641547	0.450325278814296	0.292800531779224	0.607850025849368	16.72	11.78	21.96	0.017011847096182	0.026164108173515	0.0353163692508481	0.0168066731026512	0.0258485519302228	0.0348904307577944	0.0171153852896749	0.0263682762245745	0.0355584442615511	0.0230732681005731	17.9305966286902	0.00658837130313007	1.40224733690482	0.184583122016124	0.229545835962699	0.164778288278585	0.171822438442814	0.216298550068812	0.152232012346586	0.196629506673147	0.245271861106129	0.179884099255381	0.00249876523474491	0.0024817566804528	0.00253843376751254
109	0.454198798779319	0.14	0.0231098834111017	0.0141012432157059	0.0321185236064976	0.157096143551176	0.452190535852578	0.288654604559555	0.615726467145601	15.83	11.32	21.86	0.0176784921186641	0.027694160072042	0.0377098280254198	0.0174930282840564	0.0274036225596386	0.0373142168352207	0.0177928734020224	0.0278993154431651	0.0379749549354102	0.0231098834111017	17.6516981598687	0.0361899345203554	1.42030705003507	0.184583122016124	0.229545835962699	0.164778288278585	0.171822438442814	0.216298550068812	0.152232012346586	0.196629506673147	0.245271861106129	0.179884099255381	0.00249876523474491	0.0024817566804528	0.00253843376751254
109	0.454198798779319	0.14	0.0231186393987667	0.0142904141982243	0.0319468645993091	0.170962412110134	0.465022484556867	0.305141723760846	0.624903245352888	14.88	11.44	20.03	0.0198516542617964	0.0302530426636104	0.0406544310654243	0.0196812698196276	0.0299933843132195	0.0403054988068114	0.0201400900581186	0.0307326377147674	0.0411799686029556	0.0231186393987667	16.9095275077605	-0.000791677803689909	1.36542473715296	0.184583122016124	0.229545835962699	0.164778288278585	0.171822438442814	0.216298550068812	0.152232012346586	0.196629506673147	0.245271861106129	0.179884099255381	0.00249876523474491	0.0024817566804528	0.00253843376751254
109	0.454198798779319	0.14	0.0232711041552042	0.0143591647174572	0.0321830435929512	0.146122756671211	0.418322660720951	0.260439561130714	0.576205760311188	16.4	11.5	21.64	0.0154108701477292	0.0247532140517913	0.0340955579558534	0.0152332481321427	0.0244679144074509	0.0337025806827591	0.0155353867072431	0.0249735537338177	0.0343305488721856	0.0232711041552042	17.6244340166421	0.0521549894322248	1.43546910050425	0.184583122016124	0.229545835962699	0.164778288278585	0.171822438442814	0.216298550068812	0.152232012346586	0.196629506673147	0.245271861106129	0.179884099255381	0.00249876523474491	0.0024817566804528	0.00253843376751254
109	0.454198798779319	0.14	0.0234129564267642	0.0142257520242913	0.0326001608292371	0.162583041474055	0.472537183494018	0.305098922864225	0.63997544412381	16.18	11.8	20.57	0.0182922237552786	0.0283309944591588	0.0383697651630391	0.0180885381018134	0.0280155261379238	0.0379425141740343	0.0185422840581218	0.0286684909683484	0.038845473290735	0.0234129564267642	17.44260913426	-0.0244399762347909	1.35854057399923	0.184583122016124	0.229545835962699	0.164778288278585	0.171822438442814	0.216298550068812	0.152232012346586	0.196629506673147	0.245271861106129	0.179884099255381	0.00249876523474491	0.0024817566804528	0.00253843376751254
109	0.454198798779319	0.14	0.0234147897654379	0.0143935512831202	0.0324360282477556	0.162369328595359	0.487154693482838	0.314401278618621	0.659908108347055	17.44	13.02	23.29	0.0175280522540914	0.0271591545705862	0.0367902568870809	0.0172961255293594	0.0267997915521095	0.0363034575748597	0.0176741246115554	0.0274173142903179	0.0371461108017178	0.0234147897654379	18.7651274776414	-0.0337346184490742	1.38817324498839	0.184583122016124	0.229545835962699	0.164778288278585	0.171822438442814	0.216298550068812	0.152232012346586	0.196629506673147	0.245271861106129	0.179884099255381	0.00249876523474491	0.0024817566804528	0.00253843376751254
109	0.454198798779319	0.14	0.0234284133638069	0.0142760819133217	0.032580744814292	0.150499356374159	0.465242951298477	0.29266718980858	0.637818712788374	15.32	12.42	20.7	0.0185008444411068	0.0294101551831766	0.0403194659252464	0.0183249831585772	0.0291305945595319	0.0399362059604867	0.0188082395235183	0.0298842695879788	0.0409992856030158	0.0234284133638069	17.4579270727302	0.0454388058615765	1.43043612893629	0.184583122016124	0.229545835962699	0.164778288278585	0.171822438442814	0.216298550068812	0.152232012346586	0.196629506673147	0.245271861106129	0.179884099255381	0.00249876523474491	0.0024817566804528	0.00253843376751254
109	0.454198798779319	0.14	0.0234490011499282	0.0145171206988966	0.0323808816009598	0.206282750276666	0.529262663061045	0.367171935315047	0.691353390807043	16.61	12.24	21.74	0.0214671442451022	0.0309439715803159	0.0404207989155296	0.0212121526807263	0.0305764121308065	0.0399406715808867	0.0217289156370037	0.0312632076000456	0.0408586071557806	0.0234490011499282	17.9897497429501	0.0087432844693694	1.40603955435931	0.184583122016124	0.229545835962699	0.164778288278585	0.171822438442814	0.216298550068812	0.152232012346586	0.196629506673147	0.245271861106129	0.179884099255381	0.00249876523474491	0.0024817566804528	0.00253843376751254
109	0.454198798779319	0.14	0.0234795417193689	0.0144180568747533	0.0325410265639845	0.148427820772555	0.410479076518618	0.256971589251904	0.563986563785331	15.63	12.01	22.04	0.0159369069908187	0.0254571600043365	0.0349774130178543	0.0157758785307526	0.0251999377418538	0.034623996952955	0.0161152540717587	0.0257017714494348	0.0353641291760143	0.0234795417193689	17.2237379597992	-0.0266074345300989	1.34858281600621	0.184583122016124	0.229545835962699	0.164778288278585	0.171822438442814	0.216298550068812	0.152232012346586	0.196629506673147	0.245271861106129	0.179884099255381	0.00249876523474491	0.0024817566804528	0.00253843376751254
109	0.454198798779319	0.14	0.0234907230830237	0.0142101525418528	0.0327712936241945	0.159419312746921	0.449744367305332	0.288505242584137	0.610983492026527	17.13	12.92	22.89	0.0163711976970529	0.0255206937813075	0.034670189865562	0.0161626868477288	0.0251956508837655	0.0342286149198022	0.0165490990750755	0.0257678012503377	0.0349898348616906	0.0234907230830237	18.3571665620275	0.0381545473013066	1.4451170735618	0.184583122016124	0.229545835962699	0.164778288278585	0.171822438442814	0.216298550068812	0.152232012346586	0.196629506673147	0.245271861106129	0.179884099255381	0.00249876523474491	0.0024817566804528	0.00253843376751254
109	0.454198798779319	0.14	0.0235529874815215	0.0144041022488384	0.0327018727142046	0.131782385707546	0.390151016374097	0.233798880750883	0.546503151997312	16.39	11.76	21.8	0.0138504697077957	0.0231129200293862	0.0323753703509766	0.0136913054811692	0.0228473153156711	0.032003325150173	0.0139571076703532	0.0233030155692918	0.0326261687763351	0.0235529874815215	17.4685117304231	-0.00103379844723435	1.38237977289933	0.184583122016124	0.229545835962699	0.164778288278585	0.171822438442814	0.216298550068812	0.152232012346586	0.196629506673147	0.245271861106129	0.179884099255381	0.00249876523474491	0.0024817566804528	0.00253843376751254
109	0.454198798779319	0.14	0.0235750605025698	0.0145081062265409	0.0326420147785987	0.153049946081607	0.421997119927999	0.267005842380034	0.576988397475964	15.7	11.35	22.48	0.0164872415716861	0.0260577386501749	0.0356282357286637	0.0163184303143384	0.0257909360072921	0.0352634417002458	0.0165793553023712	0.0261899361346279	0.0358105890608073	0.0235750605025698	17.4250118193038	-0.0234811697328309	1.35611155340473	0.184583122016124	0.229545835962699	0.164778288278585	0.171822438442814	0.216298550068812	0.152232012346586	0.196629506673147	0.245271861106129	0.179884099255381	0.00249876523474491	0.0024817566804528	0.00253843376751254
109	0.454198798779319	0.14	0.0237290976032225	0.014452846551956	0.033005348654489	0.131624744451186	0.423215965461253	0.253496188016146	0.592935742906359	15.55	11.25	20.25	0.0157982266217813	0.0263753935892992	0.0369525605568171	0.0156409948894077	0.0261128926817375	0.0365847904740674	0.0160075434584357	0.0266833257445324	0.0373714466734421	0.0237290976032225	17.1233807981194	-0.0257475597902237	1.346767787454	0.184583122016124	0.229545835962699	0.164778288278585	0.171822438442814	0.216298550068812	0.152232012346586	0.196629506673147	0.245271861106129	0.179884099255381	0.00249876523474491	0.0024817566804528	0.00253843376751254
109	0.454198798779319	0.14	0.0237365979880999	0.0143800499753352	0.0330931460008645	0.148015319488503	0.47530123050398	0.297261487127759	0.653340973880201	16.4	12.56	21.12	0.0175922207276877	0.0281287839873246	0.0386653472469614	0.017389530940072	0.0278046965772964	0.0382198622145208	0.0178515796125569	0.0285512620139215	0.0392354968591864	0.0237365979880999	18.0451681327656	0.0327848539194929	1.43445184169892	0.184583122016124	0.229545835962699	0.164778288278585	0.171822438442814	0.216298550068812	0.152232012346586	0.196629506673147	0.245271861106129	0.179884099255381	0.00249876523474491	0.0024817566804528	0.00253843376751254
109	0.454198798779319	0.14	0.023746988138591	0.014610633537133	0.032883342740049	0.139026623084997	0.411402698639213	0.251557913608875	0.571247483669551	15.89	12.34	21.97	0.0153542621760888	0.0251106586321842	0.0348670550882795	0.0151915874143511	0.0248446171667447	0.0344976469191384	0.0155553462070058	0.0254364348901286	0.0353309116904939	0.023746988138591	17.6696464370605	0.00914287049480964	1.4033655131667	0.184583122016124	0.229545835962699	0.164778288278585	0.171822438442814	0.216298550068812	0.152232012346586	0.196629506673147	0.245271861106129	0.179884099255381	0.00249876523474491	0.0024817566804528	0.00253843376751254
109	0.454198798779319	0.14	0.0237680648356749	0.0145879382220265	0.0329481914493233	0.159390776904148	0.475134570641386	0.304774593209988	0.645494548072784	16.89	11.62	22.45	0.0175281737014497	0.0273259040330433	0.0371236343646369	0.0173116283400961	0.0269883162236152	0.0366650041071342	0.0176128276532513	0.0274395634390459	0.0373069822158417	0.0237680648356749	17.8476019618254	-0.0156139893252372	1.37477867534412	0.184583122016124	0.229545835962699	0.164778288278585	0.171822438442814	0.216298550068812	0.152232012346586	0.196629506673147	0.245271861106129	0.179884099255381	0.00249876523474491	0.0024817566804528	0.00253843376751254
109	0.454198798779319	0.14	0.0239450464221355	0.0147043798231843	0.0331857130210866	0.146178907536476	0.424083971734292	0.264062447134093	0.584105496334491	16.64	12.31	22.13	0.0154126946799402	0.024752769073892	0.0340928434678439	0.015228861290534	0.0244575328721418	0.0336862044537496	0.0155562928199987	0.0249997430656051	0.0344002726371399	0.0239450464221355	17.8411254349319	-0.0367547849342442	1.35676638614166	0.184583122016124	0.229545835962699	0.164778288278585	0.171822438442814	0.216298550068812	0.152232012346586	0.196629506673147	0.245271861106129	0.179884099255381	0.00249876523474491	0.0024817566804528	0.00253843376751254
109	0.454198798779319	0.14	0.0240396263490476	0.0147760534053424	0.0333031992927528	0.133620058654117	0.425404471321366	0.256280223814763	0.594528718827968	15.7	12.04	21.39	0.0158262035570703	0.0262702195940254	0.0367142356309805	0.015664199324008	0.0260013056525131	0.0363384119810182	0.0160318044621488	0.0265939092240486	0.037165353663556	0.0240396263490476	17.418901782379	0.0433360241829901	1.42966578042358	0.184583122016124	0.229545835962699	0.164778288278585	0.171822438442814	0.216298550068812	0.152232012346586	0.196629506673147	0.245271861106129	0.179884099255381	0.00249876523474491	0.0024817566804528	0.00253843376751254
109	0.454198798779319	0.14	0.0241835378227708	0.014992246674349	0.0333748289711927	0.201019155967767	0.55858178316316	0.384712969620804	0.732450596705516	15.27	12.1	20.7	0.0243996902266549	0.0354269898643329	0.0464542895020109	0.0241703030163546	0.0350939324238971	0.0460175618314396	0.0248006521061474	0.0359708880345536	0.0471075995780343	0.0241835378227708	17.3819183024468	0.0448622611585768	1.42059588597272	0.184583122016124	0.229545835962699	0.164778288278585	0.171822438442814	0.216298550068812	0.152232012346586	0.196629506673147	0.245271861106129	0.179884099255381	0.00249876523474491	0.0024817566804528	0.00253843376751254
109	0.454198798779319	0.14	0.024266338376667	0.0147136899810623	0.0338189867722717	0.202222483868534	0.555793865436468	0.383438270268828	0.728149460604109	16.76	12.9	21.27	0.0222172962054879	0.0322039762200517	0.0421906562346156	0.0219475885950445	0.0318130349735223	0.0416784813520001	0.0225342381825266	0.0326969062170232	0.0428808505480446	0.024266338376667	17.8565428083264	-0.0616115049454103	1.33788559752565	0.184583122016124	0.229545835962699	0.164778288278585	0.171822438442814	0.216298550068812	0.152232012346586	0.196629506673147	0.245271861106129	0.179884099255381	0.00249876523474491	0.0024817566804528	0.00253843376751254
109	0.454198798779319	0.14	0.0242705918925396	0.0149177055469908	0.0336234782380885	0.160749886164018	0.449233154437915	0.288972235142465	0.609494073733366	16.87	12.88	22.25	0.016642558147203	0.0258723433782437	0.0351021286092844	0.0164376201991239	0.0255537490301251	0.0346698778611262	0.0168613811821772	0.0261792641507375	0.0355552263528523	0.0242705918925396	17.8775631880427	-0.0214313694989584	1.37834327961117	0.184583122016124	0.229545835962699	0.164778288278585	0.171822438442814	0.216298550068812	0.152232012346586	0.196629506673147	0.245271861106129	0.179884099255381	0.00249876523474491	0.0024817566804528	0.00253843376751254
109	0.454198798779319	0.14	0.024296413408916	0.014765689444616	0.033827137373216	0.140550481174627	0.44005715781561	0.270159039463612	0.609955276167607	15.72	12.65	20.14	0.0166605695388776	0.0271380994447728	0.0376156293506679	0.0164893244735267	0.0268591614647671	0.0372289984560074	0.0169811372918346	0.0277178822971755	0.0383797295995372	0.024296413408916	17.2752261478442	0.0135581199717509	1.39824894050671	0.184583122016124	0.229545835962699	0.164778288278585	0.171822438442814	0.216298550068812	0.152232012346586	0.196629506673147	0.245271861106129	0.179884099255381	0.00249876523474491	0.0024817566804528	0.00253843376751254
109	0.454198798779319	0.14	0.0243956586705885	0.0149576847839001	0.0338336325572769	0.140711543530104	0.408275739194186	0.250752852968541	0.565798625419832	14.92	11.37	20.13	0.0162657414467567	0.0264838765904261	0.0367020117340955	0.0161245897455499	0.0262540534220495	0.0363835170985491	0.0164840578485842	0.0269125469693043	0.0372078710769757	0.0243956586705885	16.4348740741824	-0.070367533589664	1.28252255813011	0.184583122016124	0.229545835962699	0.164778288278585	0.171822438442814	0.216298550068812	0.152232012346586	0.196629506673147	0.245271861106129	0.179884099255381	0.00249876523474491	0.0024817566804528	0.00253843376751254
109	0.454198798779319	0.14	0.0244782489559877	0.0150329417435379	0.0339235561684374	0.154546022880215	0.466212268942622	0.295963010498913	0.63646152738633	15.85	11.31	21.61	0.0181027122051069	0.0285160855639735	0.0389294589228401	0.0179120832057571	0.0282157994634797	0.0385195157212023	0.0182433978398611	0.0286907507254556	0.0391580179246377	0.0244782489559877	17.2582021164918	0.0246688899146628	1.40331019476235	0.184583122016124	0.229545835962699	0.164778288278585	0.171822438442814	0.216298550068812	0.152232012346586	0.196629506673147	0.245271861106129	0.179884099255381	0.00249876523474491	0.0024817566804528	0.00253843376751254
109	0.454198798779319	0.14	0.0245526256004678	0.0148920242340151	0.0342132269669205	0.159374458534456	0.470329506811159	0.301682119760903	0.638976893861414	16.33	12.24	23.03	0.0179330043990464	0.0279579748422959	0.0379829452855453	0.0177287372476006	0.0276395175579419	0.0375502978682831	0.0180688312606919	0.0282131498869836	0.0382826104247217	0.0245526256004678	17.7985674758044	0.0200714345009592	1.4149252892364	0.184583122016124	0.229545835962699	0.164778288278585	0.171822438442814	0.216298550068812	0.152232012346586	0.196629506673147	0.245271861106129	0.179884099255381	0.00249876523474491	0.0024817566804528	0.00253843376751254
109	0.454198798779319	0.14	0.0248221023003102	0.0153171350171332	0.0343270695834872	0.166900287225322	0.490667175908588	0.319511061763426	0.66182329005375	15.74	11.72	23.5	0.0196842676126063	0.0302287624910394	0.0407732573694725	0.0194813332506364	0.0299171199778411	0.0403529067050459	0.0197468337437142	0.030324302614277	0.0409173362856782	0.0248221023003102	17.8077850325908	-0.0400552560368492	1.35438942190076	0.184583122016124	0.229545835962699	0.164778288278585	0.171822438442814	0.216298550068812	0.152232012346586	0.196629506673147	0.245271861106129	0.179884099255381	0.00249876523474491	0.0024817566804528	0.00253843376751254
109	0.454198798779319	0.14	0.0249601545277053	0.0153379140201206	0.0345823950352899	0.154586248069345	0.45907408177298	0.291457314100281	0.626690849445679	15.5	11.02	20.6	0.0182183628241202	0.0286957224275124	0.0391730820309047	0.0180387439368122	0.028412804923745	0.0387868659106778	0.0183832262361851	0.0289607908629115	0.0395227592358425	0.0249601545277053	17.1668342946302	-0.0419832804262716	1.32742764632591	0.184583122016124	0.229545835962699	0.164778288278585	0.171822438442814	0.216298550068812	0.152232012346586	0.196629506673147	0.245271861106129	0.179884099255381	0.00249876523474491	0.0024817566804528	0.00253843376751254
109	0.454198798779319	0.14	0.0250824871279795	0.0153936145209928	0.0347713597349663	0.154476092325256	0.512006855765162	0.324984490011587	0.699029221518736	15.53	12.39	20.97	0.020279708085388	0.0319502926809356	0.0436208772764833	0.0200786932447746	0.0316335976395787	0.0431885020343828	0.0205802809922927	0.0324352596777772	0.0443516735147113	0.0250824871279795	17.3906999643373	0.0244859812212464	1.40525182239705	0.184583122016124	0.229545835962699	0.164778288278585	0.171822438442814	0.216298550068812	0.152232012346586	0.196629506673147	0.245271861106129	0.179884099255381	0.00249876523474491	0.0024817566804528	0.00253843376751254
109	0.454198798779319	0.14	0.0251073046135931	0.0152787510029293	0.0349358582242568	0.180767976384885	0.548546591769176	0.366223492526863	0.730869691011489	16.38	12.19	21.35	0.0217053376592674	0.0325112649492766	0.0433171922392858	0.0214562014165232	0.0321380970896711	0.042819992762819	0.021932778652193	0.0329170987943568	0.0438369662981128	0.0251073046135931	17.7278539002044	0.0435662133369155	1.43710820544162	0.184583122016124	0.229545835962699	0.164778288278585	0.171822438442814	0.216298550068812	0.152232012346586	0.196629506673147	0.245271861106129	0.179884099255381	0.00249876523474491	0.0024817566804528	0.00253843376751254
109	0.454198798779319	0.14	0.0251730818577509	0.0153146991656668	0.035031464549835	0.122171230326975	0.448419353137951	0.260751346634189	0.636087359641713	16.32	12.23	21.73	0.0155051066565703	0.0266644448322958	0.0378237830080213	0.0153286479856538	0.0263609852947351	0.0373933226038163	0.0157008130861502	0.0269944086101416	0.0382493632379921	0.0251730818577509	18.0105599413626	0.04929277839018	1.45201191605115	0.184583122016124	0.229545835962699	0.164778288278585	0.171822438442814	0.216298550068812	0.152232012346586	0.196629506673147	0.245271861106129	0.179884099255381	0.00249876523474491	0.0024817566804528	0.00253843376751254
109	0.454198798779319	0.14	0.0252089257164887	0.0155670549187292	0.0348507965142481	0.165414716376908	0.490636061275023	0.318570793087795	0.662701329462252	16.6	12.52	21.41	0.0186325851929437	0.0286963475898993	0.0387601099868548	0.0184114663736013	0.0283557988988394	0.0383001314240775	0.0188893484616919	0.0290769582526031	0.0392833604858104	0.0252089257164887	17.6059490526451	0.00569243139487728	1.39814092633896	0.184583122016124	0.229545835962699	0.164778288278585	0.171822438442814	0.216298550068812	0.152232012346586	0.196629506673147	0.245271861106129	0.179884099255381	0.00249876523474491	0.0024817566804528	0.00253843376751254
109	0.454198798779319	0.14	0.0252805521719913	0.015563367441966	0.0349977369020165	0.173704626819563	0.483977864387628	0.319171898985658	0.648783829789599	15.06	11.74	21.69	0.0205164004708004	0.0311101438326357	0.0417038871944711	0.0203323241185934	0.0308310187589419	0.0413297133992904	0.0207165941371882	0.0314821006634413	0.0421897236386482	0.0252805521719913	17.0988038014267	-0.0115902396322523	1.3580941435529	0.184583122016124	0.229545835962699	0.164778288278585	0.171822438442814	0.216298550068812	0.152232012346586	0.196629506673147	0.245271861106129	0.179884099255381	0.00249876523474491	0.0024817566804528	0.00253843376751254
109	0.454198798779319	0.14	0.0253792483772704	0.0156229056090089	0.0351355911455319	0.160424688484675	0.467781397344613	0.300702101711077	0.634860692978148	14.86	11.23	21.37	0.0195864889165045	0.0304693419244556	0.0413521949324067	0.0194191527304134	0.030209028629302	0.0409989045281907	0.0197924242268745	0.0307827852016192	0.041803679839177	0.0253792483772704	17.1995516695492	0.00461105121844617	1.37706577240752	0.184583122016124	0.229545835962699	0.164778288278585	0.171822438442814	0.216298550068812	0.152232012346586	0.196629506673147	0.245271861106129	0.179884099255381	0.00249876523474491	0.0024817566804528	0.00253843376751254
109	0.454198798779319	0.14	0.0254100474874982	0.01551576419114	0.0353043307838564	0.165114792544093	0.491879700797016	0.319190669527794	0.664568732066239	15.73	12.03	21.46	0.0196718135014408	0.0303146885638549	0.040957563626269	0.0194692319744122	0.0300025060647572	0.0405357801551023	0.0198972870970169	0.0306946592178197	0.0414702465032689	0.0254100474874982	17.5432468535065	-0.0787300911116818	1.30180283897601	0.184583122016124	0.229545835962699	0.164778288278585	0.171822438442814	0.216298550068812	0.152232012346586	0.196629506673147	0.245271861106129	0.179884099255381	0.00249876523474491	0.0024817566804528	0.00253843376751254
109	0.454198798779319	0.14	0.0255882459945118	0.0155420901202113	0.0356344018688122	0.158279874859815	0.52274201515342	0.334531503348212	0.710952526958628	16.56	11.75	20.71	0.0196133323253121	0.0306479741399284	0.0416826159545447	0.0193819563511536	0.0302864239069034	0.0411908914626533	0.0198217921027263	0.0309970860977273	0.0421822381722903	0.0255882459945118	17.3809788299465	-0.0121056304230595	1.37611506993999	0.184583122016124	0.229545835962699	0.164778288278585	0.171822438442814	0.216298550068812	0.152232012346586	0.196629506673147	0.245271861106129	0.179884099255381	0.00249876523474491	0.0024817566804528	0.00253843376751254
109	0.454198798779319	0.14	0.0257572274815259	0.0158553337666571	0.0356591211963947	0.15833667295618	0.492707107776493	0.315348311053194	0.670065904499792	14.46	11.66	20.63	0.0210888640043524	0.0329497029972155	0.0448105419900785	0.0209270802215133	0.0326969284716073	0.0444667767217013	0.0213961078912608	0.0334498084040627	0.0454664726686704	0.0257572274815259	16.9410485690564	-0.0209079544313281	1.34818314096627	0.184583122016124	0.229545835962699	0.164778288278585	0.171822438442814	0.216298550068812	0.152232012346586	0.196629506673147	0.245271861106129	0.179884099255381	0.00249876523474491	0.0024817566804528	0.00253843376751254
109	0.454198798779319	0.14	0.0257642770439795	0.0157947890550045	0.0357337650329546	0.170123928517686	0.514327595038429	0.336970238439447	0.69168495163741	15.92	11.65	19.57	0.020531302749586	0.0313375318102403	0.0421437608708946	0.0203126749112235	0.0310038337043359	0.0416949924974482	0.0208370827609394	0.0318637815239301	0.042755855657786	0.0257642770439795	17.1908019452961	-0.0418959061084679	1.32948323507537	0.184583122016124	0.229545835962699	0.164778288278585	0.171822438442814	0.216298550068812	0.152232012346586	0.196629506673147	0.245271861106129	0.179884099255381	0.00249876523474491	0.0024817566804528	0.00253843376751254
109	0.454198798779319	0.14	0.0260134835538171	0.0157965904879302	0.036230376619704	0.142756287562554	0.435193946462172	0.268690649013623	0.601697243910722	14.57	10.58	19.03	0.0178354401728568	0.0288877771675709	0.039940114162285	0.017694180006025	0.0286589803348298	0.0396237806636346	0.0180815808613439	0.0292721469225404	0.0405103063376375	0.0260134835538171	15.6957016736088	0.026697914654327	1.3560571999828	0.184583122016124	0.229545835962699	0.164778288278585	0.171822438442814	0.216298550068812	0.152232012346586	0.196629506673147	0.245271861106129	0.179884099255381	0.00249876523474491	0.0024817566804528	0.00253843376751254
109	0.454198798779319	0.14	0.0260519305017319	0.0160067311091497	0.036097129894314	0.163481119772177	0.518487193248642	0.335370656058397	0.701603730438886	16.91	12.87	21.7	0.0192735048352289	0.0297970774889199	0.040320650142611	0.0190349875002052	0.0294283267310836	0.039821665961962	0.0195433848004698	0.0301833746641167	0.0408476194253843	0.0260519305017319	18.0398840005705	-0.102776366027764	1.30144871667851	0.184583122016124	0.229545835962699	0.164778288278585	0.171822438442814	0.216298550068812	0.152232012346586	0.196629506673147	0.245271861106129	0.179884099255381	0.00249876523474491	0.0024817566804528	0.00253843376751254
109	0.454198798779319	0.14	0.0262114634132854	0.0160595284068302	0.0363633984197406	0.155685838642127	0.476173157329972	0.303040955217218	0.649305359442727	15.89	11.57	20.1	0.018490712691214	0.0290547561043211	0.0396187995174283	0.0182946279582563	0.0287466449900008	0.0391986620217454	0.0187555660854264	0.0294531584701147	0.04015672429141	0.0262114634132854	16.9906125807885	0.00253064062559506	1.37334925196421	0.184583122016124	0.229545835962699	0.164778288278585	0.171822438442814	0.216298550068812	0.152232012346586	0.196629506673147	0.245271861106129	0.179884099255381	0.00249876523474491	0.0024817566804528	0.00253843376751254
109	0.454198798779319	0.14	0.0263959479943321	0.0159719303759078	0.0368199656127565	0.11831425254684	0.419092212724572	0.24047083668324	0.597713588765904	15.4	11.28	19.9	0.0151310339696129	0.0263703432590822	0.0376096525485516	0.0149849930819089	0.0261158234195028	0.0372466537570968	0.0153424783158699	0.026706686406853	0.0381640131356972	0.0263959479943321	16.4981211488058	-0.0207419959337916	1.33613715888449	0.184583122016124	0.229545835962699	0.164778288278585	0.171822438442814	0.216298550068812	0.152232012346586	0.196629506673147	0.245271861106129	0.179884099255381	0.00249876523474491	0.0024817566804528	0.00253843376751254
109	0.454198798779319	0.14	0.0270784265338956	0.0166313870763898	0.0375254659914014	0.149184293038137	0.486719359747221	0.305242906970703	0.668195812523739	15.27	11.59	19.89	0.0193582938740873	0.0308674048930435	0.0423765159119998	0.0191762652416212	0.0305771545467577	0.0419780438518941	0.0196448471407574	0.0313657805203787	0.0430300944241177	0.0270784265338956	16.6639550345431	-0.0111289761769987	1.35291877147429	0.184583122016124	0.229545835962699	0.164778288278585	0.171822438442814	0.216298550068812	0.152232012346586	0.196629506673147	0.245271861106129	0.179884099255381	0.00249876523474491	0.0024817566804528	0.00253843376751254
109	0.454198798779319	0.14	0.0273636492290772	0.0168537353372863	0.0378735631208681	0.15599326397532	0.486832072891169	0.310031089026796	0.663633056755543	16.68	12.25	21.99	0.0180551812811894	0.0283514835790793	0.0386477858769692	0.0178386506745795	0.028011472374425	0.0381842940742705	0.0182233896243401	0.0286330762074552	0.0390741143903139	0.0273636492290772	17.4100451006791	0.0663280507713992	1.45425461399532	0.184583122016124	0.229545835962699	0.164778288278585	0.171822438442814	0.216298550068812	0.152232012346586	0.196629506673147	0.245271861106129	0.179884099255381	0.00249876523474491	0.0024817566804528	0.00253843376751254
109	0.454198798779319	0.14	0.0273737407167997	0.0169153394702954	0.0378321419633041	0.17865469900032	0.481438548867813	0.320269371376813	0.642607726358812	14.61	11.38	20.83	0.0212002197081903	0.0318688077105611	0.0425373957129319	0.0210303522643939	0.031613457861496	0.0421965634585981	0.0214605470518108	0.0322799243284538	0.0430196060831519	0.0273737407167997	16.1925674339343	0.024532095813212	1.37393930516633	0.184583122016124	0.229545835962699	0.164778288278585	0.171822438442814	0.216298550068812	0.152232012346586	0.196629506673147	0.245271861106129	0.179884099255381	0.00249876523474491	0.0024817566804528	0.00253843376751254
109	0.454198798779319	0.14	0.029945708776372	0.018567353918345	0.041324063634399	0.144154519425625	0.481496753028609	0.298323366883395	0.664670139173822	15.34	11.92	21.2	0.0188363130074643	0.0304019884425266	0.0419676638775889	0.018656565056254	0.0301118735387715	0.0415671820212889	0.0190826008054164	0.030801559993714	0.0424761553162485	0.029945708776372	16.7392087629725	0.0201334274151032	1.39042046060585	0.184583122016124	0.229545835962699	0.164778288278585	0.171822438442814	0.216298550068812	0.152232012346586	0.196629506673147	0.245271861106129	0.179884099255381	0.00249876523474491	0.0024817566804528	0.00253843376751254
109	0.454198798779319	0.15	0.0182152617516534	0.0113151293874964	0.0251153941158104	0.175005494976337	0.422198297951048	0.279077870379242	0.565318725522854	17.25	12.43	22.41	0.0157263688435035	0.023791374606861	0.0318563803702186	0.0155229859972321	0.0234836902626615	0.031444394528091	0.0158771420664089	0.0240068663513367	0.0321429756862263	0.0182152617516534	18.5070696137487	-0.0354085705333346	1.37526470015627	0.184583122016124	0.229545835962699	0.164778288278585	0.171822438442814	0.216298550068812	0.152232012346586	0.196629506673147	0.245271861106129	0.179884099255381	0.00249876523474491	0.0024817566804528	0.00253843376751254
109	0.454198798779319	0.15	0.0192580138572959	0.0119686698303685	0.0265473578842234	0.15181538575095	0.420606011020266	0.265385811266497	0.575826210774035	17.65	13.24	23.55	0.01462622474856	0.0231808852870438	0.0317355458255275	0.0144280519956388	0.0228668042489457	0.0313055565022526	0.0147492674705556	0.0233968034784119	0.0320283911936284	0.0192580138572959	19.259136345502	0.0249846329627629	1.45605378499163	0.184583122016124	0.229545835962699	0.164778288278585	0.171822438442814	0.216298550068812	0.152232012346586	0.196629506673147	0.245271861106129	0.179884099255381	0.00249876523474491	0.0024817566804528	0.00253843376751254
109	0.454198798779319	0.15	0.0193412290193574	0.0120162528961024	0.0266662051426125	0.203873637289162	0.450456528306754	0.311477646233912	0.589435410379596	15.9	11.59	21.08	0.0189952959974407	0.0274708480451935	0.0359464000929462	0.0187935495628251	0.0271790839342402	0.0355646183056554	0.019204168064875	0.0277581520026425	0.0362980399539084	0.0193412290193574	17.4977722596676	-0.044632942075735	1.3276538116433	0.184583122016124	0.229545835962699	0.164778288278585	0.171822438442814	0.216298550068812	0.152232012346586	0.196629506673147	0.245271861106129	0.179884099255381	0.00249876523474491	0.0024817566804528	0.00253843376751254
109	0.454198798779319	0.15	0.0195540953104843	0.0121856499574025	0.0269225406635662	0.197343678175744	0.450137722580714	0.308400448218709	0.591874996942719	16.51	11.72	24.42	0.0181323332385636	0.0264657436012976	0.0347991539640315	0.0179199258858054	0.0261557162891382	0.0343915066924711	0.0181283206627158	0.0264618230214797	0.0347570983495171	0.0195540953104843	19.0774120543054	0.00403934789707733	1.42156625895652	0.184583122016124	0.229545835962699	0.164778288278585	0.171822438442814	0.216298550068812	0.152232012346586	0.196629506673147	0.245271861106129	0.179884099255381	0.00249876523474491	0.0024817566804528	0.00253843376751254
109	0.454198798779319	0.15	0.0195801465554097	0.0124009939582813	0.026759299152538	0.183992387971554	0.427912728657506	0.287214754681092	0.568610702633919	15.69	11.16	21.19	0.0177458747035772	0.0264390514173046	0.035132228131032	0.0175645088428308	0.0261688398105106	0.0347731707781904	0.0178772782979984	0.026673276172668	0.0354735968814639	0.0195801465554097	17.7913278285227	-0.0619911115488425	1.31421721462363	0.184583122016124	0.229545835962699	0.164778288278585	0.171822438442814	0.216298550068812	0.152232012346586	0.196629506673147	0.245271861106129	0.179884099255381	0.00249876523474491	0.0024817566804528	0.00253843376751254
109	0.454198798779319	0.15	0.0199280481660468	0.012632834167786	0.0272232621643075	0.136242804994759	0.355078314369528	0.215490128880482	0.494666499858575	16.57	12.36	22.55	0.0126298671689359	0.0208111247060607	0.0289923822431856	0.0124807526453065	0.0205654181673277	0.028650083689349	0.0127387641821816	0.0209851423632111	0.0293597735381367	0.0199280481660468	18.7149902145133	-0.0129243630663543	1.39205817519256	0.184583122016124	0.229545835962699	0.164778288278585	0.171822438442814	0.216298550068812	0.152232012346586	0.196629506673147	0.245271861106129	0.179884099255381	0.00249876523474491	0.0024817566804528	0.00253843376751254
109	0.454198798779319	0.15	0.0199307864744734	0.0126340024639821	0.0272275704849647	0.155973165248274	0.415144414695294	0.264366460827701	0.565922368562887	15.85	12.11	22.65	0.016171953509956	0.0253954157170708	0.0346188779241856	0.0160017130169401	0.025128080785063	0.0342544485531859	0.0163139031430848	0.0255850670398479	0.0349040655710271	0.0199307864744734	18.6107109067343	0.0307952831426196	1.43423992548198	0.184583122016124	0.229545835962699	0.164778288278585	0.171822438442814	0.216298550068812	0.152232012346586	0.196629506673147	0.245271861106129	0.179884099255381	0.00249876523474491	0.0024817566804528	0.00253843376751254
109	0.454198798779319	0.15	0.0201533907951676	0.0125986534193915	0.0277081281709436	0.163640490668389	0.381746225029809	0.24700163860594	0.516490811453679	15.87	11.49	22.23	0.0150971219517371	0.0233329193539678	0.0315687167561985	0.0149378117532226	0.0230867020930828	0.031235592432943	0.015158791062163	0.0234850889880526	0.0317424907131448	0.0201533907951676	17.7299219354629	-0.00915540143330922	1.37328142871416	0.184583122016124	0.229545835962699	0.164778288278585	0.171822438442814	0.216298550068812	0.152232012346586	0.196629506673147	0.245271861106129	0.179884099255381	0.00249876523474491	0.0024817566804528	0.00253843376751254
109	0.454198798779319	0.15	0.0201864912068667	0.0125834246411513	0.0277895577725821	0.1724027296694	0.411981651243562	0.271052514598866	0.552910787888259	16.33	10.94	22.26	0.0161136958393625	0.0244917374382657	0.0328697790371689	0.0159301937515106	0.0242128265664305	0.0324954593813504	0.0161536742350062	0.0245042505451809	0.0329052723364189	0.0201864912068667	17.7378458780291	0.0580946424223226	1.43529266636981	0.184583122016124	0.229545835962699	0.164778288278585	0.171822438442814	0.216298550068812	0.152232012346586	0.196629506673147	0.245271861106129	0.179884099255381	0.00249876523474491	0.0024817566804528	0.00253843376751254
109	0.454198798779319	0.15	0.0202831424301423	0.0126884770342035	0.0278778078260811	0.123585736831783	0.397605870891887	0.232292191254622	0.562919550529153	16.27	11.3	22.93	0.0138593433104417	0.0237225204910032	0.0335856976715648	0.0137029998794008	0.0234549132773407	0.0332068266752805	0.0138725874232863	0.0237868372809781	0.0336037972554507	0.0202831424301423	18.820712892733	0.0639655865021096	1.46998958313751	0.184583122016124	0.229545835962699	0.164778288278585	0.171822438442814	0.216298550068812	0.152232012346586	0.196629506673147	0.245271861106129	0.179884099255381	0.00249876523474491	0.0024817566804528	0.00253843376751254
109	0.454198798779319	0.15	0.0203032251813899	0.0128738851699542	0.0277325651928256	0.163764292065828	0.403668825716975	0.261250649188544	0.546087002245407	16.27	12.68	22.48	0.0155791970954047	0.0240720404586504	0.0325648838218962	0.0154032170689335	0.0238001266821453	0.0321970362953572	0.0157430758462401	0.0243794707091582	0.0329643690915419	0.0203032251813899	18.5757758288758	-0.0132003682089172	1.39584846970716	0.184583122016124	0.229545835962699	0.164778288278585	0.171822438442814	0.216298550068812	0.152232012346586	0.196629506673147	0.245271861106129	0.179884099255381	0.00249876523474491	0.0024817566804528	0.00253843376751254
109	0.454198798779319	0.15	0.0205318125308078	0.0129681677783822	0.0280954572832334	0.222766041734722	0.528158575326592	0.374130039675434	0.682187110977751	16.02	11.48	20.42	0.0226521909817495	0.0319780494699802	0.0413039079582109	0.0224066461018601	0.0316314142891923	0.0408561824765244	0.0228772059980329	0.0323616732081996	0.04182515997533	0.0205318125308078	17.5994714265731	0.0248240531294696	1.39744318304558	0.184583122016124	0.229545835962699	0.164778288278585	0.171822438442814	0.216298550068812	0.152232012346586	0.196629506673147	0.245271861106129	0.179884099255381	0.00249876523474491	0.0024817566804528	0.00253843376751254
109	0.454198798779319	0.15	0.020538125339933	0.0128111700827506	0.0282650805971154	0.156833134689873	0.485679154010742	0.30985733084758	0.661500977173904	16.62	12.53	21.95	0.0181092845473901	0.02838500536572	0.0386607261840499	0.0178939774192517	0.0280475268766337	0.0382010763340158	0.0183294680145078	0.0286906484259181	0.0391447383662115	0.020538125339933	18.3549932961569	0.0521070101878994	1.45379450087766	0.184583122016124	0.229545835962699	0.164778288278585	0.171822438442814	0.216298550068812	0.152232012346586	0.196629506673147	0.245271861106129	0.179884099255381	0.00249876523474491	0.0024817566804528	0.00253843376751254
109	0.454198798779319	0.15	0.0206470461937184	0.0130284026336218	0.0282656897538149	0.182084631485342	0.438021284612833	0.29307796134864	0.582964607877026	16.15	12.04	20.74	0.0176024826215211	0.0263078875490121	0.0350132924765031	0.0174074063976644	0.0260163353020333	0.0346252642064023	0.0178362179912313	0.0266335611064015	0.0354773118955706	0.0206470461937184	18.0190408958048	-0.0211581898194736	1.36849843504066	0.184583122016124	0.229545835962699	0.164778288278585	0.171822438442814	0.216298550068812	0.152232012346586	0.196629506673147	0.245271861106129	0.179884099255381	0.00249876523474491	0.0024817566804528	0.00253843376751254
109	0.454198798779319	0.15	0.0206555813992583	0.0128957877892837	0.028415375009233	0.196849978293215	0.437281843960838	0.299377622960367	0.575186064961309	15.92	11.92	22.15	0.0182414637666912	0.0266441453892481	0.035046827011805	0.0180472389857349	0.0263604536105519	0.034673668235369	0.0184074046580221	0.0268538327716798	0.0353929319226154	0.0206555813992583	17.7990102541627	-0.0582539091622205	1.32775591467521	0.184583122016124	0.229545835962699	0.164778288278585	0.171822438442814	0.216298550068812	0.152232012346586	0.196629506673147	0.245271861106129	0.179884099255381	0.00249876523474491	0.0024817566804528	0.00253843376751254
109	0.454198798779319	0.15	0.0207924547095055	0.0129312730821037	0.0286536363369073	0.157406255124892	0.421396753977404	0.26917568429088	0.573617823663928	15.69	12.29	20.5	0.0166304121251405	0.026035047353191	0.0354396825812415	0.0164604187089827	0.0257689212580531	0.0350774238071235	0.0168902317170365	0.0264786458383725	0.0360356809234249	0.0207924547095055	17.4920768355864	0.0158539962552129	1.39386385296071	0.184583122016124	0.229545835962699	0.164778288278585	0.171822438442814	0.216298550068812	0.152232012346586	0.196629506673147	0.245271861106129	0.179884099255381	0.00249876523474491	0.0024817566804528	0.00253843376751254
109	0.454198798779319	0.15	0.0208675852918429	0.0129683101308643	0.0287668604528215	0.158873938706837	0.447183533947079	0.286535476412705	0.607831591481453	17.08	12.51	23.4	0.0163007418037274	0.0254398632134841	0.0345789846232408	0.0160942996519555	0.0251176778696629	0.0341410560873702	0.0164014536947184	0.0255962199577044	0.0348339819756911	0.0208675852918429	19.0358854561089	-0.0072914744308271	1.40838737336664	0.184583122016124	0.229545835962699	0.164778288278585	0.171822438442814	0.216298550068812	0.152232012346586	0.196629506673147	0.245271861106129	0.179884099255381	0.00249876523474491	0.0024817566804528	0.00253843376751254
109	0.454198798779319	0.15	0.0208710732361425	0.0131536516499517	0.0285884948223333	0.162776833172474	0.404078750621684	0.260999783831019	0.547157717412349	15.78	11.13	21.53	0.0160413859463143	0.0248352052108349	0.0336290244753555	0.0158748356205299	0.0245773527077763	0.0332798697950227	0.0161382669110182	0.0249759445691511	0.0337725290589219	0.0208710732361425	17.4853289962397	-0.00482698193912869	1.37054914531871	0.184583122016124	0.229545835962699	0.164778288278585	0.171822438442814	0.216298550068812	0.152232012346586	0.196629506673147	0.245271861106129	0.179884099255381	0.00249876523474491	0.0024817566804528	0.00253843376751254
109	0.454198798779319	0.15	0.0212447648803769	0.0132708721056307	0.0292186576551231	0.168259419261435	0.452126704536822	0.29518084117397	0.609072567899674	15.57	11.92	21.05	0.0183688973082094	0.0281355286234219	0.0379021599386345	0.0181852352479952	0.0278542145594643	0.0375231938709334	0.018607872628882	0.0284603760999192	0.0383777864733023	0.0212447648803769	17.5251002088774	0.0189977415229316	1.39854187910286	0.184583122016124	0.229545835962699	0.164778288278585	0.171822438442814	0.216298550068812	0.152232012346586	0.196629506673147	0.245271861106129	0.179884099255381	0.00249876523474491	0.0024817566804528	0.00253843376751254
109	0.454198798779319	0.15	0.021301028164918	0.0133097001352793	0.0292923561945567	0.156026400950786	0.405842926698827	0.258473013395722	0.553212840001932	17.34	12.12	22.31	0.0144943586139914	0.0227584026790395	0.0310224467440876	0.0143049283428124	0.022460967621311	0.0306170068998096	0.0145808608010129	0.022907199989132	0.0312868586808914	0.021301028164918	18.4023869043623	0.0156934068485805	1.42113835074103	0.184583122016124	0.229545835962699	0.164778288278585	0.171822438442814	0.216298550068812	0.152232012346586	0.196629506673147	0.245271861106129	0.179884099255381	0.00249876523474491	0.0024817566804528	0.00253843376751254
109	0.454198798779319	0.15	0.0213514335882376	0.0132648077022103	0.029438059474265	0.136511731497185	0.382948622722148	0.232575850392848	0.533321395051449	14.82	11.6	21.42	0.01518351190369	0.0250004674250661	0.0348174229464422	0.0150549205370088	0.0247887348368315	0.0345225491366542	0.0153769517953166	0.0252786093151264	0.0352289901141206	0.0213514335882376	17.23965680862	0.0113846483119903	1.38322122668297	0.184583122016124	0.229545835962699	0.164778288278585	0.171822438442814	0.216298550068812	0.152232012346586	0.196629506673147	0.245271861106129	0.179884099255381	0.00249876523474491	0.0024817566804528	0.00253843376751254
109	0.454198798779319	0.15	0.021360186139233	0.0133117004739641	0.0294086718045019	0.167693155876394	0.457920247520387	0.298640935068812	0.617199559971962	16.31	11.48	21.62	0.0177745676564761	0.0272545839000469	0.0367346001436177	0.0175727690092179	0.0269451565053046	0.0363175440013912	0.0179015545253322	0.0274582492705215	0.0369640738050747	0.021360186139233	17.6822905868163	-0.000606182373868248	1.38430750649665	0.184583122016124	0.229545835962699	0.164778288278585	0.171822438442814	0.216298550068812	0.152232012346586	0.196629506673147	0.245271861106129	0.179884099255381	0.00249876523474491	0.0024817566804528	0.00253843376751254
109	0.454198798779319	0.15	0.0216553957481857	0.0135003142431398	0.0298104772532317	0.148938863708318	0.408967884182009	0.256333974905641	0.561601793458377	15.4	11.49	20.99	0.0161250696200407	0.0257267325067743	0.035328395393508	0.0159693050864078	0.0254782180764343	0.0349871310664609	0.0163053079177433	0.0260006141269374	0.0357124460915685	0.0216553957481857	17.4460345681688	-0.00107516582662897	1.37613694902215	0.184583122016124	0.229545835962699	0.164778288278585	0.171822438442814	0.216298550068812	0.152232012346586	0.196629506673147	0.245271861106129	0.179884099255381	0.00249876523474491	0.0024817566804528	0.00253843376751254
109	0.454198798779319	0.15	0.0217683807775606	0.0136254283904582	0.0299113331646631	0.154334112643041	0.425022288951065	0.269688616932667	0.580355960969464	16.31	12.07	22.99	0.0160503519924604	0.0252949398454181	0.0345395276983758	0.0158680982646743	0.0250077126816077	0.0341473270985412	0.0161671188859125	0.0254753599276638	0.0347275790361892	0.0217683807775606	18.367404825104	0.0589390740790766	1.46280187158148	0.184583122016124	0.229545835962699	0.164778288278585	0.171822438442814	0.216298550068812	0.152232012346586	0.196629506673147	0.245271861106129	0.179884099255381	0.00249876523474491	0.0024817566804528	0.00253843376751254
109	0.454198798779319	0.15	0.0220106161680196	0.0139106772156983	0.0301105551203409	0.208485479094917	0.483286698045568	0.33626486244345	0.630308533647687	16.43	11.46	22.31	0.0198630429140828	0.0285475691790393	0.0372320954439958	0.0196330860798197	0.0282170705408037	0.0368010550017877	0.019975607927779	0.0287143855398142	0.0374288725241517	0.0220106161680196	17.7903309747129	-0.000675248207858652	1.38546535052398	0.184583122016124	0.229545835962699	0.164778288278585	0.171822438442814	0.216298550068812	0.152232012346586	0.196629506673147	0.245271861106129	0.179884099255381	0.00249876523474491	0.0024817566804528	0.00253843376751254
109	0.454198798779319	0.15	0.0220248066968857	0.0138360049103287	0.0302136084834427	0.205792603422327	0.483038931241934	0.334882782785165	0.631195079698702	15	11.04	20.61	0.0216078921141643	0.031167482025831	0.0407270719374978	0.0214166596641451	0.0308916460526951	0.0403666324412451	0.0218283633411721	0.0315109958884322	0.0411451150474934	0.0220248066968857	16.913682586509	-0.0229260999663968	1.33520118434569	0.184583122016124	0.229545835962699	0.164778288278585	0.171822438442814	0.216298550068812	0.152232012346586	0.196629506673147	0.245271861106129	0.179884099255381	0.00249876523474491	0.0024817566804528	0.00253843376751254
109	0.454198798779319	0.15	0.0220752348400254	0.0138885710090648	0.0302618986709859	0.126604876843227	0.362189831792561	0.2136640390923	0.510715624492823	16.22	11.98	22.79	0.0127795484479217	0.0216630862282733	0.0305466240086249	0.0126363303032813	0.0214203118431343	0.0302042933829874	0.0128574936952305	0.0218308072650173	0.0307394952827687	0.0220752348400254	18.0538512150283	-0.0364582524608919	1.35897747571955	0.184583122016124	0.229545835962699	0.164778288278585	0.171822438442814	0.216298550068812	0.152232012346586	0.196629506673147	0.245271861106129	0.179884099255381	0.00249876523474491	0.0024817566804528	0.00253843376751254
109	0.454198798779319	0.15	0.0220776867971891	0.0138372187076569	0.0303181548867213	0.175643022035719	0.447715649264646	0.296279364923031	0.599151933606262	16.77	13	22.79	0.0171627076428804	0.0259350251998404	0.0347073427568004	0.0169542332446223	0.0256199939772122	0.0342857547098022	0.0173786602462356	0.0262499362465661	0.0350966236648221	0.0220776867971891	18.4324136563056	0.0182741215582322	1.42646284655156	0.184583122016124	0.229545835962699	0.164778288278585	0.171822438442814	0.216298550068812	0.152232012346586	0.196629506673147	0.245271861106129	0.179884099255381	0.00249876523474491	0.0024817566804528	0.00253843376751254
109	0.454198798779319	0.15	0.0220863747060609	0.0139706059545657	0.0302021434575562	0.168433882847826	0.476968550630853	0.311502512513416	0.642434588748289	15.53	12.39	22.83	0.0194414821872367	0.0297685418526518	0.0400956015180669	0.0192488720146777	0.0294736196894213	0.0396983673641648	0.019639305136391	0.0300834955798201	0.0404696199432695	0.0220863747060609	18.4912225443462	0.0121669605550633	1.41506352669554	0.184583122016124	0.229545835962699	0.164778288278585	0.171822438442814	0.216298550068812	0.152232012346586	0.196629506673147	0.245271861106129	0.179884099255381	0.00249876523474491	0.0024817566804528	0.00253843376751254
109	0.454198798779319	0.15	0.0221690481443744	0.013942637608427	0.0303954586803218	0.169178113833523	0.442219934827884	0.289214924440676	0.595224945215092	16.55	12.75	23.51	0.0169698971045352	0.0259475779340107	0.0349252587634861	0.0167700989182989	0.0256420793811023	0.0345140598439057	0.0171244917488091	0.0261604294041204	0.0352177983768441	0.0221690481443744	18.6810229729619	0.00137109593469482	1.41736348320595	0.184583122016124	0.229545835962699	0.164778288278585	0.171822438442814	0.216298550068812	0.152232012346586	0.196629506673147	0.245271861106129	0.179884099255381	0.00249876523474491	0.0024817566804528	0.00253843376751254
109	0.454198798779319	0.15	0.022287773176495	0.0140540013539929	0.0305215449989971	0.166878079645255	0.44588479755218	0.29033739589446	0.601432199209901	15.48	11.24	19.88	0.0181767281882541	0.0279148565874953	0.0376529849867365	0.0179984082482419	0.0276410022667079	0.0372835962851738	0.0184014595101737	0.0283254033191042	0.038101618402857	0.022287773176495	17.1577988144487	0.037481578784775	1.40493862056401	0.184583122016124	0.229545835962699	0.164778288278585	0.171822438442814	0.216298550068812	0.152232012346586	0.196629506673147	0.245271861106129	0.179884099255381	0.00249876523474491	0.0024817566804528	0.00253843376751254
109	0.454198798779319	0.15	0.0222951244919597	0.0140553059936126	0.0305349429903068	0.196426809099245	0.474291543011677	0.324515214240456	0.624067871782897	16.34	12.06	20.73	0.0192718004196659	0.0281664820524674	0.0370611636852689	0.0190517357662007	0.0278448490458343	0.0366379623254679	0.0195338805684947	0.0286035522948248	0.0375616141339381	0.0222951244919597	17.8829713953117	-0.0209574618664431	1.37599780485539	0.184583122016124	0.229545835962699	0.164778288278585	0.171822438442814	0.216298550068812	0.152232012346586	0.196629506673147	0.245271861106129	0.179884099255381	0.00249876523474491	0.0024817566804528	0.00253843376751254
109	0.454198798779319	0.15	0.0223041710953756	0.0140889923271487	0.0305193498636025	0.125754950413047	0.362742631941607	0.213415712087324	0.51206955179589	15.03	11.23	20.66	0.0137472835652307	0.0233662544042632	0.0329852252432956	0.0136248731972705	0.0231581935327531	0.0326915138682357	0.013893362953047	0.0236310825663284	0.033364732738736	0.0223041710953756	16.9265678676117	0.0129969010043276	1.37575983315672	0.184583122016124	0.229545835962699	0.164778288278585	0.171822438442814	0.216298550068812	0.152232012346586	0.196629506673147	0.245271861106129	0.179884099255381	0.00249876523474491	0.0024817566804528	0.00253843376751254
109	0.454198798779319	0.15	0.0225775028434923	0.0141752891792357	0.0309797165077489	0.182121525496729	0.479585826208307	0.320908252806581	0.638263399610034	15.67	11.25	19.26	0.019855393208381	0.0296731700517268	0.0394909468950726	0.0196533255481075	0.0293711872109781	0.0390890488738487	0.0201743788238334	0.0301088698642213	0.0400859587538294	0.0225775028434923	17.2015898075849	0.0804101970424593	1.45141578041247	0.184583122016124	0.229545835962699	0.164778288278585	0.171822438442814	0.216298550068812	0.152232012346586	0.196629506673147	0.245271861106129	0.179884099255381	0.00249876523474491	0.0024817566804528	0.00253843376751254
109	0.454198798779319	0.15	0.0228169367074345	0.0141833966713599	0.031450476743509	0.14644204863294	0.401028376128783	0.24986583865387	0.552190913603695	16.05	11.64	23.05	0.0151064807066903	0.0242455209542145	0.0333845612017388	0.014942066091187	0.0239816396384559	0.0330212131857247	0.0151847963446898	0.024332262307713	0.0335063572733323	0.0228169367074345	18.0637859983907	0.00338363850660151	1.39408239767273	0.184583122016124	0.229545835962699	0.164778288278585	0.171822438442814	0.216298550068812	0.152232012346586	0.196629506673147	0.245271861106129	0.179884099255381	0.00249876523474491	0.0024817566804528	0.00253843376751254
109	0.454198798779319	0.15	0.0228903171599898	0.0144049823458948	0.0313756519740847	0.14768039406766	0.441268882710986	0.275757227212769	0.606780538209202	16.59	12.76	21.53	0.0161357755645071	0.0258205949015125	0.035505414238518	0.0159444994775947	0.0255145134036157	0.0350845273296367	0.0163628762777091	0.026165723891035	0.0360287344767813	0.0228903171599898	18.5124430716746	0.0542494327255889	1.46381926983788	0.184583122016124	0.229545835962699	0.164778288278585	0.171822438442814	0.216298550068812	0.152232012346586	0.196629506673147	0.245271861106129	0.179884099255381	0.00249876523474491	0.0024817566804528	0.00253843376751254
109	0.454198798779319	0.15	0.0228956020694622	0.0142994068791962	0.0314917972597282	0.179036551637618	0.493404836533806	0.328444352467085	0.658365320600527	15.36	11.99	21.28	0.0207155287114669	0.0311198593637472	0.0415241900160275	0.0205171334854522	0.0308218205534417	0.0411265076214311	0.0210150470975845	0.031524202488653	0.0420447403087891	0.0228956020694622	17.528139860666	-0.0367436414989367	1.3472776531843	0.184583122016124	0.229545835962699	0.164778288278585	0.171822438442814	0.216298550068812	0.152232012346586	0.196629506673147	0.245271861106129	0.179884099255381	0.00249876523474491	0.0024817566804528	0.00253843376751254
109	0.454198798779319	0.15	0.0229003762504356	0.0143843470415163	0.0314164054593549	0.137392051384356	0.390249229284754	0.237579322850879	0.542919135718629	15.92	11.8	22.36	0.0144768166944362	0.023779706456384	0.0330825962183318	0.0143227001911525	0.0235265537581407	0.0327304073251289	0.014580489722652	0.0239801194281902	0.0333082595559483	0.0229003762504356	18.0291015189304	0.067665107631185	1.45885563469892	0.184583122016124	0.229545835962699	0.164778288278585	0.171822438442814	0.216298550068812	0.152232012346586	0.196629506673147	0.245271861106129	0.179884099255381	0.00249876523474491	0.0024817566804528	0.00253843376751254
109	0.454198798779319	0.15	0.0230747129822341	0.0144229900035128	0.0317264359609553	0.197242864262539	0.499327447099252	0.342051489654023	0.656603404544481	14.82	10.99	20.11	0.022338444572103	0.0326097059587098	0.0428809673453165	0.0221495159615413	0.0323339075960387	0.0425182992305361	0.0226312986326784	0.0330594444062514	0.0433673967053115	0.0230747129822341	16.7084487034647	-0.0161857538673634	1.34177492379022	0.184583122016124	0.229545835962699	0.164778288278585	0.171822438442814	0.216298550068812	0.152232012346586	0.196629506673147	0.245271861106129	0.179884099255381	0.00249876523474491	0.0024817566804528	0.00253843376751254
109	0.454198798779319	0.15	0.0233346545422876	0.0146464611058998	0.0320228479786753	0.166619705100531	0.43828806052357	0.285248561748521	0.591327559298619	16.12	12.11	21.56	0.0171671597893047	0.026377560407775	0.0355879610262453	0.0169779574501138	0.0260868485956551	0.0351957397411965	0.0173623288269503	0.0266650712568049	0.0360034633018588	0.0233346545422876	17.6372285202367	-0.0275558695626365	1.35653288315222	0.184583122016124	0.229545835962699	0.164778288278585	0.171822438442814	0.216298550068812	0.152232012346586	0.196629506673147	0.245271861106129	0.179884099255381	0.00249876523474491	0.0024817566804528	0.00253843376751254
109	0.454198798779319	0.15	0.0233751093821158	0.0146281682496458	0.0321220505145857	0.169499557119951	0.468557174740609	0.306624792788855	0.630489556692363	16.38	12.33	21.53	0.0181731426911565	0.0277706062777183	0.0373680698642801	0.0179645523679797	0.0274518568001663	0.0369391612323529	0.018365172907269	0.0280919958291992	0.0378049642914222	0.0233751093821158	17.6734265354403	0.0523412816056216	1.44948010057978	0.184583122016124	0.229545835962699	0.164778288278585	0.171822438442814	0.216298550068812	0.152232012346586	0.196629506673147	0.245271861106129	0.179884099255381	0.00249876523474491	0.0024817566804528	0.00253843376751254
109	0.454198798779319	0.15	0.0234093502653682	0.0148728740985916	0.0319458264321447	0.159471706462267	0.46170814609418	0.296212205190624	0.627204086997737	16.38	12.25	22.47	0.0175486560138866	0.0273532193901392	0.0371577827663918	0.0173470161724297	0.0270389218840054	0.0367308275955811	0.0176960694040963	0.0275846473049558	0.0374959777083322	0.0234093502653682	18.1177032985917	0.0299115623106137	1.42580053549866	0.184583122016124	0.229545835962699	0.164778288278585	0.171822438442814	0.216298550068812	0.152232012346586	0.196629506673147	0.245271861106129	0.179884099255381	0.00249876523474491	0.0024817566804528	0.00253843376751254
109	0.454198798779319	0.15	0.0234706709109965	0.014660210332961	0.0322811314890319	0.171457616791665	0.466604089352513	0.306459239960864	0.626748938744161	16.22	11.51	22.76	0.0183298493213056	0.0279083856359782	0.0374869219506508	0.0181244325811158	0.0275956253125947	0.0370668180440736	0.0184106302337453	0.0280514043340722	0.0376440949174796	0.0234706709109965	17.8557027261059	0.0675139603263049	1.45895764800918	0.184583122016124	0.229545835962699	0.164778288278585	0.171822438442814	0.216298550068812	0.152232012346586	0.196629506673147	0.245271861106129	0.179884099255381	0.00249876523474491	0.0024817566804528	0.00253843376751254
109	0.454198798779319	0.15	0.0234719676472737	0.0146436469864259	0.0323002883081216	0.168726853179598	0.467485459607772	0.305478623271572	0.629492295943972	16.19	12.72	22.3	0.0183034941246696	0.0280105274524969	0.0377175607803242	0.0180993390477184	0.0276981012376683	0.0372968634276181	0.0185400324483131	0.0283856727259185	0.038151621213183	0.0234719676472737	18.0625710643973	0.0291142798635973	1.43360744856977	0.184583122016124	0.229545835962699	0.164778288278585	0.171822438442814	0.216298550068812	0.152232012346586	0.196629506673147	0.245271861106129	0.179884099255381	0.00249876523474491	0.0024817566804528	0.00253843376751254
109	0.454198798779319	0.15	0.0234778589498971	0.0148998833801015	0.0320558345196927	0.189115986600638	0.479564900113507	0.324523351206327	0.634606449020687	16.53	12.53	22.56	0.0190609024619906	0.0281672790302419	0.0372736555984933	0.0188370498081983	0.0278364804138805	0.0368359110195627	0.0192320380787222	0.0284421175243285	0.0376547474362221	0.0234778589498971	18.1720453127594	-0.0644802903060355	1.33491656961528	0.184583122016124	0.229545835962699	0.164778288278585	0.171822438442814	0.216298550068812	0.152232012346586	0.196629506673147	0.245271861106129	0.179884099255381	0.00249876523474491	0.0024817566804528	0.00253843376751254
109	0.454198798779319	0.15	0.0235018462544258	0.0147884776519964	0.0322152148568552	0.163812225030142	0.472179085811387	0.305618990441962	0.638739181180812	18.06	12.24	22.98	0.0164669286501458	0.0254412832949389	0.034415637939732	0.0162337180659264	0.0250809746626153	0.0339282312593042	0.0165463339067467	0.0255452226997617	0.0345902678338463	0.0235018462544258	18.7080270285391	0.000531493863630347	1.41849413933616	0.184583122016124	0.229545835962699	0.164778288278585	0.171822438442814	0.216298550068812	0.152232012346586	0.196629506673147	0.245271861106129	0.179884099255381	0.00249876523474491	0.0024817566804528	0.00253843376751254
109	0.454198798779319	0.15	0.0235031414229365	0.0148711163553717	0.0321351664905012	0.165959729951841	0.451659959707223	0.29357549122686	0.609744428187586	16.06	12.01	21.57	0.0177386498434533	0.0272905542627995	0.0368424586821458	0.0175452721840613	0.0269930466422408	0.0364408211004202	0.0179239018832278	0.0275907655269663	0.0372458591722536	0.0235031414229365	17.8361515517614	0.0455943950770391	1.43389408038834	0.184583122016124	0.229545835962699	0.164778288278585	0.171822438442814	0.216298550068812	0.152232012346586	0.196629506673147	0.245271861106129	0.179884099255381	0.00249876523474491	0.0024817566804528	0.00253843376751254
109	0.454198798779319	0.15	0.0235134364761346	0.0148993284642925	0.0321275444879766	0.195772730430009	0.476089802670167	0.325433383955816	0.626746221384518	17.25	12.34	23.6	0.0183374634162757	0.0268266249553286	0.0353157864943814	0.0181002816295949	0.0264796420224615	0.0348590024153281	0.0184033778808073	0.0269535634408065	0.0354956209082371	0.0235134364761346	18.6010026161362	-0.0137741362124402	1.39366476481062	0.184583122016124	0.229545835962699	0.164778288278585	0.171822438442814	0.216298550068812	0.152232012346586	0.196629506673147	0.245271861106129	0.179884099255381	0.00249876523474491	0.0024817566804528	0.00253843376751254
109	0.454198798779319	0.15	0.0235801393317903	0.0147785508783214	0.0323817277852593	0.17364968997187	0.494493104949761	0.326074217981582	0.66291199191794	14.53	11.32	21.04	0.0217046988179098	0.0329152791560904	0.044125859494271	0.0215348028341272	0.0326576310873189	0.0437804593405105	0.0219641051942653	0.0332599568003589	0.0446305405550355	0.0235801393317903	17.1506547354404	0.0484469565212032	1.41989783268723	0.184583122016124	0.229545835962699	0.164778288278585	0.171822438442814	0.216298550068812	0.152232012346586	0.196629506673147	0.245271861106129	0.179884099255381	0.00249876523474491	0.0024817566804528	0.00253843376751254
109	0.454198798779319	0.15	0.0236128043624439	0.0148620229674988	0.0323635857573889	0.174715718721071	0.459406053528264	0.303516155760007	0.615295951296521	15.36	11.08	19.7	0.0191375496286551	0.0289668473399274	0.0387961450511997	0.0189540865379871	0.0286891551879533	0.0384242238379196	0.0193981933243123	0.0293705492393126	0.0392759496477086	0.0236128043624439	16.7876343691105	0.0378613106136071	1.39484831858816	0.184583122016124	0.229545835962699	0.164778288278585	0.171822438442814	0.216298550068812	0.152232012346586	0.196629506673147	0.245271861106129	0.179884099255381	0.00249876523474491	0.0024817566804528	0.00253843376751254
109	0.454198798779319	0.15	0.0236393639636682	0.0147372934063994	0.0325414345209369	0.146918199653454	0.454475735364993	0.283492432494271	0.625459038235716	15.25	12.13	21.9	0.0180037869737829	0.0288624435307635	0.0397211000877441	0.017835286263335	0.0285923146824674	0.0393493431015998	0.0182194694239048	0.0292093746766785	0.0401881404196104	0.0236393639636682	17.7978254274671	-0.00783140576325294	1.38309503246453	0.184583122016124	0.229545835962699	0.164778288278585	0.171822438442814	0.216298550068812	0.152232012346586	0.196629506673147	0.245271861106129	0.179884099255381	0.00249876523474491	0.0024817566804528	0.00253843376751254
109	0.454198798779319	0.15	0.0236739938311912	0.0150144455467903	0.032333542115592	0.180855285671413	0.478145132434159	0.31926854087957	0.637021723988748	17.11	12.15	22.84	0.0181308754657465	0.0271532855283311	0.0361756955909156	0.0179003492593277	0.0268080432968415	0.0357157373343553	0.0182512679042971	0.0273430556971874	0.0363765030511559	0.0236739938311912	18.3524215065893	-0.00653730370795198	1.40474937813292	0.184583122016124	0.229545835962699	0.164778288278585	0.171822438442814	0.216298550068812	0.152232012346586	0.196629506673147	0.245271861106129	0.179884099255381	0.00249876523474491	0.0024817566804528	0.00253843376751254
109	0.454198798779319	0.15	0.0236778146183445	0.014965547847691	0.0323900813889981	0.181588221449787	0.45622964327427	0.305009007544877	0.607450279003663	16.08	12.1	21.37	0.0184053777945428	0.0275305933195987	0.0366558088446546	0.0182040048590046	0.0272293815511819	0.0362547582433591	0.0186135593352134	0.0278819438418623	0.0371138475667979	0.0236778146183445	17.4099523010852	0.0238990193737759	1.40698981527891	0.184583122016124	0.229545835962699	0.164778288278585	0.171822438442814	0.216298550068812	0.152232012346586	0.196629506673147	0.245271861106129	0.179884099255381	0.00249876523474491	0.0024817566804528	0.00253843376751254
109	0.454198798779319	0.15	0.0237598550370681	0.0150548148449733	0.0324648952291629	0.179489386569658	0.48893426689143	0.32571979946833	0.652148734314531	16.82	12.56	22.54	0.0188085215126061	0.0282332565968927	0.0376579916811792	0.0185783394542714	0.027887732940894	0.0371971264275166	0.0189994107277454	0.028537593076132	0.0379768435872394	0.0237598550370681	18.3381708864438	0.0243777025894869	1.42955483828923	0.184583122016124	0.229545835962699	0.164778288278585	0.171822438442814	0.216298550068812	0.152232012346586	0.196629506673147	0.245271861106129	0.179884099255381	0.00249876523474491	0.0024817566804528	0.00253843376751254
109	0.454198798779319	0.15	0.0237893095186885	0.0148824052771915	0.0326962137601855	0.190119857691147	0.501217176004831	0.339703968558749	0.662730383450914	15.57	12.11	20.46	0.0211442666749964	0.0311973677449162	0.0412504688148361	0.0209330021172574	0.0308856568589084	0.0408383116005593	0.0214899997669285	0.0316733144029513	0.0419077253753989	0.0237893095186885	17.5066875129395	-0.00839764350385087	1.37379008204848	0.184583122016124	0.229545835962699	0.164778288278585	0.171822438442814	0.216298550068812	0.152232012346586	0.196629506673147	0.245271861106129	0.179884099255381	0.00249876523474491	0.0024817566804528	0.00253843376751254
109	0.454198798779319	0.15	0.023826487846107	0.0148737438562827	0.0327792318359313	0.156292592370697	0.445670613301943	0.284001821129865	0.60733940547402	14.68	11.46	21.33	0.0187112811029877	0.0293627276461033	0.0400141741892189	0.0185584423367405	0.0291228850055923	0.0396873276744442	0.0188980913716773	0.0296872961737365	0.0404620595095978	0.023826487846107	17.1430330340748	-0.00865642640729899	1.36288150988635	0.184583122016124	0.229545835962699	0.164778288278585	0.171822438442814	0.216298550068812	0.152232012346586	0.196629506673147	0.245271861106129	0.179884099255381	0.00249876523474491	0.0024817566804528	0.00253843376751254
109	0.454198798779319	0.15	0.0238572689151698	0.0150752388378202	0.0326392989925193	0.18528582086888	0.543086414490305	0.365284699823865	0.720888129156745	16.52	12.87	21.69	0.0214646150290325	0.0319124803753151	0.0423603457215977	0.0212128142292324	0.0315381159587514	0.0418634176882704	0.0217661327158421	0.0323427714056608	0.0429786965604475	0.0238572689151698	18.5101988334257	0.0218638375461063	1.43582482471068	0.184583122016124	0.229545835962699	0.164778288278585	0.171822438442814	0.216298550068812	0.152232012346586	0.196629506673147	0.245271861106129	0.179884099255381	0.00249876523474491	0.0024817566804528	0.00253843376751254
109	0.454198798779319	0.15	0.0238985893924132	0.0150811324382607	0.0327160463465657	0.168238428219616	0.453396594318868	0.295998112222641	0.610795076415095	15.75	12.28	20.68	0.0182189474810623	0.0279069642639299	0.0375949810467975	0.0180306044873803	0.0276184689378685	0.0372063333883567	0.0185116754666103	0.0283640170199549	0.0381524210708905	0.0238985893924132	17.2982850751377	-0.00906706856773459	1.36883194744632	0.184583122016124	0.229545835962699	0.164778288278585	0.171822438442814	0.216298550068812	0.152232012346586	0.196629506673147	0.245271861106129	0.179884099255381	0.00249876523474491	0.0024817566804528	0.00253843376751254
109	0.454198798779319	0.15	0.0239024248728901	0.0148876895806036	0.0329171601651765	0.179391380977477	0.455062179121128	0.303104219267358	0.607020138974897	15.71	11.31	21.28	0.0187076751062651	0.028086561845706	0.0374654485851468	0.0185158639339283	0.0277985882560464	0.0370813125781645	0.0188829581832222	0.0282867572688701	0.0377602646764615	0.0239024248728901	17.1625198536927	0.0156073418644122	1.38410766853692	0.184583122016124	0.229545835962699	0.164778288278585	0.171822438442814	0.216298550068812	0.152232012346586	0.196629506673147	0.245271861106129	0.179884099255381	0.00249876523474491	0.0024817566804528	0.00253843376751254
109	0.454198798779319	0.15	0.0239499393573347	0.014920179272433	0.0329796994422364	0.168497401617138	0.498999893555368	0.325930163676856	0.672069623433881	16.68	12.36	22.13	0.0189724165187503	0.0290468170130177	0.039121217507285	0.018744633922783	0.0286980812904346	0.0386515286580862	0.0191857718198246	0.0293154235924971	0.0394678256955006	0.0239499393573347	18.2452634219904	0.0123413759066737	1.41894776404528	0.184583122016124	0.229545835962699	0.164778288278585	0.171822438442814	0.216298550068812	0.152232012346586	0.196629506673147	0.245271861106129	0.179884099255381	0.00249876523474491	0.0024817566804528	0.00253843376751254
109	0.454198798779319	0.15	0.0239944496468775	0.0149382522909342	0.0330506470028209	0.172643184457244	0.466425430652971	0.30700668484089	0.625844176465053	16.8	12.11	20.95	0.0177469766027283	0.0269624135676581	0.0361778505325879	0.0175303345802663	0.0266332762764726	0.035736217972679	0.0179787169509508	0.0272620591054707	0.0365998001169581	0.0239944496468775	17.6382988743581	-0.0282496452427788	1.36050252544368	0.184583122016124	0.229545835962699	0.164778288278585	0.171822438442814	0.216298550068812	0.152232012346586	0.196629506673147	0.245271861106129	0.179884099255381	0.00249876523474491	0.0024817566804528	0.00253843376751254
109	0.454198798779319	0.15	0.0240050669932278	0.0151158629706512	0.0328942710158045	0.15399293193942	0.421248401868999	0.267092438507811	0.575404365230187	15.36	11.35	20.18	0.0168450269668399	0.0265673589595611	0.0362896909522822	0.0166836705134975	0.0263128734770012	0.0359420764405049	0.0170665847839084	0.026941219795624	0.0368085904861803	0.0240050669932278	16.6385564229726	0.00775732603601481	1.3694383561185	0.184583122016124	0.229545835962699	0.164778288278585	0.171822438442814	0.216298550068812	0.152232012346586	0.196629506673147	0.245271861106129	0.179884099255381	0.00249876523474491	0.0024817566804528	0.00253843376751254
109	0.454198798779319	0.15	0.0241263764998365	0.015321980251073	0.0329307727486	0.175685952242628	0.490700883565425	0.324749784282182	0.656651982848668	16.59	11.71	21.85	0.0190023236924431	0.0287127427853065	0.0384231618781699	0.0187770605666472	0.0283723674557059	0.0379676743447645	0.0191502882987599	0.028967343401771	0.0387325753531514	0.0241263764998365	18.0373982303062	0.040557493775035	1.43666972956367	0.184583122016124	0.229545835962699	0.164778288278585	0.171822438442814	0.216298550068812	0.152232012346586	0.196629506673147	0.245271861106129	0.179884099255381	0.00249876523474491	0.0024817566804528	0.00253843376751254
109	0.454198798779319	0.15	0.0241303205024308	0.0153067007785181	0.0329539402263436	0.182326740955703	0.453483511428934	0.303545524651545	0.603421498206322	14.33	10.28	20.28	0.0204746499631063	0.0305882162855353	0.0407017826079642	0.0203235045254156	0.0303624117249208	0.0404013189244259	0.0206183752541356	0.0308389751373403	0.0410542428200985	0.0241303205024308	16.3543222071099	-0.00280056281916972	1.34145044858647	0.184583122016124	0.229545835962699	0.164778288278585	0.171822438442814	0.216298550068812	0.152232012346586	0.196629506673147	0.245271861106129	0.179884099255381	0.00249876523474491	0.0024817566804528	0.00253843376751254
109	0.454198798779319	0.15	0.0242176279578573	0.0152363420754969	0.0331989138402177	0.168382771248944	0.470868406456573	0.307488769755561	0.634248043157585	15.43	11.17	20.82	0.0193070173528457	0.0295655171458484	0.039824016938851	0.0191193842926982	0.0292781880180221	0.039436991743346	0.0194965802414109	0.0298293636631049	0.0402023391346006	0.0242176279578573	17.3451952294811	0.0201904641575352	1.40101264057743	0.184583122016124	0.229545835962699	0.164778288278585	0.171822438442814	0.216298550068812	0.152232012346586	0.196629506673147	0.245271861106129	0.179884099255381	0.00249876523474491	0.0024817566804528	0.00253843376751254
109	0.454198798779319	0.15	0.0242577630573983	0.0153225789793362	0.0331929471354605	0.175152038407317	0.47623297618535	0.314877287758074	0.637588664612626	15.97	12.07	21.59	0.0191191197383561	0.0289165197015957	0.0387139196648354	0.0189135247700753	0.0286055696666464	0.0382976145632176	0.0193677614999158	0.0292340519581444	0.0391585432234934	0.0242577630573983	17.7037388692088	0.0745225005194127	1.46424010384953	0.184583122016124	0.229545835962699	0.164778288278585	0.171822438442814	0.216298550068812	0.152232012346586	0.196629506673147	0.245271861106129	0.179884099255381	0.00249876523474491	0.0024817566804528	0.00253843376751254
109	0.454198798779319	0.15	0.0242798506527576	0.015259695684382	0.0333000056211333	0.182507075854884	0.50173916901346	0.335946388390835	0.667531949636085	15.87	12.3	21.49	0.0205287627993156	0.0306599051031323	0.040791047406949	0.0203119894159233	0.0303361519657093	0.0403603145154952	0.0208191307201898	0.0310495933334188	0.0412929431874971	0.0242798506527576	17.5884794417241	0.0220019680276593	1.40986446943085	0.184583122016124	0.229545835962699	0.164778288278585	0.171822438442814	0.216298550068812	0.152232012346586	0.196629506673147	0.245271861106129	0.179884099255381	0.00249876523474491	0.0024817566804528	0.00253843376751254
109	0.454198798779319	0.15	0.0242849180357637	0.0152781676966745	0.0332916683748529	0.1702891787307	0.480476772085369	0.314889210666972	0.646064333503765	16.35	10.71	22.94	0.0186916683841303	0.0285208644369695	0.0383500604898088	0.0184779770448892	0.0281948014236205	0.0379116258023519	0.0186514744865751	0.0284295627116863	0.0382535197215534	0.0242849180357637	17.832339813044	-0.0137400221948787	1.37269988939128	0.184583122016124	0.229545835962699	0.164778288278585	0.171822438442814	0.216298550068812	0.152232012346586	0.196629506673147	0.245271861106129	0.179884099255381	0.00249876523474491	0.0024817566804528	0.00253843376751254
109	0.454198798779319	0.15	0.0242979289726423	0.0153760124327343	0.0332198455125503	0.164307449907167	0.470101588400901	0.304573454973247	0.635629721828554	15.86	11.83	22.25	0.0186268923416071	0.0287501472429081	0.038873402144209	0.0184306676593772	0.0284472793031926	0.0384638909470081	0.0187851765858582	0.0289849940782949	0.039178060053098	0.0242979289726423	17.7997034277826	-0.00901930112658842	1.37858292218677	0.184583122016124	0.229545835962699	0.164778288278585	0.171822438442814	0.216298550068812	0.152232012346586	0.196629506673147	0.245271861106129	0.179884099255381	0.00249876523474491	0.0024817566804528	0.00253843376751254
109	0.454198798779319	0.15	0.0243304192340891	0.0153678780425021	0.0332929604256761	0.167623675551119	0.474148765976635	0.309183593317878	0.639113938635391	15.73	12.03	21.97	0.0190543164373856	0.0292207633929206	0.0393872103484556	0.01885807057697	0.0289198103845622	0.0389815501921543	0.0192390891184958	0.0295170875487284	0.0397928163377181	0.0243304192340891	17.7707515279218	-0.0178575816732219	1.36873760385521	0.184583122016124	0.229545835962699	0.164778288278585	0.171822438442814	0.216298550068812	0.152232012346586	0.196629506673147	0.245271861106129	0.179884099255381	0.00249876523474491	0.0024817566804528	0.00253843376751254
109	0.454198798779319	0.15	0.0243320959608463	0.0154413174576987	0.0332228744639938	0.182320585244287	0.526440988151381	0.352377037503736	0.700504938799026	15.29	12.04	21.72	0.0223245519902671	0.0333522277531166	0.0443799035159661	0.0221139033020637	0.0330375247737278	0.0439611462453919	0.0226525487053922	0.0337905628089233	0.044953269938162	0.0243320959608463	17.481529959847	-0.0438640622772114	1.33989551798044	0.184583122016124	0.229545835962699	0.164778288278585	0.171822438442814	0.216298550068812	0.152232012346586	0.196629506673147	0.245271861106129	0.179884099255381	0.00249876523474491	0.0024817566804528	0.00253843376751254
109	0.454198798779319	0.15	0.0243565096452145	0.0152335654790867	0.0334794538113422	0.176284343753716	0.482803744540283	0.31985992963039	0.645747559450177	15.98	11.56	21.12	0.0194152826430832	0.0293058626387503	0.0391964426344174	0.0192063094554751	0.0289904338271379	0.0387745581988007	0.0412963514333481	0.029610803087157	0.039571530357167	0.0243565096452145	17.0882080331163	-0.0658710899792723	1.30548854410702	0.184583122016124	0.229545835962699	0.164778288278585	0.171822438442814	0.216298550068812	0.152232012346586	0.196629506673147	0.245271861106129	0.179884099255381	0.00249876523474491	0.0024817566804528	0.00253843376751254
109	0.454198798779319	0.15	0.0243663524476634	0.0154547572809866	0.0332779476143402	0.172203204469013	0.460431331899405	0.302818494710868	0.618044169087942	17.63	12.52	22.25	0.0167112451543525	0.0254092170673479	0.0341071889803433	0.0164854262440336	0.0250658625382744	0.0336462988325152	0.0168780674665116	0.0256274251531809	0.0344306004922275	0.0243663524476634	18.2378271426924	-0.0558917233165494	1.34542984556977	0.184583122016124	0.229545835962699	0.164778288278585	0.171822438442814	0.216298550068812	0.152232012346586	0.196629506673147	0.245271861106129	0.179884099255381	0.00249876523474491	0.0024817566804528	0.00253843376751254
109	0.454198798779319	0.15	0.0243877248787425	0.0153544685404233	0.0334209812170617	0.153227968051703	0.437446775572335	0.276891377146597	0.598002173998072	16.25	11.65	21	0.0165367440656307	0.026125571133785	0.0357143982019392	0.0163506884735692	0.0258316312514267	0.0353125740292841	0.0166956310927298	0.0263771401921299	0.0360930625852234	0.0243877248787425	17.3780072285187	0.0638674085854185	1.4430790188593	0.184583122016124	0.229545835962699	0.164778288278585	0.171822438442814	0.216298550068812	0.152232012346586	0.196629506673147	0.245271861106129	0.179884099255381	0.00249876523474491	0.0024817566804528	0.00253843376751254
109	0.454198798779319	0.15	0.0244148523994702	0.0153552978822731	0.0334744069166673	0.168078483532875	0.480006082862813	0.313274712197099	0.646737453528527	17.02	12.23	21.61	0.0178904677715173	0.0274121498520012	0.0369338319324851	0.0176658435977108	0.0270679759829104	0.0364701083681101	0.0180893876938493	0.0276762192048518	0.0372965548179795	0.0244148523994702	18.1835160407929	-0.00549795420296289	1.39481067190763	0.184583122016124	0.229545835962699	0.164778288278585	0.171822438442814	0.216298550068812	0.152232012346586	0.196629506673147	0.245271861106129	0.179884099255381	0.00249876523474491	0.0024817566804528	0.00253843376751254
109	0.454198798779319	0.15	0.0244321399022666	0.0155190998394151	0.0333451799651182	0.202542195193845	0.491257130505588	0.339065619526763	0.643448641484413	16.11	10.96	21.54	0.0204220765135338	0.029588640455516	0.0387552043974983	0.0201974835621782	0.0292632376943375	0.0383289918264968	0.0204930430034117	0.0297648749933317	0.0389558555471014	0.0244321399022666	17.1571276469647	0.00466614278205329	1.37524891063902	0.184583122016124	0.229545835962699	0.164778288278585	0.171822438442814	0.216298550068812	0.152232012346586	0.196629506673147	0.245271861106129	0.179884099255381	0.00249876523474491	0.0024817566804528	0.00253843376751254
109	0.454198798779319	0.15	0.0244446552446921	0.0153056728945526	0.0335836375948316	0.166847675633632	0.463879254276204	0.302036769866017	0.62572173868639	16.67	11.87	22.51	0.0175939963462122	0.0270215110181438	0.0364490256900755	0.0173831237945407	0.0266976451455878	0.0360121664966349	0.0177158210533095	0.0272011371116928	0.0366732082994814	0.0244446552446921	17.882554333988	0.0393015938685924	1.43308703195578	0.184583122016124	0.229545835962699	0.164778288278585	0.171822438442814	0.216298550068812	0.152232012346586	0.196629506673147	0.245271861106129	0.179884099255381	0.00249876523474491	0.0024817566804528	0.00253843376751254
109	0.454198798779319	0.15	0.0244522164824712	0.0152423300098896	0.0336621029550529	0.140873164912193	0.405408051608794	0.249096045196454	0.561720058021134	14.71	11.03	19.51	0.0163788318211722	0.026656827453895	0.0369348230866179	0.0162439670458807	0.026437332737556	0.0366306984292313	0.0166175865498234	0.0270480586661516	0.0374757173020612	0.0244522164824712	16.4604828141435	0.000701489094561651	1.35290959247837	0.184583122016124	0.229545835962699	0.164778288278585	0.171822438442814	0.216298550068812	0.152232012346586	0.196629506673147	0.245271861106129	0.179884099255381	0.00249876523474491	0.0024817566804528	0.00253843376751254
109	0.454198798779319	0.15	0.0244957765479906	0.0153212817596762	0.033670271336305	0.198097255438226	0.530585403783215	0.363913505911603	0.697257301654826	16.6	11.87	22.36	0.0212846064294576	0.0310329276415583	0.040781248853659	0.0210320156466049	0.0306646506187639	0.0402972855909228	0.021424984793615	0.031269155538258	0.0410982401187425	0.0244957765479906	18.0042445516413	0.041215298511098	1.43910606345045	0.184583122016124	0.229545835962699	0.164778288278585	0.171822438442814	0.216298550068812	0.152232012346586	0.196629506673147	0.245271861106129	0.179884099255381	0.00249876523474491	0.0024817566804528	0.00253843376751254
109	0.454198798779319	0.15	0.0244959683270216	0.0152689789056212	0.033722957748422	0.130297415157912	0.438334955291609	0.261524050343601	0.615145860239617	15.77	12.69	21.44	0.0160806154298959	0.026952381000004	0.0378241465701122	0.0159138731866743	0.0266729078363247	0.0374319424859751	0.0163431356595294	0.0273980265215141	0.0384030895850177	0.0244959683270216	17.7725255403501	0.0249229557067282	1.41423574034259	0.184583122016124	0.229545835962699	0.164778288278585	0.171822438442814	0.216298550068812	0.152232012346586	0.196629506673147	0.245271861106129	0.179884099255381	0.00249876523474491	0.0024817566804528	0.00253843376751254
109	0.454198798779319	0.15	0.024522618119436	0.0154090504307616	0.0336361858081104	0.15207402040912	0.458212358299977	0.289283550582535	0.62714116601742	16.67	12.33	22.07	0.0168542478722308	0.0266963837015817	0.0365385195309325	0.0166523328604999	0.0263765592472874	0.0361007856340749	0.0170298166888683	0.0269611346872622	0.0368877479072979	0.024522618119436	18.2806063769421	0.0114558022817204	1.41569423396425	0.184583122016124	0.229545835962699	0.164778288278585	0.171822438442814	0.216298550068812	0.152232012346586	0.196629506673147	0.245271861106129	0.179884099255381	0.00249876523474491	0.0024817566804528	0.00253843376751254
109	0.454198798779319	0.15	0.0245450088554848	0.015369779526074	0.0337202381848957	0.142548650421641	0.438932025443542	0.270855941891027	0.607008108996058	15.7	12.07	20.94	0.0167268157547303	0.027106420731204	0.0374860257076777	0.0165556082049884	0.0268289725938112	0.0371023369826341	0.0169693870434913	0.0275088996430132	0.0380664406584404	0.0245450088554848	17.4844861411543	-0.00131465709197542	1.38178692640556	0.184583122016124	0.229545835962699	0.164778288278585	0.171822438442814	0.216298550068812	0.152232012346586	0.196629506673147	0.245271861106129	0.179884099255381	0.00249876523474491	0.0024817566804528	0.00253843376751254
109	0.454198798779319	0.15	0.0246419782245128	0.0154251209696434	0.0338588354793822	0.177301226923371	0.467451740089779	0.310239340454513	0.624664139725045	15.9	11.38	21.15	0.0189221332098892	0.0285108396704776	0.0380995461310659	0.0187212355933907	0.0282081380844229	0.0376950405754551	0.0190773581783492	0.028734102603445	0.0384867482325719	0.0246419782245128	17.1595594577775	0.00605175869419755	1.38024618185197	0.184583122016124	0.229545835962699	0.164778288278585	0.171822438442814	0.216298550068812	0.152232012346586	0.196629506673147	0.245271861106129	0.179884099255381	0.00249876523474491	0.0024817566804528	0.00253843376751254
109	0.454198798779319	0.15	0.0246568868683676	0.0154390288090673	0.0338747449276679	0.169221793920697	0.458582971544361	0.299941114189943	0.617224828898779	16.34	11.8	21.6	0.0178202453858966	0.0272455515302883	0.0366708576746799	0.0176169877560863	0.0269347889057004	0.0362525900553144	0.0179831230972412	0.0275174570939114	0.0370497089834316	0.0246568868683676	17.6325307947553	-0.00787793440109797	1.37763090300264	0.184583122016124	0.229545835962699	0.164778288278585	0.171822438442814	0.216298550068812	0.152232012346586	0.196629506673147	0.245271861106129	0.179884099255381	0.00249876523474491	0.0024817566804528	0.00253843376751254
109	0.454198798779319	0.15	0.0247012473212469	0.0154174604180615	0.0339850342244322	0.178109740375131	0.494797042937738	0.328847661284532	0.660746424590944	15.08	11.01	21.6	0.0211204364212634	0.0317786340519344	0.0424368316826054	0.0209303640710559	0.0314926437655522	0.0420549234600485	0.0212581580295468	0.0320282227874807	0.0427802954179241	0.0247012473212469	17.1494944421793	-0.0403319496507284	1.32406619354585	0.184583122016124	0.229545835962699	0.164778288278585	0.171822438442814	0.216298550068812	0.152232012346586	0.196629506673147	0.245271861106129	0.179884099255381	0.00249876523474491	0.0024817566804528	0.00253843376751254
109	0.454198798779319	0.15	0.024824991660111	0.0156865389509299	0.0339634443692921	0.163483895068735	0.465146619332119	0.300870287999028	0.62942295066521	15.88	11.85	20.31	0.0183728836723856	0.0284045486326654	0.0384362135929452	0.0181784945831818	0.028104022355114	0.0380295501270461	0.018624955925587	0.0288002532568754	0.0389919513476277	0.024824991660111	17.4138964915096	-0.0214534361718426	1.35698449846055	0.184583122016124	0.229545835962699	0.164778288278585	0.171822438442814	0.216298550068812	0.152232012346586	0.196629506673147	0.245271861106129	0.179884099255381	0.00249876523474491	0.0024817566804528	0.00253843376751254
109	0.454198798779319	0.15	0.0248501933554637	0.015597562552369	0.0341028241585583	0.130660191179127	0.416209786482069	0.248591696226323	0.583827876737815	16.12	12.18	21.66	0.0149588483787163	0.0250451611386684	0.0351314738986205	0.0147939185543523	0.0247690239706731	0.0347441293869939	0.0151081360738317	0.0253613046275597	0.0355928834434765	0.0248501933554637	17.5504824502316	0.0228410744444632	1.41064269819586	0.184583122016124	0.229545835962699	0.164778288278585	0.171822438442814	0.216298550068812	0.152232012346586	0.196629506673147	0.245271861106129	0.179884099255381	0.00249876523474491	0.0024817566804528	0.00253843376751254
109	0.454198798779319	0.15	0.0248606633225115	0.0155591654434981	0.034162161201525	0.163522273832666	0.476489824279974	0.308231010143359	0.644748638416589	16.35	12.57	21.56	0.0182936365500274	0.0282798660041055	0.0382660954581837	0.0180844126037197	0.0279564297561921	0.0378284469086645	0.0185280422303735	0.0286563102798819	0.0387470169623723	0.0248606633225115	17.8790944782484	-0.0223266592819403	1.37216847051283	0.184583122016124	0.229545835962699	0.164778288278585	0.171822438442814	0.216298550068812	0.152232012346586	0.196629506673147	0.245271861106129	0.179884099255381	0.00249876523474491	0.0024817566804528	0.00253843376751254
109	0.454198798779319	0.15	0.0248725596264756	0.0157679378352348	0.0339771814177163	0.166120112186686	0.489970317597085	0.318576214946176	0.661364420247994	16.71	12.14	22.63	0.0185130359073164	0.0284730549790937	0.038433074050871	0.0182898612154521	0.0281298122336462	0.0379697632518403	0.0186243547728558	0.0286942048490533	0.0387023432102119	0.0248725596264756	18.1344607314351	0.0442312740766596	1.44032241130062	0.184583122016124	0.229545835962699	0.164778288278585	0.171822438442814	0.216298550068812	0.152232012346586	0.196629506673147	0.245271861106129	0.179884099255381	0.00249876523474491	0.0024817566804528	0.00253843376751254
109	0.454198798779319	0.15	0.0248830815731082	0.0158008056378487	0.0339653575083677	0.16668446637967	0.467827139199839	0.304511397387415	0.631142881012263	15.51	11.82	21.79	0.0190285974427083	0.0292340266439416	0.039439455845175	0.0188408106065975	0.0289455258552328	0.0390502411038681	0.0192171646906875	0.0295201327312999	0.0398335702489817	0.0248830815731082	17.4060705613576	0.0424394239525518	1.42216216717781	0.184583122016124	0.229545835962699	0.164778288278585	0.171822438442814	0.216298550068812	0.152232012346586	0.196629506673147	0.245271861106129	0.179884099255381	0.00249876523474491	0.0024817566804528	0.00253843376751254
109	0.454198798779319	0.15	0.0249753945180291	0.0158697686315962	0.0340810204044619	0.196977224690122	0.509585150923699	0.348943503136767	0.670226798710632	15.78	10.84	21.75	0.0214383136958357	0.0313077796893676	0.0411772456828995	0.0212154774910499	0.0309823573214878	0.0407492371519257	0.021498188337691	0.0313952153489262	0.0413787740023349	0.0249753945180291	17.4592696163121	0.0473245669131653	1.42312948007777	0.184583122016124	0.229545835962699	0.164778288278585	0.171822438442814	0.216298550068812	0.152232012346586	0.196629506673147	0.245271861106129	0.179884099255381	0.00249876523474491	0.0024817566804528	0.00253843376751254
109	0.454198798779319	0.15	0.0249959545699161	0.0155919608414522	0.03439994829838	0.200339224546634	0.504658412681292	0.347240959574468	0.662075865788115	15.76	11.77	22.15	0.0213601848947444	0.0310435641485688	0.0407269434023933	0.02113897478167	0.0307220711292258	0.0403051674767816	0.0215303401085862	0.0313192679223109	0.0411276929415181	0.0249959545699161	17.4968847429689	-0.00555912462185967	1.37227528163264	0.184583122016124	0.229545835962699	0.164778288278585	0.171822438442814	0.216298550068812	0.152232012346586	0.196629506673147	0.245271861106129	0.179884099255381	0.00249876523474491	0.0024817566804528	0.00253843376751254
109	0.454198798779319	0.15	0.0249971682163846	0.0155645368016375	0.0344297996311317	0.187826846704756	0.512289451964385	0.345968731939406	0.678610171989364	16.55	12.38	21.53	0.0202941761463093	0.0300503814832676	0.0398065868202259	0.0200550694330388	0.0296963268078184	0.039337584182598	0.0205450435986521	0.0303854098168919	0.0402262954761954	0.0249971682163846	17.8918912780286	0.0436353237610093	1.43572448474805	0.184583122016124	0.229545835962699	0.164778288278585	0.171822438442814	0.216298550068812	0.152232012346586	0.196629506673147	0.245271861106129	0.179884099255381	0.00249876523474491	0.0024817566804528	0.00253843376751254
109	0.454198798779319	0.15	0.0250775246282198	0.015704623990523	0.0344504252659167	0.167597978027113	0.463767172932934	0.30239908914582	0.625135256720047	16.06	12.08	22.53	0.0182680107587576	0.0280163003421351	0.0377645899255127	0.018068748045561	0.0277107058199057	0.0373526635942505	0.0184162486623948	0.0282430778523578	0.0380484955153409	0.0250775246282198	17.7227581504697	0.0076027197158243	1.39806128292269	0.184583122016124	0.229545835962699	0.164778288278585	0.171822438442814	0.216298550068812	0.152232012346586	0.196629506673147	0.245271861106129	0.179884099255381	0.00249876523474491	0.0024817566804528	0.00253843376751254
109	0.454198798779319	0.15	0.0251021809446989	0.0156838571752151	0.0345205047141827	0.162683594685681	0.466232696026675	0.301089339193018	0.631376052860333	15.42	11.2	20.3	0.0189190705681413	0.0292959202771666	0.039672769986192	0.0187356437520968	0.0290118863781345	0.0392881290041722	0.0191236888790489	0.0296537702259465	0.0401222876556858	0.0251021809446989	16.720188861758	0.056940087604164	1.4125584221417	0.184583122016124	0.229545835962699	0.164778288278585	0.171822438442814	0.216298550068812	0.152232012346586	0.196629506673147	0.245271861106129	0.179884099255381	0.00249876523474491	0.0024817566804528	0.00253843376751254
109	0.454198798779319	0.15	0.0251430418102019	0.0159688773207373	0.0343172062996666	0.176403122981867	0.483372523131718	0.320303438974883	0.646441607288554	15.99	11.98	20.93	0.01942531704069	0.0293149038319511	0.0392044906232122	0.0192157241967366	0.0289986055676041	0.0387814869384716	0.0196706235489321	0.0296741581667466	0.0397241291100724	0.0251430418102019	17.6936077016649	-0.0451339991846647	1.34032208149959	0.184583122016124	0.229545835962699	0.164778288278585	0.171822438442814	0.216298550068812	0.152232012346586	0.196629506673147	0.245271861106129	0.179884099255381	0.00249876523474491	0.0024817566804528	0.00253843376751254
109	0.454198798779319	0.15	0.0251906799031656	0.0157427813198857	0.0346385784864455	0.187292088090768	0.449439165936914	0.303267261427912	0.595611070445916	14.93	11.16	21.07	0.0196603850385912	0.0291365016195241	0.0386126182004571	0.0194893905189065	0.0288830893852295	0.0382767882515524	0.0198395629179138	0.0294150167095226	0.0389381759197252	0.0251906799031656	16.3489026468662	-0.00649491175036621	1.33898410166092	0.184583122016124	0.229545835962699	0.164778288278585	0.171822438442814	0.216298550068812	0.152232012346586	0.196629506673147	0.245271861106129	0.179884099255381	0.00249876523474491	0.0024817566804528	0.00253843376751254
109	0.454198798779319	0.15	0.0252478020288758	0.0159351112832293	0.0345604927745223	0.165077980777932	0.46095018370794	0.299098270544885	0.622802096870995	16.83	12.34	23.16	0.0172647501191276	0.0266072743402549	0.0359497985613822	0.0170532732087147	0.0262813603169901	0.0355094474252656	0.017383239376826	0.0267716478695122	0.0362188137098575	0.0252478020288758	18.1636814220758	-0.0528847001591969	1.35335910094854	0.184583122016124	0.229545835962699	0.164778288278585	0.171822438442814	0.216298550068812	0.152232012346586	0.196629506673147	0.245271861106129	0.179884099255381	0.00249876523474491	0.0024817566804528	0.00253843376751254
109	0.454198798779319	0.15	0.0252771836923703	0.0159586759982799	0.0345956913864608	0.169345189931739	0.478616620533967	0.313116963977124	0.64411627709081	16.98	12.53	22.29	0.0179182911010448	0.0273891003016766	0.0368599095023084	0.0176943681703858	0.027046821700828	0.0363992752312702	0.0181094847656808	0.0276420731170553	0.0372006552343075	0.0252771836923703	18.1171462571214	0.0360775398489784	1.43897688282934	0.184583122016124	0.229545835962699	0.164778288278585	0.171822438442814	0.216298550068812	0.152232012346586	0.196629506673147	0.245271861106129	0.179884099255381	0.00249876523474491	0.0024817566804528	0.00253843376751254
109	0.454198798779319	0.15	0.0253246368765654	0.0159373949289297	0.034711878824201	0.152565969342192	0.474476842589958	0.299884739558532	0.649068945621385	16.02	12.06	21.3	0.0181634115359817	0.0287381017418278	0.0393127919476739	0.0179667207093943	0.0284268980356873	0.0388870753619802	0.0184030736469338	0.0291634887341236	0.039749099065375	0.0253246368765654	17.7374850634951	0.000317875672132477	1.39601150224369	0.184583122016124	0.229545835962699	0.164778288278585	0.171822438442814	0.216298550068812	0.152232012346586	0.196629506673147	0.245271861106129	0.179884099255381	0.00249876523474491	0.0024817566804528	0.00253843376751254
109	0.454198798779319	0.15	0.0253421308484398	0.0160798922133006	0.034604369483579	0.156355275776029	0.45500969237253	0.289992331578127	0.620027053166932	15.5	12.12	20.53	0.0181332979066869	0.0284518775283484	0.0387704571500098	0.0179547212595333	0.0281716835492726	0.038388645839012	0.0184003638373557	0.0289161423034787	0.0393201622216567	0.0253421308484398	17.1145813887506	-0.0068762312931328	1.36752672256455	0.184583122016124	0.229545835962699	0.164778288278585	0.171822438442814	0.216298550068812	0.152232012346586	0.196629506673147	0.245271861106129	0.179884099255381	0.00249876523474491	0.0024817566804528	0.00253843376751254
109	0.454198798779319	0.15	0.0253779001426782	0.015843429106895	0.0349123711784614	0.155368610123283	0.467447371219521	0.297282405047591	0.63761233739145	17.15	12.58	22.26	0.016847647864665	0.0264912708315485	0.0361348937984319	0.0166324585180275	0.0261529067282843	0.035673354938541	0.0170124275824094	0.0267792929227981	0.0365077240649142	0.0253779001426782	18.0482305555685	0.0318211459694588	1.43692904276702	0.184583122016124	0.229545835962699	0.164778288278585	0.171822438442814	0.216298550068812	0.152232012346586	0.196629506673147	0.245271861106129	0.179884099255381	0.00249876523474491	0.0024817566804528	0.00253843376751254
109	0.454198798779319	0.15	0.0253804307113666	0.0160706513051258	0.0346902101176075	0.177942839381835	0.44966237028361	0.298764622704741	0.60056011786248	15	11.19	21.51	0.0192826388597872	0.0290217664210655	0.0387608939823438	0.0191121541266159	0.0287651745645031	0.0384181950023903	0.0194624951582127	0.0292953486335602	0.0391678070754099	0.0253804307113666	16.6950888840435	-0.0387833877682885	1.32220493230315	0.184583122016124	0.229545835962699	0.164778288278585	0.171822438442814	0.216298550068812	0.152232012346586	0.196629506673147	0.245271861106129	0.179884099255381	0.00249876523474491	0.0024817566804528	0.00253843376751254
109	0.454198798779319	0.15	0.0254310136082648	0.0160458499626187	0.0348161772539109	0.179943940517693	0.540267397525754	0.360194903351693	0.720339891699816	17.13	12.88	21.97	0.0204379016963161	0.0306554364251362	0.0408729711539563	0.0201775582386161	0.030264939277493	0.04035232031637	0.0206648324933186	0.0310579224771249	0.0414215828630401	0.0254310136082648	18.1870973062956	-0.00621438344749676	1.39577264236366	0.184583122016124	0.229545835962699	0.164778288278585	0.171822438442814	0.216298550068812	0.152232012346586	0.196629506673147	0.245271861106129	0.179884099255381	0.00249876523474491	0.0024817566804528	0.00253843376751254
109	0.454198798779319	0.15	0.0255038108366746	0.0158935603447481	0.035114061328601	0.169028638222674	0.497578553542988	0.325328249614011	0.669828857471965	15.89	12.65	20.83	0.0198607031209622	0.0303762736343984	0.0408918441478347	0.0196503979058311	0.0300546189214381	0.0404588399370451	0.0201939532074298	0.0309324861811228	0.041624646931382	0.0255038108366746	17.5849206701618	-0.0326329778901207	1.35568072234509	0.184583122016124	0.229545835962699	0.164778288278585	0.171822438442814	0.216298550068812	0.152232012346586	0.196629506673147	0.245271861106129	0.179884099255381	0.00249876523474491	0.0024817566804528	0.00253843376751254
109	0.454198798779319	0.15	0.0256171017445279	0.0160092475219351	0.0352249559671206	0.16979984277734	0.487405002189343	0.319138290668276	0.655671713710409	14.53	10.96	19.55	0.0212406127776548	0.0324397955999485	0.0436389784222422	0.0210742691846127	0.0321857468013506	0.0432972244180885	0.0215275557305225	0.0329642452588144	0.0442460197167127	0.0256171017445279	16.2261526984868	0.0327163373736532	1.37752868470419	0.184583122016124	0.229545835962699	0.164778288278585	0.171822438442814	0.216298550068812	0.152232012346586	0.196629506673147	0.245271861106129	0.179884099255381	0.00249876523474491	0.0024817566804528	0.00253843376751254
109	0.454198798779319	0.15	0.0256373148494724	0.0162591534152389	0.035015476283706	0.178310238553463	0.468651172168398	0.31157837911317	0.625723965223626	16.65	11.38	22.26	0.0181726671938534	0.0273338663807998	0.0364950655677462	0.0179555240888294	0.0270072571629605	0.0360589902370916	0.0181580945325549	0.0274278933070838	0.0366616148255245	0.0256373148494724	17.5126124606288	-0.0183286368463585	1.35707626264249	0.184583122016124	0.229545835962699	0.164778288278585	0.171822438442814	0.216298550068812	0.152232012346586	0.196629506673147	0.245271861106129	0.179884099255381	0.00249876523474491	0.0024817566804528	0.00253843376751254
109	0.454198798779319	0.15	0.0257254161457423	0.0163034502140165	0.0351473820774682	0.168282074166075	0.481295923384831	0.314238127364173	0.648353719405489	15.36	11.56	19.43	0.0198252819978725	0.0303649575739503	0.0409046331500281	0.0196355947360119	0.0300744272471013	0.0405132597581907	0.0201679546806135	0.0308503409961471	0.0415653693788915	0.0257254161457423	16.6308135760863	-0.00712995590791951	1.35522450650825	0.184583122016124	0.229545835962699	0.164778288278585	0.171822438442814	0.216298550068812	0.152232012346586	0.196629506673147	0.245271861106129	0.179884099255381	0.00249876523474491	0.0024817566804528	0.00253843376751254
109	0.454198798779319	0.15	0.025874074603497	0.0161443651651886	0.0356037840418053	0.145332400422818	0.460368385156471	0.286063985264179	0.634672785048764	15.95	12.05	21.44	0.0173971162798809	0.0279975206272533	0.0385979249746257	0.0172108748567151	0.0276977986501826	0.0381847224436502	0.0176224306273117	0.0283154499624341	0.03908148394865	0.025874074603497	17.592444718872	0.00796528501168006	1.39016499419805	0.184583122016124	0.229545835962699	0.164778288278585	0.171822438442814	0.216298550068812	0.152232012346586	0.196629506673147	0.245271861106129	0.179884099255381	0.00249876523474491	0.0024817566804528	0.00253843376751254
109	0.454198798779319	0.15	0.0259016549170333	0.016097471472522	0.0357058383615447	0.134709543675959	0.443330494504833	0.267904138909827	0.618756850099838	16.33	13.36	21.13	0.0159236425489133	0.0263506056840131	0.0367775688191129	0.0157422191265622	0.0260503843590535	0.0363585495915448	0.0162135499164384	0.0268420138134268	0.0374212985600254	0.0259016549170333	18.0016058233908	-0.0417235018581501	1.36010600963903	0.184583122016124	0.229545835962699	0.164778288278585	0.171822438442814	0.216298550068812	0.152232012346586	0.196629506673147	0.245271861106129	0.179884099255381	0.00249876523474491	0.0024817566804528	0.00253843376751254
109	0.454198798779319	0.15	0.0259041379907547	0.0164368134807633	0.035371462500746	0.212987818591766	0.545340172476087	0.381671222141157	0.709009122811017	15.22	11.38	20.13	0.0242887151999577	0.0347042463984061	0.0451197775968545	0.024062981572717	0.0343817132649869	0.0447004449572569	0.0246456588744028	0.0351878714900524	0.0457063735612637	0.0259041379907547	16.7364812340806	-0.023994570129917	1.33579497284403	0.184583122016124	0.229545835962699	0.164778288278585	0.171822438442814	0.216298550068812	0.152232012346586	0.196629506673147	0.245271861106129	0.179884099255381	0.00249876523474491	0.0024817566804528	0.00253843376751254
109	0.454198798779319	0.15	0.0259087245461772	0.0161125106669468	0.0357049384254077	0.167212806285364	0.487024214204517	0.317329518611931	0.656718909797104	16	11.46	19.75	0.0192419608343729	0.0295317652644061	0.0398215696944394	0.0190342555205604	0.0292129877435247	0.0393917199664889	0.0195078542994754	0.0299674129891084	0.0403656789273839	0.0259087245461772	17.0644602437679	-0.0281819965423876	1.34248204434657	0.184583122016124	0.229545835962699	0.164778288278585	0.171822438442814	0.216298550068812	0.152232012346586	0.196629506673147	0.245271861106129	0.179884099255381	0.00249876523474491	0.0024817566804528	0.00253843376751254
109	0.454198798779319	0.15	0.0260409410658802	0.0161937453568731	0.0358881367748873	0.16880472960086	0.489094916170606	0.319646374092511	0.658543458248702	16.4	11.56	21.2	0.0189246736452901	0.0289568799157423	0.0389890861861944	0.0187068592777137	0.0286235994267863	0.0385403395758589	0.0190847330730238	0.0292252560936088	0.0393349403966073	0.0260409410658802	17.2392769513464	0.0020295699819306	1.37577592446556	0.184583122016124	0.229545835962699	0.164778288278585	0.171822438442814	0.216298550068812	0.152232012346586	0.196629506673147	0.245271861106129	0.179884099255381	0.00249876523474491	0.0024817566804528	0.00253843376751254
109	0.454198798779319	0.15	0.0260752617317572	0.0164851968739148	0.0356653265895996	0.179971998215489	0.508499933138264	0.33903172647922	0.677968139797309	15.21	11.41	20.42	0.0215892822433658	0.0323808886302784	0.0431724950171909	0.0213890844266021	0.0320806200462849	0.0427721556659677	0.0218774749108863	0.0328058666247153	0.0437278083984132	0.0260752617317572	16.8345415746983	0.00823109397334735	1.37664043581289	0.184583122016124	0.229545835962699	0.164778288278585	0.171822438442814	0.216298550068812	0.152232012346586	0.196629506673147	0.245271861106129	0.179884099255381	0.00249876523474491	0.0024817566804528	0.00253843376751254
109	0.454198798779319	0.15	0.0261066627259999	0.0163493179934014	0.0358640074585985	0.174428369581836	0.504473280465527	0.333119989474791	0.675826571456263	15.36	11.52	21	0.021007572910494	0.031813639396076	0.042619705881658	0.0208062906127233	0.0315088196786639	0.0422113487446045	0.0212408614320142	0.0321660544595232	0.0431363549905289	0.0261066627259999	16.9454521644547	-0.000779317401421767	1.3656871108373	0.184583122016124	0.229545835962699	0.164778288278585	0.171822438442814	0.216298550068812	0.152232012346586	0.196629506673147	0.245271861106129	0.179884099255381	0.00249876523474491	0.0024817566804528	0.00253843376751254
109	0.454198798779319	0.15	0.0263978047088965	0.0167470955774355	0.0360485138403575	0.187421244392387	0.481806923714397	0.325174444701044	0.638439402727751	14.97	10.75	21.32	0.0210279531494137	0.031156856216804	0.0412857592841943	0.020843358852302	0.0308833451464357	0.0409233314405694	0.0211885504772681	0.0313630251241347	0.0415166532740843	0.0263978047088965	16.5862172073974	-0.0274694987715488	1.32445019804119	0.184583122016124	0.229545835962699	0.164778288278585	0.171822438442814	0.216298550068812	0.152232012346586	0.196629506673147	0.245271861106129	0.179884099255381	0.00249876523474491	0.0024817566804528	0.00253843376751254
109	0.454198798779319	0.15	0.0264892808670467	0.0166029703288223	0.0363755914052711	0.17698958723292	0.528305218729996	0.350436666921509	0.706173770538482	15.23	11.47	19.09	0.022279676357626	0.0335880071989882	0.0448963380403505	0.0220719350727106	0.0332748242038108	0.044477713334911	0.0226993796669668	0.0341959609666846	0.045639481709203	0.0264892808670467	16.7343270036489	-0.0352872568050161	1.32786745837921	0.184583122016124	0.229545835962699	0.164778288278585	0.171822438442814	0.216298550068812	0.152232012346586	0.196629506673147	0.245271861106129	0.179884099255381	0.00249876523474491	0.0024817566804528	0.00253843376751254
109	0.454198798779319	0.15	0.026505953116192	0.0166216550932924	0.0363902511390916	0.143513931847969	0.461466850713209	0.285456142392966	0.637477559033452	16.02	12.24	21.21	0.0172897120367982	0.0279504546529461	0.038611197269094	0.017102488862973	0.0276477906861407	0.0381930925093084	0.0175230203063338	0.0283177097429297	0.0391932215032282	0.026505953116192	17.4321636284296	0.0500034019275446	1.43527246853475	0.184583122016124	0.229545835962699	0.164778288278585	0.171822438442814	0.216298550068812	0.152232012346586	0.196629506673147	0.245271861106129	0.179884099255381	0.00249876523474491	0.0024817566804528	0.00253843376751254
109	0.454198798779319	0.15	0.0265318319986073	0.0165163334463265	0.0365473305508881	0.136386367709529	0.451264620134983	0.273971856453023	0.628557383816944	16.46	12.07	22.02	0.0161589531534715	0.0266157405763706	0.0370725279992698	0.0159711589003135	0.0263064208403508	0.0366416827803882	0.0163051846925739	0.0268764251108345	0.0374144774913478	0.0265318319986073	17.3622384235416	0.0244701070664294	1.41395884255237	0.184583122016124	0.229545835962699	0.164778288278585	0.171822438442814	0.216298550068812	0.152232012346586	0.196629506673147	0.245271861106129	0.179884099255381	0.00249876523474491	0.0024817566804528	0.00253843376751254
109	0.454198798779319	0.15	0.0265836422385241	0.0167364177393631	0.0364308667376851	0.136487313695226	0.481534651326411	0.292430429765064	0.670638872887759	16.72	12.76	23.13	0.0169819828924374	0.0279636193042926	0.0389452557161477	0.0167769269161496	0.0276259610170771	0.0384749951180046	0.0171734008374139	0.0282000672313885	0.0393447330694473	0.0265836422385241	18.5183205194985	0.0485718414775865	1.470939923539	0.184583122016124	0.229545835962699	0.164778288278585	0.171822438442814	0.216298550068812	0.152232012346586	0.196629506673147	0.245271861106129	0.179884099255381	0.00249876523474491	0.0024817566804528	0.00253843376751254
109	0.454198798779319	0.15	0.0265924008882956	0.0168341676260359	0.0363506341505552	0.185679075082365	0.510060442618979	0.343288333868443	0.676832551369516	17.3	12.06	22.02	0.0192895490468509	0.0286605601008503	0.0380315711548497	0.0190385411640985	0.0282876106611335	0.0375366801581686	0.0194556128640297	0.0288882282667286	0.0383136576350666	0.0265924008882956	18.1417317905567	-0.0113779297710954	1.39185513783907	0.184583122016124	0.229545835962699	0.164778288278585	0.171822438442814	0.216298550068812	0.152232012346586	0.196629506673147	0.245271861106129	0.179884099255381	0.00249876523474491	0.0024817566804528	0.00253843376751254
109	0.454198798779319	0.15	0.0266337236395632	0.0167239132999591	0.0365435339791673	0.13780669156483	0.434875589986519	0.265044317644855	0.604706862328183	16.18	11.82	21.46	0.0158991204136997	0.0260867293123368	0.036274338210974	0.0157223330112418	0.025796662629794	0.0358709922483463	0.0160711048442973	0.0263265918168864	0.0366888289674534	0.0266337236395632	17.3107697385864	0.0664026382505803	1.44960639605877	0.184583122016124	0.229545835962699	0.164778288278585	0.171822438442814	0.216298550068812	0.152232012346586	0.196629506673147	0.245271861106129	0.179884099255381	0.00249876523474491	0.0024817566804528	0.00253843376751254
109	0.454198798779319	0.15	0.026917460274203	0.0170743500561553	0.0367605704922507	0.139842308625781	0.45147408561061	0.276655325929248	0.626292845291972	16.11	11.58	22	0.0166645245113947	0.0271948531648424	0.0377251818182902	0.0164812990277933	0.0268958473264705	0.0373103956251478	0.0329337581257593	0.0273938856110785	0.0379714793781207	0.026917460274203	17.4673701620868	0.0574953874477213	1.44072692261476	0.184583122016124	0.229545835962699	0.164778288278585	0.171822438442814	0.216298550068812	0.152232012346586	0.196629506673147	0.245271861106129	0.179884099255381	0.00249876523474491	0.0024817566804528	0.00253843376751254
109	0.454198798779319	0.15	0.0270828020773822	0.017181936557013	0.0369836675977514	0.174742438406318	0.491056131782893	0.324441874969708	0.657670388596077	14.84	11.15	18.86	0.0211510284549705	0.0320129521421901	0.0428748758294097	0.0209709212288779	0.0317403524422918	0.0425097836557058	0.0215314085970891	0.0325743250512884	0.0435890847312582	0.0270828020773822	16.1654241598257	0.00358177090252738	1.3465101579508	0.184583122016124	0.229545835962699	0.164778288278585	0.171822438442814	0.216298550068812	0.152232012346586	0.196629506673147	0.245271861106129	0.179884099255381	0.00249876523474491	0.0024817566804528	0.00253843376751254
109	0.454198798779319	0.15	0.0272882580007914	0.0172006314647172	0.0373758845368656	0.177283283838209	0.543933931105013	0.36098794732757	0.726879914882456	16.24	11.48	20.33	0.0215701045778108	0.0325016717710752	0.0434332389643396	0.021327742833429	0.032136482912702	0.0429452229919749	0.021856999064348	0.0327951037826567	0.0439991183016103	0.0272882580007914	16.9727617637856	0.00168195655054069	1.375159357633	0.184583122016124	0.229545835962699	0.164778288278585	0.171822438442814	0.216298550068812	0.152232012346586	0.196629506673147	0.245271861106129	0.179884099255381	0.00249876523474491	0.0024817566804528	0.00253843376751254
109	0.454198798779319	0.15	0.0273997187095787	0.0171833912105104	0.0376160462086471	0.173164398835546	0.51601372993552	0.339967390938302	0.692060068932737	15.88	11.52	20.98	0.0207564341652029	0.0315048010463192	0.0422531679274354	0.0205367062211937	0.0311712907186187	0.0418058752160438	0.0209862958090314	0.0318270371651036	0.0427490821275714	0.0273997187095787	17.0792396308298	-0.0664220942929986	1.3094259454632	0.184583122016124	0.229545835962699	0.164778288278585	0.171822438442814	0.216298550068812	0.152232012346586	0.196629506673147	0.245271861106129	0.179884099255381	0.00249876523474491	0.0024817566804528	0.00253843376751254
109	0.454198798779319	0.15	0.0276094911854846	0.0172952475104222	0.0379237348605471	0.159175041577297	0.487978895856949	0.312872579191992	0.663085212521906	15.62	11.67	21.34	0.0194107114775066	0.0302743614638695	0.0411380114502324	0.0192147981939038	0.0299688008165827	0.0407228034392615	0.0196282823833012	0.0306000620655551	0.0415651221124108	0.0276094911854846	16.8166935465782	-0.0483189158558255	1.3248753150402	0.184583122016124	0.229545835962699	0.164778288278585	0.171822438442814	0.216298550068812	0.152232012346586	0.196629506673147	0.245271861106129	0.179884099255381	0.00249876523474491	0.0024817566804528	0.00253843376751254
109	0.454198798779319	0.15	0.0276678954145075	0.0174969698879993	0.0378388209410156	0.239673999489809	0.594439353184568	0.429135691446523	0.759743014922612	15.66	12.39	19.87	0.0265667191124706	0.0368002560500635	0.0470337929876564	0.0262968156041802	0.0364263853371672	0.0465559550701541	0.0271269747933546	0.0375132526062243	0.0479163059249919	0.0276678954145075	16.6776091217888	-0.0294864294052145	1.33734827875417	0.184583122016124	0.229545835962699	0.164778288278585	0.171822438442814	0.216298550068812	0.152232012346586	0.196629506673147	0.245271861106129	0.179884099255381	0.00249876523474491	0.0024817566804528	0.00253843376751254
109	0.454198798779319	0.15	0.0278183178770462	0.0176486785871816	0.0379879571669107	0.165911934502567	0.503386750103016	0.327167080912828	0.679606419293205	16.01	11.79	19.73	0.0198201548308926	0.0304957433340305	0.0411713318371685	0.0196056535555862	0.0301657067681017	0.0407257599806172	0.020130552060901	0.0310201299215928	0.0417869853307403	0.0278183178770462	16.991851181854	-0.0569470281735755	1.31404815625928	0.184583122016124	0.229545835962699	0.164778288278585	0.171822438442814	0.216298550068812	0.152232012346586	0.196629506673147	0.245271861106129	0.179884099255381	0.00249876523474491	0.0024817566804528	0.00253843376751254
109	0.454198798779319	0.15	0.0281931087696119	0.0178203726244813	0.0385658449147425	0.170507857012707	0.523788788585262	0.343414097552308	0.704163479618217	15.41	12.13	21.53	0.0215863149906767	0.0329243029321597	0.0442622908736428	0.0213772721090671	0.0326054624462825	0.0438336527834979	0.0218368874381823	0.0333901827846968	0.044843515771656	0.0281931087696119	17.2761978563488	-0.0341448574606238	1.34701141601373	0.184583122016124	0.229545835962699	0.164778288278585	0.171822438442814	0.216298550068812	0.152232012346586	0.196629506673147	0.245271861106129	0.179884099255381	0.00249876523474491	0.0024817566804528	0.00253843376751254
109	0.454198798779319	0.15	0.0283703990414928	0.0178510218348665	0.0388897762481192	0.15651867526544	0.512595170088803	0.326808468148489	0.698381872029116	16.37	12.74	22.23	0.0193823885909524	0.0304010444796439	0.0414197003683355	0.0191603032488677	0.0300527062791527	0.0409451093094377	0.0196336690403548	0.0307117765506481	0.0418976607537523	0.0283703990414928	18.0512434521716	-0.00779291898078969	1.3976101588916	0.184583122016124	0.229545835962699	0.164778288278585	0.171822438442814	0.216298550068812	0.152232012346586	0.196629506673147	0.245271861106129	0.179884099255381	0.00249876523474491	0.0024817566804528	0.00253843376751254
109	0.454198798779319	0.15	0.0284836967892098	0.0180993608037831	0.0388680327746366	0.150387375304479	0.491472765448743	0.309087517883118	0.673858013014367	14.99	11.15	20.27	0.0199598925191544	0.0317377538945396	0.0435156152699247	0.0197837758056921	0.0314577148661119	0.0431316539265318	0.0202212286521672	0.0321667104783524	0.0440531228384986	0.0284836967892098	16.4491358428417	0.0197865957157907	1.3732001977901	0.184583122016124	0.229545835962699	0.164778288278585	0.171822438442814	0.216298550068812	0.152232012346586	0.196629506673147	0.245271861106129	0.179884099255381	0.00249876523474491	0.0024817566804528	0.00253843376751254
109	0.454198798779319	0.15	0.0286014664205437	0.0179917356450778	0.0392111971960095	0.166951841059529	0.495490709874623	0.322684069925304	0.668297349823942	15.3	11.09	21.77	0.0204301221786699	0.0313710427151788	0.0423119632516876	0.0202369287536853	0.0310743886308575	0.0419118485080297	0.02055630161142	0.0315445012622583	0.0425622348701757	0.0286014664205437	16.7495168446868	-0.0446628278183196	1.3181192084257	0.184583122016124	0.229545835962699	0.164778288278585	0.171822438442814	0.216298550068812	0.152232012346586	0.196629506673147	0.245271861106129	0.179884099255381	0.00249876523474491	0.0024817566804528	0.00253843376751254
109	0.454198798779319	0.15	0.028842636484137	0.0182164318661027	0.0394688411021713	0.172428094699404	0.533088889925289	0.350748051372723	0.715429728477854	15.93	12.43	20.59	0.0213596329259986	0.0324637099512558	0.043567786976513	0.0211318456143605	0.0321175045065641	0.0431031633987677	0.0217060790410074	0.0330173622468011	0.0443336998385941	0.028842636484137	17.2309567186158	0.0172947913250744	1.39790094663635	0.184583122016124	0.229545835962699	0.164778288278585	0.171822438442814	0.216298550068812	0.152232012346586	0.196629506673147	0.245271861106129	0.179884099255381	0.00249876523474491	0.0024817566804528	0.00253843376751254
109	0.454198798779319	0.15	0.0290105332367864	0.0182678828473427	0.0397531836262301	0.138403900642079	0.463852239490977	0.283158620437459	0.644545858544495	15.99	11.73	21.34	0.0171722989453401	0.0281305556253191	0.0390888123052981	0.0169870060143417	0.0278270206636334	0.038667035312925	0.0173666087860517	0.028446628581135	0.0395085570498216	0.0290105332367864	17.2065406192864	-0.0388406090631518	1.33829551796826	0.184583122016124	0.229545835962699	0.164778288278585	0.171822438442814	0.216298550068812	0.152232012346586	0.196629506673147	0.245271861106129	0.179884099255381	0.00249876523474491	0.0024817566804528	0.00253843376751254
109	0.454198798779319	0.15	0.0293005199669454	0.0185689086134002	0.0400321313204907	0.156184639184602	0.490642495767965	0.312587084606533	0.668697906929397	17.17	11.45	20.54	0.0176949921341612	0.0277743884211585	0.0378537847081558	0.0174684156683688	0.0274187497907313	0.0373690839130939	0.0178496856501971	0.0280588456471705	0.0381884969855197	0.0293005199669454	17.2693108801332	0.00841678117022233	1.39229779043478	0.184583122016124	0.229545835962699	0.164778288278585	0.171822438442814	0.216298550068812	0.152232012346586	0.196629506673147	0.245271861106129	0.179884099255381	0.00249876523474491	0.0024817566804528	0.00253843376751254
109	0.454198798779319	0.15	0.0298402470658551	0.0186052447569084	0.0410752493748018	0.161032780117534	0.494571231210094	0.318321013316807	0.670821449103382	14.73	11.05	19.22	0.0209046326786537	0.0324792567545232	0.0440538808303926	0.0207316476140187	0.0322104921024317	0.0436893365908447	0.0212496802567298	0.0330301642323173	0.0447508323636243	0.0298402470658551	15.5517276082116	-0.0235334063646997	1.30941865516483	0.184583122016124	0.229545835962699	0.164778288278585	0.171822438442814	0.216298550068812	0.152232012346586	0.196629506673147	0.245271861106129	0.179884099255381	0.00249876523474491	0.0024817566804528	0.00253843376751254
109	0.454198798779319	0.15	0.0300855352350811	0.0190187749703376	0.0411522954998246	0.190667163018394	0.598903121314496	0.406253718812891	0.7915525238161	15.85	12.1	20.58	0.0248615091462196	0.0366510747809733	0.0484406404157271	0.0246000992049563	0.0362657017431026	0.0479313042812489	0.0252317703697564	0.0372309190008311	0.0491762006431	0.0300855352350811	17.3498605188001	0.00333379851767852	1.38673356307038	0.184583122016124	0.229545835962699	0.164778288278585	0.171822438442814	0.216298550068812	0.152232012346586	0.196629506673147	0.245271861106129	0.179884099255381	0.00249876523474491	0.0024817566804528	0.00253843376751254
109	0.454198798779319	0.16	0.0180852227888723	0.0115982722689088	0.0245721733088358	0.157913650860986	0.39967267189571	0.255574526314414	0.543770817477005	17.94	12.46	23.73	0.0138618509201789	0.0216774460059928	0.0294930410918067	0.0136679987683704	0.0213742960458488	0.0290805933233272	0.0139197160876499	0.021746395386404	0.0295911285793059	0.0180852227888723	19.6654264859971	0.00520221620204396	1.43655287879834	0.184583122016124	0.229545835962699	0.164778288278585	0.171822438442814	0.216298550068812	0.152232012346586	0.196629506673147	0.245271861106129	0.179884099255381	0.00249876523474491	0.0024817566804528	0.00253843376751254
109	0.454198798779319	0.16	0.01930989758078	0.0122724193336918	0.0263473758278681	0.181679090859798	0.433219702521136	0.289669763810759	0.576769641231512	17.16	12.68	22.61	0.016404360599454	0.0245337729608109	0.0326631853221679	0.0161944984911115	0.0242199107235151	0.0322453229559188	0.0165578214287528	0.0247557823454116	0.0329404121418479	0.01930989758078	19.1113827644671	0.0502849798700979	1.47331884357146	0.184583122016124	0.229545835962699	0.164778288278585	0.171822438442814	0.216298550068812	0.152232012346586	0.196629506673147	0.245271861106129	0.179884099255381	0.00249876523474491	0.0024817566804528	0.00253843376751254
109	0.454198798779319	0.16	0.0199950692252013	0.012786822749231	0.0272033157011717	0.191389310466808	0.448865095711025	0.304815449085685	0.592914742336365	15.84	11.99	21.93	0.0186620641618623	0.0274813800983719	0.0363006960348814	0.0184660923287898	0.027192795921052	0.0359194995133143	0.018842450995404	0.0277935214352571	0.0366632673465788	0.0199950692252013	18.0581150819399	0.0169039853608461	1.40752157974015	0.184583122016124	0.229545835962699	0.164778288278585	0.171822438442814	0.216298550068812	0.152232012346586	0.196629506673147	0.245271861106129	0.179884099255381	0.00249876523474491	0.0024817566804528	0.00253843376751254
[truncated: 1,379 more rows]
