# Supplementary material for: Re-expressing coefficients from regression models for inclusion in a meta-analysis
Source: BMC Med Res Methodol. 2024 Jan 8;24:6. doi: 10.1186/s12874-023-02132-y (PMC10773134; doi:10.1186/s12874-023-02132-y)
Supplement: Supplementary file 2 — Additional file 2. [file 12874_2023_2132_MOESM2_ESM.zip › Supp_Files_R1/simdata/simdata_scenario_11.csv]

ex_no	errsd	rsquare	beta	b_low_ci	b_hi_ci	lrsquare	lbeta	lb_low_ci	lb_hi_ci	x_median	x_25	x_75	rbl	rb	rbu	altl	alt	altu	dzl	dz	dzu	observed_beta	xlog	error	ylog	RelBias_rb	RelBias_rbl	RelBias_rbu	RelBias_alt	RelBias_altl	RelBias_altu	RelBias_dz	RelBias_dzl	RelBias_dzu	MC_SE_RelBias_rb	MC_SE_RelBias_alt	MC_SE_RelBias_dz
11	14.8022833995669	0	-0.493673269673137	-1.59123014951916	0.603883610172889	0.0081385565560989	-4.94185331998596	-13.4596471448301	3.57594050485822	7.79	6.31	9.61	-1.62534024286801	-0.596761043502484	0.431818155863042	-1.65761214222841	-0.608610016308408	0.44039210961159	-1.70881199786889	-0.628314735918761	0.453962814058351	-0.493673269673137	8.04601884942902	1.23950554576446	-29.530475801658	-0.00437639701001142	0.00434449268866007	-0.109960865346213	-0.0228619178648887	-0.0139778399814109	-0.126363717149518	-0.0673109819787242	-0.0582570116541768	-0.167183186025003	0.00174739199165084	0.00178753959100448	0.0027078793718953
11	14.8022833995669	0	-0.4817627727456	-1.59739397584961	0.633868430358415	0.00641358871684535	-4.90237152874	-14.4291035989461	4.62436054146611	7.98	6.67	9.22	-1.70442909692878	-0.579089658636173	0.546249779656434	-1.73593969669106	-0.589795567431464	0.556348561828132	-1.79683776485796	-0.610629637968709	0.575857941889928	-0.4817627727456	8.20066058096734	-1.85550607090589	-32.9180778341581	-0.00437639701001142	0.00434449268866007	-0.109960865346213	-0.0228619178648887	-0.0139778399814109	-0.126363717149518	-0.0673109819787242	-0.0582570116541768	-0.167183186025003	0.00174739199165084	0.00178753959100448	0.0027078793718953
11	14.8022833995669	0	-0.46600868565991	-1.80281659314307	0.870799221823249	0.00165661091997112	-2.83406670964271	-13.6964530081192	8.02831958883377	7.94	6.83	9.5	-1.6252139171962	-0.336288866617027	0.952636183962145	-1.65571167570956	-0.342599455356332	0.970512764996901	-1.71386305909057	-0.354782435096574	1.00614290783459	-0.46600868565991	8.16601047590098	-0.04691071019841	-31.1668590204666	-0.00437639701001142	0.00434449268866007	-0.109960865346213	-0.0228619178648887	-0.0139778399814109	-0.126363717149518	-0.0673109819787242	-0.0582570116541768	-0.167183186025003	0.00174739199165084	0.00178753959100448	0.0027078793718953
11	14.8022833995669	0	-0.447121926264898	-1.46813797374526	0.573894121215467	0.00468925398500818	-3.54162478933174	-11.5975509847287	4.51430140606526	7.93	6.87	9.25	-1.37664983544247	-0.420397132968202	0.535855569506066	-1.40251344077811	-0.428295281975593	0.545922876826925	-1.45386678036085	-0.443401489248667	0.565498494904322	-0.447121926264898	8.13774052660191	-0.934615321043133	-31.9210973598395	-0.00437639701001142	0.00434449268866007	-0.109960865346213	-0.0228619178648887	-0.0139778399814109	-0.126363717149518	-0.0673109819787242	-0.0582570116541768	-0.167183186025003	0.00174739199165084	0.00178753959100448	0.0027078793718953
11	14.8022833995669	0	-0.434523234820508	-1.49854900933476	0.629502539693746	0.00650944715816496	-4.57436890934442	-13.3975758576142	4.24883803892538	8.24	6.8	9.38	-1.53495212350372	-0.524082665827725	0.486786791848274	-1.56049939507862	-0.532805336708844	0.494888721660935	-1.61631206198545	-0.551935672322033	0.51258568129248	-0.434523234820508	8.27591939044589	2.26441321698418	-28.959894451922	-0.00437639701001142	0.00434449268866007	-0.109960865346213	-0.0228619178648887	-0.0139778399814109	-0.126363717149518	-0.0673109819787242	-0.0582570116541768	-0.167183186025003	0.00174739199165084	0.00178753959100448	0.0027078793718953
11	14.8022833995669	0	-0.431770894571961	-1.73841566642175	0.874873877277825	0.00336154647355101	-4.07898797164044	-15.0447078139598	6.88673187067892	7.79	6.55	9.06	-1.81596442021403	-0.492352335357878	0.831259749498272	-1.85197213727924	-0.502114907460404	0.847742322358428	-1.92062263287475	-0.521506249175987	0.875153009104534	-0.431770894571961	8.00208971039634	0.156620593397864	-30.6460092516115	-0.00437639701001142	0.00434449268866007	-0.109960865346213	-0.0228619178648887	-0.0139778399814109	-0.126363717149518	-0.0673109819787242	-0.0582570116541768	-0.167183186025003	0.00174739199165084	0.00178753959100448	0.0027078793718953
11	14.8022833995669	0	-0.407305360035421	-1.44673047833685	0.632119758266004	0.00697003099052228	-4.96030128662568	-14.2042460318941	4.28364345864277	8.11	7.14	9.46	-1.6512165319791	-0.576625571655304	0.497965388668495	-1.68013560087682	-0.586724474077809	0.5066866527212	-1.74661921188241	-0.608118033626972	0.525158038259753	-0.407305360035421	8.44932047419087	0.881625102087046	-30.7276843732849	-0.00437639701001142	0.00434449268866007	-0.109960865346213	-0.0228619178648887	-0.0139778399814109	-0.126363717149518	-0.0673109819787242	-0.0582570116541768	-0.167183186025003	0.00174739199165084	0.00178753959100448	0.0027078793718953
11	14.8022833995669	0	-0.394720063329657	-1.40355266656952	0.614112539910207	0.00914648351012527	-5.28854008577017	-13.882610579654	3.30553040811368	8.13	6.66	9.93	-1.61103238860286	-0.613718098459591	0.383596191683673	-1.63907950188435	-0.624402564614446	0.390274372655462	-1.69418285989374	-0.644927540962252	0.403170622016513	-0.394720063329657	8.39609448773112	-0.683777683968731	-32.0878224970758	-0.00437639701001142	0.00434449268866007	-0.109960865346213	-0.0228619178648887	-0.0139778399814109	-0.126363717149518	-0.0673109819787242	-0.0582570116541768	-0.167183186025003	0.00174739199165084	0.00178753959100448	0.0027078793718953
11	14.8022833995669	0	-0.364470989777369	-1.44675029006768	0.71780831051294	0.00379723199182209	-3.56481352279303	-12.5797482100677	5.45012116448159	7.64	6.5	8.98	-1.54829942492184	-0.438752718665452	0.670793987590932	-1.58091342335138	-0.447994781439089	0.684923860473203	-1.63799038043742	-0.463241567937276	0.70872371449277	-0.364470989777369	8.02241991796868	-1.99006049090193	-32.7211628188468	-0.00437639701001142	0.00434449268866007	-0.109960865346213	-0.0228619178648887	-0.0139778399814109	-0.126363717149518	-0.0673109819787242	-0.0582570116541768	-0.167183186025003	0.00174739199165084	0.00178753959100448	0.0027078793718953
11	14.8022833995669	0	-0.357977836317047	-1.41369413194936	0.697738459315271	0.00305272597278002	-3.08453349684611	-11.7874964869745	5.61842949328229	8.2	6.78	9.47	-1.35640089278891	-0.354940847158058	0.646519198472796	-1.37932903961752	-0.360940648472238	0.657447742673042	-1.42725327312936	-0.373565280466776	0.682161451537131	-0.357977836317047	8.2871356844021	-1.55359705824045	-32.8009391169202	-0.00437639701001142	0.00434449268866007	-0.109960865346213	-0.0228619178648887	-0.0139778399814109	-0.126363717149518	-0.0673109819787242	-0.0582570116541768	-0.167183186025003	0.00174739199165084	0.00178753959100448	0.0027078793718953
11	14.8022833995669	0	-0.350973367101117	-1.5202932596561	0.818346525453863	0.00144514412231764	-2.31575761471554	-11.8198127230386	7.18829749360749	7.96	6.68	9.12	-1.3980682054832	-0.273911877337013	0.850244450809173	-1.42402921164889	-0.278998201386521	0.866032808875845	-1.47791246223131	-0.288768441670893	0.896675426002268	-0.350973367101117	8.08704447789249	0.628804441636176	-30.2779824763806	-0.00437639701001142	0.00434449268866007	-0.109960865346213	-0.0228619178648887	-0.0139778399814109	-0.126363717149518	-0.0673109819787242	-0.0582570116541768	-0.167183186025003	0.00174739199165084	0.00178753959100448	0.0027078793718953
11	14.8022833995669	0	-0.343433530361623	-1.51654697445382	0.829679913730578	0.00365793702674058	-3.75742743983101	-13.439362928978	5.92450804931596	7.63	6.66	9.4	-1.65503453245933	-0.462720755365707	0.729593021727915	-1.6899568218506	-0.472484459874166	0.744987902102269	-1.75099190633818	-0.488501306156889	0.771467322032003	-0.343433530361623	8.10036161098024	1.07334065480415	-29.8597062645269	-0.00437639701001142	0.00434449268866007	-0.109960865346213	-0.0228619178648887	-0.0139778399814109	-0.126363717149518	-0.0673109819787242	-0.0582570116541768	-0.167183186025003	0.00174739199165084	0.00178753959100448	0.0027078793718953
11	14.8022833995669	0	-0.337082336160331	-1.50799265117112	0.833827978850458	0.00134132316849322	-2.2917882169832	-12.0552036861529	7.47162725218651	8.56	7.1	10.2	-1.33237000391779	-0.253293926435108	0.825782151047574	-1.35175611477284	-0.25697937726509	0.83779736024266	-1.39635388506383	-0.265937352460295	0.867906630424495	-0.337082336160331	8.64563602552183	1.61045048202095	-30.3034192435641	-0.00437639701001142	0.00434449268866007	-0.109960865346213	-0.0228619178648887	-0.0139778399814109	-0.126363717149518	-0.0673109819787242	-0.0582570116541768	-0.167183186025003	0.00174739199165084	0.00178753959100448	0.0027078793718953
11	14.8022833995669	0	-0.335967078463347	-1.37841903893458	0.706484882007881	0.00303415967785942	-3.09621909927802	-11.8589216447131	5.66648344615705	8.02	6.71	9.62	-1.39397096423425	-0.363948734345947	0.666073495542357	-1.41932352312266	-0.370567976752431	0.678187569617796	-1.46792414443169	-0.384117723471085	0.701262350798012	-0.335967078463347	8.33893033979249	0.579592201694084	-30.7387588097398	-0.00437639701001142	0.00434449268866007	-0.109960865346213	-0.0228619178648887	-0.0139778399814109	-0.126363717149518	-0.0673109819787242	-0.0582570116541768	-0.167183186025003	0.00174739199165084	0.00178753959100448	0.0027078793718953
11	14.8022833995669	0	-0.333608771556131	-1.50357518664417	0.836357643531912	0.00312728729222979	-3.4220893429777	-12.9613072458127	6.11712855985725	8	6.76	9.47	-1.52749272586264	-0.403293933205637	0.720904859451367	-1.55551475944355	-0.410692407809098	0.734129943825358	-1.61042432075085	-0.425212912054677	0.7591375734886	-0.333608771556131	8.21582420804198	-2.92823093153304	-34.0439197796216	-0.00437639701001142	0.00434449268866007	-0.109960865346213	-0.0228619178648887	-0.0139778399814109	-0.126363717149518	-0.0673109819787242	-0.0582570116541768	-0.167183186025003	0.00174739199165084	0.00178753959100448	0.0027078793718953
11	14.8022833995669	0	-0.262597692879022	-1.32085284356134	0.7956574578033	0.00106315435627517	-1.88343712829458	-10.8972272900178	7.13035303342866	8.23	6.8	9.62	-1.24897520059165	-0.215868330769636	0.817238539052374	-1.26979164512342	-0.219466169326802	0.830859306469814	-1.3154426227915	-0.227169069693992	0.859371757393877	-0.262597692879022	8.44285369087143	-0.976031123528617	-32.4979590684809	-0.00437639701001142	0.00434449268866007	-0.109960865346213	-0.0228619178648887	-0.0139778399814109	-0.126363717149518	-0.0673109819787242	-0.0582570116541768	-0.167183186025003	0.00174739199165084	0.00178753959100448	0.0027078793718953
11	14.8022833995669	0	-0.261776818247621	-1.32917871088751	0.805625074392269	0.00255519344023155	-2.91276406905461	-11.8978723443017	6.07234420619244	8.12	6.8	9.45	-1.38131185931524	-0.338164289844598	0.704983279626045	-1.40539591521528	-0.344060400563614	0.717275114088048	-1.45625131802216	-0.356836552744147	0.743187531132151	-0.261776818247621	8.28093129481165	0.148467972667927	-31.0484210904144	-0.00437639701001142	0.00434449268866007	-0.109960865346213	-0.0228619178648887	-0.0139778399814109	-0.126363717149518	-0.0673109819787242	-0.0582570116541768	-0.167183186025003	0.00174739199165084	0.00178753959100448	0.0027078793718953
11	14.8022833995669	0	-0.250512826323845	-1.33767016010697	0.836644507459275	0.00419753797432826	-3.71605589561163	-12.6523402642204	5.22022847299713	7.62	6.72	9.34	-1.56045708615631	-0.458314085280997	0.643828915594315	-1.59353430445934	-0.468029030462561	0.657476243534214	-1.64952905601996	-0.484646692785303	0.681353707758254	-0.250512826323845	8.10710939264389	0.405281384100974	-30.4854543959343	-0.00437639701001142	0.00434449268866007	-0.109960865346213	-0.0228619178648887	-0.0139778399814109	-0.126363717149518	-0.0673109819787242	-0.0582570116541768	-0.167183186025003	0.00174739199165084	0.00178753959100448	0.0027078793718953
11	14.8022833995669	0	-0.175064352786137	-1.3146694371299	0.96454073155763	0.000559963021754584	-1.53021537326645	-11.6235975933957	8.56316684686281	7.86	6.97	9.57	-1.39186985119948	-0.183235923884845	1.02539800342979	-1.41877408911537	-0.186777794474748	1.04521850016587	-1.47113392187412	-0.193273157068407	1.08194779217997	-0.175064352786137	8.44229231676906	0.508628193975893	-31.0420201300638	-0.00437639701001142	0.00434449268866007	-0.109960865346213	-0.0228619178648887	-0.0139778399814109	-0.126363717149518	-0.0673109819787242	-0.0582570116541768	-0.167183186025003	0.00174739199165084	0.00178753959100448	0.0027078793718953
11	14.8022833995669	0.01	-1.01152993508057	-2.31378923063754	0.290729360476401	0.0150604915578838	-8.76066324432445	-19.8220010060436	2.30067451739473	8.29	7.05	9.64	-2.25845446073228	-0.998161536622128	0.262131387488024	-2.29530349324809	-1.01444757982492	0.266408333598253	-2.38036034841065	-1.05212795784432	0.275876476078418	-1.01152993508057	8.39638564760144	-0.497033540745047	-32.033637321442	-0.00437639701001142	0.00434449268866007	-0.109960865346213	-0.0228619178648887	-0.0139778399814109	-0.126363717149518	-0.0673109819787242	-0.0582570116541768	-0.167183186025003	0.00174739199165084	0.00178753959100448	0.0027078793718953
11	14.8022833995669	0.01	-1.00891148719237	-2.49561532100579	0.477792346621048	0.0107203802082174	-8.14015391081135	-20.3489408559673	4.06863303434463	8.03	7.16	9.46	-2.38784250936555	-0.955204778400718	0.477432952564117	-2.43102132325733	-0.972477529511116	0.486066264235097	-2.52559962877507	-1.01046951464928	0.504639734031912	-1.00891148719237	8.27046715325956	-0.543169341170644	-31.9235647056501	-0.00437639701001142	0.00434449268866007	-0.109960865346213	-0.0228619178648887	-0.0139778399814109	-0.126363717149518	-0.0673109819787242	-0.0582570116541768	-0.167183186025003	0.00174739199165084	0.00178753959100448	0.0027078793718953
11	14.8022833995669	0.01	-0.966322968031737	-2.19323508078878	0.260589144725307	0.0128839778550334	-7.65847098721922	-18.1246136124201	2.80767163798166	7.92	6.93	9.35	-2.15433738155451	-0.910305217321208	0.333726946912089	-2.19499159130516	-0.927483464126446	0.34002466305227	-2.27306889895805	-0.961049960982734	0.351418977644871	-0.966322968031737	8.28346376309101	0.559582323646005	-30.7477588196211	-0.00437639701001142	0.00434449268866007	-0.109960865346213	-0.0228619178648887	-0.0139778399814109	-0.126363717149518	-0.0673109819787242	-0.0582570116541768	-0.167183186025003	0.00174739199165084	0.00178753959100448	0.0027078793718953
11	14.8022833995669	0.01	-0.94279104868544	-2.16453192054359	0.278949823172706	0.0205981301159195	-9.51010343900619	-19.7486254441613	0.728418566148896	7.96	6.63	9.25	-2.33621774505395	-1.12502373769378	0.0861702696663848	-2.37961882811382	-1.14592386517006	0.0877710977736962	-2.4664462692867	-1.18540361759977	0.0909529837117473	-0.94279104868544	8.2316813806372	0.279751084214219	-30.8661796624996	-0.00437639701001142	0.00434449268866007	-0.109960865346213	-0.0228619178648887	-0.0139778399814109	-0.126363717149518	-0.0673109819787242	-0.0582570116541768	-0.167183186025003	0.00174739199165084	0.00178753959100448	0.0027078793718953
11	14.8022833995669	0.01	-0.921687004203641	-2.14911626561998	0.305742257212696	0.0151143893674577	-7.82676476998291	-17.6910435176927	2.03751397772691	7.66	6.55	9.32	-2.17173402205289	-0.96080546727374	0.250123087505408	-2.21711851796561	-0.980884202219923	0.255350113525766	-2.29825426601405	-1.01329345469853	0.26426317971226	-0.921687004203641	7.95185141958522	-0.784059675557448	-31.4886263431109	-0.00437639701001142	0.00434449268866007	-0.109960865346213	-0.0228619178648887	-0.0139778399814109	-0.126363717149518	-0.0673109819787242	-0.0582570116541768	-0.167183186025003	0.00174739199165084	0.00178753959100448	0.0027078793718953
11	14.8022833995669	0.01	-0.917344763398064	-2.12322210175073	0.288532574954597	0.0245670595564501	-10.0058695696606	-19.8496613422903	-0.162077797030868	8.07	6.85	9.38	-2.31777129463297	-1.16834825876807	-0.0189252229031807	-2.35898725827827	-1.18912451027742	-0.0192617622765706	-2.44344031091992	-1.2306828175963	-0.0199863647486356	-0.917344763398064	8.26849608840114	0.415986842918803	-30.7861092217679	-0.00437639701001142	0.00434449268866007	-0.109960865346213	-0.0228619178648887	-0.0139778399814109	-0.126363717149518	-0.0673109819787242	-0.0582570116541768	-0.167183186025003	0.00174739199165084	0.00178753959100448	0.0027078793718953
11	14.8022833995669	0.01	-0.909992799661097	-2.12713499050283	0.307149391180639	0.0137857747350851	-7.89893929622909	-18.3298993019735	2.53202070951527	7.89	6.78	9.29	-2.18647275853302	-0.942220975030205	0.302030808472611	-2.22821278200759	-0.960208084845548	0.307796612316491	-2.30617828610735	-0.994145421461087	0.319334597043725	-0.909992799661097	8.17184476062598	0.906303509492119	-30.1494542582281	-0.00437639701001142	0.00434449268866007	-0.109960865346213	-0.0228619178648887	-0.0139778399814109	-0.126363717149518	-0.0673109819787242	-0.0582570116541768	-0.167183186025003	0.00174739199165084	0.00178753959100448	0.0027078793718953
11	14.8022833995669	0.01	-0.907947650762493	-2.08509297275512	0.269197671230138	0.0139937699030533	-7.69944352110327	-17.7900498786937	2.39116283648711	8.27	7.03	9.42	-2.03144531714794	-0.879199248582368	0.273046819983207	-2.06485684131524	-0.893659587088117	0.277537667139004	-2.14415284088517	-0.927385660765401	0.287794430222482	-0.907947650762493	8.43151547891493	-0.285282089967972	-31.8192612223767	-0.00437639701001142	0.00434449268866007	-0.109960865346213	-0.0228619178648887	-0.0139778399814109	-0.126363717149518	-0.0673109819787242	-0.0582570116541768	-0.167183186025003	0.00174739199165084	0.00178753959100448	0.0027078793718953
11	14.8022833995669	0.01	-0.893260163258039	-2.15093284761219	0.364412521096113	0.0150236064035563	-8.41414078166559	-19.051187046432	2.22290548310083	8.32	6.95	9.93	-2.1616508785246	-0.954713990702408	0.252222897119788	-2.1963929683884	-0.970058170277717	0.256276627832966	-2.27132801743246	-1.00467883448918	0.264836965961013	-0.893260163258039	8.56903152548656	-1.37140709403079	-33.1979169880127	-0.00437639701001142	0.00434449268866007	-0.109960865346213	-0.0228619178648887	-0.0139778399814109	-0.126363717149518	-0.0673109819787242	-0.0582570116541768	-0.167183186025003	0.00174739199165084	0.00178753959100448	0.0027078793718953
11	14.8022833995669	0.01	-0.882287517064923	-2.01827867973768	0.253703645607833	0.0156405506290222	-7.52666737152744	-16.8493097162026	1.7959749731477	7.79	6.64	9.42	-2.03427684699997	-0.908721213323341	0.216834420353285	-2.07464405375848	-0.92675343797269	0.221137177813103	-2.14832490764248	-0.960330644601371	0.228988017807096	-0.882287517064923	8.14280635180774	-1.14609719536613	-32.1481687078251	-0.00437639701001142	0.00434449268866007	-0.109960865346213	-0.0228619178648887	-0.0139778399814109	-0.126363717149518	-0.0673109819787242	-0.0582570116541768	-0.167183186025003	0.00174739199165084	0.00178753959100448	0.0027078793718953
11	14.8022833995669	0.01	-0.877311009910545	-2.16062843348467	0.406006413663579	0.0126237071364379	-7.41981056481548	-17.6651457535895	2.82552462395859	8.02	7.07	8.92	-2.07509378882085	-0.871592175464916	0.33190943789102	-2.11275019101559	-0.887408822252597	0.337932546510393	-2.20209534592947	-0.922342154534039	0.350728499806493	-0.877311009910545	8.09741067433936	-0.20687621897075	-31.1770056767327	-0.00437639701001142	0.00434449268866007	-0.109960865346213	-0.0228619178648887	-0.0139778399814109	-0.126363717149518	-0.0673109819787242	-0.0582570116541768	-0.167183186025003	0.00174739199165084	0.00178753959100448	0.0027078793718953
11	14.8022833995669	0.01	-0.868299466329742	-2.00119509384286	0.264596161183379	0.0199333997495025	-8.72281407362774	-18.2722822010695	0.826654053814025	7.96	6.93	9.54	-2.16170035084827	-1.03195156663253	0.0977972175832161	-2.20186736567021	-1.0511264785745	0.0996144085212053	-2.29069588360972	-1.08963955499956	0.103350199390395	-0.868299466329742	8.34817349159241	0.017886771193113	-31.4060950286296	-0.00437639701001142	0.00434449268866007	-0.109960865346213	-0.0228619178648887	-0.0139778399814109	-0.126363717149518	-0.0673109819787242	-0.0582570116541768	-0.167183186025003	0.00174739199165084	0.00178753959100448	0.0027078793718953
11	14.8022833995669	0.01	-0.857949619041907	-1.97507410397701	0.259174865893199	0.0157370114795664	-7.95189187561767	-17.7705101096119	1.86672635837652	7.84	6.7	9.64	-2.13235422984772	-0.95417915252155	0.223995924804623	-2.17384751222338	-0.972746435789192	0.228354640644991	-2.25069595953683	-1.00618796647927	0.236242409695989	-0.857949619041907	8.29573866450358	1.32239755935531	-30.0007174132895	-0.00437639701001142	0.00434449268866007	-0.109960865346213	-0.0228619178648887	-0.0139778399814109	-0.126363717149518	-0.0673109819787242	-0.0582570116541768	-0.167183186025003	0.00174739199165084	0.00178753959100448	0.0027078793718953
11	14.8022833995669	0.01	-0.85272550117683	-1.94861277160307	0.243161769249408	0.0203347331896159	-8.29393563728443	-17.2819909939167	0.694119719347825	7.78	6.58	9.12	-2.08993310942717	-1.0029961653099	0.0839407788073696	-2.13161970387923	-1.02300230531105	0.0856150932571235	-2.20954683171514	-1.06108896970644	0.088522173622465	-0.85272550117683	7.98463466691097	-1.84067314167527	-32.5583193028454	-0.00437639701001142	0.00434449268866007	-0.109960865346213	-0.0228619178648887	-0.0139778399814109	-0.126363717149518	-0.0673109819787242	-0.0582570116541768	-0.167183186025003	0.00174739199165084	0.00178753959100448	0.0027078793718953
11	14.8022833995669	0.01	-0.852584120432516	-1.9528864772699	0.247718236404868	0.0159721223059384	-7.85215693847244	-17.47485414438	1.77054026743511	8.08	6.83	9.53	-2.03944875639482	-0.916406601787562	0.206635552819694	-2.07565335958325	-0.932674790567961	0.210303778447331	-2.14929234739541	-0.965698607494615	0.217987121930412	-0.852584120432516	8.34155226223358	0.999752318251364	-30.3558486755374	-0.00437639701001142	0.00434449268866007	-0.109960865346213	-0.0228619178648887	-0.0139778399814109	-0.126363717149518	-0.0673109819787242	-0.0582570116541768	-0.167183186025003	0.00174739199165084	0.00178753959100448	0.0027078793718953
11	14.8022833995669	0.01	-0.847809012913681	-2.09513319715332	0.399515171325961	0.0191536351798383	-9.27756428279839	-19.6431613191198	1.08803275352303	8.12	6.73	9.5	-2.28193374093032	-1.0777688288881	0.126396083154133	-2.32180590328499	-1.09660065251007	0.128604598264858	-2.40628456498553	-1.13495397621172	0.133279599199571	-0.847809012913681	8.30999795880148	-1.4100457684161	-32.7841441855739	-0.00437639701001142	0.00434449268866007	-0.109960865346213	-0.0228619178648887	-0.0139778399814109	-0.126363717149518	-0.0673109819787242	-0.0582570116541768	-0.167183186025003	0.00174739199165084	0.00178753959100448	0.0027078793718953
11	14.8022833995669	0.01	-0.847801859770008	-1.98447364211873	0.288869922578714	0.0220267521753571	-9.0855097258969	-18.537494510814	0.366475059020207	7.94	6.74	9.09	-2.19892938717344	-1.07772894131244	0.0434715045485545	-2.24014877253614	-1.09793119282976	0.0442863868766252	-2.32613987427727	-1.1372748199447	0.0458325374713469	-0.847801859770008	8.15772123151769	1.19343375817391	-29.8223125426617	-0.00437639701001142	0.00434449268866007	-0.109960865346213	-0.0228619178648887	-0.0139778399814109	-0.126363717149518	-0.0673109819787242	-0.0582570116541768	-0.167183186025003	0.00174739199165084	0.00178753959100448	0.0027078793718953
11	14.8022833995669	0.01	-0.847742178682812	-2.06098818969358	0.365503832327956	0.0126138922032229	-7.09963325030606	-16.9067269546397	2.70746045402755	8.06	6.72	9.31	-1.97625353279046	-0.829887140785907	0.316479251218642	-2.01152485997173	-0.844698611268068	0.322127637435594	-2.08132530177308	-0.873557100801482	0.333750740903701	-0.847742178682812	8.13686150181882	-0.275251642031933	-31.3041440709821	-0.00437639701001142	0.00434449268866007	-0.109960865346213	-0.0228619178648887	-0.0139778399814109	-0.126363717149518	-0.0673109819787242	-0.0582570116541768	-0.167183186025003	0.00174739199165084	0.00178753959100448	0.0027078793718953
11	14.8022833995669	0.01	-0.8434799040946	-1.99783719106324	0.310877382874038	0.017745908244799	-8.41836619736031	-18.1969527141296	1.36022031940898	7.88	6.78	9.1	-2.17280263147958	-1.00519293058229	0.162416770315007	-2.21441748563424	-1.02444500465355	0.165527476327144	-2.29406837148495	-1.06417642478615	0.171443877722067	-0.8434799040946	8.10819464828167	-0.471902114854176	-31.4401987189565	-0.00437639701001142	0.00434449268866007	-0.109960865346213	-0.0228619178648887	-0.0139778399814109	-0.126363717149518	-0.0673109819787242	-0.0582570116541768	-0.167183186025003	0.00174739199165084	0.00178753959100448	0.0027078793718953
11	14.8022833995669	0.01	-0.832546969368741	-2.21219900663552	0.547105067898035	0.00551889392255018	-5.34431311955453	-16.5451275383857	5.85650129927668	7.86	6.77	9.31	-1.98068131091534	-0.639788426594028	0.701104457727287	-2.01893477881473	-0.652144844511559	0.714645089791611	-2.08930893646549	-0.675903542617068	0.739417248359708	-0.832546969368741	8.0877287341985	1.20174383700226	-29.7658549670923	-0.00437639701001142	0.00434449268866007	-0.109960865346213	-0.0228619178648887	-0.0139778399814109	-0.126363717149518	-0.0673109819787242	-0.0582570116541768	-0.167183186025003	0.00174739199165084	0.00178753959100448	0.0027078793718953
11	14.8022833995669	0.01	-0.81216980503561	-2.15741295007668	0.533073340005458	0.0111706167391428	-7.58721157215029	-18.732460221823	3.55803707752237	8.02	7.1	9.13	-2.20220041254365	-0.891957610286564	0.418285191970521	-2.24226902852884	-0.908186608682017	0.425895811164801	-2.32770978748199	-0.94200203062397	0.442910875046921	-0.81216980503561	8.25120689160168	0.942055894262428	-30.3786478596629	-0.00437639701001142	0.00434449268866007	-0.109960865346213	-0.0228619178648887	-0.0139778399814109	-0.126363717149518	-0.0673109819787242	-0.0582570116541768	-0.167183186025003	0.00174739199165084	0.00178753959100448	0.0027078793718953
11	14.8022833995669	0.01	-0.811101750848512	-1.90653322207388	0.28432972037686	0.0140613080545314	-7.46951035489026	-17.2349025258625	2.29588181608195	8.23	7.03	9.65	-1.97550176752047	-0.856171416487879	0.263158934544716	-2.00843541422241	-0.870444674761039	0.267546064700328	-2.07996072774012	-0.902618881269351	0.277270726980746	-0.811101750848512	8.51189183953172	1.52438431019127	-30.1689509594222	-0.00437639701001142	0.00434449268866007	-0.109960865346213	-0.0228619178648887	-0.0139778399814109	-0.126363717149518	-0.0673109819787242	-0.0582570116541768	-0.167183186025003	0.00174739199165084	0.00178753959100448	0.0027078793718953
11	14.8022833995669	0.01	-0.793816913640815	-1.9435240627806	0.355890235498967	0.0106066187233603	-6.21142852560346	-15.5778344476956	3.1549773964887	8.25	6.73	9.5	-1.7812726005426	-0.710255811232021	0.360760978078561	-1.81071400091421	-0.721995129345582	0.366723742223042	-1.87590537574907	-0.746701531456926	0.378704386486319	-0.793816913640815	8.34520495884968	-1.89274980411826	-33.1728661571609	-0.00437639701001142	0.00434449268866007	-0.109960865346213	-0.0228619178648887	-0.0139778399814109	-0.126363717149518	-0.0673109819787242	-0.0582570116541768	-0.167183186025003	0.00174739199165084	0.00178753959100448	0.0027078793718953
11	14.8022833995669	0.01	-0.792194929004225	-1.90941905789867	0.325029199890216	0.012462439218175	-6.64906590458951	-15.890117265941	2.59198545676199	7.97	6.86	9.27	-1.87869453567671	-0.786121560542613	0.306451414591489	-1.9135302594242	-0.800698232265959	0.312133794892281	-1.98597222208807	-0.828593775853472	0.323838953606747	-0.792194929004225	8.23292429694818	1.96454536700263	-29.2383908114291	-0.00437639701001142	0.00434449268866007	-0.109960865346213	-0.0228619178648887	-0.0139778399814109	-0.126363717149518	-0.0673109819787242	-0.0582570116541768	-0.167183186025003	0.00174739199165084	0.00178753959100448	0.0027078793718953
11	14.8022833995669	0.01	-0.791401520969918	-2.0942072397017	0.511404197761863	0.00746886923275631	-5.80299846248404	-16.2473758977669	4.64137897279886	7.88	6.48	9.14	-1.94127136144423	-0.693354717500779	0.554561926442672	-1.97852987263245	-0.706662163853973	0.565205544924508	-2.04937200662477	-0.731491605817399	0.585257002450435	-0.791401520969918	8.01688348429436	-1.51261912689594	-32.3113547907832	-0.00437639701001142	0.00434449268866007	-0.109960865346213	-0.0228619178648887	-0.0139778399814109	-0.126363717149518	-0.0673109819787242	-0.0582570116541768	-0.167183186025003	0.00174739199165084	0.00178753959100448	0.0027078793718953
11	14.8022833995669	0.01	-0.79076780796917	-1.91235482572911	0.330819209790772	0.012396387980297	-6.63451939421107	-15.8801956918845	2.6111569034624	7.66	6.69	9.61	-1.94920829692853	-0.814351441269601	0.320505414389332	-1.98992791794555	-0.831363518488548	0.327200880968455	-2.05548741106424	-0.859822133641541	0.338472224525892	-0.79076780796917	8.18672094658318	0.385386149584894	-30.7036561448523	-0.00437639701001142	0.00434449268866007	-0.109960865346213	-0.0228619178648887	-0.0139778399814109	-0.126363717149518	-0.0673109819787242	-0.0582570116541768	-0.167183186025003	0.00174739199165084	0.00178753959100448	0.0027078793718953
11	14.8022833995669	0.01	-0.788462377864259	-1.88135021892596	0.304425463197438	0.012139524327862	-6.33216215846962	-15.2505110766053	2.58618675966609	7.9	6.51	9.29	-1.81820977622819	-0.754938577688271	0.308332620851646	-1.85286139511088	-0.769326270580431	0.314208853950016	-1.92015065629909	-0.795374129633999	0.32501399624183	-0.788462377864259	8.1096391852382	-0.414689429796596	-31.2557683442859	-0.00437639701001142	0.00434449268866007	-0.109960865346213	-0.0228619178648887	-0.0139778399814109	-0.126363717149518	-0.0673109819787242	-0.0582570116541768	-0.167183186025003	0.00174739199165084	0.00178753959100448	0.0027078793718953
11	14.8022833995669	0.01	-0.786510144221649	-1.87043779386354	0.297417505420238	0.0220780991388361	-9.01795072857009	-18.388489593686	0.352588136545851	7.79	6.59	9.44	-2.2218128228621	-1.08960545468375	0.0426019134946033	-2.26600858910767	-1.11127962429857	0.043449340510528	-2.34565143616736	-1.15209792709707	0.0449803830260042	-0.786510144221649	8.18454837282137	0.362586121742062	-30.6599133365448	-0.00437639701001142	0.00434449268866007	-0.109960865346213	-0.0228619178648887	-0.0139778399814109	-0.126363717149518	-0.0673109819787242	-0.0582570116541768	-0.167183186025003	0.00174739199165084	0.00178753959100448	0.0027078793718953
11	14.8022833995669	0.01	-0.782527736094741	-2.04544213204851	0.480386659859026	0.00851745112763853	-6.1584082526867	-16.5322985103417	4.21548200496833	8.21	7.02	9.32	-1.90022333024068	-0.707847794520626	0.484527741199431	-1.9322149784074	-0.719764929331839	0.492685119743721	-2.00350414336028	-0.745465641014466	0.511857896916459	-0.782527736094741	8.24018557232941	0.0547368151682156	-31.2275329526639	-0.00437639701001142	0.00434449268866007	-0.109960865346213	-0.0228619178648887	-0.0139778399814109	-0.126363717149518	-0.0673109819787242	-0.0582570116541768	-0.167183186025003	0.00174739199165084	0.00178753959100448	0.0027078793718953
11	14.8022833995669	0.01	-0.780631358227029	-2.01622307370811	0.454960357254049	0.0129272865943833	-7.15287081172219	-16.9114530753142	2.60571145186986	7.97	6.73	9.35	-1.99806016584313	-0.845099837174018	0.307860491495092	-2.03502411421367	-0.860734114501234	0.313555885211203	-2.1067765278948	-0.892147637758251	0.325212576709329	-0.780631358227029	8.1148007253979	-1.84017905664511	-32.8117001705982	-0.00437639701001142	0.00434449268866007	-0.109960865346213	-0.0228619178648887	-0.0139778399814109	-0.126363717149518	-0.0673109819787242	-0.0582570116541768	-0.167183186025003	0.00174739199165084	0.00178753959100448	0.0027078793718953
11	14.8022833995669	0.01	-0.779262492192118	-1.99296323817117	0.434438253786937	0.0157713594598379	-7.62370101455878	-17.0266645423807	1.77926251326308	7.6	6.51	9.19	-2.10513091662417	-0.942573847326343	0.219983221971485	-2.15008698492704	-0.962702958502408	0.224681067922223	-2.22821983257459	-0.997335123464813	0.232732257383398	-0.779262492192118	7.88118181450522	-0.340868678101725	-30.8929853782835	-0.00437639701001142	0.00434449268866007	-0.109960865346213	-0.0228619178648887	-0.0139778399814109	-0.126363717149518	-0.0673109819787242	-0.0582570116541768	-0.167183186025003	0.00174739199165084	0.00178753959100448	0.0027078793718953
11	14.8022833995669	0.01	-0.776189320761773	-1.80315249296399	0.250773851440443	0.0163544933292777	-7.17689941288848	-15.8669655196988	1.51316669392185	7.93	6.91	9.47	-1.88452140172937	-0.852401205816954	0.179718990095463	-1.91999348154203	-0.868445833157031	0.18310181522797	-1.98700543066632	-0.900788049189025	0.19001378450366	-0.776189320761773	8.33197665704892	1.49133696812768	-29.8104596299087	-0.00437639701001142	0.00434449268866007	-0.109960865346213	-0.0228619178648887	-0.0139778399814109	-0.126363717149518	-0.0673109819787242	-0.0582570116541768	-0.167183186025003	0.00174739199165084	0.00178753959100448	0.0027078793718953
11	14.8022833995669	0.01	-0.773356133432229	-2.18202434117782	0.635312074313364	0.00628038116284317	-5.78209166602589	-17.1376728071702	5.5734894751184	7.93	6.95	9.15	-2.03473740469836	-0.686501505929978	0.661734392838408	-2.07299343109286	-0.699408733992958	0.674175963106943	-2.14976628765774	-0.726834930967738	0.698692055357211	-0.773356133432229	8.12924750035466	-1.50147834164077	-32.5717464747397	-0.00437639701001142	0.00434449268866007	-0.109960865346213	-0.0228619178648887	-0.0139778399814109	-0.126363717149518	-0.0673109819787242	-0.0582570116541768	-0.167183186025003	0.00174739199165084	0.00178753959100448	0.0027078793718953
11	14.8022833995669	0.01	-0.773215151893028	-1.90421742590218	0.35778712211612	0.0120032141384123	-6.98449439693069	-16.877982222626	2.90899342876464	7.87	6.79	9.2	-2.0198002725683	-0.835839468284347	0.348121335999609	-2.05876394723305	-0.851963526467969	0.354836894297113	-2.13839392448289	-0.881921511302513	0.367821994887236	-0.773215151893028	8.17585945380528	0.636691025423387	-30.4111704242374	-0.00437639701001142	0.00434449268866007	-0.109960865346213	-0.0228619178648887	-0.0139778399814109	-0.126363717149518	-0.0673109819787242	-0.0582570116541768	-0.167183186025003	0.00174739199165084	0.00178753959100448	0.0027078793718953
11	14.8022833995669	0.01	-0.768196887296688	-1.89764892458666	0.361255149993286	0.0105680391868473	-6.10939197576867	-15.3389140247375	3.12013007320017	8.2	6.61	9.88	-1.76595194279919	-0.70336743602128	0.359217070756632	-1.79585582235554	-0.715277961206523	0.365299899942496	-1.8522606583346	-0.739076115284302	0.377518637304825	-0.768196887296688	8.36769342219456	1.89353835256224	-29.4572183475533	-0.00437639701001142	0.00434449268866007	-0.109960865346213	-0.0228619178648887	-0.0139778399814109	-0.126363717149518	-0.0673109819787242	-0.0582570116541768	-0.167183186025003	0.00174739199165084	0.00178753959100448	0.0027078793718953
11	14.8022833995669	0.01	-0.765738391758621	-1.8760701233249	0.344593339807657	0.00779818452370167	-5.36871450980439	-14.8236599428052	4.08623092319638	8.09	6.88	9.79	-1.72780140022193	-0.62576128184417	0.476278836533593	-1.75833859118933	-0.636820997249669	0.48469659668999	-1.81858401094175	-0.659640202681161	0.501642533487527	-0.765738391758621	8.41797583257756	1.50618948706495	-29.9923771341264	-0.00437639701001142	0.00434449268866007	-0.109960865346213	-0.0228619178648887	-0.0139778399814109	-0.126363717149518	-0.0673109819787242	-0.0582570116541768	-0.167183186025003	0.00174739199165084	0.00178753959100448	0.0027078793718953
11	14.8022833995669	0.01	-0.763423368684325	-1.79556067757033	0.268713940201683	0.0217622132763924	-8.10809526564204	-16.5955015202913	0.379310989007241	7.74	6.49	9.62	-2.01768363660181	-0.985783474002984	0.0461166885958458	-2.05861039815718	-1.00577913856301	0.0470521210311625	-2.12475675604143	-1.03915267782235	0.0485075319454153	-0.763423368684325	8.12981409226217	-2.52524665126623	-33.4897577936776	-0.00437639701001142	0.00434449268866007	-0.109960865346213	-0.0228619178648887	-0.0139778399814109	-0.126363717149518	-0.0673109819787242	-0.0582570116541768	-0.167183186025003	0.00174739199165084	0.00178753959100448	0.0027078793718953
11	14.8022833995669	0.01	-0.763308727269499	-2.04399130033903	0.517373845800031	0.00933117724964315	-6.51762321726244	-17.0026788739572	3.96743243943234	8.07	6.79	9.3	-1.98564834012491	-0.761156981135447	0.463334377854014	-2.02097699795541	-0.77469948712628	0.471578023702846	-2.09576706128628	-0.804491399799335	0.489260120747168	-0.763308727269499	8.17489790023986	-0.880954629986088	-32.0234606512557	-0.00437639701001142	0.00434449268866007	-0.109960865346213	-0.0228619178648887	-0.0139778399814109	-0.126363717149518	-0.0673109819787242	-0.0582570116541768	-0.167183186025003	0.00174739199165084	0.00178753959100448	0.0027078793718953
11	14.8022833995669	0.01	-0.756907426514319	-1.79468583561448	0.280870982585837	0.0185881838357005	-7.57141907923518	-16.1609591186971	1.01812096022678	7.86	6.66	9.23	-1.93567053910284	-0.906862813229996	0.121944912642842	-1.97311568855422	-0.924405888297432	0.12430391195936	-2.04525901488892	-0.956196419517508	0.128870682488582	-0.756907426514319	8.13264041357078	1.50757109617466	-29.5117253970773	-0.00437639701001142	0.00434449268866007	-0.109960865346213	-0.0228619178648887	-0.0139778399814109	-0.126363717149518	-0.0673109819787242	-0.0582570116541768	-0.167183186025003	0.00174739199165084	0.00178753959100448	0.0027078793718953
11	14.8022833995669	0.01	-0.753047055959127	-1.95837174248164	0.452277630563386	0.00673572788229759	-5.37376488191652	-15.5621244236495	4.81459465981649	8.02	6.86	9.41	-1.82887092227192	-0.631528322748004	0.565814276775915	-1.86210889333485	-0.643005742975586	0.576097407383683	-1.92942166990792	-0.666911765439815	0.597324248722666	-0.753047055959127	8.29611786837821	-1.63773030014373	-32.9378617284828	-0.00437639701001142	0.00434449268866007	-0.109960865346213	-0.0228619178648887	-0.0139778399814109	-0.126363717149518	-0.0673109819787242	-0.0582570116541768	-0.167183186025003	0.00174739199165084	0.00178753959100448	0.0027078793718953
11	14.8022833995669	0.01	-0.748841376852905	-1.91104896660968	0.413366212903872	0.0153785240080976	-7.68434922312344	-17.2843193079646	1.91562086171769	7.88	6.71	9.08	-2.06447534482337	-0.917834785940387	0.228805772942596	-2.10405551722914	-0.935431537172424	0.233192442884289	-2.17912745413089	-0.969137929652939	0.241836113619137	-0.748841376852905	8.06607691827689	0.130758041907447	-30.7280626748992	-0.00437639701001142	0.00434449268866007	-0.109960865346213	-0.0228619178648887	-0.0139778399814109	-0.126363717149518	-0.0673109819787242	-0.0582570116541768	-0.167183186025003	0.00174739199165084	0.00178753959100448	0.0027078793718953
11	14.8022833995669	0.01	-0.740575374083982	-1.94076715902742	0.459616410859458	0.00911399082907711	-6.21058321184344	-16.3211476429939	3.89998121930697	7.88	6.77	9.04	-1.95031040204293	-0.742139297171974	0.466031807698986	-1.98775634951463	-0.756388367017202	0.474979615480228	-2.06585056146828	-0.783913311700805	0.491426588416843	-0.740575374083982	8.11723449237547	0.233020396238964	-30.7832789731874	-0.00437639701001142	0.00434449268866007	-0.109960865346213	-0.0228619178648887	-0.0139778399814109	-0.126363717149518	-0.0673109819787242	-0.0582570116541768	-0.167183186025003	0.00174739199165084	0.00178753959100448	0.0027078793718953
11	14.8022833995669	0.01	-0.736349527632145	-1.98666021537943	0.513961160115139	0.013816248300773	-7.73414133876077	-17.9360498030444	2.46776712552291	7.91	6.79	9.35	-2.13627950257815	-0.921177616781175	0.293924269015798	-2.1768624643199	-0.938677253853044	0.299507956613814	-2.25567121958378	-0.971434170799559	0.31003709748863	-0.736349527632145	8.13883194875254	-0.368691554775927	-31.399161644931	-0.00437639701001142	0.00434449268866007	-0.109960865346213	-0.0228619178648887	-0.0139778399814109	-0.126363717149518	-0.0673109819787242	-0.0582570116541768	-0.167183186025003	0.00174739199165084	0.00178753959100448	0.0027078793718953
11	14.8022833995669	0.01	-0.733509372831312	-1.8276987830487	0.360680037386081	0.0166245223334968	-7.69479585969375	-16.9347042069989	1.54511248761141	7.82	6.58	9.53	-2.03679327384044	-0.925478724578029	0.185835824684386	-2.07672289674002	-0.943621958331107	0.18947898007781	-2.14794330548602	-0.977849226205239	0.195904357914133	-0.733509372831312	8.18584646323915	1.14755098461811	-29.8862889923605	-0.00437639701001142	0.00434449268866007	-0.109960865346213	-0.0228619178648887	-0.0139778399814109	-0.126363717149518	-0.0673109819787242	-0.0582570116541768	-0.167183186025003	0.00174739199165084	0.00178753959100448	0.0027078793718953
11	14.8022833995669	0.01	-0.719582020380226	-1.76615628148712	0.326992240726666	0.013658106155661	-6.61562871559263	-15.3932145101359	2.16195707895064	8.31	6.78	9.61	-1.74820211075341	-0.751334692110244	0.245532726532921	-1.77639358068211	-0.763450699320581	0.249492182040946	-1.83978284365684	-0.789618222478532	0.258152679712561	-0.719582020380226	8.40063278761841	-0.404192202481372	-31.8544882962042	-0.00437639701001142	0.00434449268866007	-0.109960865346213	-0.0228619178648887	-0.0139778399814109	-0.126363717149518	-0.0673109819787242	-0.0582570116541768	-0.167183186025003	0.00174739199165084	0.00178753959100448	0.0027078793718953
11	14.8022833995669	0.01	-0.714587921803241	-1.80385927784082	0.374683434234336	0.00527899647481516	-4.48334304534405	-14.0919933940284	5.12530730334026	7.99	6.64	9.27	-1.6611222298829	-0.528483131418995	0.60415596704491	-1.69161884002898	-0.538185574585265	0.615247690858453	-1.75074273105436	-0.556854957794876	0.636809193738345	-0.714587921803241	8.16990248860436	-1.09006014507681	-32.0911343540552	-0.00437639701001142	0.00434449268866007	-0.109960865346213	-0.0228619178648887	-0.0139778399814109	-0.126363717149518	-0.0673109819787242	-0.0582570116541768	-0.167183186025003	0.00174739199165084	0.00178753959100448	0.0027078793718953
11	14.8022833995669	0.01	-0.708186977599647	-1.82225392790708	0.405879972707783	0.00662055596375306	-4.97935766760102	-14.5022557918889	4.54354045668688	8	6.88	9.41	-1.70808143656226	-0.586470720147563	0.535139996267136	-1.73935448674267	-0.597208339483457	0.544937807775752	-1.80258251156212	-0.617345700786716	0.56460360765114	-0.708186977599647	8.30652507101579	-0.0122358121460035	-31.343721602924	-0.00437639701001142	0.00434449268866007	-0.109960865346213	-0.0228619178648887	-0.0139778399814109	-0.126363717149518	-0.0673109819787242	-0.0582570116541768	-0.167183186025003	0.00174739199165084	0.00178753959100448	0.0027078793718953
11	14.8022833995669	0.01	-0.706310907803422	-1.94339732732957	0.53077551172273	0.0109946650507469	-6.96293498408708	-17.2735867004837	3.34771673230959	8.19	7.04	9.41	-1.98961773020712	-0.802009399601481	0.38559893100416	-2.02336452992515	-0.815612641153569	0.392139247618009	-2.09703784498388	-0.846493526949776	0.406973918687527	-0.706310907803422	8.38434472683477	-1.51662376029097	-33.044921578675	-0.00437639701001142	0.00434449268866007	-0.109960865346213	-0.0228619178648887	-0.0139778399814109	-0.126363717149518	-0.0673109819787242	-0.0582570116541768	-0.167183186025003	0.00174739199165084	0.00178753959100448	0.0027078793718953
11	14.8022833995669	0.01	-0.702572349192584	-1.7417304817601	0.336585783374934	0.0092994927834938	-5.60818816723154	-14.6457150072541	3.42933867279106	8.19	7.04	9.56	-1.68724410784606	-0.646085386487898	0.395073334870262	-1.71588081881457	-0.65705105552642	0.401778707761734	-1.77671407346337	-0.680381077347604	0.416838135007154	-0.702572349192584	8.46798940990533	0.699078425093967	-30.8911929219561	-0.00437639701001142	0.00434449268866007	-0.109960865346213	-0.0228619178648887	-0.0139778399814109	-0.126363717149518	-0.0673109819787242	-0.0582570116541768	-0.167183186025003	0.00174739199165084	0.00178753959100448	0.0027078793718953
11	14.8022833995669	0.01	-0.697838793499692	-1.7376936480615	0.342016061062112	0.0113527953937746	-6.13038053199846	-15.0622457485539	2.80148468455695	8.56	6.84	9.78	-1.66398401437005	-0.677246632244743	0.309490749880565	-1.68815339360672	-0.687083644229307	0.313986105148107	-1.74441848140878	-0.71162633591923	0.324465789549557	-0.697838793499692	8.60581729715338	0.127235607926159	-31.6587889550092	-0.00437639701001142	0.00434449268866007	-0.109960865346213	-0.0228619178648887	-0.0139778399814109	-0.126363717149518	-0.0673109819787242	-0.0582570116541768	-0.167183186025003	0.00174739199165084	0.00178753959100448	0.0027078793718953
11	14.8022833995669	0.01	-0.686099118879605	-1.82877956392187	0.456581326162657	0.0126747976345088	-6.8231820295726	-16.2254367685208	2.57907270937559	8.1	6.75	9.51	-1.889506293561	-0.794582332107234	0.300341629346528	-1.92279985825646	-0.80858306783912	0.305633722578217	-1.99052972272912	-0.836980351007206	0.316870626095733	-0.686099118879605	8.29806111218527	-0.686894975106415	-32.0038803980841	-0.00437639701001142	0.00434449268866007	-0.109960865346213	-0.0228619178648887	-0.0139778399814109	-0.126363717149518	-0.0673109819787242	-0.0582570116541768	-0.167183186025003	0.00174739199165084	0.00178753959100448	0.0027078793718953
11	14.8022833995669	0.01	-0.685137599643067	-1.87661030470691	0.506335105420775	0.0134519296019697	-7.24985586799048	-16.9433793554592	2.44366761947825	7.67	6.88	9.19	-2.07696661520077	-0.888707517369134	0.299551580462497	-2.12018009615879	-0.907198014567316	0.305784067024161	-2.19777118173344	-0.940095106207381	0.317226796175329	-0.685137599643067	8.0650715608204	-3.11625488405406	-34.028971827154	-0.00437639701001142	0.00434449268866007	-0.109960865346213	-0.0228619178648887	-0.0139778399814109	-0.126363717149518	-0.0673109819787242	-0.0582570116541768	-0.167183186025003	0.00174739199165084	0.00178753959100448	0.0027078793718953
11	14.8022833995669	0.01	-0.682553331369008	-1.81803543460587	0.452928771867852	0.00975778246743347	-5.95970203251105	-15.3332749321007	3.41387086707856	7.97	6.68	9.43	-1.81306748166331	-0.704698898532579	0.403669684598156	-1.8466991252552	-0.71777076840766	0.411157588439882	-1.91264853654495	-0.743552144168355	0.425703408653596	-0.682553331369008	8.17727842164411	0.450152955374312	-30.6025693698956	-0.00437639701001142	0.00434449268866007	-0.109960865346213	-0.0228619178648887	-0.0139778399814109	-0.126363717149518	-0.0673109819787242	-0.0582570116541768	-0.167183186025003	0.00174739199165084	0.00178753959100448	0.0027078793718953
11	14.8022833995669	0.01	-0.680499006124871	-1.87361937650532	0.512621364255579	0.0100735285508207	-6.62302237241926	-16.8736944777412	3.62764973290272	8.01	7.01	9.32	-1.98526051990989	-0.779226200627757	0.426808118654372	-2.02147831874443	-0.79344189549395	0.434594527756526	-2.10112369907014	-0.824496101593994	0.451122594985644	-0.680499006124871	8.34778658561647	0.29430753139472	-31.1132409495621	-0.00437639701001142	0.00434449268866007	-0.109960865346213	-0.0228619178648887	-0.0139778399814109	-0.126363717149518	-0.0673109819787242	-0.0582570116541768	-0.167183186025003	0.00174739199165084	0.00178753959100448	0.0027078793718953
11	14.8022833995669	0.01	-0.650254980873899	-1.66320796211013	0.362698000362329	0.00637227621958992	-4.29766816447343	-12.6764888192546	4.08115249030778	8.02	6.5	9.33	-1.48938739022568	-0.504942091048002	0.479503208129673	-1.51643351205692	-0.514111448464234	0.488210615128455	-1.56745733069566	-0.531005477561076	0.505713356880758	-0.650254980873899	8.09652632388403	-2.40970647453878	-33.2717761306107	-0.00437639701001142	0.00434449268866007	-0.109960865346213	-0.0228619178648887	-0.0139778399814109	-0.126363717149518	-0.0673109819787242	-0.0582570116541768	-0.167183186025003	0.00174739199165084	0.00178753959100448	0.0027078793718953
11	14.8022833995669	0.01	-0.623759239815242	-1.79736327921758	0.5498447995871	0.00857017206364687	-5.51815298195335	-14.7846463171509	3.74834035324416	7.56	6.69	9.15	-1.83631451606375	-0.685377533236395	0.465559449590961	-1.87607251016403	-0.700216622991721	0.47563926418059	-1.95071470952748	-0.726041433050784	0.492754829330866	-0.623759239815242	7.97484021859632	0.12873201687798	-30.568115013732	-0.00437639701001142	0.00434449268866007	-0.109960865346213	-0.0228619178648887	-0.0139778399814109	-0.126363717149518	-0.0673109819787242	-0.0582570116541768	-0.167183186025003	0.00174739199165084	0.00178753959100448	0.0027078793718953
11	14.8022833995669	0.01	-0.615729743717505	-1.73748267757471	0.5060231901397	0.00791803611043115	-5.26899171377702	-14.4772610829745	3.9392776554205	7.83	6.58	9.22	-1.73941179554897	-0.633058027002886	0.473295741543197	-1.77339800869423	-0.64542729177049	0.482543425153251	-1.83565286124113	-0.669110701447972	0.499412820223865	-0.615729743717505	8.07648814714321	-0.962331786311169	-31.8410897253074	-0.00437639701001142	0.00434449268866007	-0.109960865346213	-0.0228619178648887	-0.0139778399814109	-0.126363717149518	-0.0673109819787242	-0.0582570116541768	-0.167183186025003	0.00174739199165084	0.00178753959100448	0.0027078793718953
11	14.8022833995669	0.01	-0.608932550412844	-1.74789088452759	0.530025783701905	0.00589857532197136	-4.64578052740134	-14.0622029801792	4.77064192537656	7.94	6.34	9.03	-1.66785784984194	-0.551016190862179	0.56582546811758	-1.69910927586641	-0.56134083677169	0.576427602323032	-1.75809181360019	-0.580557154884715	0.597173256755803	-0.608932550412844	8.04448450961081	1.24714672164715	-29.5253641051898	-0.00437639701001142	0.00434449268866007	-0.109960865346213	-0.0228619178648887	-0.0139778399814109	-0.126363717149518	-0.0673109819787242	-0.0582570116541768	-0.167183186025003	0.00174739199165084	0.00178753959100448	0.0027078793718953
11	14.8022833995669	0.01	-0.602192387520358	-1.68408743823992	0.479702663199202	0.00870674175671301	-5.75457184459831	-15.34132891914	3.83218522994339	8.11	6.84	9.3	-1.78454642754352	-0.669387944254839	0.445770539033843	-1.81586975540917	-0.68113740491531	0.453594945578549	-1.88164890615096	-0.706349163757083	0.469758064585546	-0.602192387520358	8.3413507070406	0.0233846287698184	-31.3867706103359	-0.00437639701001142	0.00434449268866007	-0.109960865346213	-0.0228619178648887	-0.0139778399814109	-0.126363717149518	-0.0673109819787242	-0.0582570116541768	-0.167183186025003	0.00174739199165084	0.00178753959100448	0.0027078793718953
11	14.8022833995669	0.01	-0.594999221713226	-1.68781021448818	0.497811771061726	0.00839357192120071	-5.63717085606233	-15.2034471090444	3.92910539691969	8.23	6.98	9.66	-1.74341217359907	-0.646426578434995	0.450559016729079	-1.77252180958343	-0.657219919604579	0.458081970374275	-1.83495218846904	-0.681347889565862	0.47455994770876	-0.594999221713226	8.52416771254181	1.14062024344034	-30.5549875983061	-0.00437639701001142	0.00434449268866007	-0.109960865346213	-0.0228619178648887	-0.0139778399814109	-0.126363717149518	-0.0673109819787242	-0.0582570116541768	-0.167183186025003	0.00174739199165084	0.00178753959100448	0.0027078793718953
11	14.8022833995669	0.01	-0.593382749783662	-1.69913046743356	0.512364967866238	0.00559469609192661	-4.42211156203542	-13.6267900230646	4.7825668989938	7.71	6.84	9.3	-1.66097721584122	-0.539013703008318	0.582949809824587	-1.69493691570086	-0.5500341693939	0.594868576913064	-1.7547986110959	-0.568652054025709	0.617527585627289	-0.593382749783662	8.05242901179012	-0.909844194993281	-31.8018728013347	-0.00437639701001142	0.00434449268866007	-0.109960865346213	-0.0228619178648887	-0.0139778399814109	-0.126363717149518	-0.0673109819787242	-0.0582570116541768	-0.167183186025003	0.00174739199165084	0.00178753959100448	0.0027078793718953
11	14.8022833995669	0.01	-0.591861881766575	-1.74625653659208	0.562532773058932	0.00661890951817846	-4.94293867816458	-14.3973698915212	4.51149253519202	8.09	6.9	9.5	-1.67867631671676	-0.576327076163036	0.526022164390688	-1.70837926118252	-0.586524760473533	0.535329740235456	-1.77118334623158	-0.607837145662342	0.554605441606848	-0.591861881766575	8.27593612665788	-1.54735261435047	-32.8454793757227	-0.00437639701001142	0.00434449268866007	-0.109960865346213	-0.0228619178648887	-0.0139778399814109	-0.126363717149518	-0.0673109819787242	-0.0582570116541768	-0.167183186025003	0.00174739199165084	0.00178753959100448	0.0027078793718953
11	14.8022833995669	0.01	-0.589665256878592	-1.66595731681966	0.486626803062479	0.00584152447833038	-4.59987301693096	-13.9689328740273	4.76918684016535	8.19	6.77	9.69	-1.60844632553063	-0.529650254512038	0.549145816506558	-1.63569612629126	-0.538623425502687	0.558449275285886	-1.69325279356798	-0.557729234531556	0.577953112165444	-0.589665256878592	8.42813180251846	0.688834564293405	-30.8027545495885	-0.00437639701001142	0.00434449268866007	-0.109960865346213	-0.0228619178648887	-0.0139778399814109	-0.126363717149518	-0.0673109819787242	-0.0582570116541768	-0.167183186025003	0.00174739199165084	0.00178753959100448	0.0027078793718953
11	14.8022833995669	0.01	-0.569245608957202	-1.79832493966308	0.659833721748679	0.00523319620022377	-4.8097878832898	-15.163319614108	5.54374384752843	8.36	7.25	9.64	-1.71295738791059	-0.543348151897988	0.626261084114617	-1.74004635301452	-0.551940741083175	0.636164870848167	-1.80559795346428	-0.572311727336465	0.660404782146425	-0.569245608957202	8.47004681707616	0.85223004729966	-30.8157610845457	-0.00437639701001142	0.00434449268866007	-0.109960865346213	-0.0228619178648887	-0.0139778399814109	-0.126363717149518	-0.0673109819787242	-0.0582570116541768	-0.167183186025003	0.00174739199165084	0.00178753959100448	0.0027078793718953
11	14.8022833995669	0.01	-0.563417070700579	-1.55755828724222	0.430724145841063	0.00618031303735978	-4.22980188601559	-12.6042086043288	4.14460483229763	8.24	6.68	10.09	-1.443928457663	-0.484562855568493	0.474802746526014	-1.46795315954826	-0.492625220492407	0.482702718563446	-1.51339704515368	-0.508737360633017	0.498893659346159	-0.563417070700579	8.45217833057711	2.05706260547469	-29.4021635032477	-0.00437639701001142	0.00434449268866007	-0.109960865346213	-0.0228619178648887	-0.0139778399814109	-0.126363717149518	-0.0673109819787242	-0.0582570116541768	-0.167183186025003	0.00174739199165084	0.00178753959100448	0.0027078793718953
11	14.8022833995669	0.01	-0.561621529082593	-1.66790299930546	0.544659941140272	0.00870507809299795	-5.5975322473521	-14.9235700330182	3.72850553831404	8.26	6.97	9.7	-1.7060236937582	-0.639895321255574	0.426233051247051	-1.73419554316801	-0.650462017775917	0.43327150761618	-1.79584320739712	-0.674080538676637	0.449356917438579	-0.561621529082593	8.44015245764567	2.09816916776317	-29.4862386734258	-0.00437639701001142	0.00434449268866007	-0.109960865346213	-0.0228619178648887	-0.0139778399814109	-0.126363717149518	-0.0673109819787242	-0.0582570116541768	-0.167183186025003	0.00174739199165084	0.00178753959100448	0.0027078793718953
11	14.8022833995669	0.01	-0.560926724869566	-1.6486677795406	0.526814329801465	0.00606923396471279	-4.43359949277583	-13.2919538146098	4.42475482905817	8.19	6.92	9.9	-1.5306870932073	-0.510568545053405	0.50955000310049	-1.55663093217441	-0.519222245847853	0.518186440478709	-1.61223752475914	-0.537840433098125	0.535691065762156	-0.560926724869566	8.41124731677827	1.42033484403296	-30.0747335106685	-0.00437639701001142	0.00434449268866007	-0.109960865346213	-0.0228619178648887	-0.0139778399814109	-0.126363717149518	-0.0673109819787242	-0.0582570116541768	-0.167183186025003	0.00174739199165084	0.00178753959100448	0.0027078793718953
11	14.8022833995669	0.01	-0.544069565844081	-1.72093789637556	0.632798764687401	0.00446434735712461	-4.10522552873675	-13.676546980639	5.46609592316551	8.01	6.82	9.45	-1.60967663958952	-0.483169153969106	0.643338331651308	-1.63907759190049	-0.491994301147485	0.655088989605518	-1.69510078867263	-0.509399770440872	0.679446560025077	-0.544069565844081	8.17788382319017	-0.731735132751397	-31.8701133178657	-0.00437639701001142	0.00434449268866007	-0.109960865346213	-0.0228619178648887	-0.0139778399814109	-0.126363717149518	-0.0673109819787242	-0.0582570116541768	-0.167183186025003	0.00174739199165084	0.00178753959100448	0.0027078793718953
11	14.8022833995669	0.01	-0.542337881597116	-1.6450276860148	0.560351922820566	0.00531344812665233	-4.22892672560817	-13.2627277850861	4.80487433386972	8.17	6.73	9.58	-1.53093212350881	-0.488149939975297	0.554632243558214	-1.5570961258021	-0.496492541161111	0.564111043479881	-1.61029829606034	-0.512780984167587	0.58448411330824	-0.542337881597116	8.30399469276229	1.02631732128911	-30.3219346119409	-0.00437639701001142	0.00434449268866007	-0.109960865346213	-0.0228619178648887	-0.0139778399814109	-0.126363717149518	-0.0673109819787242	-0.0582570116541768	-0.167183186025003	0.00174739199165084	0.00178753959100448	0.0027078793718953
11	14.8022833995669	0.01	-0.541750610240101	-1.72895950210079	0.645458281620584	0.0102548210715934	-6.10575214244599	-15.4710649138615	3.25956062896955	7.9	6.8	9.4	-1.84498394364255	-0.728134406351105	0.388715130940343	-1.88017551784506	-0.742022980329648	0.396129557185764	-1.94946397703675	-0.76926725074655	0.410440438303735	-0.541750610240101	8.08092971991195	-0.251956373635503	-31.178873597251	-0.00437639701001142	0.00434449268866007	-0.109960865346213	-0.0228619178648887	-0.0139778399814109	-0.126363717149518	-0.0673109819787242	-0.0582570116541768	-0.167183186025003	0.00174739199165084	0.00178753959100448	0.0027078793718953
11	14.8022833995669	0.01	-0.533234446360873	-1.66222286524166	0.595753972519914	0.00849504787252765	-5.50529611928866	-14.7913387660686	3.7807465274913	7.74	6.7	9.24	-1.79676258162864	-0.668750153340739	0.459262274947159	-1.83310887221791	-0.682278143990964	0.468552584235986	-1.90299172543093	-0.708690639432296	0.486588945662378	-0.533234446360873	8.0787112669256	-2.44008654292006	-33.36623382517	-0.00437639701001142	0.00434449268866007	-0.109960865346213	-0.0228619178648887	-0.0139778399814109	-0.126363717149518	-0.0673109819787242	-0.0582570116541768	-0.167183186025003	0.00174739199165084	0.00178753959100448	0.0027078793718953
11	14.8022833995669	0.01	-0.533157349846251	-1.63308810405293	0.566773404360423	0.00708386064721552	-4.90529228644953	-13.9724596533628	4.16187508046378	8.03	6.77	9.69	-1.64020050929352	-0.575822947860986	0.488554613571544	-1.66989673888261	-0.586248362537702	0.497400013807202	-1.72654302231765	-0.605783595176914	0.514778536475171	-0.533157349846251	8.25939341085935	0.659994236823397	-30.5783082805769	-0.00437639701001142	0.00434449268866007	-0.109960865346213	-0.0228619178648887	-0.0139778399814109	-0.126363717149518	-0.0673109819787242	-0.0582570116541768	-0.167183186025003	0.00174739199165084	0.00178753959100448	0.0027078793718953
11	14.8022833995669	0.01	-0.516141277262712	-1.61615766972184	0.58387511519642	0.00559453539730761	-4.49545354618797	-13.8529293731936	4.86202228081763	8.07	6.78	9.34	-1.6190144574784	-0.525390990463339	0.568232476551719	-1.64789320240747	-0.534762514189728	0.578368174028018	-1.70626627692099	-0.55466935808687	0.598194703928471	-0.516141277262712	8.24459997562746	0.00335426748465147	-31.2341941849253	-0.00437639701001142	0.00434449268866007	-0.109960865346213	-0.0228619178648887	-0.0139778399814109	-0.126363717149518	-0.0673109819787242	-0.0582570116541768	-0.167183186025003	0.00174739199165084	0.00178753959100448	0.0027078793718953
11	14.8022833995669	0.01	-0.474789780443674	-1.49298272086012	0.543403159972777	0.00772439150728221	-4.79453682115122	-13.2788392126721	3.68976557036964	8.06	6.76	9.53	-1.55263238992721	-0.560602703594304	0.431426982738602	-1.58037030361606	-0.570617920014441	0.43913446358718	-1.6344001657301	-0.5900979300557	0.455419373026239	-0.474789780443674	8.24249306292602	-0.823431533587944	-31.9717986460316	-0.00437639701001142	0.00434449268866007	-0.109960865346213	-0.0228619178648887	-0.0139778399814109	-0.126363717149518	-0.0673109819787242	-0.0582570116541768	-0.167183186025003	0.00174739199165084	0.00178753959100448	0.0027078793718953
11	14.8022833995669	0.01	-0.474786252235432	-1.3955045457462	0.445932041275338	0.00567956838720977	-3.81239281996922	-11.6880829357206	4.06329729578218	8.11	6.8	9.97	-1.35849048871498	-0.443109397294344	0.472271694126293	-1.38226913792593	-0.450865464052164	0.480538209821601	-1.42994751296384	-0.46570485107527	0.497160898213239	-0.474786252235432	8.36516042166342	-0.817729503053478	-32.1676135212226	-0.00437639701001142	0.00434449268866007	-0.109960865346213	-0.0228619178648887	-0.0139778399814109	-0.126363717149518	-0.0673109819787242	-0.0582570116541768	-0.167183186025003	0.00174739199165084	0.00178753959100448	0.0027078793718953
11	14.8022833995669	0.01	-0.45536668181338	-1.44631611893338	0.535582755306619	0.00600142724819107	-4.26280385150307	-12.8281795817645	4.30257187875834	7.91	6.73	9.14	-1.52641276458766	-0.507226935076376	0.511958894434912	-1.55531782319755	-0.516832085548802	0.521653652099948	-1.61429235359113	-0.535459684722631	0.540393870400968	-0.45536668181338	8.22735860857532	2.530706839814	-28.5480130331127	-0.00437639701001142	0.00434449268866007	-0.109960865346213	-0.0228619178648887	-0.0139778399814109	-0.126363717149518	-0.0673109819787242	-0.0582570116541768	-0.167183186025003	0.00174739199165084	0.00178753959100448	0.0027078793718953
11	14.8022833995669	0.02	-1.36017947809765	-2.7186897917985	-0.00166916439679587	0.025625948860021	-11.4542864362471	-22.4817689567767	-0.426803915717493	7.71	6.91	9.35	-2.74303093303431	-1.3975529270347	-0.0520749210350885	-2.79928636039448	-1.42621462975995	-0.0531428991254177	-2.89927636808337	-1.47806349776232	-0.0550110171237063	-1.36017947809765	8.08204862912853	2.23183886102077	-28.791543744529	-0.00437639701001142	0.00434449268866007	-0.109960865346213	-0.0228619178648887	-0.0139778399814109	-0.126363717149518	-0.0673109819787242	-0.0582570116541768	-0.167183186025003	0.00174739199165084	0.00178753959100448	0.0027078793718953
11	14.8022833995669	0.02	-1.34643104473895	-2.69989887140987	0.00703678193196966	0.0202362130441314	-10.2374126286048	-21.3591270711216	0.884301813912112	8.25	6.95	9.36	-2.44421996835541	-1.1715126881267	0.101194592101998	-2.48472996314087	-1.19092909642937	0.10287177028213	-2.57546711876736	-1.2328582007352	0.106342337184469	-1.34643104473895	8.32851205561776	-1.66006302974775	-33.1070212850138	-0.00437639701001142	0.00434449268866007	-0.109960865346213	-0.0228619178648887	-0.0139778399814109	-0.126363717149518	-0.0673109819787242	-0.0582570116541768	-0.167183186025003	0.00174739199165084	0.00178753959100448	0.0027078793718953
11	14.8022833995669	0.02	-1.34042617154445	-2.65786434672658	-0.0229879963623238	0.0224434333803121	-10.634263425856	-21.5919576335398	0.323430781827801	8.04	6.76	9.31	-2.53131032563237	-1.24669662993178	0.0379170657687995	-2.57693779632959	-1.26916863321582	0.0386005298979391	-2.66979083587695	-1.31429079134827	0.040056797044959	-1.34042617154445	8.21406951188171	0.0324700693061062	-31.1934008130599	-0.00437639701001142	0.00434449268866007	-0.109960865346213	-0.0228619178648887	-0.0139778399814109	-0.126363717149518	-0.0673109819787242	-0.0582570116541768	-0.167183186025003	0.00174739199165084	0.00178753959100448	0.0027078793718953
11	14.8022833995669	0.02	-1.29378432244506	-2.67771382498338	0.0901451800932478	0.0216011325804324	-10.4787495079483	-21.489441897216	0.531942881319354	7.6	6.9	8.95	-2.6567051878276	-1.29547097187847	0.0657632440706694	-2.71342804723716	-1.32313035167857	0.0671673438800231	-2.8215825345715	-1.3742712176057	0.069694751966501	-1.29378432244506	7.93640425041256	-0.389344910024415	-31.1283750712769	-0.00437639701001142	0.00434449268866007	-0.109960865346213	-0.0228619178648887	-0.0139778399814109	-0.126363717149518	-0.0673109819787242	-0.0582570116541768	-0.167183186025003	0.00174739199165084	0.00178753959100448	0.0027078793718953
11	14.8022833995669	0.02	-1.29224837204856	-2.59882156901842	0.0143248249212937	0.025560461122349	-10.9124804425949	-21.4321487516399	-0.392812133549882	8.06	6.92	9.48	-2.50775775650553	-1.27686018745733	-0.0459626184091237	-2.55266817489223	-1.29972695961316	-0.0467857443340849	-2.64737493345434	-1.3458441898542	-0.0485428572072123	-1.29224837204856	8.19928771062612	-0.874217298602247	-32.0543214952819	-0.00437639701001142	0.00434449268866007	-0.109960865346213	-0.0228619178648887	-0.0139778399814109	-0.126363717149518	-0.0673109819787242	-0.0582570116541768	-0.167183186025003	0.00174739199165084	0.00178753959100448	0.0027078793718953
11	14.8022833995669	0.02	-1.25632349658181	-2.49523181391619	-0.0174151792474393	0.0176326913744876	-8.98771775586316	-19.4617169202383	1.48628140851202	8	6.7	9.36	-2.29333759488419	-1.05909828542901	0.175141024026173	-2.33539508701816	-1.0785210768697	0.17835293327876	-2.41932665521441	-1.11588894067423	0.185017665220733	-1.25632349658181	8.26509653276989	-1.31992162963465	-32.5407167525854	-0.00437639701001142	0.00434449268866007	-0.109960865346213	-0.0228619178648887	-0.0139778399814109	-0.126363717149518	-0.0673109819787242	-0.0582570116541768	-0.167183186025003	0.00174739199165084	0.00178753959100448	0.0027078793718953
11	14.8022833995669	0.02	-1.25234487731905	-2.52288297018468	0.0181932155465874	0.0304539302098221	-11.4555411871202	-21.547224737711	-1.36385763652926	7.98	6.84	9.19	-2.54267490465512	-1.35180829319311	-0.160941681731101	-2.58952459879002	-1.37671584427216	-0.163907089754303	-2.68320305254806	-1.42635682280958	-0.170202605897352	-1.25234487731905	8.16331167762882	-1.04505785257773	-32.1030095352589	-0.00437639701001142	0.00434449268866007	-0.109960865346213	-0.0228619178648887	-0.0139778399814109	-0.126363717149518	-0.0673109819787242	-0.0582570116541768	-0.167183186025003	0.00174739199165084	0.00178753959100448	0.0027078793718953
11	14.8022833995669	0.02	-1.24952695677258	-2.52033402264037	0.0212801090952166	0.0155708573246829	-8.38887703581305	-18.8030613184964	2.02530724687028	8.18	6.81	9.5	-2.1674216773953	-0.966982643328356	0.233456390738583	-2.20428196226182	-0.98342764619319	0.23742666987544	-2.27823803791241	-1.01764277045422	0.245837173448463	-1.24952695677258	8.20618239620026	0.133865628908372	-31.0241626449766	-0.00437639701001142	0.00434449268866007	-0.109960865346213	-0.0228619178648887	-0.0139778399814109	-0.126363717149518	-0.0673109819787242	-0.0582570116541768	-0.167183186025003	0.00174739199165084	0.00178753959100448	0.0027078793718953
11	14.8022833995669	0.02	-1.22846354679398	-2.57897809768039	0.122051004092435	0.0243771340886898	-11.4193535090052	-22.6985104938196	-0.140196524190802	7.91	7.1	9.35	-2.70318916288918	-1.35994265619977	-0.0166961495103609	-2.75452161894849	-1.385767410753	-0.0170132025575047	-2.85351676995661	-1.43715179819594	-0.0176328512425897	-1.22846354679398	8.25931304285439	0.710712729294448	-30.5997456708752	-0.00437639701001142	0.00434449268866007	-0.109960865346213	-0.0228619178648887	-0.0139778399814109	-0.126363717149518	-0.0673109819787242	-0.0582570116541768	-0.167183186025003	0.00174739199165084	0.00178753959100448	0.0027078793718953
11	14.8022833995669	0.02	-1.22450494609171	-2.42968799186377	-0.019321900319647	0.0262706717787343	-10.197379383895	-19.8903651478793	-0.504393619910669	8.34	6.95	9.74	-2.25318935124486	-1.15516364167129	-0.0571379320977291	-2.28918691794732	-1.17361885060451	-0.0580507832616992	-2.37163697352301	-1.2151390938242	-0.0601027888660235	-1.22450494609171	8.3654737208993	0.0560001939867541	-31.416149733077	-0.00437639701001142	0.00434449268866007	-0.109960865346213	-0.0228619178648887	-0.0139778399814109	-0.126363717149518	-0.0673109819787242	-0.0582570116541768	-0.167183186025003	0.00174739199165084	0.00178753959100448	0.0027078793718953
11	14.8022833995669	0.02	-1.22150318836846	-2.45059902021376	0.00759264347684629	0.0264949554297375	-10.8421865281932	-21.1031901910645	-0.581182865321843	8.29	6.88	9.52	-2.40287539348757	-1.23452534826838	-0.0661753030491934	-2.44198920700423	-1.25462085317248	-0.0672524993407239	-2.5271985834082	-1.300680145145	-0.0697076096941916	-1.22150318836846	8.37946226435889	-0.168414503066184	-31.6445249103338	-0.00437639701001142	0.00434449268866007	-0.109960865346213	-0.0228619178648887	-0.0139778399814109	-0.126363717149518	-0.0673109819787242	-0.0582570116541768	-0.167183186025003	0.00174739199165084	0.00178753959100448	0.0027078793718953
11	14.8022833995669	0.02	-1.22063125895412	-2.50027491615809	0.0590123982498525	0.0188984106617394	-9.02603866152658	-19.1798011313818	1.1277238083286	7.89	6.75	9.31	-2.28886460434172	-1.07714257662378	0.134579451094174	-2.33262204553792	-1.09773488377341	0.137152277991099	-2.41916926168558	-1.13768357887795	0.142070370160309	-1.22063125895412	8.05769595366201	-0.349488281693512	-31.2449929802898	-0.00437639701001142	0.00434449268866007	-0.109960865346213	-0.0228619178648887	-0.0139778399814109	-0.126363717149518	-0.0673109819787242	-0.0582570116541768	-0.167183186025003	0.00174739199165084	0.00178753959100448	0.0027078793718953
11	14.8022833995669	0.02	-1.21186421483946	-2.40568027639951	-0.0180481532794041	0.0216693889543563	-9.66493494472126	-19.8041395104604	0.474269621017932	7.98	6.88	9.24	-2.33813787949867	-1.14107207158418	0.0559937363303153	-2.38128972952407	-1.16213129624877	0.0570271370265162	-2.46843937271736	-1.2064843690713	0.0591993407782865	-1.21186421483946	8.23109239543948	-0.319104978062653	-31.5139173072987	-0.00437639701001142	0.00434449268866007	-0.109960865346213	-0.0228619178648887	-0.0139778399814109	-0.126363717149518	-0.0673109819787242	-0.0582570116541768	-0.167183186025003	0.00174739199165084	0.00178753959100448	0.0027078793718953
11	14.8022833995669	0.02	-1.20727780867775	-2.49103337614429	0.0764777587887886	0.0206566813386213	-9.7748588958507	-20.2831759052616	0.733458113560216	8.03	6.73	9.32	-2.3818291542835	-1.14785002141135	0.0861291114608105	-2.4250030721742	-1.16865637626099	0.087690319652221	-2.51162562776211	-1.21288131262859	0.0908510766337718	-1.20727780867775	8.22623549190079	-2.12828284165533	-33.3066371612163	-0.00437639701001142	0.00434449268866007	-0.109960865346213	-0.0228619178648887	-0.0139778399814109	-0.126363717149518	-0.0673109819787242	-0.0582570116541768	-0.167183186025003	0.00174739199165084	0.00178753959100448	0.0027078793718953
11	14.8022833995669	0.02	-1.20632708647277	-2.42689248379821	0.0142383108526674	0.0230708213217666	-9.54286249328736	-19.2382269732897	0.152501986715013	7.72	6.59	9.22	-2.34441372103942	-1.16291474252368	0.0185842359920609	-2.39231214186853	-1.18667410684829	0.0189639281719636	-2.4771686790733	-1.2305926877513	0.0196518139592968	-1.20632708647277	7.97639996882572	0.672457769799365	-30.0965506747389	-0.00437639701001142	0.00434449268866007	-0.109960865346213	-0.0228619178648887	-0.0139778399814109	-0.126363717149518	-0.0673109819787242	-0.0582570116541768	-0.167183186025003	0.00174739199165084	0.00178753959100448	0.0027078793718953
11	14.8022833995669	0.02	-1.19201793389644	-2.37734815076541	-0.0066877170274664	0.0233065400450134	-10.1517304013134	-20.4121654225961	0.10870461996933	7.99	6.77	9.5	-2.40576190254003	-1.19647503039053	0.0128118417589743	-2.44990714667684	-1.21843010510695	0.013046936462941	-2.53969914457257	-1.26255995216559	0.0135153860341969	-1.19201793389644	8.33590831707387	0.280912775764703	-31.0828731613507	-0.00437639701001142	0.00434449268866007	-0.109960865346213	-0.0228619178648887	-0.0139778399814109	-0.126363717149518	-0.0673109819787242	-0.0582570116541768	-0.167183186025003	0.00174739199165084	0.00178753959100448	0.0027078793718953
11	14.8022833995669	0.02	-1.18726453362078	-2.42460316766389	0.0500741004223213	0.022539322908691	-10.2782827791203	-20.8460986615839	0.289533103343212	7.85	6.69	9.31	-2.49849284437173	-1.23189554040565	0.0347017635604336	-2.5469292387707	-1.25577736916007	0.035374500450571	-2.64010408027252	-1.30014392455048	0.0366345019064965	-1.18726453362078	8.11960366205457	1.25031076375941	-29.7805776443706	-0.00437639701001142	0.00434449268866007	-0.109960865346213	-0.0228619178648887	-0.0139778399814109	-0.126363717149518	-0.0673109819787242	-0.0582570116541768	-0.167183186025003	0.00174739199165084	0.00178753959100448	0.0027078793718953
11	14.8022833995669	0.02	-1.1821068467037	-2.50382801223508	0.13961431882768	0.0201513690784054	-10.0433351610136	-20.9776263151325	0.8909559931052	8.18	6.98	9.16	-2.41867830038463	-1.15797642938804	0.102725441608553	-2.45984715997478	-1.1776866029248	0.104473954125181	-2.55647549953934	-1.22430450228974	0.108402415674169	-1.1821068467037	8.29610046764185	0.0673256259858348	-31.3093115677721	-0.00437639701001142	0.00434449268866007	-0.109960865346213	-0.0228619178648887	-0.0139778399814109	-0.126363717149518	-0.0673109819787242	-0.0582570116541768	-0.167183186025003	0.00174739199165084	0.00178753959100448	0.0027078793718953
11	14.8022833995669	0.02	-1.17816693593325	-2.32762696249698	-0.0287069093695138	0.024393940894384	-9.26175532381805	-18.4065724701682	-0.116938177467933	7.49	6.48	9.18	-2.30774252734235	-1.16120188444943	-0.0146612415565161	-2.35911798107519	-1.18705280715082	-0.0149876332264397	-2.44215368169169	-1.22844640296796	-0.015550284618439	-1.17816693593325	7.88927053713334	0.413846076149571	-30.1457815047113	-0.00437639701001142	0.00434449268866007	-0.109960865346213	-0.0228619178648887	-0.0139778399814109	-0.126363717149518	-0.0673109819787242	-0.0582570116541768	-0.167183186025003	0.00174739199165084	0.00178753959100448	0.0027078793718953
11	14.8022833995669	0.02	-1.17509105239166	-2.39084794911516	0.0406658443318295	0.0230971068384322	-9.85442034547319	-19.8604883741362	0.1516476831898	7.94	7.14	9.07	-2.35451291311514	-1.1682673415472	0.0179782300207363	-2.39856555910465	-1.19012547930963	0.0183146004853916	-2.48859358444183	-1.23419585006589	0.0189940189266054	-1.17509105239166	8.19163365471892	1.05561628731228	-30.076222764051	-0.00437639701001142	0.00434449268866007	-0.109960865346213	-0.0228619178648887	-0.0139778399814109	-0.126363717149518	-0.0673109819787242	-0.0582570116541768	-0.167183186025003	0.00174739199165084	0.00178753959100448	0.0027078793718953
11	14.8022833995669	0.02	-1.17287528534035	-2.33716476388367	-0.00858580679703369	0.0262837873929473	-10.7511248696005	-20.9678473191471	-0.534402420053937	7.97	6.82	9.43	-2.47792953227197	-1.27054195950767	-0.0631543867433656	-2.52380864905446	-1.29406617283905	-0.0643236966236464	-2.61613886752805	-1.34141338043817	-0.0666182371483672	-1.17287528534035	8.41369922502236	1.04431048911163	-30.4368769985728	-0.00437639701001142	0.00434449268866007	-0.109960865346213	-0.0228619178648887	-0.0139778399814109	-0.126363717149518	-0.0673109819787242	-0.0582570116541768	-0.167183186025003	0.00174739199165084	0.00178753959100448	0.0027078793718953
11	14.8022833995669	0.02	-1.15990603280397	-2.36563351733365	0.0458214517257149	0.0199324138449169	-8.92629736500895	-18.6987793225777	0.846184592559776	8.05	6.81	9.04	-2.18853372603428	-1.04474749366901	0.0990387386962516	-2.22776404692945	-1.06347500010106	0.100814046727327	-2.31143153757322	-1.10465805762304	0.104472890140232	-1.15990603280397	8.12986674084391	0.940830804719684	-30.0494334509843	-0.00437639701001142	0.00434449268866007	-0.109960865346213	-0.0228619178648887	-0.0139778399814109	-0.126363717149518	-0.0673109819787242	-0.0582570116541768	-0.167183186025003	0.00174739199165084	0.00178753959100448	0.0027078793718953
11	14.8022833995669	0.02	-1.1573532172674	-2.52135501184058	0.206648577305788	0.0193090123884556	-10.0770108827618	-21.2895313972535	1.13550963172993	7.95	6.7	9.03	-2.52207973294699	-1.19378038162824	0.134518969690502	-2.56915370220992	-1.21606198528151	0.137029731646903	-2.66212468802653	-1.26065801764286	0.14203275696399	-1.1573532172674	8.05798822064537	-0.281879550642886	-31.2022235510318	-0.00437639701001142	0.00434449268866007	-0.109960865346213	-0.0228619178648887	-0.0139778399814109	-0.126363717149518	-0.0673109819787242	-0.0582570116541768	-0.167183186025003	0.00174739199165084	0.00178753959100448	0.0027078793718953
11	14.8022833995669	0.02	-1.15460942924814	-2.35478695105693	0.0455680925606572	0.0268362026111413	-10.1663617644059	-19.7247235025057	-0.608000026306009	7.68	6.42	9.33	-2.41420536314377	-1.24431072973826	-0.0744160963327598	-2.4641992112839	-1.27007816552122	-0.0759571197585369	-2.55118129855077	-1.3141244418721	-0.0784870265145543	-1.15460942924814	7.97023380228817	0.278650621000434	-30.3869478203409	-0.00437639701001142	0.00434449268866007	-0.109960865346213	-0.0228619178648887	-0.0139778399814109	-0.126363717149518	-0.0673109819787242	-0.0582570116541768	-0.167183186025003	0.00174739199165084	0.00178753959100448	0.0027078793718953
11	14.8022833995669	0.02	-1.14451263555531	-2.35856909978585	0.0695438286752308	0.0251642454541489	-10.4898390066206	-20.6834499249276	-0.296228088313578	8.06	6.98	9.48	-2.41772924437435	-1.22617796485294	-0.0346266853315262	-2.46088036913392	-1.24806253214347	-0.0352446951530262	-2.55343647464753	-1.29293170029988	-0.0365784972498911	-1.14451263555531	8.27945057256658	0.510927486842019	-30.7919554240576	-0.00437639701001142	0.00434449268866007	-0.109960865346213	-0.0228619178648887	-0.0139778399814109	-0.126363717149518	-0.0673109819787242	-0.0582570116541768	-0.167183186025003	0.00174739199165084	0.00178753959100448	0.0027078793718953
11	14.8022833995669	0.02	-1.13949158069888	-2.30346340509283	0.0244802436950708	0.0213897318695044	-9.4315046856062	-19.3917184728895	0.52870910167713	7.71	6.61	9.17	-2.36474448975467	-1.15013523770796	0.0644740143387525	-2.41316150758418	-1.17368370924546	0.0657940890932574	-2.49979079653518	-1.21611328364171	0.0681333001123133	-1.13949158069888	8.04259378910431	-0.449109390093567	-31.3006145768082	-0.00437639701001142	0.00434449268866007	-0.109960865346213	-0.0228619178648887	-0.0139778399814109	-0.126363717149518	-0.0673109819787242	-0.0582570116541768	-0.167183186025003	0.00174739199165084	0.00178753959100448	0.0027078793718953
11	14.8022833995669	0.02	-1.13797577616629	-2.40051876819889	0.124567215866318	0.0198195666607715	-9.43522084456237	-19.7948323294847	0.924390640359938	7.95	6.64	9.15	-2.34560386697713	-1.1180337438789	0.109536379219343	-2.38942056331055	-1.13891900320838	0.111582556893795	-2.4737069363946	-1.17907325299639	0.115515740507976	-1.13797577616629	8.13003819233829	0.332205562684859	-30.6631385792028	-0.00437639701001142	0.00434449268866007	-0.109960865346213	-0.0228619178648887	-0.0139778399814109	-0.126363717149518	-0.0673109819787242	-0.0582570116541768	-0.167183186025003	0.00174739199165084	0.00178753959100448	0.0027078793718953
11	14.8022833995669	0.02	-1.13747747080241	-2.29949872386679	0.024543782261977	0.0273609694385062	-10.5285682653015	-20.3294440491798	-0.727692481423238	7.79	6.79	9.54	-2.45380721349723	-1.27082062326427	-0.0878340330313206	-2.50245928418362	-1.29601740908049	-0.0895755339773626	-2.59071413120445	-1.34180330308105	-0.0928493131864855	-1.13747747080241	8.17875803137411	-0.760642917075918	-31.8252495561423	-0.00437639701001142	0.00434449268866007	-0.109960865346213	-0.0228619178648887	-0.0139778399814109	-0.126363717149518	-0.0673109819787242	-0.0582570116541768	-0.167183186025003	0.00174739199165084	0.00178753959100448	0.0027078793718953
11	14.8022833995669	0.02	-1.13676396370445	-2.41473736740244	0.141209439993541	0.0143062788536862	-8.03503507972022	-18.4481555017509	2.37808534231047	7.8	6.64	9.12	-2.22492400316409	-0.96905852801589	0.286806947132306	-2.26892456599058	-0.988222832317463	0.292478901355652	-2.35084612111745	-1.02385897821821	0.303661569668842	-1.13676396370445	7.9781171368614	-2.29866858525884	-33.0592139767701	-0.00437639701001142	0.00434449268866007	-0.109960865346213	-0.0228619178648887	-0.0139778399814109	-0.126363717149518	-0.0673109819787242	-0.0582570116541768	-0.167183186025003	0.00174739199165084	0.00178753959100448	0.0027078793718953
11	14.8022833995669	0.02	-1.13399551703544	-2.26363055500825	-0.00436047906263592	0.0317404364032733	-11.0462416090253	-20.5717782177176	-1.5207050003331	7.8	6.59	9.03	-2.48141359402017	-1.33242220489522	-0.18343081577027	-2.53050988119474	-1.35878499397922	-0.187060106763689	-2.62026643351582	-1.40852623214517	-0.193807326074761	-1.13399551703544	7.98150144991079	0.374625547499833	-30.3513955736602	-0.00437639701001142	0.00434449268866007	-0.109960865346213	-0.0228619178648887	-0.0139778399814109	-0.126363717149518	-0.0673109819787242	-0.0582570116541768	-0.167183186025003	0.00174739199165084	0.00178753959100448	0.0027078793718953
11	14.8022833995669	0.02	-1.13251082867056	-2.2444366347426	-0.0205850225985269	0.0253302523428957	-9.68450732980889	-19.0638408401642	-0.305173819453559	7.86	6.79	9.33	-2.28355637135342	-1.16005576220565	-0.0365551530578885	-2.32774342300406	-1.18250296102467	-0.0372624990452832	-2.41307116912838	-1.22595367778693	-0.0385459317982498	-1.13251082867056	8.25022190629499	-1.53598218149819	-32.7306960344096	-0.00437639701001142	0.00434449268866007	-0.109960865346213	-0.0228619178648887	-0.0139778399814109	-0.126363717149518	-0.0673109819787242	-0.0582570116541768	-0.167183186025003	0.00174739199165084	0.00178753959100448	0.0027078793718953
11	14.8022833995669	0.02	-1.12574942192701	-2.23098346833089	-0.020515375523132	0.0202474781129104	-8.21125747999058	-17.1292654873018	0.706750527320615	8.01	6.52	9.61	-2.01620589770992	-0.966508795782554	0.0831883061448119	-2.05304179277365	-0.98416682198913	0.0847081487953864	-2.12153889853803	-1.01763649958351	0.0875904662366741	-1.12574942192701	8.13097043797064	0.337119646401152	-30.621778202862	-0.00437639701001142	0.00434449268866007	-0.109960865346213	-0.0228619178648887	-0.0139778399814109	-0.126363717149518	-0.0673109819787242	-0.0582570116541768	-0.167183186025003	0.00174739199165084	0.00178753959100448	0.0027078793718953
11	14.8022833995669	0.02	-1.12304770816874	-2.26983519768589	0.0237397813484177	0.0296323773583602	-10.5439751821357	-19.9644921784924	-1.12345818577898	8.2	6.73	9.64	-2.29705158778147	-1.21315657403725	-0.129261560293018	-2.33586314610171	-1.23365437102852	-0.131445595955327	-2.41531914072546	-1.27903246129861	-0.135645652801737	-1.12304770816874	8.2720659610484	0.362308419303039	-30.9062635732505	-0.00437639701001142	0.00434449268866007	-0.109960865346213	-0.0228619178648887	-0.0139778399814109	-0.126363717149518	-0.0673109819787242	-0.0582570116541768	-0.167183186025003	0.00174739199165084	0.00178753959100448	0.0027078793718953
11	14.8022833995669	0.02	-1.12205001768611	-2.28118477704668	0.0370847416744557	0.028733187204387	-11.1979821566325	-21.3628703545857	-1.03309395867933	8.16	7.02	9.56	-2.46897664481079	-1.29418734256368	-0.119398040316566	-2.51135391300373	-1.31640064467125	-0.121447376338776	-2.60490322644839	-1.36289284076672	-0.125815099300303	-1.12205001768611	8.44736197167158	-2.63837223591936	-34.2167668134801	-0.00437639701001142	0.00434449268866007	-0.109960865346213	-0.0228619178648887	-0.0139778399814109	-0.126363717149518	-0.0673109819787242	-0.0582570116541768	-0.167183186025003	0.00174739199165084	0.00178753959100448	0.0027078793718953
11	14.8022833995669	0.02	-1.12181604317152	-2.24728474956376	0.00365266322071522	0.0244933736096795	-8.90457048253539	-17.6784010968122	-0.130739868258566	7.75	6.42	9.35	-2.14493634918984	-1.08039956765984	-0.0158627861298303	-2.18816606953244	-1.10217427961613	-0.0161824896998248	-2.26168967783452	-1.13950859905792	-0.0167490682350214	-1.12181604317152	7.93342639046465	0.775816992301588	-29.7767581260405	-0.00437639701001142	0.00434449268866007	-0.109960865346213	-0.0228619178648887	-0.0139778399814109	-0.126363717149518	-0.0673109819787242	-0.0582570116541768	-0.167183186025003	0.00174739199165084	0.00178753959100448	0.0027078793718953
11	14.8022833995669	0.02	-1.1123887676693	-2.28816285660476	0.0633853212661526	0.0165795663922152	-8.20271740072936	-18.0661082040449	1.66067340258615	8.18	7.06	9.67	-2.08395185051878	-0.946195379406911	0.191561091704957	-2.11948099521762	-0.962326996142659	0.194827002932301	-2.19621059843931	-0.997145802900532	0.202257357440041	-1.1123887676693	8.46721063790742	-0.0888340211659437	-31.725078125061	-0.00437639701001142	0.00434449268866007	-0.109960865346213	-0.0228619178648887	-0.0139778399814109	-0.126363717149518	-0.0673109819787242	-0.0582570116541768	-0.167183186025003	0.00174739199165084	0.00178753959100448	0.0027078793718953
11	14.8022833995669	0.02	-1.10967959285952	-2.26714027527131	0.0477810895522677	0.0232511415742494	-9.61497747101575	-19.3447580949148	0.114803152883338	8.06	6.83	9.35	-2.2636235973124	-1.12509496289538	0.0134336715216359	-2.30416857474462	-1.14524714276038	0.0136742892238557	-2.38431922954809	-1.18617333069267	0.0141981263738955	-1.10967959285952	8.28893231030645	-0.0400053943408147	-31.3014332429562	-0.00437639701001142	0.00434449268866007	-0.109960865346213	-0.0228619178648887	-0.0139778399814109	-0.126363717149518	-0.0673109819787242	-0.0582570116541768	-0.167183186025003	0.00174739199165084	0.00178753959100448	0.0027078793718953
11	14.8022833995669	0.02	-1.10931596711057	-2.3291600434147	0.110528109193556	0.0164076806826947	-8.38355543276251	-18.5179467235064	1.75083585798135	7.73	6.84	9.68	-2.25213522741525	-1.019600110262	0.212935006891248	-2.29786321501279	-1.04030235790191	0.217258499208972	-2.3820569710727	-1.07543600585625	0.225452777546475	-1.10931596711057	8.2226872933341	-1.12774469200494	-32.2806520353249	-0.00437639701001142	0.00434449268866007	-0.109960865346213	-0.0228619178648887	-0.0139778399814109	-0.126363717149518	-0.0673109819787242	-0.0582570116541768	-0.167183186025003	0.00174739199165084	0.00178753959100448	0.0027078793718953
11	14.8022833995669	0.02	-1.10844293960056	-2.35383973903006	0.136953859828938	0.022582097584543	-9.95193231227127	-20.1742854489698	0.270420824427305	8.08	6.75	9.31	-2.35442769018396	-1.16143419632463	0.0315592975347007	-2.39621989440768	-1.18205020221327	0.0321194899811394	-2.4846831258818	-1.22330657093101	0.0332476660767545	-1.10844293960056	8.16003718288734	-0.485248849671004	-31.5960758434458	-0.00437639701001142	0.00434449268866007	-0.109960865346213	-0.0228619178648887	-0.0139778399814109	-0.126363717149518	-0.0673109819787242	-0.0582570116541768	-0.167183186025003	0.00174739199165084	0.00178753959100448	0.0027078793718953
11	14.8022833995669	0.02	-1.10687326046454	-2.22516416342027	0.0114176424911849	0.0181739905080883	-8.24815143166484	-17.7134475498172	1.21714468648753	8.35	7.13	9.53	-2.00461642118058	-0.933436574545877	0.137743272088824	-2.03652728955987	-0.948295662477127	0.139935964605616	-2.11133421719701	-0.982787811299492	0.145173385761029	-1.10687326046454	8.46023824873514	0.0124295402710829	-31.6315671052567	-0.00437639701001142	0.00434449268866007	-0.109960865346213	-0.0228619178648887	-0.0139778399814109	-0.126363717149518	-0.0673109819787242	-0.0582570116541768	-0.167183186025003	0.00174739199165084	0.00178753959100448	0.0027078793718953
11	14.8022833995669	0.02	-1.106081680778	-2.29315970351511	0.0809963419591098	0.0174263157434102	-8.52533705783131	-18.5201988870157	1.46952477135306	8.21	6.91	9.41	-2.12950711618758	-0.980268410901224	0.168970294385134	-2.16540625489962	-0.996793733305864	0.171818788287895	-2.24111097818035	-1.0342950920296	0.178281644220035	-1.106081680778	8.3283541624182	-1.41227750891341	-32.7819046222665	-0.00437639701001142	0.00434449268866007	-0.109960865346213	-0.0228619178648887	-0.0139778399814109	-0.126363717149518	-0.0673109819787242	-0.0582570116541768	-0.167183186025003	0.00174739199165084	0.00178753959100448	0.0027078793718953
11	14.8022833995669	0.02	-1.10433637480143	-2.38591788917146	0.177245139568605	0.0163059556010694	-8.42375411504199	-18.6389814563572	1.79147322627324	8.06	6.74	9.28	-2.17960536530234	-0.9850570272911	0.209491310720139	-2.21855856644523	-1.00266164743571	0.213235271573823	-2.29898052766498	-1.03970818442891	0.220779093601107	-1.10433637480143	8.12058287531061	-1.03742458820329	-32.0465049980673	-0.00437639701001142	0.00434449268866007	-0.109960865346213	-0.0228619178648887	-0.0139778399814109	-0.126363717149518	-0.0673109819787242	-0.0582570116541768	-0.167183186025003	0.00174739199165084	0.00178753959100448	0.0027078793718953
11	14.8022833995669	0.02	-1.10354119102976	-2.2969577170579	0.0898753349983872	0.0204432859274937	-9.61843772745099	-20.0135561332011	0.776680678299156	8.15	7.11	9.7	-2.31630875679295	-1.11320903623932	0.0898906843143059	-2.35626224965714	-1.13241053049405	0.0914411886690367	-2.44143539018438	-1.17588143435121	0.0947434067977274	-1.10354119102976	8.49702953496721	1.57151336386984	-30.0804986190202	-0.00437639701001142	0.00434449268866007	-0.109960865346213	-0.0228619178648887	-0.0139778399814109	-0.126363717149518	-0.0673109819787242	-0.0582570116541768	-0.167183186025003	0.00174739199165084	0.00178753959100448	0.0027078793718953
11	14.8022833995669	0.02	-1.10119170143515	-2.29113304558501	0.0887496427147119	0.0235328263166541	-9.95720173172247	-19.9713622101262	0.0569587466812589	8.08	6.84	9.43	-2.33077254052033	-1.16206256401243	0.00664741249546908	-2.37214648226754	-1.18269053520834	0.00676541185086555	-2.45811889892431	-1.22433507996168	0.00701005940073099	-1.10119170143515	8.37842981717836	1.43319451022185	-29.998592239867	-0.00437639701001142	0.00434449268866007	-0.109960865346213	-0.0228619178648887	-0.0139778399814109	-0.126363717149518	-0.0673109819787242	-0.0582570116541768	-0.167183186025003	0.00174739199165084	0.00178753959100448	0.0027078793718953
11	14.8022833995669	0.02	-1.10110568132736	-2.18169292083666	-0.0205184418180511	0.0282315763645316	-10.1504892960586	-19.4484191711656	-0.85255942095155	8.2	6.97	9.8	-2.23769507739502	-1.16789440473479	-0.0980937320745586	-2.27550499871679	-1.18762810125191	-0.0997512037870209	-2.35725105429766	-1.22953847258769	-0.103257983778713	-1.10110568132736	8.4772321134807	0.559173932361543	-30.9940729990446	-0.00437639701001142	0.00434449268866007	-0.109960865346213	-0.0228619178648887	-0.0139778399814109	-0.126363717149518	-0.0673109819787242	-0.0582570116541768	-0.167183186025003	0.00174739199165084	0.00178753959100448	0.0027078793718953
11	14.8022833995669	0.02	-1.10079158766826	-2.25205002468963	0.0504668493531002	0.0260847310167239	-10.0454652640063	-19.6289382682353	-0.461992259777389	8.01	6.55	9.53	-2.30881530803555	-1.18157812006622	-0.0543409320968775	-2.35089851505338	-1.20311496472478	-0.0553314143961829	-2.43065724907276	-1.24295312155882	-0.0571654870465871	-1.10079158766826	8.18464940443981	0.186560785980258	-30.8464404922478	-0.00437639701001142	0.00434449268866007	-0.109960865346213	-0.0228619178648887	-0.0139778399814109	-0.126363717149518	-0.0673109819787242	-0.0582570116541768	-0.167183186025003	0.00174739199165084	0.00178753959100448	0.0027078793718953
11	14.8022833995669	0.02	-1.09822809475068	-2.26117878587758	0.0647225963762186	0.0219804507366352	-9.16003245762881	-18.6998033553279	0.379738440070303	7.86	6.67	9.39	-2.23909367331966	-1.09681210724795	0.0454694588237709	-2.28236704939154	-1.11800941728579	0.0463482148199632	-2.36922032627133	-1.15860362242686	0.0479903469670486	-1.09822809475068	8.09595913511926	2.48136091015869	-28.3992275679991	-0.00437639701001142	0.00434449268866007	-0.109960865346213	-0.0228619178648887	-0.0139778399814109	-0.126363717149518	-0.0673109819787242	-0.0582570116541768	-0.167183186025003	0.00174739199165084	0.00178753959100448	0.0027078793718953
11	14.8022833995669	0.02	-1.0969028723081	-2.385167269221	0.191361524604801	0.0171184011971694	-8.86959501754533	-19.3628023494753	1.62361231438463	8.17	7.05	9.72	-2.2353366261283	-1.02394943891897	0.187437748290358	-2.27355497695962	-1.04145626918011	0.190642438599397	-2.35521073144119	-1.08017647211156	0.197776372878127	-1.0969028723081	8.37073281328443	-0.559007352279153	-32.0499840304152	-0.00437639701001142	0.00434449268866007	-0.109960865346213	-0.0228619178648887	-0.0139778399814109	-0.126363717149518	-0.0673109819787242	-0.0582570116541768	-0.167183186025003	0.00174739199165084	0.00178753959100448	0.0027078793718953
11	14.8022833995669	0.02	-1.09577163804349	-2.23838345746598	0.0468401813790063	0.0231442573390434	-9.40095958663911	-18.9366301659244	0.134710992646202	8.13	6.75	9.7	-2.19707558071618	-1.09072303583726	0.0156295090416663	-2.23529770877309	-1.1096981479892	0.0159014127946826	-2.31044396817016	-1.14731265291849	0.0164496368254689	-1.09577163804349	8.31866251776482	-1.19166177558029	-32.5398583258455	-0.00437639701001142	0.00434449268866007	-0.109960865346213	-0.0228619178648887	-0.0139778399814109	-0.126363717149518	-0.0673109819787242	-0.0582570116541768	-0.167183186025003	0.00174739199165084	0.00178753959100448	0.0027078793718953
11	14.8022833995669	0.02	-1.08564646562499	-2.18256819773238	0.0112752664823954	0.0262731657321557	-9.64262463185514	-18.8078487446203	-0.477400519089977	7.8	6.77	9.55	-2.26926680226488	-1.16343385471076	-0.0576009071566347	-2.31420468990061	-1.18647312879806	-0.0587415676955091	-2.39780647582318	-1.22918833088124	-0.0608141590951374	-1.08564646562499	8.18690658887201	-0.778102805563744	-31.8939485135405	-0.00437639701001142	0.00434449268866007	-0.109960865346213	-0.0228619178648887	-0.0139778399814109	-0.126363717149518	-0.0673109819787242	-0.0582570116541768	-0.167183186025003	0.00174739199165084	0.00178753959100448	0.0027078793718953
11	14.8022833995669	0.02	-1.08116569159813	-2.3980406264503	0.235709243254036	0.0184836104596201	-9.49131720341081	-20.2899139562911	1.30727954946949	8.06	6.73	9.51	-2.37236870197426	-1.10975847026202	0.152851761450216	-2.41474910639352	-1.12958338733257	0.15558233172838	-2.49812065422161	-1.1686642994578	0.16089022105807	-1.08116569159813	8.19156264271459	-0.351038617161391	-31.4463813614179	-0.00437639701001142	0.00434449268866007	-0.109960865346213	-0.0228619178648887	-0.0139778399814109	-0.126363717149518	-0.0673109819787242	-0.0582570116541768	-0.167183186025003	0.00174739199165084	0.00178753959100448	0.0027078793718953
11	14.8022833995669	0.02	-1.07684617682207	-2.16011699379433	0.0064246401501884	0.024444649718275	-9.12039199876119	-18.1160516326036	-0.124732364918778	7.9	6.76	9.56	-2.15925394604312	-1.08706040434016	-0.0148668626371901	-2.20036843910251	-1.10775919131298	-0.0151499435234526	-2.27838929858352	-1.14728486845691	-0.0156675260831321	-1.07684617682207	8.2176030504807	0.641985969771794	-30.5248396176334	-0.00437639701001142	0.00434449268866007	-0.109960865346213	-0.0228619178648887	-0.0139778399814109	-0.126363717149518	-0.0673109819787242	-0.0582570116541768	-0.167183186025003	0.00174739199165084	0.00178753959100448	0.0027078793718953
11	14.8022833995669	0.02	-1.06779035039475	-2.23728564994602	0.101704949156511	0.0198070057474091	-8.93642370828207	-18.7515433290178	0.878695912453644	8.17	6.74	9.4	-2.16598780429222	-1.03224488920725	0.10149802587773	-2.20309339422836	-1.04992830159613	0.103236791036095	-2.28341274852343	-1.08828169869965	0.107034931087899	-1.06779035039475	8.22892923926782	-2.1121025795671	-33.2804205263644	-0.00437639701001142	0.00434449268866007	-0.109960865346213	-0.0228619178648887	-0.0139778399814109	-0.126363717149518	-0.0673109819787242	-0.0582570116541768	-0.167183186025003	0.00174739199165084	0.00178753959100448	0.0027078793718953
11	14.8022833995669	0.02	-1.06405545363731	-2.25305604118539	0.124945133910771	0.0222558727111877	-9.36067361463763	-19.0475299283325	0.326182699057256	7.86	6.61	9.32	-2.2816871867524	-1.12130702123852	0.0390731442753748	-2.32584333852746	-1.14300701732199	0.0398293038834794	-2.40888066848842	-1.18383019477829	0.0412965483733786	-1.06405545363731	8.0760068105865	-0.543529997372591	-31.3657450230559	-0.00437639701001142	0.00434449268866007	-0.109960865346213	-0.0228619178648887	-0.0139778399814109	-0.126363717149518	-0.0673109819787242	-0.0582570116541768	-0.167183186025003	0.00174739199165084	0.00178753959100448	0.0027078793718953
11	14.8022833995669	0.02	-1.05986551303745	-2.22238714806582	0.102656121990909	0.0135465628848885	-7.39716540911347	-17.252571593566	2.45824077533908	7.79	6.77	9.41	-2.08284720552047	-0.893035871063443	0.29677546339358	-2.12417087922265	-0.910753696376004	0.302663486470638	-2.19963873627449	-0.942689206340411	0.313325514958612	-1.05986551303745	8.19073372556948	0.189579237710708	-30.8470465259323	-0.00437639701001142	0.00434449268866007	-0.109960865346213	-0.0228619178648887	-0.0139778399814109	-0.126363717149518	-0.0673109819787242	-0.0582570116541768	-0.167183186025003	0.00174739199165084	0.00178753959100448	0.0027078793718953
11	14.8022833995669	0.02	-1.05985782354366	-2.13309180846066	0.0133761613733479	0.0288529110095136	-10.2644749201578	-19.5620541449329	-0.96689569538264	8.25	6.82	9.63	-2.23798312657228	-1.17430007627229	-0.110617025972307	-2.27504004474572	-1.19374434344339	-0.112448642141069	-2.35650364360826	-1.23680633731728	-0.116336612961729	-1.05985782354366	8.40225027849214	1.41568971149275	-30.0818143865844	-0.00437639701001142	0.00434449268866007	-0.109960865346213	-0.0228619178648887	-0.0139778399814109	-0.126363717149518	-0.0673109819787242	-0.0582570116541768	-0.167183186025003	0.00174739199165084	0.00178753959100448	0.0027078793718953
11	14.8022833995669	0.02	-1.05954085412481	-2.21504975069188	0.0959680424422542	0.0179276060764584	-8.42693839021628	-18.1648511952544	1.31097441482186	8.29	7.11	9.76	-2.0699156776151	-0.960263957062432	0.149387763490239	-2.10370452304866	-0.975939093383916	0.151826336280824	-2.17996645392757	-1.01120508604751	0.15713515474619	-1.05954085412481	8.49764317219518	1.3011512992721	-30.3441857218011	-0.00437639701001142	0.00434449268866007	-0.109960865346213	-0.0228619178648887	-0.0139778399814109	-0.126363717149518	-0.0673109819787242	-0.0582570116541768	-0.167183186025003	0.00174739199165084	0.00178753959100448	0.0027078793718953
11	14.8022833995669	0.02	-1.05760644631553	-2.13379844308975	0.0185855504586909	0.0291144908253277	-10.1320240738417	-19.2670773490689	-0.996970798614431	7.96	6.74	9.04	-2.28105211818048	-1.19954233620228	-0.118032554224081	-2.32353906229508	-1.22188504717987	-0.120231032064658	-2.40968310534557	-1.26404188875221	-0.124453356788925	-1.05760644631553	8.11869659579685	0.992580702255465	-29.9897519776131	-0.00437639701001142	0.00434449268866007	-0.109960865346213	-0.0228619178648887	-0.0139778399814109	-0.126363717149518	-0.0673109819787242	-0.0582570116541768	-0.167183186025003	0.00174739199165084	0.00178753959100448	0.0027078793718953
11	14.8022833995669	0.02	-1.05755181665664	-2.0955916914199	-0.0195119418933749	0.0291362355132115	-9.4340630948838	-17.9365635658123	-0.931562623955262	8.03	6.55	9.48	-2.10598733576736	-1.10768249055937	-0.109377645351385	-2.14414406183115	-1.12775171730167	-0.111359372772198	-2.21447872575913	-1.16400438504298	-0.11529498900549	-1.05755181665664	8.25649392797204	-1.2571112634522	-32.416620041481	-0.00437639701001142	0.00434449268866007	-0.109960865346213	-0.0228619178648887	-0.0139778399814109	-0.126363717149518	-0.0673109819787242	-0.0582570116541768	-0.167183186025003	0.00174739199165084	0.00178753959100448	0.0027078793718953
11	14.8022833995669	0.02	-1.05726873559993	-2.2929817656968	0.178444294496944	0.0161807326818991	-8.19908590101798	-18.1808997930013	1.78272799096538	8.12	6.82	9.36	-2.11225292720443	-0.952567991243893	0.207116944716643	-2.14917166023508	-0.969217324715911	0.210737010803254	-2.22910353578948	-0.999388874202854	0.21835750960584	-1.05726873559993	8.17862229037241	2.57509519278162	-28.6001135960334	-0.00437639701001142	0.00434449268866007	-0.109960865346213	-0.0228619178648887	-0.0139778399814109	-0.126363717149518	-0.0673109819787242	-0.0582570116541768	-0.167183186025003	0.00174739199165084	0.00178753959100448	0.0027078793718953
11	14.8022833995669	0.02	-1.05328696490489	-2.31794887707466	0.211374947264882	0.0123598015622044	-7.5726300321099	-18.1414337167843	2.99617365256447	7.91	7	9.16	-2.16075338991579	-0.901945583127814	0.356862223660161	-2.20180199847972	-0.919080167463339	0.363641663553046	-3.96821289062486	-0.954543521995872	0.377252658192825	-1.05328696490489	8.1838988815393	0.825289398635207	-30.3083792195209	-0.00437639701001142	0.00434449268866007	-0.109960865346213	-0.0228619178648887	-0.0139778399814109	-0.126363717149518	-0.0673109819787242	-0.0582570116541768	-0.167183186025003	0.00174739199165084	0.00178753959100448	0.0027078793718953
11	14.8022833995669	0.02	-1.05112030391132	-2.13535866130514	0.0331180534824898	0.0203320669754807	-8.63797406098782	-17.9994869086708	0.723538786695148	8.08	6.83	9.44	-2.09947386142349	-1.00753987314838	0.0843941151267353	-2.13667121483991	-1.02539092499106	0.085889364857783	-2.21392271142843	-1.06215329635278	0.0888772257955893	-1.05112030391132	8.33530521797222	0.583426104760131	-30.7428582223285	-0.00437639701001142	0.00434449268866007	-0.109960865346213	-0.0228619178648887	-0.0139778399814109	-0.126363717149518	-0.0673109819787242	-0.0582570116541768	-0.167183186025003	0.00174739199165084	0.00178753959100448	0.0027078793718953
11	14.8022833995669	0.02	-1.04687754940965	-2.19678282815204	0.10302772933274	0.0153103110090831	-7.55426008399581	-17.0130391867153	1.90451901872368	7.94	6.79	9.14	-2.01836881747838	-0.896211595431146	0.225945626616085	-2.05622027594264	-0.913018690192961	0.230182895556717	-2.13349673874068	-0.946271593204778	0.238886487616085	-1.04687754940965	8.12725408537544	0.333772146789072	-30.6734753458974	-0.00437639701001142	0.00434449268866007	-0.109960865346213	-0.0228619178648887	-0.0139778399814109	-0.126363717149518	-0.0673109819787242	-0.0582570116541768	-0.167183186025003	0.00174739199165084	0.00178753959100448	0.0027078793718953
11	14.8022833995669	0.02	-1.04677927214642	-2.23126330894642	0.137704764653583	0.0177122601302209	-8.53285597343915	-18.4540112675298	1.38829932065155	8	6.8	9.24	-2.17327116961875	-1.00488775110988	0.163495667398991	-2.2130460609999	-1.02327905989333	0.166487941213227	-2.29310262228975	-1.06256813361517	0.172734424841928	-1.04677927214642	8.18450596475073	-0.335018730541195	-31.41249567937	-0.00437639701001142	0.00434449268866007	-0.109960865346213	-0.0228619178648887	-0.0139778399814109	-0.126363717149518	-0.0673109819787242	-0.0582570116541768	-0.167183186025003	0.00174739199165084	0.00178753959100448	0.0027078793718953
11	14.8022833995669	0.02	-1.04414619674196	-2.08412128489044	-0.00417110859347769	0.0270321968104897	-8.79513774510544	-17.0334200739444	-0.556855416266492	8.38	6.48	9.85	-1.92028288281458	-0.991530320429148	-0.0627777580437206	-1.95042101555376	-1.00709202369665	-0.0637630318395356	-2.00862922369096	-1.03797601556997	-0.0657528319653874	-1.04414619674196	8.40689218203789	0.646877558119061	-30.6870048366393	-0.00437639701001142	0.00434449268866007	-0.109960865346213	-0.0228619178648887	-0.0139778399814109	-0.126363717149518	-0.0673109819787242	-0.0582570116541768	-0.167183186025003	0.00174739199165084	0.00178753959100448	0.0027078793718953
11	14.8022833995669	0.02	-1.0439581855719	-2.06212472438578	-0.025791646758009	0.0247386975704501	-9.36470552987922	-18.5448954833519	-0.184515576406529	7.99	6.85	9.54	-2.1864625774071	-1.10410857844411	-0.0217545794811164	-2.2266312026918	-1.12439272335444	-0.0221542440170809	-2.30335195849613	-1.16444913892035	-0.0229252389097384	-1.0439581855719	8.43354261878617	1.043583334202	-30.3878797570742	-0.00437639701001142	0.00434449268866007	-0.109960865346213	-0.0228619178648887	-0.0139778399814109	-0.126363717149518	-0.0673109819787242	-0.0582570116541768	-0.167183186025003	0.00174739199165084	0.00178753959100448	0.0027078793718953
11	14.8022833995669	0.02	-1.04248116566678	-2.11361863506764	0.0286563037340717	0.0289932363345412	-9.89554284640847	-18.8365792848935	-0.95450640792342	7.8	6.74	9.12	-2.27326306486284	-1.19422808776903	-0.115193110675216	-2.31831334579599	-1.21789464518767	-0.117475944579348	-2.40368865209126	-1.2595831291493	-0.121920331796537	-1.04248116566678	8.08277120019623	-1.24770778699694	-32.1372736437499	-0.00437639701001142	0.00434449268866007	-0.109960865346213	-0.0228619178648887	-0.0139778399814109	-0.126363717149518	-0.0673109819787242	-0.0582570116541768	-0.167183186025003	0.00174739199165084	0.00178753959100448	0.0027078793718953
11	14.8022833995669	0.02	-1.04141794395175	-2.19240105410811	0.109565166204611	0.0177561318513098	-8.64440136397476	-18.6826018950967	1.39379916714723	7.95	6.8	9.04	-2.21441283291019	-1.0246042505587	0.165204331792801	-2.25581599288396	-1.04376140728449	0.168293178314968	-2.34335424269564	-1.08213129038527	0.174880882665457	-1.04141794395175	8.21339576729985	1.62020974752114	-29.5748626171651	-0.00437639701001142	0.00434449268866007	-0.109960865346213	-0.0228619178648887	-0.0139778399814109	-0.126363717149518	-0.0673109819787242	-0.0582570116541768	-0.167183186025003	0.00174739199165084	0.00178753959100448	0.0027078793718953
11	14.8022833995669	0.02	-1.04009639775372	-2.16448533079667	0.084292535289235	0.0271518020238852	-9.27801130831027	-17.9488991625639	-0.607123454056635	7.59	6.5	9.17	-2.22229086159079	-1.14873004508254	-0.0751692285742813	-2.26995140264643	-1.17336637708649	-0.0767813515265494	-2.3511303774893	-1.21414939972659	-0.0794215548181485	-1.04009639775372	7.76223438560368	0.167946908318063	-30.1453761079811	-0.00437639701001142	0.00434449268866007	-0.109960865346213	-0.0228619178648887	-0.0139778399814109	-0.126363717149518	-0.0673109819787242	-0.0582570116541768	-0.167183186025003	0.00174739199165084	0.00178753959100448	0.0027078793718953
11	14.8022833995669	0.02	-1.03818644466799	-2.18875306272282	0.11238017338685	0.024430548230212	-9.58408697232958	-19.0398961117897	-0.128277832869484	7.76	6.68	9.31	-2.30766847407094	-1.16160798509315	-0.0155474961153674	-2.35402284271541	-1.18494132147417	-0.0158598002329337	-2.43880389611255	-1.22585799917159	-0.016430307653718	-1.03818644466799	8.13567920938234	-0.200974981793492	-31.1838806921873	-0.00437639701001142	0.00434449268866007	-0.109960865346213	-0.0228619178648887	-0.0139778399814109	-0.126363717149518	-0.0673109819787242	-0.0582570116541768	-0.167183186025003	0.00174739199165084	0.00178753959100448	0.0027078793718953
11	14.8022833995669	0.02	-1.03469831338429	-2.14995937726735	0.0805627504987783	0.0230850711282293	-9.30117414661842	-18.748002012956	0.145653719719144	8.26	7.18	9.61	-2.14134740284225	-1.06235560933271	0.0166361841768186	-2.17659688363018	-1.07984342265596	0.0169100383182563	-2.25925360620405	-1.11888687402378	0.0175344713788768	-1.03469831338429	8.47465905423293	-1.67463164466011	-33.3183523342241	-0.00437639701001142	0.00434449268866007	-0.109960865346213	-0.0228619178648887	-0.0139778399814109	-0.126363717149518	-0.0673109819787242	-0.0582570116541768	-0.167183186025003	0.00174739199165084	0.00178753959100448	0.0027078793718953
11	14.8022833995669	0.02	-1.03457746934138	-2.21726412728713	0.148109188604372	0.0164535497233469	-8.23586674805689	-18.1776068721327	1.7058733760189	8.09	6.85	9.62	-2.11951681383492	-0.960305620635446	0.198905572564031	-2.1570249358754	-0.977299711071453	0.202425513732491	-2.22985937941548	-1.01126224731011	0.209451188992072	-1.03457746934138	8.29767078474078	-2.64069179609432	-33.9233069507034	-0.00437639701001142	0.00434449268866007	-0.109960865346213	-0.0228619178648887	-0.0139778399814109	-0.126363717149518	-0.0673109819787242	-0.0582570116541768	-0.167183186025003	0.00174739199165084	0.00178753959100448	0.0027078793718953
11	14.8022833995669	0.02	-1.0312941858736	-2.14441373203477	0.081825360287562	0.0250720922802071	-8.95309432484791	-17.6697438405501	-0.236444809145695	7.92	6.54	9.09	-2.10142854377721	-1.06477423437166	-0.0281199249661136	-2.14115587612478	-1.08490370297019	-0.0286515298155984	-2.21614593337977	-1.12300033926966	-0.0296982151082659	-1.0312941858736	7.99554881917362	-0.288618598625776	-31.0008111528787	-0.00437639701001142	0.00434449268866007	-0.109960865346213	-0.0228619178648887	-0.0139778399814109	-0.126363717149518	-0.0673109819787242	-0.0582570116541768	-0.167183186025003	0.00174739199165084	0.00178753959100448	0.0027078793718953
11	14.8022833995669	0.02	-1.03081844694977	-2.14421646950519	0.0825795756056551	0.0272473759020744	-9.88453834625327	-19.1055955448698	-0.663481147636784	8.4	6.82	9.92	-2.1494521090032	-1.11204812982562	-0.0746441506480383	-2.18292854821976	-1.12936761857722	-0.0758066889346901	-2.25994222999872	-1.16757780402583	-0.078384673930737	-1.03081844694977	8.47809319626076	-1.75925144530492	-33.3476262567049	-0.00437639701001142	0.00434449268866007	-0.109960865346213	-0.0228619178648887	-0.0139778399814109	-0.126363717149518	-0.0673109819787242	-0.0582570116541768	-0.167183186025003	0.00174739199165084	0.00178753959100448	0.0027078793718953
11	14.8022833995669	0.02	-1.03047306015389	-2.11512792749951	0.0541818071917219	0.0264298766441872	-9.19423880061292	-17.9066284791724	-0.481849122053426	8.07	6.56	9.24	-2.09101049543144	-1.07363872835949	-0.0562669612875501	-2.12820133199235	-1.09273453039355	-0.0572677287947417	-2.20326152561902	-1.13270469088682	-0.0592723509189372	-1.03047306015389	8.05863684998757	0.159694152833608	-30.6476889722406	-0.00437639701001142	0.00434449268866007	-0.109960865346213	-0.0228619178648887	-0.0139778399814109	-0.126363717149518	-0.0673109819787242	-0.0582570116541768	-0.167183186025003	0.00174739199165084	0.00178753959100448	0.0027078793718953
11	14.8022833995669	0.02	-1.02506243924027	-2.08752032715417	0.037395448673639	0.0279908713329579	-9.45304283331554	-18.1503348129991	-0.755750853632021	7.5	6.3	9.13	-2.27146355562017	-1.18302182889841	-0.0945801021766562	-2.32176018241095	-1.20921727776055	-0.0966743731101443	-2.39958684620545	-1.25066623746998	-0.100074146881473	-1.02506243924027	7.8834599194815	0.0484736684202866	-30.3983834451195	-0.00437639701001142	0.00434449268866007	-0.109960865346213	-0.0228619178648887	-0.0139778399814109	-0.126363717149518	-0.0673109819787242	-0.0582570116541768	-0.167183186025003	0.00174739199165084	0.00178753959100448	0.0027078793718953
11	14.8022833995669	0.02	-1.02310576501384	-2.10503145793821	0.0588199279105297	0.0201795139108065	-8.16251312319465	-17.0428054311971	0.717779184807794	8.11	6.59	9.41	-1.98173258579668	-0.949134712798965	0.0834631601987533	-2.01647274549637	-0.965773229890261	0.0849262857158522	-2.08616688976042	-0.999696297658318	0.0877145007832937	-1.02310576501384	8.2294547270395	-0.467694337775129	-31.5543955332321	-0.00437639701001142	0.00434449268866007	-0.109960865346213	-0.0228619178648887	-0.0139778399814109	-0.126363717149518	-0.0673109819787242	-0.0582570116541768	-0.167183186025003	0.00174739199165084	0.00178753959100448	0.0027078793718953
11	14.8022833995669	0.02	-1.02064777020643	-2.22593524201402	0.184639701601153	0.0151707081455224	-7.5374369359865	-17.0191477396427	1.94427386766975	8.21	7.07	9.3	-1.95621951167292	-0.866370127796449	0.223479256080021	-1.98915614200371	-0.880957096415562	0.227241949172583	-2.0660576187548	-0.915335999155015	0.235652002191557	-1.02064777020643	8.22068346189176	-1.16090382204966	-32.3279096732246	-0.00437639701001142	0.00434449268866007	-0.109960865346213	-0.0228619178648887	-0.0139778399814109	-0.126363717149518	-0.0673109819787242	-0.0582570116541768	-0.167183186025003	0.00174739199165084	0.00178753959100448	0.0027078793718953
11	14.8022833995669	0.02	-1.01777197936922	-2.14231007506775	0.106766116329308	0.0268425420207411	-10.4939179958461	-20.3590491730621	-0.628786818629989	7.81	6.75	9.3	-2.45149999239561	-1.26360713942651	-0.0757142864574178	-2.49973801886939	-1.28847106552612	-0.0772041121828532	-2.58685887480107	-1.33471837147917	-0.0801261340583653	-1.01777197936922	8.22970222235379	1.6389983813157	-29.4918269703278	-0.00437639701001142	0.00434449268866007	-0.109960865346213	-0.0228619178648887	-0.0139778399814109	-0.126363717149518	-0.0673109819787242	-0.0582570116541768	-0.167183186025003	0.00174739199165084	0.00178753959100448	0.0027078793718953
11	14.8022833995669	0.02	-1.01719569773679	-2.15719314780468	0.122801752331113	0.0191487569041526	-8.32535042876732	-17.6282699699544	0.977569112419779	8.21	6.93	9.78	-2.02650146106158	-0.957061290557844	0.112378879945897	-2.06063738713379	-0.973182756092804	0.11427187494818	-2.1348513107312	-1.00923646610966	0.118235730146042	-1.01719569773679	8.40761350001771	0.244597971799453	-31.2465547163681	-0.00437639701001142	0.00434449268866007	-0.109960865346213	-0.0228619178648887	-0.0139778399814109	-0.126363717149518	-0.0673109819787242	-0.0582570116541768	-0.167183186025003	0.00174739199165084	0.00178753959100448	0.0027078793718953
11	14.8022833995669	0.02	-1.01389173195026	-2.25473188580579	0.226948421905271	0.0197361894467322	-9.71890989273161	-20.4129756288125	0.975155843349325	8.22	7.03	9.55	-2.34229006659162	-1.11519782876303	0.111894409065572	-2.38148770110074	-1.13386038363644	0.113766933827865	-2.46746779126292	-1.17660964091251	0.118034979415825	-1.01389173195026	8.41983929651322	-1.06371608312295	-32.6531757722619	-0.00437639701001142	0.00434449268866007	-0.109960865346213	-0.0228619178648887	-0.0139778399814109	-0.126363717149518	-0.0673109819787242	-0.0582570116541768	-0.167183186025003	0.00174739199165084	0.00178753959100448	0.0027078793718953
11	14.8022833995669	0.02	-1.01256251173358	-2.14857441316614	0.123449389698971	0.0222897339372226	-9.53568264501623	-19.3959773630361	0.324612073003626	7.96	7.12	9.15	-2.2950918992749	-1.12834056170538	0.0384107758641371	-2.33776532337145	-1.14932018144532	0.0391249604808165	-2.42689830664393	-1.19434176493226	0.0405900010076366	-1.01256251173358	8.29155225133382	-1.29932299283085	-32.6422878360369	-0.00437639701001142	0.00434449268866007	-0.109960865346213	-0.0228619178648887	-0.0139778399814109	-0.126363717149518	-0.0673109819787242	-0.0582570116541768	-0.167183186025003	0.00174739199165084	0.00178753959100448	0.0027078793718953
11	14.8022833995669	0.02	-1.00832747167085	-2.10713388132721	0.0904789379855044	0.0190112722564779	-8.0869448354087	-17.1567166328834	0.982826962066	8.04	6.65	9.2	-2.01158532266688	-0.948175567867432	0.115234186932012	-2.04785897340218	-0.965273420489948	0.117312132422286	-2.11857485920479	-0.998690890342861	0.121707464080101	-1.00832747167085	8.16564888353046	0.14861114162611	-30.8688399931865	-0.00437639701001142	0.00434449268866007	-0.109960865346213	-0.0228619178648887	-0.0139778399814109	-0.126363717149518	-0.0673109819787242	-0.0582570116541768	-0.167183186025003	0.00174739199165084	0.00178753959100448	0.0027078793718953
11	14.8022833995669	0.02	-1.00789246342121	-2.2046102977739	0.18882537093148	0.0212123027217415	-9.53224441748737	-19.6417746172622	0.577285782287479	8.13	7.09	9.43	-2.27936714867993	-1.10618746023657	0.0669922282067954	-2.31904970780002	-1.12544559042159	0.0681585269568422	-2.40576903518346	-1.16761694359142	0.0708312999152236	-1.00789246342121	8.33006781877703	-1.61980460310367	-33.0285872905887	-0.00437639701001142	0.00434449268866007	-0.109960865346213	-0.0228619178648887	-0.0139778399814109	-0.126363717149518	-0.0673109819787242	-0.0582570116541768	-0.167183186025003	0.00174739199165084	0.00178753959100448	0.0027078793718953
11	14.8022833995669	0.02	-1.00688753800938	-2.1725011637336	0.158726087714842	0.0250256629562366	-9.8337733810776	-19.4169491533139	-0.250597608841314	7.81	6.93	8.97	-2.33799830422143	-1.18408640345712	-0.0301745026928158	-2.3839991864636	-1.20738369118895	-0.030768195914313	-2.47177773936174	-1.2537520394973	-0.0320005184280946	-1.00688753800938	8.1074239135925	-0.716697442010195	-31.6639949180417	-0.00437639701001142	0.00434449268866007	-0.109960865346213	-0.0228619178648887	-0.0139778399814109	-0.126363717149518	-0.0673109819787242	-0.0582570116541768	-0.167183186025003	0.00174739199165084	0.00178753959100448	0.0027078793718953
11	14.8022833995669	0.02	-1.00611278373088	-2.11332560998444	0.10110004252268	0.0295229572079374	-10.3236863470802	-19.564984190024	-1.0823885041363	8.18	7.08	9.7	-2.25701855368852	-1.19094150046396	-0.124864447239391	-2.29550841551478	-1.21125111365748	-0.126993811800175	-5.0374640611809	-1.25729932286901	-0.131343109600869	-1.00611278373088	8.48938226066036	2.03117546442587	-29.6318646294112	-0.00437639701001142	0.00434449268866007	-0.109960865346213	-0.0228619178648887	-0.0139778399814109	-0.126363717149518	-0.0673109819787242	-0.0582570116541768	-0.167183186025003	0.00174739199165084	0.00178753959100448	0.0027078793718953
11	14.8022833995669	0.02	-1.00316729154418	-2.23569557979119	0.229360996702829	0.0122339690061144	-7.36859196143513	-17.7060396520965	2.96885572922628	8.35	7.15	9.41	-2.00321238114274	-0.833662125397302	0.335888130348134	-2.03506777639176	-0.846919150343165	0.34122947570543	-2.10951985981298	-0.879557998363477	0.353647870844072	-1.00316729154418	8.44776678385661	0.0267859312156757	-31.6130905570297	-0.00437639701001142	0.00434449268866007	-0.109960865346213	-0.0228619178648887	-0.0139778399814109	-0.126363717149518	-0.0673109819787242	-0.0582570116541768	-0.167183186025003	0.00174739199165084	0.00178753959100448	0.0027078793718953
11	14.8022833995669	0.02	-1.00266292438109	-2.24193766499102	0.236611816228834	0.0201984270130267	-9.11132384592769	-19.0191239577237	0.796476265868277	7.96	6.77	9.05	-2.25118821813376	-1.07845686999816	0.0942744781374484	-2.29308766310261	-1.0985292672823	0.0960291285380093	-2.37959901642201	-1.13962630495463	0.0995305980037912	-1.00266292438109	8.02635383919926	-0.808133904346296	-31.6387959587417	-0.00437639701001142	0.00434449268866007	-0.109960865346213	-0.0228619178648887	-0.0139778399814109	-0.126363717149518	-0.0673109819787242	-0.0582570116541768	-0.167183186025003	0.00174739199165084	0.00178753959100448	0.0027078793718953
11	14.8022833995669	0.02	-1.00003011306822	-2.03547935844781	0.0354191323113766	0.022061127249561	-8.6873603609292	-17.7179332714737	0.343212549615266	7.85	6.69	9.61	-2.12470239839886	-1.0417724862041	0.0411574259906609	-2.16596305780738	-1.06200318757989	0.0419566826475987	-2.23998951524258	-1.09955219198022	0.0434126862960277	-1.00003011306822	8.32291299787048	-0.123338999037848	-31.4132492169239	-0.00437639701001142	0.00434449268866007	-0.109960865346213	-0.0228619178648887	-0.0139778399814109	-0.126363717149518	-0.0673109819787242	-0.0582570116541768	-0.167183186025003	0.00174739199165084	0.00178753959100448	0.0027078793718953
11	14.8022833995669	0.02	-0.994678776135501	-2.21738040225476	0.228022849983762	0.0174047371161395	-8.62748839914426	-18.7484888581475	1.49351205985901	8.18	6.75	9.46	-2.16289136990673	-0.995297292686622	0.172296784533484	-2.19977985713415	-1.01227226053734	0.175235336059474	-2.277451719127	-1.04817052100733	0.181458233186505	-0.994678776135501	8.23982624934113	-1.47281171018656	-32.7106844025093	-0.00437639701001142	0.00434449268866007	-0.109960865346213	-0.0228619178648887	-0.0139778399814109	-0.126363717149518	-0.0673109819787242	-0.0582570116541768	-0.167183186025003	0.00174739199165084	0.00178753959100448	0.0027078793718953
11	14.8022833995669	0.02	-0.991160698925717	-2.00072121966072	0.0183998218092862	0.0253797898177215	-8.52712772580878	-16.7772792621344	-0.276976189483147	7.84	6.45	9.66	-2.0143475531161	-1.02380121360668	-0.0332548740972569	-2.05361790710727	-1.0437605478401	-0.0339031885729345	-2.11982525220202	-1.07692862139208	-0.0350510101500588	-0.991160698925717	8.17189178745033	0.542439227568239	-30.4987099079659	-0.00437639701001142	0.00434449268866007	-0.109960865346213	-0.0228619178648887	-0.0139778399814109	-0.126363717149518	-0.0673109819787242	-0.0582570116541768	-0.167183186025003	0.00174739199165084	0.00178753959100448	0.0027078793718953
11	14.8022833995669	0.02	-0.987132440992208	-2.00723133272756	0.0329664507431442	0.0293964855047818	-10.5530152263815	-20.020513843031	-1.08551660973191	7.86	6.93	9.38	-2.39674350047361	-1.26334772686331	-0.129951953253025	-2.44303313385508	-1.2877474605429	-0.132461787230712	-2.53450098012174	-1.3381430784891	-0.137484952079284	-0.987132440992208	8.31247752440434	-1.60858441607839	-32.8972290593446	-0.00437639701001142	0.00434449268866007	-0.109960865346213	-0.0228619178648887	-0.0139778399814109	-0.126363717149518	-0.0673109819787242	-0.0582570116541768	-0.167183186025003	0.00174739199165084	0.00178753959100448	0.0027078793718953
11	14.8022833995669	0.02	-0.986360456676195	-2.11301208617317	0.140291172820781	0.0160514625755595	-7.59182825302977	-16.872100633914	1.68844412785449	8.12	6.7	9.54	-1.95855373592603	-0.881277554591666	0.195998626742699	-1.99268714276359	-0.896636339370407	0.199414464022777	-2.06163529499652	-0.928854633861171	0.206336487963698	-0.986360456676195	8.25133019840405	0.191469600319133	-31.0021304073599	-0.00437639701001142	0.00434449268866007	-0.109960865346213	-0.0228619178648887	-0.0139778399814109	-0.126363717149518	-0.0673109819787242	-0.0582570116541768	-0.167183186025003	0.00174739199165084	0.00178753959100448	0.0027078793718953
11	14.8022833995669	0.02	-0.982939118335876	-1.95918463579884	-0.00669360087291382	0.018959533104691	-7.06909069621062	-15.0083256942264	0.870144301805111	8.04	6.82	9.75	-1.7596940545511	-0.828835749079576	0.102022556391951	-1.79142566682131	-0.8437816963921	0.103862274037113	-1.85620736858983	-0.872953088069945	0.107490313597464	-0.982939118335876	8.29620793638413	0.133002650221297	-31.1284032713291	-0.00437639701001142	0.00434449268866007	-0.109960865346213	-0.0228619178648887	-0.0139778399814109	-0.126363717149518	-0.0673109819787242	-0.0582570116541768	-0.167183186025003	0.00174739199165084	0.00178753959100448	0.0027078793718953
11	14.8022833995669	0.02	-0.980460262149577	-2.02361591950441	0.0626953952052515	0.0259494811296118	-9.51562724304288	-18.617888242915	-0.413366243170714	7.96	6.8	9.66	-2.20266736581059	-1.12578619658676	-0.0489050273629366	-2.24360052077881	-1.14670718609305	-0.049813851407295	-2.32314320212086	-1.1867043245558	-0.0515279465630669	-0.980460262149577	8.42787251184659	0.748848918758928	-30.7454588681791	-0.00437639701001142	0.00434449268866007	-0.109960865346213	-0.0228619178648887	-0.0139778399814109	-0.126363717149518	-0.0673109819787242	-0.0582570116541768	-0.167183186025003	0.00174739199165084	0.00178753959100448	0.0027078793718953
11	14.8022833995669	0.02	-0.979819641262898	-1.94122771022891	-0.0184115722968882	0.0305408514216801	-9.05465797553144	-17.0195831150576	-1.08973283600525	8.16	6.77	9.79	-1.96655010280805	-1.04623235788421	-0.125914612960376	-2.00027630014291	-1.06417516997415	-0.128074039805377	-2.06892237217169	-1.10149297734672	-0.132179728092359	-0.979819641262898	8.3444070665115	0.36897615513831	-30.9945440332158	-0.00437639701001142	0.00434449268866007	-0.109960865346213	-0.0228619178648887	-0.0139778399814109	-0.126363717149518	-0.0673109819787242	-0.0582570116541768	-0.167183186025003	0.00174739199165084	0.00178753959100448	0.0027078793718953
11	14.8022833995669	0.02	-0.974653404205505	-2.03922008339109	0.0899132749800843	0.0241481078853503	-8.96357497626691	-17.860032664599	-0.0671172879348436	7.7	6.51	8.99	-2.18174137235287	-1.09497013455476	-0.00819889675665677	-2.22665189802068	-1.11750978336766	-0.00836766871464598	-2.30887152434412	-1.16175496394093	-0.00865807079788838	-0.974653404205505	7.98767286760032	-0.767043708590753	-31.4618400351022	-0.00437639701001142	0.00434449268866007	-0.109960865346213	-0.0228619178648887	-0.0139778399814109	-0.126363717149518	-0.0673109819787242	-0.0582570116541768	-0.167183186025003	0.00174739199165084	0.00178753959100448	0.0027078793718953
11	14.8022833995669	0.02	-0.97304136855621	-2.11900275510427	0.172920017991851	0.0242061192529868	-9.41115707333087	-18.7403686886252	-0.0819454580365466	7.93	6.68	9.34	-2.22691712274297	-1.11832734881811	-0.00973757489324978	-2.26890328834759	-1.13941222745509	-0.0099211665625939	-2.35184983679897	-1.1810668665541	-0.0102666385718085	-0.97304136855621	8.15223841645449	-1.4893378352781	-32.4814019110391	-0.00437639701001142	0.00434449268866007	-0.109960865346213	-0.0228619178648887	-0.0139778399814109	-0.126363717149518	-0.0673109819787242	-0.0582570116541768	-0.167183186025003	0.00174739199165084	0.00178753959100448	0.0027078793718953
11	14.8022833995669	0.02	-0.957548762200435	-1.98388791759579	0.068790393194924	0.0218329319877469	-8.63899414744585	-17.667151691533	0.389163396641267	8.3	6.84	9.77	-2.00970549876375	-0.982718343343962	0.0442688120758228	-2.04230554766406	-0.998659318809251	0.0449869100455596	-2.11610118527953	-1.0322240075764	0.0464514180692145	-0.957548762200435	8.48455813747867	1.63953115949003	-29.8702462988118	-0.00437639701001142	0.00434449268866007	-0.109960865346213	-0.0228619178648887	-0.0139778399814109	-0.126363717149518	-0.0673109819787242	-0.0582570116541768	-0.167183186025003	0.00174739199165084	0.00178753959100448	0.0027078793718953
11	14.8022833995669	0.02	-0.956233811418224	-2.02653434368929	0.114066720852846	0.0164039263023137	-7.55956536123394	-16.698946233898	1.57981551143011	7.98	6.79	9.51	-1.97125169021212	-0.892380021282511	0.186491647647097	-2.00761540973901	-0.908841773460806	0.189931862817397	-2.07748059251453	-0.939583549883577	0.196562787142207	-0.956233811418224	8.27081980053685	-0.737119586643192	-31.9461072574062	-0.00437639701001142	0.00434449268866007	-0.109960865346213	-0.0228619178648887	-0.0139778399814109	-0.126363717149518	-0.0673109819787242	-0.0582570116541768	-0.167183186025003	0.00174739199165084	0.00178753959100448	0.0027078793718953
11	14.8022833995669	0.02	-0.954520985461165	-1.97638398266761	0.0673420117452769	0.0209738551381846	-8.22266972391577	-16.9938153356134	0.548475887781908	7.76	6.57	9.27	-2.06031683183474	-0.996910022865682	0.0664967861033766	-2.10174280329206	-1.01695449637317	0.0678338105457139	-2.17602634810417	-1.05357124692163	0.0702459257815524	-0.954520985461165	8.14402708252424	1.44737809131208	-29.5329892909254	-0.00437639701001142	0.00434449268866007	-0.109960865346213	-0.0228619178648887	-0.0139778399814109	-0.126363717149518	-0.0673109819787242	-0.0582570116541768	-0.167183186025003	0.00174739199165084	0.00178753959100448	0.0027078793718953
11	14.8022833995669	0.02	-0.954497865711483	-2.14835740878878	0.239361677365819	0.0148695133991421	-7.81356030160856	-17.7431872164127	2.11606661319558	7.93	6.68	9.65	-2.10711296527861	-0.927908498946353	0.251295967385903	-2.14675958487513	-0.945367665058616	0.256024254757895	-2.22295811207235	-0.978944489741805	0.265036974736651	-0.954497865711483	8.20288728532607	0.330289247839088	-30.8100678277229	-0.00437639701001142	0.00434449268866007	-0.109960865346213	-0.0228619178648887	-0.0139778399814109	-0.126363717149518	-0.0673109819787242	-0.0582570116541768	-0.167183186025003	0.00174739199165084	0.00178753959100448	0.0027078793718953
11	14.8022833995669	0.02	-0.950888646662782	-2.04503321310088	0.143255919775318	0.0219444652326329	-9.0515112541326	-18.4861616926833	0.383139184418066	7.85	6.66	9.29	-2.21643471578845	-1.08524874484625	0.0459372260959498	-2.25945232132815	-1.10631176199072	0.0468287973467098	-2.34366040859798	-1.14686352094469	0.0485394760558392	-0.950888646662782	8.13195199825568	-0.981629699318203	-31.9685804422437	-0.00437639701001142	0.00434449268866007	-0.109960865346213	-0.0228619178648887	-0.0139778399814109	-0.126363717149518	-0.0673109819787242	-0.0582570116541768	-0.167183186025003	0.00174739199165084	0.00178753959100448	0.0027078793718953
11	14.8022833995669	0.02	-0.950880474503408	-2.0100668084905	0.108305859483684	0.0260629294057602	-9.55660467225839	-18.6776143576218	-0.435594986894969	8.19	7.19	10.02	-2.15175643319989	-1.10096959865159	-0.0501827641032961	-2.18827835980359	-1.11965643990112	-0.0510345199986535	-2.26928467736719	-1.15899330091624	-0.0529166302791053	-0.950880474503408	8.57846600853573	-0.776986131118996	-32.5140552389442	-0.00437639701001142	0.00434449268866007	-0.109960865346213	-0.0228619178648887	-0.0139778399814109	-0.126363717149518	-0.0673109819787242	-0.0582570116541768	-0.167183186025003	0.00174739199165084	0.00178753959100448	0.0027078793718953
11	14.8022833995669	0.02	-0.950543409268046	-1.88905723096188	-0.0120295875742127	0.0277533494718939	-8.92498400249545	-17.1725050686317	-0.677462936359197	7.99	6.94	9.98	-2.02547413393266	-1.05268999313551	-0.0799058523383483	-2.06273524027306	-1.07205552988592	-0.0813758194987872	-2.13109822849727	-1.10952782474568	-0.0841633326270272	-0.950543409268046	8.52998288815553	2.30052777899383	-29.3395454480809	-0.00437639701001142	0.00434449268866007	-0.109960865346213	-0.0228619178648887	-0.0139778399814109	-0.126363717149518	-0.0673109819787242	-0.0582570116541768	-0.167183186025003	0.00174739199165084	0.00178753959100448	0.0027078793718953
11	14.8022833995669	0.02	-0.949922596606839	-2.13664531822477	0.236800125011093	0.019711774026286	-8.56946755524861	-18.0047159436249	0.865780833127639	7.99	6.66	9.3	-2.12349179449235	-1.01069042653695	0.102110941418449	-2.16254745324575	-1.02927923413514	0.103988984975467	-2.24004037708932	-1.06472979459017	0.107782379250813	-0.949922596606839	8.09336554499675	0.948783277512483	-29.9430678363992	-0.00437639701001142	0.00434449268866007	-0.109960865346213	-0.0228619178648887	-0.0139778399814109	-0.126363717149518	-0.0673109819787242	-0.0582570116541768	-0.167183186025003	0.00174739199165084	0.00178753959100448	0.0027078793718953
11	14.8022833995669	0.02	-0.948408178617087	-1.94922569666076	0.0524093394265865	0.0215961306806613	-7.8063133737752	-16.0098769920764	0.397250244525973	7.75	6.76	9.45	-1.94305615678859	-0.947421724117055	0.0482127085544744	-1.98225270013921	-0.966533707345605	0.0491852854479954	-2.05337459824504	-0.999261418805771	0.0508752341818763	-0.948408178617087	8.17012781449156	0.469797426105169	-30.5429146089999	-0.00437639701001142	0.00434449268866007	-0.109960865346213	-0.0228619178648887	-0.0139778399814109	-0.126363717149518	-0.0673109819787242	-0.0582570116541768	-0.167183186025003	0.00174739199165084	0.00178753959100448	0.0027078793718953
11	14.8022833995669	0.02	-0.947655175053484	-2.02106259418885	0.125752244081879	0.0230081825104569	-9.1606583722132	-18.4806700222178	0.1593532777914	8.25	7.02	9.96	-2.11336833600617	-1.04757269717659	0.0182229416529956	-2.14830856416566	-1.0648921716995	0.0185242207666478	-2.21978744086521	-1.09939544317834	0.0191568893490927	-0.947655175053484	8.53380812000604	-0.15243080949927	-31.8564361125565	-0.00437639701001142	0.00434449268866007	-0.109960865346213	-0.0228619178648887	-0.0139778399814109	-0.126363717149518	-0.0673109819787242	-0.0582570116541768	-0.167183186025003	0.00174739199165084	0.00178753959100448	0.0027078793718953
11	14.8022833995669	0.02	-0.946741530532438	-2.06439504057843	0.170911979513556	0.0169053980668081	-7.75327942977779	-16.9844303828282	1.47787152327262	7.78	6.95	9.2	-2.0538750394685	-0.937580285939123	0.178714467590257	-2.09483777021657	-0.956279499897902	0.182278770420763	-4.35878877639786	-0.992342841821799	0.188876030716717	-0.946741530532438	8.12619728036919	-0.529920306209064	-31.4839682879968	-0.00437639701001142	0.00434449268866007	-0.109960865346213	-0.0228619178648887	-0.0139778399814109	-0.126363717149518	-0.0673109819787242	-0.0582570116541768	-0.167183186025003	0.00174739199165084	0.00178753959100448	0.0027078793718953
11	14.8022833995669	0.02	-0.946368166870063	-2.10673511656721	0.213998782827086	0.0192042850883382	-8.65092177032546	-18.3033827337779	1.00153919312693	8.2	6.99	9.81	-2.10726978727993	-0.995981253513696	0.115307280252533	-2.14295470425656	-1.01284739403185	0.117259916192863	-2.21916033223628	-1.0481483055705	0.121230556716329	-0.946368166870063	8.4460174202784	-1.64205307095246	-33.2088588019406	-0.00437639701001142	0.00434449268866007	-0.109960865346213	-0.0228619178648887	-0.0139778399814109	-0.126363717149518	-0.0673109819787242	-0.0582570116541768	-0.167183186025003	0.00174739199165084	0.00178753959100448	0.0027078793718953
11	14.8022833995669	0.02	-0.946101125276173	-2.05148474632377	0.159282495771421	0.0217285620452863	-9.09910975203237	-18.6314285555745	0.433209051509806	7.85	6.97	9.51	-2.23472912915039	-1.0913841389859	0.0519608511785811	-2.27815651180421	-1.11259295396388	0.0529706038764431	-2.36880640328119	-1.15230408169381	0.0549490683555178	-0.946101125276173	8.29248612682427	-1.28331730087328	-32.5924575509464	-0.00437639701001142	0.00434449268866007	-0.109960865346213	-0.0228619178648887	-0.0139778399814109	-0.126363717149518	-0.0673109819787242	-0.0582570116541768	-0.167183186025003	0.00174739199165084	0.00178753959100448	0.0027078793718953
11	14.8022833995669	0.02	-0.943844709198014	-2.01499112690432	0.127301708508295	0.01470593995394	-6.96180720559697	-15.8588154250665	1.93520101387258	8.01	6.74	9.44	-1.86561419591329	-0.818979602438918	0.227654991035456	-1.89963449331706	-0.833914056573984	0.231806380169097	-1.96924244483889	-0.86449837219328	0.239803339420029	-0.943844709198014	8.2044401939309	0.50691374483736	-30.6425000553406	-0.00437639701001142	0.00434449268866007	-0.109960865346213	-0.0228619178648887	-0.0139778399814109	-0.126363717149518	-0.0673109819787242	-0.0582570116541768	-0.167183186025003	0.00174739199165084	0.00178753959100448	0.0027078793718953
11	14.8022833995669	0.02	-0.939019032463013	-1.96724069512305	0.0892026301970261	0.0191786964560785	-7.83244861868374	-16.5776218836637	0.912724646296229	8.06	6.79	9.84	-1.93828797236674	-0.915785210829048	0.106717550708648	-1.9729122836516	-0.932144200133972	0.108623883383653	-2.03752827631828	-0.965414706797747	0.112447714625727	-0.939019032463013	8.42225497602435	-0.621624191433018	-32.0541912875917	-0.00437639701001142	0.00434449268866007	-0.109960865346213	-0.0228619178648887	-0.0139778399814109	-0.126363717149518	-0.0673109819787242	-0.0582570116541768	-0.167183186025003	0.00174739199165084	0.00178753959100448	0.0027078793718953
11	14.8022833995669	0.02	-0.938439779759135	-2.05990487312398	0.183025313605712	0.0155092669999962	-7.44587641252435	-16.7080190514241	1.81626622637541	8.01	6.78	9.65	-1.96487147557414	-0.875638825200667	0.213593825172801	-2.00066257403635	-0.891589016243539	0.217484541549274	-2.06852462946865	-0.92117925952622	0.225413442205173	-0.938439779759135	8.27795533184653	-1.44971836080959	-32.6575025689319	-0.00437639701001142	0.00434449268866007	-0.109960865346213	-0.0228619178648887	-0.0139778399814109	-0.126363717149518	-0.0673109819787242	-0.0582570116541768	-0.167183186025003	0.00174739199165084	0.00178753959100448	0.0027078793718953
11	14.8022833995669	0.02	-0.935452245499895	-2.06178764223265	0.190883151232861	0.0160228499468578	-7.96157718800358	-17.7026591021512	1.77950472614405	8.01	6.89	9.16	-2.08214747623301	-0.936423039791888	0.209301396649236	-2.12009348663089	-0.95348884267586	0.213115801279167	-2.19806507018805	-0.99016205939039	0.221175157743164	-0.935452245499895	8.27379759355207	-0.493405899486015	-31.7643524461466	-0.00437639701001142	0.00434449268866007	-0.109960865346213	-0.0228619178648887	-0.0139778399814109	-0.126363717149518	-0.0673109819787242	-0.0582570116541768	-0.167183186025003	0.00174739199165084	0.00178753959100448	0.0027078793718953
11	14.8022833995669	0.02	-0.93472339817398	-1.99829427763995	0.128847481291989	0.0190578757022358	-7.91941350016484	-16.7902163725254	0.951389372195665	8.36	7.05	9.31	-1.89800614201338	-0.895229408064847	0.107547325883689	-1.9280953675567	-0.909421543156517	0.109252281243666	-2.00018316720055	-0.944202154844357	0.113159647776361	-0.93472339817398	8.35219211799812	0.971839183146979	-30.4590624354612	-0.00437639701001142	0.00434449268866007	-0.109960865346213	-0.0228619178648887	-0.0139778399814109	-0.126363717149518	-0.0673109819787242	-0.0582570116541768	-0.167183186025003	0.00174739199165084	0.00178753959100448	0.0027078793718953
11	14.8022833995669	0.02	-0.929705299940404	-1.99619086375184	0.136780263871036	0.0297046829684889	-10.2147850438049	-19.3297331476543	-1.09983693995549	8.39	7.07	9.9	-2.17766849260625	-1.15078751365685	-0.123906534707448	-2.21175923507278	-1.16880274457697	-0.125846254081161	-2.29004835025637	-1.20930232100016	-0.130197175828798	-0.929705299940404	8.60183788288766	-1.28883734631425	-33.1077335971092	-0.00437639701001142	0.00434449268866007	-0.109960865346213	-0.0228619178648887	-0.0139778399814109	-0.126363717149518	-0.0673109819787242	-0.0582570116541768	-0.167183186025003	0.00174739199165084	0.00178753959100448	0.0027078793718953
11	14.8022833995669	0.02	-0.927620817020747	-1.84949987801737	-0.00574175602412064	0.0181161529099477	-7.21888437529728	-15.516486689988	1.07871793939347	8.01	6.63	9.65	-1.82487615947682	-0.849004691442164	0.126866776592494	-1.85812507984554	-0.864473406528302	0.129178266788941	-1.91839898923212	-0.893562328666534	0.133666364370948	-0.927620817020747	8.43236525024458	-2.30519587526036	-33.6974067306411	-0.00437639701001142	0.00434449268866007	-0.109960865346213	-0.0228619178648887	-0.0139778399814109	-0.126363717149518	-0.0673109819787242	-0.0582570116541768	-0.167183186025003	0.00174739199165084	0.00178753959100448	0.0027078793718953
11	14.8022833995669	0.02	-0.926207046563674	-1.88234986509373	0.0299357719663783	0.0264279607917664	-8.74850697371508	-17.0388332529683	-0.458180694461889	8.02	6.91	9.41	-2.00322925375412	-1.02854842442718	-0.0538675951002421	-2.03968572862117	-1.04726682608511	-0.0548479235490406	-2.11278277851633	-1.08409169894177	-0.0569501517700994	-0.926207046563674	8.30626210913212	-0.0918720020845987	-31.3133181754432	-0.00437639701001142	0.00434449268866007	-0.109960865346213	-0.0228619178648887	-0.0139778399814109	-0.126363717149518	-0.0673109819787242	-0.0582570116541768	-0.167183186025003	0.00174739199165084	0.00178753959100448	0.0027078793718953
11	14.8022833995669	0.02	-0.921184254666377	-2.04977159868226	0.20740308934951	0.0155283120444469	-7.82760956059041	-17.5585341546325	1.90331503345167	8.08	6.66	9.45	-2.04805442577212	-0.913024416651192	0.222005592469738	-2.08434158185126	-0.929201261902067	0.225939058047125	-2.15720637980921	-0.960584853286464	0.233798928883739	-0.921184254666377	8.31497718085896	0.232280679185876	-31.0370463550699	-0.00437639701001142	0.00434449268866007	-0.109960865346213	-0.0228619178648887	-0.0139778399814109	-0.126363717149518	-0.0673109819787242	-0.0582570116541768	-0.167183186025003	0.00174739199165084	0.00178753959100448	0.0027078793718953
11	14.8022833995669	0.02	-0.916932412277421	-1.9027335463194	0.0688687217645556	0.0272765347723257	-9.01477528704091	-17.4198284560464	-0.609722118035435	8.15	6.69	9.71	-2.01530681042309	-1.04292290112084	-0.0705389918185963	-2.0500197040591	-1.06088685159723	-0.0717539991353611	-2.11511071129396	-1.09620475188862	-0.0742893520539243	-0.916932412277421	8.38541481054823	0.393736392176477	-31.0302600217199	-0.00437639701001142	0.00434449268866007	-0.109960865346213	-0.0228619178648887	-0.0139778399814109	-0.126363717149518	-0.0673109819787242	-0.0582570116541768	-0.167183186025003	0.00174739199165084	0.00178753959100448	0.0027078793718953
11	14.8022833995669	0.02	-0.915127853433364	-1.91662641784868	0.0863707109819535	0.016281496980214	-7.03054235440123	-15.5627721584897	1.5016874496872	7.98	6.47	9.53	-1.83721971433184	-0.829971092836744	0.17727752865835	-1.87111642118466	-0.845284060910589	0.18054829936348	-1.9348520745871	-0.872980761355136	0.186811462530657	-0.915127853433364	8.21114173361625	0.495362542178759	-30.527997166127	-0.00437639701001142	0.00434449268866007	-0.109960865346213	-0.0228619178648887	-0.0139778399814109	-0.126363717149518	-0.0673109819787242	-0.0582570116541768	-0.167183186025003	0.00174739199165084	0.00178753959100448	0.0027078793718953
11	14.8022833995669	0.02	-0.914039042503771	-2.04204504044872	0.213966955441181	0.0150856442365457	-7.63083372911701	-17.2574742629274	1.99580680469343	8.11	7.07	9.62	-2.00579392786819	-0.886913097782497	0.231967732303199	-2.04090162071778	-0.902436862307161	0.236027896103462	-2.11545285809161	-0.934579456525146	0.244548647276368	-0.914039042503771	8.44519305062194	1.3740170028221	-30.2433063584498	-0.00437639701001142	0.00434449268866007	-0.109960865346213	-0.0228619178648887	-0.0139778399814109	-0.126363717149518	-0.0673109819787242	-0.0582570116541768	-0.167183186025003	0.00174739199165084	0.00178753959100448	0.0027078793718953
11	14.8022833995669	0.02	-0.913200806666391	-1.96446811697679	0.138066503644006	0.0240941576747309	-9.01704754577013	-17.9768391005735	-0.0572559909667163	7.86	6.82	9.58	-2.15337767481223	-1.08011807688496	-0.00685847895768529	-2.19504746618169	-1.10101933143247	-0.00699119668324798	-2.26967914381681	-1.13969794169409	-0.0072281782363488	-0.913200806666391	8.27230011778933	2.01576550665764	-29.226210372719	-0.00437639701001142	0.00434449268866007	-0.109960865346213	-0.0228619178648887	-0.0139778399814109	-0.126363717149518	-0.0673109819787242	-0.0582570116541768	-0.167183186025003	0.00174739199165084	0.00178753959100448	0.0027078793718953
11	14.8022833995669	0.02	-0.911738574633399	-2.04703077690619	0.223553627639389	0.013741633255546	-7.08637485409773	-16.459528947072	2.28677923887657	8.06	6.87	9.67	-1.92394473928266	-0.828322223859969	0.26730029156272	-1.95828035130745	-0.843104847253076	0.272070656801294	-2.02614457497555	-0.871620973592009	0.28173715645376	-0.911738574633399	8.3004179660085	-0.402776052344733	-31.6936111462362	-0.00437639701001142	0.00434449268866007	-0.109960865346213	-0.0228619178648887	-0.0139778399814109	-0.126363717149518	-0.0673109819787242	-0.0582570116541768	-0.167183186025003	0.00174739199165084	0.00178753959100448	0.0027078793718953
11	14.8022833995669	0.02	-0.907603456818005	-2.01492106988172	0.199714156245713	0.0157595241612998	-7.51352533742565	-16.784134606258	1.75708393140669	8.08	6.73	9.34	-1.95762271905123	-0.876342346255219	0.204938026540797	-1.9923012922922	-0.891866431638484	0.208568429015232	-2.06340332745236	-0.923266242501249	0.216174186561448	-0.907603456818005	8.25252885299784	0.420663797071978	-30.7872517408795	-0.00437639701001142	0.00434449268866007	-0.109960865346213	-0.0228619178648887	-0.0139778399814109	-0.126363717149518	-0.0673109819787242	-0.0582570116541768	-0.167183186025003	0.00174739199165084	0.00178753959100448	0.0027078793718953
11	14.8022833995669	0.02	-0.899341499700235	-1.97679808497438	0.178115085573915	0.0172336901040725	-7.48985387627556	-16.3205470821314	1.34083932958025	8.15	7.15	9.51	-1.88901619238558	-0.866910599239469	0.155194993906647	-1.92160692326391	-0.88186719418517	0.15787253489357	-1.9966181784065	-0.915252176116441	0.163719846472138	-0.899341499700235	8.32688539491841	1.5083985292064	-29.8694843690521	-0.00437639701001142	0.00434449268866007	-0.109960865346213	-0.0228619178648887	-0.0139778399814109	-0.126363717149518	-0.0673109819787242	-0.0582570116541768	-0.167183186025003	0.00174739199165084	0.00178753959100448	0.0027078793718953
11	14.8022833995669	0.02	-0.894558895344538	-1.9503602068473	0.16124241615822	0.0146550853357064	-6.83418800423968	-15.5834686481632	1.91509263968388	7.84	6.5	9.51	-1.87107708839616	-0.82056780048336	0.229941487429436	-1.90755828618221	-0.836566765150265	0.234424755881685	-1.97042540690244	-0.864622242718706	0.242157977269011	-0.894558895344538	8.1961335088556	-1.31565969664344	-32.3930479948073	-0.00437639701001142	0.00434449268866007	-0.109960865346213	-0.0228619178648887	-0.0139778399814109	-0.126363717149518	-0.0673109819787242	-0.0582570116541768	-0.167183186025003	0.00174739199165084	0.00178753959100448	0.0027078793718953
11	14.8022833995669	0.02	-0.886406838092837	-2.00586637358315	0.233052697397474	0.0124883705218425	-6.86280131351436	-16.3908750388074	2.66527241177871	8.02	6.86	9.4	-1.92707196495234	-0.80685820500733	0.313355554937679	-1.96214381660427	-0.82154266505076	0.319058486502746	-2.03521167726309	-0.850690335933	0.330280051920704	-0.886406838092837	8.32134081612742	0.668395395530933	-30.6424020892064	-0.00437639701001142	0.00434449268866007	-0.109960865346213	-0.0228619178648887	-0.0139778399814109	-0.126363717149518	-0.0673109819787242	-0.0582570116541768	-0.167183186025003	0.00174739199165084	0.00178753959100448	0.0027078793718953
11	14.8022833995669	0.02	-0.883906568327758	-1.9426705862265	0.174857449570987	0.0193133966144925	-8.12127699674743	-17.1566394045837	0.914085411088802	8.23	6.95	9.66	-1.96799856088997	-0.931572965152938	0.104852630584091	-2.00089432708699	-0.947144524536233	0.106605278014523	-2.07308059500482	-0.979594197428578	0.110447593471847	-0.883906568327758	8.39637596349723	-0.336766429515243	-31.7936771729786	-0.00437639701001142	0.00434449268866007	-0.109960865346213	-0.0228619178648887	-0.0139778399814109	-0.126363717149518	-0.0673109819787242	-0.0582570116541768	-0.167183186025003	0.00174739199165084	0.00178753959100448	0.0027078793718953
11	14.8022833995669	0.02	-0.88059765268075	-1.93245302975423	0.171257724392731	0.0249027993832629	-9.22562524251544	-18.2388694969705	-0.21238098806039	7.64	6.67	9.49	-2.24350216297438	-1.13481321799097	-0.0261242730075603	-2.29067593597236	-1.15867476001402	-0.0266735840556773	-2.37293968103034	-1.19822217175797	-0.0275793556760165	-0.88059765268075	8.12130133691831	-0.318726043239644	-31.2708693785927	-0.00437639701001142	0.00434449268866007	-0.109960865346213	-0.0228619178648887	-0.0139778399814109	-0.126363717149518	-0.0673109819787242	-0.0582570116541768	-0.167183186025003	0.00174739199165084	0.00178753959100448	0.0027078793718953
11	14.8022833995669	0.02	-0.879296277910832	-1.90276927050125	0.144176714679591	0.0155517904956427	-6.75576280377614	-15.1477747365128	1.63624912896049	7.92	6.57	9.18	-1.80086216378003	-0.803167318792186	0.194527526195662	-1.83486818717212	-0.818333680316087	0.198200826539942	-1.89882329116499	-0.847089038927645	0.205530567183184	-0.879296277910832	8.12979206753402	-0.423831021184143	-31.337887924624	-0.00437639701001142	0.00434449268866007	-0.109960865346213	-0.0228619178648887	-0.0139778399814109	-0.126363717149518	-0.0673109819787242	-0.0582570116541768	-0.167183186025003	0.00174739199165084	0.00178753959100448	0.0027078793718953
11	14.8022833995669	0.02	-0.878610995221803	-1.90083479044107	0.143612799997464	0.0323709222533951	-9.66446799993435	-17.9142093570976	-1.41472664277107	7.88	6.47	9.06	-2.14140743880052	-1.15525967429366	-0.169111909786794	-2.18256796915904	-1.17746521072458	-0.172362452290124	-2.25727014671148	-1.21847522653795	-0.178408905050359	-0.878610995221803	7.96573246320684	1.79216040403988	-28.8045846142274	-0.00437639701001142	0.00434449268866007	-0.109960865346213	-0.0228619178648887	-0.0139778399814109	-0.126363717149518	-0.0673109819787242	-0.0582570116541768	-0.167183186025003	0.00174739199165084	0.00178753959100448	0.0027078793718953
11	14.8022833995669	0.02	-0.866291688928204	-1.90766392268527	0.175080544828866	0.0189085746262024	-7.40089498052777	-15.7241853751573	0.922395414101749	8.04	6.61	9.19	-1.84269276618773	-0.867299342926831	0.108094080334068	-1.87586422974252	-0.882912140172739	0.110039949397042	-1.94072655981109	-0.914786150807085	0.114117454490042	-0.866291688928204	8.07237497182925	-0.514300952514111	-31.3538682437247	-0.00437639701001142	0.00434449268866007	-0.109960865346213	-0.0228619178648887	-0.0139778399814109	-0.126363717149518	-0.0673109819787242	-0.0582570116541768	-0.167183186025003	0.00174739199165084	0.00178753959100448	0.0027078793718953
11	14.8022833995669	0.02	-0.857230018495183	-1.89964412889058	0.185184091900209	0.011336242538731	-6.149973976583	-15.1170010729325	2.81705311976648	8.01	6.86	9.44	-1.77756594534471	-0.723158267488929	0.331249410366853	-1.80993291234039	-0.736325958869248	0.33728099460189	-1.87768682189084	-0.763684751191199	0.349629816979612	-0.857230018495183	8.29549895179806	2.29517547602653	-28.9658110688618	-0.00437639701001142	0.00434449268866007	-0.109960865346213	-0.0228619178648887	-0.0139778399814109	-0.126363717149518	-0.0673109819787242	-0.0582570116541768	-0.167183186025003	0.00174739199165084	0.00178753959100448	0.0027078793718953
11	14.8022833995669	0.02	-0.849325312291541	-1.8374664598564	0.138815835273322	0.0197124841224272	-7.72689512538288	-16.2342889363745	0.780498685608713	7.98	6.85	9.59	-1.91572699092647	-0.911812128376469	0.0921027341735342	-1.9510251757626	-0.928612702359972	0.0937997710426539	-2.02113030785314	-0.960719468371257	0.0970523280036671	-0.849325312291541	8.32535314564472	1.32142640556486	-29.931469445897	-0.00437639701001142	0.00434449268866007	-0.109960865346213	-0.0228619178648887	-0.0139778399814109	-0.126363717149518	-0.0673109819787242	-0.0582570116541768	-0.167183186025003	0.00174739199165084	0.00178753959100448	0.0027078793718953
11	14.8022833995669	0.02	-0.846852532242833	-1.87597113594777	0.182266071462104	0.00968518183632955	-5.54993774758519	-14.3119997617842	3.21212426661378	8.02	7.12	9.48	-1.68228085566769	-0.65235845292846	0.377563949810766	-1.71287454600424	-0.664222139321898	0.384430267360442	-3.61433088928457	-0.68887952465327	0.39821644951218	-0.846852532242833	8.45655476546338	2.34808499384439	-29.1807893106425	-0.00437639701001142	0.00434449268866007	-0.109960865346213	-0.0228619178648887	-0.0139778399814109	-0.126363717149518	-0.0673109819787242	-0.0582570116541768	-0.167183186025003	0.00174739199165084	0.00178753959100448	0.0027078793718953
11	14.8022833995669	0.02	-0.844221073646283	-1.85706124202635	0.168619094733782	0.0154520003111533	-6.88561185812178	-15.4669317622132	1.69570804596968	7.77	6.53	9.23	-1.87300435737844	-0.833829308343267	0.20534574069191	-1.9105258461006	-0.850533229434512	0.209459387231579	-1.9778294069121	-0.880384690790531	0.217008686289682	-0.844221073646283	8.12240164379657	0.588425092088412	-30.3163550600847	-0.00437639701001142	0.00434449268866007	-0.109960865346213	-0.0228619178648887	-0.0139778399814109	-0.126363717149518	-0.0673109819787242	-0.0582570116541768	-0.167183186025003	0.00174739199165084	0.00178753959100448	0.0027078793718953
11	14.8022833995669	0.02	-0.829539106724562	-1.83617163426125	0.177093420812127	0.0202926286658895	-7.63055641897169	-15.9084664709322	0.647353632988798	8.03	6.77	9.4	-1.86694506167048	-0.895487296039944	0.0759704695905904	-1.90071490808382	-0.911685131248503	0.0773446455868184	-1.97209285005262	-0.94463870508605	0.0801742642494449	-0.829539106724562	8.23821202469531	0.746000165901414	-30.3831157114306	-0.00437639701001142	0.00434449268866007	-0.109960865346213	-0.0228619178648887	-0.0139778399814109	-0.126363717149518	-0.0673109819787242	-0.0582570116541768	-0.167183186025003	0.00174739199165084	0.00178753959100448	0.0027078793718953
11	14.8022833995669	0.02	-0.828839635889372	-1.80442334649795	0.146744074719203	0.0206458120071178	-7.80439456609486	-16.1966479443371	0.587858812147346	8.11	6.65	9.51	-1.88306231692731	-0.9073581993232	0.0683459182809092	-1.91605592587613	-0.923256250776869	0.0695434243223916	-1.97877471247497	-0.957105679028122	0.0718992086144066	-0.828839635889372	8.36269754619611	-1.43026681060197	-32.7204445338158	-0.00437639701001142	0.00434449268866007	-0.109960865346213	-0.0228619178648887	-0.0139778399814109	-0.126363717149518	-0.0673109819787242	-0.0582570116541768	-0.167183186025003	0.00174739199165084	0.00178753959100448	0.0027078793718953
11	14.8022833995669	0.02	-0.8247440720536	-1.75693660868259	0.107448464575391	0.0179284059131539	-6.76937432393064	-14.591679005678	1.05293035781669	7.95	6.68	9.41	-1.72912425619258	-0.802175632989253	0.124772990214075	-1.76142933291904	-0.817162609939581	0.127104113039875	-3.78846934759263	-0.845411277645066	0.131726197591457	-0.8247440720536	8.2626676610154	0.128745208115975	-30.9745146509361	-0.00437639701001142	0.00434449268866007	-0.109960865346213	-0.0228619178648887	-0.0139778399814109	-0.126363717149518	-0.0673109819787242	-0.0582570116541768	-0.167183186025003	0.00174739199165084	0.00178753959100448	0.0027078793718953
11	14.8022833995669	0.02	-0.822473192490988	-1.82021866309606	0.175272278114083	0.0208529983141527	-7.73976642816438	-16.0201987390257	0.540665882696915	7.84	6.67	9.87	-1.92324731720843	-0.929169810017747	0.0649076971729384	-1.96072902729168	-0.947278179713923	0.0661726678638316	-2.02808266206809	-0.978523193369881	0.0683525332125997	-0.822473192490988	8.25425424610875	0.526364646718408	-30.6831101712558	-0.00437639701001142	0.00434449268866007	-0.109960865346213	-0.0228619178648887	-0.0139778399814109	-0.126363717149518	-0.0673109819787242	-0.0582570116541768	-0.167183186025003	0.00174739199165084	0.00178753959100448	0.0027078793718953
11	14.8022833995669	0.02	-0.822147766603912	-1.84155171346941	0.197256180261587	0.0124594084227187	-6.08577804208985	-14.5449983790881	2.3734422949084	8.14	6.9	9.75	-1.68529701590521	-0.705145735082474	0.275005545740261	-1.71448062633209	-0.717356460095699	0.279767706140697	-1.77581185249453	-0.741988231526553	0.289343161321876	-0.822147766603912	8.39835198167954	-0.238457567331046	-31.6423698579318	-0.00437639701001142	0.00434449268866007	-0.109960865346213	-0.0228619178648887	-0.0139778399814109	-0.126363717149518	-0.0673109819787242	-0.0582570116541768	-0.167183186025003	0.00174739199165084	0.00178753959100448	0.0027078793718953
11	14.8022833995669	0.02	-0.819180832502425	-1.82319680905458	0.184835144049734	0.0195408145734669	-7.76772210119923	-16.3583037378996	0.822859535501181	8.01	6.73	9.52	-1.92537059096718	-0.914260056059764	0.0968504788476502	-1.96054149562164	-0.930960920512519	0.098619654596605	-2.03411801603019	-0.962092657948168	0.101977396095426	-0.819180832502425	8.32183702718015	0.184364240414518	-31.0896351814073	-0.00437639701001142	0.00434449268866007	-0.109960865346213	-0.0228619178648887	-0.0139778399814109	-0.126363717149518	-0.0673109819787242	-0.0582570116541768	-0.167183186025003	0.00174739199165084	0.00178753959100448	0.0027078793718953
11	14.8022833995669	0.02	-0.813648140962844	-1.7248402884175	0.0975440064918142	0.0220095998234763	-7.6651509463491	-15.6426616566422	0.312359763943987	8.1	6.99	9.68	-1.82095445171197	-0.892296403590104	0.0363616445317657	-1.85299871234658	-0.907998596741106	0.0370015188643626	-1.92111773465188	-0.939781788230488	0.0383823150548033	-0.813648140962844	8.521479297199	0.893623581992913	-30.6337636878794	-0.00437639701001142	0.00434449268866007	-0.109960865346213	-0.0228619178648887	-0.0139778399814109	-0.126363717149518	-0.0673109819787242	-0.0582570116541768	-0.167183186025003	0.00174739199165084	0.00178753959100448	0.0027078793718953
11	14.8022833995669	0.02	-0.765402004942693	-1.67261673546426	0.141812725578871	0.0139889016223304	-5.90309340439303	-13.6408347876166	1.83464797883054	8.15	6.95	10.02	-1.57818756823202	-0.682963232820834	0.212261102590355	-1.60537568889636	-0.694728936186523	0.21591781652331	-1.66294217440796	-0.719170472383109	0.22379288362463	-0.765402004942693	8.5142105779804	1.95495985252639	-29.6256951342748	-0.00437639701001142	0.00434449268866007	-0.109960865346213	-0.0228619178648887	-0.0139778399814109	-0.126363717149518	-0.0673109819787242	-0.0582570116541768	-0.167183186025003	0.00174739199165084	0.00178753959100448	0.0027078793718953
11	14.8022833995669	0.02	-0.736341889602591	-1.66087449029006	0.188190711084875	0.0141180223716393	-6.27346198935547	-14.4584540676066	1.91153008889568	8.3	6.92	9.7	-1.64404522215706	-0.713344259473176	0.217356703210706	-1.67067500235448	-0.72489880832551	0.220877385703456	-1.7318731678215	-0.750801533538549	0.228491439995246	-0.736341889602591	8.5696981044132	-0.0765458563277539	-31.7511556518012	-0.00437639701001142	0.00434449268866007	-0.109960865346213	-0.0228619178648887	-0.0139778399814109	-0.126363717149518	-0.0673109819787242	-0.0582570116541768	-0.167183186025003	0.00174739199165084	0.00178753959100448	0.0027078793718953
11	14.8022833995669	0.03	-1.74242345951651	-3.27271336183458	-0.212133557198442	0.0274882359566114	-14.0047600195832	-27.0105018715345	-0.999018167631773	7.96	7.17	8.98	-3.19677389161788	-1.65750534373295	-0.11823679584802	-3.25625369746005	-1.68834521523156	-0.120436733003063	-3.38425545402343	-1.75304444162436	-0.124999476201843	-1.74242345951651	8.2110773028465	1.05363541321178	-30.239968692385	-0.00437639701001142	0.00434449268866007	-0.109960865346213	-0.0228619178648887	-0.0139778399814109	-0.126363717149518	-0.0673109819787242	-0.0582570116541768	-0.167183186025003	0.00174739199165084	0.00178753959100448	0.0027078793718953
11	14.8022833995669	0.03	-1.66522619411867	-3.12432222822302	-0.206130160014317	0.0266895722203516	-12.3598590487372	-24.013291450942	-0.706426646532352	8.07	6.7	9.13	-2.80580508110332	-1.44417334006527	-0.0825415990272128	-2.8558124289426	-1.46991257585297	-0.0840127227633424	-2.95842940528227	-1.52500149710677	-0.0871321555938868	-1.66522619411867	8.12899777754433	-0.687384828764419	-31.751491072243	-0.00437639701001142	0.00434449268866007	-0.109960865346213	-0.0228619178648887	-0.0139778399814109	-0.126363717149518	-0.0673109819787242	-0.0582570116541768	-0.167183186025003	0.00174739199165084	0.00178753959100448	0.0027078793718953
11	14.8022833995669	0.03	-1.55527414979821	-2.85724098445588	-0.253307315140551	0.030119725288669	-12.478023395366	-23.5331779174036	-1.42286887332831	7.89	6.87	9.13	-2.80966966469534	-1.4897743064013	-0.16987894810727	-2.86346334932593	-1.51829739230578	-0.173131435285634	-2.97291741387173	-1.57748026481245	-0.179620321288366	-1.55527414979821	8.13919963960512	-1.56099832472942	-32.5859122123297	-0.00437639701001142	0.00434449268866007	-0.109960865346213	-0.0228619178648887	-0.0139778399814109	-0.126363717149518	-0.0673109819787242	-0.0582570116541768	-0.167183186025003	0.00174739199165084	0.00178753959100448	0.0027078793718953
11	14.8022833995669	0.03	-1.54729594574148	-2.88877650156852	-0.205815389914446	0.0310274305800861	-12.9093963600537	-24.1729188848328	-1.64587383527462	8.3	6.99	9.66	-2.74931349262656	-1.46825370007878	-0.187193907530991	-2.79388458695752	-1.49205661464035	-0.190228642323193	-2.89149940084908	-1.548825156394	-0.196794466620838	-1.54729594574148	8.45882400883578	0.477669658160798	-31.14945185008	-0.00437639701001142	0.00434449268866007	-0.109960865346213	-0.0228619178648887	-0.0139778399814109	-0.126363717149518	-0.0673109819787242	-0.0582570116541768	-0.167183186025003	0.00174739199165084	0.00178753959100448	0.0027078793718953
11	14.8022833995669	0.03	-1.51681572590479	-2.77911566360519	-0.254515788204394	0.043684738486059	-13.7875007727739	-23.8592912947562	-3.71571025079151	8.28	6.99	9.49	-2.72130901038163	-1.57255509478772	-0.42380117919381	-2.7658788409795	-1.59831053597912	-0.430742230978737	-2.85887408952448	-1.65575736972705	-0.446570980360047	-1.51681572590479	8.31927705655106	-1.06587369397103	-32.4140805301137	-0.00437639701001142	0.00434449268866007	-0.109960865346213	-0.0228619178648887	-0.0139778399814109	-0.126363717149518	-0.0673109819787242	-0.0582570116541768	-0.167183186025003	0.00174739199165084	0.00178753959100448	0.0027078793718953
11	14.8022833995669	0.03	-1.50431268993523	-2.77756027534665	-0.231065104523814	0.0299293069787055	-11.5801804662811	-21.8734690956824	-1.28689183687978	7.81	6.65	9.32	-2.63657861794083	-1.39584882835615	-0.155119038771475	-2.68862909120707	-1.42340521966938	-0.158181348131689	-2.78014834426499	-1.47224737384053	-0.163753158328432	-1.50431268993523	8.02281975849145	0.433853887913877	-30.3759943549028	-0.00437639701001142	0.00434449268866007	-0.109960865346213	-0.0228619178648887	-0.0139778399814109	-0.126363717149518	-0.0673109819787242	-0.0582570116541768	-0.167183186025003	0.00174739199165084	0.00178753959100448	0.0027078793718953
11	14.8022833995669	0.03	-1.49406084302251	-2.84848574569245	-0.139635940352571	0.0295869182678609	-12.6021763210482	-23.8705040208054	-1.33384862129104	8.14	6.81	9.67	-2.76432040057388	-1.45939327739119	-0.154466154208492	-2.81209881478798	-1.48461737822045	-0.157135941652922	-2.90823018265852	-1.53752443123337	-0.162306670244015	-1.49406084302251	8.31055773947925	-2.33580356923128	-33.6576108803258	-0.00437639701001142	0.00434449268866007	-0.109960865346213	-0.0228619178648887	-0.0139778399814109	-0.126363717149518	-0.0673109819787242	-0.0582570116541768	-0.167183186025003	0.00174739199165084	0.00178753959100448	0.0027078793718953
11	14.8022833995669	0.03	-1.48385831637709	-2.77189182696662	-0.195824805787554	0.029150119672757	-11.7341953326676	-22.3071079924682	-1.16128267286691	8.15	7.01	9.56	-2.58291221753479	-1.35868784505459	-0.134463472574399	-2.62753360865555	-1.38216001005255	-0.136786411449544	-2.71929680515155	-1.4320829559351	-0.141926542003649	-1.48385831637709	8.27970590144607	-0.0382139712101323	-31.3534541844163	-0.00437639701001142	0.00434449268866007	-0.109960865346213	-0.0228619178648887	-0.0139778399814109	-0.126363717149518	-0.0673109819787242	-0.0582570116541768	-0.167183186025003	0.00174739199165084	0.00178753959100448	0.0027078793718953
11	14.8022833995669	0.03	-1.47108692886492	-2.70996921515183	-0.23220464257801	0.0284285369427112	-11.6282072296503	-22.2417003988872	-1.0147140604134	7.98	6.85	9.55	-2.62540149450172	-1.37258896988951	-0.119776445277293	-2.67382296519734	-1.39790425089389	-0.121985536590437	-2.77012264310845	-1.44667804556657	-0.126362529572931	-1.47108692886492	8.316433537291	0.638278719208446	-30.7319458178204	-0.00437639701001142	0.00434449268866007	-0.109960865346213	-0.0228619178648887	-0.0139778399814109	-0.126363717149518	-0.0673109819787242	-0.0582570116541768	-0.167183186025003	0.00174739199165084	0.00178753959100448	0.0027078793718953
11	14.8022833995669	0.03	-1.46939268253009	-2.70461407211556	-0.234171292944621	0.0368919332642256	-12.7060314787325	-22.8420452404398	-2.5700177170252	7.77	6.65	9.05	-2.766149179327	-1.53868789670264	-0.311226614078287	-2.82156524880351	-1.56951343424906	-0.317461619694614	-2.92197087069826	-1.62569147128899	-0.328848673776055	-1.46939268253009	8.02059508371555	0.757034952960739	-30.047304944958	-0.00437639701001142	0.00434449268866007	-0.109960865346213	-0.0228619178648887	-0.0139778399814109	-0.126363717149518	-0.0673109819787242	-0.0582570116541768	-0.167183186025003	0.00174739199165084	0.00178753959100448	0.0027078793718953
11	14.8022833995669	0.03	-1.46582387274766	-2.72885747646404	-0.202790269031278	0.0296671095426988	-11.7857820168181	-22.3094375622544	-1.26212647138179	8.19	6.98	9.56	-2.57130710773737	-1.35838767721158	-0.1454682466858	-2.61501856049668	-1.38147986196174	-0.147941163426804	-2.71577064303186	-1.42958831521512	-0.153338823521463	-1.46582387274766	8.3545591391194	1.89242987830055	-29.4597555614637	-0.00437639701001142	0.00434449268866007	-0.109960865346213	-0.0228619178648887	-0.0139778399814109	-0.126363717149518	-0.0673109819787242	-0.0582570116541768	-0.167183186025003	0.00174739199165084	0.00178753959100448	0.0027078793718953
11	14.8022833995669	0.03	-1.4612432540437	-2.67606795739407	-0.24641855069333	0.0386326889502798	-12.9943631962713	-23.114996034213	-2.87373035832963	8.17	6.83	9.75	-2.67048901135587	-1.50124638022207	-0.332003749088263	-2.71626593771282	-1.52698041046852	-0.337694883224227	-2.80601732848575	-1.57815204750726	-0.349237338669715	-1.4612432540437	8.38667382813544	1.17896990704547	-30.247584757406	-0.00437639701001142	0.00434449268866007	-0.109960865346213	-0.0228619178648887	-0.0139778399814109	-0.126363717149518	-0.0673109819787242	-0.0582570116541768	-0.167183186025003	0.00174739199165084	0.00178753959100448	0.0027078793718953
11	14.8022833995669	0.03	-1.45536714993796	-2.79975664818321	-0.110977651692713	0.0303990284274391	-12.6637456899935	-23.8301747534338	-1.49731662655334	8.08	7.03	9.2	-2.78127644089864	-1.47801591492885	-0.174755388959058	-2.83065694139711	-1.50425752275706	-0.177858104117	-2.93847486363981	-1.56195884225664	-0.184815193718418	-1.45536714993796	8.24405015530093	0.412295768225882	-30.80624506456	-0.00437639701001142	0.00434449268866007	-0.109960865346213	-0.0228619178648887	-0.0139778399814109	-0.126363717149518	-0.0673109819787242	-0.0582570116541768	-0.167183186025003	0.00174739199165084	0.00178753959100448	0.0027078793718953
11	14.8022833995669	0.03	-1.45350455265255	-2.68326617368493	-0.223742931620168	0.032523044295998	-12.0468434944966	-22.3053337246629	-1.78835326433039	8.18	6.62	9.33	-2.57336435019986	-1.38984325291207	-0.206322155624279	-2.61726206979951	-1.4135518853096	-0.20984170081969	-2.70370210602343	-1.46491046145755	-0.21765041272531	-1.45350455265255	8.24328807590137	1.5102961064319	-29.7208324959893	-0.00437639701001142	0.00434449268866007	-0.109960865346213	-0.0228619178648887	-0.0139778399814109	-0.126363717149518	-0.0673109819787242	-0.0582570116541768	-0.167183186025003	0.00174739199165084	0.00178753959100448	0.0027078793718953
11	14.8022833995669	0.03	-1.44527977153836	-2.72576644652866	-0.164793096548049	0.0302264959120341	-11.8860645845038	-22.3975672004206	-1.3745619685869	7.67	6.75	9.21	-2.74477438252666	-1.45661201900493	-0.168449655483202	-2.80183241179994	-1.48689188890946	-0.171951366018983	-2.90225311155067	-1.53977118801436	-0.178129020193804	-1.44527977153836	8.04086323486609	-0.179609172967844	-31.0308777369504	-0.00437639701001142	0.00434449268866007	-0.109960865346213	-0.0228619178648887	-0.0139778399814109	-0.126363717149518	-0.0673109819787242	-0.0582570116541768	-0.167183186025003	0.00174739199165084	0.00178753959100448	0.0027078793718953
11	14.8022833995669	0.03	-1.44191516379555	-2.66036530656724	-0.22346502102386	0.0312107242689732	-11.18643641063	-20.9170439708441	-1.45582885041586	8.02	6.57	9.49	-2.45902387583681	-1.31508612104138	-0.171148366245949	-2.50376548927825	-1.33901393867992	-0.174262388081587	-2.59947165781149	-1.38525516965687	-0.1802565664767	-1.44191516379555	8.09945669058741	-1.95136711037736	-32.8897754675877	-0.00437639701001142	0.00434449268866007	-0.109960865346213	-0.0228619178648887	-0.0139778399814109	-0.126363717149518	-0.0673109819787242	-0.0582570116541768	-0.167183186025003	0.00174739199165084	0.00178753959100448	0.0027078793718953
11	14.8022833995669	0.03	-1.44165213845817	-2.70863503818565	-0.174669238730693	0.0305010508724863	-12.3701996099497	-23.2589599503859	-1.48143926951353	8.15	6.94	9.74	-2.69149028916499	-1.43146005652156	-0.171429823878139	-2.73788930374096	-1.45613721634445	-0.174385128947936	-2.83914462059857	-1.50665037282827	-0.18047437765849	-1.44165213845817	8.41125197011362	1.34820058879969	-30.1955796913047	-0.00437639701001142	0.00434449268866007	-0.109960865346213	-0.0228619178648887	-0.0139778399814109	-0.126363717149518	-0.0673109819787242	-0.0582570116541768	-0.167183186025003	0.00174739199165084	0.00178753959100448	0.0027078793718953
11	14.8022833995669	0.03	-1.43733853433173	-2.76145983346763	-0.113217235195831	0.0306400682900243	-12.3731052413522	-23.238908472458	-1.50730201024631	8.12	6.92	9.61	-2.69967086215478	-1.43738729097546	-0.175103719796134	-2.74684342405828	-1.46250340491118	-0.178163385764089	-2.84508090662636	-1.5151381261685	-0.184703237736992	-1.43733853433173	8.29330281867614	1.13294241849718	-30.2508474818419	-0.00437639701001142	0.00434449268866007	-0.109960865346213	-0.0228619178648887	-0.0139778399814109	-0.126363717149518	-0.0673109819787242	-0.0582570116541768	-0.167183186025003	0.00174739199165084	0.00178753959100448	0.0027078793718953
11	14.8022833995669	0.03	-1.42945864955997	-2.62391170746018	-0.235005591659769	0.033605998666899	-12.0131104851191	-22.0710644307025	-1.95515653953558	7.8	6.75	9.06	-2.66168008437296	-1.44873198254696	-0.235783880720962	-2.7143066265055	-1.47737620435479	-0.240445782204084	-2.81213954826781	-1.53406607390989	-0.249533853575126	-1.42945864955997	8.11461885236444	-0.359208394135945	-31.3362629429169	-0.00437639701001142	0.00434449268866007	-0.109960865346213	-0.0228619178648887	-0.0139778399814109	-0.126363717149518	-0.0673109819787242	-0.0582570116541768	-0.167183186025003	0.00174739199165084	0.00178753959100448	0.0027078793718953
11	14.8022833995669	0.03	-1.42887806221388	-2.66713309712124	-0.190623027306512	0.0293220694333053	-11.0863226740128	-21.0452656412058	-1.12737970681991	7.86	6.65	9.19	-2.52136092749559	-1.32821420724357	-0.135067486991544	-2.57017818323072	-1.35393038770744	-0.137682592184166	-2.66098125165876	-1.39894842698968	-0.142476567907809	-1.42887806221388	7.98781659804808	-0.988396329426562	-31.7635407309575	-0.00437639701001142	0.00434449268866007	-0.109960865346213	-0.0228619178648887	-0.0139778399814109	-0.126363717149518	-0.0673109819787242	-0.0582570116541768	-0.167183186025003	0.00174739199165084	0.00178753959100448	0.0027078793718953
11	14.8022833995669	0.03	-1.40637466705633	-2.70052131354064	-0.112228020572026	0.0346814192037472	-12.1877956920973	-22.2269592381558	-2.1486321460388	7.95	6.71	9.23	-2.63221382615194	-1.44333212596989	-0.254450425787846	-2.68128689645362	-1.47024055498227	-0.259194213510911	-2.77511489101109	-1.52070686137932	-0.268322349883091	-1.40637466705633	8.02712182120929	0.871147746983905	-29.9604701227787	-0.00437639701001142	0.00434449268866007	-0.109960865346213	-0.0228619178648887	-0.0139778399814109	-0.126363717149518	-0.0673109819787242	-0.0582570116541768	-0.167183186025003	0.00174739199165084	0.00178753959100448	0.0027078793718953
11	14.8022833995669	0.03	-1.40566979990395	-2.57755823723065	-0.233781362577248	0.0254999120544415	-9.56793146373078	-18.8026809202582	-0.333182007203392	7.74	6.78	9.22	-2.28432718627848	-1.16240264097134	-0.0404780956641947	-2.33055470453634	-1.18592597406971	-0.0412972436030716	-2.41266941371071	-1.22828749130046	-0.042832492094901	-1.40566979990395	8.02016011643222	0.281144108403166	-30.4822066815444	-0.00437639701001142	0.00434449268866007	-0.109960865346213	-0.0228619178648887	-0.0139778399814109	-0.126363717149518	-0.0673109819787242	-0.0582570116541768	-0.167183186025003	0.00174739199165084	0.00178753959100448	0.0027078793718953
11	14.8022833995669	0.03	-1.39926268568937	-2.61000278606714	-0.188522585311591	0.0264733108435717	-10.7406397866086	-20.9098076141282	-0.571471959089012	7.6	6.71	9.14	-2.58358988309328	-1.32710012462676	-0.0706103661602446	-2.63865790532459	-1.3553866493745	-0.0721153934244086	-2.73567211510217	-1.40384025921328	-0.0747292543026677	-1.39926268568937	8.08671068900083	-0.0147436210529935	-30.9355447069568	-0.00437639701001142	0.00434449268866007	-0.109960865346213	-0.0228619178648887	-0.0139778399814109	-0.126363717149518	-0.0673109819787242	-0.0582570116541768	-0.167183186025003	0.00174739199165084	0.00178753959100448	0.0027078793718953
11	14.8022833995669	0.03	-1.39912652470509	-2.58992345881952	-0.208329590590651	0.0292082322778732	-10.9850234240551	-20.87275924468	-1.09728760343016	7.86	6.65	9.44	-2.50118671853142	-1.31633745059394	-0.131488182656455	-2.54964409508163	-1.34183984873078	-0.134035602379932	-2.64084788796622	-1.38690398014631	-0.138618991010185	-1.39912652470509	8.12607811509746	0.787100372013487	-30.2639145220347	-0.00437639701001142	0.00434449268866007	-0.109960865346213	-0.0228619178648887	-0.0139778399814109	-0.126363717149518	-0.0673109819787242	-0.0582570116541768	-0.167183186025003	0.00174739199165084	0.00178753959100448	0.0027078793718953
11	14.8022833995669	0.03	-1.39100567966216	-2.68278993189177	-0.0992214274325454	0.0277722748095784	-11.5007858542364	-22.1248638982451	-0.876707810227769	8.15	6.83	9.44	-2.56046023160867	-1.33095981731014	-0.101459403011603	-2.60461274349021	-1.35391085494868	-0.103208966407145	-2.69975849847005	-1.40140483716604	-0.106972078721119	-1.39100567966216	8.2010444322822	-3.40204956561743	-34.5603061948389	-0.00437639701001142	0.00434449268866007	-0.109960865346213	-0.0228619178648887	-0.0139778399814109	-0.126363717149518	-0.0673109819787242	-0.0582570116541768	-0.167183186025003	0.00174739199165084	0.00178753959100448	0.0027078793718953
11	14.8022833995669	0.03	-1.38727468420648	-2.5513925555213	-0.223156812891663	0.0326201935694525	-11.3385040341741	-20.9789352938085	-1.69807277453959	8.05	6.78	9.47	-2.45665398661882	-1.3277499905378	-0.198845994456769	-2.50076625937476	-1.35159139028449	-0.202416521194226	-2.59285425047391	-1.40216096064393	-0.427368745125389	-1.38727468420648	8.2537565791295	-0.179732943218315	-31.4059662181652	-0.00437639701001142	0.00434449268866007	-0.109960865346213	-0.0228619178648887	-0.0139778399814109	-0.126363717149518	-0.0673109819787242	-0.0582570116541768	-0.167183186025003	0.00174739199165084	0.00178753959100448	0.0027078793718953
11	14.8022833995669	0.03	-1.3793657314144	-2.67016820144163	-0.0885632613871714	0.0337609054983881	-12.0692850334189	-22.1502537011031	-1.98831636573478	7.92	6.67	9.01	-2.63327918606112	-1.43482767728111	-0.236376168501102	-2.68299886769174	-1.46191906040784	-0.240839253123936	-2.78286767446664	-1.52008391493155	-0.249396525887113	-1.3793657314144	7.99299359980278	-1.68212180329333	-32.4291134296023	-0.00437639701001142	0.00434449268866007	-0.109960865346213	-0.0228619178648887	-0.0139778399814109	-0.126363717149518	-0.0673109819787242	-0.0582570116541768	-0.167183186025003	0.00174739199165084	0.00178753959100448	0.0027078793718953
11	14.8022833995669	0.03	-1.37360793141234	-2.51609078377827	-0.231125079046402	0.0411783070238318	-12.2489977848013	-21.4772764326172	-3.02071913698539	8.23	7.12	9.87	-2.46188448323961	-1.40407084093036	-0.346257198621112	-2.50293331968117	-1.42748196143341	-0.352030603185655	-2.59245977462861	-1.47801222502168	-0.364871828577041	-1.37360793141234	8.45921693607709	0.851074736937735	-30.7417737651876	-0.00437639701001142	0.00434449268866007	-0.109960865346213	-0.0228619178648887	-0.0139778399814109	-0.126363717149518	-0.0673109819787242	-0.0582570116541768	-0.167183186025003	0.00174739199165084	0.00178753959100448	0.0027078793718953
11	14.8022833995669	0.03	-1.37356143241196	-2.55015842866746	-0.196964436156466	0.0296295826809595	-11.4490972223666	-21.6787928400753	-1.2194016046579	8.05	7	9.48	-2.53882799209364	-1.3408167478132	-0.142805503532761	-2.58442917046218	-1.36489983806861	-0.145370505675044	-2.67682939596511	-1.41542066702357	-0.150873908811288	-1.37356143241196	8.38411758425836	0.92903820181967	-30.5943468854238	-0.00437639701001142	0.00434449268866007	-0.109960865346213	-0.0228619178648887	-0.0139778399814109	-0.126363717149518	-0.0673109819787242	-0.0582570116541768	-0.167183186025003	0.00174739199165084	0.00178753959100448	0.0027078793718953
11	14.8022833995669	0.03	-1.37085459555203	-2.49563371581752	-0.246075475286539	0.0401680297299676	-11.8281122259376	-20.8554197801132	-2.80080467176206	7.91	6.74	9.23	-2.4834769290412	-1.40849928397206	-0.333521638902927	-2.53062373461482	-1.4352385063564	-0.339853278097989	-2.61885695554056	-1.48708791793125	-0.352702730386598	-1.37085459555203	8.15095314495064	0.993500945179454	-30.006638472792	-0.00437639701001142	0.00434449268866007	-0.109960865346213	-0.0228619178648887	-0.0139778399814109	-0.126363717149518	-0.0673109819787242	-0.0582570116541768	-0.167183186025003	0.00174739199165084	0.00178753959100448	0.0027078793718953
11	14.8022833995669	0.03	-1.37017605232399	-2.68678023952577	-0.0535718651222135	0.022655196586523	-9.93992546671923	-20.1330792398357	0.253228306397194	7.88	6.43	9.24	-2.40526622115986	-1.18750672369288	0.0302527737740956	-2.4514128921302	-1.21028984914121	0.0308331938477705	-2.53266286919019	-1.25261796311562	0.0318853967139149	-1.37017605232399	7.93697617953157	-0.882080322066064	-31.5503318806777	-0.00437639701001142	0.00434449268866007	-0.109960865346213	-0.0228619178648887	-0.0139778399814109	-0.126363717149518	-0.0673109819787242	-0.0582570116541768	-0.167183186025003	0.00174739199165084	0.00178753959100448	0.0027078793718953
11	14.8022833995669	0.03	-1.36658795085624	-2.61005225713046	-0.123123644582023	0.0297103354348556	-11.2576148579136	-21.3021252700771	-1.21310444575011	8.02	6.87	9.31	-2.50404962816547	-1.32332459515607	-0.142599562146667	-2.54959554836994	-1.34739442018575	-0.145193292001567	-2.64186567476271	-1.39462307219012	-0.150648053361316	-1.36658795085624	8.1534439148173	-0.521238120961617	-31.6121127973354	-0.00437639701001142	0.00434449268866007	-0.109960865346213	-0.0228619178648887	-0.0139778399814109	-0.126363717149518	-0.0673109819787242	-0.0582570116541768	-0.167183186025003	0.00174739199165084	0.00178753959100448	0.0027078793718953
11	14.8022833995669	0.03	-1.36491052964111	-2.4925755852485	-0.237245474033712	0.0349868163493996	-11.181064122619	-20.3492415684691	-2.01288667676883	7.87	6.72	9.38	-2.43351563544226	-1.33711589553471	-0.240716155627164	-2.48035501120181	-1.36285218954198	-0.245349367882144	-2.56800848919165	-1.41142317341093	-0.254000466652411	-1.36491052964111	8.09840524590669	-0.957529201899565	-31.8344884738084	-0.00437639701001142	0.00434449268866007	-0.109960865346213	-0.0228619178648887	-0.0139778399814109	-0.126363717149518	-0.0673109819787242	-0.0582570116541768	-0.167183186025003	0.00174739199165084	0.00178753959100448	0.0027078793718953
11	14.8022833995669	0.03	-1.36062463464648	-2.51840609348967	-0.202843175803291	0.0384252776164613	-11.9000149016326	-21.1942997596773	-2.60573004358778	8.12	6.85	9.46	-2.4611570563211	-1.38187182297006	-0.302586589619019	-2.50410228191985	-1.40598438296845	-0.30786648401705	-2.59062884024255	-1.45795557933139	-0.318716848137717	-1.36062463464648	8.19159895862798	-1.84051610026515	-32.99949079802	-0.00437639701001142	0.00434449268866007	-0.109960865346213	-0.0228619178648887	-0.0139778399814109	-0.126363717149518	-0.0673109819787242	-0.0582570116541768	-0.167183186025003	0.00174739199165084	0.00178753959100448	0.0027078793718953
11	14.8022833995669	0.03	-1.35432834350465	-2.53943528749967	-0.169221399509635	0.0289409581977908	-10.928729142501	-20.8124731690893	-1.04498511591264	7.93	6.71	9.3	-2.47160155750223	-1.29784979183747	-0.124098026172703	-2.51810575612074	-1.32226936881718	-0.126432981513617	-2.61076011960124	-1.37051227170597	-0.131126667065838	-1.35432834350465	8.15825447955571	-2.05508800892913	-33.0605733191228	-0.00437639701001142	0.00434449268866007	-0.109960865346213	-0.0228619178648887	-0.0139778399814109	-0.126363717149518	-0.0673109819787242	-0.0582570116541768	-0.167183186025003	0.00174739199165084	0.00178753959100448	0.0027078793718953
11	14.8022833995669	0.03	-1.35233519640704	-2.62481966984734	-0.0798507229667327	0.0281267753338302	-10.9751689917217	-21.0477672863656	-0.902570697077728	8	6.62	9.25	-2.479767517325	-1.29305247404811	-0.106337430771224	-2.52521533745512	-1.31675083119198	-0.108286324928852	-2.61554897088418	-1.36447460556342	-0.11243892577477	-1.35233519640704	8.06396180453503	-0.377702479816073	-31.2320784664265	-0.00437639701001142	0.00434449268866007	-0.109960865346213	-0.0228619178648887	-0.0139778399814109	-0.126363717149518	-0.0673109819787242	-0.0582570116541768	-0.167183186025003	0.00174739199165084	0.00178753959100448	0.0027078793718953
11	14.8022833995669	0.03	-1.3522054920905	-2.59905575790597	-0.10535522627504	0.028635574567929	-11.5911302786362	-22.1313434631282	-1.05091709414423	7.92	6.93	9.07	-2.6300427815488	-1.37746579054763	-0.124888799546451	-2.67964033845543	-1.40344215048097	-0.127243962506521	-2.77500014815061	-1.45703546889472	-0.132065022927282	-1.3522054920905	8.23257354723621	2.43781060894323	-28.7462728449473	-0.00437639701001142	0.00434449268866007	-0.109960865346213	-0.0228619178648887	-0.0139778399814109	-0.126363717149518	-0.0673109819787242	-0.0582570116541768	-0.167183186025003	0.00174739199165084	0.00178753959100448	0.0027078793718953
11	14.8022833995669	0.03	-1.3510462473886	-2.57051245884718	-0.131580035930012	0.0292234358046747	-11.6246111483191	-22.0852425731641	-1.16397972347414	8.15	6.76	9.23	-2.55617756369976	-1.34544912086108	-0.134720678022409	-2.60027438369027	-1.36865956935713	-0.13704475502399	-2.68941625154975	-1.41751911528438	-0.142077525903218	-1.3510462473886	8.22375282503246	-0.118723462660171	-31.2919952297799	-0.00437639701001142	0.00434449268866007	-0.109960865346213	-0.0228619178648887	-0.0139778399814109	-0.126363717149518	-0.0673109819787242	-0.0582570116541768	-0.167183186025003	0.00174739199165084	0.00178753959100448	0.0027078793718953
11	14.8022833995669	0.03	-1.35091607666967	-2.47634266003845	-0.225489493300901	0.0310448289750684	-11.0189569324846	-20.6302795171499	-1.4076343478192	7.91	6.83	9.5	-2.45513675965713	-1.31132717787621	-0.167517596095292	-2.50165092352946	-1.33617112475699	-0.170691325984523	-2.59575715140853	-1.38291381724044	-0.1766765166842	-1.35091607666967	8.26654650024345	-0.959457725759254	-32.1923542109685	-0.00437639701001142	0.00434449268866007	-0.109960865346213	-0.0228619178648887	-0.0139778399814109	-0.126363717149518	-0.0673109819787242	-0.0582570116541768	-0.167183186025003	0.00174739199165084	0.00178753959100448	0.0027078793718953
11	14.8022833995669	0.03	-1.34812354491142	-2.51318948165862	-0.183057608164213	0.0328554728611366	-11.8487176486284	-21.8855955345083	-1.81183976274846	8.01	6.86	9.2	-2.5758630614935	-1.39455533979161	-0.21324761808972	-2.62291233941671	-1.42002750977688	-0.217142680137059	-2.71783601961835	-1.47197588309642	-0.225448956433685	-1.34812354491142	8.31684715816446	1.83902909690074	-29.4857937661059	-0.00437639701001142	0.00434449268866007	-0.109960865346213	-0.0228619178648887	-0.0139778399814109	-0.126363717149518	-0.0673109819787242	-0.0582570116541768	-0.167183186025003	0.00174739199165084	0.00178753959100448	0.0027078793718953
11	14.8022833995669	0.03	-1.34765172848679	-2.56211254169619	-0.133190915277389	0.0322450718025359	-11.8281608169462	-21.945206330793	-1.71111530309944	8.07	6.82	9.52	-2.56238318600699	-1.38108887844913	-0.199794570891274	-2.60794430963039	-1.40564569004138	-0.203347070452375	-2.70324065523414	-1.45755193052957	-0.210428783711611	-1.34765172848679	8.30995019881267	0.470695522519379	-30.8672187321093	-0.00437639701001142	0.00434449268866007	-0.109960865346213	-0.0228619178648887	-0.0139778399814109	-0.126363717149518	-0.0673109819787242	-0.0582570116541768	-0.167183186025003	0.00174739199165084	0.00178753959100448	0.0027078793718953
11	14.8022833995669	0.03	-1.34479886687183	-2.50160189189328	-0.187995841850388	0.0358672278098068	-12.748912488246	-23.0688749755394	-2.42895000095261	8.06	7.21	9.71	-2.69782494904339	-1.49094111526593	-0.284057281488462	-2.74605153567297	-1.51759332666329	-0.289135117653601	-2.84648718575987	-1.5714267762278	-0.299582832925343	-1.34479886687183	8.57675376219274	1.32162381966288	-30.5058573945377	-0.00437639701001142	0.00434449268866007	-0.109960865346213	-0.0228619178648887	-0.0139778399814109	-0.126363717149518	-0.0673109819787242	-0.0582570116541768	-0.167183186025003	0.00174739199165084	0.00178753959100448	0.0027078793718953
11	14.8022833995669	0.03	-1.34441592485954	-2.53639526243784	-0.152436587281243	0.0347600252887527	-11.886585937922	-21.6661659457743	-2.10700593006959	7.85	6.65	9.28	-2.59787433547843	-1.42525708618091	-0.252639836883379	-2.64830549526061	-1.45292484780519	-0.257544200349775	-2.74065586131711	-1.50340014076792	-0.266672999664542	-1.34441592485954	8.11600822137991	2.12985159880405	-28.8079947327078	-0.00437639701001142	0.00434449268866007	-0.109960865346213	-0.0228619178648887	-0.0139778399814109	-0.126363717149518	-0.0673109819787242	-0.0582570116541768	-0.167183186025003	0.00174739199165084	0.00178753959100448	0.0027078793718953
11	14.8022833995669	0.03	-1.34245887574881	-2.48646125506177	-0.198456496435852	0.0323592318978736	-10.5881243749137	-19.6280003540855	-1.54824839574198	8.12	6.74	9.42	-2.27837158677979	-1.22904428866452	-0.179716990549253	-2.31807310318811	-1.25046086630975	-0.182848629431403	-2.39823286994691	-1.29450058529767	-0.189627437971273	-1.34245887574881	8.21010908627195	0.586646075295781	-30.5304038362032	-0.00437639701001142	0.00434449268866007	-0.109960865346213	-0.0228619178648887	-0.0139778399814109	-0.126363717149518	-0.0673109819787242	-0.0582570116541768	-0.167183186025003	0.00174739199165084	0.00178753959100448	0.0027078793718953
11	14.8022833995669	0.03	-1.34087567498458	-2.5588519004852	-0.122899449483963	0.0387745308904014	-13.109623721637	-23.3005825432508	-2.91866490002311	7.97	6.76	9.25	-2.75410770073127	-1.54954562094877	-0.344983541166272	-2.80513104506959	-1.57825292232432	-0.351374799579045	-2.90917055357003	-1.63397606010876	-0.364564878594247	-1.34087567498458	8.1920683076308	-1.06761862068498	-32.1852169217587	-0.00437639701001142	0.00434449268866007	-0.109960865346213	-0.0228619178648887	-0.0139778399814109	-0.126363717149518	-0.0673109819787242	-0.0582570116541768	-0.167183186025003	0.00174739199165084	0.00178753959100448	0.0027078793718953
11	14.8022833995669	0.03	-1.33848047587394	-2.44773911984346	-0.229221831904406	0.0412773392640688	-12.2939869195165	-21.5445646571687	-3.04340918186423	8.27	7.04	9.64	-2.45926845559882	-1.40333372736085	-0.347398999122877	-2.49966297110134	-1.42638407222093	-0.353105173340531	-2.59092330424918	-1.47730464793159	-0.365863944396779	-1.33848047587394	8.40276684932028	0.547748460401246	-30.8716303671073	-0.00437639701001142	0.00434449268866007	-0.109960865346213	-0.0228619178648887	-0.0139778399814109	-0.126363717149518	-0.0673109819787242	-0.0582570116541768	-0.167183186025003	0.00174739199165084	0.00178753959100448	0.0027078793718953
11	14.8022833995669	0.03	-1.33679370474086	-2.54470044101398	-0.128886968467738	0.0375477569798848	-12.8439484775648	-22.9966498365313	-2.69124711859837	7.84	6.78	9.06	-2.75943444876333	-1.54118248262546	-0.322930516487594	-2.81312846171352	-1.57117133494909	-0.329214208184661	-2.91375739157111	-1.63064364021758	-0.342635870533664	-1.33679370474086	8.13148416357281	1.13882358672525	-29.8686032535452	-0.00437639701001142	0.00434449268866007	-0.109960865346213	-0.0228619178648887	-0.0139778399814109	-0.126363717149518	-0.0673109819787242	-0.0582570116541768	-0.167183186025003	0.00174739199165084	0.00178753959100448	0.0027078793718953
11	14.8022833995669	0.03	-1.33649966679059	-2.56460187781575	-0.108397455765431	0.0254034027332999	-10.4979016521446	-20.6499682963127	-0.345835007976593	7.84	6.51	9.26	-2.48028890077459	-1.26091374938754	-0.0415385980005015	-2.52870355636703	-1.28552648901208	-0.0423494216571164	-2.61714901429492	-1.32961767908945	-0.0438856898366674	-1.33649966679059	8.10533909129461	1.91975580780771	-29.013160597028	-0.00437639701001142	0.00434449268866007	-0.109960865346213	-0.0228619178648887	-0.0139778399814109	-0.126363717149518	-0.0673109819787242	-0.0582570116541768	-0.167183186025003	0.00174739199165084	0.00178753959100448	0.0027078793718953
11	14.8022833995669	0.03	-1.33606210405471	-2.52080190913316	-0.151322298976255	0.0324459035211396	-11.3465711754344	-21.0206093107739	-1.67253304009488	8.04	6.77	9.41	-2.46329107745626	-1.32964307185161	-0.195995066246957	-2.50762937177014	-1.35357613700648	-0.199522902242815	-2.59489783112532	-1.40201903142299	-0.206550516104278	-1.33606210405471	8.11211051477702	2.08391636497572	-28.8976446429388	-0.00437639701001142	0.00434449268866007	-0.109960865346213	-0.0228619178648887	-0.0139778399814109	-0.126363717149518	-0.0673109819787242	-0.0582570116541768	-0.167183186025003	0.00174739199165084	0.00178753959100448	0.0027078793718953
11	14.8022833995669	0.03	-1.33602882384509	-2.49273335717684	-0.179324290513342	0.0341066888694236	-12.2766832209617	-22.4769448407825	-2.07642160114079	7.92	6.85	9.17	-2.67410782274758	-1.46057103717235	-0.247034251597127	-2.72472145209203	-1.48821569700164	-0.251709941911243	-2.82230128453735	-1.54348936546155	-0.26174554374011	-1.33602882384509	8.29475466564145	0.0875665395044254	-31.1843436332167	-0.00437639701001142	0.00434449268866007	-0.109960865346213	-0.0228619178648887	-0.0139778399814109	-0.126363717149518	-0.0673109819787242	-0.0582570116541768	-0.167183186025003	0.00174739199165084	0.00178753959100448	0.0027078793718953
11	14.8022833995669	0.03	-1.33337698749858	-2.47836896067219	-0.188385014324962	0.027220865255215	-10.2992585054852	-19.9120070261631	-0.686509984807358	7.75	6.62	9.03	-2.41678912073774	-1.25005660529433	-0.0833240898509245	-2.46555136775518	-1.27527832135143	-0.0850052749476919	-2.55824149759713	-1.32283395176916	-0.0879238816921251	-1.33337698749858	8.01131691179903	0.218702228562071	-30.5074775113143	-0.00437639701001142	0.00434449268866007	-0.109960865346213	-0.0228619178648887	-0.0139778399814109	-0.126363717149518	-0.0673109819787242	-0.0582570116541768	-0.167183186025003	0.00174739199165084	0.00178753959100448	0.0027078793718953
11	14.8022833995669	0.03	-1.32988795530294	-2.47374015605337	-0.186035754552515	0.028518367190862	-9.71063004180626	-18.5595005313221	-0.861759552290421	7.94	6.61	9.27	-2.2015953244061	-1.15191018535212	-0.102225046298147	-2.24286810736807	-1.17350477112576	-0.104141434883446	-2.3208859001778	-1.21485254805907	-0.10786116717959	-1.32988795530294	8.01860702147493	0.251118274172909	-30.5329631162092	-0.00437639701001142	0.00434449268866007	-0.109960865346213	-0.0228619178648887	-0.0139778399814109	-0.126363717149518	-0.0673109819787242	-0.0582570116541768	-0.167183186025003	0.00174739199165084	0.00178753959100448	0.0027078793718953
11	14.8022833995669	0.03	-1.32787383287909	-2.44065286142709	-0.215094804331086	0.0298800246720045	-10.3512254499333	-19.5599498772445	-1.14250102262215	7.86	6.65	9.15	-2.34373074750288	-1.24031429086467	-0.136897834226466	-2.38912877945408	-1.26433916141185	-0.139549543369628	-2.47915576018693	-1.30833582483961	-0.144713991748002	-1.32787383287909	8.10627721038295	-1.05567781691103	-32.0071006858522	-0.00437639701001142	0.00434449268866007	-0.109960865346213	-0.0228619178648887	-0.0139778399814109	-0.126363717149518	-0.0673109819787242	-0.0582570116541768	-0.167183186025003	0.00174739199165084	0.00178753959100448	0.0027078793718953
11	14.8022833995669	0.03	-1.32685580080783	-2.48670614750808	-0.167005454107593	0.0273975325131804	-10.4451062925097	-20.1616158772342	-0.728596707785096	8.15	7.03	9.75	-2.3343977215038	-1.20937887511447	-0.0843600287251391	-2.37472043149807	-1.23026881739176	-0.0858172032854369	-2.46154237402694	-1.27396852057921	-0.0889867118997016	-1.32685580080783	8.38196632122055	1.83201173960735	-29.6360393612985	-0.00437639701001142	0.00434449268866007	-0.109960865346213	-0.0228619178648887	-0.0139778399814109	-0.126363717149518	-0.0673109819787242	-0.0582570116541768	-0.167183186025003	0.00174739199165084	0.00178753959100448	0.0027078793718953
11	14.8022833995669	0.03	-1.32663995823211	-2.48768086032722	-0.165599056137005	0.0337186676078392	-11.1807471735077	-20.5256089238429	-1.83588542317247	7.84	6.62	9.11	-2.4631907281758	-1.34175375132821	-0.220316774480612	-2.51113677822507	-1.36787101126228	-0.224605244299498	-2.60388841942814	-1.41744371433844	-0.232857098444743	-1.32663995823211	8.06985064503809	1.68847864098024	-29.1802080617236	-0.00437639701001142	0.00434449268866007	-0.109960865346213	-0.0228619178648887	-0.0139778399814109	-0.126363717149518	-0.0673109819787242	-0.0582570116541768	-0.167183186025003	0.00174739199165084	0.00178753959100448	0.0027078793718953
11	14.8022833995669	0.03	-1.3248638105381	-2.54580359457564	-0.103924026500565	0.0211274008323364	-9.81825204706749	-20.2524648139756	0.61596071984061	8.27	7.11	9.59	-2.31232961367427	-1.1210010816701	0.0703274503340796	-2.35034322122653	-1.13942981039988	0.0714836004267571	-2.43617390921939	-1.1819627683894	0.0739658970233668	-1.3248638105381	8.52613811102484	-0.186096683705618	-31.9029628213824	-0.00437639701001142	0.00434449268866007	-0.109960865346213	-0.0228619178648887	-0.0139778399814109	-0.126363717149518	-0.0673109819787242	-0.0582570116541768	-0.167183186025003	0.00174739199165084	0.00178753959100448	0.0027078793718953
11	14.8022833995669	0.03	-1.3208243533146	-2.47148995137405	-0.170158755255157	0.0353714220699869	-11.2845427307793	-20.4852926969559	-2.08379276460266	7.94	6.61	9.35	-2.43100793179634	-1.33914673766393	-0.247285543531513	-2.47664113848265	-1.36428427796721	-0.251927417451758	-2.56166652856213	-1.41117284556815	-0.260672708877642	-1.3208243533146	8.05809727069733	-0.952066109710703	-31.8195664512278	-0.00437639701001142	0.00434449268866007	-0.109960865346213	-0.0228619178648887	-0.0139778399814109	-0.126363717149518	-0.0673109819787242	-0.0582570116541768	-0.167183186025003	0.00174739199165084	0.00178753959100448	0.0027078793718953
11	14.8022833995669	0.03	-1.32015405868389	-2.46201072078679	-0.178297396580982	0.0327083973982389	-10.6260273880715	-19.6480823488094	-1.60397242733352	8.03	6.57	9.52	-2.30571969079639	-1.24697363074228	-0.188227570688163	-2.34742076151801	-1.26952630085701	-0.191631840196012	-2.42765576522307	-2.21982421875008	-0.197963562198874	-1.32015405868389	8.106533074029	-0.185101970486244	-31.1135226346804	-0.00437639701001142	0.00434449268866007	-0.109960865346213	-0.0228619178648887	-0.0139778399814109	-0.126363717149518	-0.0673109819787242	-0.0582570116541768	-0.167183186025003	0.00174739199165084	0.00178753959100448	0.0027078793718953
11	14.8022833995669	0.03	-1.31855011987377	-2.50645394679592	-0.130646292951609	0.0288954624042436	-10.6925170882098	-20.3704717196485	-1.01456245677109	7.92	6.64	9.45	-2.42274152993862	-1.2717037467619	-0.120665963585172	-2.46855071162826	-1.29574911324896	-0.122947514869666	-2.55584512954708	-1.34166932072488	-0.127253609460517	-1.31855011987377	8.14832240898328	-0.652181275433312	-31.6979555532632	-0.00437639701001142	0.00434449268866007	-0.109960865346213	-0.0228619178648887	-0.0139778399814109	-0.126363717149518	-0.0673109819787242	-0.0582570116541768	-0.167183186025003	0.00174739199165084	0.00178753959100448	0.0027078793718953
11	14.8022833995669	0.03	-1.31149333677692	-2.46465218540656	-0.158334488147283	0.0362257005663914	-11.2837673875268	-20.3707324901873	-2.1968022848662	7.66	6.52	8.85	-2.50083212019796	-1.38526230871484	-0.269692497231706	-2.55310314571744	-1.41421630402911	-0.275329462340781	-2.64914514213244	-1.46781232508572	-0.285790965061396	-1.31149333677692	7.83437399314752	-0.535081669223661	-30.9675916403012	-0.00437639701001142	0.00434449268866007	-0.109960865346213	-0.0228619178648887	-0.0139778399814109	-0.126363717149518	-0.0673109819787242	-0.0582570116541768	-0.167183186025003	0.00174739199165084	0.00178753959100448	0.0027078793718953
11	14.8022833995669	0.03	-1.30981192957145	-2.46570452815229	-0.153919330990617	0.0268499291513626	-10.9411363718841	-21.2252349278308	-0.657037815937345	8.23	7.07	9.73	-2.43431208485475	-1.25483371951743	-0.0753553541801155	-2.47497952371404	-1.27579687945265	-0.0766142351912672	-2.56507379623452	-1.3224198275985	-0.0794818047332508	-1.30981192957145	8.50544862451508	-0.46412263989347	-32.1503371771397	-0.00437639701001142	0.00434449268866007	-0.109960865346213	-0.0228619178648887	-0.0139778399814109	-0.126363717149518	-0.0673109819787242	-0.0582570116541768	-0.167183186025003	0.00174739199165084	0.00178753959100448	0.0027078793718953
11	14.8022833995669	0.03	-1.3097107180469	-2.44914669660623	-0.170274739487571	0.0306990524951082	-10.3713605312714	-19.4702423871074	-1.27247867543543	7.94	6.42	9.2	-2.30975882002948	-1.23035661223572	-0.15095440444196	-2.35306720526212	-1.2534260157051	-0.15378482614809	-2.43654852554383	-1.29631721384589	-0.158932235179984	-1.3097107180469	7.96789292277968	0.473132848783031	-30.2494849058791	-0.00437639701001142	0.00434449268866007	-0.109960865346213	-0.0228619178648887	-0.0139778399814109	-0.126363717149518	-0.0673109819787242	-0.0582570116541768	-0.167183186025003	0.00174739199165084	0.00178753959100448	0.0027078793718953
11	14.8022833995669	0.03	-1.30887701944981	-2.40940516656166	-0.208348872337955	0.034133406504429	-11.497144964961	-21.0458444403234	-1.94844548959848	7.92	6.67	9.53	-2.50273703933505	-1.36722147842551	-0.231705917515966	-2.55003843241825	-1.39306178028957	-0.236085128160899	-2.63821480071148	-1.44298799467085	-0.244049711739635	-1.30887701944981	8.31792641642028	-0.993400546550421	-32.3281556646538	-0.00437639701001142	0.00434449268866007	-0.109960865346213	-0.0228619178648887	-0.0139778399814109	-0.126363717149518	-0.0673109819787242	-0.0582570116541768	-0.167183186025003	0.00174739199165084	0.00178753959100448	0.0027078793718953
11	14.8022833995669	0.03	-1.30869025865922	-2.40248506334993	-0.214895453968506	0.0305235768162845	-10.1436485033687	-19.0691076657088	-1.21818934102856	7.93	6.46	9.37	-2.26551582393269	-1.20512173928925	-0.144727654645803	-2.30820100638311	-1.22782775651195	-0.147454506640795	-2.38590245266987	-1.26821041555816	-0.152213314672153	-1.30869025865922	8.11257022147715	-0.803547619925557	-31.7205767167743	-0.00437639701001142	0.00434449268866007	-0.109960865346213	-0.0228619178648887	-0.0139778399814109	-0.126363717149518	-0.0673109819787242	-0.0582570116541768	-0.167183186025003	0.00174739199165084	0.00178753959100448	0.0027078793718953
11	14.8022833995669	0.03	-1.30840161492234	-2.40857308728957	-0.2082301425551	0.0337987264881742	-11.0290652797907	-20.2358460776587	-1.82228448192271	7.96	6.81	9.36	-2.39562300389816	-1.30567718267691	-0.215731361455669	-2.44023639891854	-1.3299926496035	-0.219748900288467	-2.53277890449937	-1.37638802630383	-0.227809484682054	-1.30840161492234	8.28500581834751	-0.108051063521246	-31.3842954699906	-0.00437639701001142	0.00434449268866007	-0.109960865346213	-0.0228619178648887	-0.0139778399814109	-0.126363717149518	-0.0673109819787242	-0.0582570116541768	-0.167183186025003	0.00174739199165084	0.00178753959100448	0.0027078793718953
11	14.8022833995669	0.03	-1.30826892165352	-2.58132343277586	-0.0352144105311796	0.0277013529793691	-11.2872718288298	-21.7278318838192	-0.84671177384041	8.31	6.93	9.65	-2.46991509126797	-1.28308260015726	-0.0962501090465501	-2.50987980994063	-1.30384365195631	-0.09780749397199	-2.60255887467603	-1.34944615484239	-0.101393446953437	-1.30826892165352	8.36240002819153	-0.280576213779235	-31.7203834226922	-0.00437639701001142	0.00434449268866007	-0.109960865346213	-0.0228619178648887	-0.0139778399814109	-0.126363717149518	-0.0673109819787242	-0.0582570116541768	-0.167183186025003	0.00174739199165084	0.00178753959100448	0.0027078793718953
11	14.8022833995669	0.03	-1.30697863529465	-2.45325721412114	-0.16070005646817	0.0321395508032712	-11.259719372743	-20.9068797517147	-1.61255899377131	8.13	6.91	9.74	-2.42496625755626	-1.30600261123207	-0.187038964907884	-2.46711069902086	-1.32870014379781	-0.190289588574748	-2.56004990045551	-1.37745884878129	-0.197096448880463	-1.30697863529465	8.42579635163155	-0.544527802580357	-32.0487460774034	-0.00437639701001142	0.00434449268866007	-0.109960865346213	-0.0228619178648887	-0.0139778399814109	-0.126363717149518	-0.0673109819787242	-0.0582570116541768	-0.167183186025003	0.00174739199165084	0.00178753959100448	0.0027078793718953
11	14.8022833995669	0.03	-1.30531384769228	-2.45823659425456	-0.152391101130013	0.0324811761448252	-11.2856813542991	-20.9024038464121	-1.66895886218617	7.95	6.61	9.83	-2.47547613280337	-1.33656564289313	-0.19765515298288	-2.52163460153412	-1.3614876458228	-0.201340690111489	-2.60813949931007	-1.40758110296243	-0.208100605793506	-1.30531384769228	8.28282785055236	-0.866700923428956	-32.0639178240639	-0.00437639701001142	0.00434449268866007	-0.109960865346213	-0.0228619178648887	-0.0139778399814109	-0.126363717149518	-0.0673109819787242	-0.0582570116541768	-0.167183186025003	0.00174739199165084	0.00178753959100448	0.0027078793718953
11	14.8022833995669	0.03	-1.30355707218868	-2.41625485688103	-0.19085928749634	0.0328886617032875	-11.0584437872469	-20.4210037645377	-1.69588380995608	7.98	6.59	9.28	-2.41199866095529	-1.30615281768901	-0.200306974422735	-2.45657694597828	-1.33029298556434	-0.204009025150397	-2.54045182663793	-1.37748530564409	-0.211518853694081	-1.30355707218868	8.2614016988695	-0.797737861858043	-31.9981799527817	-0.00437639701001142	0.00434449268866007	-0.109960865346213	-0.0228619178648887	-0.0139778399814109	-0.126363717149518	-0.0673109819787242	-0.0582570116541768	-0.167183186025003	0.00174739199165084	0.00178753959100448	0.0027078793718953
11	14.8022833995669	0.03	-1.30191690482058	-2.41100803502011	-0.19282577462106	0.0341426545825862	-10.8252033155895	-19.8145757684117	-1.83583086276729	8.05	6.52	9.98	-2.3209774798673	-1.26800863183366	-0.215039783800013	-2.36269430646496	-1.29079958809126	-0.218904869717562	-2.43571080064196	-1.33432416800356	-0.225984794273973	-1.30191690482058	8.25670499392722	1.97790476267859	-29.1850679933081	-0.00437639701001142	0.00434449268866007	-0.109960865346213	-0.0228619178648887	-0.0139778399814109	-0.126363717149518	-0.0673109819787242	-0.0582570116541768	-0.167183186025003	0.00174739199165084	0.00178753959100448	0.0027078793718953
11	14.8022833995669	0.03	-1.3003106130553	-2.433117783066	-0.167503443044605	0.0219642202627967	-8.89903859470338	-18.1704964431148	0.37241925370806	7.88	6.48	9.23	-2.16996023427528	-1.06274255820371	0.0444751178678547	-2.21154029958675	-1.08310648205882	0.0453273354691133	-2.28574197595221	-1.1241067611416	0.0469285440724884	-1.3003106130553	8.07134657713399	-1.25364372090807	-32.1169407622413	-0.00437639701001142	0.00434449268866007	-0.109960865346213	-0.0228619178648887	-0.0139778399814109	-0.126363717149518	-0.0673109819787242	-0.0582570116541768	-0.167183186025003	0.00174739199165084	0.00178753959100448	0.0027078793718953
11	14.8022833995669	0.03	-1.29794464469703	-2.48977144418481	-0.106117845209257	0.0313945980764507	-11.9974792454818	-22.4019848510404	-1.59297363992325	8.06	7	9.83	-2.61952257122558	-1.40289656877839	-0.186270566331203	-2.66633049415318	-1.42796475303002	-0.189599011906853	-2.75802523376526	-1.47802403681789	-0.195926611347025	-1.29794464469703	8.42998757623442	-1.92494700444955	-33.5250845808417	-0.00437639701001142	0.00434449268866007	-0.109960865346213	-0.0228619178648887	-0.0139778399814109	-0.126363717149518	-0.0673109819787242	-0.0582570116541768	-0.167183186025003	0.00174739199165084	0.00178753959100448	0.0027078793718953
11	14.8022833995669	0.03	-1.29666581526609	-2.51162808003939	-0.0817035504927943	0.0279763042233968	-10.5671563699612	-20.2920945818696	-0.84221815805275	7.69	6.66	8.86	-2.48080664860448	-1.29188594472969	-0.102965240854904	-2.53199875784169	-1.31854435700129	-0.105089956160888	-2.62814424557565	-1.36919279079549	-0.108889124947852	-1.29666581526609	7.90681134859157	-1.79186260231601	-32.3976571436425	-0.00437639701001142	0.00434449268866007	-0.109960865346213	-0.0228619178648887	-0.0139778399814109	-0.126363717149518	-0.0673109819787242	-0.0582570116541768	-0.167183186025003	0.00174739199165084	0.00178753959100448	0.0027078793718953
11	14.8022833995669	0.03	-1.29616961780863	-2.42420896363337	-0.168130271983897	0.0257713699521078	-9.97632843786215	-19.5530727273697	-0.399584148354556	8.01	6.73	9.34	-2.30022654811334	-1.17361684505715	-0.0470071420009519	-2.34217364972615	-1.19501900872424	-0.047864367722331	-2.42894591656925	-1.23550157955198	-0.0496102382161821	-1.29616961780863	8.20866410655997	1.34233149419854	-29.8544429733171	-0.00437639701001142	0.00434449268866007	-0.109960865346213	-0.0228619178648887	-0.0139778399814109	-0.126363717149518	-0.0673109819787242	-0.0582570116541768	-0.167183186025003	0.00174739199165084	0.00178753959100448	0.0027078793718953
11	14.8022833995669	0.03	-1.29422570760505	-2.40836886837968	-0.180082546830416	0.0350578892691296	-11.4018509246018	-20.7412421298876	-2.06245971931593	8.59	6.99	9.98	-2.28502303988122	-1.25612014443743	-0.22721724899363	-2.31785214099081	-1.27416691880591	-0.230481696621013	-2.40520479612831	-1.3192601114774	-0.23832282455281	-1.29422570760505	8.55910550035799	-0.442479999623367	-32.2262491929046	-0.00437639701001142	0.00434449268866007	-0.109960865346213	-0.0228619178648887	-0.0139778399814109	-0.126363717149518	-0.0673109819787242	-0.0582570116541768	-0.167183186025003	0.00174739199165084	0.00178753959100448	0.0027078793718953
11	14.8022833995669	0.03	-1.29401783338335	-2.38275755112734	-0.205278115639363	0.0351900135663083	-10.8665172075374	-19.7500766258297	-1.98295778924503	8.06	6.74	9.55	-2.30905615758577	-1.27044562636079	-0.231835095135817	-2.35029383750386	-1.29313465015135	-0.235975462798848	-2.42987204914496	-1.33775259703584	-0.243737509825548	-1.29401783338335	8.17689096438621	-2.20291483739359	-33.2597400720643	-0.00437639701001142	0.00434449268866007	-0.109960865346213	-0.0228619178648887	-0.0139778399814109	-0.126363717149518	-0.0673109819787242	-0.0582570116541768	-0.167183186025003	0.00174739199165084	0.00178753959100448	0.0027078793718953
11	14.8022833995669	0.03	-1.29399027834313	-2.36883189528212	-0.219148661404144	0.0353495598175544	-11.0552731213146	-20.0719792650791	-2.03856697755013	8.29	6.85	9.76	-2.28514908825172	-1.25861764601849	-0.232086203785264	-2.32232832416311	-1.27909527814505	-0.235862232126991	-2.40620036065509	-1.32483814305715	-0.244343253974126	-1.29399027834313	8.48892963432455	-0.360973949920969	-31.9794818768255	-0.00437639701001142	0.00434449268866007	-0.109960865346213	-0.0228619178648887	-0.0139778399814109	-0.126363717149518	-0.0673109819787242	-0.0582570116541768	-0.167183186025003	0.00174739199165084	0.00178753959100448	0.0027078793718953
11	14.8022833995669	0.03	-1.2930743028354	-2.45490343677306	-0.131245168897749	0.0397464640469853	-12.110290515556	-21.4038852724552	-2.81669575865677	8.14	7.09	9.44	-2.47973982342952	-1.40303357462728	-0.326327325825038	-2.52266358010754	-1.42731978046201	-0.331975980816484	-2.62329985004498	-1.47681105653271	-0.344797698948181	-1.2930743028354	8.23203830182797	-1.22982471157388	-32.4447463080873	-0.00437639701001142	0.00434449268866007	-0.109960865346213	-0.0228619178648887	-0.0139778399814109	-0.126363717149518	-0.0673109819787242	-0.0582570116541768	-0.167183186025003	0.00174739199165084	0.00178753959100448	0.0027078793718953
11	14.8022833995669	0.03	-1.28998235605781	-2.43669983581463	-0.143264876300994	0.030326926069669	-10.9507287973791	-20.6185132006773	-1.28294439408095	7.89	6.6	9.44	-2.46180530958902	-1.30749302992282	-0.153180750256629	-2.50894643805962	-1.33253022383005	-0.15611400960047	-2.5956105866083	-1.38117490786776	-0.161218950655529	-1.28998235605781	8.1402547491781	0.646873079369458	-30.3484637609012	-0.00437639701001142	0.00434449268866007	-0.109960865346213	-0.0228619178648887	-0.0139778399814109	-0.126363717149518	-0.0673109819787242	-0.0582570116541768	-0.167183186025003	0.00174739199165084	0.00178753959100448	0.0027078793718953
11	14.8022833995669	0.03	-1.28983030787022	-2.41347822940011	-0.166182386340334	0.0361161369412836	-11.44840245907	-20.6824489986725	-2.21435591946752	8.06	6.68	9.46	-2.41785337569414	-1.33835981095586	-0.258866246217578	-2.46102134154323	-1.36225467207272	-0.263488002602204	-2.54670660196334	-1.40785263946489	-0.27310127561307	-1.28983030787022	8.19472724187885	1.68573821018154	-29.3444383273278	-0.00437639701001142	0.00434449268866007	-0.109960865346213	-0.0228619178648887	-0.0139778399814109	-0.126363717149518	-0.0673109819787242	-0.0582570116541768	-0.167183186025003	0.00174739199165084	0.00178753959100448	0.0027078793718953
11	14.8022833995669	0.03	-1.28863206542082	-2.37917535303762	-0.198088777804022	0.0351477715847419	-11.3102123032649	-20.5622570189766	-2.05816758755318	8.04	6.87	9.45	-2.41154577170681	-1.32646404681514	-0.241382321923476	-2.45507235850147	-1.35040572486293	-0.245739091224381	-2.54632030915304	-1.39955243019387	-0.254901017660451	-1.28863206542082	8.35217289491451	-2.17575590707548	-33.576356586552	-0.00437639701001142	0.00434449268866007	-0.109960865346213	-0.0228619178648887	-0.0139778399814109	-0.126363717149518	-0.0673109819787242	-0.0582570116541768	-0.167183186025003	0.00174739199165084	0.00178753959100448	0.0027078793718953
11	14.8022833995669	0.03	-1.28498510999662	-2.50437351926602	-0.0655967007272269	0.0224090226543797	-9.54220163221443	-19.3823395443317	0.297936279902839	8.24	7.04	9.63	-2.21988133520323	-1.09287917754456	0.0341229801141119	-2.25678436386231	-1.11104706380509	0.0346902362521384	-2.34033497070786	-1.15157650238871	0.0359851162615597	-1.28498510999662	8.33748551131343	-0.157912327515111	-31.5789679900717	-0.00437639701001142	0.00434449268866007	-0.109960865346213	-0.0228619178648887	-0.0139778399814109	-0.126363717149518	-0.0673109819787242	-0.0582570116541768	-0.167183186025003	0.00174739199165084	0.00178753959100448	0.0027078793718953
11	14.8022833995669	0.03	-1.2815590435595	-2.42053649447432	-0.142581592644683	0.0318117316076688	-11.4169760239853	-21.2508084566875	-1.58314359128306	8.44	7.09	9.85	-2.37932627365108	-1.27829070949835	-0.177255145345622	-2.41571862221239	-1.29784246310941	-0.179966304006432	-2.50091089739629	-1.34547869648815	-0.185791892306469	-1.2815590435595	8.58569486520364	0.0829462798126194	-31.7105425200649	-0.00437639701001142	0.00434449268866007	-0.109960865346213	-0.0228619178648887	-0.0139778399814109	-0.126363717149518	-0.0673109819787242	-0.0582570116541768	-0.167183186025003	0.00174739199165084	0.00178753959100448	0.0027078793718953
11	14.8022833995669	0.03	-1.27774276358704	-2.47984437401966	-0.0756411531544201	0.0276428534329305	-10.5955189461168	-20.406877871775	-0.784160020458589	8.02	6.87	9.4	-2.39921462942251	-1.24570373878734	-0.0921928481521735	-2.4428781687645	-1.26837442174333	-0.0938706747221586	-2.53063563195755	-1.31561730197296	-0.0973781445664826	-1.27774276358704	8.20781201009205	1.412314077364	-29.7491133105869	-0.00437639701001142	0.00434449268866007	-0.109960865346213	-0.0228619178648887	-0.0139778399814109	-0.126363717149518	-0.0673109819787242	-0.0582570116541768	-0.167183186025003	0.00174739199165084	0.00178753959100448	0.0027078793718953
11	14.8022833995669	0.03	-1.27678337250301	-2.33035723386588	-0.223209511140138	0.037144568527806	-11.1346888460425	-19.9857721910901	-2.283605500995	8.07	6.92	9.64	-2.33407188627134	-1.30038329014444	-0.266694694017539	-2.37560240230379	-1.32352121892775	-0.27144003555171	-2.46174306706442	-1.37070684603957	-0.28124058566465	-1.27678337250301	8.35792940290981	0.237784479418935	-31.1402150977631	-0.00437639701001142	0.00434449268866007	-0.109960865346213	-0.0228619178648887	-0.0139778399814109	-0.126363717149518	-0.0673109819787242	-0.0582570116541768	-0.167183186025003	0.00174739199165084	0.00178753959100448	0.0027078793718953
11	14.8022833995669	0.03	-1.27577286115565	-2.4207322629674	-0.130813459343894	0.0349271456895578	-11.7311949486105	-21.3589762279187	-2.10341366930227	8.1	6.88	9.57	-2.48730965476402	-1.36612888868041	-0.24494812259679	-2.53113578853076	-1.39019993560584	-0.249264082680923	-2.62177337282262	-1.43796715590374	-0.258298781675658	-1.27577286115565	8.38325188883562	-1.61594699153129	-33.0817541316623	-0.00437639701001142	0.00434449268866007	-0.109960865346213	-0.0228619178648887	-0.0139778399814109	-0.126363717149518	-0.0673109819787242	-0.0582570116541768	-0.167183186025003	0.00174739199165084	0.00178753959100448	0.0027078793718953
11	14.8022833995669	0.03	-1.27366408266789	-2.327897678467	-0.219430486868782	0.0340214792378479	-11.0153726475652	-20.1795143067794	-1.85123098835111	7.74	6.79	9.76	-2.45086734770984	-1.33785267248498	-0.224837997260127	-2.50041893154721	-1.36490134932367	-0.229383767100127	-2.58513412378587	-1.41110202193426	-0.237265472514863	-1.27366408266789	8.2761842216259	0.0722333931045541	-31.1164471184577	-0.00437639701001142	0.00434449268866007	-0.109960865346213	-0.0228619178648887	-0.0139778399814109	-0.126363717149518	-0.0673109819787242	-0.0582570116541768	-0.167183186025003	0.00174739199165084	0.00178753959100448	0.0027078793718953
11	14.8022833995669	0.03	-1.26916161823218	-2.43169039300204	-0.106632843462321	0.0356097975443906	-11.9444824360682	-21.6494578661436	-2.23950700599282	8.15	6.99	9.4	-2.50658395726724	-1.38293754223426	-0.259291127201289	-2.54987593985182	-1.4068226819362	-0.263769424020587	-2.64242045709985	-2.56982421874998	-0.274155999291962	-1.26916161823218	8.37213872893749	0.335949692103798	-31.1557523800047	-0.00437639701001142	0.00434449268866007	-0.109960865346213	-0.0228619178648887	-0.0139778399814109	-0.126363717149518	-0.0673109819787242	-0.0582570116541768	-0.167183186025003	0.00174739199165084	0.00178753959100448	0.0027078793718953
11	14.8022833995669	0.03	-1.26615626589526	-2.41467506544908	-0.117637466341443	0.0349221924088951	-12.2137413350967	-22.238284582238	-2.18919808795548	8.05	6.9	9.38	-2.60451443451084	-1.43045501054739	-0.256395586583943	-2.65130539105454	-1.45615360424661	-0.261001817438678	-2.74949102762036	-1.50904363530072	-0.270928780887242	-1.26615626589526	8.38411698549051	-0.675895094466512	-32.1107797979375	-0.00437639701001142	0.00434449268866007	-0.109960865346213	-0.0228619178648887	-0.0139778399814109	-0.126363717149518	-0.0673109819787242	-0.0582570116541768	-0.167183186025003	0.00174739199165084	0.00178753959100448	0.0027078793718953
11	14.8022833995669	0.03	-1.26594735056137	-2.37914105128185	-0.152753649840884	0.0234795934608433	-9.43977294431028	-18.9445598585965	0.0650139699759862	8.23	7.14	9.35	-2.17270623231474	-1.08262496784438	0.007456296625981	-2.20900114532551	-1.10071014588032	0.00758085356487935	-2.29811455074719	-1.14324909441844	0.00785670159623351	-1.26594735056137	8.35978365628608	-0.221362936455573	-31.6579391599167	-0.00437639701001142	0.00434449268866007	-0.109960865346213	-0.0228619178648887	-0.0139778399814109	-0.126363717149518	-0.0673109819787242	-0.0582570116541768	-0.167183186025003	0.00174739199165084	0.00178753959100448	0.0027078793718953
11	14.8022833995669	0.03	-1.26390339421609	-2.41622334237865	-0.111583446053521	0.0369773870817678	-12.0176053196006	-21.5929304891899	-2.44228015001135	7.93	6.62	9.26	-2.56302144420088	-1.42645668949377	-0.289891934786665	-2.61116781066912	-1.45325268321393	-0.295337555758743	-2.70344801529191	-1.50689447391799	-0.306128703035921	-1.26390339421609	8.12814557554105	-1.39495755387333	-32.3824264638987	-0.00437639701001142	0.00434449268866007	-0.109960865346213	-0.0228619178648887	-0.0139778399814109	-0.126363717149518	-0.0673109819787242	-0.0582570116541768	-0.167183186025003	0.00174739199165084	0.00178753959100448	0.0027078793718953
11	14.8022833995669	0.03	-1.25436353716776	-2.43070620479517	-0.0780208695403484	0.0279661177933107	-10.3007424884199	-19.7822763894025	-0.819208587437336	7.95	6.94	9.33	-2.34495212095589	-1.22102974754617	-0.097107374136455	-2.3888081191796	-1.24386581228325	-0.098923505386888	-2.47322304893132	-1.29139398764843	-0.102431831537904	-1.25436353716776	8.1367639209487	1.55752876769371	-29.4930264062646	-0.00437639701001142	0.00434449268866007	-0.109960865346213	-0.0228619178648887	-0.0139778399814109	-0.126363717149518	-0.0673109819787242	-0.0582570116541768	-0.167183186025003	0.00174739199165084	0.00178753959100448	0.0027078793718953
11	14.8022833995669	0.03	-1.25398129271002	-2.44129091746786	-0.0666716679521797	0.0290830571167778	-11.1968497970506	-21.2975696417396	-1.09612995236163	7.87	6.9	9.23	-2.54894538662941	-1.34006645429819	-0.131187521966957	-2.59813227044234	-1.36592565604292	-0.133719041643503	-2.69061216527435	-1.41739578678745	-0.138805412400428	-1.25398129271002	8.23374841264208	1.21263251844198	-29.9142350316091	-0.00437639701001142	0.00434449268866007	-0.109960865346213	-0.0228619178648887	-0.0139778399814109	-0.126363717149518	-0.0673109819787242	-0.0582570116541768	-0.167183186025003	0.00174739199165084	0.00178753959100448	0.0027078793718953
11	14.8022833995669	0.03	-1.25377036779626	-2.29847563296892	-0.209065102623605	0.0314004872885565	-10.3265321269511	-19.2810847147579	-1.37197953914429	7.82	6.82	8.94	-2.31966553698082	-1.24236271173473	-0.165059886488643	-2.36518225425051	-1.26674048145839	-0.168298708666278	-2.45786841551842	-1.31623632127847	-0.174653770733778	-1.25377036779626	8.10236471293107	1.05152760332016	-29.9048091026677	-0.00437639701001142	0.00434449268866007	-0.109960865346213	-0.0228619178648887	-0.0139778399814109	-0.126363717149518	-0.0673109819787242	-0.0582570116541768	-0.167183186025003	0.00174739199165084	0.00178753959100448	0.0027078793718953
11	14.8022833995669	0.03	-1.2523055478389	-2.44577406546579	-0.0588370302120165	0.0241914427961037	-9.96305308092307	-19.8424249142134	-0.0836812476326969	8.02	7.02	9.31	-2.33076786305763	-1.17029869279328	-0.00982952252892972	-2.37305863219478	-1.19153325356739	-0.0100078749399905	-2.46430864036048	-1.23581976757272	-0.010391800982665	-1.2523055478389	8.32340400617127	0.797290792981198	-30.6055925506632	-0.00437639701001142	0.00434449268866007	-0.109960865346213	-0.0228619178648887	-0.0139778399814109	-0.126363717149518	-0.0673109819787242	-0.0582570116541768	-0.167183186025003	0.00174739199165084	0.00178753959100448	0.0027078793718953
11	14.8022833995669	0.03	-1.25227851568885	-2.30739994294203	-0.197157088435681	0.0284950092970867	-9.38088989607301	-17.9328884087084	-0.828891383437586	7.86	6.59	9.39	-2.14767358230049	-1.12347152054333	-0.0992694587861778	-2.18920563813049	-1.1451973928077	-0.101189147484917	-2.26660923173581	-1.18340661451154	-0.104860389296818	-1.25227851568885	8.07206187966522	1.10053292234214	-29.7886144812527	-0.00437639701001142	0.00434449268866007	-0.109960865346213	-0.0228619178648887	-0.0139778399814109	-0.126363717149518	-0.0673109819787242	-0.0582570116541768	-0.167183186025003	0.00174739199165084	0.00178753959100448	0.0027078793718953
11	14.8022833995669	0.03	-1.25080482468755	-2.4161315251421	-0.0854781242329994	0.0282889299152478	-11.0492551691104	-21.1598982635809	-0.93861207463994	8.13	6.71	9.76	-2.45345013106366	-1.28114021178768	-0.108830292511699	-2.49603769259396	-1.30337854339574	-0.110719394197533	-2.5834534541856	-1.34899831451189	-0.11437221091719	-1.25080482468755	8.4807074763506	-0.667678632255789	-32.280721620569	-0.00437639701001142	0.00434449268866007	-0.109960865346213	-0.0228619178648887	-0.0139778399814109	-0.126363717149518	-0.0673109819787242	-0.0582570116541768	-0.167183186025003	0.00174739199165084	0.00178753959100448	0.0027078793718953
11	14.8022833995669	0.03	-1.24985803549484	-2.35397635079782	-0.145739720191865	0.0364753624057301	-11.7704168199599	-21.2155678853898	-2.32526575453005	8.38	6.76	9.58	-2.39239070057742	-1.32730058861089	-0.26221047664436	-2.42997505558526	-1.34815242376993	-0.266329791954605	-2.51273565587395	-2.47373046875001	-0.27579895602319	-1.24985803549484	8.40710369702033	-0.192594155811502	-31.684600961337	-0.00437639701001142	0.00434449268866007	-0.109960865346213	-0.0228619178648887	-0.0139778399814109	-0.126363717149518	-0.0673109819787242	-0.0582570116541768	-0.167183186025003	0.00174739199165084	0.00178753959100448	0.0027078793718953
11	14.8022833995669	0.03	-1.24753529180496	-2.32908156995539	-0.165989013654534	0.0253361010594001	-9.53895963134547	-18.7762377829432	-0.301681479747769	7.92	6.83	9.75	-2.23206955524365	-1.1339663263727	-0.0358630975017562	-2.27420783716449	-1.15537398933606	-0.0365401415076355	-2.3543759155565	-1.19443838851556	-0.0378095271420202	-1.24753529180496	8.33516376535987	-0.93191831634028	-32.3047214600354	-0.00437639701001142	0.00434449268866007	-0.109960865346213	-0.0228619178648887	-0.0139778399814109	-0.126363717149518	-0.0673109819787242	-0.0582570116541768	-0.167183186025003	0.00174739199165084	0.00178753959100448	0.0027078793718953
11	14.8022833995669	0.03	-1.24485177186017	-2.2833039866518	-0.206399557068544	0.0316952540698591	-10.2176358958514	-19.0351222380653	-1.40014955363751	8.25	6.79	9.67	-2.17848323050366	-1.16936199180231	-0.160240753100964	-2.21460137769134	-1.18874942060792	-0.162897463524494	-2.29020557476484	-1.23115018533964	-0.168505395029699	-1.24485177186017	8.4361010236005	-0.927482398108119	-32.4362006894046	-0.00437639701001142	0.00434449268866007	-0.109960865346213	-0.0228619178648887	-0.0139778399814109	-0.126363717149518	-0.0673109819787242	-0.0582570116541768	-0.167183186025003	0.00174739199165084	0.00178753959100448	0.0027078793718953
11	14.8022833995669	0.03	-1.24435190043596	-2.27409637982285	-0.214607421049065	0.0395224927330226	-10.6655804365543	-18.874601919572	-2.45655895353661	7.56	6.36	9.52	-2.34430179697576	-1.32470817078672	-0.305114544597682	-2.39505806682895	-1.35338930965712	-0.311720552485282	-2.47560849008213	-1.39580928401699	-0.321961741281983	-1.24435190043596	7.99642794727949	-0.0852873693475269	-30.7784006508217	-0.00437639701001142	0.00434449268866007	-0.109960865346213	-0.0228619178648887	-0.0139778399814109	-0.126363717149518	-0.0673109819787242	-0.0582570116541768	-0.167183186025003	0.00174739199165084	0.00178753959100448	0.0027078793718953
11	14.8022833995669	0.03	-1.24258009437361	-2.44267467170512	-0.0424855170421046	0.0271692563349281	-11.0410876696132	-21.3562742448645	-0.725901094361909	7.94	6.78	9.64	-2.53278623816531	-1.30943790023195	-0.0860895622985873	-2.58023250798061	-1.3339673859756	-0.0877022639705843	-2.66714809458099	-1.37932172336741	-0.0908765366236832	-1.24258009437361	8.32432812588063	0.821709423914822	-30.5099480641976	-0.00437639701001142	0.00434449268866007	-0.109960865346213	-0.0228619178648887	-0.0139778399814109	-0.126363717149518	-0.0673109819787242	-0.0582570116541768	-0.167183186025003	0.00174739199165084	0.00178753959100448	0.0027078793718953
11	14.8022833995669	0.03	-1.24074400553052	-2.34265646078187	-0.138831550279174	0.0356561812547513	-11.4245599141912	-20.7008319717753	-2.14828785660699	7.81	6.67	9.28	-2.49529337445261	-1.37712477927394	-0.258956184095275	-2.54455851452386	-1.40431366449326	-0.264068814462664	-2.63857457206187	-1.45476670457916	-0.273221370005129	-1.24074400553052	8.16660359581916	-0.311390809834972	-31.3865239859474	-0.00437639701001142	0.00434449268866007	-0.109960865346213	-0.0228619178648887	-0.0139778399814109	-0.126363717149518	-0.0673109819787242	-0.0582570116541768	-0.167183186025003	0.00174739199165084	0.00178753959100448	0.0027078793718953
11	14.8022833995669	0.03	-1.23887216054338	-2.2906070852031	-0.187137235883656	0.0325557904000621	-10.743194964611	-19.8868063918399	-1.59958353738216	8	6.92	9.39	-2.34271141891162	-1.26557301475592	-0.188434610600216	-2.385630462948	-1.28875862076487	-0.191886778581745	-2.46947047049652	-1.33625208905212	-0.198936331884346	-1.23887216054338	8.41696802120574	-1.71715637170256	-33.1940362979076	-0.00437639701001142	0.00434449268866007	-0.109960865346213	-0.0228619178648887	-0.0139778399814109	-0.126363717149518	-0.0673109819787242	-0.0582570116541768	-0.167183186025003	0.00174739199165084	0.00178753959100448	0.0027078793718953
11	14.8022833995669	0.03	-1.23845871810558	-2.3308463270487	-0.146071109162463	0.0267197875630136	-9.61955051933993	-18.6840261933261	-0.555074845353781	8.28	6.86	9.58	-2.12968134045724	-1.09647551510829	-0.0632696897593403	-2.16448148370532	-1.11439251718222	-0.0643035506591192	-2.24245313768583	-1.15390329040366	-0.0666613733655595	-1.23845871810558	8.34777368082667	0.276642632541845	-31.0924871659546	-0.00437639701001142	0.00434449268866007	-0.109960865346213	-0.0228619178648887	-0.0139778399814109	-0.126363717149518	-0.0673109819787242	-0.0582570116541768	-0.167183186025003	0.00174739199165084	0.00178753959100448	0.0027078793718953
11	14.8022833995669	0.03	-1.23741491251858	-2.3592240990568	-0.115605725980363	0.0427888084975209	-12.5622313202563	-21.8388784069627	-3.28558423354993	8.26	7.08	9.49	-2.49504215530288	-1.4352063381933	-0.37537052108372	-2.53615316035411	-1.45885434545988	-0.381555530565647	-2.63019307683774	-1.51300839376377	-0.396664027418593	-1.23741491251858	8.34979225140474	-2.04527209438424	-33.4826591880969	-0.00437639701001142	0.00434449268866007	-0.109960865346213	-0.0228619178648887	-0.0139778399814109	-0.126363717149518	-0.0673109819787242	-0.0582570116541768	-0.167183186025003	0.00174739199165084	0.00178753959100448	0.0027078793718953
11	14.8022833995669	0.03	-1.23636939986928	-2.30165603080405	-0.171082768934511	0.0412089863036781	-11.901230208753	-20.8640224435026	-2.93843797400348	8.18	6.73	9.69	-2.4060792045966	-1.37247276223646	-0.338866319876324	-2.44706344932578	-1.39585094507606	-0.344638440826354	-2.53132635017814	-1.44507361894817	-0.356312582984624	-1.23636939986928	8.39135150185955	0.610535453563498	-30.8128293438058	-0.00437639701001142	0.00434449268866007	-0.109960865346213	-0.0228619178648887	-0.0139778399814109	-0.126363717149518	-0.0673109819787242	-0.0582570116541768	-0.167183186025003	0.00174739199165084	0.00178753959100448	0.0027078793718953
11	14.8022833995669	0.03	-1.2356160254963	-2.38648490892058	-0.0847471420720241	0.0324066773358742	-11.3872992626469	-21.1021330500685	-1.67246547522538	7.66	6.55	9.47	-2.58810869327772	-1.39661560017109	-0.205122507064452	-2.64204329139533	-1.42572021286207	-0.209397134328806	-2.7306425521433	-1.47314533962077	-0.21647192346817	-1.2356160254963	8.14325208951786	-2.84906991731819	-33.8456615346054	-0.00437639701001142	0.00434449268866007	-0.109960865346213	-0.0228619178648887	-0.0139778399814109	-0.126363717149518	-0.0673109819787242	-0.0582570116541768	-0.167183186025003	0.00174739199165084	0.00178753959100448	0.0027078793718953
11	14.8022833995669	0.03	-1.23512608485814	-2.27549022216858	-0.194761947547696	0.0334000697280193	-10.4398697351913	-19.2084692323431	-1.6712702380394	8.18	6.57	9.51	-2.21428059339036	-1.20346919228907	-0.192657791187773	-2.25194541443944	-1.22394015333211	-0.195934892224769	-2.32822452360874	-1.26586653736108	-0.204051112390514	-1.23512608485814	8.26666976033869	1.9727838194474	-29.2439021041161	-0.00437639701001142	0.00434449268866007	-0.109960865346213	-0.0228619178648887	-0.0139778399814109	-0.126363717149518	-0.0673109819787242	-0.0582570116541768	-0.167183186025003	0.00174739199165084	0.00178753959100448	0.0027078793718953
11	14.8022833995669	0.03	-1.23377704952234	-2.32896587343473	-0.138588225609948	0.0287742037752191	-10.0577824141564	-19.1809603354696	-0.934604492843263	8.02	6.83	9.54	-2.25459809070958	-1.18222740838457	-0.109856726059563	-2.29560004237953	-1.20372730730723	-0.111854572234929	-2.37367189270551	-1.24587265993639	-0.115920059631389	-1.23377704952234	8.26838406256266	1.89155829087846	-29.3207858423033	-0.00437639701001142	0.00434449268866007	-0.109960865346213	-0.0228619178648887	-0.0139778399814109	-0.126363717149518	-0.0673109819787242	-0.0582570116541768	-0.167183186025003	0.00174739199165084	0.00178753959100448	0.0027078793718953
11	14.8022833995669	0.03	-1.23362985295326	-2.30883163834186	-0.158428067564654	0.0328990844578111	-10.2855810139865	-18.9923752660153	-1.5787867619577	8.1	6.78	9.49	-2.2112601369504	-1.19753822063005	-0.183816304309709	-2.2501949791585	-1.21862391782111	-0.187052856483731	-2.32870351512309	-1.26356876900196	-0.193872123482309	-1.23362985295326	8.2570699057175	-0.380353270920933	-31.5722857113057	-0.00437639701001142	0.00434449268866007	-0.109960865346213	-0.0228619178648887	-0.0139778399814109	-0.126363717149518	-0.0673109819787242	-0.0582570116541768	-0.167183186025003	0.00174739199165084	0.00178753959100448	0.0027078793718953
11	14.8022833995669	0.03	-1.23153936986879	-2.37715873808376	-0.0859200016538284	0.0309856900122514	-10.6273274888955	-19.9061749412499	-1.34848003654117	7.88	6.7	9.54	-2.37801316078725	-1.26955202127863	-0.161090881769998	-2.42362794969875	-1.29390442959062	-0.164180909482491	-2.50714426445465	-1.33952734140391	-0.169792862631919	-1.23153936986879	8.20619968913007	-0.620732553492348	-31.7189950253249	-0.00437639701001142	0.00434449268866007	-0.109960865346213	-0.0228619178648887	-0.0139778399814109	-0.126363717149518	-0.0673109819787242	-0.0582570116541768	-0.167183186025003	0.00174739199165084	0.00178753959100448	0.0027078793718953
11	14.8022833995669	0.03	-1.22955847141387	-2.35611713462334	-0.10299980820439	0.0218426714930491	-8.64994115243147	-17.6874782676888	0.387595962825904	7.92	6.91	9.25	-2.1019509989254	-1.02794486420449	0.0460612705164226	-2.1415902468729	-1.04733016927078	0.0469299083313435	-2.21975404184498	-1.08987491483201	0.0486553483942785	-1.22955847141387	8.12905036464069	1.82920808400505	-29.1406948399103	-0.00437639701001142	0.00434449268866007	-0.109960865346213	-0.0228619178648887	-0.0139778399814109	-0.126363717149518	-0.0673109819787242	-0.0582570116541768	-0.167183186025003	0.00174739199165084	0.00178753959100448	0.0027078793718953
11	14.8022833995669	0.03	-1.22908124357467	-2.30318272000401	-0.154979767145332	0.0223352080669192	-8.56475775305245	-17.4118495155122	0.28233400940727	7.9	6.81	9.33	-2.07509909141929	-1.02072562801279	0.0336478353936981	-2.11459750411763	-1.04015459999478	0.0342883041280739	-2.19415765560753	-1.0779326295491	0.0355171789447047	-1.22908124357467	8.12200097235867	0.29839107393114	-30.6801938333253	-0.00437639701001142	0.00434449268866007	-0.109960865346213	-0.0228619178648887	-0.0139778399814109	-0.126363717149518	-0.0673109819787242	-0.0582570116541768	-0.167183186025003	0.00174739199165084	0.00178753959100448	0.0027078793718953
11	14.8022833995669	0.03	-1.22869580764779	-2.27512343864202	-0.182268176653559	0.0290066973905225	-9.76440821280375	-18.584850525343	-0.943965900264445	7.87	6.41	9.05	-2.2231284845101	-1.16802306279876	-0.112917641087424	-2.26595646283419	-1.19052471610586	-0.115092969377532	-2.34918249312717	-1.23271714840229	-0.119300440892765	-1.22869580764779	8.11731423332355	-0.185376483506774	-31.0744017282873	-0.00437639701001142	0.00434449268866007	-0.109960865346213	-0.0228619178648887	-0.0139778399814109	-0.126363717149518	-0.0673109819787242	-0.0582570116541768	-0.167183186025003	0.00174739199165084	0.00178753959100448	0.0027078793718953
11	14.8022833995669	0.03	-1.22772908923443	-2.25716331481469	-0.198294863654179	0.0365169960193353	-11.0764469412977	-19.9594628509225	-2.19343103167285	7.75	6.55	9.23	-2.42202439788285	-1.34409552672095	-0.266166655559043	-2.47085914625681	-1.37119623094811	-0.271533315639398	-2.56059961454006	-1.41846169401253	-0.280882881037016	-1.22772908923443	8.14845062101496	-0.289161098361258	-31.2180884349292	-0.00437639701001142	0.00434449268866007	-0.109960865346213	-0.0228619178648887	-0.0139778399814109	-0.126363717149518	-0.0673109819787242	-0.0582570116541768	-0.167183186025003	0.00174739199165084	0.00178753959100448	0.0027078793718953
11	14.8022833995669	0.03	-1.22714972201903	-2.38947998292757	-0.0648194611104886	0.0286522450161291	-10.3134079604012	-19.6889352212153	-0.937880699587121	7.97	6.82	9.16	-2.32735034639072	-1.21910673784151	-0.110863129292297	-2.37047582162175	-1.24169661456905	-0.112917407516349	-2.46088939593615	-1.28800517692455	-0.116901989220211	-1.22714972201903	8.11464099397187	-1.44406690979089	-32.4568715739472	-0.00437639701001142	0.00434449268866007	-0.109960865346213	-0.0228619178648887	-0.0139778399814109	-0.126363717149518	-0.0673109819787242	-0.0582570116541768	-0.167183186025003	0.00174739199165084	0.00178753959100448	0.0027078793718953
11	14.8022833995669	0.03	-1.22690196280537	-2.40475060762329	-0.0490533179874468	0.0292491188004567	-11.5143605873354	-21.8710938433076	-1.15762733136321	8.46	7.15	9.72	-2.4421839875133	-1.2857238533339	-0.129263719154497	-2.47915716063948	-1.30518892675377	-0.131220692868054	-2.56905911134536	-1.3514477757866	-0.135997195178555	-1.22690196280537	8.64009757247535	0.117731409566744	-31.8417342389671	-0.00437639701001142	0.00434449268866007	-0.109960865346213	-0.0228619178648887	-0.0139778399814109	-0.126363717149518	-0.0673109819787242	-0.0582570116541768	-0.167183186025003	0.00174739199165084	0.00178753959100448	0.0027078793718953
11	14.8022833995669	0.03	-1.22636322911255	-2.2593130757613	-0.1934133824638	0.0420478318416458	-11.3488833753784	-19.8063190559607	-2.891447694796	7.64	6.64	9.25	-2.43479910638297	-1.39512299194735	-0.355446877511734	-2.48589856156632	-1.42440262516858	-0.362906688770846	-2.57311300359646	-1.47641411832998	-0.375899597653288	-1.22636322911255	8.06147921621399	-0.318156068393577	-31.0764417447287	-0.00437639701001142	0.00434449268866007	-0.109960865346213	-0.0228619178648887	-0.0139778399814109	-0.126363717149518	-0.0673109819787242	-0.0582570116541768	-0.167183186025003	0.00174739199165084	0.00178753959100448	0.0027078793718953
11	14.8022833995669	0.03	-1.22523349391005	-2.30573080112035	-0.144736186699743	0.0390554929857219	-11.7330234647482	-20.8196670367621	-2.64637989273429	8.16	7.03	9.8	-2.40640709488631	-1.35614228893204	-0.305877482977781	-2.44772302171058	-1.3794260781512	-0.311129134591823	-2.53425730580892	-1.43119360483857	-0.32228283023623	-1.22523349391005	8.46189222799129	1.00226507089682	-30.5087425262663	-0.00437639701001142	0.00434449268866007	-0.109960865346213	-0.0228619178648887	-0.0139778399814109	-0.126363717149518	-0.0673109819787242	-0.0582570116541768	-0.167183186025003	0.00174739199165084	0.00178753959100448	0.0027078793718953
11	14.8022833995669	0.03	-1.22158943866858	-2.35660659896414	-0.0865722783730214	0.0280558661162041	-10.4659153305953	-20.0836211671827	-0.848209494007879	8.04	6.97	9.44	-2.35478099826715	-1.22711628270649	-0.0994515671458328	-2.39724467332251	-1.24924482337432	-0.101244973426134	-2.4895643415071	-1.29793449556928	-0.105076996161567	-1.22158943866858	8.30777961291095	-0.0405275959561998	-31.4091398951961	-0.00437639701001142	0.00434449268866007	-0.109960865346213	-0.0228619178648887	-0.0139778399814109	-0.126363717149518	-0.0673109819787242	-0.0582570116541768	-0.167183186025003	0.00174739199165084	0.00178753959100448	0.0027078793718953
11	14.8022833995669	0.03	-1.22097242335411	-2.35260892011851	-0.089335926589716	0.0357192322994184	-11.5553801666995	-20.9292818477089	-2.18147848569006	8.13	6.91	9.46	-2.42863026165419	-1.3408843247451	-0.253138387836008	-2.47090249915283	-1.36422348078247	-0.25754446241211	-2.55851986264798	-1.41262363489938	-0.267481626052762	-1.22097242335411	8.27155168796465	0.589643606556001	-30.6702928006686	-0.00437639701001142	0.00434449268866007	-0.109960865346213	-0.0228619178648887	-0.0139778399814109	-0.126363717149518	-0.0673109819787242	-0.0582570116541768	-0.167183186025003	0.00174739199165084	0.00178753959100448	0.0027078793718953
11	14.8022833995669	0.03	-1.22018296275843	-2.23171392013833	-0.208652005378539	0.0389121142183144	-11.2806494741891	-20.0336852513303	-2.52761369704793	8.09	6.69	9.47	-2.33542186637287	-1.31503890164989	-0.294655936926898	-2.37671965008217	-1.33829302670182	-0.299866403321463	-2.44633742012547	-1.38688409026728	-0.310910355711167	-1.22018296275843	8.38269384746792	0.096255022744629	-31.2623126726189	-0.00437639701001142	0.00434449268866007	-0.109960865346213	-0.0228619178648887	-0.0139778399814109	-0.126363717149518	-0.0673109819787242	-0.0582570116541768	-0.167183186025003	0.00174739199165084	0.00178753959100448	0.0027078793718953
11	14.8022833995669	0.03	-1.21862171291135	-2.31688193857667	-0.120361487246022	0.0424549717414736	-12.3708903572938	-21.5436865482889	-3.19809416629874	7.81	6.84	9.33	-2.5944293218997	-1.48978219716618	-0.385135072432663	-2.64549750079091	-1.51910674384457	-0.392715986898226	-2.7424000955641	-1.57592378357203	-0.407567515293266	-1.21862171291135	8.22639840207925	-2.15970392049195	-33.3396854150887	-0.00437639701001142	0.00434449268866007	-0.109960865346213	-0.0228619178648887	-0.0139778399814109	-0.126363717149518	-0.0673109819787242	-0.0582570116541768	-0.167183186025003	0.00174739199165084	0.00178753959100448	0.0027078793718953
11	14.8022833995669	0.03	-1.21779899951672	-2.30379888974013	-0.131799109293312	0.0238048351972079	-8.86513046500293	-17.7286525143353	-0.0016084156705265	8.15	6.65	9.65	-2.05196793177174	-1.0260770473362	-0.000186162900660996	-2.08736829189473	-1.04377883323023	-0.000189374565727929	-2.16005488158512	-1.08014682514043	-0.000195470587023249	-1.21779899951672	8.22967972354905	-3.22397214004132	-34.3732839740434	-0.00437639701001142	0.00434449268866007	-0.109960865346213	-0.0228619178648887	-0.0139778399814109	-0.126363717149518	-0.0673109819787242	-0.0582570116541768	-0.167183186025003	0.00174739199165084	0.00178753959100448	0.0027078793718953
11	14.8022833995669	0.03	-1.21412560580246	-2.29977022205871	-0.1284809895462	0.036825777445652	-11.8722681985077	-21.3519906863868	-2.39254571062865	7.85	6.82	9.48	-2.56073726295518	-1.42383724394838	-0.286937224941584	-2.610480796083	-1.45149595620191	-0.292511116320825	-2.70552324114071	-1.50566669702052	-0.302765145272629	-1.21412560580246	8.33036318351189	0.643942628473537	-30.7252636124447	-0.00437639701001142	0.00434449268866007	-0.109960865346213	-0.0228619178648887	-0.0139778399814109	-0.126363717149518	-0.0673109819787242	-0.0582570116541768	-0.167183186025003	0.00174739199165084	0.00178753959100448	0.0027078793718953
11	14.8022833995669	0.03	-1.21353407814675	-2.28544245557833	-0.141625700715173	0.0278672284503361	-9.61208855489237	-18.4758718102551	-0.748305299529628	7.94	6.51	9.29	-2.19045829634472	-1.13958785471642	-0.0887174130881116	-2.23144736957754	-1.16091245610698	-0.090377542636418	-2.308655499281	-1.19971764683651	-0.0933873969370123	-1.21353407814675	8.11517226240657	-0.113080932123562	-31.0120943682832	-0.00437639701001142	0.00434449268866007	-0.109960865346213	-0.0228619178648887	-0.0139778399814109	-0.126363717149518	-0.0673109819787242	-0.0582570116541768	-0.167183186025003	0.00174739199165084	0.00178753959100448	0.0027078793718953
11	14.8022833995669	0.03	-1.2131185664238	-2.20795359697855	-0.218283535869056	0.0461786398507486	-12.1780604421637	-20.8193098514366	-3.5368110328909	7.89	6.78	9.57	-2.48378707962744	-1.45286800556845	-0.421948931509468	-2.53122557519127	-1.48061670955452	-0.430007843917764	-2.62279737567166	-1.53213475017944	-0.445680688025744	-1.2131185664238	8.2980532466664	-0.636406007163403	-31.8768174702435	-0.00437639701001142	0.00434449268866007	-0.109960865346213	-0.0228619178648887	-0.0139778399814109	-0.126363717149518	-0.0673109819787242	-0.0582570116541768	-0.167183186025003	0.00174739199165084	0.00178753959100448	0.0027078793718953
11	14.8022833995669	0.03	-1.21061582342682	-2.29799922730475	-0.123232419548897	0.0253612246111042	-9.48098266737438	-18.657450503557	-0.304514831191749	8.56	7.14	10.01	-2.06114719555476	-1.04739395300748	-0.0336407104602016	-2.09108463840952	-1.06260698421758	-0.0341293300256398	-2.16426804623936	-1.101569347575	-0.0353244445106609	-1.21061582342682	8.64898969274987	-0.821614510665264	-32.6964540084156	-0.00437639701001142	0.00434449268866007	-0.109960865346213	-0.0228619178648887	-0.0139778399814109	-0.126363717149518	-0.0673109819787242	-0.0582570116541768	-0.167183186025003	0.00174739199165084	0.00178753959100448	0.0027078793718953
11	14.8022833995669	0.03	-1.21049912124313	-2.33944277419229	-0.081555468293967	0.0218526634209733	-9.00386777916947	-18.4089916612518	0.401256102912878	7.82	6.74	9.25	-2.21585343514403	-1.08377752107139	0.0482983930012573	-2.25940246759272	-1.10507742371103	0.0492476201706501	-2.35423581318822	-1.14435150181321	0.0510337146572055	-1.21049912124313	8.12321277336883	-1.1542975609749	-32.1372865592319	-0.00437639701001142	0.00434449268866007	-0.109960865346213	-0.0228619178648887	-0.0139778399814109	-0.126363717149518	-0.0673109819787242	-0.0582570116541768	-0.167183186025003	0.00174739199165084	0.00178753959100448	0.0027078793718953
11	14.8022833995669	0.03	-1.20990604867962	-2.34479613675768	-0.0750159606015712	0.0287116639488655	-10.4359751555696	-19.9128119978864	-0.959138313252851	7.96	7.07	9.76	-2.35672538621036	-1.23512076454105	-0.11351614287173	-2.40057412336977	-1.25810116186752	-0.115628200365258	-2.48409670769352	-1.30398026289942	-0.11985895131507	-1.20990604867962	8.26969254385798	0.106522507911983	-31.182725143944	-0.00437639701001142	0.00434449268866007	-0.109960865346213	-0.0228619178648887	-0.0139778399814109	-0.126363717149518	-0.0673109819787242	-0.0582570116541768	-0.167183186025003	0.00174739199165084	0.00178753959100448	0.0027078793718953
11	14.8022833995669	0.03	-1.20829870798666	-2.36354811529205	-0.053049300681276	0.0194287104809195	-8.42280226144267	-17.765228226007	0.919623703121641	7.77	6.64	9.21	-2.14982516608838	-1.01926932996715	0.111286506154087	-2.19279790466427	-1.03964344928904	0.113511006086184	-2.27088199106161	-1.07805542331492	0.11753091090667	-1.20829870798666	8.04043762826182	0.694678569713399	-30.1175701055616	-0.00437639701001142	0.00434449268866007	-0.109960865346213	-0.0228619178648887	-0.0139778399814109	-0.126363717149518	-0.0673109819787242	-0.0582570116541768	-0.167183186025003	0.00174739199165084	0.00178753959100448	0.0027078793718953
11	14.8022833995669	0.03	-1.20737246042032	-2.33379970921898	-0.080945211621668	0.0198280694025141	-8.579897262115	-17.998326182594	0.838531658364005	7.81	6.82	9.2	-2.16746852267269	-1.03324370581663	0.100981111039436	-2.21013214183325	-1.05358167866555	0.102968784502156	-2.28936625579369	-1.09296243473743	0.106893670472346	-1.20737246042032	8.1242834766058	-0.500374031637029	-31.4994726866074	-0.00437639701001142	0.00434449268866007	-0.109960865346213	-0.0228619178648887	-0.0139778399814109	-0.126363717149518	-0.0673109819787242	-0.0582570116541768	-0.167183186025003	0.00174739199165084	0.00178753959100448	0.0027078793718953
11	14.8022833995669	0.03	-1.20710407738223	-2.2143618162444	-0.199846338520059	0.0357047174578601	-10.5788240827303	-19.1623372456575	-1.99531091980302	8.02	6.8	9.68	-2.25144123474963	-1.24293818909897	-0.234435143448316	-2.2923267524733	-1.26550958495665	-0.238692417440001	-2.37362863629799	-1.30895977409354	-0.246697654677221	-1.20710407738223	8.30532205429386	-0.671655528987927	-31.8920887997342	-0.00437639701001142	0.00434449268866007	-0.109960865346213	-0.0228619178648887	-0.0139778399814109	-0.126363717149518	-0.0673109819787242	-0.0582570116541768	-0.167183186025003	0.00174739199165084	0.00178753959100448	0.0027078793718953
11	14.8022833995669	0.03	-1.20684329864549	-2.30265957856657	-0.111027018724396	0.028008587419299	-9.75123885225256	-18.7199671359544	-0.782510568550704	7.83	6.43	9.4	-2.24883058733827	-1.17141681051722	-0.0940030336961682	-2.29274947487805	-1.19429417773775	-0.095838880597462	-2.36672594320541	-1.23281774174603	-0.0990593778964027	-1.20684329864549	8.08638849998128	0.632440427543093	-30.21899761336	-0.00437639701001142	0.00434449268866007	-0.109960865346213	-0.0228619178648887	-0.0139778399814109	-0.126363717149518	-0.0673109819787242	-0.0582570116541768	-0.167183186025003	0.00174739199165084	0.00178753959100448	0.0027078793718953
11	14.8022833995669	0.03	-1.20668874762208	-2.21820886110698	-0.195168634137178	0.031647948159161	-9.78915401826804	-18.2433922647984	-1.33491577173764	8.16	6.64	9.97	-2.11010499161951	-1.13225339113804	-0.154401790656576	-2.14642195188309	-1.15174057380316	-0.15705919572323	-2.21817521942231	-1.18939306662756	-0.161847507709178	-1.20668874762208	8.38351881180596	0.997327602791246	-30.368218686595	-0.00437639701001142	0.00434449268866007	-0.109960865346213	-0.0228619178648887	-0.0139778399814109	-0.126363717149518	-0.0673109819787242	-0.0582570116541768	-0.167183186025003	0.00174739199165084	0.00178753959100448	0.0027078793718953
11	14.8022833995669	0.03	-1.20647774106359	-2.23778708189251	-0.175168400234663	0.0431319976596609	-11.9055520944828	-20.6606545100798	-3.15044967888577	7.72	6.62	9.14	-2.51570982966992	-1.44965951669756	-0.383609203725209	-2.56697841343686	-1.47920266570815	-0.391426917979453	-2.65901334210996	-1.53096507087414	-0.40510551105196	-1.20647774106359	8.07282667763758	-0.180168987796892	-31.0392685350913	-0.00437639701001142	0.00434449268866007	-0.109960865346213	-0.0228619178648887	-0.0139778399814109	-0.126363717149518	-0.0673109819787242	-0.0582570116541768	-0.167183186025003	0.00174739199165084	0.00178753959100448	0.0027078793718953
11	14.8022833995669	0.03	-1.20392907620895	-2.27546268143243	-0.132395470985479	0.0296553275367204	-10.0811150403122	-19.0844971562204	-1.07773292440407	8.17	6.64	9.45	-2.20259426736745	-1.16348919307136	-0.124384118775267	-2.24021611317716	-1.18336239971296	-0.126508686248755	-2.32101872092646	-1.22497691693508	-0.130885343830824	-1.20392907620895	8.33649271509933	0.240274287236627	-31.1225645453463	-0.00437639701001142	0.00434449268866007	-0.109960865346213	-0.0228619178648887	-0.0139778399814109	-0.126363717149518	-0.0673109819787242	-0.0582570116541768	-0.167183186025003	0.00174739199165084	0.00178753959100448	0.0027078793718953
11	14.8022833995669	0.03	-1.20301603097187	-2.28398235512807	-0.122049706815663	0.025707285155916	-9.3652607003942	-18.3669071803724	-0.363614220416002	7.94	6.82	9.3	-2.17996703445103	-1.11156219146773	-0.0431573484844291	-2.22090944109951	-1.13243866828546	-0.0439678954714226	-2.30119220605569	-1.17497333206001	-0.0455249148906659	-1.20301603097187	8.1931301148879	0.34487099418437	-30.780508971306	-0.00437639701001142	0.00434449268866007	-0.109960865346213	-0.0228619178648887	-0.0139778399814109	-0.126363717149518	-0.0673109819787242	-0.0582570116541768	-0.167183186025003	0.00174739199165084	0.00178753959100448	0.0027078793718953
11	14.8022833995669	0.03	-1.20039104775904	-2.29142505965613	-0.109357035861946	0.0382813745622533	-11.9889249030367	-21.3709362344137	-2.60691357165957	8.05	6.46	9.32	-2.50193907863669	-1.40356788288227	-0.305196687127841	-2.54682692173751	-1.42874960510969	-0.310672288481872	-2.63237163021186	-1.47716748800997	-0.32089426143738	-1.20039104775904	8.14318678433653	2.26647103472945	-28.6845454997506	-0.00437639701001142	0.00434449268866007	-0.109960865346213	-0.0228619178648887	-0.0139778399814109	-0.126363717149518	-0.0673109819787242	-0.0582570116541768	-0.167183186025003	0.00174739199165084	0.00178753959100448	0.0027078793718953
11	14.8022833995669	0.03	-1.2002759174534	-2.33730417184222	-0.0632476630645746	0.0283229334552272	-9.71369120717454	-18.5967311567083	-0.830651257640744	7.75	6.65	8.88	-2.25780945298681	-1.17932897164253	-0.10084849029826	-2.30340574803805	-1.2031454330726	-0.102885118107143	-2.38997769849372	-1.24900780521131	-0.106840700917509	-1.2002759174534	7.85661506147363	0.0801446883000279	-30.4061136567357	-0.00437639701001142	0.00434449268866007	-0.109960865346213	-0.0228619178648887	-0.0139778399814109	-0.126363717149518	-0.0673109819787242	-0.0582570116541768	-0.167183186025003	0.00174739199165084	0.00178753959100448	0.0027078793718953
11	14.8022833995669	0.03	-1.20021332527346	-2.2807335281216	-0.119693122425328	0.0275434409989786	-9.7554096528603	-18.8055847098613	-0.705234595859279	7.66	6.46	8.81	-2.3086009066167	-1.19758826521362	-0.08657562381054	-2.35684862500985	-1.22261680141724	-0.0883849778246312	-2.44032226074948	-1.26640536525166	-0.0916792403266297	-1.20021332527346	7.99119361986153	0.666112750024406	-30.0020499945408	-0.00437639701001142	0.00434449268866007	-0.109960865346213	-0.0228619178648887	-0.0139778399814109	-0.126363717149518	-0.0673109819787242	-0.0582570116541768	-0.167183186025003	0.00174739199165084	0.00178753959100448	0.0027078793718953
11	14.8022833995669	0.03	-1.19587113171315	-2.28238594265371	-0.109356320772603	0.0267163799992492	-9.71410596800692	-18.868280734594	-0.559931201419813	7.86	6.8	9.24	-2.26101921990166	-1.16405837960401	-0.0670975393063582	-2.3048254908148	-1.18661150798381	-0.0683975251528239	-2.38559388591982	-1.23149622744507	-0.0709202125197437	-1.19587113171315	8.19650680741174	-0.233208764207084	-31.3169184909031	-0.00437639701001142	0.00434449268866007	-0.109960865346213	-0.0228619178648887	-0.0139778399814109	-0.126363717149518	-0.0673109819787242	-0.0582570116541768	-0.167183186025003	0.00174739199165084	0.00178753959100448	0.0027078793718953
11	14.8022833995669	0.03	-1.19535281354329	-2.27330649506636	-0.117399132020219	0.0285041476333867	-9.73776144839657	-18.6136336151599	-0.861889281633246	8.15	6.79	9.46	-2.1535597082111	-1.12663927618939	-0.0997188441676772	-2.19066241916579	-1.14604963720946	-0.101436855253129	-2.27437547367042	-1.18481181070113	-0.105162574743263	-1.19535281354329	8.3029189975337	-0.6967579295825	-31.9772744221925	-0.00437639701001142	0.00434449268866007	-0.109960865346213	-0.0228619178648887	-0.0139778399814109	-0.126363717149518	-0.0673109819787242	-0.0582570116541768	-0.167183186025003	0.00174739199165084	0.00178753959100448	0.0027078793718953
11	14.8022833995669	0.03	-1.19466748680333	-2.29244352110087	-0.0968914525057798	0.0238475128552749	-9.41608361424038	-18.82182545919	-0.0103417692907772	8.25	6.81	9.61	-2.15286720439716	-1.07702505534934	-0.00118290630150761	-2.18848924840674	-1.09484586373116	-0.00120247905557525	-2.26738313232275	-1.13221122919756	-0.00124489107469511	-1.19466748680333	8.38989513854563	-0.732458501029058	-32.1356326872516	-0.00437639701001142	0.00434449268866007	-0.109960865346213	-0.0228619178648887	-0.0139778399814109	-0.126363717149518	-0.0673109819787242	-0.0582570116541768	-0.167183186025003	0.00174739199165084	0.00178753959100448	0.0027078793718953
11	14.8022833995669	0.03	-1.18779281493548	-2.21565160111775	-0.15993402875321	0.0404397358182753	-11.8268098779491	-20.8214760518339	-2.83214370406428	8.08	6.83	9.45	-2.43032710366227	-1.38045047933615	-0.330573855010036	-2.47348892813691	-1.40496683402572	-0.33644473991452	-2.56667846140623	-1.45584813679034	-0.350021291624909	-1.18779281493548	8.42920284992679	-0.278466903865699	-31.7296147563871	-0.00437639701001142	0.00434449268866007	-0.109960865346213	-0.0228619178648887	-0.0139778399814109	-0.126363717149518	-0.0673109819787242	-0.0582570116541768	-0.167183186025003	0.00174739199165084	0.00178753959100448	0.0027078793718953
11	14.8022833995669	0.03	-1.18453999468213	-2.22548047591848	-0.143599513445777	0.0415587930238503	-11.3113741196405	-19.792472557582	-2.830275681699	7.99	6.63	9.74	-2.33393159948342	-1.33383908526854	-0.333746571053665	-2.37683261944715	-1.35835696627164	-0.339881313096135	-2.45738959496411	-1.40222702527493	-0.351166158456905	-1.18453999468213	8.25015635827716	-0.36202409032151	-31.5064702030753	-0.00437639701001142	0.00434449268866007	-0.109960865346213	-0.0228619178648887	-0.0139778399814109	-0.126363717149518	-0.0673109819787242	-0.0582570116541768	-0.167183186025003	0.00174739199165084	0.00178753959100448	0.0027078793718953
11	14.8022833995669	0.03	-1.18169989317039	-2.211615497009	-0.151784289331772	0.0359397261923984	-10.392539437408	-18.7962648634758	-1.98881401134024	8.2	6.73	10.01	-2.16334669859183	-1.19612412600066	-0.228901553409503	-2.19994135246619	-1.21635747482555	-0.232773597184908	-2.2749445649776	-1.25690616661037	-0.240767616816531	-1.18169989317039	8.35670001200295	0.468052953734499	-30.8841989236927	-0.00437639701001142	0.00434449268866007	-0.109960865346213	-0.0228619178648887	-0.0139778399814109	-0.126363717149518	-0.0673109819787242	-0.0582570116541768	-0.167183186025003	0.00174739199165084	0.00178753959100448	0.0027078793718953
11	14.8022833995669	0.03	-1.18158073348455	-2.19873751163324	-0.164423955335865	0.0301291462426054	-9.74420327041522	-18.375883399884	-1.11252314094646	7.85	6.9	9.2	-2.20295967947893	-1.16816625607817	-0.133372832677409	-2.24569998663292	-1.19083021359714	-0.135960440561353	-2.33208223137623	-1.23471148435355	-0.141138478451795	-1.18158073348455	8.21448692845124	-0.849658489198967	-32.0230048981877	-0.00437639701001142	0.00434449268866007	-0.109960865346213	-0.0228619178648887	-0.0139778399814109	-0.126363717149518	-0.0673109819787242	-0.0582570116541768	-0.167183186025003	0.00174739199165084	0.00178753959100448	0.0027078793718953
11	14.8022833995669	0.03	-1.18013356884303	-2.18312566238647	-0.177141475299592	0.0364362300353625	-10.5697312463125	-19.0561199455962	-2.0833425470287	7.94	6.77	9.25	-2.26079875861142	-1.25398220355146	-0.247165648491487	-2.30319944836941	-1.27750031199534	-0.251801175621268	-2.39068670835173	-1.32480966139299	-0.261191387030342	-1.18013356884303	8.24828952881145	0.0109486386269608	-31.1937113687978	-0.00437639701001142	0.00434449268866007	-0.109960865346213	-0.0228619178648887	-0.0139778399814109	-0.126363717149518	-0.0673109819787242	-0.0582570116541768	-0.167183186025003	0.00174739199165084	0.00178753959100448	0.0027078793718953
11	14.8022833995669	0.03	-1.1784259417854	-2.19396968374681	-0.162882199823999	0.0307419670120104	-9.60607357466044	-18.0274920470184	-1.18465510230252	8.05	7.04	9.63	-2.11115195592454	-1.12494189225027	-0.138731828575989	-2.14906729180267	-1.14514534068909	-0.141223389575511	-2.23306328676431	-1.18755176597486	-0.14609108251471	-1.1784259417854	8.38701041987632	-0.491552441609579	-31.9223932455209	-0.00437639701001142	0.00434449268866007	-0.109960865346213	-0.0228619178648887	-0.0139778399814109	-0.126363717149518	-0.0673109819787242	-0.0582570116541768	-0.167183186025003	0.00174739199165084	0.00178753959100448	0.0027078793718953
11	14.8022833995669	0.03	-1.17689912973042	-2.21670961574672	-0.137088643714131	0.0348730960122923	-10.7770921426453	-19.6289415313728	-1.92524275391777	7.99	6.89	9.83	-2.31558171312933	-1.2713491171357	-0.227116521142083	-2.35820262544112	-1.29474974209827	-0.231296858755423	-2.4366962166861	-1.34105184028066	-0.239090807506556	-1.17689912973042	8.41487475258188	-0.345794939064448	-31.805263148026	-0.00437639701001142	0.00434449268866007	-0.109960865346213	-0.0228619178648887	-0.0139778399814109	-0.126363717149518	-0.0673109819787242	-0.0582570116541768	-0.167183186025003	0.00174739199165084	0.00178753959100448	0.0027078793718953
11	14.8022833995669	0.03	-1.17688606485603	-2.19654450814528	-0.157227621566778	0.0352611571785159	-10.408212507102	-18.908198583662	-1.90822643054195	8.14	6.66	9.98	-2.19067549100898	-1.20587986971023	-0.221084248411473	-2.22859996789496	-1.22675578831789	-0.224911608740809	-2.29837166519997	-1.26595801193145	-0.232048511237044	-1.17688606485603	8.37117448557791	1.45853652023906	-29.9006825325283	-0.00437639701001142	0.00434449268866007	-0.109960865346213	-0.0228619178648887	-0.0139778399814109	-0.126363717149518	-0.0673109819787242	-0.0582570116541768	-0.167183186025003	0.00174739199165084	0.00178753959100448	0.0027078793718953
11	14.8022833995669	0.03	-1.17380682684228	-2.27208962448345	-0.0755240292010999	0.0266753250296908	-9.50678456989362	-18.4726686780582	-0.540900461729063	8.2	6.78	9.6	-2.12451673515727	-1.09336248423403	-0.0622082333107965	-2.16036004071471	-1.11180890311082	-0.0632577655069187	-2.23338192239526	-1.15163286127523	-0.0653645560788441	-1.17380682684228	8.31464975217157	-0.0729950826058118	-31.3841042353528	-0.00437639701001142	0.00434449268866007	-0.109960865346213	-0.0228619178648887	-0.0139778399814109	-0.126363717149518	-0.0673109819787242	-0.0582570116541768	-0.167183186025003	0.00174739199165084	0.00178753959100448	0.0027078793718953
11	14.8022833995669	0.03	-1.17320340895417	-2.28820343001453	-0.0582033878938213	0.0306404598306849	-10.6575882259534	-20.0167984673575	-1.29837798454937	8	6.92	9.37	-2.35844659980397	-1.25571293304473	-0.152979266285487	-2.40167971824712	-1.27873163780125	-0.155783557355386	-2.49423074901617	-1.32486682231543	-0.161400583669096	-1.17320340895417	8.25086628357118	0.194496065188885	-31.0800809779581	-0.00437639701001142	0.00434449268866007	-0.109960865346213	-0.0228619178648887	-0.0139778399814109	-0.126363717149518	-0.0673109819787242	-0.0582570116541768	-0.167183186025003	0.00174739199165084	0.00178753959100448	0.0027078793718953
11	14.8022833995669	0.03	-1.17305244829453	-2.31249338760495	-0.0336115089841027	0.0193344150154297	-8.29605607534119	-17.5207526406188	0.928640489936427	8.06	6.85	9.17	-2.05013771438007	-0.97073783241701	0.108662049546053	-2.08685578407935	-0.988123795877122	0.110608192325102	-2.16824276470494	-1.02359267268708	0.114822103538889	-1.17305244829453	8.12860476864341	1.58473002750643	-29.4271258919019	-0.00437639701001142	0.00434449268866007	-0.109960865346213	-0.0228619178648887	-0.0139778399814109	-0.126363717149518	-0.0673109819787242	-0.0582570116541768	-0.167183186025003	0.00174739199165084	0.00178753959100448	0.0027078793718953
11	14.8022833995669	0.03	-1.17139936095545	-2.19986521045211	-0.142933511458792	0.0221010104470832	-8.57357707119039	-17.4776447332149	0.33049059083409	7.96	6.69	9.49	-2.06768420509168	-1.01429283875687	0.0390985275779413	-2.1061038774986	-1.0331394297855	0.0398250179275986	-2.17984356058493	-1.06938546175245	0.0412732304772679	-1.17139936095545	8.30655270657355	-1.41229288064447	-32.6857160888137	-0.00437639701001142	0.00434449268866007	-0.109960865346213	-0.0228619178648887	-0.0139778399814109	-0.126363717149518	-0.0673109819787242	-0.0582570116541768	-0.167183186025003	0.00174739199165084	0.00178753959100448	0.0027078793718953
11	14.8022833995669	0.03	-1.16950466086772	-2.26966226184827	-0.0693470598871628	0.0210630383735564	-8.77837406244555	-18.1220205391319	0.565272414240772	7.73	6.73	9.03	-2.20442419413415	-1.06783126785605	0.0687616584220401	-2.24921137389456	-1.08952634409162	0.070158685711328	-2.33512512441747	-1.12761847428245	0.0728611218327956	-1.16950466086772	8.08817220399334	-0.634834228204896	-31.5293780772166	-0.00437639701001142	0.00434449268866007	-0.109960865346213	-0.0228619178648887	-0.0139778399814109	-0.126363717149518	-0.0673109819787242	-0.0582570116541768	-0.167183186025003	0.00174739199165084	0.00178753959100448	0.0027078793718953
11	14.8022833995669	0.03	-1.16844297445518	-2.22712041115997	-0.109765537750385	0.0282891799468898	-9.91258076229872	-18.9830664103506	-0.842095114246808	7.8	6.79	9.33	-2.28945423894744	-1.19550759369305	-0.101560948438661	-2.33473207954663	-1.21915078399645	-0.103569488446266	-2.4178021931996	-1.26437460065564	-0.107349381852101	-1.16844297445518	8.18095833661135	-1.1980513443517	-32.2498911158898	-0.00437639701001142	0.00434449268866007	-0.109960865346213	-0.0228619178648887	-0.0139778399814109	-0.126363717149518	-0.0673109819787242	-0.0582570116541768	-0.167183186025003	0.00174739199165084	0.00178753959100448	0.0027078793718953
11	14.8022833995669	0.03	-1.16584253846047	-2.19780439401696	-0.133880682903985	0.0252878346424223	-9.28432166372504	-18.283814008529	-0.284829318921039	7.81	6.57	9.79	-2.20376245496443	-1.11904657818034	-0.0343307013962441	-2.247260436611	-1.14113437961723	-0.0350083226234701	-2.32127919914181	-1.17895114954649	-0.0361779413482108	-1.16584253846047	8.30511821371002	0.6738440731984	-30.4491577937393	-0.00437639701001142	0.00434449268866007	-0.109960865346213	-0.0228619178648887	-0.0139778399814109	-0.126363717149518	-0.0673109819787242	-0.0582570116541768	-0.167183186025003	0.00174739199165084	0.00178753959100448	0.0027078793718953
11	14.8022833995669	0.03	-1.1649320902502	-2.28737515964523	-0.0424890208551654	0.0250978921143536	-9.66342443152586	-19.0666834024266	-0.260165460625165	8.09	6.65	9.19	-2.22277546624486	-1.12655265170938	-0.0303298371739006	-2.26208623316856	-1.14647623346163	-0.0308662337546994	-2.34478466118589	-1.19118247761423	-0.0319720016034061	-1.1649320902502	8.22178260321434	0.540438201950342	-30.6145163234262	-0.00437639701001142	0.00434449268866007	-0.109960865346213	-0.0228619178648887	-0.0139778399814109	-0.126363717149518	-0.0673109819787242	-0.0582570116541768	-0.167183186025003	0.00174739199165084	0.00178753959100448	0.0027078793718953
11	14.8022833995669	0.03	-1.16403299581763	-2.17291336259928	-0.155152629035982	0.0405716383472478	-10.7775209856512	-18.9602721047755	-2.59476986652692	7.95	6.65	9.7	-2.24607598945863	-1.27672909850596	-0.307382207553287	-2.28799433708357	-1.30055659785381	-0.313118858624049	-4.88348129247631	-1.34389518071316	-0.323877307059671	-1.16403299581763	8.27117859453984	-0.300819001671886	-31.468065487006	-0.00437639701001142	0.00434449268866007	-0.109960865346213	-0.0228619178648887	-0.0139778399814109	-0.126363717149518	-0.0673109819787242	-0.0582570116541768	-0.167183186025003	0.00174739199165084	0.00178753959100448	0.0027078793718953
11	14.8022833995669	0.03	-1.16025723645236	-2.22650020647392	-0.0940142664308143	0.0270602511592661	-9.56458339117636	-18.5188203125948	-0.610346469757934	8.15	6.91	9.43	-2.14281484291959	-1.10671905180785	-0.0706232606961143	-2.17974592293057	-1.12579318226156	-0.0718404415925515	-2.25686117257912	-1.16843243646515	-0.0744813177461426	-1.16025723645236	8.32894594886875	0.821383221306476	-30.5097118946931	-0.00437639701001142	0.00434449268866007	-0.109960865346213	-0.0228619178648887	-0.0139778399814109	-0.126363717149518	-0.0673109819787242	-0.0582570116541768	-0.167183186025003	0.00174739199165084	0.00178753959100448	0.0027078793718953
11	14.8022833995669	0.03	-1.15725736784701	-2.23392021739647	-0.0805945182975514	0.0300512588102777	-10.236358581842	-19.3161110702112	-1.15660609347289	7.74	6.79	9.42	-2.34676234009735	-1.24364064444866	-0.140518948799957	-2.39425706603223	-1.26880994709185	-0.14336282815147	-2.4773922759336	-1.3156819314716	-0.148377651582932	-1.15725736784701	8.17033824649557	0.625773913878489	-30.4541794385252	-0.00437639701001142	0.00434449268866007	-0.109960865346213	-0.0228619178648887	-0.0139778399814109	-0.126363717149518	-0.0673109819787242	-0.0582570116541768	-0.167183186025003	0.00174739199165084	0.00178753959100448	0.0027078793718953
11	14.8022833995669	0.03	-1.15641674624542	-2.18181540426059	-0.131018088230257	0.0312350356106923	-10.0539010892395	-18.7958503036026	-1.31195187487635	8.32	6.8	9.68	-2.1341147299916	-1.14153805557347	-0.148961381155343	-2.16849864474554	-1.15993001296902	-0.151361381192499	-2.2424269455832	-1.20184693069076	-0.156479674252591	-1.15641674624542	8.48115527858436	2.20764932649194	-29.3594203333082	-0.00437639701001142	0.00434449268866007	-0.109960865346213	-0.0228619178648887	-0.0139778399814109	-0.126363717149518	-0.0673109819787242	-0.0582570116541768	-0.167183186025003	0.00174739199165084	0.00178753959100448	0.0027078793718953
11	14.8022833995669	0.03	-1.15557913941776	-2.18020811648393	-0.130950162351586	0.0259472702861851	-9.3199096487125	-18.2353450927327	-0.404474204692317	7.87	6.86	9.45	-2.18138939230312	-1.11488715686698	-0.0483849214308366	-2.2234175629627	-1.13636735103144	-0.0493171391001902	-2.30318687365582	-1.17842679178174	-0.0510662810062057	-1.15557913941776	8.33335702907942	-0.781848856494754	-32.1124832424039	-0.00437639701001142	0.00434449268866007	-0.109960865346213	-0.0228619178648887	-0.0139778399814109	-0.126363717149518	-0.0673109819787242	-0.0582570116541768	-0.167183186025003	0.00174739199165084	0.00178753959100448	0.0027078793718953
11	14.8022833995669	0.03	-1.15335304033779	-2.15292948098201	-0.15377659969356	0.0397754367976805	-11.8498214054031	-20.9400790657989	-2.75956374500729	8.04	6.94	9.43	-2.45613478836479	-1.38990681449989	-0.323678840634981	-2.50048309395346	-1.41500316199727	-0.329523230041079	-2.59560666197007	-1.46906743797029	-0.342322492341348	-1.15335304033779	8.42209689371016	0.135112751469997	-31.3947435777389	-0.00437639701001142	0.00434449268866007	-0.109960865346213	-0.0228619178648887	-0.0139778399814109	-0.126363717149518	-0.0673109819787242	-0.0582570116541768	-0.167183186025003	0.00174739199165084	0.00178753959100448	0.0027078793718953
11	14.8022833995669	0.03	-1.15311119733803	-2.17538917500737	-0.130833219668693	0.0224733738994919	-8.90113563922107	-18.0667385859123	0.264467307470152	8.1	7.17	9.57	-2.10332043201768	-1.03626564192018	0.0307891481773263	-2.14034452294963	-1.05450670151912	0.0313311199113911	-2.22053549347573	-1.09465908298777	0.0324548968407272	-1.15311119733803	8.53594029053773	-0.517622015645097	-32.2109475951218	-0.00437639701001142	0.00434449268866007	-0.109960865346213	-0.0228619178648887	-0.0139778399814109	-0.126363717149518	-0.0673109819787242	-0.0582570116541768	-0.167183186025003	0.00174739199165084	0.00178753959100448	0.0027078793718953
11	14.8022833995669	0.03	-1.15284959058674	-2.18466607131385	-0.121033109859616	0.0288912777677923	-9.39073036792909	-17.8910525171443	-0.890408218713917	7.86	6.51	9.51	-2.14202760764056	-1.12431639696643	-0.106605186292288	-2.18341092017144	-1.14603784288677	-0.108664765602101	-2.25519736994288	-1.18400804080179	-0.112401453385449	-1.15284959058674	8.17256498837541	1.9034330611077	-29.1196599439137	-0.00437639701001142	0.00434449268866007	-0.109960865346213	-0.0228619178648887	-0.0139778399814109	-0.126363717149518	-0.0673109819787242	-0.0582570116541768	-0.167183186025003	0.00174739199165084	0.00178753959100448	0.0027078793718953
11	14.8022833995669	0.03	-1.15157499124026	-2.1681807880296	-0.134969194450927	0.0265958440475155	-9.3970746363061	-18.2730859478514	-0.521063324760766	7.95	6.92	9.62	-2.1655093418816	-1.11362979243646	-0.0617502429913323	-2.20597571968132	-1.13443993767029	-0.0629041556592592	-2.28585172384525	-1.17604431557326	-0.0652166819247717	-1.15157499124026	8.33653081509798	1.76582009096678	-29.549644436283	-0.00437639701001142	0.00434449268866007	-0.109960865346213	-0.0228619178648887	-0.0139778399814109	-0.126363717149518	-0.0673109819787242	-0.0582570116541768	-0.167183186025003	0.00174739199165084	0.00178753959100448	0.0027078793718953
11	14.8022833995669	0.03	-1.15003924417689	-2.15434589815799	-0.145732590195799	0.0393467172325216	-11.1726680981802	-19.7919570971861	-2.55337909917442	7.93	6.62	9.75	-2.34994019741712	-1.32655410212295	-0.303168006828784	-2.39412634918151	-1.35149742661457	-0.308868504047635	-2.45888769751263	-1.39558630075234	-0.318983110890466	-1.15003924417689	8.34703548653409	-0.612410068902857	-31.9327809887624	-0.00437639701001142	0.00434449268866007	-0.109960865346213	-0.0228619178648887	-0.0139778399814109	-0.126363717149518	-0.0673109819787242	-0.0582570116541768	-0.167183186025003	0.00174739199165084	0.00178753959100448	0.0027078793718953
11	14.8022833995669	0.03	-1.14292455785458	-2.19328087238404	-0.0925682433251171	0.0342904127577051	-10.4666601549053	-19.1388844102982	-1.79443589951227	7.71	6.62	9.16	-2.33317465698642	-1.27596497753935	-0.218755298092289	-2.38089847922626	-1.30206414915088	-0.223229819075499	-4.9635397990155	-1.34789656848568	-0.231638165377081	-1.14292455785458	8.0637175543869	0.832135747399333	-30.0305615216044	-0.00437639701001142	0.00434449268866007	-0.109960865346213	-0.0228619178648887	-0.0139778399814109	-0.126363717149518	-0.0673109819787242	-0.0582570116541768	-0.167183186025003	0.00174739199165084	0.00178753959100448	0.0027078793718953
11	14.8022833995669	0.03	-1.14256148599001	-2.08443705207058	-0.200685919909436	0.0336039907562424	-9.59363743391032	-17.6261404743277	-1.56113439349295	7.96	6.65	9.59	-2.08483752849927	-1.13474503316045	-0.184652537821625	-2.12355047243538	-1.15581589371913	-0.188081315002882	-2.18717257070271	-1.19638312827306	-0.194394797557689	-1.14256148599001	8.29357649697555	-0.749352728067064	-31.9880518071226	-0.00437639701001142	0.00434449268866007	-0.109960865346213	-0.0228619178648887	-0.0139778399814109	-0.126363717149518	-0.0673109819787242	-0.0582570116541768	-0.167183186025003	0.00174739199165084	0.00178753959100448	0.0027078793718953
11	14.8022833995669	0.03	-1.14239910762993	-2.1488230872966	-0.135975127963265	0.0328895206416557	-10.1847455006859	-18.8074780426821	-1.56201295868962	7.96	6.68	9.67	-2.22636205304532	-1.20563378307246	-0.184905513099601	-2.26781327416438	-1.22808071279011	-0.188348151415836	-2.34349286662225	-1.26884521998567	-0.19496175917609	-1.14239910762993	8.24533660178817	-2.06619298026131	-33.2301206340833	-0.00437639701001142	0.00434449268866007	-0.109960865346213	-0.0228619178648887	-0.0139778399814109	-0.126363717149518	-0.0673109819787242	-0.0582570116541768	-0.167183186025003	0.00174739199165084	0.00178753959100448	0.0027078793718953
11	14.8022833995669	0.03	-1.14092683897448	-2.24677780566585	-0.0350758722831122	0.0295232898693494	-10.6000265098095	-20.0886365036288	-1.11141651599017	7.97	6.84	9.55	-2.37532253560182	-1.25336937836368	-0.131416221125541	-2.41938145221205	-1.27661763037808	-0.1338538085441	-2.50078868825245	-2.26143211820312	-0.138588847474391	-1.14092683897448	8.3844375742806	-0.734184364727834	-32.1633940506267	-0.00437639701001142	0.00434449268866007	-0.109960865346213	-0.0228619178648887	-0.0139778399814109	-0.126363717149518	-0.0673109819787242	-0.0582570116541768	-0.167183186025003	0.00174739199165084	0.00178753959100448	0.0027078793718953
11	14.8022833995669	0.03	-1.13917832874217	-2.1362384747632	-0.14211818272115	0.0370058434152429	-10.4353324173066	-18.7466221493817	-2.12404268523161	7.82	6.52	9.65	-2.25630470614961	-1.25597504743974	-0.255645388729875	-2.30063693618824	-1.28065264287892	-0.260668349569604	-2.3765395269185	-1.32267429032553	-0.269246039949053	-1.13917832874217	8.21496203868657	0.872773167003613	-30.2103974234616	-0.00437639701001142	0.00434449268866007	-0.109960865346213	-0.0228619178648887	-0.0139778399814109	-0.126363717149518	-0.0673109819787242	-0.0582570116541768	-0.167183186025003	0.00174739199165084	0.00178753959100448	0.0027078793718953
11	14.8022833995669	0.03	-1.13370850862285	-2.2329225179647	-0.0344944992809952	0.027230269071407	-9.78873350185613	-18.9233648381716	-0.654102165540664	8.43	6.82	9.72	-2.12091969318343	-1.09711554118179	-0.0733113891801477	-2.15348620418832	-1.11396164122997	-0.0744370782716265	-2.22617991967565	-1.15271268991789	-0.0769977226195301	-1.13370850862285	8.45116926468561	0.380937592913243	-31.1592089902938	-0.00437639701001142	0.00434449268866007	-0.109960865346213	-0.0228619178648887	-0.0139778399814109	-0.126363717149518	-0.0673109819787242	-0.0582570116541768	-0.167183186025003	0.00174739199165084	0.00178753959100448	0.0027078793718953
11	14.8022833995669	0.03	-1.13366433742875	-2.16782397973131	-0.0995046951261871	0.0240904661652291	-8.76216970470005	-17.4693853453628	-0.0549540640373003	8.04	6.94	9.45	-2.04871852946114	-1.02758162794017	-0.00644472641919807	-2.08569059932002	-1.04612581504424	-0.00656103076846104	-2.16504599567983	-1.08765704611071	-0.0067921327589085	-1.13366433742875	8.30528798493582	0.926732997866383	-30.3824021621749	-0.00437639701001142	0.00434449268866007	-0.109960865346213	-0.0228619178648887	-0.0139778399814109	-0.126363717149518	-0.0673109819787242	-0.0582570116541768	-0.167183186025003	0.00174739199165084	0.00178753959100448	0.0027078793718953
11	14.8022833995669	0.03	-1.11628566883965	-2.05463272510345	-0.177938612575851	0.0293880426025513	-9.34749815673866	-17.7347240105105	-0.960272302966773	8.21	6.66	9.59	-2.038318988903	-1.0743433605352	-0.1103677321674	-2.07262895624122	-1.0924272256273	-0.112225495013389	-2.14056149305987	-1.13111359059363	-0.116071600066425	-1.11628566883965	8.44857788565268	0.660978808523743	-30.8324576705835	-0.00437639701001142	0.00434449268866007	-0.109960865346213	-0.0228619178648887	-0.0139778399814109	-0.126363717149518	-0.0673109819787242	-0.0582570116541768	-0.167183186025003	0.00174739199165084	0.00178753959100448	0.0027078793718953
11	14.8022833995669	0.03	-1.11624784336655	-2.18489327873286	-0.0476024080002488	0.0290193627973668	-10.2348593542878	-19.4781942723734	-0.991524436202251	7.92	6.74	9.46	-2.31719899765889	-1.21757723048142	-0.11795546330395	-2.36104840506463	-1.24061799654479	-0.120187588024949	-2.44307534244668	-1.28514534007036	-0.124452878042832	-1.11624784336655	8.32820740694387	1.29308976109591	-30.0041836638981	-0.00437639701001142	0.00434449268866007	-0.109960865346213	-0.0228619178648887	-0.0139778399814109	-0.126363717149518	-0.0673109819787242	-0.0582570116541768	-0.167183186025003	0.00174739199165084	0.00178753959100448	0.0027078793718953
11	14.8022833995669	0.03	-1.10440879052593	-2.13211729159757	-0.076700289454285	0.0245997704434095	-8.89340242006342	-17.6367814428169	-0.150023397309948	7.84	6.56	9.42	-2.11723613846781	-1.06762297070729	-0.0180098029467673	-2.15849319517351	-1.08842697109369	-0.0183607470138618	-2.23050607756974	-1.12674464835527	-0.0190043302144446	-1.10440879052593	8.19602317768071	-0.191711099485895	-31.2144651085185	-0.00437639701001142	0.00434449268866007	-0.109960865346213	-0.0228619178648887	-0.0139778399814109	-0.126363717149518	-0.0673109819787242	-0.0582570116541768	-0.167183186025003	0.00174739199165084	0.00178753959100448	0.0027078793718953
11	14.8022833995669	0.03	-1.101170821832	-2.16741896062046	-0.0349226830435498	0.0238529071281447	-9.4180899724249	-18.8247461522118	-0.0114337926380284	8.33	7.05	9.49	-2.13430044799705	-1.06779839074012	-0.00129633348318921	-2.16850570385778	-1.08491140648128	-0.00131710910478219	-2.25470721058936	-1.12561877466527	-0.00136463798424181	-1.101170821832	8.50321395233057	0.0198788050448826	-31.6566641568057	-0.00437639701001142	0.00434449268866007	-0.109960865346213	-0.0228619178648887	-0.0139778399814109	-0.126363717149518	-0.0673109819787242	-0.0582570116541768	-0.167183186025003	0.00174739199165084	0.00178753959100448	0.0027078793718953
11	14.8022833995669	0.03	-1.09370521626822	-2.1122192328236	-0.0751911997128354	0.0328834209210041	-10.1881315800843	-18.8145580566651	-1.5617051035035	7.76	6.65	9.63	-2.27931034841669	-1.23425241621823	-0.189194484019765	-2.32502910035306	-1.2590092379837	-0.192989375614338	-2.40582489751143	-1.30559391188705	-0.199502018680782	-1.09370521626822	8.2195511611182	0.71543717939817	-30.3374286643697	-0.00437639701001142	0.00434449268866007	-0.109960865346213	-0.0228619178648887	-0.0139778399814109	-0.126363717149518	-0.0673109819787242	-0.0582570116541768	-0.167183186025003	0.00174739199165084	0.00178753959100448	0.0027078793718953
11	14.8022833995669	0.03	-1.091886895456	-2.10860907843152	-0.0751647124804711	0.0393879926253784	-11.0532660993751	-19.5757888353398	-2.53074336341047	8.29	6.73	9.68	-2.23065128568165	-1.25951410913473	-0.288376932587803	-2.26706139846751	-1.28007270162443	-0.293084004781363	-2.34585444542442	-1.32288413402004	-0.303024597492731	-1.091886895456	8.38893495206935	1.00514338347471	-30.3941053496751	-0.00437639701001142	0.00434449268866007	-0.109960865346213	-0.0228619178648887	-0.0139778399814109	-0.126363717149518	-0.0673109819787242	-0.0582570116541768	-0.167183186025003	0.00174739199165084	0.00178753959100448	0.0027078793718953
11	14.8022833995669	0.03	-1.08378128990053	-2.10514276519237	-0.0624198146086961	0.0268928701572118	-8.9221331680012	-17.3015908566609	-0.542675479341467	8.13	6.85	9.44	-2.00657078101827	-1.03475407941303	-0.0629373778078015	-2.04143041676769	-1.05273059468964	-0.0640307726115921	-3.94582138061533	-1.0918056465943	-0.066204794261013	-1.08378128990053	8.31284881418186	-1.01647323405532	-32.33755041856	-0.00437639701001142	0.00434449268866007	-0.109960865346213	-0.0228619178648887	-0.0139778399814109	-0.126363717149518	-0.0673109819787242	-0.0582570116541768	-0.167183186025003	0.00174739199165084	0.00178753959100448	0.0027078793718953
11	14.8022833995669	0.03	-1.08325147726895	-2.1085865563373	-0.0579163982005959	0.0273542707491691	-9.28014519659629	-17.9199713572848	-0.640319035907797	7.93	6.93	9.65	-2.12931470334167	-1.10269984378212	-0.0760849842225764	-2.1694536016437	-1.12348641742376	-0.0775192332038234	-2.24655007825377	-1.16105287172616	-0.0802307035341357	-1.08325147726895	8.32827725131126	-0.514322325486627	-31.8174873323898	-0.00437639701001142	0.00434449268866007	-0.109960865346213	-0.0228619178648887	-0.0139778399814109	-0.126363717149518	-0.0673109819787242	-0.0582570116541768	-0.167183186025003	0.00174739199165084	0.00178753959100448	0.0027078793718953
11	14.8022833995669	0.03	-1.07879885072563	-2.09668323838857	-0.0609144630626921	0.0278665499537384	-9.53410124341769	-18.3260786336195	-0.742123853215837	8.19	6.89	9.87	-2.11137219945564	-1.09843664400843	-0.0855010885612107	-2.14721551643325	-1.11708404915147	-0.0869525818696952	-2.22064285766591	-1.15473771073159	-0.0897628641105259	-1.07879885072563	8.54994800791263	2.35394456491972	-29.3624817640414	-0.00437639701001142	0.00434449268866007	-0.109960865346213	-0.0228619178648887	-0.0139778399814109	-0.126363717149518	-0.0673109819787242	-0.0582570116541768	-0.167183186025003	0.00174739199165084	0.00178753959100448	0.0027078793718953
11	14.8022833995669	0.03	-1.07692674090294	-2.05496111777219	-0.0988923640336903	0.0370915006030065	-10.3022337517637	-18.497671754037	-2.10679574949036	7.91	6.46	9.53	-2.20242282473573	-1.22663409008192	-0.250845355428104	-2.24421598387198	-1.24991068944921	-0.255605395026429	-2.32177811370293	-1.29092119918652	-0.263954997097729	-1.07692674090294	8.21061944110522	2.62503624913276	-28.4031911560367	-0.00437639701001142	0.00434449268866007	-0.109960865346213	-0.0228619178648887	-0.0139778399814109	-0.126363717149518	-0.0673109819787242	-0.0582570116541768	-0.167183186025003	0.00174739199165084	0.00178753959100448	0.0027078793718953
11	14.8022833995669	0.03	-1.06072627704234	-2.07918305911727	-0.0422694949674125	0.0302763292582141	-9.80048634577792	-18.4602388104641	-1.14073388109176	8.3	6.84	9.72	-2.09968817926467	-1.11471826245336	-0.129748345642061	-2.13373408573359	-1.13279313379735	-0.131852181861101	-2.21122829811243	-1.17131937053485	-0.136562065576634	-1.06072627704234	8.43438473405549	-1.00838278510402	-32.4764070599228	-0.00437639701001142	0.00434449268866007	-0.109960865346213	-0.0228619178648887	-0.0139778399814109	-0.126363717149518	-0.0673109819787242	-0.0582570116541768	-0.167183186025003	0.00174739199165084	0.00178753959100448	0.0027078793718953
11	14.8022833995669	0.03	-1.0397043696437	-2.03298098143434	-0.0464277578530621	0.0360951276839579	-9.98339758088654	-18.0382321445939	-1.92856301717914	7.91	6.78	9.84	-2.14707761487687	-1.18831653204782	-0.22955544921877	-2.18778083253292	-1.21084403925719	-0.233907245981468	-2.26094633689554	-1.25182421190508	-0.242228887123153	-1.0397043696437	8.26081295705004	-0.645013911407392	-31.8193954890812	-0.00437639701001142	0.00434449268866007	-0.109960865346213	-0.0228619178648887	-0.0139778399814109	-0.126363717149518	-0.0673109819787242	-0.0582570116541768	-0.167183186025003	0.00174739199165084	0.00178753959100448	0.0027078793718953
11	14.8022833995669	0.03	-1.00492953889222	-1.96385725594651	-0.046001821837921	0.0291450176585026	-9.24720527336547	-17.5800056988368	-0.914404847894168	8.08	7.07	9.52	-2.05038531894796	-1.07851693899401	-0.106648559040064	-2.08670327143649	-1.09762043460846	-0.108537597780438	-2.16378477244711	-1.13733535116433	-0.112510790139401	-1.00492953889222	8.41186680816835	2.10175565279372	-29.3258777119876	-0.00437639701001142	0.00434449268866007	-0.109960865346213	-0.0228619178648887	-0.0139778399814109	-0.126363717149518	-0.0673109819787242	-0.0582570116541768	-0.167183186025003	0.00174739199165084	0.00178753959100448	0.0027078793718953
11	14.8022833995669	0.04	-1.84056214200784	-3.28171681136102	-0.399407472654664	0.0362684519729493	-14.7969250835996	-26.7057926289049	-2.88805753829435	8.49	7.2	9.63	-2.97419250421859	-1.64791602633405	-0.321639548449505	-3.01876819936786	-1.67261415946338	-0.326460119558905	-3.12665720652724	-1.73433054988467	-0.338947866114964	-1.84056214200784	8.46362462129331	-0.0618437508987675	-31.7428471213786	-0.00437639701001142	0.00434449268866007	-0.109960865346213	-0.0228619178648887	-0.0139778399814109	-0.126363717149518	-0.0673109819787242	-0.0582570116541768	-0.167183186025003	0.00174739199165084	0.00178753959100448	0.0027078793718953
11	14.8022833995669	0.04	-1.83891031154406	-3.17356627926392	-0.504254343824192	0.0438053606148319	-15.0784424368305	-26.077398476887	-4.07948639677412	8.26	6.95	9.43	-2.97994405904854	-1.72305972158855	-0.466175384128562	-3.02908392968216	-1.75147331933907	-0.473862708995986	-3.14071405975255	-1.81701147396191	-0.490916130048866	-1.83891031154406	8.32743763496071	1.7217679446545	-29.696374304919	-0.00437639701001142	0.00434449268866007	-0.109960865346213	-0.0228619178648887	-0.0139778399814109	-0.126363717149518	-0.0673109819787242	-0.0582570116541768	-0.167183186025003	0.00174739199165084	0.00178753959100448	0.0027078793718953
11	14.8022833995669	0.04	-1.79770326338467	-3.09938045674818	-0.496026070021168	0.0492700124450861	-15.159882085364	-25.5571334857632	-4.76263068496475	8.34	7.01	9.74	-2.89304798327428	-1.71608706892617	-0.539126154578052	-2.93914651345607	-1.74343161765084	-0.547716721845614	-3.04613416945023	-1.80517969077939	-0.568264590410438	-1.79770326338467	8.3626685547163	0.14321436061848	-31.3201243589219	-0.00437639701001142	0.00434449268866007	-0.109960865346213	-0.0228619178648887	-0.0139778399814109	-0.126363717149518	-0.0673109819787242	-0.0582570116541768	-0.167183186025003	0.00174739199165084	0.00178753959100448	0.0027078793718953
11	14.8022833995669	0.04	-1.78818093636512	-3.0825791822172	-0.493782690513046	0.0455874644970582	-15.5266856832095	-26.618678286492	-4.4346930799271	8.08	7.01	9.46	-3.10674172378759	-1.81216368915812	-0.517585654528654	-3.16190148653933	-1.84433840081694	-0.526775315094546	-3.28093930611236	-1.91356834715229	-0.546676024505483	-1.78818093636512	8.32896478527033	-0.586026472507424	-32.0469667552639	-0.00437639701001142	0.00434449268866007	-0.109960865346213	-0.0228619178648887	-0.0139778399814109	-0.126363717149518	-0.0673109819787242	-0.0582570116541768	-0.167183186025003	0.00174739199165084	0.00178753959100448	0.0027078793718953
11	14.8022833995669	0.04	-1.70151195164086	-2.94702228835038	-0.456001614931341	0.0414457328144896	-13.4226968325632	-23.5011453978101	-3.34424826731632	7.92	6.66	9.42	-2.79318561118585	-1.59533005823278	-0.397474505279713	-2.84588185976327	-1.62542756015854	-0.404973260553809	-2.94283687757351	-1.68355735197216	-0.419288773012349	-1.70151195164086	8.11594193611696	0.963810514015784	-30.0641806478263	-0.00437639701001142	0.00434449268866007	-0.109960865346213	-0.0228619178648887	-0.0139778399814109	-0.126363717149518	-0.0673109819787242	-0.0582570116541768	-0.167183186025003	0.00174739199165084	0.00178753959100448	0.0027078793718953
11	14.8022833995669	0.04	-1.70113417089314	-3.00531830509692	-0.396950036689354	0.0476012441331679	-15.3600809512383	-26.0871042490752	-4.63305765340138	7.62	6.74	9.1	-3.21747570982912	-1.89444895415596	-0.57142219848281	-3.2856809912343	-1.93460820808016	-0.58353542492602	-3.404900335828	-2.00672009530334	-0.604571649420562	-1.70113417089314	8.05666858823142	1.09172602720872	-29.8138742658936	-0.00437639701001142	0.00434449268866007	-0.109960865346213	-0.0228619178648887	-0.0139778399814109	-0.126363717149518	-0.0673109819787242	-0.0582570116541768	-0.167183186025003	0.00174739199165084	0.00178753959100448	0.0027078793718953
11	14.8022833995669	0.04	-1.69407386563439	-2.95788779917853	-0.430259932090241	0.046556738604464	-13.9182568742658	-23.7521721242511	-4.08434162428039	8.13	6.85	9.49	-2.75512226002832	-1.61444179229106	-0.473761324553802	-2.80301264984191	-1.64250452035431	-0.481996390866705	-2.89943777233479	-1.700186868759	-0.498797628523157	-1.69407386563439	8.17159709311162	-2.75598150604765	-33.809720403004	-0.00437639701001142	0.00434449268866007	-0.109960865346213	-0.0228619178648887	-0.0139778399814109	-0.126363717149518	-0.0673109819787242	-0.0582570116541768	-0.167183186025003	0.00174739199165084	0.00178753959100448	0.0027078793718953
11	14.8022833995669	0.04	-1.68079764147155	-2.95405163741248	-0.407543645530618	0.0432560329126364	-14.5543042580092	-25.2411965862115	-3.8674119298069	7.9	6.92	9.3	-3.00993284919199	-1.73555474415375	-0.461176639115505	-3.06733392161737	-1.76865272625462	-0.469971530891869	-3.18245837894603	-1.83284835418202	-0.497385901049065	-1.68079764147155	8.19003651089729	0.771921168689595	-30.4139850344268	-0.00437639701001142	0.00434449268866007	-0.109960865346213	-0.0228619178648887	-0.0139778399814109	-0.126363717149518	-0.0673109819787242	-0.0582570116541768	-0.167183186025003	0.00174739199165084	0.00178753959100448	0.0027078793718953
11	14.8022833995669	0.04	-1.65952724682221	-2.88479094761147	-0.434263546032951	0.0444988186067803	-13.819458094297	-23.8175666636974	-3.8213495248965	7.99	6.79	9.36	-2.80926412192144	-1.62999471595385	-0.450725309986253	-2.86094486199838	-1.65998097911246	-0.459017096226546	-2.95979635300509	-1.72072350058543	-0.476052740242555	-1.65952724682221	8.1990742363317	0.372799675713807	-30.8103402623665	-0.00437639701001142	0.00434449268866007	-0.109960865346213	-0.0228619178648887	-0.0139778399814109	-0.126363717149518	-0.0673109819787242	-0.0582570116541768	-0.167183186025003	0.00174739199165084	0.00178753959100448	0.0027078793718953
11	14.8022833995669	0.04	-1.65311402652975	-2.85274586286482	-0.45348219019469	0.051181449809572	-14.3129182153188	-23.93455465481	-4.69128177582763	7.71	6.53	9.29	-2.91919445685211	-1.74568493619912	-0.572175415546125	-2.97899334094572	-1.78144480513101	-0.583896269316296	-3.08592486843484	-1.84270711715817	-0.603925216061242	-1.65311402652975	8.07360019423771	0.203755750520163	-30.6575081332956	-0.00437639701001142	0.00434449268866007	-0.109960865346213	-0.0228619178648887	-0.0139778399814109	-0.126363717149518	-0.0673109819787242	-0.0582570116541768	-0.167183186025003	0.00174739199165084	0.00178753959100448	0.0027078793718953
11	14.8022833995669	0.04	-1.64395341990881	-2.84835251178623	-0.439554328031391	0.0413171485720549	-12.8179881505325	-22.4580015120972	-3.17797478896772	7.56	6.73	9.01	-2.79004494386048	-1.592428560956	-0.394812178051523	-2.85049538751088	-1.62693087720119	-0.403366366891495	-2.96027424416666	-1.68805372299206	-0.419059614588458	-1.64395341990881	7.95425859788442	0.930290773940568	-29.7434345498025	-0.00437639701001142	0.00434449268866007	-0.109960865346213	-0.0228619178648887	-0.0139778399814109	-0.126363717149518	-0.0673109819787242	-0.0582570116541768	-0.167183186025003	0.00174739199165084	0.00178753959100448	0.0027078793718953
11	14.8022833995669	0.04	-1.64214044000497	-2.86889563257566	-0.415385247434285	0.0350443341507431	-13.2111985529117	-24.0348165248999	-2.38758058092342	8.43	7.27	9.87	-2.6939030044913	-1.48075552970205	-0.267608054912807	-2.73527311163828	-1.5034954037139	-0.271717695789514	-2.83714220528051	-1.55879783937979	-0.281007902856502	-1.64214044000497	8.68569181728728	0.0132549248323049	-32.0164784016897	-0.00437639701001142	0.00434449268866007	-0.109960865346213	-0.0228619178648887	-0.0139778399814109	-0.126363717149518	-0.0673109819787242	-0.0582570116541768	-0.167183186025003	0.00174739199165084	0.00178753959100448	0.0027078793718953
11	14.8022833995669	0.04	-1.63857962735026	-2.87997789465002	-0.397181360050501	0.0427538559439598	-14.0685783898455	-24.462031099712	-3.675125679979	7.8	6.85	9.35	-2.94993583072015	-1.69656408784424	-0.443192344968339	-3.0082564093203	-1.73010535955765	-0.451954309795011	-3.11594213875064	-1.79146414761284	-0.468587538323867	-1.63857962735026	8.15499187987267	1.53770785561984	-29.5241301077215	-0.00437639701001142	0.00434449268866007	-0.109960865346213	-0.0228619178648887	-0.0139778399814109	-0.126363717149518	-0.0673109819787242	-0.0582570116541768	-0.167183186025003	0.00174739199165084	0.00178753959100448	0.0027078793718953
11	14.8022833995669	0.04	-1.63441458661136	-2.89517105162257	-0.373658121600157	0.0396938763535658	-13.6495601916103	-24.1316339759333	-3.16748640728727	7.77	6.76	9.5	-2.92052593515176	-1.65193515626706	-0.38334437738236	-2.97892194734321	-1.68496565408383	-0.391009360824454	-3.08174922849944	-1.74384752033275	-0.404597679878547	-1.63441458661136	8.13167275920185	0.135245108754698	-30.9031418079029	-0.00437639701001142	0.00434449268866007	-0.109960865346213	-0.0228619178648887	-0.0139778399814109	-0.126363717149518	-0.0673109819787242	-0.0582570116541768	-0.167183186025003	0.00174739199165084	0.00178753959100448	0.0027078793718953
11	14.8022833995669	0.04	-1.63422616095847	-2.81338197804949	-0.45507034386744	0.0483361766609187	-14.1969738129196	-24.0322571421214	-4.36169048371772	8.01	6.66	9.08	-2.82694274301291	-1.67000676864572	-0.513070794278538	-2.87848190521745	-1.70045335266114	-0.522424800104828	-2.98385864345491	-1.76442487235756	-0.54063222307674	-1.63422616095847	8.11624508324927	-0.471906258031491	-31.4463336462028	-0.00437639701001142	0.00434449268866007	-0.109960865346213	-0.0228619178648887	-0.0139778399814109	-0.126363717149518	-0.0673109819787242	-0.0582570116541768	-0.167183186025003	0.00174739199165084	0.00178753959100448	0.0027078793718953
11	14.8022833995669	0.04	-1.62902804006683	-2.81294628200255	-0.44510979813111	0.0471504360526467	-13.8288603614355	-23.5348800038898	-4.12284071898124	8.14	6.72	9.49	-2.72592449678015	-1.60172600053872	-0.477527504297288	-2.77306756074807	-1.62942679393621	-0.485786027124359	-2.87206361430397	-1.68859182965215	-0.503319847312891	-1.62902804006683	8.24181870543276	-0.716594669327401	-31.8855919832582	-0.00437639701001142	0.00434449268866007	-0.109960865346213	-0.0228619178648887	-0.0139778399814109	-0.126363717149518	-0.0673109819787242	-0.0582570116541768	-0.167183186025003	0.00174739199165084	0.00178753959100448	0.0027078793718953
11	14.8022833995669	0.04	-1.62351824648433	-2.85776520910426	-0.389271283864397	0.0408204249498408	-13.1405832692569	-23.0857325060358	-3.19543403247803	7.57	6.33	9.07	-2.86508757518123	-1.63083072393475	-0.39657387268827	-2.92697350556694	-1.66605668963526	-0.405139873703587	-3.02833464433414	-1.72538780657618	-0.418805614855216	-1.62351824648433	7.90442601289551	-2.19106367915383	-32.7642014744308	-0.00437639701001142	0.00434449268866007	-0.109960865346213	-0.0228619178648887	-0.0139778399814109	-0.126363717149518	-0.0673109819787242	-0.0582570116541768	-0.167183186025003	0.00174739199165084	0.00178753959100448	0.0027078793718953
11	14.8022833995669	0.04	-1.61783704600854	-2.83384807609818	-0.401826015918907	0.0552021761051629	-15.2511625645182	-25.1021497674585	-5.40017536157796	7.96	6.95	9.3	-2.97234591702274	-1.80589037984556	-0.639434842668384	-3.02773798747999	-1.83954460783618	-0.651351228192377	-3.14456553032511	-1.90694432551789	-0.676028941491611	-1.61783704600854	8.17908815160514	0.577547808930455	-30.5564955851314	-0.00437639701001142	0.00434449268866007	-0.109960865346213	-0.0228619178648887	-0.0139778399814109	-0.126363717149518	-0.0673109819787242	-0.0582570116541768	-0.167183186025003	0.00174739199165084	0.00178753959100448	0.0027078793718953
11	14.8022833995669	0.04	-1.61770725776267	-2.81656614480234	-0.418848370723008	0.0406007839643179	-13.4824738044784	-23.7151095946637	-3.24983801429318	7.66	6.67	9.13	-2.9085507317411	-1.65356431911746	-0.398577906493815	-2.9691611572519	-1.6880224552254	-0.406883753198898	-3.08253125716096	-1.74929030405687	-0.421721855784966	-1.61770725776267	8.02694133919229	0.29171086413513	-30.5353879561091	-0.00437639701001142	0.00434449268866007	-0.109960865346213	-0.0228619178648887	-0.0139778399814109	-0.126363717149518	-0.0673109819787242	-0.0582570116541768	-0.167183186025003	0.00174739199165084	0.00178753959100448	0.0027078793718953
11	14.8022833995669	0.04	-1.61641802355074	-2.80607716995317	-0.4267588771483	0.0348185418611423	-12.1080326114938	-22.0611296619796	-2.15493556100799	8.22	7.09	9.3	-2.53132969441922	-1.38929524281307	-0.247260791206917	-2.5736862189426	-1.4125422019714	-0.251398185000194	-2.67114456035654	-1.46792622137505	-0.260668062032293	-1.61641802355074	8.37139371761322	2.07517342214566	-29.3964055001548	-0.00437639701001142	0.00434449268866007	-0.109960865346213	-0.0228619178648887	-0.0139778399814109	-0.126363717149518	-0.0673109819787242	-0.0582570116541768	-0.167183186025003	0.00174739199165084	0.00178753959100448	0.0027078793718953
11	14.8022833995669	0.04	-1.61554900919231	-2.80499470420442	-0.426103314180192	0.0428319937984613	-13.3211395562524	-23.1530243502583	-3.48925476224659	8.11	7.01	9.42	-2.69115954453012	-1.54836410649854	-0.405568668466949	-2.73827174418467	-1.57547020619878	-0.412668668212887	-2.83095926261164	-1.63801779014154	-0.428880423703261	-1.61554900919231	8.30706529150322	-2.15582857626653	-33.5283879732066	-0.00437639701001142	0.00434449268866007	-0.109960865346213	-0.0228619178648887	-0.0139778399814109	-0.126363717149518	-0.0673109819787242	-0.0582570116541768	-0.167183186025003	0.00174739199165084	0.00178753959100448	0.0027078793718953
11	14.8022833995669	0.04	-1.61516729254562	-2.78756856368068	-0.442766021410556	0.0498616538890766	-14.8375542996889	-24.9500387291034	-4.72506987027436	8	6.61	9.28	-2.93928007774256	-1.7479623269934	-0.556644576244237	-2.99313502694357	-1.77998936076889	-0.566843694594221	-3.10072871475622	-1.84465730244246	-0.58706100954777	-1.61516729254562	8.21354854590631	-0.110696863964103	-31.2776285625259	-0.00437639701001142	0.00434449268866007	-0.109960865346213	-0.0228619178648887	-0.0139778399814109	-0.126363717149518	-0.0673109819787242	-0.0582570116541768	-0.167183186025003	0.00174739199165084	0.00178753959100448	0.0027078793718953
11	14.8022833995669	0.04	-1.6144219214982	-2.84828824469675	-0.38055559829965	0.0449110826925251	-13.685582937183	-23.5391596669755	-3.83200620739046	7.84	6.49	9.57	-2.82453340789282	-1.64217358476026	-0.4598137616277	-2.8794942406527	-1.67412761564638	-0.468760990640071	-2.97512097705285	-1.72868078940015	-0.484237924216574	-1.6144219214982	8.07704828477266	1.48691019407134	-29.4153393409195	-0.00437639701001142	0.00434449268866007	-0.109960865346213	-0.0228619178648887	-0.0139778399814109	-0.126363717149518	-0.0673109819787242	-0.0582570116541768	-0.167183186025003	0.00174739199165084	0.00178753959100448	0.0027078793718953
11	14.8022833995669	0.04	-1.61250049199018	-2.91877843893817	-0.306222545042183	0.0408967146530844	-13.9168745014897	-24.4392949505511	-3.39445405242832	7.92	6.62	9.04	-2.90738844333667	-1.65560259307258	-0.403816742808486	-2.96240616905066	-1.68693225236382	-0.411458335676984	-3.06712002429777	-1.74701550893084	-0.426164079029523	-1.61250049199018	8.0018218927811	-0.249010330246165	-31.0715510283081	-0.00437639701001142	0.00434449268866007	-0.109960865346213	-0.0228619178648887	-0.0139778399814109	-0.126363717149518	-0.0673109819787242	-0.0582570116541768	-0.167183186025003	0.00174739199165084	0.00178753959100448	0.0027078793718953
11	14.8022833995669	0.04	-1.6118276947608	-2.87128216413414	-0.352373225387461	0.0478842292609874	-14.3702446401358	-24.3748106004495	-4.36567867982214	7.95	6.73	9.34	-2.88798462474123	-1.70262022769182	-0.517255830642409	-2.94191304141709	-1.73441389178999	-0.526914742162896	-3.04692261160449	-1.79771275666889	-0.545987789049697	-1.6118276947608	8.1198070355043	0.19006822967202	-30.7726585779761	-0.00437639701001142	0.00434449268866007	-0.109960865346213	-0.0228619178648887	-0.0139778399814109	-0.126363717149518	-0.0673109819787242	-0.0582570116541768	-0.167183186025003	0.00174739199165084	0.00178753959100448	0.0027078793718953
11	14.8022833995669	0.04	-1.61036498562173	-2.88265737994426	-0.338072591299193	0.0358465162201375	-12.82803806422	-23.215161952499	-2.440914175941	7.78	6.7	9.31	-2.80570576988442	-1.55035319101897	-0.295000612153521	-2.86156046050503	-1.58121690408772	-0.300873347670404	-2.96417891634896	-1.63790877975503	-0.311789289124798	-1.61036498562173	8.11849076087273	2.76668696198308	-28.2142971285979	-0.00437639701001142	0.00434449268866007	-0.109960865346213	-0.0228619178648887	-0.0139778399814109	-0.126363717149518	-0.0673109819787242	-0.0582570116541768	-0.167183186025003	0.00174739199165084	0.00178753959100448	0.0027078793718953
11	14.8022833995669	0.04	-1.60709479824529	-2.8602164970611	-0.353973099429475	0.03926704134856	-13.0326379469947	-23.097435576506	-2.96784031748346	7.9	6.75	9.09	-2.75424857846616	-1.55407401918184	-0.353899459897526	-2.80677066482338	-1.58370940157948	-0.360648138335572	-2.90793629493974	-1.64311033884216	-0.373639050842763	-1.60709479824529	8.04677184622785	-0.743506617843212	-31.6216827999819	-0.00437639701001142	0.00434449268866007	-0.109960865346213	-0.0228619178648887	-0.0139778399814109	-0.126363717149518	-0.0673109819787242	-0.0582570116541768	-0.167183186025003	0.00174739199165084	0.00178753959100448	0.0027078793718953
11	14.8022833995669	0.04	-1.60445951139049	-2.86978472487953	-0.339134297901442	0.0344096233526906	-12.2155927525822	-22.3187360342194	-2.11244947094504	7.8	6.77	9.18	-2.69387623307254	-1.47442466896963	-0.254973104866713	-2.74728551000491	-1.5036568788589	-0.260028247712901	-4.24079562934777	-1.56303103930944	-0.269254901019033	-1.60445951139049	8.07134403547489	-2.87372784994106	-33.7684923409727	-0.00437639701001142	0.00434449268866007	-0.109960865346213	-0.0228619178648887	-0.0139778399814109	-0.126363717149518	-0.0673109819787242	-0.0582570116541768	-0.167183186025003	0.00174739199165084	0.00178753959100448	0.0027078793718953
11	14.8022833995669	0.04	-1.60413952514469	-2.7592539215991	-0.449025128690285	0.0451972806379339	-13.3242288619048	-22.8857770040722	-3.76268071973746	8.1	6.77	9.41	-2.66430088087542	-1.55117104774035	-0.438041214605284	-2.7111967442455	-1.57847408473614	-0.445751425226782	-2.80977576832516	-1.63618445256379	-0.461603775466829	-1.60413952514469	8.17138666385528	-1.29069734901665	-32.3623596847353	-0.00437639701001142	0.00434449268866007	-0.109960865346213	-0.0228619178648887	-0.0139778399814109	-0.126363717149518	-0.0673109819787242	-0.0582570116541768	-0.167183186025003	0.00174739199165084	0.00178753959100448	0.0027078793718953
11	14.8022833995669	0.04	-1.60320022768742	-2.78611484522582	-0.420285610149018	0.0389195893651361	-13.3590128737287	-23.7236849892288	-2.99434075822867	8.29	7.19	9.76	-2.70120173902101	-1.52107013823965	-0.340938537458286	-2.74516865421745	-1.54582828969858	-0.346487925179716	-2.84745230034515	-1.60436456967643	-0.360176256748494	-1.60320022768742	8.45500323513276	0.224758650333595	-31.3893836747702	-0.00437639701001142	0.00434449268866007	-0.109960865346213	-0.0228619178648887	-0.0139778399814109	-0.126363717149518	-0.0673109819787242	-0.0582570116541768	-0.167183186025003	0.00174739199165084	0.00178753959100448	0.0027078793718953
11	14.8022833995669	0.04	-1.60279870279704	-2.75886346805572	-0.446733937538369	0.0536905603275233	-14.8977664937054	-24.6628113457651	-5.13272164164572	7.94	6.91	9.39	-2.92646564006686	-1.76775474402899	-0.609043847991117	-2.98138122998852	-1.80092694098769	-0.620472651986857	-3.09034222869119	-1.8647341945332	-0.642433591990521	-1.60279870279704	8.3240760359234	0.289893303231718	-31.0590344145146	-0.00437639701001142	0.00434449268866007	-0.109960865346213	-0.0228619178648887	-0.0139778399814109	-0.126363717149518	-0.0673109819787242	-0.0582570116541768	-0.167183186025003	0.00174739199165084	0.00178753959100448	0.0027078793718953
11	14.8022833995669	0.04	-1.59768593133244	-2.76128848024756	-0.434083382417313	0.0436430906249388	-13.0895005960121	-22.6561705160338	-3.52283067599038	7.65	6.47	8.87	-2.78247615094633	-1.6075630791367	-0.432650007327068	-2.8407024029447	-1.6412030342958	-0.441703665646891	-2.94812691980326	-1.69690634753837	-0.457260069441302	-1.59768593133244	7.89470953225015	-0.797291401605278	-31.3080608245461	-0.00437639701001142	0.00434449268866007	-0.109960865346213	-0.0228619178648887	-0.0139778399814109	-0.126363717149518	-0.0673109819787242	-0.0582570116541768	-0.167183186025003	0.00174739199165084	0.00178753959100448	0.0027078793718953
11	14.8022833995669	0.04	-1.59660277239118	-2.78910612110912	-0.404099423673244	0.0368145164990761	-12.4197978987831	-22.3382843434585	-2.50131145410776	7.99	7	9.54	-2.63343709584184	-1.46415705014032	-0.294877004438812	-2.68180079371234	-1.49104664219466	-0.300292490676989	-2.77936757290758	-1.54464691421868	-0.311780762418603	-1.59660277239118	8.33605000145293	1.0801459686443	-30.3233117720626	-0.00437639701001142	0.00434449268866007	-0.109960865346213	-0.0228619178648887	-0.0139778399814109	-0.126363717149518	-0.0673109819787242	-0.0582570116541768	-0.167183186025003	0.00174739199165084	0.00178753959100448	0.0027078793718953
11	14.8022833995669	0.04	-1.59641241465219	-2.76949723745799	-0.423327591846386	0.0419617875758823	-13.5656977250399	-23.6859659414598	-3.44542950861999	7.9	6.81	9.35	-2.82470833461265	-1.61779931303889	-0.410890291465118	-2.8785914404333	-1.64865986260886	-0.418728284784428	-2.97860339798616	-1.7072008706208	-0.433699138205641	-1.59641241465219	8.2103992975233	3.42766495685669	-27.7119056462063	-0.00437639701001142	0.00434449268866007	-0.109960865346213	-0.0228619178648887	-0.0139778399814109	-0.126363717149518	-0.0673109819787242	-0.0582570116541768	-0.167183186025003	0.00174739199165084	0.00178753959100448	0.0027078793718953
11	14.8022833995669	0.04	-1.59510891799361	-2.83865009045966	-0.351567745527555	0.0373512694475603	-12.3228867060539	-22.090290789845	-2.55548262226284	7.75	6.45	9.12	-2.68180836325009	-1.49602469890848	-0.31024103456688	-2.73595777843883	-1.52623150401205	-0.31650522958527	-2.82865152579705	-1.58143333896121	-0.327015259526359	-1.59510891799361	7.94447981953379	0.0610563660406876	-30.5711326409274	-0.00437639701001142	0.00434449268866007	-0.109960865346213	-0.0228619178648887	-0.0139778399814109	-0.126363717149518	-0.0673109819787242	-0.0582570116541768	-0.167183186025003	0.00174739199165084	0.00178753959100448	0.0027078793718953
11	14.8022833995669	0.04	-1.59311752341141	-2.81491039058811	-0.371324656234708	0.0357843270127645	-11.8754096299929	-21.4998331755714	-2.25098608441445	7.94	6.69	9.38	-2.55153376770177	-1.40933692037415	-0.267140073046524	-2.59943738044036	-1.4357964291239	-0.272155477807445	-2.69270144263663	-1.48606319831825	-0.281803940025928	-1.59311752341141	8.07633665731797	-0.294016583364879	-31.2563168737512	-0.00437639701001142	0.00434449268866007	-0.109960865346213	-0.0228619178648887	-0.0139778399814109	-0.126363717149518	-0.0673109819787242	-0.0582570116541768	-0.167183186025003	0.00174739199165084	0.00178753959100448	0.0027078793718953
11	14.8022833995669	0.04	-1.59183126339786	-2.76466536012744	-0.418997166668284	0.045255784191619	-13.5014135057109	-23.1835493276872	-3.81927768373453	8.04	6.81	9.49	-2.71699942849413	-1.58230011549913	-0.447600802504139	-2.76591928537973	-1.6107895934094	-0.455659901439069	-2.86494564468007	-1.67043210358681	-0.472561769513439	-1.59183126339786	8.27471614464107	-0.181191932833796	-31.438292219271	-0.00437639701001142	0.00434449268866007	-0.109960865346213	-0.0228619178648887	-0.0139778399814109	-0.126363717149518	-0.0673109819787242	-0.0582570116541768	-0.167183186025003	0.00174739199165084	0.00178753959100448	0.0027078793718953
11	14.8022833995669	0.04	-1.58684102314913	-2.75901073677118	-0.414671309527081	0.0477148980090795	-13.299562194882	-22.5759586531733	-4.02316573659065	7.77	6.46	9.18	-2.7328470075019	-1.60992803467328	-0.487009061844668	-2.78752793237894	-1.64214072483843	-0.496753517297924	-2.8819765498548	-1.69763336933241	-0.514726337374281	-1.58684102314913	7.92522974392574	-1.11553296210827	-31.7074119648943	-0.00437639701001142	0.00434449268866007	-0.109960865346213	-0.0228619178648887	-0.0139778399814109	-0.126363717149518	-0.0673109819787242	-0.0582570116541768	-0.167183186025003	0.00174739199165084	0.00178753959100448	0.0027078793718953
11	14.8022833995669	0.04	-1.58664062383184	-2.83075073398266	-0.342530513681029	0.03434437945074	-11.644685928087	-21.2851189248214	-2.00425293135253	7.9	6.77	9.5	-2.53650996757149	-1.38767662187633	-0.238843276181165	-2.58477899633072	-1.4140836944391	-0.243388392547483	-2.67780456828454	-1.4624980020012	-0.252079085779171	-1.58664062383184	8.07682233888357	-0.567226133435201	-31.4507502314308	-0.00437639701001142	0.00434449268866007	-0.109960865346213	-0.0228619178648887	-0.0139778399814109	-0.126363717149518	-0.0673109819787242	-0.0582570116541768	-0.167183186025003	0.00174739199165084	0.00178753959100448	0.0027078793718953
11	14.8022833995669	0.04	-1.58570274574011	-2.79336641842393	-0.37803907305629	0.0370115868216595	-12.2210530624981	-21.9538075774181	-2.4882985475781	8.03	6.48	9.1	-2.577599234356	-1.43487533567168	-0.292151436987351	-2.62429675609953	-1.46087050252837	-0.297444248957218	-2.71445080740125	-1.51518204926106	-0.307670492341913	-1.58570274574011	7.99427492331855	-0.195356023468351	-30.9508859045486	-0.00437639701001142	0.00434449268866007	-0.109960865346213	-0.0228619178648887	-0.0139778399814109	-0.126363717149518	-0.0673109819787242	-0.0582570116541768	-0.167183186025003	0.00174739199165084	0.00178753959100448	0.0027078793718953
11	14.8022833995669	0.04	-1.58362664258963	-2.74370730397475	-0.423545981204517	0.0462835094146722	-13.3759864082934	-22.8559743635434	-3.8959984530434	7.78	7.01	9.19	-2.76309196430251	-1.61704244026135	-0.47099291622019	-2.81814840492155	-1.64926308374369	-0.480377762565835	-2.92382682841309	-1.71446368286509	-0.498663283059168	-1.58362664258963	8.10728813908297	-1.49461219830706	-32.5155518607971	-0.00437639701001142	0.00434449268866007	-0.109960865346213	-0.0228619178648887	-0.0139778399814109	-0.126363717149518	-0.0673109819787242	-0.0582570116541768	-0.167183186025003	0.00174739199165084	0.00178753959100448	0.0027078793718953
11	14.8022833995669	0.04	-1.58274388429406	-2.79450458647115	-0.370983182116975	0.0433440970326772	-13.1809926172306	-22.8492115478985	-3.5127736865628	8.35	6.81	9.91	-2.58348683032218	-1.49033242419786	-0.397178018073536	-2.624475644719	-1.51397758406786	-0.403479523416717	-2.71523773663851	-1.56558509170498	-0.416992378933293	-1.58274388429406	8.35890367704922	0.172299814578872	-31.1932697807985	-0.00437639701001142	0.00434449268866007	-0.109960865346213	-0.0228619178648887	-0.0139778399814109	-0.126363717149518	-0.0673109819787242	-0.0582570116541768	-0.167183186025003	0.00174739199165084	0.00178753959100448	0.0027078793718953
11	14.8022833995669	0.04	-1.58202205504442	-2.72815226999127	-0.435891840097569	0.0460445594146283	-13.3664255874691	-22.8653762126989	-3.86747496223926	7.54	6.49	9.23	-2.84820124247939	-1.66497457166676	-0.481747900854138	-2.91040192072372	-1.70133525646412	-0.492268592204523	-3.0110053791049	-1.7618380470453	-0.509681248688237	-1.58202205504442	8.05507403011936	-1.04227789517127	-31.8893647128487	-0.00437639701001142	0.00434449268866007	-0.109960865346213	-0.0228619178648887	-0.0139778399814109	-0.126363717149518	-0.0673109819787242	-0.0582570116541768	-0.167183186025003	0.00174739199165084	0.00178753959100448	0.0027078793718953
11	14.8022833995669	0.04	-1.58062733683532	-2.87305109365317	-0.288203580017469	0.0354073948317878	-12.7841781257224	-23.2021517088862	-2.36620454255862	8.35	6.91	9.47	-2.62543401464206	-1.44659066631566	-0.26774731798925	-2.66720789245603	-1.46960769946312	-0.27200750647021	-2.76939029901346	-1.52383163467656	-0.281973894105209	-1.58062733683532	8.34764155419775	-0.64996347837332	-32.0205085998047	-0.00437639701001142	0.00434449268866007	-0.109960865346213	-0.0228619178648887	-0.0139778399814109	-0.126363717149518	-0.0673109819787242	-0.0582570116541768	-0.167183186025003	0.00174739199165084	0.00178753959100448	0.0027078793718953
11	14.8022833995669	0.04	-1.57771309792751	-2.72668058203126	-0.42874561382377	0.0485894531781661	-13.5646518566405	-22.9361082424736	-4.19319547080733	7.97	6.77	9.49	-2.71024123666968	-1.60286472466395	-0.495488212658213	-2.76040367303494	-1.63253130882819	-0.504658944621448	-2.86150690113649	-1.69063870791183	-0.522340640666784	-1.57771309792751	8.19913585596153	-0.186916561872662	-31.2861257506458	-0.00437639701001142	0.00434449268866007	-0.109960865346213	-0.0228619178648887	-0.0139778399814109	-0.126363717149518	-0.0673109819787242	-0.0582570116541768	-0.167183186025003	0.00174739199165084	0.00178753959100448	0.0027078793718953
11	14.8022833995669	0.04	-1.57566640589968	-2.71230076903602	-0.439032042763334	0.0436284959608612	-12.938182341169	-22.3959125678511	-3.48045211448677	7.8	6.56	9.12	-2.70025356690086	-1.55994415990468	-0.419634752908497	-2.75360503682809	-1.59076545571018	-0.427925874592272	-2.85494719367641	-1.64595493813795	-0.443207520265372	-1.57566640589968	8.09056658966669	-1.48065650522322	-32.3970233573892	-0.00437639701001142	0.00434449268866007	-0.109960865346213	-0.0228619178648887	-0.0139778399814109	-0.126363717149518	-0.0673109819787242	-0.0582570116541768	-0.167183186025003	0.00174739199165084	0.00178753959100448	0.0027078793718953
11	14.8022833995669	0.04	-1.57540200374603	-2.73017997319295	-0.420624034299105	0.0506270353343384	-14.3673232667322	-24.081108719035	-4.65353781442945	8.15	6.89	9.72	-2.78558703246126	-1.66194297156065	-0.538298910660051	-2.83354576709649	-1.69055621574335	-0.547566664390211	-2.93657181538141	-1.75269184296059	-0.567154326650779	-1.57540200374603	8.39934550808976	-0.310216028048164	-31.7441931961993	-0.00437639701001142	0.00434449268866007	-0.109960865346213	-0.0228619178648887	-0.0139778399814109	-0.126363717149518	-0.0673109819787242	-0.0582570116541768	-0.167183186025003	0.00174739199165084	0.00178753959100448	0.0027078793718953
11	14.8022833995669	0.04	-1.57501182827188	-2.7277286255418	-0.422295031001961	0.0443343388048087	-12.7964808019405	-22.0724411548774	-3.52052044900366	7.69	6.81	8.97	-2.69870718990867	-1.56457342001314	-0.430439650117598	-2.75441130567883	-1.59686783833507	-0.43932437099131	-2.86130337670963	-1.66023566425079	-0.45581933483652	-1.57501182827188	7.98357611252659	0.770612918970179	-30.0118563468602	-0.00437639701001142	0.00434449268866007	-0.109960865346213	-0.0228619178648887	-0.0139778399814109	-0.126363717149518	-0.0673109819787242	-0.0582570116541768	-0.167183186025003	0.00174739199165084	0.00178753959100448	0.0027078793718953
11	14.8022833995669	0.04	-1.57339362328214	-2.84036037587493	-0.306426870689343	0.029888142089271	-11.369873075235	-21.4833974398239	-1.256348710646	8.14	6.72	9.5	-2.4898954586075	-1.31775225097745	-0.145609043347406	-2.53305172013144	-1.34059227045311	-0.148132820774779	-2.61838731240799	-1.38775396876742	-0.153131343677783	-1.57339362328214	8.23094026248424	0.263602392098476	-30.9583469457507	-0.00437639701001142	0.00434449268866007	-0.109960865346213	-0.0228619178648887	-0.0139778399814109	-0.126363717149518	-0.0673109819787242	-0.0582570116541768	-0.167183186025003	0.00174739199165084	0.00178753959100448	0.0027078793718953
11	14.8022833995669	0.04	-1.57050477258507	-2.70859417565173	-0.432415369518417	0.0461047346418328	-14.0930597478177	-24.1015446385914	-4.08457485704398	8.17	6.73	9.61	-2.78155481443445	-1.6264774220689	-0.471400029703348	-2.82906148135781	-1.65425631779571	-0.479451154233617	-2.92670995890434	-1.71084674784056	-0.496785452901092	-1.57050477258507	8.387856924343	-0.100500836247746	-31.5043674956638	-0.00437639701001142	0.00434449268866007	-0.109960865346213	-0.0228619178648887	-0.0139778399814109	-0.126363717149518	-0.0673109819787242	-0.0582570116541768	-0.167183186025003	0.00174739199165084	0.00178753959100448	0.0027078793718953
11	14.8022833995669	0.04	-1.57008076567301	-2.76797435828945	-0.372187173056571	0.0336582671616382	-11.6418807364199	-21.3811886962813	-1.90257277655843	7.93	6.78	9.44	-2.54069801372829	-1.38338909418203	-0.226080174635766	-2.58859848056188	-1.4094705029389	-0.230342525315917	-2.68233422264573	-1.4584381130055	-0.238819448224964	-1.57008076567301	8.19468242617192	-0.505023696427045	-31.6099484797453	-0.00437639701001142	0.00434449268866007	-0.109960865346213	-0.0228619178648887	-0.0139778399814109	-0.126363717149518	-0.0673109819787242	-0.0582570116541768	-0.167183186025003	0.00174739199165084	0.00178753959100448	0.0027078793718953
11	14.8022833995669	0.04	-1.56728302785661	-2.81167575500918	-0.322890300704043	0.0318264317371219	-12.1826841923176	-22.6735440099418	-1.69182437469344	8.24	6.96	9.78	-2.59766706120276	-1.39574816488957	-0.193829268576368	-2.6409002255872	-1.41897770448422	-0.197055183381246	-2.73481552447324	-1.46783462642565	-0.204469636198417	-1.56728302785661	8.41169290544197	-1.00822582314927	-32.5449170038552	-0.00437639701001142	0.00434449268866007	-0.109960865346213	-0.0228619178648887	-0.0139778399814109	-0.126363717149518	-0.0673109819787242	-0.0582570116541768	-0.167183186025003	0.00174739199165084	0.00178753959100448	0.0027078793718953
11	14.8022833995669	0.04	-1.56569127753178	-2.69712674250332	-0.43425581256024	0.0512283140017571	-13.7991804836506	-23.0709917540253	-4.52736921327582	7.88	6.49	9.85	-2.75527521811727	-1.64798030454396	-0.540685390970656	-2.80807630725163	-1.67956159790433	-0.55104688855702	-2.89800794617201	-1.73553772676036	-0.568784285541712	-1.56569127753178	8.18572451992219	-0.200499403016029	-31.1981265370199	-0.00437639701001142	0.00434449268866007	-0.109960865346213	-0.0228619178648887	-0.0139778399814109	-0.126363717149518	-0.0673109819787242	-0.0582570116541768	-0.167183186025003	0.00174739199165084	0.00178753959100448	0.0027078793718953
11	14.8022833995669	0.04	-1.56116749101966	-2.7566616231609	-0.365673358878414	0.0361003630661941	-12.3968825283951	-22.398219750452	-2.39554530633818	8.05	6.75	9.42	-2.62196236817233	-1.45119388211418	-0.280425396056033	-2.6689888221112	-1.47722190718503	-0.285454992258862	-2.76744977625066	-1.52739939246588	-0.295454373862956	-1.56116749101966	8.24949578288079	-0.742017240371825	-31.9572412091722	-0.00437639701001142	0.00434449268866007	-0.109960865346213	-0.0228619178648887	-0.0139778399814109	-0.126363717149518	-0.0673109819787242	-0.0582570116541768	-0.167183186025003	0.00174739199165084	0.00178753959100448	0.0027078793718953
11	14.8022833995669	0.04	-1.55949245252759	-2.75092975120738	-0.368055153847785	0.0467597422886787	-14.3097338118442	-24.3972013442539	-4.22226627943454	7.93	6.61	9.54	-2.8969310754543	-1.69914212601988	-0.501353176585458	-2.95141472661523	-1.73109851864906	-0.5107823106829	-3.04948455984005	-1.78912719177034	-0.528553140375121	-1.55949245252759	8.22508209481042	0.943982836395267	-30.2211700558636	-0.00437639701001142	0.00434449268866007	-0.109960865346213	-0.0228619178648887	-0.0139778399814109	-0.126363717149518	-0.0673109819787242	-0.0582570116541768	-0.167183186025003	0.00174739199165084	0.00178753959100448	0.0027078793718953
11	14.8022833995669	0.04	-1.55708410697288	-2.71242271317764	-0.401745500768114	0.041269357554901	-12.5450474503687	-21.9854870924986	-3.10460780823878	7.78	6.55	9.29	-2.65937619167266	-1.51745560025811	-0.375535008843551	-2.71246159753321	-1.547746443151	-0.383031288768793	-2.8068788833142	-1.60306673712652	-0.39560122970349	-1.55708410697288	8.00334106451578	-0.748781539262013	-31.513301736056	-0.00437639701001142	0.00434449268866007	-0.109960865346213	-0.0228619178648887	-0.0139778399814109	-0.126363717149518	-0.0673109819787242	-0.0582570116541768	-0.167183186025003	0.00174739199165084	0.00178753959100448	0.0027078793718953
11	14.8022833995669	0.04	-1.55099881951777	-2.71441824717445	-0.38757939186109	0.0511961884229056	-14.2246958427789	-23.7855753826052	-4.66381630295256	8.02	6.89	9.2	-2.79530288582159	-1.67169945227951	-0.548096018737434	-2.84610523701017	-1.70208122703717	-0.558057217064168	-2.95156852622874	-1.76755958903053	-0.579384666684982	-1.55099881951777	8.19611318496219	-1.70117924695358	-32.8419529766656	-0.00437639701001142	0.00434449268866007	-0.109960865346213	-0.0228619178648887	-0.0139778399814109	-0.126363717149518	-0.0673109819787242	-0.0582570116541768	-0.167183186025003	0.00174739199165084	0.00178753959100448	0.0027078793718953
11	14.8022833995669	0.04	-1.55014058281774	-2.6881977021998	-0.412083463435685	0.0421353420328416	-12.8531351825035	-22.4211832783427	-3.2850870866643	7.96	6.9	9.55	-2.65392952801738	-1.52138781280979	-0.388846097602188	-2.70332844437515	-1.54970616434072	-0.396083884306286	-2.80329220665501	-1.60503509745674	-0.410910725098663	-1.55014058281774	8.26625617934583	0.143700355820942	-31.077327846597	-0.00437639701001142	0.00434449268866007	-0.109960865346213	-0.0228619178648887	-0.0139778399814109	-0.126363717149518	-0.0673109819787242	-0.0582570116541768	-0.167183186025003	0.00174739199165084	0.00178753959100448	0.0027078793718953
11	14.8022833995669	0.04	-1.54996604900967	-2.72807801491609	-0.371854083103261	0.0459527424726234	-14.0194198256315	-23.9928540759819	-4.04598557528113	8.21	6.75	9.63	-2.75857314151492	-1.61187972335993	-0.465186305204939	-2.80506537007389	-1.63904589828573	-0.473026426497578	-2.90001413815172	-1.69735686530785	-0.489188595822207	-1.54996604900967	8.36479781642519	-0.144089981828712	-31.5140447917387	-0.00437639701001142	0.00434449268866007	-0.109960865346213	-0.0228619178648887	-0.0139778399814109	-0.126363717149518	-0.0673109819787242	-0.0582570116541768	-0.167183186025003	0.00174739199165084	0.00178753959100448	0.0027078793718953
11	14.8022833995669	0.04	-1.54631909734476	-2.79819402393377	-0.294444170755741	0.0354019668131511	-13.3326397082839	-24.1984244084036	-2.46685500816419	7.95	6.91	9.4	-2.86537578478118	-1.5787400998745	-0.292104414967824	-2.91877684029952	-1.60816255404969	-0.297548267799867	-3.02763889930866	-1.66335078149323	-0.308861970606299	-1.54631909734476	8.34699907949166	0.0963241757242318	-31.3402104467032	-0.00437639701001142	0.00434449268866007	-0.109960865346213	-0.0228619178648887	-0.0139778399814109	-0.126363717149518	-0.0673109819787242	-0.0582570116541768	-0.167183186025003	0.00174739199165084	0.00178753959100448	0.0027078793718953
11	14.8022833995669	0.04	-1.54610554521778	-2.70077762284069	-0.391433467594876	0.0404006761656001	-12.6637227259266	-22.2997385457612	-3.02770690609194	8.05	6.75	9.53	-2.611524931385	-1.48305001670929	-0.354575102033589	-2.65843047594299	-1.50968704697636	-0.36094361800972	-2.75092368728231	-1.56266931174506	-0.373939408028689	-1.54610554521778	8.32460511307299	2.71923820853393	-28.6056119269443	-0.00437639701001142	0.00434449268866007	-0.109960865346213	-0.0228619178648887	-0.0139778399814109	-0.126363717149518	-0.0673109819787242	-0.0582570116541768	-0.167183186025003	0.00174739199165084	0.00178753959100448	0.0027078793718953
11	14.8022833995669	0.04	-1.5454337434535	-2.72916108278961	-0.361706404117386	0.0350937230401709	-11.9707256358776	-21.770899538564	-2.17055173319131	7.94	6.79	9.59	-2.58287815794248	-1.42019514282642	-0.257512127710356	-2.63131940576025	-1.44683055520609	-0.262341704651932	-2.72667734678312	-1.50004991698461	-0.272266536550193	-1.5454337434535	8.31171761985456	0.514720469627185	-30.7819661285337	-0.00437639701001142	0.00434449268866007	-0.109960865346213	-0.0228619178648887	-0.0139778399814109	-0.126363717149518	-0.0673109819787242	-0.0582570116541768	-0.167183186025003	0.00174739199165084	0.00178753959100448	0.0027078793718953
11	14.8022833995669	0.04	-1.54491880795103	-2.72650930418229	-0.363328311719766	0.0534570964030036	-15.129374884378	-25.0690894881431	-5.18966028061294	7.87	6.75	9.24	-2.99703349449683	-1.80873115877328	-0.620428823049723	-3.05466225681721	-1.84351052918799	-0.632358801558771	-3.16673301379622	-1.91146095608169	-0.655684565708656	-1.54491880795103	8.17224980460127	-1.15212048478416	-32.2188527446114	-0.00437639701001142	0.00434449268866007	-0.109960865346213	-0.0228619178648887	-0.0139778399814109	-0.126363717149518	-0.0673109819787242	-0.0582570116541768	-0.167183186025003	0.00174739199165084	0.00178753959100448	0.0027078793718953
11	14.8022833995669	0.04	-1.54441257669884	-2.65843679201273	-0.430388361384951	0.0446475561865116	-13.1473939679226	-22.6426810916439	-3.65210684420135	7.68	6.45	9.06	-2.77172972086078	-1.60939521540164	-0.447060709942501	-2.8291515594508	-1.642737006122	-0.456322452793202	-2.93204072721009	-1.70241151159174	-0.472250773617607	-1.54441257669884	8.09665810746823	-0.976710651461446	-31.8721531494028	-0.00437639701001142	0.00434449268866007	-0.109960865346213	-0.0228619178648887	-0.0139778399814109	-0.126363717149518	-0.0673109819787242	-0.0582570116541768	-0.167183186025003	0.00174739199165084	0.00178753959100448	0.0027078793718953
11	14.8022833995669	0.04	-1.54306349333694	-2.70672362894139	-0.379403357732483	0.0417034501224556	-12.9785810482316	-22.6921011787149	-3.26506091774823	7.9	6.69	9.25	-2.70601975575386	-1.54768817755448	-0.38935659935511	-2.75762866195433	-1.57720551341766	-0.396782364880998	-2.86049764465522	-1.63497363600638	-0.411464414521141	-1.54306349333694	8.20726102925344	-0.711166528920609	-31.8313138642997	-0.00437639701001142	0.00434449268866007	-0.109960865346213	-0.0228619178648887	-0.0139778399814109	-0.126363717149518	-0.0673109819787242	-0.0582570116541768	-0.167183186025003	0.00174739199165084	0.00178753959100448	0.0027078793718953
11	14.8022833995669	0.04	-1.54158654321981	-2.75052914853512	-0.332643937904495	0.0369807073341151	-12.1840666546056	-21.8915714715651	-2.47656183764601	7.93	6.96	9.13	-2.59852276531299	-1.44624494487329	-0.293967124433596	-2.64733932048036	-1.47341449561934	-0.299489670758325	-2.75150489945063	-1.52818919919428	-0.310670425156275	-1.54158654321981	8.05623954068361	-0.135564218211356	-31.0611069957256	-0.00437639701001142	0.00434449268866007	-0.109960865346213	-0.0228619178648887	-0.0139778399814109	-0.126363717149518	-0.0673109819787242	-0.0582570116541768	-0.167183186025003	0.00174739199165084	0.00178753959100448	0.0027078793718953
11	14.8022833995669	0.04	-1.54024851459165	-2.72444246048265	-0.356054568700642	0.0423729035071243	-12.8307595182153	-22.3541573681648	-3.30736166826587	8.02	6.46	9.42	-2.6272406064723	-1.50797419303055	-0.388707779588805	-2.67499828026221	-1.53538597230076	-0.395773664339319	-2.76576969669535	-1.58621877174571	-0.409267727713063	-1.54024851459165	8.124931767175	-2.07006092249911	-33.0454332510325	-0.00437639701001142	0.00434449268866007	-0.109960865346213	-0.0228619178648887	-0.0139778399814109	-0.126363717149518	-0.0673109819787242	-0.0582570116541768	-0.167183186025003	0.00174739199165084	0.00178753959100448	0.0027078793718953
11	14.8022833995669	0.04	-1.53719291141225	-2.69819823865748	-0.376187584167013	0.046831488727814	-14.05196050437	-23.9497506912071	-4.15417031753299	7.77	6.7	9.46	-2.90116731087546	-1.70219260294674	-0.50321789501803	-2.95934350547545	-1.73632613524751	-0.513308765019572	-3.0617107482467	-1.79928683355269	-0.531600395606349	-1.53719291141225	8.1577441168465	-0.378315122836459	-31.3891512648897	-0.00437639701001142	0.00434449268866007	-0.109960865346213	-0.0228619178648887	-0.0139778399814109	-0.126363717149518	-0.0673109819787242	-0.0582570116541768	-0.167183186025003	0.00174739199165084	0.00178753959100448	0.0027078793718953
11	14.8022833995669	0.04	-1.53673949180455	-2.64725876385698	-0.426220219752129	0.0472856498591051	-13.1495609223168	-22.3649438333472	-3.93417801128638	7.61	6.67	9.26	-2.76277198632274	-1.62438317839424	-0.485994370465728	-2.82161974486032	-1.65898296061582	-0.496346176371309	-2.92648258118387	-1.71710401712301	-0.514709928092106	-1.53673949180455	8.08989798117687	-0.377264776748101	-31.2547931393945	-0.00437639701001142	0.00434449268866007	-0.109960865346213	-0.0228619178648887	-0.0139778399814109	-0.126363717149518	-0.0673109819787242	-0.0582570116541768	-0.167183186025003	0.00174739199165084	0.00178753959100448	0.0027078793718953
11	14.8022833995669	0.04	-1.53634786695145	-2.73768132287177	-0.33501441103112	0.0385648747895366	-12.4941068078849	-22.2340114575114	-2.75420215825841	8.22	6.79	9.75	-2.55345225238463	-1.43487850724076	-0.316304762096885	-2.59631496125971	-1.45896463599822	-0.32161431073673	-2.69063164025045	-1.50710633624425	-0.33267919179074	-1.53634786695145	8.30794646136763	1.83993337918206	-29.5049973898395	-0.00437639701001142	0.00434449268866007	-0.109960865346213	-0.0228619178648887	-0.0139778399814109	-0.126363717149518	-0.0673109819787242	-0.0582570116541768	-0.167183186025003	0.00174739199165084	0.00178753959100448	0.0027078793718953
11	14.8022833995669	0.04	-1.53632771291031	-2.7143961718495	-0.35825925397113	0.0373525402642017	-12.1994662785625	-21.8688736121863	-2.53005894493868	8	6.93	9.23	-2.57585297453972	-1.43692958579821	-0.298006197056694	-2.62302179534695	-1.46324252943865	-0.303463263530344	-2.718204666873	-1.51878128818273	-0.315296843002676	-1.53632771291031	8.21128945243584	-0.303265413472098	-31.4811818703678	-0.00437639701001142	0.00434449268866007	-0.109960865346213	-0.0228619178648887	-0.0139778399814109	-0.126363717149518	-0.0673109819787242	-0.0582570116541768	-0.167183186025003	0.00174739199165084	0.00178753959100448	0.0027078793718953
11	14.8022833995669	0.04	-1.53590010438722	-2.6905063135408	-0.381293895233648	0.0369755351936504	-11.7788346622137	-21.1641574299777	-2.39351189444975	8.06	6.57	9.32	-2.47408486447488	-1.37694291187125	-0.279800959267622	-2.51825180628334	-1.40152386232102	-0.284795918358707	-2.60849080387302	-1.45024568920812	-0.294938650700461	-1.53590010438722	8.17551219256278	-1.5969967144976	-32.6412902928324	-0.00437639701001142	0.00434449268866007	-0.109960865346213	-0.0228619178648887	-0.0139778399814109	-0.126363717149518	-0.0673109819787242	-0.0582570116541768	-0.167183186025003	0.00174739199165084	0.00178753959100448	0.0027078793718953
11	14.8022833995669	0.04	-1.53521586617473	-2.71020799517746	-0.360223737171996	0.0398913295383994	-12.6731542736736	-22.380290479881	-2.96601806746625	7.89	6.86	9.19	-2.67174184785815	-1.5129114006708	-0.354080953483454	-2.72287725482913	-1.54186754411197	-0.360857833394799	-2.82092696123253	-1.59777356869398	-0.373085755207338	-1.53521586617473	8.08174737340915	0.49664381464776	-30.4350141035165	-0.00437639701001142	0.00434449268866007	-0.109960865346213	-0.0228619178648887	-0.0139778399814109	-0.126363717149518	-0.0673109819787242	-0.0582570116541768	-0.167183186025003	0.00174739199165084	0.00178753959100448	0.0027078793718953
11	14.8022833995669	0.04	-1.53478983393977	-2.72904529399785	-0.34053437388169	0.0463534168194119	-14.2834005265877	-24.3984946515241	-4.16830640165126	8.3	7.19	9.55	-2.77562898951838	-1.62491256680962	-0.474196144100865	-2.82066555181496	-1.65127793347713	-0.481890315139301	-2.92936306673249	-1.71255867622743	-0.50067382830901	-1.53478983393977	8.44296224411295	0.726257397210029	-30.9107838688846	-0.00437639701001142	0.00434449268866007	-0.109960865346213	-0.0228619178648887	-0.0139778399814109	-0.126363717149518	-0.0673109819787242	-0.0582570116541768	-0.167183186025003	0.00174739199165084	0.00178753959100448	0.0027078793718953
11	14.8022833995669	0.04	-1.53387029371392	-2.68752011775222	-0.380220469675615	0.0441160264578083	-12.5792293433029	-21.721285666742	-3.43717301986382	8.09	6.54	9.42	-2.53173353642214	-1.46617733772304	-0.400621139023941	-2.57647735420884	-1.49208937415906	-0.407701394109286	-2.66137197194593	-1.54180129548034	-0.422122090397721	-1.53387029371392	8.15420251175803	-0.630852440378181	-31.6521382950802	-0.00437639701001142	0.00434449268866007	-0.109960865346213	-0.0228619178648887	-0.0139778399814109	-0.126363717149518	-0.0673109819787242	-0.0582570116541768	-0.167183186025003	0.00174739199165084	0.00178753959100448	0.0027078793718953
11	14.8022833995669	0.04	-1.53162987263575	-2.65016749118344	-0.413092254088049	0.0579306206878986	-14.4944863042626	-23.6203849871012	-5.3685876214241	7.9	6.92	9.2	-2.81468749207039	-1.72721356264399	-0.639739633217589	-2.86824322100196	-1.76007766625353	-0.651912111505108	-2.97360685237634	-1.82814818123096	-0.676346557032674	-1.53162987263575	8.20543971162685	1.84660431836811	-29.3381926970372	-0.00437639701001142	0.00434449268866007	-0.109960865346213	-0.0228619178648887	-0.0139778399814109	-0.126363717149518	-0.0673109819787242	-0.0582570116541768	-0.167183186025003	0.00174739199165084	0.00178753959100448	0.0027078793718953
11	14.8022833995669	0.04	-1.53153614487559	-2.67894602133304	-0.384126268418141	0.0413900736586171	-13.4689684979767	-23.5892515636161	-3.34868543233731	8.2	7.05	9.72	-2.71487473526631	-1.55013660296263	-0.385398470658951	-2.76079184555268	-1.57635431106996	-0.39191677658724	-2.85674935438295	-1.63485803836174	-0.406389368758865	-1.53153614487559	8.49867825049116	0.48585674621921	-31.1948862482355	-0.00437639701001142	0.00434449268866007	-0.109960865346213	-0.0228619178648887	-0.0139778399814109	-0.126363717149518	-0.0673109819787242	-0.0582570116541768	-0.167183186025003	0.00174739199165084	0.00178753959100448	0.0027078793718953
11	14.8022833995669	0.04	-1.53141430561822	-2.6891725643045	-0.373656046931935	0.0396094531610609	-11.9445335613261	-21.1274191113271	-2.7616480113252	8.04	6.43	9.38	-2.47648823014337	-1.40009987132397	-0.323711512504573	-2.52110547395062	-1.42532454089963	-0.32954360784863	-2.60769620289557	-1.46975437797398	-0.340510955279945	-1.53141430561822	8.08742542772046	0.339187926305621	-30.5906009865392	-0.00437639701001142	0.00434449268866007	-0.109960865346213	-0.0228619178648887	-0.0139778399814109	-0.126363717149518	-0.0673109819787242	-0.0582570116541768	-0.167183186025003	0.00174739199165084	0.00178753959100448	0.0027078793718953
11	14.8022833995669	0.04	-1.53117694058878	-2.71554763514954	-0.346806246028026	0.0470945189356892	-14.0818143532246	-23.971530029652	-4.19209867679716	8.26	6.93	9.43	-2.73992102547133	-1.60953677864775	-0.479152531824178	-2.78513963038791	-1.63609995584001	-0.487060281292107	-2.88537188421174	-1.69731239280275	-0.505575663111377	-1.53117694058878	8.34109628961179	0.365514533793364	-31.0357975751653	-0.00437639701001142	0.00434449268866007	-0.109960865346213	-0.0228619178648887	-0.0139778399814109	-0.126363717149518	-0.0673109819787242	-0.0582570116541768	-0.167183186025003	0.00174739199165084	0.00178753959100448	0.0027078793718953
11	14.8022833995669	0.04	-1.52917320337895	-2.63683392107587	-0.421512485682025	0.0499664090560121	-13.4543828119165	-22.6140491320182	-4.29471649181476	7.62	6.38	9.61	-2.78868834280362	-1.65914915494218	-0.529609967080737	-2.84777606701595	-1.69430379957908	-0.540831532142218	-2.94215842800994	-1.74943182930601	-0.558436276114395	-1.52917320337895	8.12085404491016	2.38563909046745	-28.55781775444	-0.00437639701001142	0.00434449268866007	-0.109960865346213	-0.0228619178648887	-0.0139778399814109	-0.126363717149518	-0.0673109819787242	-0.0582570116541768	-0.167183186025003	0.00174739199165084	0.00178753959100448	0.0027078793718953
11	14.8022833995669	0.04	-1.52792586740174	-2.62894064742785	-0.426911087375634	0.0481525974127942	-12.9330907088844	-21.9107183903353	-3.95546302743351	7.8	6.63	9.27	-2.64405183367431	-1.56068649118258	-0.477321148690848	-2.69643709089122	-1.59160758063866	-0.486778070386097	-2.79358969372801	-1.64888484301391	-0.504393142442906	-1.52792586740174	8.11500829471264	-0.424107641975378	-31.3762040990643	-0.00437639701001142	0.00434449268866007	-0.109960865346213	-0.0228619178648887	-0.0139778399814109	-0.126363717149518	-0.0673109819787242	-0.0582570116541768	-0.167183186025003	0.00174739199165084	0.00178753959100448	0.0027078793718953
11	14.8022833995669	0.04	-1.52552749291158	-2.7733452826266	-0.277709703196554	0.0363193354481864	-12.7004504649712	-22.9146000192363	-2.48630091070604	7.67	6.49	9.32	-2.80753283411593	-1.55607916605729	-0.304625497998642	-2.86585701169496	-1.58840542650393	-0.310953841312912	-2.9667033509182	-1.64181951544165	-0.530292989994604	-1.52552749291158	8.05552344315119	0.287300127839193	-30.545177038427	-0.00437639701001142	0.00434449268866007	-0.109960865346213	-0.0228619178648887	-0.0139778399814109	-0.126363717149518	-0.0673109819787242	-0.0582570116541768	-0.167183186025003	0.00174739199165084	0.00178753959100448	0.0027078793718953
11	14.8022833995669	0.04	-1.52485778113288	-2.69521629454956	-0.354499267716193	0.0327900661283095	-11.5239168640773	-21.2957221815293	-1.75211154662522	7.98	6.64	9.47	-2.51403893009176	-1.36044109593801	-0.206843261784267	-2.56042490013501	-1.38554229034135	-0.210659680547688	-2.65302647166604	-1.43200383311195	-0.217286725154551	-1.52485778113288	8.16408308736373	-1.11250923621177	-32.1722842597517	-0.00437639701001142	0.00434449268866007	-0.109960865346213	-0.0228619178648887	-0.0139778399814109	-0.126363717149518	-0.0673109819787242	-0.0582570116541768	-0.167183186025003	0.00174739199165084	0.00178753959100448	0.0027078793718953
11	14.8022833995669	0.04	-1.5215112286086	-2.66699668456152	-0.376025772655682	0.0467807488666136	-13.576548101662	-23.1449110728157	-4.00818513050829	7.79	6.56	9.19	-2.79456653264966	-1.6392617294769	-0.483956926304136	-2.85003308650886	-1.67179779471101	-0.493562502913161	-2.95630984499713	-1.73093224887736	-0.51071706604646	-1.5215112286086	8.1154998106962	1.12607743973057	-29.8164205748475	-0.00437639701001142	0.00434449268866007	-0.109960865346213	-0.0228619178648887	-0.0139778399814109	-0.126363717149518	-0.0673109819787242	-0.0582570116541768	-0.167183186025003	0.00174739199165084	0.00178753959100448	0.0027078793718953
11	14.8022833995669	0.04	-1.52063916833874	-2.63881739274555	-0.402460943931938	0.0519638459304294	-14.0424421794666	-23.4070568616951	-4.67782749723803	8.3	7.1	9.64	-2.66289144513255	-1.59753100825176	-0.532170571370965	-2.70610174677742	-1.623453881255	-0.54080601573258	-2.80838383627692	-1.6834380519019	-0.560033150414095	-1.52063916833874	8.48980421940409	0.192263408061482	-31.4575058237977	-0.00437639701001142	0.00434449268866007	-0.109960865346213	-0.0228619178648887	-0.0139778399814109	-0.126363717149518	-0.0673109819787242	-0.0582570116541768	-0.167183186025003	0.00174739199165084	0.00178753959100448	0.0027078793718953
11	14.8022833995669	0.04	-1.51710150590256	-2.68039559011338	-0.353807421691735	0.0476950505546126	-13.6100112025716	-23.1050186178371	-4.11500378730611	8.26	6.94	9.73	-2.64003458527121	-1.55511237082401	-0.470190156376819	-2.68355469113729	-1.58074788915756	-0.477941087177828	-2.77512176059394	-1.63778592031804	-0.495277692308582	-1.51710150590256	8.43066055781572	-0.668931008177296	-32.1655763876807	-0.00437639701001142	0.00434449268866007	-0.109960865346213	-0.0228619178648887	-0.0139778399814109	-0.126363717149518	-0.0673109819787242	-0.0582570116541768	-0.167183186025003	0.00174739199165084	0.00178753959100448	0.0027078793718953
11	14.8022833995669	0.04	-1.51672349439106	-2.67262049926654	-0.360826489515568	0.047848912268554	-13.6248282114035	-23.1141111465856	-4.13554527622143	8.05	6.7	9.43	-2.70796210772472	-1.59623349938722	-0.484504891049722	-2.75666456004099	-1.62494161375403	-0.493218667467064	-2.85599789452584	-1.68428096984439	-0.510802759180274	-1.51672349439106	8.17376982021963	-1.73661218083413	-32.8276262398717	-0.00437639701001142	0.00434449268866007	-0.109960865346213	-0.0228619178648887	-0.0139778399814109	-0.126363717149518	-0.0673109819787242	-0.0582570116541768	-0.167183186025003	0.00174739199165084	0.00178753959100448	0.0027078793718953
11	14.8022833995669	0.04	-1.51227798157732	-2.67152814606931	-0.353027817085342	0.0475436139480363	-13.9556036790975	-23.7079820519068	-4.20322530628816	8.07	6.99	9.49	-2.76989727369836	-1.63048835193621	-0.491079430174072	-2.81925044190727	-1.65953988632339	-0.499829330739503	-2.91931145058766	-1.72110563340912	-0.517659041574107	-1.51227798157732	8.36563469241645	0.813766659103709	-30.6784322419232	-0.00437639701001142	0.00434449268866007	-0.109960865346213	-0.0228619178648887	-0.0139778399814109	-0.126363717149518	-0.0673109819787242	-0.0582570116541768	-0.167183186025003	0.00174739199165084	0.00178753959100448	0.0027078793718953
11	14.8022833995669	0.04	-1.50956691612739	-2.70027388204366	-0.318859950211126	0.0463607703540031	-13.6674012326308	-23.3454573924518	-3.98934507280986	7.97	6.69	9.58	-2.76001976218697	-1.615830303329	-0.471640844471031	-2.81118995611005	-1.64578746200624	-0.480384967902417	-2.91087140328134	-1.70531185550588	-0.497893438639037	-1.50956691612739	8.20857666354599	2.55284640255921	-28.5811958784113	-0.00437639701001142	0.00434449268866007	-0.109960865346213	-0.0228619178648887	-0.0139778399814109	-0.126363717149518	-0.0673109819787242	-0.0582570116541768	-0.167183186025003	0.00174739199165084	0.00178753959100448	0.0027078793718953
11	14.8022833995669	0.04	-1.50935924367839	-2.60956188505758	-0.409156602299197	0.030921119288855	-11.0649994276999	-20.7363876935132	-1.39361116188652	8.26	7.14	9.87	-2.37023624239043	-1.26476525483596	-0.159294267281498	-2.409358958641	-1.28564125500151	-0.161923551362022	-2.49344569796142	-1.33423830572215	-0.167098951465132	-1.50935924367839	8.68715322875601	-1.07854563753019	-32.990405980125	-0.00437639701001142	0.00434449268866007	-0.109960865346213	-0.0228619178648887	-0.0139778399814109	-0.126363717149518	-0.0673109819787242	-0.0582570116541768	-0.167183186025003	0.00174739199165084	0.00178753959100448	0.0027078793718953
11	14.8022833995669	0.04	-1.50834458662481	-2.71801284129546	-0.298676331954149	0.031716803216239	-11.7653307218222	-21.9148645410069	-1.61579690263743	8.18	6.91	9.56	-2.5276868309242	-1.35702739441398	-0.18636795790375	-2.57076775091656	-1.38015604622754	-0.189544341538528	-2.66124191038171	-1.42988924814916	-0.19645225026723	-1.50834458662481	8.36603688046849	0.0613234553401177	-31.4019993626001	-0.00437639701001142	0.00434449268866007	-0.109960865346213	-0.0228619178648887	-0.0139778399814109	-0.126363717149518	-0.0673109819787242	-0.0582570116541768	-0.167183186025003	0.00174739199165084	0.00178753959100448	0.0027078793718953
11	14.8022833995669	0.04	-1.50783538145888	-2.73747514447309	-0.278195618444666	0.0400529206906289	-13.1425061976723	-23.187974844071	-3.09703755127364	8.21	6.85	9.45	-2.66427213507314	-1.51005912689428	-0.355846118715422	-2.70907024687999	-1.53544985057864	-0.361829454277278	-2.80595067325956	-1.59411887188242	-0.375081129117973	-1.50783538145888	8.28593940886627	1.28495003672398	-30.0062131046833	-0.00437639701001142	0.00434449268866007	-0.109960865346213	-0.0228619178648887	-0.0139778399814109	-0.126363717149518	-0.0673109819787242	-0.0582570116541768	-0.167183186025003	0.00174739199165084	0.00178753959100448	0.0027078793718953
11	14.8022833995669	0.04	-1.50443590735197	-2.68402163438149	-0.324850180322446	0.0421190795283494	-12.9110770725239	-22.5241947977911	-3.29795934725673	8.24	7	9.44	-2.58119456912055	-1.47956463350973	-0.377934697898912	-2.62419146572325	-1.50421085287075	-0.38423024001826	-2.71830120400567	-1.55696951667763	-0.398649140710775	-1.50443590735197	8.32368021697311	-1.26238783365256	-32.6500020525729	-0.00437639701001142	0.00434449268866007	-0.109960865346213	-0.0228619178648887	-0.0139778399814109	-0.126363717149518	-0.0673109819787242	-0.0582570116541768	-0.167183186025003	0.00174739199165084	0.00178753959100448	0.0027078793718953
11	14.8022833995669	0.04	-1.50399637188063	-2.70397273501219	-0.304020008749077	0.0363958060490527	-11.9023742634777	-21.4642420331828	-2.34050649377261	7.85	6.4	9.56	-2.57353535273653	-1.42707955404187	-0.280623755347212	-2.62348609362	-1.4547782918689	-0.286070490117802	-2.7083298860229	-1.50052325561136	-0.294907886628394	-1.50399637188063	8.0902667478567	-1.11039580793997	-31.9771379235152	-0.00437639701001142	0.00434449268866007	-0.109960865346213	-0.0228619178648887	-0.0139778399814109	-0.126363717149518	-0.0673109819787242	-0.0582570116541768	-0.167183186025003	0.00174739199165084	0.00178753959100448	0.0027078793718953
11	14.8022833995669	0.04	-1.498169371821	-2.59385598493826	-0.402482758703752	0.0436138365486419	-12.0385524577976	-20.8402051466997	-3.23689976889556	8.21	6.73	9.56	-2.39416374566837	-1.38301257794241	-0.371861410216459	-2.43439917893013	-1.40625497745693	-0.378110775983717	-4.82729492187508	-1.45656245809663	-0.391584089547036	-1.498169371821	8.21219271988821	-0.206787754344939	-31.3320548398259	-0.00437639701001142	0.00434449268866007	-0.109960865346213	-0.0228619178648887	-0.0139778399814109	-0.126363717149518	-0.0673109819787242	-0.0582570116541768	-0.167183186025003	0.00174739199165084	0.00178753959100448	0.0027078793718953
11	14.8022833995669	0.04	-1.49611555923477	-2.59269916367107	-0.399531954798465	0.037594593319524	-12.4581818524231	-22.2995722241307	-2.61679148071555	8.22	7.16	9.34	-2.55881206399624	-1.42954069697102	-0.300269329945792	-2.60163576591782	-1.45346516784296	-0.305294569768098	-2.69911409694369	-1.51018447178881	-0.31742062159673	-1.49611555923477	8.50096214626399	0.248540395121944	-31.4761312371918	-0.00437639701001142	0.00434449268866007	-0.109960865346213	-0.0228619178648887	-0.0139778399814109	-0.126363717149518	-0.0673109819787242	-0.0582570116541768	-0.167183186025003	0.00174739199165084	0.00178753959100448	0.0027078793718953
11	14.8022833995669	0.04	-1.49608117987669	-2.63779244284399	-0.354369916909397	0.039314086847917	-12.7162020344824	-22.5305057992943	-2.90189826967037	8.25	6.96	9.83	-2.57740686811913	-1.45468667024296	-0.331966472366798	-2.62007336491541	-1.47876761179831	-0.337461858681202	-2.71599475891874	-1.52974961901424	-0.348178511111786	-1.49608117987669	8.53041159096153	0.0947009831666763	-31.6366945815462	-0.00437639701001142	0.00434449268866007	-0.109960865346213	-0.0228619178648887	-0.0139778399814109	-0.126363717149518	-0.0673109819787242	-0.0582570116541768	-0.167183186025003	0.00174739199165084	0.00178753959100448	0.0027078793718953
11	14.8022833995669	0.04	-1.49543064945758	-2.59196499802811	-0.398896300887049	0.0428261577941639	-12.0937396934312	-21.0203573290518	-3.16712205781059	8.02	6.63	9.24	-2.47116140192775	-1.42174475283845	-0.372328103749156	-2.51612336346201	-1.44761292674194	-0.379102490021876	-2.60401756807472	-1.50134804207885	-0.39312914978298	-1.49543064945758	8.18148706914561	-1.56244136269052	-32.6368876030903	-0.00437639701001142	0.00434449268866007	-0.109960865346213	-0.0228619178648887	-0.0139778399814109	-0.126363717149518	-0.0673109819787242	-0.0582570116541768	-0.167183186025003	0.00174739199165084	0.00178753959100448	0.0027078793718953
11	14.8022833995669	0.04	-1.49487994437082	-2.66534534890648	-0.324414539835156	0.0385898152508587	-12.8288902663218	-22.8264167086705	-2.83136382397297	7.85	6.76	9.33	-2.7369748077941	-1.53823308839973	-0.339491369005368	-2.79010506673489	-1.56809332754598	-0.346081588357061	-2.89036420425772	-1.62574824689138	-0.358322300344988	-1.49487994437082	8.2146692130192	0.160419311244564	-30.9601275308308	-0.00437639701001142	0.00434449268866007	-0.109960865346213	-0.0228619178648887	-0.0139778399814109	-0.126363717149518	-0.0673109819787242	-0.0582570116541768	-0.167183186025003	0.00174739199165084	0.00178753959100448	0.0027078793718953
11	14.8022833995669	0.04	-1.49449291293659	-2.70775277000471	-0.281233055868467	0.0410863414816502	-13.1297515402507	-23.033121106161	-3.22638197434035	7.67	6.55	9.24	-2.82253605795404	-1.60895247255146	-0.395368887148893	-2.88120266643897	-1.6423946617175	-0.403586656996022	-2.98687761532821	-1.70159263312423	-0.417218484948972	-1.49449291293659	8.04267018457075	3.06370173135434	-27.7922633479442	-0.00437639701001142	0.00434449268866007	-0.109960865346213	-0.0228619178648887	-0.0139778399814109	-0.126363717149518	-0.0673109819787242	-0.0582570116541768	-0.167183186025003	0.00174739199165084	0.00178753959100448	0.0027078793718953
11	14.8022833995669	0.04	-1.49375272213615	-2.5738128485765	-0.413692595695805	0.0412671795120534	-12.0659794784404	-21.1461592684616	-2.98579968841933	7.79	6.46	9.47	-2.5548689713795	-1.45780593948076	-0.360742907582012	-2.60568083366961	-1.48679914244826	-0.367917451226922	-2.69610836362159	-1.53800472204152	-0.380586918877291	-1.49375272213615	8.1280695573344	1.24409518024622	-29.6289905062147	-0.00437639701001142	0.00434449268866007	-0.109960865346213	-0.0228619178648887	-0.0139778399814109	-0.126363717149518	-0.0673109819787242	-0.0582570116541768	-0.167183186025003	0.00174739199165084	0.00178753959100448	0.0027078793718953
11	14.8022833995669	0.04	-1.49129931060951	-2.66535829740755	-0.317240323811477	0.0366038942346376	-12.0634581816895	-21.7261044683032	-2.4008118950758	8.08	6.78	9.29	-2.53568877361374	-1.40794570544831	-0.280202637282886	-2.58070795299049	-1.43294268493802	-0.285177416885549	-2.67868757072676	-1.48622280006713	-0.296150288293613	-1.49129931060951	8.19934488917555	-0.254804855389228	-31.3721768660923	-0.00437639701001142	0.00434449268866007	-0.109960865346213	-0.0228619178648887	-0.0139778399814109	-0.126363717149518	-0.0673109819787242	-0.0582570116541768	-0.167183186025003	0.00174739199165084	0.00178753959100448	0.0027078793718953
11	14.8022833995669	0.04	-1.4897044684905	-2.65007567616501	-0.329333260815982	0.0359994043520356	-12.0457145116785	-21.7778696021805	-2.31355942117647	8.36	6.89	9.86	-2.46091168353391	-1.36117260869885	-0.261433533863801	-2.49987143683979	-1.38272191881691	-0.265572400794041	-2.5909910290242	-1.43213881716313	-0.274840313128823	-1.4897044684905	8.46028865810619	0.136805340826054	-31.4482489077664	-0.00437639701001142	0.00434449268866007	-0.109960865346213	-0.0228619178648887	-0.0139778399814109	-0.126363717149518	-0.0673109819787242	-0.0582570116541768	-0.167183186025003	0.00174739199165084	0.00178753959100448	0.0027078793718953
11	14.8022833995669	0.04	-1.48778259627928	-2.59647208300649	-0.379093109552078	0.04440741273754	-13.4990593088755	-23.2758792644675	-3.72223935328356	8.09	7.1	9.61	-2.71138417832786	-1.57249208146002	-0.433599984592173	-2.75920960192853	-1.60022887379865	-0.441248145668762	-2.86261913365718	-1.65699217582503	-0.45804971358419	-1.48778259627928	8.52329744895896	0.901993416268683	-30.7929922408099	-0.00437639701001142	0.00434449268866007	-0.109960865346213	-0.0228619178648887	-0.0139778399814109	-0.126363717149518	-0.0673109819787242	-0.0582570116541768	-0.167183186025003	0.00174739199165084	0.00178753959100448	0.0027078793718953
11	14.8022833995669	0.04	-1.48679697371884	-2.66614786476166	-0.307446082676028	0.045010008854502	-12.964368797467	-22.2879272786009	-3.64081031633306	7.97	6.77	9.31	-2.63333206328987	-1.53174800006919	-0.430163936848515	-2.68205158015616	-1.56008700963225	-0.438122439108339	-2.78310128364088	-1.6168844127582	-0.453293080076564	-1.48679697371884	8.06063626947977	-1.82186207766926	-32.7089328626411	-0.00437639701001142	0.00434449268866007	-0.109960865346213	-0.0228619178648887	-0.0139778399814109	-0.126363717149518	-0.0673109819787242	-0.0582570116541768	-0.167183186025003	0.00174739199165084	0.00178753959100448	0.0027078793718953
11	14.8022833995669	0.04	-1.48518467471408	-2.66925238688006	-0.301116962548103	0.0435390101857861	-13.5881895123072	-23.5317383662971	-3.64464065831725	7.66	6.62	9.01	-2.88771668831493	-1.6674858868427	-0.447255085370474	-2.94799878257568	-1.70229523701749	-0.456591691459291	-3.0544426151529	-1.76285701596515	-0.472729741385911	-1.48518467471408	8.01855076126851	-0.201918682989541	-31.0162873067527	-0.00437639701001142	0.00434449268866007	-0.109960865346213	-0.0228619178648887	-0.0139778399814109	-0.126363717149518	-0.0673109819787242	-0.0582570116541768	-0.167183186025003	0.00174739199165084	0.00178753959100448	0.0027078793718953
11	14.8022833995669	0.04	-1.48477705034273	-2.61701578051206	-0.352538320173396	0.0409987770154874	-12.894795713175	-22.6317707643972	-3.15782066195285	7.99	6.81	9.08	-2.66872627869472	-1.52054739933501	-0.372368519975295	-2.71778033730408	-1.548496695537	-0.379213053769927	-2.82210620220316	-1.60449137946065	-0.393848519649034	-1.48477705034273	8.20843310404988	-0.261777582938709	-31.4266071738435	-0.00437639701001142	0.00434449268866007	-0.109960865346213	-0.0228619178648887	-0.0139778399814109	-0.126363717149518	-0.0673109819787242	-0.0582570116541768	-0.167183186025003	0.00174739199165084	0.00178753959100448	0.0027078793718953
11	14.8022833995669	0.04	-1.48415505934974	-2.6049551544116	-0.36335496428787	0.0456105465676855	-12.5250115063906	-21.4702880738601	-3.57973493892121	8.06	6.65	9.58	-2.51098330284145	-1.46481941240156	-0.418655521961671	-2.55587641588226	-1.49100847681744	-0.426140537752622	-2.64382360461232	-1.54250768696291	-0.441398866821902	-1.48415505934974	8.19715836272338	0.0196444030259848	-31.0443855861108	-0.00437639701001142	0.00434449268866007	-0.109960865346213	-0.0228619178648887	-0.0139778399814109	-0.126363717149518	-0.0673109819787242	-0.0582570116541768	-0.167183186025003	0.00174739199165084	0.00178753959100448	0.0027078793718953
11	14.8022833995669	0.04	-1.48255556576953	-2.62087313117018	-0.344238000368885	0.0426194533323637	-12.6261487387306	-21.9693289274428	-3.28296855001834	7.95	6.78	9.45	-2.6028378323123	-1.49589537860297	-0.388952924893634	-2.65143300030606	-1.52382385202604	-0.396214703746019	-2.74439626190102	-1.5783474731706	-0.410664701184484	-1.48255556576953	8.19585655567756	0.634704539883069	-30.4417552701111	-0.00437639701001142	0.00434449268866007	-0.109960865346213	-0.0228619178648887	-0.0139778399814109	-0.126363717149518	-0.0673109819787242	-0.0582570116541768	-0.167183186025003	0.00174739199165084	0.00178753959100448	0.0027078793718953
11	14.8022833995669	0.04	-1.47587257850727	-2.61082411724574	-0.340921039768804	0.0389049581457684	-12.0914184592814	-21.4744549475924	-2.70838197097045	8.14	6.95	9.48	-2.48714939342514	-1.4004157106685	-0.313682027911864	-2.5301553956845	-1.42463069404516	-0.319105992405817	-2.62225056299854	-1.47694331988418	-0.330623079791641	-1.47587257850727	8.31273335185696	0.45556524649795	-30.8566264973725	-0.00437639701001142	0.00434449268866007	-0.109960865346213	-0.0228619178648887	-0.0139778399814109	-0.126363717149518	-0.0673109819787242	-0.0582570116541768	-0.167183186025003	0.00174739199165084	0.00178753959100448	0.0027078793718953
11	14.8022833995669	0.04	-1.47290493712291	-2.55440077953843	-0.391409094707396	0.0516366865627821	-13.371507513869	-22.3184371877393	-4.42457783999879	8.03	6.83	9.29	-2.62056897123005	-1.57004531252146	-0.519521653812866	-2.66805462270927	-1.59849509779156	-0.528935572873844	-2.76677268601338	-1.65560187134095	-0.548040269981378	-1.47290493712291	8.22965037097888	-1.42949911341465	-32.5809907235751	-0.00437639701001142	0.00434449268866007	-0.109960865346213	-0.0228619178648887	-0.0139778399814109	-0.126363717149518	-0.0673109819787242	-0.0582570116541768	-0.167183186025003	0.00174739199165084	0.00178753959100448	0.0027078793718953
11	14.8022833995669	0.04	-1.47117806488124	-2.61970904698042	-0.322647082782062	0.0348959873612976	-11.958036187933	-21.7765247851357	-2.13954759073028	7.98	6.93	9.52	-2.57073223893137	-1.41165357861005	-0.252574918288736	-2.61816012413532	-1.43769742046185	-0.257234716788394	-2.71304688985751	-1.49051880411744	-0.266279390987531	-1.47117806488124	8.35582765209818	0.335363313589782	-31.0373544867369	-0.00437639701001142	0.00434449268866007	-0.109960865346213	-0.0228619178648887	-0.0139778399814109	-0.126363717149518	-0.0673109819787242	-0.0582570116541768	-0.167183186025003	0.00174739199165084	0.00178753959100448	0.0027078793718953
11	14.8022833995669	0.04	-1.47020412140431	-2.5883390445648	-0.352069198243812	0.0322166418519477	-11.3369656240735	-21.0382945932768	-1.63563665487025	7.84	6.64	9	-2.52579670648686	-1.36108325263163	-0.196369798776403	-2.57502884590871	-1.38761311557991	-0.200197385251107	-2.66808587384852	-1.43800169064951	-0.206670061571845	-1.47020412140431	8.1057896605712	-0.0156775506883157	-30.9580354404604	-0.00437639701001142	0.00434449268866007	-0.109960865346213	-0.0228619178648887	-0.0139778399814109	-0.126363717149518	-0.0673109819787242	-0.0582570116541768	-0.167183186025003	0.00174739199165084	0.00178753959100448	0.0027078793718953
11	14.8022833995669	0.04	-1.46200400309632	-2.56510189516932	-0.358906111023321	0.0439986947945686	-12.294194728549	-21.2415543861293	-3.34683507096869	8	6.78	9.45	-2.50116300851256	-1.44762405403704	-0.39408509956153	-2.54691518679224	-1.47410451675652	-0.401293846720808	-2.63696008390166	-1.52442284984143	-0.415739846788739	-1.46200400309632	8.17033351861736	-0.659349734194968	-31.7798455557247	-0.00437639701001142	0.00434449268866007	-0.109960865346213	-0.0228619178648887	-0.0139778399814109	-0.126363717149518	-0.0673109819787242	-0.0582570116541768	-0.167183186025003	0.00174739199165084	0.00178753959100448	0.0027078793718953
11	14.8022833995669	0.04	-1.46162271461472	-2.53585140015064	-0.387394029078807	0.0426068496198752	-12.2795138652841	-21.3675926166776	-3.19143511389057	8.41	6.99	9.73	-2.39990076657059	-1.37917337095842	-0.358445975346248	-2.43704339372541	-1.40051847114461	-0.363993548563809	-2.52349495913451	-1.44883241481307	-0.377343538902925	-1.46162271461472	8.54695060504099	1.1169382946471	-30.5787120395739	-0.00437639701001142	0.00434449268866007	-0.109960865346213	-0.0228619178648887	-0.0139778399814109	-0.126363717149518	-0.0673109819787242	-0.0582570116541768	-0.167183186025003	0.00174739199165084	0.00178753959100448	0.0027078793718953
11	14.8022833995669	0.04	-1.45958791036013	-2.64880806998313	-0.270367750737135	0.038372733632529	-12.7373743166065	-22.6927439195171	-2.78200471369589	7.93	6.84	9.21	-2.69461010768204	-1.51247719097285	-0.330344274263663	-2.74529275576506	-1.54092522098103	-0.336557686196993	-2.84600207417163	-1.59688332580693	-0.349387932962572	-1.45958791036013	8.1833505734013	0.256365943641015	-30.8206426161177	-0.00437639701001142	0.00434449268866007	-0.109960865346213	-0.0228619178648887	-0.0139778399814109	-0.126363717149518	-0.0673109819787242	-0.0582570116541768	-0.167183186025003	0.00174739199165084	0.00178753959100448	0.0027078793718953
11	14.8022833995669	0.04	-1.45890632985361	-2.54271095179823	-0.375101707909001	0.0503695816689226	-13.3809673541997	-22.4521959093912	-4.30973879900816	7.71	6.59	9.12	-2.73876987055221	-1.63224080069585	-0.525711730839494	-2.7948964517873	-1.66569088968672	-0.536485327586142	-2.88935082979938	-1.72518813538554	-0.556496096381151	-1.45890632985361	7.94997679937299	-0.00660429509439143	-30.6707052424133	-0.00437639701001142	0.00434449268866007	-0.109960865346213	-0.0228619178648887	-0.0139778399814109	-0.126363717149518	-0.0673109819787242	-0.0582570116541768	-0.167183186025003	0.00174739199165084	0.00178753959100448	0.0027078793718953
11	14.8022833995669	0.04	-1.45810266496264	-2.60385088953795	-0.312354440387337	0.0295080246787297	-10.7468342632896	-20.3694228547235	-1.12424567185577	8.19	7.26	9.7	-2.34582025811255	-1.2376463341747	-0.12947241023685	-2.38558584333541	-1.25862651396775	-0.131667184600093	-2.47631224759937	-1.30721465200201	-0.13645770556147	-1.45810266496264	8.46666169951892	-0.757504045276905	-32.4051002904849	-0.00437639701001142	0.00434449268866007	-0.109960865346213	-0.0228619178648887	-0.0139778399814109	-0.126363717149518	-0.0673109819787242	-0.0582570116541768	-0.167183186025003	0.00174739199165084	0.00178753959100448	0.0027078793718953
11	14.8022833995669	0.04	-1.45445030200803	-2.54982096315493	-0.359079640861126	0.0428285146110836	-12.0323263984893	-20.9133584194584	-3.15129437752013	7.88	6.8	9.66	-2.4989639156155	-1.43775805337683	-0.376552191138162	-2.54693798939649	-1.46535953673596	-0.383781084075421	-2.63563583923434	-1.51690987991243	-0.397819384749532	-1.45445030200803	8.16626840052442	-0.123898154070745	-31.1485779217047	-0.00437639701001142	0.00434449268866007	-0.109960865346213	-0.0228619178648887	-0.0139778399814109	-0.126363717149518	-0.0673109819787242	-0.0582570116541768	-0.167183186025003	0.00174739199165084	0.00178753959100448	0.0027078793718953
11	14.8022833995669	0.04	-1.45437787866255	-2.51308521369398	-0.395670543631128	0.047442220525364	-13.1174520119394	-22.2943965240258	-3.9405074998529	8.42	6.83	9.74	-2.50096617039816	-1.47150445127894	-0.442042732159712	-2.53949723998958	-1.49417514594382	-0.448853051898069	-2.63162531435976	-1.54593975754225	-0.464207453896519	-1.45437787866255	8.49532277139017	0.751085652681772	-30.8516668828277	-0.00437639701001142	0.00434449268866007	-0.109960865346213	-0.0228619178648887	-0.0139778399814109	-0.126363717149518	-0.0673109819787242	-0.0582570116541768	-0.167183186025003	0.00174739199165084	0.00178753959100448	0.0027078793718953
11	14.8022833995669	0.04	-1.45303638908713	-2.59801159470726	-0.308061183466996	0.0333726991281247	-11.49323042692	-21.1506575019685	-1.83580335187151	8.09	6.85	9.63	-2.46552943088151	-1.33976439601638	-0.213999361151249	-2.50912169545714	-1.36345235661772	-0.217783017778291	-2.60045079338298	-1.41304365176249	-0.225808710981438	-1.45303638908713	8.35006866445844	0.360002511148245	-31.0390471126482	-0.00437639701001142	0.00434449268866007	-0.109960865346213	-0.0228619178648887	-0.0139778399814109	-0.126363717149518	-0.0673109819787242	-0.0582570116541768	-0.167183186025003	0.00174739199165084	0.00178753959100448	0.0027078793718953
11	14.8022833995669	0.04	-1.45282566268874	-2.60205559196587	-0.303595733411606	0.028938038475859	-10.2604603623406	-19.5403163121329	-0.980604412548397	7.77	6.52	9.24	-2.36624579710233	-1.24249632507988	-0.118746853057435	-2.41364610354579	-1.26738583851749	-0.121125573489189	-2.50040579559153	-1.31350338006227	-0.125459592429673	-1.45282566268874	8.04443651751837	-0.832527430617312	-31.6461667404213	-0.00437639701001142	0.00434449268866007	-0.109960865346213	-0.0228619178648887	-0.0139778399814109	-0.126363717149518	-0.0673109819787242	-0.0582570116541768	-0.167183186025003	0.00174739199165084	0.00178753959100448	0.0027078793718953
11	14.8022833995669	0.04	-1.45182946131802	-2.49935162003614	-0.404307302599904	0.0520212912224102	-12.9969375216781	-21.6592774155992	-4.33459762775701	8.03	6.64	9.64	-2.54256189554369	-1.52569808619659	-0.508834276849497	-2.58859684332046	-1.55332196895999	-0.51804709459952	-2.67733468100754	-1.60509453982927	-0.535585989433371	-1.45182946131802	8.24506600319402	-0.334148570178992	-31.5131647277092	-0.00437639701001142	0.00434449268866007	-0.109960865346213	-0.0228619178648887	-0.0139778399814109	-0.126363717149518	-0.0673109819787242	-0.0582570116541768	-0.167183186025003	0.00174739199165084	0.00178753959100448	0.0027078793718953
11	14.8022833995669	0.04	-1.45089105584507	-2.51939995933489	-0.382382152355245	0.0479470921429126	-12.8006814297855	-21.7063792734697	-3.89498358610135	7.97	6.68	9.31	-2.56528927587696	-1.51280185341096	-0.460314430944955	-2.61279088857544	-1.54081449448268	-0.468838100389912	-2.70233058430379	-1.59473501899915	-0.485250632441352	-1.45089105584507	8.14833324760047	-0.73487946387223	-31.7398515116718	-0.00437639701001142	0.00434449268866007	-0.109960865346213	-0.0228619178648887	-0.0139778399814109	-0.126363717149518	-0.0673109819787242	-0.0582570116541768	-0.167183186025003	0.00174739199165084	0.00178753959100448	0.0027078793718953
11	14.8022833995669	0.04	-1.45080222203028	-2.58071682788755	-0.32088761617301	0.0412635681864457	-12.4404155344608	-21.8028022072995	-3.07802886162203	8.01	6.65	9.62	-2.5657821660332	-1.46400430609215	-0.362226446151092	-2.61262676174794	-1.49073326646587	-0.368839771183812	-2.70401924711031	-1.54251605626654	-0.38214286585644	-1.45080222203028	8.26711617574624	-0.117011627803901	-31.2934625306598	-0.00437639701001142	0.00434449268866007	-0.109960865346213	-0.0228619178648887	-0.0139778399814109	-0.126363717149518	-0.0673109819787242	-0.0582570116541768	-0.167183186025003	0.00174739199165084	0.00178753959100448	0.0027078793718953
11	14.8022833995669	0.04	-1.4469223788762	-2.48942416697633	-0.404420590776077	0.0431219229984553	-11.2819793617389	-19.5795317844412	-2.9844269390366	8.08	6.75	9.55	-2.28450866510349	-1.31636342968591	-0.348218194268325	-2.32502898492029	-1.33971176185938	-0.354394538798471	-2.40963235490283	-1.38614465590736	-0.366422010244967	-1.4469223788762	8.26218931853386	1.19566787811801	-29.9361010163453	-0.00437639701001142	0.00434449268866007	-0.109960865346213	-0.0228619178648887	-0.0139778399814109	-0.126363717149518	-0.0673109819787242	-0.0582570116541768	-0.167183186025003	0.00174739199165084	0.00178753959100448	0.0027078793718953
11	14.8022833995669	0.04	-1.4449717390642	-2.55834018725386	-0.331603290874531	0.034161358553079	-11.2698284688516	-20.625769783676	-1.91388715402725	8.02	6.88	9.45	-2.42243030925249	-1.32360509931752	-0.224779889382548	-2.46636277980864	-1.34760960497105	-0.22885643013346	-2.55575559194939	-1.39589340430714	-0.237256624201105	-1.4449717390642	8.28482744546336	0.278618067133775	-31.0266886069318	-0.00437639701001142	0.00434449268866007	-0.109960865346213	-0.0228619178648887	-0.0139778399814109	-0.126363717149518	-0.0673109819787242	-0.0582570116541768	-0.167183186025003	0.00174739199165084	0.00178753959100448	0.0027078793718953
11	14.8022833995669	0.04	-1.44255144701856	-2.59684574625803	-0.288257147779089	0.0388450532860123	-12.2454881827468	-21.7557047543219	-2.73527161117158	8.07	6.95	9.56	-2.54259998817076	-1.43113626794424	-0.319672547717723	-2.58795144826992	-1.45666294129203	-0.325374434314147	-2.68044969767519	-1.50973622136071	-0.337445935059772	-1.44255144701856	8.30458461068293	-0.436786505278916	-31.7762596150199	-0.00437639701001142	0.00434449268866007	-0.109960865346213	-0.0228619178648887	-0.0139778399814109	-0.126363717149518	-0.0673109819787242	-0.0582570116541768	-0.167183186025003	0.00174739199165084	0.00178753959100448	0.0027078793718953
11	14.8022833995669	0.04	-1.44186338240015	-2.55188361211807	-0.331843152682226	0.0398374972003988	-11.8376810739955	-20.9112563069556	-2.76410584103527	7.85	6.51	9.24	-2.50794530111279	-1.41972611256855	-0.33150692402431	-2.55666738882948	-1.44730726442204	-0.337947140014601	-2.64305641112176	-1.49811816404007	-0.350328808487914	-1.44186338240015	8.05070147980133	0.0789742626808099	-30.7448580031282	-0.00437639701001142	0.00434449268866007	-0.109960865346213	-0.0228619178648887	-0.0139778399814109	-0.126363717149518	-0.0673109819787242	-0.0582570116541768	-0.167183186025003	0.00174739199165084	0.00178753959100448	0.0027078793718953
11	14.8022833995669	0.04	-1.4416884707708	-2.57566687723635	-0.307710064305256	0.0347659863785288	-11.02749945547	-20.0994680363984	-1.9555308745415	7.73	6.57	9.11	-2.44510345340472	-1.34149704619843	-0.237890638992143	-2.49478910215687	-1.36875689524353	-0.24272468833019	-2.5844506714379	-1.41705696163412	-0.251764089656226	-1.4416884707708	7.98089478871787	-0.480783729991616	-31.206619489821	-0.00437639701001142	0.00434449268866007	-0.109960865346213	-0.0228619178648887	-0.0139778399814109	-0.126363717149518	-0.0673109819787242	-0.0582570116541768	-0.167183186025003	0.00174739199165084	0.00178753959100448	0.0027078793718953
11	14.8022833995669	0.04	-1.44063090001079	-2.51823518608156	-0.363026613940015	0.0439010987278612	-11.9832872242574	-20.7145115260085	-3.25206292250623	7.93	6.36	9.44	-2.46085857106355	-1.42359982943862	-0.386341087813694	-2.50721559511213	-1.4504172387383	-0.393618882364477	-2.58915152351518	-1.4998164998364	-0.406931883420161	-1.44063090001079	8.02840910337481	-2.22786024790603	-32.9674778436202	-0.00437639701001142	0.00434449268866007	-0.109960865346213	-0.0228619178648887	-0.0139778399814109	-0.126363717149518	-0.0673109819787242	-0.0582570116541768	-0.167183186025003	0.00174739199165084	0.00178753959100448	0.0027078793718953
11	14.8022833995669	0.04	-1.44049874932185	-2.47801473973615	-0.402982758907554	0.040520910649065	-11.7443543363701	-20.6669819072231	-2.82172676551703	8.31	6.96	9.66	-2.34952721487487	-1.33515770509245	-0.320788195310028	-2.38755601703356	-1.35676820098122	-0.325980384928883	-2.47658634261164	-1.40675935291961	-0.337286576638077	-1.44049874932185	8.51472154833442	0.939825431018122	-30.7025865043924	-0.00437639701001142	0.00434449268866007	-0.109960865346213	-0.0228619178648887	-0.0139778399814109	-0.126363717149518	-0.0673109819787242	-0.0582570116541768	-0.167183186025003	0.00174739199165084	0.00178753959100448	0.0027078793718953
11	14.8022833995669	0.04	-1.43974253863805	-2.48774486448004	-0.391740212796052	0.0579948108096089	-13.8494141272559	-22.5640439280002	-5.13478432651155	8.23	6.94	9.65	-2.58664406361393	-1.58763672642665	-0.588629389239367	-2.62978416988418	-1.61411536647614	-0.598446563068107	-2.72354210218748	-1.67418528732552	-0.61965920356141	-1.43974253863805	8.3778821937144	-2.23927560008052	-33.6478283513527	-0.00437639701001142	0.00434449268866007	-0.109960865346213	-0.0228619178648887	-0.0139778399814109	-0.126363717149518	-0.0673109819787242	-0.0582570116541768	-0.167183186025003	0.00174739199165084	0.00178753959100448	0.0027078793718953
11	14.8022833995669	0.04	-1.43856749678205	-2.50130120800555	-0.375833785558545	0.0422109546852952	-11.7657405393294	-20.5161237739132	-3.01535730474569	7.72	6.78	9.58	-2.49844959020722	-1.43282961016009	-0.367209630112952	-2.54938786672301	-1.46204207502967	-0.374696283336324	-2.64229787736986	-1.51213031245749	-0.387296580306701	-1.43856749678205	8.18053374244985	1.46768208183192	-29.5563729480982	-0.00437639701001142	0.00434449268866007	-0.109960865346213	-0.0228619178648887	-0.0139778399814109	-0.126363717149518	-0.0673109819787242	-0.0582570116541768	-0.167183186025003	0.00174739199165084	0.00178753959100448	0.0027078793718953
11	14.8022833995669	0.04	-1.4354259745975	-2.54803295859626	-0.322818990598744	0.0401322935356627	-12.5623699323136	-22.1545150393106	-2.97022482531656	7.97	6.98	9.07	-2.61978034669258	-1.4855053156506	-0.351230284608607	-2.66838491343319	-1.51306577214047	-0.357746630847761	-2.7687515671833	-1.56955503379682	-0.371257261963951	-1.4354259745975	8.34527075722105	-1.61299887615854	-32.9957960294164	-0.00437639701001142	0.00434449268866007	-0.109960865346213	-0.0228619178648887	-0.0139778399814109	-0.126363717149518	-0.0673109819787242	-0.0582570116541768	-0.167183186025003	0.00174739199165084	0.00178753959100448	0.0027078793718953
11	14.8022833995669	0.04	-1.43368212892038	-2.52334442752437	-0.34401983031639	0.0476279775500914	-13.1089732829136	-22.2611918720421	-3.9567546937851	8.34	7.19	9.82	-2.52068496586399	-1.48435861215735	-0.44803225845072	-2.56089325021625	-1.50803611012581	-0.455178970035363	-2.65265247950653	-1.56180084295089	-0.472272220181958	-1.43368212892038	8.49475618316312	-2.47386829076708	-34.0870415831722	-0.00437639701001142	0.00434449268866007	-0.109960865346213	-0.0228619178648887	-0.0139778399814109	-0.126363717149518	-0.0673109819787242	-0.0582570116541768	-0.167183186025003	0.00174739199165084	0.00178753959100448	0.0027078793718953
11	14.8022833995669	0.04	-1.43131791360655	-2.47545192640709	-0.387183900806013	0.0528470538314199	-13.4260462269508	-22.3003290699347	-4.55176338396685	8.37	7.07	9.82	-2.51620683690079	-1.51489734536453	-0.513587853828276	-2.55582345159114	-1.53874876470996	-0.521674077828772	-2.64249315008826	-1.59527863589572	-0.540575702316806	-1.43131791360655	8.56150798781897	-1.31091741114268	-33.036975466288	-0.00437639701001142	0.00434449268866007	-0.109960865346213	-0.0228619178648887	-0.0139778399814109	-0.126363717149518	-0.0673109819787242	-0.0582570116541768	-0.167183186025003	0.00174739199165084	0.00178753959100448	0.0027078793718953
11	14.8022833995669	0.04	-1.4287461604203	-2.52216435674931	-0.335327964091294	0.0343914552035439	-11.3086614531796	-20.66426776529	-1.95305514106923	8.23	6.86	9.52	-2.36889341059974	-1.29639307346463	-0.223892736329528	-2.40840373391891	-1.31801536733912	-0.227627000759329	-2.49601936738853	-1.36598462182746	-0.235965930300886	-1.4287461604203	8.34058816271711	0.1745618438566	-31.1930210034286	-0.00437639701001142	0.00434449268866007	-0.109960865346213	-0.0228619178648887	-0.0139778399814109	-0.126363717149518	-0.0673109819787242	-0.0582570116541768	-0.167183186025003	0.00174739199165084	0.00178753959100448	0.0027078793718953
11	14.8022833995669	0.04	-1.42812865990614	-2.47640941883684	-0.379847900975429	0.049033685447001	-13.1066060632333	-22.1183948877967	-4.09481723866985	7.86	6.79	9.46	-2.64805128983284	-1.56914483474678	-0.490238379660721	-2.69920460490543	-1.59945654375125	-0.499708482597075	-2.79866902844446	-1.65882420304744	-0.518262120184166	-1.42812865990614	8.27681841219527	-0.856780160964576	-32.13676236977	-0.00437639701001142	0.00434449268866007	-0.109960865346213	-0.0228619178648887	-0.0139778399814109	-0.126363717149518	-0.0673109819787242	-0.0582570116541768	-0.167183186025003	0.00174739199165084	0.00178753959100448	0.0027078793718953
11	14.8022833995669	0.04	-1.42320470972165	-2.58385807977691	-0.262551339666391	0.0288061043970609	-10.9012996324457	-20.7839730788321	-1.0186261860593	7.96	6.9	9.37	-2.45820800595432	-1.28934260692811	-0.120477207901887	-2.50384532587546	-1.31327961343764	-0.122713900999829	-2.59148832263909	-1.35991513597979	-0.127348314921873	-1.42320470972165	8.27676387158156	0.618874586140232	-30.6316910552222	-0.00437639701001142	0.00434449268866007	-0.109960865346213	-0.0228619178648887	-0.0139778399814109	-0.126363717149518	-0.0673109819787242	-0.0582570116541768	-0.167183186025003	0.00174739199165084	0.00178753959100448	0.0027078793718953
11	14.8022833995669	0.04	-1.42188634058111	-2.5277403567988	-0.316032324363418	0.0398921997649153	-12.3070534930739	-21.7336638523824	-2.88044313376548	8.06	6.97	9.58	-2.54202843649288	-1.43946644989651	-0.336904463300138	-2.58749133886213	-1.46521058467328	-0.34292983048443	-2.68348000773391	-1.52040605905588	-0.355776352999783	-1.42188634058111	8.33079251616089	-1.10210465916363	-32.4927637378922	-0.00437639701001142	0.00434449268866007	-0.109960865346213	-0.0228619178648887	-0.0139778399814109	-0.126363717149518	-0.0673109819787242	-0.0582570116541768	-0.167183186025003	0.00174739199165084	0.00178753959100448	0.0027078793718953
11	14.8022833995669	0.04	-1.42089675487684	-2.49184948383919	-0.349944025914496	0.0503251237479373	-12.9716946589874	-21.7695583194402	-4.17383099853461	7.81	6.81	9.27	-2.62275154607995	-1.5628030538293	-0.502854561578655	-2.67444747176908	-1.59360679147585	-0.512766111182606	-2.75688004731553	-1.65560811560131	-0.532826035054573	-1.42089675487684	8.17405218402857	-0.304771710372221	-31.3622827301469	-0.00437639701001142	0.00434449268866007	-0.109960865346213	-0.0228619178648887	-0.0139778399814109	-0.126363717149518	-0.0673109819787242	-0.0582570116541768	-0.167183186025003	0.00174739199165084	0.00178753959100448	0.0027078793718953
11	14.8022833995669	0.04	-1.42056062961045	-2.45196667372448	-0.389154585496412	0.0499481467939813	-13.1621164571668	-22.1245336407402	-4.19969927359338	7.98	6.76	9.44	-2.61102519093364	-1.55332619406639	-0.495627197199136	-2.65914805642068	-1.58195499004818	-0.504761923675675	-2.75491444821547	-1.6376766272188	-0.52260545072181	-1.42056062961045	8.27773404724911	1.42290588995326	-29.8294002740114	-0.00437639701001142	0.00434449268866007	-0.109960865346213	-0.0228619178648887	-0.0139778399814109	-0.126363717149518	-0.0673109819787242	-0.0582570116541768	-0.167183186025003	0.00174739199165084	0.00178753959100448	0.0027078793718953
11	14.8022833995669	0.04	-1.41800158657104	-2.4747756398197	-0.361227533322383	0.0405537146672344	-12.0267104543185	-21.1600021706012	-2.89341873803575	8.02	6.69	9.43	-2.48512067019204	-1.41246803773803	-0.339815405284021	-2.53018681228221	-1.43808228096172	-0.345977749641236	-2.62222914940847	-1.49140104951074	-0.358526582641926	-1.41800158657104	8.24918574259173	-0.266405610402032	-31.4307658904721	-0.00437639701001142	0.00434449268866007	-0.109960865346213	-0.0228619178648887	-0.0139778399814109	-0.126363717149518	-0.0673109819787242	-0.0582570116541768	-0.167183186025003	0.00174739199165084	0.00178753959100448	0.0027078793718953
11	14.8022833995669	0.04	-1.41696501332238	-2.51653377957277	-0.317396247071983	0.0441442575459296	-12.3730669498542	-21.3622845360065	-3.38384936370189	8.08	6.85	9.7	-2.49369376933932	-1.44435113709228	-0.395008504845226	-2.53799564151898	-1.47001084729597	-0.402026053072957	-2.62924172429707	-1.52083706120883	-0.416221080675643	-1.41696501332238	8.30171714967867	1.90769937861177	-29.3655536538872	-0.00437639701001142	0.00434449268866007	-0.109960865346213	-0.0228619178648887	-0.0139778399814109	-0.126363717149518	-0.0673109819787242	-0.0582570116541768	-0.167183186025003	0.00174739199165084	0.00178753959100448	0.0027078793718953
11	14.8022833995669	0.04	-1.41417547085041	-2.56735780263746	-0.260993139063364	0.0377083668049824	-12.0723746609784	-21.5940344514332	-2.55071487052362	8.16	6.84	9.5	-2.49769729123345	-1.39636423926701	-0.295031187300569	-2.5406876938275	-1.4203984811364	-0.300109268445297	-2.6341009913138	-1.47106604483997	-0.310465734330453	-1.41417547085041	8.29196611775091	1.16717605219808	-30.167094343674	-0.00437639701001142	0.00434449268866007	-0.109960865346213	-0.0228619178648887	-0.0139778399814109	-0.126363717149518	-0.0673109819787242	-0.0582570116541768	-0.167183186025003	0.00174739199165084	0.00178753959100448	0.0027078793718953
11	14.8022833995669	0.04	-1.41168269392192	-2.5298966231549	-0.293468764688938	0.0476064328635077	-13.4922814131914	-22.9143499387284	-4.07021288765436	8.24	6.81	9.81	-2.6242277114363	-1.5451810271585	-0.466134342880708	-2.66784193742785	-1.5708616775924	-0.473881417756956	-2.75824070687827	-1.62570344426728	-0.48946376038955	-1.41168269392192	8.51339833456357	1.67443885533395	-30.0051998064093	-0.00437639701001142	0.00434449268866007	-0.109960865346213	-0.0228619178648887	-0.0139778399814109	-0.126363717149518	-0.0673109819787242	-0.0582570116541768	-0.167183186025003	0.00174739199165084	0.00178753959100448	0.0027078793718953
11	14.8022833995669	0.04	-1.41095285723455	-2.5111277694153	-0.3107779450538	0.042010035184736	-12.5034003524333	-21.8255818912654	-3.18121881360129	8.07	6.8	9.51	-2.54827067944313	-1.45984875318243	-0.371426826921727	-2.59357209962144	-1.48580094982237	-0.378029800023296	-2.68438845244304	-1.53773108152165	-0.391375439950653	-1.41095285723455	8.34850429087961	1.20344873033183	-30.1563432485097	-0.00437639701001142	0.00434449268866007	-0.109960865346213	-0.0228619178648887	-0.0139778399814109	-0.126363717149518	-0.0673109819787242	-0.0582570116541768	-0.167183186025003	0.00174739199165084	0.00178753959100448	0.0027078793718953
11	14.8022833995669	0.04	-1.40958445713096	-2.48163254060325	-0.337536373658663	0.0509802543322358	-12.943702042775	-21.6629814373353	-4.2244226482147	8.12	6.76	9.35	-2.51479619492596	-1.50259892617209	-0.49040165741822	-2.55863007459782	-1.52878981220007	-0.498949549802311	-2.65476960432886	-1.58433700935394	-0.517353049933647	-1.40958445713096	8.26148108007903	-0.56079653621735	-31.7618712038899	-0.00437639701001142	0.00434449268866007	-0.109960865346213	-0.0228619178648887	-0.0139778399814109	-0.126363717149518	-0.0673109819787242	-0.0582570116541768	-0.167183186025003	0.00174739199165084	0.00178753959100448	0.0027078793718953
11	14.8022833995669	0.04	-1.40826529191163	-2.43861640777627	-0.377914176046995	0.0477569528686143	-12.7518965533425	-21.642184821533	-3.86160828515206	8.14	6.98	9.5	-2.50654141177174	-1.47689140690549	-0.447241402039229	-2.5498806682483	-1.50242754014921	-0.454974412050108	-2.63708317766787	-1.5592184443727	-0.471681516079362	-1.40826529191163	8.44866407326084	-1.44676524118768	-32.9647939327303	-0.00437639701001142	0.00434449268866007	-0.109960865346213	-0.0228619178648887	-0.0139778399814109	-0.126363717149518	-0.0673109819787242	-0.0582570116541768	-0.167183186025003	0.00174739199165084	0.00178753959100448	0.0027078793718953
11	14.8022833995669	0.04	-1.40809465702664	-2.52418546590556	-0.292003848147723	0.0500335540109502	-14.007986806404	-23.5378055818807	-4.47816803092737	8.15	6.48	9.28	-2.72452964992417	-1.62144152550796	-0.518353401091746	-2.77154454916834	-1.64942136780999	-0.527298186451628	-2.86966800449323	-1.70558555156497	-0.54526857240152	-1.40809465702664	8.21227538179952	2.52349561933308	-28.5587682789781	-0.00437639701001142	0.00434449268866007	-0.109960865346213	-0.0228619178648887	-0.0139778399814109	-0.126363717149518	-0.0673109819787242	-0.0582570116541768	-0.167183186025003	0.00174739199165084	0.00178753959100448	0.0027078793718953
11	14.8022833995669	0.04	-1.40611552016244	-2.55637390417123	-0.255857136153642	0.0283001775309344	-10.9239769389937	-20.9179394942584	-0.930014383729041	7.94	6.83	9.59	-2.48125253689005	-1.29578467803899	-0.110316819187919	-2.52776124759899	-1.32007292513838	-0.112384602677773	-2.61502737470036	-1.36682890442895	-0.11624590995143	-1.40611552016244	8.34038869012884	-0.0448366770751829	-31.3801832981302	-0.00437639701001142	0.00434449268866007	-0.109960865346213	-0.0228619178648887	-0.0139778399814109	-0.126363717149518	-0.0673109819787242	-0.0582570116541768	-0.167183186025003	0.00174739199165084	0.00178753959100448	0.0027078793718953
11	14.8022833995669	0.04	-1.4043870044151	-2.44404898466788	-0.364725024162323	0.0383175492029649	-10.9584082149871	-19.5297718378456	-2.38704459212869	7.5	6.44	9.51	-2.44419169147701	-1.37146765119811	-0.2987436109192	-2.49831924055288	-1.40183932084049	-0.305359401128093	-2.58208626577354	-1.4499180000823	-0.315405441531054	-1.4043870044151	7.99893308403612	0.519237792499994	-30.1192305219408	-0.00437639701001142	0.00434449268866007	-0.109960865346213	-0.0228619178648887	-0.0139778399814109	-0.126363717149518	-0.0673109819787242	-0.0582570116541768	-0.167183186025003	0.00174739199165084	0.00178753959100448	0.0027078793718953
11	14.8022833995669	0.04	-1.40129908763367	-2.46363630774752	-0.338961867519816	0.0466553477460781	-13.1565502388916	-22.4419742871449	-3.87112619063842	7.85	6.65	9.48	-2.68973656885171	-1.57685120946566	-0.463965850079604	-2.74187867270535	-1.60741938498063	-0.472960097255907	-2.83616211872545	-1.66451026339928	-0.489078527882945	-1.40129908763367	8.28020726152197	1.54622918138976	-29.6169105194492	-0.00437639701001142	0.00434449268866007	-0.109960865346213	-0.0228619178648887	-0.0139778399814109	-0.126363717149518	-0.0673109819787242	-0.0582570116541768	-0.167183186025003	0.00174739199165084	0.00178753959100448	0.0027078793718953
11	14.8022833995669	0.04	-1.39840268939573	-2.41886675049618	-0.377938628295282	0.0525584141312692	-12.9452606002124	-21.5265264051991	-4.36399479522573	7.91	6.95	9.35	-2.56357021801934	-1.54163676547409	-0.51970331292884	-2.61224851210202	-1.57091009971356	-0.529571687325091	-2.71181660176934	-1.62696295315092	-0.549132375436754	-1.39840268939573	8.26394407768463	1.86710149082187	-29.3732926814393	-0.00437639701001142	0.00434449268866007	-0.109960865346213	-0.0228619178648887	-0.0139778399814109	-0.126363717149518	-0.0673109819787242	-0.0582570116541768	-0.167183186025003	0.00174739199165084	0.00178753959100448	0.0027078793718953
11	14.8022833995669	0.04	-1.39806679052943	-2.47421255583927	-0.321921025219592	0.0397125778109703	-11.8956166590425	-21.0285229771809	-2.76271034090411	7.9	6.77	9.42	-2.5076972608037	-1.41857824935315	-0.329459237902597	-2.55552739110026	-1.44563525641814	-0.335743121736021	-2.65110267776017	-1.49579546092223	-0.347564294502811	-1.39806679052943	8.28785801280407	1.16120553416836	-30.0757829031138	-0.00437639701001142	0.00434449268866007	-0.109960865346213	-0.0228619178648887	-0.0139778399814109	-0.126363717149518	-0.0673109819787242	-0.0582570116541768	-0.167183186025003	0.00174739199165084	0.00178753959100448	0.0027078793718953
11	14.8022833995669	0.04	-1.39677779290237	-2.43874787210536	-0.354807713699379	0.0473432905293875	-12.147807648595	-20.6557073913286	-3.63990790586142	8.23	7.12	9.74	-2.36885393572845	-1.39314434570887	-0.4174347556893	-2.40841955885034	-1.41641324519877	-0.424406931547201	-2.49636636180596	-1.46975290627289	-0.439596900135263	-1.39677779290237	8.37630252253634	1.91124235687871	-29.5319866329254	-0.00437639701001142	0.00434449268866007	-0.109960865346213	-0.0228619178648887	-0.0139778399814109	-0.126363717149518	-0.0673109819787242	-0.0582570116541768	-0.167183186025003	0.00174739199165084	0.00178753959100448	0.0027078793718953
11	14.8022833995669	0.04	-1.39598496045752	-2.48724503671727	-0.304724884197767	0.0336229431558167	-10.7106859314796	-19.6758488964105	-1.74552296654862	7.97	6.53	9.03	-2.32483158058519	-1.26553832743531	-0.206245074285424	-2.36785075139002	-1.28895611387741	-0.210061476364798	-2.45570091932	-1.33375874571416	-0.217524722472377	-1.39598496045752	8.08378074709393	1.17388265514988	-29.7179544520053	-0.00437639701001142	0.00434449268866007	-0.109960865346213	-0.0228619178648887	-0.0139778399814109	-0.126363717149518	-0.0673109819787242	-0.0582570116541768	-0.167183186025003	0.00174739199165084	0.00178753959100448	0.0027078793718953
11	14.8022833995669	0.04	-1.39550666480969	-2.47830682388426	-0.312706505735111	0.0390524229869695	-11.7474645387309	-20.8456641314681	-2.64926494599366	8.03	6.61	9.58	-2.44523433711909	-1.37799896818018	-0.31076359924127	-2.48939640342129	-1.40288626870322	-0.316376133985147	-2.57066555710272	-1.45240672550937	-0.326496062889918	-1.39550666480969	8.26745312834174	-1.79541102210387	-32.9900883034046	-0.00437639701001142	0.00434449268866007	-0.109960865346213	-0.0228619178648887	-0.0139778399814109	-0.126363717149518	-0.0673109819787242	-0.0582570116541768	-0.167183186025003	0.00174739199165084	0.00178753959100448	0.0027078793718953
11	14.8022833995669	0.04	-1.39358877889161	-2.39735087454745	-0.389826683235762	0.0499438269324872	-12.3473147835555	-20.7552956622464	-3.93933390486451	7.99	6.76	9.86	-2.44766871826929	-1.45611686974454	-0.464565021219787	-2.49267268856235	-1.48288970867494	-0.473106728787531	-2.57563056573951	-1.53510190378218	-0.488852353314606	-1.39358877889161	8.3618429103196	0.460733078968898	-30.8966672813249	-0.00437639701001142	0.00434449268866007	-0.109960865346213	-0.0228619178648887	-0.0139778399814109	-0.126363717149518	-0.0673109819787242	-0.0582570116541768	-0.167183186025003	0.00174739199165084	0.00178753959100448	0.0027078793718953
11	14.8022833995669	0.04	-1.39246164262634	-2.4979824905958	-0.286940794656886	0.0439457788993284	-12.0089365366556	-20.7541958114143	-3.26367726189693	7.76	6.57	9.26	-2.51533474341837	-1.45544041198375	-0.395546080549121	-2.56585359891748	-1.48467198207714	-0.40349036523679	-2.65420753116247	-1.53796041151728	-0.417700132809844	-1.39246164262634	8.03199627351903	-0.738256130797363	-31.5376645309488	-0.00437639701001142	0.00434449268866007	-0.109960865346213	-0.0228619178648887	-0.0139778399814109	-0.126363717149518	-0.0673109819787242	-0.0582570116541768	-0.167183186025003	0.00174739199165084	0.00178753959100448	0.0027078793718953
11	14.8022833995669	0.04	-1.3923602714747	-2.48236142273808	-0.302359120211313	0.0340309843292102	-11.5361714355438	-21.132199412958	-1.94014345812969	7.99	6.93	9.85	-2.49307177645792	-1.36098012574587	-0.228888475033822	-2.53896903680191	-1.38603566555993	-0.233102294317956	-2.62669037160818	-1.43546807582503	-0.241178382516318	-1.3923602714747	8.46153095061232	-1.53105317626088	-33.1286608865248	-0.00437639701001142	0.00434449268866007	-0.109960865346213	-0.0228619178648887	-0.0139778399814109	-0.126363717149518	-0.0673109819787242	-0.0582570116541768	-0.167183186025003	0.00174739199165084	0.00178753959100448	0.0027078793718953
11	14.8022833995669	0.04	-1.3900921766822	-2.4468804149927	-0.333303938371712	0.0410456464174799	-11.8267044331901	-20.7518359125166	-2.90157295386351	7.81	6.63	9.37	-2.50145981069821	-1.4256100499902	-0.349760289282195	-2.55084784870374	-1.45375684772362	-0.35666584674349	-2.64318121807624	-1.50402115120788	-0.368964609277908	-1.3900921766822	8.1815526022566	1.00298402674895	-30.0162226564971	-0.00437639701001142	0.00434449268866007	-0.109960865346213	-0.0228619178648887	-0.0139778399814109	-0.126363717149518	-0.0673109819787242	-0.0582570116541768	-0.167183186025003	0.00174739199165084	0.00178753959100448	0.0027078793718953
11	14.8022833995669	0.04	-1.3897436593644	-2.43308706288155	-0.346400255847252	0.0444843676813097	-12.0188461589786	-20.715725107769	-3.32196721018827	8.04	6.75	9.69	-2.42848874223072	-1.40896021934257	-0.389431696454415	-2.47225690456649	-1.43435362493364	-0.396450345300798	-2.55522395186593	-1.48498835149403	-0.410920042142373	-1.3897436593644	8.29764464576172	-1.29945999385085	-32.5148730710001	-0.00437639701001142	0.00434449268866007	-0.109960865346213	-0.0228619178648887	-0.0139778399814109	-0.126363717149518	-0.0673109819787242	-0.0582570116541768	-0.167183186025003	0.00174739199165084	0.00178753959100448	0.0027078793718953
11	14.8022833995669	0.04	-1.38945796210094	-2.50541370136248	-0.273502222839391	0.0340807702178567	-11.3945786582655	-20.8656571924787	-1.92350012405236	7.76	6.77	9.39	-2.52936006736204	-1.38126453323605	-0.233168999110064	-2.58019319798113	-1.40902412402881	-0.237855050076483	-2.67288098794268	-1.4601956467612	-0.246072694921168	-1.38945796210094	8.25460976098989	0.357568654132683	-30.8162715849763	-0.00437639701001142	0.00434449268866007	-0.109960865346213	-0.0228619178648887	-0.0139778399814109	-0.126363717149518	-0.0673109819787242	-0.0582570116541768	-0.167183186025003	0.00174739199165084	0.00178753959100448	0.0027078793718953
11	14.8022833995669	0.04	-1.38400924471625	-2.50924091017637	-0.258777579256122	0.038205927371552	-12.3562680233844	-22.0356684586977	-2.67686758807107	8.06	6.76	9.33	-2.57730182624733	-1.4451947396994	-0.313087653151484	-2.62339254782439	-1.47103962433564	-0.318686700846891	-2.71622732504979	-1.52359209890134	-0.330250668563025	-1.38400924471625	8.3174944602256	-1.48929955345245	-32.8284346678911	-0.00437639701001142	0.00434449268866007	-0.109960865346213	-0.0228619178648887	-0.0139778399814109	-0.126363717149518	-0.0673109819787242	-0.0582570116541768	-0.167183186025003	0.00174739199165084	0.00178753959100448	0.0027078793718953
11	14.8022833995669	0.04	-1.38341718596182	-2.51012419791114	-0.256710174012504	0.0393147029196644	-11.7474103986341	-20.8139314782355	-2.6808893190327	8.08	6.8	9.18	-2.42813510940201	-1.37044266064317	-0.312750211884333	-2.4711786418788	-1.39473648718625	-0.318294332493701	-2.56223412141752	-1.44670541867488	-0.330420155021528	-1.38341718596182	8.1155313363442	-1.38398070423517	-32.3729947088366	-0.00437639701001142	0.00434449268866007	-0.109960865346213	-0.0228619178648887	-0.0139778399814109	-0.126363717149518	-0.0673109819787242	-0.0582570116541768	-0.167183186025003	0.00174739199165084	0.00178753959100448	0.0027078793718953
11	14.8022833995669	0.04	-1.38231982750961	-2.412771719966	-0.351867935053214	0.05210928458375	-13.0514763423217	-21.7424149351952	-4.36053774944806	8.02	6.74	9.25	-2.55453776863475	-1.53343082414153	-0.512323879648312	-2.60092470927393	-1.56127584780378	-0.52162698633363	-2.694602595061	-1.61687652395964	-0.539956592230325	-1.38231982750961	8.19317568285849	-0.542574335554982	-31.647414440746	-0.00437639701001142	0.00434449268866007	-0.109960865346213	-0.0228619178648887	-0.0139778399814109	-0.126363717149518	-0.0673109819787242	-0.0582570116541768	-0.167183186025003	0.00174739199165084	0.00178753959100448	0.0027078793718953
11	14.8022833995669	0.04	-1.37687914238463	-2.43523085697167	-0.318527427797596	0.0360194207198141	-11.3543095693004	-20.5252098808315	-2.18340925776941	8.23	7.06	9.36	-2.35467547065787	-1.30257933459946	-0.250483198541045	-2.39405107428798	-1.32436146475501	-0.254671855222043	-2.48773439703067	-1.37476123176261	-0.264477279577446	-1.37687914238463	8.41187207043513	-0.710916739171116	-32.2382076265984	-0.00437639701001142	0.00434449268866007	-0.109960865346213	-0.0228619178648887	-0.0139778399814109	-0.126363717149518	-0.0673109819787242	-0.0582570116541768	-0.167183186025003	0.00174739199165084	0.00178753959100448	0.0027078793718953
11	14.8022833995669	0.04	-1.37517478875693	-2.38738579865738	-0.362963778856471	0.0458424706300985	-12.1521109778253	-20.8080307341659	-3.4961912214846	7.82	6.75	9.54	-2.50332664907783	-1.46196935413939	-0.420612059200959	-2.55244452754033	-1.49065471690616	-0.428864906271997	-2.63780320876823	-1.54426207831541	-0.444165016040074	-1.37517478875693	8.28240917430375	-0.659097817897099	-31.9123001951828	-0.00437639701001142	0.00434449268866007	-0.109960865346213	-0.0228619178648887	-0.0139778399814109	-0.126363717149518	-0.0673109819787242	-0.0582570116541768	-0.167183186025003	0.00174739199165084	0.00178753959100448	0.0027078793718953
11	14.8022833995669	0.04	-1.36952107204206	-2.47192515973994	-0.26711698434419	0.0393262554519216	-12.3928639880236	-21.9560765208385	-2.82965145520877	8.76	7.5	9.94	-2.37434713645035	-1.34017391925444	-0.306000702058536	-2.40597508736585	-1.35802596552253	-0.310076843679211	-2.49466363895048	-1.41098461313201	-0.321198888417994	-1.36952107204206	8.81885934015488	-0.407502541776623	-32.6344496499854	-0.00437639701001142	0.00434449268866007	-0.109960865346213	-0.0228619178648887	-0.0139778399814109	-0.126363717149518	-0.0673109819787242	-0.0582570116541768	-0.167183186025003	0.00174739199165084	0.00178753959100448	0.0027078793718953
11	14.8022833995669	0.04	-1.36526146403617	-2.48052068867257	-0.250002239399775	0.038959788442054	-11.4412426036453	-20.3132345933072	-2.56925061398336	7.66	6.6	9.28	-2.49138275580328	-1.40324842883838	-0.315114101873472	-2.54330355595828	-1.43249234211177	-0.321681128265255	-2.62995052043962	-1.4828279352613	-0.332801077340912	-1.36526146403617	7.96796329920778	3.84641873317663	-26.8163899943611	-0.00437639701001142	0.00434449268866007	-0.109960865346213	-0.0228619178648887	-0.0139778399814109	-0.126363717149518	-0.0673109819787242	-0.0582570116541768	-0.167183186025003	0.00174739199165084	0.00178753959100448	0.0027078793718953
11	14.8022833995669	0.04	-1.36457686409887	-2.3929652685239	-0.336188459673834	0.0546022670767857	-13.2265343792704	-21.8193099219558	-4.63375883658504	7.8	6.96	9.34	-2.63314908364162	-1.59617499385189	-0.55920090406216	-2.68532635673214	-1.62780406456113	-0.570281772390118	-2.7872158598708	-1.68766953703353	-0.591053724012538	-1.36457686409887	8.31996739203601	-1.70763862866282	-33.0034897004701	-0.00437639701001142	0.00434449268866007	-0.109960865346213	-0.0228619178648887	-0.0139778399814109	-0.126363717149518	-0.0673109819787242	-0.0582570116541768	-0.167183186025003	0.00174739199165084	0.00178753959100448	0.0027078793718953
11	14.8022833995669	0.04	-1.36395284080267	-2.44516701346578	-0.282738668139566	0.0360713396868573	-10.8681141220773	-19.6397574107886	-2.09647083336608	8.15	6.62	9.68	-2.27348159981043	-1.25808363944505	-0.24268567907966	-2.31272249355913	-1.27979849582504	-0.246874498090947	-2.39346510352997	-1.32340023001243	-0.254973583661199	-1.36395284080267	8.25327957274696	-0.714516605534274	-31.9006280580712	-0.00437639701001142	0.00434449268866007	-0.109960865346213	-0.0228619178648887	-0.0139778399814109	-0.126363717149518	-0.0673109819787242	-0.0582570116541768	-0.167183186025003	0.00174739199165084	0.00178753959100448	0.0027078793718953
11	14.8022833995669	0.04	-1.36164158312687	-2.37541592630551	-0.347867239948235	0.0471467921220893	-12.2963086724577	-20.9270309928636	-3.66558635205189	7.76	6.6	9.48	-2.53767229101787	-1.49108594575789	-0.444499600497915	-2.58872752398548	-1.52108498881986	-0.453442453654234	-2.67777887174764	-1.57113534061957	-0.468315464630237	-1.36164158312687	8.21774420564205	0.420667880569328	-30.659461403962	-0.00437639701001142	0.00434449268866007	-0.109960865346213	-0.0228619178648887	-0.0139778399814109	-0.126363717149518	-0.0673109819787242	-0.0582570116541768	-0.167183186025003	0.00174739199165084	0.00178753959100448	0.0027078793718953
11	14.8022833995669	0.04	-1.36127513645139	-2.4340771912689	-0.288473081633873	0.0422213017541605	-12.612080712602	-21.9907015896535	-3.23345983555051	8.23	7.01	9.89	-2.522165120082	-1.4465091045549	-0.370853089027802	-2.56430391092477	-1.47067649317021	-0.377049075415651	-2.65187571902285	-1.52426115967298	-0.624971739302785	-1.36127513645139	8.53590173270953	-1.69818092292061	-33.3921757871992	-0.00437639701001142	0.00434449268866007	-0.109960865346213	-0.0228619178648887	-0.0139778399814109	-0.126363717149518	-0.0673109819787242	-0.0582570116541768	-0.167183186025003	0.00174739199165084	0.00178753959100448	0.0027078793718953
11	14.8022833995669	0.04	-1.35639133892118	-2.44019693856488	-0.272585739277477	0.0422191024897958	-11.9329165689057	-20.8067373416176	-3.05909579619382	7.98	6.72	9.66	-2.45604114421146	-1.40856942549344	-0.361097706775408	-2.50134038089671	-1.43454908790398	-0.367757794911257	-2.58872796112231	-1.48138411826447	-0.380181741078513	-1.35639133892118	8.20732808441919	0.0917938041196136	-30.9918335331005	-0.00437639701001142	0.00434449268866007	-0.109960865346213	-0.0228619178648887	-0.0139778399814109	-0.126363717149518	-0.0673109819787242	-0.0582570116541768	-0.167183186025003	0.00174739199165084	0.00178753959100448	0.0027078793718953
11	14.8022833995669	0.04	-1.35610236016456	-2.39369211573685	-0.318512604592279	0.0354096772240236	-10.8203887606643	-19.6377532207159	-2.00302430061266	8.18	6.94	9.81	-2.26385824905934	-1.24738436615132	-0.230910483243304	-2.30237184490019	-1.26860533144635	-0.234838817992507	-2.38317056169885	-1.31183410799213	-0.243351216171481	-1.35610236016456	8.49478553256027	1.00651809650318	-30.5998971904276	-0.00437639701001142	0.00434449268866007	-0.109960865346213	-0.0228619178648887	-0.0139778399814109	-0.126363717149518	-0.0673109819787242	-0.0582570116541768	-0.167183186025003	0.00174739199165084	0.00178753959100448	0.0027078793718953
11	14.8022833995669	0.04	-1.35191172600014	-2.38679969315092	-0.317023758849368	0.0386114014774472	-11.0959330647815	-19.7404552001516	-2.45141092941137	8.22	6.67	9.61	-2.26567691490635	-1.27351670158186	-0.281356488257364	-2.30362546807123	-1.29484724343378	-0.286069018796325	-2.3801569415667	-1.33956663674112	-0.295992418694616	-1.35191172600014	8.29435895397603	-0.38976418374853	-31.5920953668471	-0.00437639701001142	0.00434449268866007	-0.109960865346213	-0.0228619178648887	-0.0139778399814109	-0.126363717149518	-0.0673109819787242	-0.0582570116541768	-0.167183186025003	0.00174739199165084	0.00178753959100448	0.0027078793718953
11	14.8022833995669	0.04	-1.35117823044722	-2.41899977505013	-0.283356685844301	0.0392772699106122	-11.0226583511541	-19.5340425457197	-2.51127415658852	8.2	6.6	9.35	-2.24806118072849	-1.26853467681691	-0.289008172905325	-2.28607693657934	-1.28998618577743	-0.293895434975527	-2.35912976703746	-1.33479933874048	-0.30459836149939	-1.35117823044722	8.1473204981553	0.660067263298539	-30.3506554331743	-0.00437639701001142	0.00434449268866007	-0.109960865346213	-0.0228619178648887	-0.0139778399814109	-0.126363717149518	-0.0673109819787242	-0.0582570116541768	-0.167183186025003	0.00174739199165084	0.00178753959100448	0.0027078793718953
11	14.8022833995669	0.04	-1.34997875406697	-2.42858946639582	-0.271368041738123	0.036173695248042	-11.0239227498548	-19.908250517469	-2.13959498224067	7.83	6.67	9.8	-2.39291390083085	-1.32504350227389	-0.257173103716927	-2.43973010931037	-1.35096734049696	-0.262204571683558	-2.52091410920314	-1.39628196452413	-0.270878757552182	-1.34997875406697	8.22381380744469	1.34569828603431	-29.6906905515259	-0.00437639701001142	0.00434449268866007	-0.109960865346213	-0.0228619178648887	-0.0139778399814109	-0.126363717149518	-0.0673109819787242	-0.0582570116541768	-0.167183186025003	0.00174739199165084	0.00178753959100448	0.0027078793718953
11	14.8022833995669	0.04	-1.34461899682983	-2.44195978955135	-0.247278204108307	0.0348752743438167	-11.3131283749943	-20.6049546522551	-2.02130209773344	8.18	6.98	10.02	-2.37702770266639	-1.30510452485948	-0.233181347052574	-2.41756640484238	-1.32736225605145	-0.237158107260525	-2.4987128208054	-1.37450158496315	-0.245100276015464	-1.34461899682983	8.52621839470342	0.387425733039216	-31.3098732202821	-0.00437639701001142	0.00434449268866007	-0.109960865346213	-0.0228619178648887	-0.0139778399814109	-0.126363717149518	-0.0673109819787242	-0.0582570116541768	-0.167183186025003	0.00174739199165084	0.00178753959100448	0.0027078793718953
11	14.8022833995669	0.04	-1.34396317913099	-2.33618368132831	-0.351742676933673	0.0376175472666513	-10.4309001236883	-18.6682186295356	-2.19358161784103	7.96	6.78	9.43	-2.20913340084114	-1.23435718861897	-0.2595809763968	-2.25021815127484	-1.25731336547146	-0.264408579668081	-2.331592501315	-1.3036182255018	-0.273935504191274	-1.34396317913099	8.25295234925223	-0.0216066024631563	-31.1952439722072	-0.00437639701001142	0.00434449268866007	-0.109960865346213	-0.0228619178648887	-0.0139778399814109	-0.126363717149518	-0.0673109819787242	-0.0582570116541768	-0.167183186025003	0.00174739199165084	0.00178753959100448	0.0027078793718953
11	14.8022833995669	0.04	-1.34082510725533	-2.41268647005805	-0.268963744452605	0.0386581346184501	-11.7510308027797	-20.9001630893334	-2.60189851622602	8.37	7	9.66	-2.35900372048212	-1.32634014695344	-0.29367657342476	-2.39619087518864	-1.34724847185771	-0.298306068526784	-2.48128356580408	-1.39731294532036	-0.3089984697473	-1.34082510725533	8.49243520854709	0.650459452998998	-30.9576953254389	-0.00437639701001142	0.00434449268866007	-0.109960865346213	-0.0228619178648887	-0.0139778399814109	-0.126363717149518	-0.0673109819787242	-0.0582570116541768	-0.167183186025003	0.00174739199165084	0.00178753959100448	0.0027078793718953
11	14.8022833995669	0.04	-1.34077099989461	-2.33056549932042	-0.350976500468793	0.0464283300358573	-11.6437647415085	-19.8825659137483	-3.40496356926877	8.04	6.71	9.3	-2.33133505170172	-1.36529243727425	-0.399249822846792	-2.3733836882011	-1.38991724843917	-0.406450808677238	-2.45650792732717	-1.43853398158148	-0.420601326368536	-1.34077099989461	8.3093043386238	-0.957965389224871	-32.1476558490943	-0.00437639701001142	0.00434449268866007	-0.109960865346213	-0.0228619178648887	-0.0139778399814109	-0.126363717149518	-0.0673109819787242	-0.0582570116541768	-0.167183186025003	0.00174739199165084	0.00178753959100448	0.0027078793718953
[truncated: 1,382 more rows]
