# Supplementary material for: Re-expressing coefficients from regression models for inclusion in a meta-analysis
Source: BMC Med Res Methodol. 2024 Jan 8;24:6. doi: 10.1186/s12874-023-02132-y (PMC10773134; doi:10.1186/s12874-023-02132-y)
Supplement: Supplementary file 2 — Additional file 2. [file 12874_2023_2132_MOESM2_ESM.zip › Supp_Files_R1/simdata/simdata_scenario_110.csv]

ex_no	errsd	rsquare	beta	b_low_ci	b_hi_ci	lrsquare	lbeta	lb_low_ci	lb_hi_ci	x_median	x_25	x_75	rbl	rb	rbu	altl	alt	altu	dzl	dz	dzu	observed_beta	xlog	error	ylog	RelBias_rb	RelBias_rbl	RelBias_rbu	RelBias_alt	RelBias_altl	RelBias_altu	RelBias_dz	RelBias_dzl	RelBias_dzu	MC_SE_RelBias_rb	MC_SE_RelBias_alt	MC_SE_RelBias_dz
110	0.454198798779319	0.15	0.0233690872795986	0.0222044768711906	0.0245336976880067	0.170246499910128	0.461085917521478	0.439407155567564	0.482764679475391	16.03	11.7	21.93	0.0265849712589281	0.0278965777181573	0.0292081841773865	0.0262962062723111	0.0275935661100955	0.0288909259478799	0.0268181207537191	0.0281308203786246	0.0294461526100137	0.0233690872795986	17.7779063152913	0.00142222354866468	1.3894526168381	0.188662151096795	0.192146422752832	0.1854835635754	0.175820585992009	0.179267217385316	0.172676336464016	0.200331004731451	0.203842122080936	0.197122834487821	0.000369547034886543	0.000366883853209524	0.000375216595990587
110	0.454198798779319	0.15	0.0236782961114471	0.0224836706525621	0.0248729215703322	0.169688519521314	0.463990488219705	0.442131979127237	0.485848997312173	15.84	11.74	21.42	0.0270688623675846	0.0284071165589068	0.029745370750229	0.0267846012457068	0.0281088018860295	0.0294330025263521	0.0273044880246648	0.0287248425832676	0.030106539703362	0.0236782961114471	17.5599900068955	0.00933500837192152	1.39257816644535	0.188662151096795	0.192146422752832	0.1854835635754	0.175820585992009	0.179267217385316	0.172676336464016	0.200331004731451	0.203842122080936	0.197122834487821	0.000369547034886543	0.000366883853209524	0.000375216595990587
110	0.454198798779319	0.15	0.0241131707106498	0.0229104046162563	0.0253159368050433	0.173777616875622	0.478678561024457	0.456449930654593	0.500907191394321	16.07	11.92	21.62	0.0275474297018274	0.0288889604839738	0.0302304912661202	0.0272461405461866	0.0285729988641142	0.0298998571820419	0.0278337598733401	0.0291697983529592	0.0305239321606884	0.0241131707106498	17.7125786055458	0.00157924242786505	1.38917991463066	0.188662151096795	0.192146422752832	0.1854835635754	0.175820585992009	0.179267217385316	0.172676336464016	0.200331004731451	0.203842122080936	0.197122834487821	0.000369547034886543	0.000366883853209524	0.000375216595990587
110	0.454198798779319	0.15	0.0241283056408261	0.0229230829977922	0.0253335282838601	0.173729541224638	0.475977302414202	0.453870410505933	0.49808419432247	16.05	11.95	21.82	0.0274299974834192	0.0287660440186716	0.0301020905539239	0.0271311472878968	0.0284526375779826	0.0297741278680683	0.0276954352059429	0.0290862041378087	0.0303833214964506	0.0241283056408261	17.7519014383038	5.12697504417563e-05	1.38921502169702	0.188662151096795	0.192146422752832	0.1854835635754	0.175820585992009	0.179267217385316	0.172676336464016	0.200331004731451	0.203842122080936	0.197122834487821	0.000369547034886543	0.000366883853209524	0.000375216595990587
110	0.454198798779319	0.16	0.0235416773652759	0.0223967417349463	0.0246866129956055	0.180390527049636	0.477011307907583	0.455357091973133	0.498665523842033	16.14	11.9	21.86	0.0273676792646508	0.0286691317881057	0.0299705843115606	0.0270649400674696	0.0283519960215878	0.0296390519757059	0.0276457052374146	0.0289273844298719	0.0302438879930852	0.0235416773652759	17.9185844243266	0.00584091395986097	1.39805164972124	0.188662151096795	0.192146422752832	0.1854835635754	0.175820585992009	0.179267217385316	0.172676336464016	0.200331004731451	0.203842122080936	0.197122834487821	0.000369547034886543	0.000366883853209524	0.000375216595990587
110	0.454198798779319	0.16	0.023583152546573	0.0224313459177778	0.0247349591753683	0.180396749479897	0.470961952378802	0.449582800467942	0.492341104289662	16.05	11.77	21.68	0.0271663411824037	0.0284581907246824	0.0297500402669611	0.0268702267480776	0.0281479950677919	0.0294257633875063	0.0274450603186536	0.0287086287016474	0.0300354355676209	0.023583152546573	17.7495897028208	-0.00199303428308501	1.38440601290411	0.188662151096795	0.192146422752832	0.1854835635754	0.175820585992009	0.179267217385316	0.172676336464016	0.200331004731451	0.203842122080936	0.197122834487821	0.000369547034886543	0.000366883853209524	0.000375216595990587
110	0.454198798779319	0.16	0.0235836060985499	0.0224122874585116	0.0247549247385881	0.176159187574294	0.470597398944236	0.448923567461835	0.492271230426638	15.99	11.87	21.73	0.027237048866271	0.0285520415509794	0.0298670342356877	0.026943514246103	0.0282443352090465	0.02954515617199	0.0275193959335303	0.0288355517968298	0.0301408047538609	0.0235836060985499	17.7382540919848	-0.00163500804082051	1.38615896365547	0.188662151096795	0.192146422752832	0.1854835635754	0.175820585992009	0.179267217385316	0.172676336464016	0.200331004731451	0.203842122080936	0.197122834487821	0.000369547034886543	0.000366883853209524	0.000375216595990587
110	0.454198798779319	0.16	0.0236150397572524	0.0224491376198638	0.0247809418946409	0.173482159237854	0.463401431265745	0.441860064980472	0.484942797551019	16.05	11.81	21.65	0.02670236040609	0.0280041420600044	0.0293059237139187	0.0264113840058273	0.0276989801070855	0.0289865762083437	0.0269600283221197	0.0282642514757013	0.0296071962502186	0.0236150397572524	17.7296958718141	0.000265007451137673	1.38729359432701	0.188662151096795	0.192146422752832	0.1854835635754	0.175820585992009	0.179267217385316	0.172676336464016	0.200331004731451	0.203842122080936	0.197122834487821	0.000369547034886543	0.000366883853209524	0.000375216595990587
110	0.454198798779319	0.16	0.0236291304827252	0.0224799169421318	0.0247783440233187	0.179368939429769	0.464887909673173	0.443710844420828	0.486064974925518	16.2	11.93	21.91	0.0265835114073353	0.0278522673162525	0.0291210232251698	0.0262869271065476	0.0275415278845511	0.0287961286625547	0.0268147852819237	0.0280924705617583	0.0293848018336845	0.0236291304827252	17.831540445034	-0.0012084849774024	1.38905342450152	0.188662151096795	0.192146422752832	0.1854835635754	0.175820585992009	0.179267217385316	0.172676336464016	0.200331004731451	0.203842122080936	0.197122834487821	0.000369547034886543	0.000366883853209524	0.000375216595990587
110	0.454198798779319	0.16	0.0236456269614305	0.0225007381594397	0.0247905157634213	0.181929813324255	0.469383796333281	0.448186102900237	0.490581489766326	16.04	11.68	21.81	0.0271023678294874	0.0283842185625677	0.029666069295648	0.0268075676400601	0.0280754753168987	0.0293433829937373	0.0273088483385824	0.0286368909887574	0.0299125504434195	0.0236456269614305	17.7504827505167	-0.00250444550633325	1.38429757528558	0.188662151096795	0.192146422752832	0.1854835635754	0.175820585992009	0.179267217385316	0.172676336464016	0.200331004731451	0.203842122080936	0.197122834487821	0.000369547034886543	0.000366883853209524	0.000375216595990587
110	0.454198798779319	0.16	0.0236884560602522	0.022525486097321	0.0248514260231835	0.175000262782702	0.468059948354956	0.446416512620337	0.489703384089575	15.93	11.83	21.75	0.0271785463838715	0.0284962331301948	0.029813919876518	0.0268884896598656	0.0281921137004243	0.0294957377409831	0.0274663989602164	0.0287408185422477	0.030112135356494	0.0236884560602522	17.7497653756824	0.00170654144664174	1.38890122913125	0.188662151096795	0.192146422752832	0.1854835635754	0.175820585992009	0.179267217385316	0.172676336464016	0.200331004731451	0.203842122080936	0.197122834487821	0.000369547034886543	0.000366883853209524	0.000375216595990587
110	0.454198798779319	0.16	0.0237185480549884	0.0225469609181825	0.0248901351917943	0.174221742689254	0.47434991404042	0.452356303053332	0.496343525027507	15.89	11.77	21.56	0.0276147525643821	0.0289573847357615	0.030300016907141	0.027322315705989	0.0286507295665848	0.0299791434271805	0.0279085745237508	0.0292782456860538	0.0305797333581139	0.0237185480549884	17.6635267997448	0.000917768927358364	1.38614534799095	0.188662151096795	0.192146422752832	0.1854835635754	0.175820585992009	0.179267217385316	0.172676336464016	0.200331004731451	0.203842122080936	0.197122834487821	0.000369547034886543	0.000366883853209524	0.000375216595990587
110	0.454198798779319	0.16	0.0237245862139324	0.0225636814162322	0.0248854910116326	0.179861841874944	0.475572940879895	0.453945342556273	0.497200539203517	16.07	11.88	21.86	0.0274052335493667	0.0287109180175299	0.0300166024856931	0.0271057697888572	0.028397186720122	0.0296886036513868	0.0276625704780695	0.0290085790600389	0.0303191175941544	0.0237245862139324	17.8340646152997	0.00123121433070125	1.39180354890968	0.188662151096795	0.192146422752832	0.1854835635754	0.175820585992009	0.179267217385316	0.172676336464016	0.200331004731451	0.203842122080936	0.197122834487821	0.000369547034886543	0.000366883853209524	0.000375216595990587
110	0.454198798779319	0.16	0.0238393615205004	0.0226927141045098	0.0249860089364911	0.183132517091275	0.475643907629494	0.454249898434571	0.497037916824416	15.85	11.66	21.41	0.0277929953482321	0.0291019743927704	0.0304109534373087	0.0275005864673954	0.0287957938010168	0.0300910011346382	0.0280658695107981	0.0294226813273188	0.0307352609142657	0.0238393615205004	17.6074449737142	0.00347448559490244	1.38607488733955	0.188662151096795	0.192146422752832	0.1854835635754	0.175820585992009	0.179267217385316	0.172676336464016	0.200331004731451	0.203842122080936	0.197122834487821	0.000369547034886543	0.000366883853209524	0.000375216595990587
110	0.454198798779319	0.16	0.0238426027596184	0.0226882064025255	0.0249969991167112	0.186436249328361	0.476408324739165	0.455213631957031	0.4976030175213	16.15	11.76	21.7	0.0273488848895709	0.0286222457304499	0.029895606571329	0.0270460483809558	0.0283053091898659	0.0295645699987759	0.027601700847558	0.0289283892125702	0.030152556667595	0.0238426027596184	17.7275312139167	0.00506888862756645	1.39153449218451	0.188662151096795	0.192146422752832	0.1854835635754	0.175820585992009	0.179267217385316	0.172676336464016	0.200331004731451	0.203842122080936	0.197122834487821	0.000369547034886543	0.000366883853209524	0.000375216595990587
110	0.454198798779319	0.16	0.0238495823239239	0.0226990275002408	0.025000137147607	0.181436139208399	0.47697332971073	0.455397095429533	0.498549563991926	15.93	11.73	21.66	0.0277248258379598	0.0290383988573945	0.0303519718768292	0.0274289246936037	0.0287284782287713	0.0300280317639388	0.0280028897327696	0.0292767113527063	0.0306043015116586	0.0238495823239239	17.7364393943524	0.00591894431656908	1.39204120921945	0.188662151096795	0.192146422752832	0.1854835635754	0.175820585992009	0.179267217385316	0.172676336464016	0.200331004731451	0.203842122080936	0.197122834487821	0.000369547034886543	0.000366883853209524	0.000375216595990587
110	0.454198798779319	0.16	0.0238699159857886	0.0226883510975714	0.0250514808740059	0.17846733898842	0.474689377486023	0.452999368894819	0.496379386077228	15.9	11.81	21.51	0.0276251544581496	0.0289478711740525	0.0302705878899553	0.0273317280957189	0.0286403952990638	0.0299490625024088	0.0279229641841958	0.0292377494563787	0.030601587547077	0.0238699159857886	17.6506853330258	-0.00228540257292997	1.38253111174937	0.188662151096795	0.192146422752832	0.1854835635754	0.175820585992009	0.179267217385316	0.172676336464016	0.200331004731451	0.203842122080936	0.197122834487821	0.000369547034886543	0.000366883853209524	0.000375216595990587
110	0.454198798779319	0.16	0.0238890651296152	0.0227053880332128	0.0250727422260176	0.174613839007634	0.466747482619715	0.445135808349786	0.488359156889645	16.1	11.85	21.46	0.0268169723010129	0.0281189562335655	0.029420940166118	0.0265222388827793	0.0278099132888641	0.0290975876949488	0.0271005051892799	0.0284177551438178	0.0297542221277421	0.0238890651296152	17.6422714339058	0.00979681813842804	1.39511269958148	0.188662151096795	0.192146422752832	0.1854835635754	0.175820585992009	0.179267217385316	0.172676336464016	0.200331004731451	0.203842122080936	0.197122834487821	0.000369547034886543	0.000366883853209524	0.000375216595990587
110	0.454198798779319	0.16	0.0239533444658876	0.0228046440122423	0.025102044919533	0.184847587210364	0.474454938002493	0.453235950598801	0.495673925406186	15.82	11.7	21.39	0.0277763283166306	0.0290767228680618	0.030377117419493	0.027485484496417	0.0287722627154513	0.0300590409344857	0.0280819805249991	0.0294289071993028	0.0307039166432585	0.0239533444658876	17.5680514944505	-0.0012614571220543	1.38024427518557	0.188662151096795	0.192146422752832	0.1854835635754	0.175820585992009	0.179267217385316	0.172676336464016	0.200331004731451	0.203842122080936	0.197122834487821	0.000369547034886543	0.000366883853209524	0.000375216595990587
110	0.454198798779319	0.16	0.0239666714129757	0.0228041047945019	0.0251292380314494	0.181298652252138	0.476437513987496	0.454875536781973	0.497999491193019	16.03	11.83	21.71	0.0275188581516038	0.0288233050699513	0.0301277519882988	0.027219889489974	0.0285101647175051	0.0298004399450362	0.027760740444766	0.029083356866129	0.0304189572665239	0.0239666714129757	17.7871818396549	-0.00151296360641943	1.38672388824006	0.188662151096795	0.192146422752832	0.1854835635754	0.175820585992009	0.179267217385316	0.172676336464016	0.200331004731451	0.203842122080936	0.197122834487821	0.000369547034886543	0.000366883853209524	0.000375216595990587
110	0.454198798779319	0.16	0.0240066088224201	0.0228338395834048	0.0251793780614353	0.170749849817817	0.460326791078802	0.438722200839679	0.481931381317925	16.01	11.74	21.6	0.0265802444969734	0.027889171398128	0.0291980982992826	0.0262926420742998	0.0275874061806796	0.0288821702870594	0.0268168892789785	0.0281762178533329	0.029482685499644	0.0240066088224201	17.6496212898218	0.00918908600604315	1.39473305299227	0.188662151096795	0.192146422752832	0.1854835635754	0.175820585992009	0.179267217385316	0.172676336464016	0.200331004731451	0.203842122080936	0.197122834487821	0.000369547034886543	0.000366883853209524	0.000375216595990587
110	0.454198798779319	0.16	0.0240586288792706	0.0228978970410556	0.0252193607174856	0.178325205800284	0.467999570961101	0.446604869133783	0.489394272788419	15.97	11.88	21.79	0.0271327373617138	0.0284325369513123	0.0297323365409108	0.0268414308337721	0.0281272753218113	0.0294131198098505	0.0274011022237078	0.0288125520089861	0.0300511563818552	0.0240586288792706	17.7341418060754	-0.00321536120166722	1.38331950301002	0.188662151096795	0.192146422752832	0.1854835635754	0.175820585992009	0.179267217385316	0.172676336464016	0.200331004731451	0.203842122080936	0.197122834487821	0.000369547034886543	0.000366883853209524	0.000375216595990587
110	0.454198798779319	0.16	0.0240674841272858	0.0229073719141168	0.0252275963404549	0.184874181865362	0.470705315365282	0.449655879433111	0.491754751297453	16.02	11.7	21.69	0.0272284085783074	0.0285030336151837	0.0297776586520599	0.0269333615539499	0.0281941747544413	0.0294549879549328	0.0274646673860213	0.0287857857243818	0.0300175976731961	0.0240674841272858	17.6609008194583	-0.00601988547166652	1.37849610152551	0.188662151096795	0.192146422752832	0.1854835635754	0.175820585992009	0.179267217385316	0.172676336464016	0.200331004731451	0.203842122080936	0.197122834487821	0.000369547034886543	0.000366883853209524	0.000375216595990587
110	0.454198798779319	0.16	0.0241174397021965	0.0229276763152916	0.0253072030891013	0.174306519091665	0.472839022926668	0.450921922787682	0.494756123065654	15.95	11.86	21.6	0.0274146350366783	0.028747125809489	0.0300796165822997	0.0271208980216391	0.0284391116807239	0.0297573253398086	0.0277048495188247	0.0290235501829995	0.0304193609132188	0.0241174397021965	17.6224495233654	0.0029580503317758	1.3885591670073	0.188662151096795	0.192146422752832	0.1854835635754	0.175820585992009	0.179267217385316	0.172676336464016	0.200331004731451	0.203842122080936	0.197122834487821	0.000369547034886543	0.000366883853209524	0.000375216595990587
110	0.454198798779319	0.16	0.0241307773473381	0.0229651950939056	0.0252963596007706	0.180560014672866	0.475922559692667	0.454330143388253	0.497514975997082	16	11.86	21.71	0.0275499229989125	0.0288592559040787	0.0301685888092448	0.0272525574521922	0.0285477578134961	0.0298429581748	0.0277820134662238	0.0291728847501833	0.0304347157275444	0.0241307773473381	17.731761684129	-0.007986149062592	1.37925337042617	0.188662151096795	0.192146422752832	0.1854835635754	0.175820585992009	0.179267217385316	0.172676336464016	0.200331004731451	0.203842122080936	0.197122834487821	0.000369547034886543	0.000366883853209524	0.000375216595990587
110	0.454198798779319	0.16	0.0241512936825735	0.0229922934949335	0.0253102938702135	0.188405084272183	0.486358053180349	0.464860123949727	0.507855982410971	15.9	11.8	21.64	0.0283536849590978	0.0296649299579137	0.0309761749567297	0.028052679732015	0.0293500044379589	0.0306473291439029	0.0286522573367875	0.0300168187957259	0.0312875992064866	0.0241512936825735	17.6663657253413	0.00509269868655609	1.39054066185766	0.188662151096795	0.192146422752832	0.1854835635754	0.175820585992009	0.179267217385316	0.172676336464016	0.200331004731451	0.203842122080936	0.197122834487821	0.000369547034886543	0.000366883853209524	0.000375216595990587
110	0.454198798779319	0.16	0.0241648855633044	0.0229921062383841	0.0253376648882246	0.180492365251902	0.479100912031129	0.457359324647857	0.500842499414402	16.13	11.89	21.72	0.0275183371205218	0.0288264821585809	0.0301346271966401	0.027214842483376	0.0285085602323907	0.0298022779814055	0.02779359760876	0.0291389273138476	0.0304198014041136	0.0241648855633044	17.7972753255956	0.000552533479290187	1.38991260936287	0.188662151096795	0.192146422752832	0.1854835635754	0.175820585992009	0.179267217385316	0.172676336464016	0.200331004731451	0.203842122080936	0.197122834487821	0.000369547034886543	0.000366883853209524	0.000375216595990587
110	0.454198798779319	0.16	0.0241684072444763	0.0230028177202894	0.0253339967686633	0.178986939784653	0.471328481483044	0.449830127305026	0.492826835661062	16.2	11.87	21.91	0.0269388863484711	0.0282263539606351	0.029513821572799	0.0266380010390238	0.0279110886918279	0.0291841763446321	0.0271982007540893	0.0284642884470029	0.0297919460743943	0.0241684072444763	17.8490027414612	0.00724091390542912	1.39763460371685	0.188662151096795	0.192146422752832	0.1854835635754	0.175820585992009	0.179267217385316	0.172676336464016	0.200331004731451	0.203842122080936	0.197122834487821	0.000369547034886543	0.000366883853209524	0.000375216595990587
110	0.454198798779319	0.16	0.02418506829188	0.0230208448808702	0.0253492917028899	0.18139322957923	0.479777816458301	0.458071583436101	0.501484049480502	15.98	11.72	21.71	0.0278035776917083	0.029121081239298	0.0304385847868876	0.0275042863491351	0.0288076076425567	0.0301109289359784	0.0280652944814392	0.0293743680959043	0.0307582909628221	0.02418506829188	17.6803218503056	-0.00258650605795146	1.38314803837586	0.188662151096795	0.192146422752832	0.1854835635754	0.175820585992009	0.179267217385316	0.172676336464016	0.200331004731451	0.203842122080936	0.197122834487821	0.000369547034886543	0.000366883853209524	0.000375216595990587
110	0.454198798779319	0.16	0.0242196163325596	0.0230547042985703	0.025384528366549	0.181905514900483	0.477613362467472	0.456042255311727	0.499184469623217	16.27	11.96	21.75	0.0272004661891764	0.0284870666390664	0.0297736670889565	0.026893370082513	0.0281654446788297	0.0294375192751463	0.0274546279165691	0.0287510897574287	0.030040063561598	0.0242196163325596	17.8540246037152	-0.00378198560552999	1.38737490829882	0.188662151096795	0.192146422752832	0.1854835635754	0.175820585992009	0.179267217385316	0.172676336464016	0.200331004731451	0.203842122080936	0.197122834487821	0.000369547034886543	0.000366883853209524	0.000375216595990587
110	0.454198798779319	0.16	0.0242229922982817	0.0230453684524639	0.0254006161440994	0.178479095685597	0.47108603008103	0.449561532429832	0.492610527732229	15.82	11.71	21.43	0.0275518628948503	0.0288710149249651	0.0301901669550799	0.0272633914708025	0.0285687318154384	0.0298740721600742	0.0278566528484945	0.0291735827621644	0.0304716453246885	0.0242229922982817	17.5413594967828	-0.000126973589499541	1.38196618158515	0.188662151096795	0.192146422752832	0.1854835635754	0.175820585992009	0.179267217385316	0.172676336464016	0.200331004731451	0.203842122080936	0.197122834487821	0.000369547034886543	0.000366883853209524	0.000375216595990587
110	0.454198798779319	0.16	0.0242248963440952	0.0230444353318719	0.0254053573563184	0.179166607600946	0.472543858247725	0.45100323507691	0.49408448141854	15.97	11.84	21.55	0.0273944545714523	0.0287028567668224	0.0300112589621926	0.0271001712934087	0.0283945180570108	0.0296888648206128	0.0277078731137834	0.0290133785381121	0.0302960251758934	0.0242248963440952	17.6266915851445	-5.86357731016e-05	1.38424914813083	0.188662151096795	0.192146422752832	0.1854835635754	0.175820585992009	0.179267217385316	0.172676336464016	0.200331004731451	0.203842122080936	0.197122834487821	0.000369547034886543	0.000366883853209524	0.000375216595990587
110	0.454198798779319	0.16	0.0242400165780578	0.0230654868258677	0.0254145463302479	0.18378611301926	0.482316631773399	0.460669764751069	0.503963498795728	16.13	11.89	21.81	0.0277166507096734	0.0290190558122546	0.0303214609148358	0.0274109428093391	0.0286989827011498	0.0299870225929606	0.0279562766349718	0.0292814237300927	0.0306023197704008	0.0242400165780578	17.7531899369206	0.0151512257292569	1.40307230113253	0.188662151096795	0.192146422752832	0.1854835635754	0.175820585992009	0.179267217385316	0.172676336464016	0.200331004731451	0.203842122080936	0.197122834487821	0.000369547034886543	0.000366883853209524	0.000375216595990587
110	0.454198798779319	0.16	0.0243152988354933	0.0231498173109523	0.0254807803600343	0.18373419922689	0.473371395739141	0.452122323184363	0.49462046829392	15.9	11.72	21.56	0.0275704310363108	0.0288662000338044	0.030161969031298	0.0272775481821332	0.0285595521238015	0.0298415560654699	0.0278581134136978	0.0291688445927833	0.0304864197433414	0.0243152988354933	17.6105736424525	0.000286705054668686	1.38308339476615	0.188662151096795	0.192146422752832	0.1854835635754	0.175820585992009	0.179267217385316	0.172676336464016	0.200331004731451	0.203842122080936	0.197122834487821	0.000369547034886543	0.000366883853209524	0.000375216595990587
110	0.454198798779319	0.16	0.0243214653386985	0.0231555001519749	0.0254874305254221	0.185706329310099	0.481778878668443	0.460293545082066	0.503264212254821	16.08	11.79	21.64	0.0277763956446634	0.0290729272441808	0.0303694588436983	0.027472511779779	0.0287548588523173	0.0300372059248556	0.0280677135950742	0.0293213534688098	0.0306773727562479	0.0243214653386985	17.7383456915299	0.00732750370825231	1.39442614685027	0.188662151096795	0.192146422752832	0.1854835635754	0.175820585992009	0.179267217385316	0.172676336464016	0.200331004731451	0.203842122080936	0.197122834487821	0.000369547034886543	0.000366883853209524	0.000375216595990587
110	0.454198798779319	0.16	0.0243226039263693	0.023155490647128	0.0254897172056105	0.179935739465885	0.475798929030494	0.45416647178136	0.497431386279628	16.07	11.78	21.71	0.0274234030406022	0.0287296104133631	0.030035817786124	0.0271238861057389	0.0284158271517421	0.0297077681977453	0.0276609947612123	0.0289993027356998	0.0303433314848779	0.0243226039263693	17.7136472473656	-0.00447882928477493	1.38211626395392	0.188662151096795	0.192146422752832	0.1854835635754	0.175820585992009	0.179267217385316	0.172676336464016	0.200331004731451	0.203842122080936	0.197122834487821	0.000369547034886543	0.000366883853209524	0.000375216595990587
110	0.454198798779319	0.16	0.0243934338339808	0.0232106947507822	0.0255761729171795	0.178817728521897	0.472992849368618	0.451406150235397	0.494579548501839	16.02	11.76	21.77	0.0273377109695408	0.0286450279863398	0.0299523450031387	0.0270415798907871	0.0283347356195803	0.0296278913483735	0.0275666302242522	0.0289037569103687	0.0302284028732846	0.0243934338339808	17.6785716601587	0.00360462155443133	1.38971197200336	0.188662151096795	0.192146422752832	0.1854835635754	0.175820585992009	0.179267217385316	0.172676336464016	0.200331004731451	0.203842122080936	0.197122834487821	0.000369547034886543	0.000366883853209524	0.000375216595990587
110	0.454198798779319	0.16	0.0244021085873035	0.0232290301965004	0.0255751869781065	0.185825787342734	0.489209598091292	0.46740149870895	0.511017697473634	15.88	11.81	21.66	0.0285449985009238	0.0298768559423237	0.0312087133837235	0.0282430702821048	0.0295608403048281	0.0308786103275514	0.0288212483889147	0.0301955108069082	0.0315080694546766	0.0244021085873035	17.6898589951078	-0.00480575282021694	1.3817805320466	0.188662151096795	0.192146422752832	0.1854835635754	0.175820585992009	0.179267217385316	0.172676336464016	0.200331004731451	0.203842122080936	0.197122834487821	0.000369547034886543	0.000366883853209524	0.000375216595990587
110	0.454198798779319	0.16	0.0244042571899038	0.0232222062861548	0.0255863080936528	0.183964257765764	0.491526742594016	0.469479606459446	0.513573878728586	16.15	11.87	21.72	0.0281981566302918	0.0295223645179578	0.0308465724056239	0.0278856815847183	0.0291952153954413	0.0305047492061642	0.028469001601022	0.0298115051240044	0.0311651153149686	0.0244042571899038	17.7874345986489	0.00221865448824576	1.39163469316046	0.188662151096795	0.192146422752832	0.1854835635754	0.175820585992009	0.179267217385316	0.172676336464016	0.200331004731451	0.203842122080936	0.197122834487821	0.000369547034886543	0.000366883853209524	0.000375216595990587
110	0.454198798779319	0.16	0.0244054752984428	0.0232270791601673	0.0255838714367183	0.184267944535579	0.483515900306966	0.46184999718206	0.505181803431873	16.02	11.77	21.4	0.0279720125653696	0.0292842111539756	0.0305964097425816	0.027669065269774	0.0289670522598126	0.0302650392498511	0.0282798970163753	0.0295845287836803	0.0309217121807201	0.0244054752984428	17.6224316763931	0.000707501212470163	1.38557402051954	0.188662151096795	0.192146422752832	0.1854835635754	0.175820585992009	0.179267217385316	0.172676336464016	0.200331004731451	0.203842122080936	0.197122834487821	0.000369547034886543	0.000366883853209524	0.000375216595990587
110	0.454198798779319	0.16	0.0244258974423354	0.0232362311638909	0.0256155637207799	0.180245972721289	0.47682460413657	0.455168276198544	0.498480932074596	15.83	11.83	21.4	0.0278746223631717	0.0292008614589345	0.0305271005546973	0.0275821332400189	0.0288944560751359	0.0302067789102528	0.028201781266921	0.0295387262284009	0.0308573172421142	0.0244258974423354	17.5004296274257	0.00408992042188412	1.38552836144828	0.188662151096795	0.192146422752832	0.1854835635754	0.175820585992009	0.179267217385316	0.172676336464016	0.200331004731451	0.203842122080936	0.197122834487821	0.000369547034886543	0.000366883853209524	0.000375216595990587
110	0.454198798779319	0.16	0.0244264410267869	0.0232492729247812	0.0256036091287925	0.179714940461648	0.474594693728789	0.453000830059755	0.496188557397822	15.94	11.76	21.67	0.0275681281719686	0.0288822591003323	0.0301963900286959	0.0272735706573999	0.0285736604750409	0.029873750292682	0.0278136594231603	0.0291690815837431	0.0304537518616288	0.0244264410267869	17.678400091402	-0.00198598065775336	1.38290773239145	0.188662151096795	0.192146422752832	0.1854835635754	0.175820585992009	0.179267217385316	0.172676336464016	0.200331004731451	0.203842122080936	0.197122834487821	0.000369547034886543	0.000366883853209524	0.000375216595990587
110	0.454198798779319	0.16	0.0244447140710636	0.0232622616280213	0.025627166514106	0.17888505180809	0.476852212738623	0.4550943654742	0.498610060003046	15.98	11.86	21.5	0.027628599511185	0.0289495098407776	0.0302704201703702	0.02733136552337	0.028638065236002	0.029944764948634	0.027916685339968	0.0292360897551655	0.030576300949533	0.0244447140710636	17.6220973175435	-0.0026710964306998	1.38239931036325	0.188662151096795	0.192146422752832	0.1854835635754	0.175820585992009	0.179267217385316	0.172676336464016	0.200331004731451	0.203842122080936	0.197122834487821	0.000369547034886543	0.000366883853209524	0.000375216595990587
110	0.454198798779319	0.16	0.0244480484252838	0.0232324518136379	0.0256636450369297	0.174203049498339	0.478634509144481	0.456440797642199	0.500828220646763	16.03	11.81	21.37	0.0276143641631524	0.0289570689229411	0.0302997736827299	0.0273143824384834	0.0286425010616085	0.0299706196847336	0.0279332333999094	0.029296945890485	0.0306193570882729	0.0244480484252838	17.5547747437171	0.00287334191855918	1.38666085321187	0.188662151096795	0.192146422752832	0.1854835635754	0.175820585992009	0.179267217385316	0.172676336464016	0.200331004731451	0.203842122080936	0.197122834487821	0.000369547034886543	0.000366883853209524	0.000375216595990587
110	0.454198798779319	0.16	0.0244534528791738	0.0232661070045747	0.025640798753773	0.179006087128488	0.475081062513457	0.45341295629858	0.496749168728334	15.95	11.83	21.4	0.0275707049461407	0.0288882785948271	0.0302058522435135	0.0272754361594654	0.0285788992377706	0.0298823623160758	0.0278701427438989	0.029207397047745	0.0305262361340586	0.0244534528791738	17.5786290603265	-0.00303933749669652	1.38061105429636	0.188662151096795	0.192146422752832	0.1854835635754	0.175820585992009	0.179267217385316	0.172676336464016	0.200331004731451	0.203842122080936	0.197122834487821	0.000369547034886543	0.000366883853209524	0.000375216595990587
110	0.454198798779319	0.16	0.0244609560796718	0.0232861981164905	0.0256357140428531	0.1843256335123	0.479047830903213	0.457586256144654	0.500509405661771	16.07	11.87	21.63	0.0276206658605507	0.0289161221319907	0.0302115784034308	0.0273187161338455	0.0286000104488325	0.0298813047638196	0.0279281770452093	0.029191557836343	0.0305027920627979	0.0244609560796718	17.6665496455272	0.00179480450657685	1.38809489713469	0.188662151096795	0.192146422752832	0.1854835635754	0.175820585992009	0.179267217385316	0.172676336464016	0.200331004731451	0.203842122080936	0.197122834487821	0.000369547034886543	0.000366883853209524	0.000375216595990587
110	0.454198798779319	0.16	0.0244758196777328	0.0232960178300183	0.0256556215254472	0.175067874643502	0.466564633483111	0.444995392539045	0.488133874427176	15.93	11.73	21.78	0.0270895331516869	0.028402581954905	0.0297156307581232	0.0268003505614757	0.0280993824803178	0.0293984143991599	0.027329157988692	0.0286578176764297	0.0300154735334794	0.0244758196777328	17.6500187377233	-0.00492321224041252	1.37986386704458	0.188662151096795	0.192146422752832	0.1854835635754	0.175820585992009	0.179267217385316	0.172676336464016	0.200331004731451	0.203842122080936	0.197122834487821	0.000369547034886543	0.000366883853209524	0.000375216595990587
110	0.454198798779319	0.16	0.0244782636123884	0.0232913450388447	0.025665182185932	0.177461830672795	0.480223483422361	0.458205065379302	0.50224190146542	15.9	11.84	21.72	0.0279557201869509	0.0292990941046127	0.0306424680222745	0.027659182296006	0.0289883064906905	0.0303174306853751	0.0282159513808364	0.0295742868377551	0.030925573707484	0.0244782636123884	17.7116032887918	0.00593855270025796	1.39288930953225	0.188662151096795	0.192146422752832	0.1854835635754	0.175820585992009	0.179267217385316	0.172676336464016	0.200331004731451	0.203842122080936	0.197122834487821	0.000369547034886543	0.000366883853209524	0.000375216595990587
110	0.454198798779319	0.16	0.0245089274598233	0.0233219745235848	0.0256958803960618	0.179442994642525	0.479029738451039	0.457213957314474	0.500845519587604	16.05	11.81	21.76	0.0276290039596968	0.0289473108349863	0.0302656177102759	0.0273278931170796	0.0286318326089258	0.029935772100772	0.0279104626667223	0.0292075174201501	0.0305508681032417	0.0245089274598233	17.7325790146287	0.00480266215433411	1.39290842217254	0.188662151096795	0.192146422752832	0.1854835635754	0.175820585992009	0.179267217385316	0.172676336464016	0.200331004731451	0.203842122080936	0.197122834487821	0.000369547034886543	0.000366883853209524	0.000375216595990587
110	0.454198798779319	0.16	0.0245106121370162	0.0233358905659426	0.0256853337080898	0.180974930797999	0.477037934030676	0.455425211829946	0.498650656231406	16.11	11.83	21.78	0.0274264252293913	0.0287279774800016	0.0300295297306119	0.0271246799623534	0.0284119125475994	0.0296991451328453	0.0276735076581095	0.0290257693296856	0.0302902353068373	0.0245106121370162	17.7412509176582	-0.00206193507571938	1.38570009930103	0.188662151096795	0.192146422752832	0.1854835635754	0.175820585992009	0.179267217385316	0.172676336464016	0.200331004731451	0.203842122080936	0.197122834487821	0.000369547034886543	0.000366883853209524	0.000375216595990587
110	0.454198798779319	0.16	0.0245106940999036	0.0233290954777452	0.0256922927220619	0.184262026877827	0.478150856954574	0.456724934733776	0.499576779175372	15.85	11.57	21.5	0.0279359664182806	0.0292465010489107	0.0305570356795408	0.0276417946511748	0.0289385290687616	0.0302352634863483	0.0282126059805251	0.0294969453057123	0.0308167854276992	0.0245106940999036	17.4866951819034	-0.0065438078445107	1.37299581237162	0.188662151096795	0.192146422752832	0.1854835635754	0.175820585992009	0.179267217385316	0.172676336464016	0.200331004731451	0.203842122080936	0.197122834487821	0.000369547034886543	0.000366883853209524	0.000375216595990587
110	0.454198798779319	0.16	0.0245340120679642	0.0233401615435212	0.0257278625924073	0.179944018194674	0.484316257689148	0.462297173140569	0.506335342237726	16.13	11.96	21.69	0.0278155789246381	0.0291404271385012	0.0304652753523644	0.0275088103290446	0.028819047240837	0.0301292841526294	0.0281282881364362	0.0294837516986716	0.0307629296685058	0.0245340120679642	17.7632950160874	-0.00157044316739349	1.38863586848725	0.188662151096795	0.192146422752832	0.1854835635754	0.175820585992009	0.179267217385316	0.172676336464016	0.200331004731451	0.203842122080936	0.197122834487821	0.000369547034886543	0.000366883853209524	0.000375216595990587
110	0.454198798779319	0.16	0.0245362399295389	0.0233470636869463	0.0257254161721315	0.178672625076599	0.477646897997962	0.455837018327141	0.499456777668784	16.02	11.95	21.57	0.0275983377752428	0.0289188018924435	0.0302392660096441	0.027299150241529	0.0286052994965159	0.0299114487515027	0.0279145898888828	0.0292519602870471	0.0305309458303402	0.0245362399295389	17.7265387795139	-0.00207788716582926	1.38541904472359	0.188662151096795	0.192146422752832	0.1854835635754	0.175820585992009	0.179267217385316	0.172676336464016	0.200331004731451	0.203842122080936	0.197122834487821	0.000369547034886543	0.000366883853209524	0.000375216595990587
110	0.454198798779319	0.16	0.0245400908403525	0.0233507492377478	0.0257294324429572	0.180858795073848	0.482804413315746	0.460921861326981	0.504686965304511	16.04	11.78	21.64	0.0278778164484504	0.0292013331200402	0.0305248497916301	0.0275747416643819	0.0288838696721324	0.0301929976798828	0.0281366041799562	0.0294475459738472	0.0308346073155489	0.0245400908403525	17.6612865482226	-0.00168025235882068	1.38356086049851	0.188662151096795	0.192146422752832	0.1854835635754	0.175820585992009	0.179267217385316	0.172676336464016	0.200331004731451	0.203842122080936	0.197122834487821	0.000369547034886543	0.000366883853209524	0.000375216595990587
110	0.454198798779319	0.16	0.0245739285802961	0.023391570532233	0.0257562866283593	0.177295834382828	0.473478291089411	0.451756790641626	0.495199791537195	15.98	11.78	21.51	0.0274269784900615	0.0287457303890802	0.0300644822880989	0.0271319439701626	0.0284365099342073	0.0297410758982521	0.027747825586372	0.0289713279728907	0.0303900649952462	0.0245739285802961	17.598019267476	0.0116268346425471	1.39609472791472	0.188662151096795	0.192146422752832	0.1854835635754	0.175820585992009	0.179267217385316	0.172676336464016	0.200331004731451	0.203842122080936	0.197122834487821	0.000369547034886543	0.000366883853209524	0.000375216595990587
110	0.454198798779319	0.16	0.0245742222405936	0.0233794515961631	0.0257689928850242	0.177352874915173	0.479823378377874	0.457815091024301	0.501831665731448	16.1	11.85	21.92	0.0275907986366764	0.0289171555799392	0.030243512523202	0.0272878605368892	0.0285996545072812	0.0299114484776731	0.0278489803718323	0.0291636536893005	0.0304945092714754	0.0245742222405936	17.7735224407693	-0.00497622857383002	1.38472366413723	0.188662151096795	0.192146422752832	0.1854835635754	0.175820585992009	0.179267217385316	0.172676336464016	0.200331004731451	0.203842122080936	0.197122834487821	0.000369547034886543	0.000366883853209524	0.000375216595990587
110	0.454198798779319	0.16	0.0246055330077803	0.0234263201340471	0.0257847458815134	0.186059105342495	0.483419026845886	0.461885663029935	0.504952390661837	15.96	11.73	21.72	0.0280712419685917	0.0293799387185839	0.0306886354685761	0.0277701674014099	0.0290648278893793	0.0303594883773487	0.0283232986680211	0.0296544996663327	0.0310156761172397	0.0246055330077803	17.618720700265	0.00173682707536037	1.38536103897232	0.188662151096795	0.192146422752832	0.1854835635754	0.175820585992009	0.179267217385316	0.172676336464016	0.200331004731451	0.203842122080936	0.197122834487821	0.000369547034886543	0.000366883853209524	0.000375216595990587
110	0.454198798779319	0.16	0.0246232847559693	0.0234392392872928	0.0258073302246458	0.1830124398533	0.479634329678872	0.458052172835545	0.501216486522199	15.96	11.88	21.68	0.0278317858802875	0.0291431429782788	0.0304545000762702	0.0275330830081695	0.0288303660494968	0.0301276490908241	0.0280969287953552	0.0293917324430431	0.0307371761239997	0.0246232847559693	17.63654498586	-0.00127386791314303	1.38379883622089	0.188662151096795	0.192146422752832	0.1854835635754	0.175820585992009	0.179267217385316	0.172676336464016	0.200331004731451	0.203842122080936	0.197122834487821	0.000369547034886543	0.000366883853209524	0.000375216595990587
110	0.454198798779319	0.16	0.0246259736937827	0.0234423311617918	0.0258096162257737	0.179894055423155	0.474767308326762	0.453178704921617	0.496355911731906	15.92	11.75	21.61	0.0276018112983593	0.0289167110297732	0.030231610761187	0.0273075895631116	0.0286084731099907	0.0299093566568697	0.0278699721269894	0.0291616360255925	0.030532932745927	0.0246259736937827	17.6362482952839	0.00293984292246001	1.3872780930878	0.188662151096795	0.192146422752832	0.1854835635754	0.175820585992009	0.179267217385316	0.172676336464016	0.200331004731451	0.203842122080936	0.197122834487821	0.000369547034886543	0.000366883853209524	0.000375216595990587
110	0.454198798779319	0.16	0.0246348799730606	0.0234371787832675	0.0258325811628536	0.178649462847321	0.482599196620508	0.460561450384893	0.504636942856122	15.98	11.86	21.49	0.0279631888123082	0.0293012201618039	0.0306392515112997	0.0276624366874154	0.0289860771255514	0.0303097175636874	0.0282561034552707	0.0296439795238272	0.0309607609281901	0.0246348799730606	17.614547092975	-0.00246302909531392	1.38289732041245	0.188662151096795	0.192146422752832	0.1854835635754	0.175820585992009	0.179267217385316	0.172676336464016	0.200331004731451	0.203842122080936	0.197122834487821	0.000369547034886543	0.000366883853209524	0.000375216595990587
110	0.454198798779319	0.16	0.0246492173579097	0.0234675489761894	0.0258308857396299	0.185414322454717	0.485504499504046	0.463832091270368	0.507176907737724	15.94	11.79	21.58	0.0282237601007161	0.0295425063934032	0.0308612526860903	0.0279220902409678	0.0292267411045647	0.0305313919681616	0.0284979286769331	0.0298107492360604	0.0311859313027125	0.0246492173579097	17.6584224098385	0.00971737272969841	1.39499615351939	0.188662151096795	0.192146422752832	0.1854835635754	0.175820585992009	0.179267217385316	0.172676336464016	0.200331004731451	0.203842122080936	0.197122834487821	0.000369547034886543	0.000366883853209524	0.000375216595990587
110	0.454198798779319	0.16	0.0246873848594498	0.0235020201523696	0.0258727495665301	0.182404052627463	0.484768227734838	0.462910579153929	0.506625876315748	16.16	12	21.7	0.0277939897634567	0.0291063625807326	0.0304187353980085	0.0274857051707334	0.0287835214481631	0.0300813377255928	0.0280706331947245	0.0294047581729631	0.0307406381661799	0.0246873848594498	17.7990159651329	-0.00115017874258004	1.38909235507988	0.188662151096795	0.192146422752832	0.1854835635754	0.175820585992009	0.179267217385316	0.172676336464016	0.200331004731451	0.203842122080936	0.197122834487821	0.000369547034886543	0.000366883853209524	0.000375216595990587
110	0.454198798779319	0.16	0.0247096632133864	0.0235134270474779	0.0259058993792948	0.181422078299085	0.48183926668383	0.460041886372509	0.503636646995152	15.91	11.74	21.62	0.0280487870390986	0.0293777748910166	0.0307067627429345	0.0277506830552787	0.0290655463544111	0.0303804096535435	0.0283181524289366	0.0296758149771896	0.0309654809126486	0.0247096632133864	17.6170966898028	-0.00281294074253332	1.38088914221127	0.188662151096795	0.192146422752832	0.1854835635754	0.175820585992009	0.179267217385316	0.172676336464016	0.200331004731451	0.203842122080936	0.197122834487821	0.000369547034886543	0.000366883853209524	0.000375216595990587
110	0.454198798779319	0.16	0.0247327934980868	0.0235372258372874	0.0259283611588863	0.181492602848988	0.485537604086279	0.463578132844624	0.507497075327934	15.99	11.91	21.6	0.028117915646538	0.0294498476689277	0.0307817796913175	0.0278146377811923	0.02913220367824	0.0304497695752877	0.0284605582258025	0.0297873069379151	0.0310970784869221	0.0247327934980868	17.6718102945781	0.000687881127223225	1.38677407201322	0.188662151096795	0.192146422752832	0.1854835635754	0.175820585992009	0.179267217385316	0.172676336464016	0.200331004731451	0.203842122080936	0.197122834487821	0.000369547034886543	0.000366883853209524	0.000375216595990587
110	0.454198798779319	0.16	0.0247468293070953	0.0235607453651094	0.0259329132490811	0.18295705971952	0.482006680386215	0.460313757117748	0.503699603654682	15.85	11.79	21.47	0.0281582543443959	0.0294852510752599	0.0308122478061238	0.0278618266627946	0.0291748538286561	0.0304878809945175	0.0284335622575467	0.0298440015831916	0.0311161342143409	0.0247468293070953	17.5916251968971	0.00113689889813591	1.38503640741749	0.188662151096795	0.192146422752832	0.1854835635754	0.175820585992009	0.179267217385316	0.172676336464016	0.200331004731451	0.203842122080936	0.197122834487821	0.000369547034886543	0.000366883853209524	0.000375216595990587
110	0.454198798779319	0.16	0.0247623926013273	0.0235742271671739	0.0259505580354806	0.182647292279406	0.477307538228292	0.455803818304173	0.498811258152412	15.87	11.8	21.46	0.0278464036360139	0.0291601294992826	0.0304738553625513	0.0275521606469838	0.0288520048388586	0.0301518490307335	0.0281263267647887	0.0294959282466193	0.0308188559953998	0.0247623926013273	17.5444413108374	-0.0021311167987538	1.38025543794312	0.188662151096795	0.192146422752832	0.1854835635754	0.175820585992009	0.179267217385316	0.172676336464016	0.200331004731451	0.203842122080936	0.197122834487821	0.000369547034886543	0.000366883853209524	0.000375216595990587
110	0.454198798779319	0.16	0.0247920281698024	0.0235962131003353	0.0259878432392695	0.182025820128642	0.483048472580835	0.461240706488966	0.504856238672705	15.9	11.81	21.59	0.0281402664081249	0.02947075684177	0.0308012472754151	0.0278417507632952	0.0291581271795397	0.0304745035957843	0.0283968394338302	0.0298506257928988	0.0311297442114125	0.0247920281698024	17.5755725457934	-0.00353544554291829	1.3810465154516	0.188662151096795	0.192146422752832	0.1854835635754	0.175820585992009	0.179267217385316	0.172676336464016	0.200331004731451	0.203842122080936	0.197122834487821	0.000369547034886543	0.000366883853209524	0.000375216595990587
110	0.454198798779319	0.16	0.0248148415129165	0.0236183634855071	0.0260113195403258	0.184685721771635	0.490730960514047	0.468772267355681	0.512689653672413	16.21	11.91	21.91	0.028053552056218	0.0293676642264615	0.0306817763967051	0.0277396275967334	0.0290390346076474	0.0303384416185614	0.0283046890665504	0.0296568095248364	0.0309732187758086	0.0248148415129165	17.8495852844467	-0.00314907871443784	1.38804565444945	0.188662151096795	0.192146422752832	0.1854835635754	0.175820585992009	0.179267217385316	0.172676336464016	0.200331004731451	0.203842122080936	0.197122834487821	0.000369547034886543	0.000366883853209524	0.000375216595990587
110	0.454198798779319	0.16	0.0248232417191231	0.0236321481955642	0.026014335242682	0.185547684625458	0.489594947914226	0.467749590378505	0.511440305449947	16.06	11.78	21.29	0.0282502862343944	0.0295696622765571	0.0308890383187198	0.0279419405482322	0.0292469158898975	0.0305518912315628	0.0285490762077169	0.0298736505087366	0.0312502558601479	0.0248232417191231	17.584973464231	0.00241683481734701	1.38639528774403	0.188662151096795	0.192146422752832	0.1854835635754	0.175820585992009	0.179267217385316	0.172676336464016	0.200331004731451	0.203842122080936	0.197122834487821	0.000369547034886543	0.000366883853209524	0.000375216595990587
110	0.454198798779319	0.16	0.0248424182576066	0.0236425038671877	0.0260423326480255	0.182585198342653	0.484030646247781	0.462219499859019	0.505841792636543	15.86	11.78	21.47	0.0282548611956941	0.0295881474675225	0.030921433739351	0.0279568063911026	0.0292760280962548	0.030595249801407	0.028507269795136	0.0298815996846456	0.0313396538697377	0.0248424182576066	17.5214674517259	0.00704425984573405	1.3892363414974	0.188662151096795	0.192146422752832	0.1854835635754	0.175820585992009	0.179267217385316	0.172676336464016	0.200331004731451	0.203842122080936	0.197122834487821	0.000369547034886543	0.000366883853209524	0.000375216595990587
110	0.454198798779319	0.16	0.0248688299079304	0.023677268228528	0.0260603915873327	0.179492389476969	0.474416527587827	0.452814462733665	0.49601859244199	16	11.75	21.62	0.0274550946158993	0.0287648733073513	0.0300746519988032	0.0271586641750665	0.0284543012916912	0.0297499384083159	0.0277034481258141	0.0290407119803233	0.0303889383362316	0.0248688299079304	17.5927850812828	0.00793921063400558	1.39150935544712	0.188662151096795	0.192146422752832	0.1854835635754	0.175820585992009	0.179267217385316	0.172676336464016	0.200331004731451	0.203842122080936	0.197122834487821	0.000369547034886543	0.000366883853209524	0.000375216595990587
110	0.454198798779319	0.16	0.0248786376261984	0.0236805635774586	0.0260767116749382	0.183345555519384	0.486194745589957	0.464341728744157	0.508047762435758	15.83	11.73	21.45	0.0284432968072641	0.0297819054349236	0.0311205140625831	0.028145051505764	0.0294696240061612	0.0307941965065583	0.0287475206028166	0.030126258913241	0.0314715114992014	0.0248786376261984	17.5327593260357	-0.000529628749649628	1.38102895803588	0.188662151096795	0.192146422752832	0.1854835635754	0.175820585992009	0.179267217385316	0.172676336464016	0.200331004731451	0.203842122080936	0.197122834487821	0.000369547034886543	0.000366883853209524	0.000375216595990587
110	0.454198798779319	0.16	0.024892788128619	0.0236942742357083	0.0260913020215297	0.186211045267505	0.48791135615908	0.46618878288441	0.509633929433751	15.81	11.76	21.44	0.0285964671430717	0.0299289506255541	0.0312614341080366	0.0282978430252774	0.0296164117922658	0.0309349805592542	0.0289083225010359	0.0301785196789823	0.0315687678605663	0.024892788128619	17.4925517487166	-0.00295274013430801	1.3783656156187	0.188662151096795	0.192146422752832	0.1854835635754	0.175820585992009	0.179267217385316	0.172676336464016	0.200331004731451	0.203842122080936	0.197122834487821	0.000369547034886543	0.000366883853209524	0.000375216595990587
110	0.454198798779319	0.16	0.024975824199905	0.023775003712017	0.026176644687793	0.187408739618665	0.493786209933715	0.471888571600031	0.515683848267399	15.91	11.74	21.56	0.0287704626660537	0.0301055345963144	0.0314406065265751	0.0284646698585724	0.0297855517009474	0.0311064335433224	0.0290670142045321	0.0304072142872919	0.0317237457683098	0.024975824199905	17.5812077814522	0.00232436431207198	1.38579874262722	0.188662151096795	0.192146422752832	0.1854835635754	0.175820585992009	0.179267217385316	0.172676336464016	0.200331004731451	0.203842122080936	0.197122834487821	0.000369547034886543	0.000366883853209524	0.000375216595990587
110	0.454198798779319	0.16	0.0249774756359346	0.0237793885064097	0.0261755627654594	0.1864717610829	0.491229361765429	0.46937786121292	0.513080862317939	16.01	11.87	21.6	0.0284300159214567	0.0297535519463775	0.0310770879712982	0.0281221711327849	0.0294313756965831	0.0307405802603814	0.0287063735054769	0.0300434029179164	0.0314261103560548	0.0249774756359346	17.656991870473	0.00237159503460898	1.38840282763879	0.188662151096795	0.192146422752832	0.1854835635754	0.175820585992009	0.179267217385316	0.172676336464016	0.200331004731451	0.203842122080936	0.197122834487821	0.000369547034886543	0.000366883853209524	0.000375216595990587
110	0.454198798779319	0.16	0.0249962593250078	0.0237880949162576	0.0262044237337579	0.184181075071551	0.493537102434088	0.47141576599648	0.515658438871697	16.04	11.85	21.48	0.0285024281109009	0.0298399137170457	0.0311773993231905	0.0281922581334951	0.0295151889136923	0.0308381196938894	0.0287788370541195	0.0301488904709888	0.0314966809875948	0.0249962593250078	17.6468082683619	-0.00348078589573759	1.38290247376333	0.188662151096795	0.192146422752832	0.1854835635754	0.175820585992009	0.179267217385316	0.172676336464016	0.200331004731451	0.203842122080936	0.197122834487821	0.000369547034886543	0.000366883853209524	0.000375216595990587
110	0.454198798779319	0.16	0.0251097782668004	0.023905418572488	0.0263141379611128	0.183249452390041	0.487481791819455	0.465563891823035	0.509399691815876	15.99	11.89	21.78	0.0282475565640514	0.0295774000737999	0.0309072435835484	0.0279431591764789	0.0292586722116843	0.0305741852468896	0.0285319094635657	0.0298644901794272	0.0311843812388105	0.0251097782668004	17.7183321465585	-0.00458743823846174	1.38325850487958	0.188662151096795	0.192146422752832	0.1854835635754	0.175820585992009	0.179267217385316	0.172676336464016	0.200331004731451	0.203842122080936	0.197122834487821	0.000369547034886543	0.000366883853209524	0.000375216595990587
110	0.454198798779319	0.16	0.0254544421745453	0.0242313144310753	0.0266775699180154	0.181899651832265	0.489945708000325	0.467817182301675	0.512074233698975	16.08	11.93	21.46	0.0282187085555554	0.0295535000960929	0.0308882916366303	0.0279096330880692	0.0292298048483081	0.0305499766085471	0.0286245486598342	0.0299020720091207	0.0312170485091781	0.0254544421745453	17.6064684998256	0.00544400142229137	1.39107188761109	0.188662151096795	0.192146422752832	0.1854835635754	0.175820585992009	0.179267217385316	0.172676336464016	0.200331004731451	0.203842122080936	0.197122834487821	0.000369547034886543	0.000366883853209524	0.000375216595990587
110	0.454198798779319	0.17	0.0238542620923633	0.0227360554641545	0.0249724687205721	0.191428410618465	0.479012758816991	0.458046531449885	0.499978986184097	15.83	11.58	21.54	0.0280603363379135	0.0293447460021368	0.03062915566636	0.0277661878246983	0.0290371333882586	0.0303080789518188	0.0283167243180958	0.0296002800024829	0.0309333881821029	0.0238542620923633	17.6711557013327	0.0037644701308961	1.38698457299767	0.188662151096795	0.192146422752832	0.1854835635754	0.175820585992009	0.179267217385316	0.172676336464016	0.200331004731451	0.203842122080936	0.197122834487821	0.000369547034886543	0.000366883853209524	0.000375216595990587
110	0.454198798779319	0.17	0.0238996993364686	0.022779847617515	0.0250195510554222	0.192917019459375	0.479561217058433	0.458671380388527	0.50045105372834	16.1	11.83	22.03	0.0276455560608582	0.0289046517346953	0.0301637474085323	0.027342111635708	0.0285873871656451	0.0298326626955822	0.0279050085741654	0.0291971805974584	0.0303784288486106	0.0238996993364686	17.8391011242157	0.00390895371090049	1.39273406466776	0.188662151096795	0.192146422752832	0.1854835635754	0.175820585992009	0.179267217385316	0.172676336464016	0.200331004731451	0.203842122080936	0.197122834487821	0.000369547034886543	0.000366883853209524	0.000375216595990587
110	0.454198798779319	0.17	0.0239389150064201	0.0228135820491485	0.0250642479636917	0.192006531975469	0.4848933052989	0.463709241333	0.506077369264799	16.17	11.96	21.82	0.0278329956847217	0.0291045165180198	0.0303760373513178	0.0275240102533902	0.0287814154155771	0.030038820577764	0.0281130002536983	0.0294034213620403	0.0307194445663058	0.0239389150064201	17.8768785350422	-0.00635304688350697	1.38398279031972	0.188662151096795	0.192146422752832	0.1854835635754	0.175820585992009	0.179267217385316	0.172676336464016	0.200331004731451	0.203842122080936	0.197122834487821	0.000369547034886543	0.000366883853209524	0.000375216595990587
110	0.454198798779319	0.17	0.0239581760789108	0.0228221582821645	0.0250941938756571	0.18682835932075	0.478537652584127	0.457275707364232	0.499799597804022	16.06	11.74	21.83	0.0276218273864622	0.0289061592923699	0.0301904911982775	0.0273204656160915	0.028590785105967	0.0298611045958424	0.0278772679831119	0.0291349935945919	0.0304548174770993	0.0239581760789108	17.7660771205116	0.0026061961187367	1.38988869425654	0.188662151096795	0.192146422752832	0.1854835635754	0.175820585992009	0.179267217385316	0.172676336464016	0.200331004731451	0.203842122080936	0.197122834487821	0.000369547034886543	0.000366883853209524	0.000375216595990587
110	0.454198798779319	0.17	0.0239684365537606	0.02284366942239	0.0250932036851313	0.19473254766485	0.490001565071078	0.46878058511528	0.511222545026876	16.11	11.83	21.9	0.0282344517429438	0.0295125821807746	0.0307907126186054	0.0279239292302662	0.02918800278898	0.0304520763476938	0.0284676264077652	0.0297481270919735	0.0310884741416268	0.0239684365537606	17.8572438351864	-0.00416620309829531	1.38560047441138	0.188662151096795	0.192146422752832	0.1854835635754	0.175820585992009	0.179267217385316	0.172676336464016	0.200331004731451	0.203842122080936	0.197122834487821	0.000369547034886543	0.000366883853209524	0.000375216595990587
110	0.454198798779319	0.17	0.0239961086812394	0.0228708448559364	0.0251213725065425	0.191661184869	0.488207625562254	0.466854996338722	0.509560254785785	16.08	11.93	21.7	0.028159577547891	0.0294475171076835	0.0307354566674759	0.0278511168337476	0.029124948271509	0.0303987797092705	0.0284314452249534	0.0297439209118436	0.0310446880795478	0.0239961086812394	17.8720951748189	0.00507977940369056	1.3959740483562	0.188662151096795	0.192146422752832	0.1854835635754	0.175820585992009	0.179267217385316	0.172676336464016	0.200331004731451	0.203842122080936	0.197122834487821	0.000369547034886543	0.000366883853209524	0.000375216595990587
110	0.454198798779319	0.17	0.024022490783273	0.0228885889037731	0.025156392662773	0.189966540314555	0.480690727456169	0.459551172741531	0.501830282170806	15.99	11.81	21.76	0.0278697488103482	0.0291517694313486	0.030433790052349	0.0275690290294715	0.0288372164091732	0.030105403788875	0.0281591462885115	0.0294277796655997	0.0307318112145779	0.024022490783273	17.7867059404953	-0.000145746712154073	1.38795978158735	0.188662151096795	0.192146422752832	0.1854835635754	0.175820585992009	0.179267217385316	0.172676336464016	0.200331004731451	0.203842122080936	0.197122834487821	0.000369547034886543	0.000366883853209524	0.000375216595990587
110	0.454198798779319	0.17	0.0240304225640401	0.0229056106039554	0.0251552345241248	0.197957343921662	0.493574284482742	0.472415894543056	0.514732674422429	15.92	11.69	21.54	0.0287726576731797	0.0300613169195818	0.031349976165984	0.0284659298636286	0.0297408514973153	0.0310157731310021	0.0289897165223541	0.0303702571324269	0.0316531744379241	0.0240304225640401	17.7142771983833	0.00830747615684333	1.39200240702417	0.188662151096795	0.192146422752832	0.1854835635754	0.175820585992009	0.179267217385316	0.172676336464016	0.200331004731451	0.203842122080936	0.197122834487821	0.000369547034886543	0.000366883853209524	0.000375216595990587
110	0.454198798779319	0.17	0.0240365291937981	0.022885769000195	0.0251872893874013	0.189756158575643	0.484166845518574	0.46285985345897	0.505473837578179	16.06	11.91	21.79	0.0279510814865519	0.0292377635499038	0.0305244456132557	0.0276458844143259	0.0289185172324344	0.0301911500505429	0.0282120528374661	0.0294954104245666	0.0308084233720025	0.0240365291937981	17.8336246722893	-0.00794866010348151	1.38168992178196	0.188662151096795	0.192146422752832	0.1854835635754	0.175820585992009	0.179267217385316	0.172676336464016	0.200331004731451	0.203842122080936	0.197122834487821	0.000369547034886543	0.000366883853209524	0.000375216595990587
110	0.454198798779319	0.17	0.0240403194216355	0.022900829283002	0.0251798095602689	0.185180316321556	0.474919520477469	0.453703177202027	0.496135863752912	16.05	11.8	21.62	0.0274262712887133	0.0287087952287378	0.0299913191687622	0.0271276543664564	0.0283962142007641	0.0296647740350719	0.0276734903447022	0.0289525524922148	0.030269205568478	0.0240403194216355	17.7091434588427	0.00354896687325615	1.39019278842706	0.188662151096795	0.192146422752832	0.1854835635754	0.175820585992009	0.179267217385316	0.172676336464016	0.200331004731451	0.203842122080936	0.197122834487821	0.000369547034886543	0.000366883853209524	0.000375216595990587
110	0.454198798779319	0.17	0.0240732583877232	0.0229315085292267	0.0252150082462198	0.189285267409655	0.488193634381242	0.466676476508951	0.509710792253533	16.12	11.88	22.05	0.0280815749165101	0.0293763384436996	0.0306711019708891	0.0277719479132716	0.02905243539818	0.0303329228830885	0.0283786063421475	0.029674956537636	0.0309571969027263	0.0240732583877232	17.9507771679667	-0.000921496128756818	1.39152865499653	0.188662151096795	0.192146422752832	0.1854835635754	0.175820585992009	0.179267217385316	0.172676336464016	0.200331004731451	0.203842122080936	0.197122834487821	0.000369547034886543	0.000366883853209524	0.000375216595990587
110	0.454198798779319	0.17	0.0240908248506615	0.0229368652484811	0.0252447844528419	0.184650316623553	0.479476958724839	0.458019324644006	0.500934592805671	16.17	11.83	21.84	0.0274802693563503	0.0287676857000812	0.0300551020438121	0.0271748640075813	0.0284479724916486	0.0297210809757159	0.0276834837827733	0.0290607802531494	0.0303470328057463	0.0240908248506615	17.7993428263501	-0.00242809732904803	1.38637248229391	0.188662151096795	0.192146422752832	0.1854835635754	0.175820585992009	0.179267217385316	0.172676336464016	0.200331004731451	0.203842122080936	0.197122834487821	0.000369547034886543	0.000366883853209524	0.000375216595990587
110	0.454198798779319	0.17	0.0241100376441037	0.0229551417948501	0.0252649334933573	0.186322955250195	0.480764636342893	0.459368146464179	0.502161126221607	16.08	11.75	21.73	0.0277170097176544	0.0290080150310545	0.0302990203444546	0.0274136687819344	0.0286905450545838	0.0299674213272333	0.027955016045157	0.0293046471597222	0.0305606352305018	0.0241100376441037	17.7825625697536	0.00683538898450902	1.39442465549279	0.188662151096795	0.192146422752832	0.1854835635754	0.175820585992009	0.179267217385316	0.172676336464016	0.200331004731451	0.203842122080936	0.197122834487821	0.000369547034886543	0.000366883853209524	0.000375216595990587
110	0.454198798779319	0.17	0.0241142720374868	0.0229882106853618	0.0252403333896117	0.191119589992966	0.483148028738063	0.461979682224901	0.504316375251225	16.04	11.82	21.8	0.0279373849886548	0.02921750242426	0.0304976198598652	0.0276335293388434	0.0288997238208369	0.0301659183028304	0.0281924733979908	0.0295074466279151	0.0308035857919421	0.0241142720374868	17.8335439932039	0.00181027604697228	1.39015405249879	0.188662151096795	0.192146422752832	0.1854835635754	0.175820585992009	0.179267217385316	0.172676336464016	0.200331004731451	0.203842122080936	0.197122834487821	0.000369547034886543	0.000366883853209524	0.000375216595990587
110	0.454198798779319	0.17	0.0241252947484731	0.0229855148631626	0.0252650746337836	0.191840486310231	0.482227437620902	0.461148559315812	0.503306315925992	16.01	11.79	21.58	0.0279385815753368	0.0292156406686518	0.0304926997619668	0.0276362703170979	0.0288995109085572	0.0301627515000164	0.0281831196633095	0.0295470912276706	0.0307775265361448	0.0241252947484731	17.6890445324856	0.00421526266244573	1.39027744709028	0.188662151096795	0.192146422752832	0.1854835635754	0.175820585992009	0.179267217385316	0.172676336464016	0.200331004731451	0.203842122080936	0.197122834487821	0.000369547034886543	0.000366883853209524	0.000375216595990587
110	0.454198798779319	0.17	0.024144657654162	0.0229903876453474	0.0252989276629765	0.184900216514042	0.477844812163536	0.456477951286937	0.499211673040135	16	11.78	21.75	0.0276675005853138	0.0289625634336791	0.0302576262820444	0.0273684825124755	0.0286495488960741	0.0299306152796728	0.0279294028430933	0.0292188277453988	0.0305212202653613	0.024144657654162	17.6856772224123	-0.00528852962664968	1.3801811269681	0.188662151096795	0.192146422752832	0.1854835635754	0.175820585992009	0.179267217385316	0.172676336464016	0.200331004731451	0.203842122080936	0.197122834487821	0.000369547034886543	0.000366883853209524	0.000375216595990587
110	0.454198798779319	0.17	0.0241573409837331	0.0230115438121144	0.0253031381553519	0.194479926209873	0.492860497017259	0.471498494012497	0.514222500022022	16	11.84	21.55	0.0285921571141742	0.029887571105824	0.0311829850974739	0.0282835774587467	0.02956501074927	0.0308464440397932	0.0288706014946517	0.0301747812652519	0.0315298768253484	0.0241573409837331	17.6722766084375	-0.00573061400634445	1.37945855466278	0.188662151096795	0.192146422752832	0.1854835635754	0.175820585992009	0.179267217385316	0.172676336464016	0.200331004731451	0.203842122080936	0.197122834487821	0.000369547034886543	0.000366883853209524	0.000375216595990587
110	0.454198798779319	0.17	0.0241647797300461	0.0230278257049676	0.0253017337551245	0.189454501073447	0.476909560326691	0.455901331859145	0.497917788794237	16.05	11.86	21.76	0.0275571275303912	0.0288269778041487	0.0300968280779063	0.0272570247994264	0.0285130461450908	0.0297690674907552	0.0278273051879751	0.0291149853268842	0.0303944085317077	0.0241647797300461	17.8003232197565	0.00240158211447764	1.39104729205533	0.188662151096795	0.192146422752832	0.1854835635754	0.175820585992009	0.179267217385316	0.172676336464016	0.200331004731451	0.203842122080936	0.197122834487821	0.000369547034886543	0.000366883853209524	0.000375216595990587
110	0.454198798779319	0.17	0.0241655249879293	0.0230358570987312	0.0252951928771275	0.190481486183079	0.480756785979011	0.459649635890448	0.501863936067573	16.23	11.92	22.2	0.0274851194857742	0.0287472384931448	0.0300093575005154	0.0271768843595683	0.0284248491839191	0.0296728140082698	0.0277266904494056	0.0290326380725543	0.0302857837042976	0.0241655249879293	17.9550676792074	0.00373866454522443	1.39619891023634	0.188662151096795	0.192146422752832	0.1854835635754	0.175820585992009	0.179267217385316	0.172676336464016	0.200331004731451	0.203842122080936	0.197122834487821	0.000369547034886543	0.000366883853209524	0.000375216595990587
110	0.454198798779319	0.17	0.0241661121664305	0.0230160112528377	0.0253162130800233	0.181792670574854	0.470388824903371	0.449135951197735	0.491641698609008	15.99	11.77	21.9	0.0272459559711105	0.0285352200785576	0.0298244841860047	0.0269522047749532	0.028227568732443	0.0295029326899329	0.0274933824625113	0.0287915754640655	0.0301303089200037	0.0241661121664305	17.7818200096586	-0.00400964486356171	1.38294073907038	0.188662151096795	0.192146422752832	0.1854835635754	0.175820585992009	0.179267217385316	0.172676336464016	0.200331004731451	0.203842122080936	0.197122834487821	0.000369547034886543	0.000366883853209524	0.000375216595990587
110	0.454198798779319	0.17	0.0241708684413526	0.0230174676988932	0.025324269183812	0.190739174105174	0.485745022273641	0.464436671535217	0.507053373012065	16.05	11.85	21.79	0.0280770759281389	0.0293652519449218	0.0306534279617047	0.0277714324523633	0.0290455855489466	0.0303197386455298	0.0283496270346491	0.0296763592740901	0.0309876153389442	0.0241708684413526	17.8163934860004	0.00529492874622258	1.39388161503472	0.188662151096795	0.192146422752832	0.1854835635754	0.175820585992009	0.179267217385316	0.172676336464016	0.200331004731451	0.203842122080936	0.197122834487821	0.000369547034886543	0.000366883853209524	0.000375216595990587
110	0.454198798779319	0.17	0.0241969939658268	0.0230668820103035	0.02532710592135	0.19322804762009	0.486397127244003	0.46523065497405	0.507563599513957	16.18	11.91	22	0.0278934172986871	0.0291624765007292	0.0304315357027713	0.0275828359973765	0.028837764766629	0.0300926935358816	0.0281660061909163	0.029432925369833	0.0306915800247761	0.0241969939658268	17.944346727708	0.000441322700233038	1.39209542187966	0.188662151096795	0.192146422752832	0.1854835635754	0.175820585992009	0.179267217385316	0.172676336464016	0.200331004731451	0.203842122080936	0.197122834487821	0.000369547034886543	0.000366883853209524	0.000375216595990587
110	0.454198798779319	0.17	0.0242078847879708	0.0230563283301544	0.0253594412457871	0.189919163639224	0.482959352274139	0.461716759046142	0.504201945502137	15.97	11.83	21.63	0.0280361693539324	0.0293260530966997	0.030615936839467	0.0277347183255736	0.0290107329560592	0.0302867475865447	0.0283276065286167	0.0296328417283684	0.0309233307681249	0.0242078847879708	17.7142265552172	-0.00269718363845037	1.38356403829694	0.188662151096795	0.192146422752832	0.1854835635754	0.175820585992009	0.179267217385316	0.172676336464016	0.200331004731451	0.203842122080936	0.197122834487821	0.000369547034886543	0.000366883853209524	0.000375216595990587
110	0.454198798779319	0.17	0.0242122051200867	0.0230744334624466	0.0253499767777268	0.190984387800099	0.48080359827833	0.459728752998652	0.501878443558007	15.97	11.71	21.66	0.0279191856830791	0.0291990545509008	0.0304789234187225	0.027619105702065	0.0288852183296469	0.0301513309572288	0.0281435260931059	0.0294835876775022	0.0307477450613731	0.0242122051200867	17.6882468306918	0.00223797615433997	1.38683497379199	0.188662151096795	0.192146422752832	0.1854835635754	0.175820585992009	0.179267217385316	0.172676336464016	0.200331004731451	0.203842122080936	0.197122834487821	0.000369547034886543	0.000366883853209524	0.000375216595990587
110	0.454198798779319	0.17	0.0242175881508173	0.02307570002401	0.0253594762776245	0.188353970320126	0.482968239274715	0.461616577347685	0.504319901201744	16.19	11.91	21.85	0.0276599986245369	0.0289393871225119	0.0302187756204869	0.0273515156658292	0.0286166355604485	0.0298817554550678	0.0279126422986406	0.0291942007937168	0.0305144317243167	0.0242175881508173	17.8709293920424	0.00152042308265368	1.39148143032201	0.188662151096795	0.192146422752832	0.1854835635754	0.175820585992009	0.179267217385316	0.172676336464016	0.200331004731451	0.203842122080936	0.197122834487821	0.000369547034886543	0.000366883853209524	0.000375216595990587
110	0.454198798779319	0.17	0.0242238542811566	0.0230781473951351	0.0253695611671782	0.1886349450545	0.482333577510648	0.461029548803179	0.503637606218117	16.16	11.88	21.73	0.0276809054619815	0.0289600312927263	0.0302391571234712	0.0273738708617612	0.028638808721357	0.0299037465809528	0.0279206427613628	0.0292674556762917	0.030519940594086	0.0242238542811566	17.8311391030791	0.0029250410246104	1.39211966828504	0.188662151096795	0.192146422752832	0.1854835635754	0.175820585992009	0.179267217385316	0.172676336464016	0.200331004731451	0.203842122080936	0.197122834487821	0.000369547034886543	0.000366883853209524	0.000375216595990587
110	0.454198798779319	0.17	0.0242261516021893	0.0230658004923773	0.0253865027120012	0.179693911257382	0.476778526007026	0.455083751463421	0.49847330055063	16.2	11.84	22	0.02726598187893	0.0285658070818102	0.0298656322846903	0.0269618163466686	0.0282471413556281	0.0295324663645876	0.0275095095036531	0.0287726490122115	0.0300943057671609	0.0242261516021893	17.8984348083244	0.00204604761783819	1.39317668400481	0.188662151096795	0.192146422752832	0.1854835635754	0.175820585992009	0.179267217385316	0.172676336464016	0.200331004731451	0.203842122080936	0.197122834487821	0.000369547034886543	0.000366883853209524	0.000375216595990587
110	0.454198798779319	0.17	0.0242298413580081	0.0230905141119165	0.0253691686040997	0.194864717957168	0.496698468373736	0.475196520175036	0.518200416572436	16.07	11.9	21.91	0.0286855762628233	0.0299835566744347	0.031281537086046	0.0283720429764249	0.0296558364649498	0.0309396299534746	0.0289574495328356	0.0302780908780573	0.0315829845499918	0.0242298413580081	17.833630343435	0.000379855572787541	1.39005317021434	0.188662151096795	0.192146422752832	0.1854835635754	0.175820585992009	0.179267217385316	0.172676336464016	0.200331004731451	0.203842122080936	0.197122834487821	0.000369547034886543	0.000366883853209524	0.000375216595990587
110	0.454198798779319	0.17	0.0242320155811818	0.0230743730787573	0.0253896580836062	0.186390750899377	0.478384395361313	0.457098597570539	0.499670193152087	15.81	11.68	21.42	0.0280360645592334	0.0293416253380867	0.0306471861169399	0.0277432066547032	0.0290351298635215	0.0303270530723398	0.0283401460178085	0.0296481541532761	0.0309163560823179	0.0242320155811818	17.5592315952642	-0.00622224369455717	1.37493607130979	0.188662151096795	0.192146422752832	0.1854835635754	0.175820585992009	0.179267217385316	0.172676336464016	0.200331004731451	0.203842122080936	0.197122834487821	0.000369547034886543	0.000366883853209524	0.000375216595990587
110	0.454198798779319	0.17	0.024243626510215	0.0231106719110095	0.0253765811094205	0.193387044045557	0.487319126546066	0.466123340153494	0.508514912938638	15.96	11.73	21.6	0.0283259914421152	0.0296140446508801	0.0309020978596449	0.0280220996765811	0.0292963341717269	0.0305705686668727	0.0285783123664036	0.0299173191220172	0.0312018126737948	0.024243626510215	17.7131773444137	0.000116533319215574	1.38520995541621	0.188662151096795	0.192146422752832	0.1854835635754	0.175820585992009	0.179267217385316	0.172676336464016	0.200331004731451	0.203842122080936	0.197122834487821	0.000369547034886543	0.000366883853209524	0.000375216595990587
110	0.454198798779319	0.17	0.0242753642485986	0.0231147107818711	0.0254360177153262	0.187681448630504	0.484052827795949	0.462606030761702	0.505499624830195	16.06	11.82	21.67	0.02794373465361	0.0292392292335402	0.0305347238134705	0.0276388586150901	0.0289202188904848	0.0302015791658795	0.0281727576011676	0.0295132204674792	0.0308219973765798	0.0242753642485986	17.7723041855063	-0.00217310016778233	1.38549883680564	0.188662151096795	0.192146422752832	0.1854835635754	0.175820585992009	0.179267217385316	0.172676336464016	0.200331004731451	0.203842122080936	0.197122834487821	0.000369547034886543	0.000366883853209524	0.000375216595990587
110	0.454198798779319	0.17	0.0242782853089651	0.0231166133690379	0.0254399572488922	0.187920072181822	0.486645695517087	0.46510087616633	0.508190514867844	16.02	11.85	21.72	0.0281646617051592	0.0294693303901862	0.0307739990752132	0.027859499653157	0.0291500323482945	0.030440565043432	0.0284483106218875	0.0297864807249734	0.0310580048358544	0.0242782853089651	17.7469673199321	-0.00717206182761804	1.38011041671634	0.188662151096795	0.192146422752832	0.1854835635754	0.175820585992009	0.179267217385316	0.172676336464016	0.200331004731451	0.203842122080936	0.197122834487821	0.000369547034886543	0.000366883853209524	0.000375216595990587
110	0.454198798779319	0.17	0.0242809916370586	0.0231247649990691	0.025437218275048	0.190837738401641	0.484580857039785	0.463330359592561	0.505831354487008	15.98	11.78	21.83	0.0281314130580853	0.0294216512412757	0.030711889424466	0.0278288549311306	0.0291052163834498	0.030381577835769	0.0283632165139355	0.0296762147570267	0.0309538726718766	0.0242809916370586	17.7606197659709	0.00298406562105987	1.38989665733774	0.188662151096795	0.192146422752832	0.1854835635754	0.175820585992009	0.179267217385316	0.172676336464016	0.200331004731451	0.203842122080936	0.197122834487821	0.000369547034886543	0.000366883853209524	0.000375216595990587
110	0.454198798779319	0.17	0.0242859069575251	0.0231508817653757	0.0254209321496745	0.191680930110495	0.491512592637394	0.470016784592391	0.513008400682396	16	11.9	21.92	0.0284969991920463	0.029800284616251	0.0311035700404556	0.02818928581661	0.0294784982377474	0.0307677106588848	0.0287893223944039	0.0300483443653137	0.0314188849623873	0.0242859069575251	17.8849117120315	0.00405691993156702	1.39473945019815	0.188662151096795	0.192146422752832	0.1854835635754	0.175820585992009	0.179267217385316	0.172676336464016	0.200331004731451	0.203842122080936	0.197122834487821	0.000369547034886543	0.000366883853209524	0.000375216595990587
110	0.454198798779319	0.17	0.0242998273811607	0.0231632791193992	0.0254363756429223	0.195198714100748	0.492178432863075	0.470894807706329	0.513462058019821	16.07	11.81	21.63	0.0284336373047537	0.0297187881884191	0.0310039390720845	0.0281230910707256	0.0293942058054875	0.0306653205402494	0.0287078593396682	0.0300365213220447	0.0313177093805999	0.0242998273811607	17.7840655909158	0.00282498453932583	1.38998058770017	0.188662151096795	0.192146422752832	0.1854835635754	0.175820585992009	0.179267217385316	0.172676336464016	0.200331004731451	0.203842122080936	0.197122834487821	0.000369547034886543	0.000366883853209524	0.000375216595990587
110	0.454198798779319	0.17	0.0243038316787203	0.0231405050552765	0.0254671583021642	0.18733633444963	0.481745962334023	0.460377185501148	0.503114739166899	15.9	11.6	21.69	0.0280823536272115	0.0293858186261309	0.0306892836250503	0.0277842929232415	0.0290739231951884	0.0303635534671353	0.0283123586528824	0.0296226555088028	0.0309528507196177	0.0243038316787203	17.6248028677549	-0.000868974889765708	1.3831068872973	0.188662151096795	0.192146422752832	0.1854835635754	0.175820585992009	0.179267217385316	0.172676336464016	0.200331004731451	0.203842122080936	0.197122834487821	0.000369547034886543	0.000366883853209524	0.000375216595990587
110	0.454198798779319	0.17	0.0243066695821277	0.0231739931333358	0.0254393460309195	0.190522653294137	0.477678483634974	0.456709282442463	0.498647684827484	16.02	11.75	21.97	0.0276495262342339	0.0289190175731937	0.0301885089121535	0.0273497347162382	0.0286054615251166	0.0298611883339949	0.0278807733523891	0.0291555911942459	0.0304753630117104	0.0243066695821277	17.8181504320627	-0.000815658294205298	1.38700831369774	0.188662151096795	0.192146422752832	0.1854835635754	0.175820585992009	0.179267217385316	0.172676336464016	0.200331004731451	0.203842122080936	0.197122834487821	0.000369547034886543	0.000366883853209524	0.000375216595990587
110	0.454198798779319	0.17	0.0243095242369073	0.0231567010312664	0.0254623474425482	0.192535077370406	0.495546092859029	0.473933437667581	0.517158748050476	16.04	11.77	21.75	0.02866610496617	0.0299733574051723	0.0312806098441746	0.0283544999376533	0.0296475423389119	0.0309405847401704	0.0289196861513935	0.030267042175184	0.0315302004341758	0.0243095242369073	17.8104029693231	0.00892742120888566	1.39705658516195	0.188662151096795	0.192146422752832	0.1854835635754	0.175820585992009	0.179267217385316	0.172676336464016	0.200331004731451	0.203842122080936	0.197122834487821	0.000369547034886543	0.000366883853209524	0.000375216595990587
110	0.454198798779319	0.17	0.0243114007082898	0.0231813066529942	0.0254414947635854	0.19265474529321	0.486913518585864	0.465685532541398	0.508141504630331	16.06	11.8	21.89	0.0281271898164693	0.0294093503114188	0.0306915108063682	0.0278202349114897	0.0290884030575602	0.0303565712036308	0.0283652781962129	0.0297013670046783	0.0309368249337921	0.0243114007082898	17.9092515930985	0.0128905215383718	1.40381589653209	0.188662151096795	0.192146422752832	0.1854835635754	0.175820585992009	0.179267217385316	0.172676336464016	0.200331004731451	0.203842122080936	0.197122834487821	0.000369547034886543	0.000366883853209524	0.000375216595990587
110	0.454198798779319	0.17	0.0243229753006543	0.0231577228411012	0.0254882277602073	0.186088052067829	0.485161108505151	0.463552210752337	0.506770006257965	16.18	11.88	21.89	0.0277909840257438	0.0290864854133603	0.0303819868009769	0.0274814893770404	0.0287625633969005	0.0300436374167606	0.0280811281062599	0.0293375422467663	0.0306381239486896	0.0243229753006543	17.8675413483751	-0.000182346550107514	1.39014952482586	0.188662151096795	0.192146422752832	0.1854835635754	0.175820585992009	0.179267217385316	0.172676336464016	0.200331004731451	0.203842122080936	0.197122834487821	0.000369547034886543	0.000366883853209524	0.000375216595990587
110	0.454198798779319	0.17	0.0243236628809692	0.0231987408429382	0.0254485849190003	0.198013509323747	0.49472806912284	0.473523969534593	0.515932168711087	15.94	11.8	21.65	0.0288159511470458	0.0301063109538631	0.0313966707606804	0.0285080261189888	0.0297845972405848	0.0310611683621809	0.0291180548563027	0.0303945188718125	0.0316821517285166	0.0243236628809692	17.7275562280972	-0.00664790537292136	1.37848668513529	0.188662151096795	0.192146422752832	0.1854835635754	0.175820585992009	0.179267217385316	0.172676336464016	0.200331004731451	0.203842122080936	0.197122834487821	0.000369547034886543	0.000366883853209524	0.000375216595990587
110	0.454198798779319	0.17	0.0243470943751273	0.0231821013494676	0.025512087400787	0.184318228417915	0.476114014637899	0.454783350972776	0.497444678303021	15.79	11.68	21.61	0.0279338280052393	0.0292440058927645	0.0305541837802897	0.0276432590127877	0.0289398083683179	0.0302363577238481	0.0282009987499805	0.0295464327417158	0.0308765163597355	0.0243470943751273	17.6438624934242	5.81378604324005e-05	1.38357989259974	0.188662151096795	0.192146422752832	0.1854835635754	0.175820585992009	0.179267217385316	0.172676336464016	0.200331004731451	0.203842122080936	0.197122834487821	0.000369547034886543	0.000366883853209524	0.000375216595990587
110	0.454198798779319	0.17	0.0243497792204152	0.0232040225721908	0.0254955358686395	0.190035746036881	0.486993748341957	0.46558181758711	0.508405679096804	15.99	11.95	21.73	0.0282443130500416	0.0295432582674041	0.0308422034847666	0.0279398193434643	0.0292247610110441	0.0305097026786238	0.0285258933120286	0.0298646777364511	0.0311412972304128	0.0243497792204152	17.7849176319325	0.00594591953952677	1.39473063867787	0.188662151096795	0.192146422752832	0.1854835635754	0.175820585992009	0.179267217385316	0.172676336464016	0.200331004731451	0.203842122080936	0.197122834487821	0.000369547034886543	0.000366883853209524	0.000375216595990587
110	0.454198798779319	0.17	0.0243635138187643	0.0232018729794867	0.025525154658042	0.183804466938012	0.472080280242252	0.450894127292641	0.493266433191863	16.07	11.81	21.78	0.0272254434982262	0.028504684843723	0.0297839261892197	0.0269280775255499	0.0281933465422941	0.0294586155590383	0.0274983494953149	0.0287749675770113	0.0300497547183348	0.0243635138187643	17.6683766461298	-0.00462653100657285	1.38058459578152	0.188662151096795	0.192146422752832	0.1854835635754	0.175820585992009	0.179267217385316	0.172676336464016	0.200331004731451	0.203842122080936	0.197122834487821	0.000369547034886543	0.000366883853209524	0.000375216595990587
110	0.454198798779319	0.17	0.0243726384461473	0.0232216540907928	0.0255236228015018	0.187576751997589	0.482120629269429	0.46075210412939	0.503489154409468	15.93	11.64	21.76	0.0280569043689665	0.0293581131122077	0.0306593218554488	0.0277576434937241	0.029044973269341	0.0303323030449578	0.0283114247739044	0.0296139055325219	0.0308958341902779	0.0243726384461473	17.7146403679011	-0.00349112088682784	1.38242798141796	0.188662151096795	0.192146422752832	0.1854835635754	0.175820585992009	0.179267217385316	0.172676336464016	0.200331004731451	0.203842122080936	0.197122834487821	0.000369547034886543	0.000366883853209524	0.000375216595990587
110	0.454198798779319	0.17	0.0243747377957549	0.0232338623345931	0.0255156132569167	0.190722742372593	0.483973327895785	0.462741566616954	0.505205089174616	16.08	11.8	21.82	0.0279186355789378	0.0291996136639114	0.030480591748885	0.0276130302340287	0.0288799863676655	0.0301469425013023	0.0281771193881016	0.0294781106120727	0.0307638416016724	0.0243747377957549	17.8037781743977	0.00486094853733607	1.39276184078943	0.188662151096795	0.192146422752832	0.1854835635754	0.175820585992009	0.179267217385316	0.172676336464016	0.200331004731451	0.203842122080936	0.197122834487821	0.000369547034886543	0.000366883853209524	0.000375216595990587
110	0.454198798779319	0.17	0.02437867382188	0.0232310173308749	0.0255263303128851	0.18751729824885	0.483554556780513	0.462118295532425	0.504990818028601	16	11.91	21.77	0.0280125303881285	0.0293119464152046	0.0306113624422807	0.0277098792036375	0.0289952561634001	0.0302806331231627	0.0282686145748874	0.0295498903876292	0.0309406905021826	0.02437867382188	17.8084687007557	0.00612389919452843	1.39518873922708	0.188662151096795	0.192146422752832	0.1854835635754	0.175820585992009	0.179267217385316	0.172676336464016	0.200331004731451	0.203842122080936	0.197122834487821	0.000369547034886543	0.000366883853209524	0.000375216595990587
110	0.454198798779319	0.17	0.024379850804656	0.0232417762740653	0.0255179253352467	0.191916497270793	0.486107686442924	0.46486440405855	0.507350968827297	15.99	11.87	21.62	0.0282051894945632	0.0294941047135102	0.0307830199324571	0.0279012508866837	0.0291762767787252	0.0304513026707666	0.0284914082551246	0.029824961553724	0.0310924220807643	0.024379850804656	17.7892135845514	0.00478943013415071	1.39290885403883	0.188662151096795	0.192146422752832	0.1854835635754	0.175820585992009	0.179267217385316	0.172676336464016	0.200331004731451	0.203842122080936	0.197122834487821	0.000369547034886543	0.000366883853209524	0.000375216595990587
110	0.454198798779319	0.17	0.0243828254057226	0.0232170130374093	0.025548637774036	0.182986860856227	0.484383042279839	0.462585342565543	0.506180741994136	15.8	11.8	21.6	0.0283939912366938	0.029731957743015	0.0310699242493362	0.0280980510298136	0.0294220723995959	0.0307460937693783	0.0286978535154724	0.0300597401303681	0.0313749744934341	0.0243828254057226	17.6188979071132	0.00124539373487241	1.38551503057219	0.188662151096795	0.192146422752832	0.1854835635754	0.175820585992009	0.179267217385316	0.172676336464016	0.200331004731451	0.203842122080936	0.197122834487821	0.000369547034886543	0.000366883853209524	0.000375216595990587
110	0.454198798779319	0.17	0.0243928153226976	0.0232403113524042	0.025545319292991	0.190184809552537	0.489786089079872	0.468261807716337	0.511310370443406	16.12	11.84	21.69	0.0281884111997817	0.0294841292870929	0.0307798473744041	0.0278779502139085	0.029159397546052	0.0304408448781955	0.028448117270241	0.0297668150847406	0.0311527957310021	0.0243928153226976	17.7733324094358	0.000151970986531041	1.38878455707872	0.188662151096795	0.192146422752832	0.1854835635754	0.175820585992009	0.179267217385316	0.172676336464016	0.200331004731451	0.203842122080936	0.197122834487821	0.000369547034886543	0.000366883853209524	0.000375216595990587
110	0.454198798779319	0.17	0.0243990678673339	0.023256646877513	0.0255414888571548	0.192391949434401	0.497018556505567	0.475331698111064	0.51870541490007	16.13	11.88	21.68	0.0285881736470944	0.0298925000282421	0.0311968264093898	0.0282725338539456	0.0295624592693574	0.0308523846847692	0.0288484627499355	0.0301523603381871	0.0314934253883404	0.0243990678673339	17.7830889794359	0.000840234477869799	1.3894996966136	0.188662151096795	0.192146422752832	0.1854835635754	0.175820585992009	0.179267217385316	0.172676336464016	0.200331004731451	0.203842122080936	0.197122834487821	0.000369547034886543	0.000366883853209524	0.000375216595990587
110	0.454198798779319	0.17	0.0244030743677001	0.0232622599741323	0.0255438887612679	0.19153732448677	0.491295872777424	0.469799580292799	0.512792165262049	16.12	11.9	21.78	0.0282725263991482	0.0295661727161087	0.0308598190330692	0.0279608848376082	0.0292402715884936	0.0305196583393791	0.0285541252235733	0.0298643787800982	0.0311854161082626	0.0244030743677001	17.8786398950381	0.00621874799219833	1.39667177365291	0.188662151096795	0.192146422752832	0.1854835635754	0.175820585992009	0.179267217385316	0.172676336464016	0.200331004731451	0.203842122080936	0.197122834487821	0.000369547034886543	0.000366883853209524	0.000375216595990587
110	0.454198798779319	0.17	0.0244051194236997	0.023238797874211	0.0255714409731884	0.184353114098655	0.480454699010659	0.458932062786185	0.501977335235132	15.99	11.83	21.69	0.0278338197178875	0.0291391483821974	0.0304444770465072	0.0275335366204331	0.0288247828433646	0.030116029066296	0.0280763445015663	0.029397609185428	0.030732911292674	0.0244051194236997	17.7540178468568	0.00567551114320955	1.39303396725449	0.188662151096795	0.192146422752832	0.1854835635754	0.175820585992009	0.179267217385316	0.172676336464016	0.200331004731451	0.203842122080936	0.197122834487821	0.000369547034886543	0.000366883853209524	0.000375216595990587
110	0.454198798779319	0.17	0.0244127014639437	0.0232669390996778	0.0255584638282097	0.194290022274564	0.497718097620747	0.476132467931956	0.519303727309538	16.3	12.03	21.73	0.028344867206875	0.0296298915400464	0.0309149158732179	0.0280232495573548	0.0292936932434344	0.030564136929514	0.0286347348732517	0.0298776890464788	0.0312126359875151	0.0244127014639437	17.8794673901897	-0.000845319850924003	1.39054041243889	0.188662151096795	0.192146422752832	0.1854835635754	0.175820585992009	0.179267217385316	0.172676336464016	0.200331004731451	0.203842122080936	0.197122834487821	0.000369547034886543	0.000366883853209524	0.000375216595990587
110	0.454198798779319	0.17	0.0244205529283494	0.0232545574979645	0.0255865483587344	0.187081167843961	0.480541787624889	0.459208544460546	0.501875030789232	15.92	11.62	21.62	0.0279749087809184	0.0292745264355174	0.0305741440901164	0.0276768877047324	0.0289626603293051	0.0302484329538778	0.0281907336066206	0.0295105505556723	0.0308476288777431	0.0244205529283494	17.6459673481317	-0.00219757986997852	1.38114999422419	0.188662151096795	0.192146422752832	0.1854835635754	0.175820585992009	0.179267217385316	0.172676336464016	0.200331004731451	0.203842122080936	0.197122834487821	0.000369547034886543	0.000366883853209524	0.000375216595990587
110	0.454198798779319	0.17	0.0244215497277672	0.0232680799587309	0.0255750194968034	0.18800353437226	0.487866122884575	0.466273177195635	0.509459068573514	16.06	11.85	21.62	0.0281617555464713	0.0294659164713555	0.0307700773962397	0.0278543954325361	0.0291443226194064	0.0304342498062766	0.0285758304764757	0.0297460003597937	0.0310510108829444	0.0244215497277672	17.7496533104321	-0.00367420907551688	1.38417308471467	0.188662151096795	0.192146422752832	0.1854835635754	0.175820585992009	0.179267217385316	0.172676336464016	0.200331004731451	0.203842122080936	0.197122834487821	0.000369547034886543	0.000366883853209524	0.000375216595990587
110	0.454198798779319	0.17	0.0244220614999705	0.0232557969758463	0.0255883260240946	0.187860804553744	0.484335003878588	0.462888318939044	0.505781688818133	16.09	11.79	21.78	0.0279157464286394	0.0292091474370716	0.0305025484455038	0.0276098189647078	0.028889045647142	0.0301682723295762	0.0281692223581106	0.0294591438516683	0.0307814088912652	0.0244220614999705	17.7023585848792	-0.0041293143744372	1.38240957179821	0.188662151096795	0.192146422752832	0.1854835635754	0.175820585992009	0.179267217385316	0.172676336464016	0.200331004731451	0.203842122080936	0.197122834487821	0.000369547034886543	0.000366883853209524	0.000375216595990587
110	0.454198798779319	0.17	0.0244226025799985	0.0232653202023258	0.0255798849576713	0.18560784172973	0.485983034758463	0.464303153072119	0.507662916444806	15.99	11.92	21.7	0.028162102137542	0.0294770857605066	0.0307920693834711	0.0278583540750317	0.0291591546755159	0.0304599552760002	0.0284473949275042	0.0297788931767014	0.0310612323988186	0.0244226025799985	17.8145346339899	-0.0003887139901626	1.38806248103261	0.188662151096795	0.192146422752832	0.1854835635754	0.175820585992009	0.179267217385316	0.172676336464016	0.200331004731451	0.203842122080936	0.197122834487821	0.000369547034886543	0.000366883853209524	0.000375216595990587
110	0.454198798779319	0.17	0.024430232297327	0.0232634697619951	0.0255969948326588	0.186950648572382	0.490170157215145	0.468400128572663	0.511940185857626	16.03	11.94	21.59	0.0283514035033105	0.0296691035393938	0.0309868035754771	0.0280438235773338	0.0293472280925795	0.0306506326078251	0.0286315696357439	0.0299720060896911	0.0313331167856657	0.024430232297327	17.7311077428254	0.00844487361326228	1.39630669516387	0.188662151096795	0.192146422752832	0.1854835635754	0.175820585992009	0.179267217385316	0.172676336464016	0.200331004731451	0.203842122080936	0.197122834487821	0.000369547034886543	0.000366883853209524	0.000375216595990587
110	0.454198798779319	0.17	0.0244356949645376	0.0232712571488704	0.0256001327802048	0.190713336183263	0.487313586674964	0.465934637833104	0.508692535516824	16	11.94	21.62	0.028249975598476	0.0295461977164804	0.0308424198344847	0.027944944024478	0.029227170071175	0.0305093961178721	0.0285501961691858	0.0298733959772331	0.0311921537887868	0.0244356949645376	17.7344003855269	0.0113122832402542	1.39902631464081	0.188662151096795	0.192146422752832	0.1854835635754	0.175820585992009	0.179267217385316	0.172676336464016	0.200331004731451	0.203842122080936	0.197122834487821	0.000369547034886543	0.000366883853209524	0.000375216595990587
110	0.454198798779319	0.17	0.0244403762151713	0.0232727068509507	0.0256080455793919	0.181154741018213	0.475700802378529	0.454161723881176	0.497239880875883	15.92	11.71	21.42	0.027660240646573	0.0289720554984518	0.0302838703503307	0.0273653521526894	0.0286631816198831	0.0299610110870769	0.0279486211897279	0.029297430020829	0.0306306265082003	0.0244403762151713	17.6281421928829	0.00262025964235466	1.38602168857757	0.188662151096795	0.192146422752832	0.1854835635754	0.175820585992009	0.179267217385316	0.172676336464016	0.200331004731451	0.203842122080936	0.197122834487821	0.000369547034886543	0.000366883853209524	0.000375216595990587
110	0.454198798779319	0.17	0.0244420849712094	0.0232991116596035	0.0255850582828153	0.192909107645676	0.490853289608323	0.469471023459115	0.512235555757532	15.96	11.71	21.72	0.0285314846227295	0.0298309637542427	0.0311304428857558	0.028225450705156	0.0295109913860529	0.0307965320669498	0.0287881196353872	0.0301049296804226	0.0314084047047548	0.0244420849712094	17.7201370143185	-0.00107606946038375	1.38472076678946	0.188662151096795	0.192146422752832	0.1854835635754	0.175820585992009	0.179267217385316	0.172676336464016	0.200331004731451	0.203842122080936	0.197122834487821	0.000369547034886543	0.000366883853209524	0.000375216595990587
110	0.454198798779319	0.17	0.0244435470905808	0.0233027123536226	0.0255843818275389	0.192543980706628	0.488812371612739	0.467494010126309	0.51013073309917	16.13	11.89	21.73	0.0281214045534757	0.0294037787760143	0.0306861529985528	0.0278110570569545	0.0290792790123539	0.0303475009677533	0.0283648179409328	0.0297262008117609	0.0310028833985172	0.0244435470905808	17.8465220086977	0.00629893407756843	1.39562060206133	0.188662151096795	0.192146422752832	0.1854835635754	0.175820585992009	0.179267217385316	0.172676336464016	0.200331004731451	0.203842122080936	0.197122834487821	0.000369547034886543	0.000366883853209524	0.000375216595990587
110	0.454198798779319	0.17	0.0244460124012369	0.0232919960855028	0.025600028716971	0.192975680348192	0.497516198964107	0.475848319325809	0.519184078602406	16.02	11.87	21.6	0.0288191951694722	0.0301314848778597	0.0314437745862473	0.0285070535757498	0.0298051298337411	0.0311032060917323	0.0291278032224019	0.0304563314082785	0.031762819814677	0.0244460124012369	17.7795916508464	0.00668552510057118	1.3942710643667	0.188662151096795	0.192146422752832	0.1854835635754	0.175820585992009	0.179267217385316	0.172676336464016	0.200331004731451	0.203842122080936	0.197122834487821	0.000369547034886543	0.000366883853209524	0.000375216595990587
110	0.454198798779319	0.17	0.0244470695981978	0.0232902839018966	0.025603855294499	0.182821094012738	0.48275382204453	0.461017387346488	0.504490256742571	16.2	11.91	21.83	0.0276182596280043	0.028920428512204	0.0302225973964038	0.0273100675971003	0.0285977055847698	0.0298853435724392	0.027928636969062	0.0292160467902845	0.0305009602670393	0.0244470695981978	17.8992261678793	-0.00537749506726407	1.38651799033975	0.188662151096795	0.192146422752832	0.1854835635754	0.175820585992009	0.179267217385316	0.172676336464016	0.200331004731451	0.203842122080936	0.197122834487821	0.000369547034886543	0.000366883853209524	0.000375216595990587
110	0.454198798779319	0.17	0.0244485211690661	0.0232788351095855	0.0256182072285466	0.181357719132799	0.474940111260442	0.453450177319754	0.496430045201131	16.01	11.88	21.6	0.027470310693229	0.0287721850592664	0.0300740594253037	0.027173009911917	0.0284607945841568	0.0297485792563965	0.0277330160745476	0.0290912917357641	0.0303797711998276	0.0244485211690661	17.7123937391215	-0.00120421588987199	1.3861591453085	0.188662151096795	0.192146422752832	0.1854835635754	0.175820585992009	0.179267217385316	0.172676336464016	0.200331004731451	0.203842122080936	0.197122834487821	0.000369547034886543	0.000366883853209524	0.000375216595990587
110	0.454198798779319	0.17	0.0244523747556929	0.0233061969351724	0.0255985525762135	0.189044121765784	0.475658108335308	0.454676967621655	0.496639249048962	15.92	11.7	21.49	0.0277053826855824	0.0289838519594769	0.0302623212333715	0.0274104319506977	0.0286752906761965	0.0299401494016954	0.0280090279340939	0.0292760056783547	0.0305865070510133	0.0244523747556929	17.6025072659801	-0.00455655550228443	1.37797225103681	0.188662151096795	0.192146422752832	0.1854835635754	0.175820585992009	0.179267217385316	0.172676336464016	0.200331004731451	0.203842122080936	0.197122834487821	0.000369547034886543	0.000366883853209524	0.000375216595990587
110	0.454198798779319	0.17	0.0244619871997264	0.023314794742932	0.0256091796565207	0.193851685384124	0.492298038136274	0.470917533203441	0.513678543069107	15.85	11.75	21.52	0.0288079610265202	0.0301158943893799	0.0314238277522396	0.028504725970172	0.0297988919148302	0.0310930578594883	0.02911940313211	0.0304132564643949	0.0317001164408062	0.0244619871997264	17.6275343049645	0.000108576547101348	1.38345714577634	0.188662151096795	0.192146422752832	0.1854835635754	0.175820585992009	0.179267217385316	0.172676336464016	0.200331004731451	0.203842122080936	0.197122834487821	0.000369547034886543	0.000366883853209524	0.000375216595990587
110	0.454198798779319	0.17	0.0244623264301446	0.0233038970770508	0.0256207557832385	0.192549296399293	0.495107823116391	0.473515269974155	0.516700376258628	16.03	11.87	21.62	0.02865443050658	0.0299610880796454	0.0312677456527108	0.0283433640752059	0.0296358368502803	0.0309283096253548	0.0289078582258414	0.0302930562031146	0.031602845081055	0.0244623264301446	17.7020042923048	0.000735525825595235	1.38713786274077	0.188662151096795	0.192146422752832	0.1854835635754	0.175820585992009	0.179267217385316	0.172676336464016	0.200331004731451	0.203842122080936	0.197122834487821	0.000369547034886543	0.000366883853209524	0.000375216595990587
110	0.454198798779319	0.17	0.0244671830310139	0.0233015895414032	0.0256327765206245	0.182816609071129	0.477362721645061	0.455868703571435	0.498856739718687	15.98	11.75	21.53	0.0276625663977777	0.0289668447951727	0.0302711231925678	0.0273645715604815	0.0286547996263479	0.0299450276922143	0.0279173275131058	0.0292719770485563	0.0306115741999938	0.0244671830310139	17.7020231168181	-0.00349166666984128	1.38229624916341	0.188662151096795	0.192146422752832	0.1854835635754	0.175820585992009	0.179267217385316	0.172676336464016	0.200331004731451	0.203842122080936	0.197122834487821	0.000369547034886543	0.000366883853209524	0.000375216595990587
110	0.454198798779319	0.17	0.0244686799942922	0.023328414850528	0.0256089451380565	0.193104929307478	0.492020246409077	0.470600614997722	0.513439877820432	16.06	11.88	21.76	0.0284311378610217	0.0297251958672814	0.031019253873541	0.0281210795842149	0.0294010251269681	0.0306809706697213	0.0287103511247589	0.0299866036781098	0.0313508790867912	0.0244686799942922	17.8645307848755	0.00189877000132201	1.39170637516311	0.188662151096795	0.192146422752832	0.1854835635754	0.175820585992009	0.179267217385316	0.172676336464016	0.200331004731451	0.203842122080936	0.197122834487821	0.000369547034886543	0.000366883853209524	0.000375216595990587
110	0.454198798779319	0.17	0.0244708080551374	0.0233227911913524	0.0256188249189223	0.18634302288865	0.485929321928743	0.46430440827048	0.507554235587006	16.03	11.86	21.8	0.0280948750145865	0.0294033899362803	0.0307119048579741	0.0277898174970204	0.029084124406986	0.0303784313169515	0.0283596203051561	0.0296756625404691	0.0310208503562255	0.0244708080551374	17.8498914150363	-0.00452254630102697	1.38461941778006	0.188662151096795	0.192146422752832	0.1854835635754	0.175820585992009	0.179267217385316	0.172676336464016	0.200331004731451	0.203842122080936	0.197122834487821	0.000369547034886543	0.000366883853209524	0.000375216595990587
110	0.454198798779319	0.17	0.0244709954385334	0.0233179117731118	0.025624079103955	0.192142541842571	0.488921291049237	0.467570610565709	0.510271971532766	16.12	11.87	21.92	0.0281449285214773	0.0294301106148658	0.0307152927082544	0.0278348901038652	0.0291059149105415	0.0303769397172177	0.0283971321795082	0.0296918750555921	0.0310036461723327	0.0244709954385334	17.8670512850187	-0.000768741797912674	1.38966139642888	0.188662151096795	0.192146422752832	0.1854835635754	0.175820585992009	0.179267217385316	0.172676336464016	0.200331004731451	0.203842122080936	0.197122834487821	0.000369547034886543	0.000366883853209524	0.000375216595990587
110	0.454198798779319	0.17	0.0244811757463168	0.0233311505152474	0.0256312009773861	0.189578561750681	0.479732300400275	0.458608260613055	0.500856340187495	15.92	11.76	21.57	0.0279379978083294	0.0292248550849286	0.0305117123615279	0.0276403595463914	0.02891350725204	0.0301866549576887	0.0282275175273607	0.0295031836807493	0.0307960941743119	0.0244811757463168	17.6538749464476	0.00460615737004932	1.3892537652765	0.188662151096795	0.192146422752832	0.1854835635754	0.175820585992009	0.179267217385316	0.172676336464016	0.200331004731451	0.203842122080936	0.197122834487821	0.000369547034886543	0.000366883853209524	0.000375216595990587
110	0.454198798779319	0.17	0.0244841896013861	0.0233392521575741	0.025629127045198	0.190528664317183	0.489578857410216	0.468087670657054	0.511070044163379	16.03	11.93	21.67	0.0283214424741604	0.0296217574524993	0.0309220724308382	0.0280138536413584	0.0293000463740939	0.0305862391068294	0.0286482961403168	0.0299705328417621	0.0312562181970257	0.0244841896013861	17.7661349463964	0.00097190907450628	1.38950535719605	0.188662151096795	0.192146422752832	0.1854835635754	0.175820585992009	0.179267217385316	0.172676336464016	0.200331004731451	0.203842122080936	0.197122834487821	0.000369547034886543	0.000366883853209524	0.000375216595990587
110	0.454198798779319	0.17	0.0244877818644929	0.0233244012134979	0.025651162515488	0.18619182110175	0.485431933213563	0.463818376732438	0.507045489694689	16.09	11.91	21.66	0.0279684912213528	0.02927180000563	0.0305751087899072	0.02766188498324	0.0289509061679365	0.0302399273526331	0.0282783657294101	0.0295447168272477	0.030861021018763	0.0244877818644929	17.8034886227704	-0.00889486889309164	1.38068839862064	0.188662151096795	0.192146422752832	0.1854835635754	0.175820585992009	0.179267217385316	0.172676336464016	0.200331004731451	0.203842122080936	0.197122834487821	0.000369547034886543	0.000366883853209524	0.000375216595990587
110	0.454198798779319	0.17	0.0244909980383114	0.023355683843188	0.0256263122334348	0.193562536806105	0.487592591794278	0.466396833363172	0.508788350225383	15.99	11.76	21.54	0.0282962142877098	0.0295821572436949	0.0308681001996799	0.0279912355745324	0.0292633185411935	0.0305354015078546	0.0285900367362727	0.0298684418891409	0.031195054894055	0.0244909980383114	17.7382026055219	-0.00308682849622142	1.38303891698797	0.188662151096795	0.192146422752832	0.1854835635754	0.175820585992009	0.179267217385316	0.172676336464016	0.200331004731451	0.203842122080936	0.197122834487821	0.000369547034886543	0.000366883853209524	0.000375216595990587
110	0.454198798779319	0.17	0.0244917893908604	0.0233466234119231	0.0256369553697977	0.192101803670187	0.495211430755488	0.473583228279484	0.516839633231492	16.13	11.96	21.91	0.0284890569157544	0.0297901314777967	0.0310912060398391	0.0281746930086342	0.0294614107990927	0.0307481285895512	0.0287587842165635	0.0300787605531119	0.0314109019973927	0.0244917893908604	17.9674579397735	-0.00155725347350507	1.39149961126004	0.188662151096795	0.192146422752832	0.1854835635754	0.175820585992009	0.179267217385316	0.172676336464016	0.200331004731451	0.203842122080936	0.197122834487821	0.000369547034886543	0.000366883853209524	0.000375216595990587
110	0.454198798779319	0.17	0.0244928201311274	0.0233199586052281	0.0256656816570267	0.179554335285006	0.473731353050327	0.452165022319669	0.495297683780985	15.99	11.77	21.6	0.0274303428452975	0.0287386524593897	0.0300469620734819	0.0271346229106171	0.0284288279531476	0.0297230329956782	0.0277270635402727	0.028927034945671	0.0303630348287257	0.0244928201311274	17.668955570293	-0.00678603920913078	1.37928341709341	0.188662151096795	0.192146422752832	0.1854835635754	0.175820585992009	0.179267217385316	0.172676336464016	0.200331004731451	0.203842122080936	0.197122834487821	0.000369547034886543	0.000366883853209524	0.000375216595990587
110	0.454198798779319	0.17	0.0244932552653799	0.02334844464136	0.0256380658893998	0.193082817003158	0.491666829836574	0.470261065182792	0.513072594490355	16.1	11.79	21.9	0.0283400863193445	0.029630095769274	0.0309201052192036	0.028028897667478	0.0293047421534376	0.0305805866393973	0.0285677076272905	0.0298744889230562	0.0311858430632618	0.0244932552653799	17.7999412496908	0.00513537110392491	1.39372017286124	0.188662151096795	0.192146422752832	0.1854835635754	0.175820585992009	0.179267217385316	0.172676336464016	0.200331004731451	0.203842122080936	0.197122834487821	0.000369547034886543	0.000366883853209524	0.000375216595990587
110	0.454198798779319	0.17	0.0244933640595216	0.0233343003113796	0.0256524278076636	0.188657728778503	0.486891012163158	0.465387288203347	0.508394736122969	16.04	11.83	21.85	0.0281460441115166	0.0294465625796322	0.0307470810477479	0.0278399972791851	0.0291263745217709	0.0304127517643566	0.0283863712293559	0.0296927926012322	0.0311156290108727	0.0244933640595216	17.7822234463715	-0.00357785557826876	1.3846765055014	0.188662151096795	0.192146422752832	0.1854835635754	0.175820585992009	0.179267217385316	0.172676336464016	0.200331004731451	0.203842122080936	0.197122834487821	0.000369547034886543	0.000366883853209524	0.000375216595990587
110	0.454198798779319	0.17	0.0244941412474862	0.0233347625587786	0.0256535199361939	0.186662846160146	0.489779220416111	0.468005938911366	0.511552501920856	16.07	11.93	21.66	0.0282458317760294	0.0295599271655574	0.0308740225550854	0.0279369336624999	0.029236658025887	0.0305363823892742	0.0284480732860823	0.02987237253617	0.0312136238353637	0.0244941412474862	17.7979312710596	-0.00350737717739524	1.38585930113864	0.188662151096795	0.192146422752832	0.1854835635754	0.175820585992009	0.179267217385316	0.172676336464016	0.200331004731451	0.203842122080936	0.197122834487821	0.000369547034886543	0.000366883853209524	0.000375216595990587
110	0.454198798779319	0.17	0.0244999355113296	0.0233553778463301	0.025644493176329	0.189677522698939	0.484446661446299	0.463121901859175	0.505771421033424	15.89	11.73	21.6	0.0282620387953339	0.0295633833880492	0.0308647279807645	0.0279624448683479	0.0292499944571105	0.0305375440458731	0.0285634524376751	0.0298993506484326	0.0311458076583029	0.0244999355113296	17.6892461018963	0.00136373528649292	1.3861125830153	0.188662151096795	0.192146422752832	0.1854835635754	0.175820585992009	0.179267217385316	0.172676336464016	0.200331004731451	0.203842122080936	0.197122834487821	0.000369547034886543	0.000366883853209524	0.000375216595990587
110	0.454198798779319	0.17	0.0245031202639229	0.0233319776857823	0.0256742628420634	0.187033894661478	0.485404153955672	0.463851700428445	0.506956607482899	15.99	11.77	21.56	0.0281337791061248	0.0294409899370218	0.0307482007679187	0.0278303080319069	0.0291234183513302	0.0304165286707536	0.0283988059867442	0.0297502746871452	0.0310423339205358	0.0245031202639229	17.6523070005679	0.000544658609083523	1.38594958169084	0.188662151096795	0.192146422752832	0.1854835635754	0.175820585992009	0.179267217385316	0.172676336464016	0.200331004731451	0.203842122080936	0.197122834487821	0.000369547034886543	0.000366883853209524	0.000375216595990587
110	0.454198798779319	0.17	0.0245061892358275	0.0233346998070659	0.025677678664589	0.188893633401215	0.481789831397806	0.460527785936085	0.503051876859528	15.92	11.71	21.57	0.0280570629898723	0.029352425760656	0.0306477885314397	0.0277582210910713	0.0290397866703885	0.0303213522497058	0.0283098519379047	0.0296860151514656	0.0309661910131728	0.0245061892358275	17.5805512911281	0.00011025501862293	1.38242734611503	0.188662151096795	0.192146422752832	0.1854835635754	0.175820585992009	0.179267217385316	0.172676336464016	0.200331004731451	0.203842122080936	0.197122834487821	0.000369547034886543	0.000366883853209524	0.000375216595990587
110	0.454198798779319	0.17	0.0245084624444869	0.0233707614356356	0.0256461634533383	0.198110696176645	0.489166755124598	0.46820742733258	0.510126082916616	15.94	11.85	21.72	0.0284799331426466	0.0297548387066873	0.031029744270728	0.0281752193496521	0.0294364843862315	0.0306977494228109	0.0287690144496461	0.0300584276511021	0.031320852905246	0.0245084624444869	17.70930154647	0.0037934895259878	1.38939750231149	0.188662151096795	0.192146422752832	0.1854835635754	0.175820585992009	0.179267217385316	0.172676336464016	0.200331004731451	0.203842122080936	0.197122834487821	0.000369547034886543	0.000366883853209524	0.000375216595990587
110	0.454198798779319	0.17	0.0245150634375868	0.023365181897372	0.0256649449778016	0.190374735952421	0.485038220637777	0.46373572432779	0.506340716947765	15.91	11.87	21.71	0.0282615299244543	0.0295597718009088	0.0308580136773633	0.0279607851184823	0.0292452117661688	0.0305296384138553	0.0285735504036685	0.029909132228878	0.0311886825220655	0.0245150634375868	17.7195652744579	-0.000548654216065081	1.38609868338777	0.188662151096795	0.192146422752832	0.1854835635754	0.175820585992009	0.179267217385316	0.172676336464016	0.200331004731451	0.203842122080936	0.197122834487821	0.000369547034886543	0.000366883853209524	0.000375216595990587
110	0.454198798779319	0.17	0.0245212853824847	0.0233522867140152	0.0256902840509543	0.186060102888895	0.484845382894239	0.463248554761174	0.506442211027303	15.99	11.84	21.78	0.0281048368744628	0.0294150953209214	0.03072535376738	0.0278019095686696	0.029098045426093	0.0303941812835165	0.0283638829169378	0.0297301192555467	0.0310474291222334	0.0245212853824847	17.7900613500115	0.000334869820567172	1.38900131645886	0.188662151096795	0.192146422752832	0.1854835635754	0.175820585992009	0.179267217385316	0.172676336464016	0.200331004731451	0.203842122080936	0.197122834487821	0.000369547034886543	0.000366883853209524	0.000375216595990587
110	0.454198798779319	0.17	0.024522849005415	0.023356517604411	0.025689180406419	0.188951811333014	0.488653404788681	0.467092553873137	0.510214255704225	15.92	11.81	21.51	0.0284611854614078	0.0297749451681826	0.0310887048749574	0.0281581662079149	0.029457938637661	0.030757711067407	0.028782971742101	0.0300944826685514	0.0311141904448781	0.024522849005415	17.652736532669	0.000546658756575789	1.38555142791999	0.188662151096795	0.192146422752832	0.1854835635754	0.175820585992009	0.179267217385316	0.172676336464016	0.200331004731451	0.203842122080936	0.197122834487821	0.000369547034886543	0.000366883853209524	0.000375216595990587
110	0.454198798779319	0.17	0.0245258330982656	0.02337325284935	0.0256784133471811	0.187925691565884	0.484751834859737	0.463291255786388	0.506212413933086	15.97	11.78	21.74	0.0281298008651659	0.0294328295933032	0.0307358583214404	0.02782728319432	0.0291162986979139	0.0304053142015079	0.0283890574372703	0.0296842409070934	0.0310246492656867	0.0245258330982656	17.7943421681776	0.00374249696638312	1.39103116036587	0.188662151096795	0.192146422752832	0.1854835635754	0.175820585992009	0.179267217385316	0.172676336464016	0.200331004731451	0.203842122080936	0.197122834487821	0.000369547034886543	0.000366883853209524	0.000375216595990587
110	0.454198798779319	0.17	0.0245268271319406	0.0233880618721004	0.0256655923917808	0.194653069130462	0.491857496132319	0.470550739830799	0.513164252433838	15.99	11.94	21.78	0.0285499912668014	0.0298427481468586	0.0311355050269158	0.0282423306838143	0.0295211565496144	0.0307999824154144	0.0288735133824601	0.0301758676880032	0.0314868333967383	0.0245268271319406	17.8000268404384	-0.00589502711682354	1.3823875791747	0.188662151096795	0.192146422752832	0.1854835635754	0.175820585992009	0.179267217385316	0.172676336464016	0.200331004731451	0.203842122080936	0.197122834487821	0.000369547034886543	0.000366883853209524	0.000375216595990587
110	0.454198798779319	0.17	0.0245311548419207	0.0233730538675687	0.0256892558162727	0.186492251350218	0.480676884686733	0.459296237023506	0.502057532349959	16.08	11.76	21.76	0.0277020853225512	0.0289916419922432	0.0302811986619351	0.0273985888135819	0.0286740174512932	0.0299494460890045	0.0279440380385789	0.0293167780867938	0.0305264054145618	0.0245311548419207	17.7880085800219	-0.00554936942569183	1.38264001175875	0.188662151096795	0.192146422752832	0.1854835635754	0.175820585992009	0.179267217385316	0.172676336464016	0.200331004731451	0.203842122080936	0.197122834487821	0.000369547034886543	0.000366883853209524	0.000375216595990587
110	0.454198798779319	0.17	0.0245361616481058	0.0233797068942028	0.0256926164020089	0.188529445790219	0.490612150878231	0.468934997268927	0.512289304487534	16.18	11.98	21.71	0.0281203639297652	0.0294202657327979	0.0307201675358307	0.0278074008724535	0.0290928355354628	0.0303782701984721	0.0284416201407588	0.0297193860420173	0.0310572245854027	0.0245361616481058	17.8362070051398	0.00168487169316937	1.39223432832066	0.188662151096795	0.192146422752832	0.1854835635754	0.175820585992009	0.179267217385316	0.172676336464016	0.200331004731451	0.203842122080936	0.197122834487821	0.000369547034886543	0.000366883853209524	0.000375216595990587
110	0.454198798779319	0.17	0.0245374286564696	0.0233685968018636	0.0257062605110755	0.187807900184101	0.485833037857652	0.464316288330606	0.507349787384698	15.94	11.74	21.59	0.0282432876720769	0.0295521018617434	0.0308609160514099	0.0279411071190692	0.0292359180453688	0.0305307289716685	0.0285387135056806	0.0298979508840421	0.0311311598142889	0.0245374286564696	17.6431874335859	-0.0023713655640605	1.38202051538923	0.188662151096795	0.192146422752832	0.1854835635754	0.175820585992009	0.179267217385316	0.172676336464016	0.200331004731451	0.203842122080936	0.197122834487821	0.000369547034886543	0.000366883853209524	0.000375216595990587
110	0.454198798779319	0.17	0.0245413650742915	0.0233712107180322	0.0257115194305509	0.182851580599871	0.478204903290059	0.456675484495676	0.499734322084443	16.13	11.94	21.74	0.027465748072324	0.0287605878717564	0.0300554276711888	0.0271624896831962	0.0284430327290605	0.0297235757749249	0.0277175203597242	0.0290667605875874	0.0303943908925881	0.0245413650742915	17.806119106161	-0.00113592892025433	1.38875910498561	0.188662151096795	0.192146422752832	0.1854835635754	0.175820585992009	0.179267217385316	0.172676336464016	0.200331004731451	0.203842122080936	0.197122834487821	0.000369547034886543	0.000366883853209524	0.000375216595990587
110	0.454198798779319	0.17	0.0245413824190579	0.023376621710585	0.0257061431275309	0.183559784373488	0.482513737832518	0.460841673778547	0.504185801886488	16	11.76	21.63	0.0279300230789154	0.0292434920719258	0.0305569610649362	0.0276281082433086	0.0289273790462932	0.0302266498492778	0.0282198303077843	0.0294982318166848	0.0308318895619829	0.0245413824190579	17.664913923868	-0.00657140991193165	1.37922349248843	0.188662151096795	0.192146422752832	0.1854835635754	0.175820585992009	0.179267217385316	0.172676336464016	0.200331004731451	0.203842122080936	0.197122834487821	0.000369547034886543	0.000366883853209524	0.000375216595990587
110	0.454198798779319	0.17	0.0245418320216818	0.0233845265705206	0.025699137472843	0.190345607651181	0.490533904253117	0.468988005928062	0.512079802578173	16.09	11.88	21.63	0.0282828811184313	0.0295822322174246	0.030881583316418	0.0279729084440381	0.0292580190088566	0.0305431295736751	0.0285888516632367	0.0298647596405105	0.0312152821531629	0.0245418320216818	17.7318438913155	0.000401849974397118	1.38851200005607	0.188662151096795	0.192146422752832	0.1854835635754	0.175820585992009	0.179267217385316	0.172676336464016	0.200331004731451	0.203842122080936	0.197122834487821	0.000369547034886543	0.000366883853209524	0.000375216595990587
110	0.454198798779319	0.17	0.0245462617445123	0.0234066243230785	0.0256858991659461	0.191865290854775	0.485593613885528	0.464369292838783	0.506817934932273	15.96	11.76	21.84	0.0282287718909685	0.0295189875159221	0.0308092031408757	0.0279262078131095	0.0292025945367453	0.030478981260381	0.028481978175654	0.0297975787091621	0.0310767148720322	0.0245462617445123	17.7822370971229	-0.00413732064651389	1.3830848266589	0.188662151096795	0.192146422752832	0.1854835635754	0.175820585992009	0.179267217385316	0.172676336464016	0.200331004731451	0.203842122080936	0.197122834487821	0.000369547034886543	0.000366883853209524	0.000375216595990587
110	0.454198798779319	0.17	0.024548098945259	0.0234117260216688	0.0256844718688491	0.195001396933256	0.487601136366223	0.466502199187083	0.508700073545363	16.05	11.91	21.86	0.028198565402868	0.0294739286509164	0.0307492918989649	0.02789149734644	0.029152972536418	0.030414447726396	0.0284607352053867	0.0297435762345222	0.0310457168760977	0.024548098945259	17.8532811288371	-0.00683984572510479	1.38258514686318	0.188662151096795	0.192146422752832	0.1854835635754	0.175820585992009	0.179267217385316	0.172676336464016	0.200331004731451	0.203842122080936	0.197122834487821	0.000369547034886543	0.000366883853209524	0.000375216595990587
110	0.454198798779319	0.17	0.0245482847062803	0.0234058645705368	0.0256907048420238	0.191598599208561	0.488099221186458	0.466747020313856	0.50945142205906	16.22	11.91	22.09	0.0279243019015585	0.029201750449657	0.0304791989977555	0.0276115832974209	0.0288747259578296	0.0301378686182384	0.0281639647383841	0.0294067772964742	0.0307710628313338	0.0245482847062803	17.8553804600205	-0.00118969931926663	1.38929579374651	0.188662151096795	0.192146422752832	0.1854835635754	0.175820585992009	0.179267217385316	0.172676336464016	0.200331004731451	0.203842122080936	0.197122834487821	0.000369547034886543	0.000366883853209524	0.000375216595990587
110	0.454198798779319	0.17	0.024549697570543	0.0233926617625587	0.0257067333785273	0.187887997291572	0.482967738457278	0.461583502624022	0.504351974290534	15.86	11.66	21.8	0.0282283218885531	0.0295360832990245	0.0308438447094958	0.0279309241467442	0.0292249077176459	0.0305188912885476	0.028465972627676	0.0298059464434933	0.0310855285872646	0.024549697570543	17.6510315603412	-0.00378127710624752	1.37976584108015	0.188662151096795	0.192146422752832	0.1854835635754	0.175820585992009	0.179267217385316	0.172676336464016	0.200331004731451	0.203842122080936	0.197122834487821	0.000369547034886543	0.000366883853209524	0.000375216595990587
110	0.454198798779319	0.17	0.0245551948397212	0.0234157639575615	0.025694625721881	0.195709426573813	0.491254999358221	0.470045775888075	0.512464222828366	16.05	11.77	21.91	0.0284149881826258	0.0296971182754412	0.0309792483682566	0.0281056305793936	0.0293738019582375	0.0306419733370814	0.0286931617771555	0.0299447346589928	0.0312325330962893	0.0245551948397212	17.8302784681061	-0.00427055439980608	1.38409766294295	0.188662151096795	0.192146422752832	0.1854835635754	0.175820585992009	0.179267217385316	0.172676336464016	0.200331004731451	0.203842122080936	0.197122834487821	0.000369547034886543	0.000366883853209524	0.000375216595990587
110	0.454198798779319	0.17	0.0245626466479927	0.0233943862639257	0.0257309070320597	0.188912948012671	0.486368740646273	0.464905974474801	0.507831506817744	15.75	11.74	21.55	0.0286180539937502	0.029939229962384	0.0312604059310179	0.0283222899795001	0.0296298117594844	0.0309373335394687	0.0288565941323219	0.0302618620826486	0.0315940821755375	0.0245626466479927	17.6166919940524	-0.00188425958694563	1.38286669765798	0.188662151096795	0.192146422752832	0.1854835635754	0.175820585992009	0.179267217385316	0.172676336464016	0.200331004731451	0.203842122080936	0.197122834487821	0.000369547034886543	0.000366883853209524	0.000375216595990587
110	0.454198798779319	0.17	0.0245672237877792	0.0234292597595684	0.02570518781599	0.190084086584724	0.485055809113237	0.463732433162886	0.506379185063588	16.01	11.72	21.72	0.0280971033043675	0.0293890661994114	0.0306810290944553	0.0277931366335816	0.0290711225127128	0.030349108391844	0.0283448327083888	0.0296430987048974	0.0309727983966329	0.0245672237877792	17.7715267099757	-0.00109556950840859	1.38608699150866	0.188662151096795	0.192146422752832	0.1854835635754	0.175820585992009	0.179267217385316	0.172676336464016	0.200331004731451	0.203842122080936	0.197122834487821	0.000369547034886543	0.000366883853209524	0.000375216595990587
110	0.454198798779319	0.17	0.0245710349486067	0.0234274277263078	0.0257146421709056	0.193684426177046	0.494119747973342	0.47264863522133	0.515590860725353	15.99	11.88	21.71	0.0286727333352083	0.0299752558529351	0.0312777783706619	0.0283636123149973	0.0296520923246443	0.0309405723342914	0.0289954354560611	0.0302741481056347	0.0316002167039023	0.0245710349486067	17.8145502656057	0.00475136003612238	1.39304295965262	0.188662151096795	0.192146422752832	0.1854835635754	0.175820585992009	0.179267217385316	0.172676336464016	0.200331004731451	0.203842122080936	0.197122834487821	0.000369547034886543	0.000366883853209524	0.000375216595990587
110	0.454198798779319	0.17	0.0245753939092851	0.0234180311066087	0.0257327567119615	0.186371501711944	0.482084033601848	0.460632258284379	0.503535808919316	16	11.71	21.59	0.0279242370825757	0.0292246767479135	0.0305251164132513	0.0276225939463052	0.0289089860049698	0.0301953780636345	0.0281918816395315	0.0294834291499084	0.0307668510083871	0.0245753939092851	17.6890579255297	-0.00325507085576938	1.38226267970957	0.188662151096795	0.192146422752832	0.1854835635754	0.175820585992009	0.179267217385316	0.172676336464016	0.200331004731451	0.203842122080936	0.197122834487821	0.000369547034886543	0.000366883853209524	0.000375216595990587
110	0.454198798779319	0.17	0.0245777811510396	0.0234160506893788	0.0257395116127005	0.188610057942679	0.488148030763499	0.466585432316826	0.509710629210174	16.29	11.98	21.87	0.0278058673157085	0.0290908768977972	0.0303758864798859	0.0274912386753782	0.0287617081313477	0.0300321775873172	0.0280738794212777	0.0293887635241379	0.0306161512425454	0.0245777811510396	17.9085853686946	-0.000134173371929882	1.39182914323414	0.188662151096795	0.192146422752832	0.1854835635754	0.175820585992009	0.179267217385316	0.172676336464016	0.200331004731451	0.203842122080936	0.197122834487821	0.000369547034886543	0.000366883853209524	0.000375216595990587
110	0.454198798779319	0.17	0.0245781120057747	0.0234300231298224	0.025726200881727	0.190562383356775	0.485957151273444	0.464627279281439	0.507287023265449	15.88	11.75	21.67	0.0283701084029392	0.0296725088594295	0.0309749093159198	0.0280698633188342	0.0293584802772482	0.0306470972356622	0.0286176974433055	0.0299491562686309	0.0312999067917632	0.0245781120057747	17.7171255511359	-0.00334811325424028	1.38270592586866	0.188662151096795	0.192146422752832	0.1854835635754	0.175820585992009	0.179267217385316	0.172676336464016	0.200331004731451	0.203842122080936	0.197122834487821	0.000369547034886543	0.000366883853209524	0.000375216595990587
110	0.454198798779319	0.17	0.0245784732485254	0.0234047541718623	0.0257521923251884	0.185142783566876	0.48483726265252	0.463175164366246	0.506499360938794	16.11	11.81	21.63	0.0278921216030049	0.0291965997487701	0.0305010778945354	0.0275852221301915	0.0288753469879233	0.0301654718456551	0.0281154057241466	0.0294622546135664	0.0308004715181772	0.0245784732485254	17.755433889783	-0.00347374869569281	1.3839023280679	0.188662151096795	0.192146422752832	0.1854835635754	0.175820585992009	0.179267217385316	0.172676336464016	0.200331004731451	0.203842122080936	0.197122834487821	0.000369547034886543	0.000366883853209524	0.000375216595990587
110	0.454198798779319	0.17	0.0245825121068816	0.0234262759879961	0.0257387482257672	0.187087244179196	0.486291349540378	0.464703290742071	0.507879408338686	16.06	11.84	21.72	0.0280691383500643	0.0293731063253101	0.030677074300556	0.0277628554508673	0.0290525948777717	0.030342334304676	0.0283118265788341	0.0296133301376534	0.0309459134496523	0.0245825121068816	17.7857042105489	-0.000337197076280129	1.38724298571438	0.188662151096795	0.192146422752832	0.1854835635754	0.175820585992009	0.179267217385316	0.172676336464016	0.200331004731451	0.203842122080936	0.197122834487821	0.000369547034886543	0.000366883853209524	0.000375216595990587
110	0.454198798779319	0.17	0.0245850532723746	0.0234327990816935	0.0257373074630557	0.188737314629472	0.490581783808704	0.468920686643338	0.512242880974069	15.99	11.89	21.59	0.0284482437514703	0.0297623682711106	0.031076492790751	0.0281415933463635	0.0294415526043508	0.0307415118623381	0.0287707666480742	0.0300819363256423	0.0313908607088871	0.0245850532723746	17.779491892975	-0.00818182234205183	1.38084847546672	0.188662151096795	0.192146422752832	0.1854835635754	0.175820585992009	0.179267217385316	0.172676336464016	0.200331004731451	0.203842122080936	0.197122834487821	0.000369547034886543	0.000366883853209524	0.000375216595990587
110	0.454198798779319	0.17	0.0245928763289119	0.0234401980452049	0.0257455546126188	0.188892965185169	0.482348042627145	0.461061316119417	0.503634769134874	16.13	11.88	21.87	0.027738191192119	0.0290188349353316	0.0302994786785443	0.0274321850823849	0.0286987008384083	0.0299652165944317	0.0279682847784386	0.0292525535243706	0.0305353995380977	0.0245928763289119	17.8635838257003	-0.00630112420353171	1.3847464277452	0.188662151096795	0.192146422752832	0.1854835635754	0.175820585992009	0.179267217385316	0.172676336464016	0.200331004731451	0.203842122080936	0.197122834487821	0.000369547034886543	0.000366883853209524	0.000375216595990587
110	0.454198798779319	0.17	0.0245957821461843	0.0234354933456965	0.0257560709466721	0.186681249755129	0.486536418140735	0.46490860723076	0.508164229050709	16.03	11.99	21.74	0.0281348816188792	0.029443732197603	0.0307525827763268	0.0278294939069329	0.0291241376768657	0.0304187814467985	0.0284388334869143	0.0297315236049793	0.0311371730402365	0.0245957821461843	17.7875161965466	-0.00324242240080055	1.38609395308892	0.188662151096795	0.192146422752832	0.1854835635754	0.175820585992009	0.179267217385316	0.172676336464016	0.200331004731451	0.203842122080936	0.197122834487821	0.000369547034886543	0.000366883853209524	0.000375216595990587
110	0.454198798779319	0.17	0.0246020775281365	0.0234530402694271	0.0257511147868459	0.188701501536514	0.484905574980865	0.46349260031187	0.50631854964986	16.05	11.9	21.73	0.0280057237398326	0.0292995650063909	0.0305934062729492	0.0277004259967891	0.0289801627602035	0.0302598995236178	0.0282987141102113	0.0296071962502186	0.0309960368582451	0.0246020775281365	17.8199788407709	0.00455707275140548	1.39373998264395	0.188662151096795	0.192146422752832	0.1854835635754	0.175820585992009	0.179267217385316	0.172676336464016	0.200331004731451	0.203842122080936	0.197122834487821	0.000369547034886543	0.000366883853209524	0.000375216595990587
110	0.454198798779319	0.17	0.0246025191214201	0.0234535916849873	0.0257514465578528	0.191751091214932	0.482985519477669	0.46186741571004	0.504103623245297	16.11	11.95	21.9	0.0278128254077493	0.0290845196495456	0.0303562138913419	0.0275067820648107	0.0287644829941244	0.030022183923438	0.0281055119783307	0.0293535437545855	0.030645192917442	0.0246025191214201	17.8435115302761	0.000327704254543626	1.38978372924357	0.188662151096795	0.192146422752832	0.1854835635754	0.175820585992009	0.179267217385316	0.172676336464016	0.200331004731451	0.203842122080936	0.197122834487821	0.000369547034886543	0.000366883853209524	0.000375216595990587
110	0.454198798779319	0.17	0.024603782417476	0.0234276369903518	0.0257799278446002	0.1857792710136	0.484957694157655	0.463335813191456	0.506579575123855	15.72	11.66	21.4	0.0285822290613865	0.0299160382272638	0.031249847393141	0.0282887112398485	0.0296088231968805	0.0309289351539126	0.028850792074519	0.0302544103479341	0.0315812589165651	0.024603782417476	17.4796456023197	-0.00480831675653888	1.37486330811001	0.188662151096795	0.192146422752832	0.1854835635754	0.175820585992009	0.179267217385316	0.172676336464016	0.200331004731451	0.203842122080936	0.197122834487821	0.000369547034886543	0.000366883853209524	0.000375216595990587
110	0.454198798779319	0.17	0.0246051357084952	0.0234440872417495	0.0257661841752409	0.187955935017606	0.484140178096259	0.462708801402431	0.505571554790087	16	11.78	21.43	0.0280444652739306	0.0293434064171311	0.0306423475603315	0.0277413521737693	0.0290262539664955	0.0303111557592217	0.0283893561070806	0.0296308793945449	0.0309562016180698	0.0246051357084952	17.5826326342567	-0.00318923270818829	1.37993176479183	0.188662151096795	0.192146422752832	0.1854835635754	0.175820585992009	0.179267217385316	0.172676336464016	0.200331004731451	0.203842122080936	0.197122834487821	0.000369547034886543	0.000366883853209524	0.000375216595990587
110	0.454198798779319	0.17	0.0246081995300051	0.0234639491242908	0.0257524499357194	0.192814893972451	0.49154384491982	0.470125016537152	0.512962673302489	15.92	11.71	21.73	0.0286462806164021	0.0299514010561607	0.0312565214959193	0.0283413004187421	0.0296325260044001	0.0309237515900581	0.028948720888665	0.0302336974235959	0.031552180650211	0.0246081995300051	17.7498311968944	-0.00158029553948475	1.38468678774156	0.188662151096795	0.192146422752832	0.1854835635754	0.175820585992009	0.179267217385316	0.172676336464016	0.200331004731451	0.203842122080936	0.197122834487821	0.000369547034886543	0.000366883853209524	0.000375216595990587
110	0.454198798779319	0.17	0.0246099218749436	0.0234433869001876	0.0257764568496995	0.182924382396961	0.474001550275947	0.452666569459544	0.49533653109235	15.8	11.62	21.64	0.0277756003468037	0.0290847138103198	0.0303938272738359	0.0274858120135592	0.0287812672373295	0.0300767224610998	0.0280339681216351	0.0293663823411999	0.0306777291702536	0.0246099218749436	17.5661397871812	-0.00422767867486804	1.37782367253963	0.188662151096795	0.192146422752832	0.1854835635754	0.175820585992009	0.179267217385316	0.172676336464016	0.200331004731451	0.203842122080936	0.197122834487821	0.000369547034886543	0.000366883853209524	0.000375216595990587
110	0.454198798779319	0.17	0.0246099656393179	0.0234345005873416	0.0257854306912943	0.189878034122842	0.492907855448608	0.471224786637691	0.514590924259525	16.07	11.84	21.39	0.0284532615397492	0.029762517855113	0.0310717741704769	0.0281424919073931	0.0294374483821844	0.0307324048569758	0.0287575747406718	0.0300783220533761	0.0313934478488022	0.0246099656393179	17.6289184424019	-0.0117134840483117	1.37340998790358	0.188662151096795	0.192146422752832	0.1854835635754	0.175820585992009	0.179267217385316	0.172676336464016	0.200331004731451	0.203842122080936	0.197122834487821	0.000369547034886543	0.000366883853209524	0.000375216595990587
110	0.454198798779319	0.17	0.02461213886177	0.0234681421543006	0.0257561355692395	0.194497148050144	0.488739358393223	0.467557141791878	0.509921574994569	16.03	11.78	21.8	0.0282881783682916	0.0295697464760062	0.0308513145837207	0.0279809156030945	0.0292485634733361	0.0305162113435777	0.0285390216317775	0.0297608062978295	0.0311450059329387	0.02461213886177	17.7748104104244	0.00752691678187997	1.39474515483967	0.188662151096795	0.192146422752832	0.1854835635754	0.175820585992009	0.179267217385316	0.172676336464016	0.200331004731451	0.203842122080936	0.197122834487821	0.000369547034886543	0.000366883853209524	0.000375216595990587
110	0.454198798779319	0.17	0.0246153357887467	0.023445231133399	0.0257854404440943	0.185213546599089	0.479852534438362	0.458418176109836	0.501286892766888	15.82	11.74	21.55	0.0280941045260586	0.029407706679535	0.0307213088330114	0.0277999389997335	0.0290997867917388	0.0303996345837441	0.0283837812124072	0.0297063067230328	0.0310502945463549	0.0246153357887467	17.6111500908258	0.00192808559086287	1.38516370330808	0.188662151096795	0.192146422752832	0.1854835635754	0.175820585992009	0.179267217385316	0.172676336464016	0.200331004731451	0.203842122080936	0.197122834487821	0.000369547034886543	0.000366883853209524	0.000375216595990587
110	0.454198798779319	0.17	0.0246167143386308	0.0234781461643775	0.0257552825128842	0.195367770148466	0.49346824982372	0.472140323330934	0.514796176316505	16.01	11.78	21.9	0.028606288714993	0.0298985164549167	0.0311907441948404	0.028296806172776	0.0295750537026117	0.0308533012324473	0.0288414467041836	0.0301242957853036	0.0315009042544054	0.0246167143386308	17.8070270544894	0.00545894004151969	1.39242294349976	0.188662151096795	0.192146422752832	0.1854835635754	0.175820585992009	0.179267217385316	0.172676336464016	0.200331004731451	0.203842122080936	0.197122834487821	0.000369547034886543	0.000366883853209524	0.000375216595990587
110	0.454198798779319	0.17	0.0246218169529338	0.023451397025809	0.0257922368800586	0.185960350426975	0.480165539349309	0.458770122243135	0.501560956455482	16.17	11.88	21.82	0.0275265015742947	0.0288102403229652	0.0300939790716356	0.027220617949534	0.0284900913670061	0.0297595647844782	0.027764411200615	0.0290939320978076	0.030395604811241	0.0246218169529338	17.7364945266301	0.00574895336608638	1.39282316073241	0.188662151096795	0.192146422752832	0.1854835635754	0.175820585992009	0.179267217385316	0.172676336464016	0.200331004731451	0.203842122080936	0.197122834487821	0.000369547034886543	0.000366883853209524	0.000375216595990587
110	0.454198798779319	0.17	0.024628128697791	0.0234598287080558	0.0257964286875262	0.185055334265866	0.480566581911313	0.459089068861673	0.502044094960953	16.02	11.82	21.57	0.0278007688338921	0.0291013691224167	0.0304019694109412	0.0274995543235346	0.0287860629269903	0.030072571530446	0.028098455421237	0.0293714833006876	0.0306984434891175	0.024628128697791	17.6855652545298	-0.00255351044556888	1.38331148536133	0.188662151096795	0.192146422752832	0.1854835635754	0.175820585992009	0.179267217385316	0.172676336464016	0.200331004731451	0.203842122080936	0.197122834487821	0.000369547034886543	0.000366883853209524	0.000375216595990587
110	0.454198798779319	0.17	0.0246298991195182	0.0234790332610087	0.0257807649780277	0.189781966977656	0.483975402513293	0.462678622819517	0.505272182207069	15.9	11.79	21.77	0.0282272000429187	0.0295264787020944	0.03082575736127	0.0279277380014188	0.0292132326282015	0.0304987272549842	0.0285239237509452	0.0297847674139921	0.0310590527104891	0.0246298991195182	17.7913228932283	0.00759099396183443	1.39465258301053	0.188662151096795	0.192146422752832	0.1854835635754	0.175820585992009	0.179267217385316	0.172676336464016	0.200331004731451	0.203842122080936	0.197122834487821	0.000369547034886543	0.000366883853209524	0.000375216595990587
110	0.454198798779319	0.17	0.0246310954736697	0.0234582382119269	0.0258039527354126	0.194458150282133	0.495943587461902	0.474446460279011	0.517440714644793	16.05	11.8	21.86	0.0286716780181109	0.029970789215062	0.031269900412013	0.02835924389697	0.0296441987315056	0.0309291535660411	0.0289254534694892	0.0302392520444747	0.0315038688364174	0.0246310954736697	17.7965503179942	-0.00450753316662385	1.38455092262152	0.188662151096795	0.192146422752832	0.1854835635754	0.175820585992009	0.179267217385316	0.172676336464016	0.200331004731451	0.203842122080936	0.197122834487821	0.000369547034886543	0.000366883853209524	0.000375216595990587
110	0.454198798779319	0.17	0.0246339931917692	0.0234829934107845	0.025784992972754	0.19265183263396	0.492299264474454	0.470836274913499	0.51376225403541	16	11.84	21.86	0.0285371702591484	0.0298380321935519	0.0311388941279554	0.0282287350136067	0.029515536981079	0.0308023389485513	0.0287944717685775	0.0300974963875613	0.031410997699539	0.0246339931917692	17.7882404089616	0.00577144919386648	1.39363850932917	0.188662151096795	0.192146422752832	0.1854835635754	0.175820585992009	0.179267217385316	0.172676336464016	0.200331004731451	0.203842122080936	0.197122834487821	0.000369547034886543	0.000366883853209524	0.000375216595990587
110	0.454198798779319	0.17	0.0246348976558503	0.0234765167581311	0.0257932785535696	0.192482954822826	0.490698642614658	0.469293814971169	0.512103470258147	15.97	11.79	21.49	0.0285047047628763	0.0298048248007152	0.0311049448385542	0.0281984722122865	0.0294846247637553	0.0307707773152241	0.0287976161204179	0.0301005233548415	0.0314419729393754	0.0246348976558503	17.6684530475225	-0.00455777434292356	1.37971378921631	0.188662151096795	0.192146422752832	0.1854835635754	0.175820585992009	0.179267217385316	0.172676336464016	0.200331004731451	0.203842122080936	0.197122834487821	0.000369547034886543	0.000366883853209524	0.000375216595990587
110	0.454198798779319	0.17	0.0246355456182288	0.02348804568742	0.0257830455490376	0.187687725150742	0.482396699034743	0.461023719599117	0.503769678470369	16.17	11.89	21.71	0.027671777820731	0.0289546366263993	0.0302374954320677	0.0273645813525571	0.0286331985834043	0.0299018158142515	0.0279069541479505	0.0292198484638804	0.0305471144430054	0.0246355456182288	17.8179907464356	-0.000810717217953135	1.38832157457974	0.188662151096795	0.192146422752832	0.1854835635754	0.175820585992009	0.179267217385316	0.172676336464016	0.200331004731451	0.203842122080936	0.197122834487821	0.000369547034886543	0.000366883853209524	0.000375216595990587
110	0.454198798779319	0.17	0.0246390602997258	0.0234630839664457	0.0258150366330058	0.185059993457288	0.480291428875617	0.458826544555914	0.50175631319532	15.89	11.67	21.74	0.0280059807453324	0.0293161602545416	0.0306263397637507	0.0277092862227202	0.0290055857293843	0.0303018852360484	0.0282501296316502	0.0296041361035866	0.0308837489942117	0.0246390602997258	17.6173703423221	0.00127044949149435	1.38457476952874	0.188662151096795	0.192146422752832	0.1854835635754	0.175820585992009	0.179267217385316	0.172676336464016	0.200331004731451	0.203842122080936	0.197122834487821	0.000369547034886543	0.000366883853209524	0.000375216595990587
110	0.454198798779319	0.17	0.0246396828177076	0.0234799257163997	0.0257994399190155	0.189930028514851	0.487281461669067	0.465849520563737	0.508713402774397	15.93	11.84	21.68	0.0283688271866924	0.0296739675950301	0.0309791080033678	0.0280662855972453	0.0293575072330165	0.0306487288687877	0.0286639125946646	0.0299805758702877	0.0313038440269817	0.0246396828177076	17.7308145208434	-0.00035201881289147	1.38660685187	0.188662151096795	0.192146422752832	0.1854835635754	0.175820585992009	0.179267217385316	0.172676336464016	0.200331004731451	0.203842122080936	0.197122834487821	0.000369547034886543	0.000366883853209524	0.000375216595990587
110	0.454198798779319	0.17	0.0246413268658795	0.0234834330973567	0.0257992206344023	0.189876040554726	0.486783981265266	0.465370163566876	0.508197798963657	15.88	11.69	21.5	0.0284131501073755	0.0297205695860394	0.0310279890647033	0.0281123787572734	0.0294059583653048	0.0306995379733362	0.0286766774123585	0.0299918077531594	0.0313215208495279	0.0246413268658795	17.6229656750579	-0.00366778467556722	1.37903093325903	0.188662151096795	0.192146422752832	0.1854835635754	0.175820585992009	0.179267217385316	0.172676336464016	0.200331004731451	0.203842122080936	0.197122834487821	0.000369547034886543	0.000366883853209524	0.000375216595990587
110	0.454198798779319	0.17	0.0246434531908428	0.0234762849175521	0.0258106214641334	0.194682409710589	0.492292873360519	0.470969252465432	0.513616494255606	15.82	11.62	21.41	0.0288740948599813	0.0301813994223492	0.031488703984717	0.0285720931886222	0.0298657243124035	0.0311593554361848	0.0292011188935379	0.0304696653719407	0.0317789630222264	0.0246434531908428	17.5003561070511	0.00287830685020444	1.38234281179494	0.188662151096795	0.192146422752832	0.1854835635754	0.175820585992009	0.179267217385316	0.172676336464016	0.200331004731451	0.203842122080936	0.197122834487821	0.000369547034886543	0.000366883853209524	0.000375216595990587
110	0.454198798779319	0.17	0.0246446136455824	0.0234775255669626	0.0258117017242022	0.190273475664764	0.492292861650099	0.470664642397217	0.513921080902981	16.06	11.87	21.67	0.0284378065248455	0.0297445949665218	0.0310513834081981	0.0281277600454994	0.0294203010748362	0.0307128421041729	0.0287144820159976	0.030069568915826	0.0313633934925262	0.0246446136455824	17.7718215425805	0.0042498905080645	1.39256186234649	0.188662151096795	0.192146422752832	0.1854835635754	0.175820585992009	0.179267217385316	0.172676336464016	0.200331004731451	0.203842122080936	0.197122834487821	0.000369547034886543	0.000366883853209524	0.000375216595990587
110	0.454198798779319	0.17	0.0246472726448041	0.0234857203474785	0.0258088249421297	0.186558540743148	0.487328883278417	0.46565708728596	0.509000679270873	16.13	11.97	21.64	0.0280146851381349	0.0293184955120845	0.030622305886034	0.0277056289120974	0.0289950557328621	0.0302844825536268	0.0283307511775408	0.0296270027747991	0.0309153176796975	0.0246472726448041	17.791883414212	0.00149777477008395	1.39113457752257	0.188662151096795	0.192146422752832	0.1854835635754	0.175820585992009	0.179267217385316	0.172676336464016	0.200331004731451	0.203842122080936	0.197122834487821	0.000369547034886543	0.000366883853209524	0.000375216595990587
110	0.454198798779319	0.17	0.0246507465778676	0.0234797198091495	0.0258217733465857	0.185946581411934	0.480148169500008	0.458752553318787	0.501543785681228	15.96	11.79	21.68	0.027883147143226	0.0291835804811662	0.0304840138191064	0.0275841604454833	0.0288706494367775	0.0301571384280718	0.0281492372550366	0.029454878767096	0.0307316968254759	0.0246507465778676	17.7243963559434	0.000192532554320901	1.38617927637208	0.188662151096795	0.192146422752832	0.1854835635754	0.175820585992009	0.179267217385316	0.172676336464016	0.200331004731451	0.203842122080936	0.197122834487821	0.000369547034886543	0.000366883853209524	0.000375216595990587
110	0.454198798779319	0.17	0.0246537077414943	0.0234863298259607	0.025821085657028	0.188820238306453	0.493782365240574	0.471985851971588	0.51557887850956	15.96	11.88	21.71	0.0286807072517898	0.030005194868455	0.0313296824851202	0.0283729630560248	0.0296832389110059	0.0309935147659871	0.0289779889932529	0.0303068002918518	0.0316397155721263	0.0246537077414943	17.7897912141853	-0.00246364629001988	1.38560697989493	0.188662151096795	0.192146422752832	0.1854835635754	0.175820585992009	0.179267217385316	0.172676336464016	0.200331004731451	0.203842122080936	0.197122834487821	0.000369547034886543	0.000366883853209524	0.000375216595990587
110	0.454198798779319	0.17	0.024656370182572	0.0234975032364511	0.0258152371286929	0.18903957934419	0.481150002714049	0.459926301711463	0.502373703716635	15.97	11.74	21.87	0.027939217478218	0.0292284970775742	0.0305177766769304	0.0276391660573085	0.0289145995217099	0.0301900329861112	0.0281755926918986	0.0295078311307177	0.0308079844629669	0.024656370182572	17.6962550455977	0.00909582986427218	1.39451964127198	0.188662151096795	0.192146422752832	0.1854835635754	0.175820585992009	0.179267217385316	0.172676336464016	0.200331004731451	0.203842122080936	0.197122834487821	0.000369547034886543	0.000366883853209524	0.000375216595990587
110	0.454198798779319	0.17	0.0246572138739623	0.0235001025502582	0.0258143251976664	0.191578000926059	0.486899656717258	0.465598515124335	0.508200798310181	15.89	11.61	21.61	0.0284146241032786	0.029714593737357	0.0310145633714353	0.028113456901057	0.0293996481294719	0.0306858393578869	0.0286692541413029	0.0299652933010561	0.0312556409063559	0.0246572138739623	17.6389306898132	-0.00565443513045489	1.37711783454039	0.188662151096795	0.192146422752832	0.1854835635754	0.175820585992009	0.179267217385316	0.172676336464016	0.200331004731451	0.203842122080936	0.197122834487821	0.000369547034886543	0.000366883853209524	0.000375216595990587
110	0.454198798779319	0.17	0.024658905353932	0.023494101565555	0.025823709142309	0.188497846631299	0.486054316006532	0.46457632711551	0.507532304897553	16.01	11.79	21.45	0.0281504374307001	0.0294518700417158	0.0307533026527314	0.0278459604690626	0.0291333167003362	0.0304206729316098	0.0284079578056373	0.0297946472998082	0.0310970784869221	0.024658905353932	17.6431850156271	-0.00455319477992987	1.38010646688042	0.188662151096795	0.192146422752832	0.1854835635754	0.175820585992009	0.179267217385316	0.172676336464016	0.200331004731451	0.203842122080936	0.197122834487821	0.000369547034886543	0.000366883853209524	0.000375216595990587
110	0.454198798779319	0.17	0.024660636373301	0.0235035203283225	0.0258177524182794	0.189532292412894	0.487488718958149	0.466019908194751	0.508957529721547	16.08	11.81	21.74	0.0281175561927303	0.0294128881783729	0.0307082201640156	0.0278098074038698	0.0290909618825122	0.0303721163611546	0.0283836046482315	0.0297159256453697	0.0310081189685643	0.024660636373301	17.7871578555274	0.00194231307285841	1.39044793451762	0.188662151096795	0.192146422752832	0.1854835635754	0.175820585992009	0.179267217385316	0.172676336464016	0.200331004731451	0.203842122080936	0.197122834487821	0.000369547034886543	0.000366883853209524	0.000375216595990587
110	0.454198798779319	0.17	0.0246707142891531	0.0235224469944823	0.025818981583824	0.193512450779257	0.493037230096981	0.471601352936325	0.514473107257636	15.96	11.83	21.68	0.0286540321676169	0.0299564548809492	0.0312588775942815	0.0283464736930032	0.029634916833036	0.0309233599730687	0.0289751302828434	0.0302864149003212	0.0315862031919862	0.0246707142891531	17.684962643895	-0.00290453515118262	1.38278640347948	0.188662151096795	0.192146422752832	0.1854835635754	0.175820585992009	0.179267217385316	0.172676336464016	0.200331004731451	0.203842122080936	0.197122834487821	0.000369547034886543	0.000366883853209524	0.000375216595990587
110	0.454198798779319	0.17	0.0246709393583841	0.0235001161268897	0.0258417625898786	0.18881149006757	0.484663590068962	0.463268986273121	0.506058193864802	15.93	11.76	21.66	0.028204346464743	0.0295068744470026	0.0308094024292622	0.0279033358826242	0.0291919626491029	0.0304805894155816	0.0284548173479601	0.0298101689071665	0.0311261839546412	0.0246709393583841	17.6319895269528	-0.0071434243498834	1.37693030007404	0.188662151096795	0.192146422752832	0.1854835635754	0.175820585992009	0.179267217385316	0.172676336464016	0.200331004731451	0.203842122080936	0.197122834487821	0.000369547034886543	0.000366883853209524	0.000375216595990587
110	0.454198798779319	0.17	0.0246729180145501	0.0235237791673159	0.0258220568617843	0.194379080958699	0.49299049725391	0.471615979698012	0.514365014809807	15.89	11.74	21.61	0.0287750788493497	0.0300792191976721	0.0313833595459944	0.0284698844520594	0.0297601928199492	0.0310505011878391	0.0290633640436172	0.0303503886425729	0.0317194680071394	0.0246729180145501	17.6897452185857	0.00764024591548861	1.39248570767773	0.188662151096795	0.192146422752832	0.1854835635754	0.175820585992009	0.179267217385316	0.172676336464016	0.200331004731451	0.203842122080936	0.197122834487821	0.000369547034886543	0.000366883853209524	0.000375216595990587
110	0.454198798779319	0.17	0.0246733230854708	0.0235215069379816	0.0258251392329601	0.190869543697766	0.492842706019801	0.471232124273661	0.514453287765941	16.1	11.91	21.71	0.0283991925960079	0.0297015721272556	0.0310039516585034	0.0280873725605615	0.0293754521066873	0.0306635316528131	0.0286618965175235	0.0300279529821661	0.0313371985964972	0.0246733230854708	17.8053670035334	0.00688839636931522	1.39585077861594	0.188662151096795	0.192146422752832	0.1854835635754	0.175820585992009	0.179267217385316	0.172676336464016	0.200331004731451	0.203842122080936	0.197122834487821	0.000369547034886543	0.000366883853209524	0.000375216595990587
110	0.454198798779319	0.17	0.0246744059560587	0.0235205273561418	0.0258282845559756	0.188943743610998	0.489398711639216	0.46780440714171	0.510993016136721	16.05	11.9	21.66	0.0282718958498928	0.0295769539433694	0.0308820120368461	0.0279638667258055	0.0292547058965912	0.0305455450673769	0.0285448245797465	0.0298657648297342	0.0312060851775927	0.0246744059560587	17.8194525068834	-0.000231717354949076	1.38925148753808	0.188662151096795	0.192146422752832	0.1854835635754	0.175820585992009	0.179267217385316	0.172676336464016	0.200331004731451	0.203842122080936	0.197122834487821	0.000369547034886543	0.000366883853209524	0.000375216595990587
110	0.454198798779319	0.17	0.0246760235175689	0.0235270424221903	0.0258250046129476	0.197317196922567	0.499149400875622	0.477708786158783	0.520590015592462	16.08	11.91	21.87	0.0288275766879001	0.0301214213541357	0.0314152660203713	0.0285122003277108	0.0297918902134074	0.031071580099104	0.0291268511897123	0.0304393479022547	0.0317318810216049	0.0246760235175689	17.8148713494384	-0.00285846328029573	1.38666167794252	0.188662151096795	0.192146422752832	0.1854835635754	0.175820585992009	0.179267217385316	0.172676336464016	0.200331004731451	0.203842122080936	0.197122834487821	0.000369547034886543	0.000366883853209524	0.000375216595990587
110	0.454198798779319	0.17	0.0246786328341664	0.023504786837983	0.0258524788303499	0.184501475529005	0.483132301133703	0.461500389000488	0.504764213266918	16.07	11.85	21.71	0.0278615985967601	0.0291675555733974	0.0304735125500347	0.0275571557934815	0.0288488426196984	0.0301405294459153	0.0281422969855701	0.0294866792309037	0.030799390905949	0.0246786328341664	17.7099128147445	0.00165745643173977	1.38780618469281	0.188662151096795	0.192146422752832	0.1854835635754	0.175820585992009	0.179267217385316	0.172676336464016	0.200331004731451	0.203842122080936	0.197122834487821	0.000369547034886543	0.000366883853209524	0.000375216595990587
110	0.454198798779319	0.17	0.0246787371968604	0.0235373673238304	0.0258201070698903	0.195651992862768	0.491300664004078	0.47008559854614	0.512515729462015	15.97	11.75	21.91	0.0285469883486864	0.029835320151059	0.0311236519534316	0.0282401252828059	0.0295146082881734	0.0307890912935409	0.0288781886162555	0.0301045495250225	0.0313406070237636	0.0246787371968604	17.8300768819711	0.0056257869673001	1.39329659413233	0.188662151096795	0.192146422752832	0.1854835635754	0.175820585992009	0.179267217385316	0.172676336464016	0.200331004731451	0.203842122080936	0.197122834487821	0.000369547034886543	0.000366883853209524	0.000375216595990587
110	0.454198798779319	0.17	0.0246787657350425	0.0235150220307189	0.0258425094393662	0.194177805464482	0.49883775983825	0.477195813976934	0.520479705699565	15.83	11.78	21.32	0.0292307476353108	0.0305564303828962	0.0318821131304816	0.0289242476550901	0.0302360299119667	0.0315478121688434	0.0295520309127298	0.0309103007942736	0.032228566294378	0.0246787657350425	17.5912532050207	0.00349547921386431	1.38684432963819	0.188662151096795	0.192146422752832	0.1854835635754	0.175820585992009	0.179267217385316	0.172676336464016	0.200331004731451	0.203842122080936	0.197122834487821	0.000369547034886543	0.000366883853209524	0.000375216595990587
110	0.454198798779319	0.17	0.0246790736744334	0.0235335800823336	0.0258245672665331	0.195657827322046	0.497017780624856	0.475556239727564	0.518479321522149	16.05	11.82	21.84	0.0287502020831469	0.0300476798287156	0.0313451575742844	0.028437258320531	0.0297206131195398	0.0310039679185486	0.0290443275568814	0.030309941482737	0.0316376262357453	0.0246790736744334	17.7932989291512	0.00460523643375258	1.39321265032813	0.188662151096795	0.192146422752832	0.1854835635754	0.175820585992009	0.179267217385316	0.172676336464016	0.200331004731451	0.203842122080936	0.197122834487821	0.000369547034886543	0.000366883853209524	0.000375216595990587
110	0.454198798779319	0.17	0.0246804828667794	0.0235367158538583	0.0258242498797005	0.186286097667224	0.469973300964588	0.449054537955378	0.490892063973797	15.72	11.54	21.7	0.0276941865141853	0.028984292894272	0.0302743992743586	0.0274095705293875	0.0286864183543736	0.0299632661793598	0.0279203058244029	0.0292716001033391	0.030559982355426	0.0246804828667794	17.606778850628	-0.000988852854952477	1.38050892977301	0.188662151096795	0.192146422752832	0.1854835635754	0.175820585992009	0.179267217385316	0.172676336464016	0.200331004731451	0.203842122080936	0.197122834487821	0.000369547034886543	0.000366883853209524	0.000375216595990587
110	0.454198798779319	0.17	0.024681207826123	0.0235082859722225	0.0258541296800234	0.190608649728041	0.490625428922594	0.469093883681985	0.512156974163203	15.97	11.77	21.57	0.028494529677615	0.029802436849731	0.0311103440218471	0.0281884661885365	0.0294823249577831	0.0307761837270296	0.0288235441713713	0.0300936155914663	0.0314413395245175	0.024681207826123	17.6329951780277	-0.0015677916167956	1.38327300055314	0.188662151096795	0.192146422752832	0.1854835635754	0.175820585992009	0.179267217385316	0.172676336464016	0.200331004731451	0.203842122080936	0.197122834487821	0.000369547034886543	0.000366883853209524	0.000375216595990587
110	0.454198798779319	0.17	0.0246826560486654	0.0235320558220783	0.0258332562752524	0.196024191257212	0.497324089967648	0.475874286382952	0.518773893552345	15.91	11.82	21.58	0.0289998640793129	0.0303070189441244	0.0316141738089359	0.0286912187990324	0.0299844616269282	0.031277704454824	0.0292890402349175	0.0306388686002032	0.0319124601823816	0.0246826560486654	17.7124231169268	-0.00394962265055933	1.38226381576901	0.188662151096795	0.192146422752832	0.1854835635754	0.175820585992009	0.179267217385316	0.172676336464016	0.200331004731451	0.203842122080936	0.197122834487821	0.000369547034886543	0.000366883853209524	0.000375216595990587
110	0.454198798779319	0.17	0.0246827759451715	0.0235231903853563	0.0258423615049868	0.195919378543283	0.494667092253018	0.473324788912487	0.516009395593548	15.9	11.71	21.62	0.028865444389356	0.0301669926806092	0.0314685409718625	0.0285588680907735	0.0298465927993312	0.031134317507889	0.0291405303317485	0.0304260253857672	0.0317897457867899	0.0246827759451715	17.6197970342616	0.00453177556880698	1.38776691598091	0.188662151096795	0.192146422752832	0.1854835635754	0.175820585992009	0.179267217385316	0.172676336464016	0.200331004731451	0.203842122080936	0.197122834487821	0.000369547034886543	0.000366883853209524	0.000375216595990587
110	0.454198798779319	0.17	0.0246845227660041	0.0235356602522915	0.0258333852797167	0.190870034248584	0.482990474979264	0.461811935786607	0.504169014171921	16.05	11.7	21.78	0.0279090140202567	0.0291889119645349	0.0304688099088131	0.0276049166921981	0.0288708688358558	0.0301368209795135	0.0281561316377191	0.0294573958535503	0.0307692931267481	0.0246845227660041	17.7445342268028	-0.0033627163756333	1.38240387872083	0.188662151096795	0.192146422752832	0.1854835635754	0.175820585992009	0.179267217385316	0.172676336464016	0.200331004731451	0.203842122080936	0.197122834487821	0.000369547034886543	0.000366883853209524	0.000375216595990587
110	0.454198798779319	0.17	0.0246848638948112	0.0235388814571228	0.0258308463324995	0.193848121033469	0.48704533515156	0.465892713891853	0.508197956411267	15.76	11.66	21.53	0.0286692694209474	0.0299709214532103	0.0312725734854731	0.0283726830925464	0.0296608694103038	0.0309490557280611	0.0289382745521931	0.0302584415649979	0.0316140553911646	0.0246848638948112	17.6006654735991	-0.000496364704895965	1.38241207300504	0.188662151096795	0.192146422752832	0.1854835635754	0.175820585992009	0.179267217385316	0.172676336464016	0.200331004731451	0.203842122080936	0.197122834487821	0.000369547034886543	0.000366883853209524	0.000375216595990587
110	0.454198798779319	0.17	0.0246902916975281	0.0235383258066944	0.0258422575883618	0.197724637686749	0.497566296298976	0.476221134254307	0.518911458343646	16.08	11.86	21.56	0.0287267592573126	0.030014348755678	0.0313019382540435	0.0284121530728421	0.0296856413070999	0.0309591295413577	0.0290162666342464	0.0303287985786408	0.0315971976440524	0.0246902916975281	17.7946614853568	-0.00353015460322122	1.38500877043705	0.188662151096795	0.192146422752832	0.1854835635754	0.175820585992009	0.179267217385316	0.172676336464016	0.200331004731451	0.203842122080936	0.197122834487821	0.000369547034886543	0.000366883853209524	0.000375216595990587
110	0.454198798779319	0.17	0.024691572303761	0.0235435274735248	0.0258396171339973	0.196802252992879	0.493639375432925	0.472400908244649	0.514877842621201	16.07	11.96	21.78	0.0285220915208795	0.0298044038414847	0.0310867161620899	0.0282105041917433	0.0294788079929942	0.0307471117942451	0.0288091618307819	0.0301130771113144	0.0313684628159649	0.024691572303761	17.8750151949933	0.00496585267005726	1.39619110711939	0.188662151096795	0.192146422752832	0.1854835635754	0.175820585992009	0.179267217385316	0.172676336464016	0.200331004731451	0.203842122080936	0.197122834487821	0.000369547034886543	0.000366883853209524	0.000375216595990587
110	0.454198798779319	0.17	0.0247001025822435	0.0235567101288281	0.025843495035659	0.198055983268884	0.4893959470011	0.468423187415226	0.510368706586975	16	11.69	21.84	0.0283982538093614	0.0296697317502568	0.0309412096911523	0.0280915423038144	0.0293492878189016	0.0306070333339888	0.0286131881327098	0.0299495730807841	0.0311641660007208	0.0247001025822435	17.7306765299082	0.00434355400313292	1.39070908598045	0.188662151096795	0.192146422752832	0.1854835635754	0.175820585992009	0.179267217385316	0.172676336464016	0.200331004731451	0.203842122080936	0.197122834487821	0.000369547034886543	0.000366883853209524	0.000375216595990587
110	0.454198798779319	0.17	0.0247010445188152	0.023543867258565	0.0258582217790654	0.194989745237383	0.499910494153612	0.478278117209979	0.521542871097245	16.15	11.89	21.71	0.0287357730196971	0.0300354834838827	0.0313351939480683	0.0284176151365268	0.0297029354143152	0.0309882556921036	0.0290120350966525	0.030388051902975	0.0316506535284826	0.0247010445188152	17.8504496861162	-0.00136702308217403	1.38828092074809	0.188662151096795	0.192146422752832	0.1854835635754	0.175820585992009	0.179267217385316	0.172676336464016	0.200331004731451	0.203842122080936	0.197122834487821	0.000369547034886543	0.000366883853209524	0.000375216595990587
110	0.454198798779319	0.17	0.0247037151823997	0.0235481913173893	0.02585923904741	0.192125748330688	0.485682637274784	0.464472238034574	0.506893036514994	16	11.88	21.66	0.0281584294787614	0.029444300801769	0.0307301721247766	0.0278542991620486	0.0291262821944109	0.0303982652267731	0.028468670122785	0.0297586780260751	0.0310414737441646	0.0247037151823997	17.7251158709591	-0.000416574610097629	1.38672135784495	0.188662151096795	0.192146422752832	0.1854835635754	0.175820585992009	0.179267217385316	0.172676336464016	0.200331004731451	0.203842122080936	0.197122834487821	0.000369547034886543	0.000366883853209524	0.000375216595990587
110	0.454198798779319	0.17	0.0247037316770921	0.0235500140778585	0.0258574492763257	0.191832259135103	0.494692237863693	0.473067930850938	0.516316544876449	16.02	11.73	21.72	0.0286430700070491	0.0299523672542884	0.0312616645015276	0.0283326020869588	0.0296277076015021	0.0309228131160454	0.0289114630433272	0.0301939776500293	0.031531149217489	0.0247037316770921	17.7627043287334	-0.00770370472055585	1.37952067704903	0.188662151096795	0.192146422752832	0.1854835635754	0.175820585992009	0.179267217385316	0.172676336464016	0.200331004731451	0.203842122080936	0.197122834487821	0.000369547034886543	0.000366883853209524	0.000375216595990587
110	0.454198798779319	0.17	0.0247141764648807	0.0235573226644695	0.0258710302652918	0.189827985379439	0.490710340515027	0.469120428271917	0.512300252758136	16.08	11.91	21.77	0.0283021484806152	0.0296046730887181	0.030907197696821	0.0279923046040371	0.0292805695429777	0.0305688344819184	0.0285808414764147	0.0298748885391903	0.0312372768848762	0.0247141764648807	17.8361390605885	0.000437898988595068	1.39065455112476	0.188662151096795	0.192146422752832	0.1854835635754	0.175820585992009	0.179267217385316	0.172676336464016	0.200331004731451	0.203842122080936	0.197122834487821	0.000369547034886543	0.000366883853209524	0.000375216595990587
110	0.454198798779319	0.17	0.024716580501171	0.0235693973226917	0.0258637636796504	0.194335799773172	0.492412221187806	0.471059825047105	0.513764617328506	16	11.85	21.67	0.0285510580181028	0.0298452322792546	0.0311394065404064	0.0282424829205343	0.0295226699610146	0.0308028570014949	0.0288592129153756	0.0301189365687216	0.0314783246533786	0.024716580501171	17.7862763349806	0.00378543216481044	1.39209721602839	0.188662151096795	0.192146422752832	0.1854835635754	0.175820585992009	0.179267217385316	0.172676336464016	0.200331004731451	0.203842122080936	0.197122834487821	0.000369547034886543	0.000366883853209524	0.000375216595990587
110	0.454198798779319	0.17	0.0247166203932806	0.02357332445448	0.0258599163320813	0.191458007149734	0.484681293047267	0.463468983848221	0.505893602246314	16.04	11.8	21.97	0.0280307470439563	0.0293136740446795	0.0305966010454028	0.027725975638596	0.0289949536901752	0.0302639317417545	0.0283055925070587	0.0295591618798743	0.030845095934472	0.0247166203932806	17.842588914934	0.000833053825236366	1.38996779707689	0.188662151096795	0.192146422752832	0.1854835635754	0.175820585992009	0.179267217385316	0.172676336464016	0.200331004731451	0.203842122080936	0.197122834487821	0.000369547034886543	0.000366883853209524	0.000375216595990587
110	0.454198798779319	0.17	0.0247198817859796	0.0235615943057917	0.0258781692661675	0.191668920827258	0.491533182335856	0.470035640684712	0.513030723987	16.12	11.87	21.69	0.0282833129863994	0.02957687808302	0.0308704431796407	0.0279714497597094	0.0292507514853749	0.0305300532110404	0.0285626128402582	0.0298879619116736	0.0312217018380306	0.0247198817859796	17.7980311299358	-0.00424963380949762	1.38451215599679	0.188662151096795	0.192146422752832	0.1854835635754	0.175820585992009	0.179267217385316	0.172676336464016	0.200331004731451	0.203842122080936	0.197122834487821	0.000369547034886543	0.000366883853209524	0.000375216595990587
110	0.454198798779319	0.17	0.0247228387594325	0.023556948461098	0.025888729057767	0.188699739525999	0.488696722100666	0.467116209746879	0.510277234454453	15.98	11.82	21.75	0.0283542922893739	0.0296642450211905	0.0309741977530071	0.0280491253355744	0.0293449795217207	0.0306408337078671	0.0285955996066257	0.0299364787353862	0.0312903322663329	0.0247228387594325	17.727023494858	0.00115090072912268	1.38822063966136	0.188662151096795	0.192146422752832	0.1854835635754	0.175820585992009	0.179267217385316	0.172676336464016	0.200331004731451	0.203842122080936	0.197122834487821	0.000369547034886543	0.000366883853209524	0.000375216595990587
110	0.454198798779319	0.17	0.0247271983826596	0.0235508912063456	0.0259035055589736	0.185845979317293	0.483295911953463	0.461752871817991	0.504838952088935	16.1	11.76	21.65	0.0278211466119082	0.0291191397910637	0.0304171329702192	0.0275154696919192	0.0287992015409179	0.0300829333899166	0.0280892907133554	0.0294125441751486	0.0307183118385107	0.0247271983826596	17.7232850483911	0.000299327205098688	1.38636883911754	0.188662151096795	0.192146422752832	0.1854835635754	0.175820585992009	0.179267217385316	0.172676336464016	0.200331004731451	0.203842122080936	0.197122834487821	0.000369547034886543	0.000366883853209524	0.000375216595990587
110	0.454198798779319	0.17	0.0247424114839149	0.0235575558428739	0.0259272671249559	0.18338777273801	0.479483791164353	0.457935449667417	0.501032132661288	15.97	11.66	21.63	0.0278157595543481	0.0291246415950572	0.0304335236357663	0.0275169575437771	0.0288117793326135	0.03010660112145	0.0281001312736153	0.0294038999801676	0.0307754910826688	0.0247424114839149	17.5695982357992	0.00378544838434139	1.38661599703799	0.188662151096795	0.192146422752832	0.1854835635754	0.175820585992009	0.179267217385316	0.172676336464016	0.200331004731451	0.203842122080936	0.197122834487821	0.000369547034886543	0.000366883853209524	0.000375216595990587
110	0.454198798779319	0.17	0.0247425787601474	0.0235954482353685	0.0258897092849263	0.192949102165157	0.48767996730758	0.466438663744587	0.508921270870572	16.04	11.76	21.69	0.0282139207819868	0.0294987637905428	0.0307836067990987	0.0279072655442247	0.0291781436791525	0.0304490218140803	0.0284335559681936	0.0297570874001364	0.0310573069995927	0.0247425787601474	17.6728192192864	0.00220327733151112	1.38717770378375	0.188662151096795	0.192146422752832	0.1854835635754	0.175820585992009	0.179267217385316	0.172676336464016	0.200331004731451	0.203842122080936	0.197122834487821	0.000369547034886543	0.000366883853209524	0.000375216595990587
110	0.454198798779319	0.17	0.0247427177230651	0.0235940494282402	0.0258913860178899	0.194041418685569	0.4870113661065	0.465873292481316	0.508149439731685	15.93	11.64	21.74	0.0283713893659384	0.0296586847034148	0.0309459800408912	0.0280688543682135	0.0293424227821695	0.0306159911961254	0.0286366512569183	0.0299093880563176	0.0311916327637691	0.0247427177230651	17.6388445728246	-0.00105616277209117	1.38210823960279	0.188662151096795	0.192146422752832	0.1854835635754	0.175820585992009	0.179267217385316	0.172676336464016	0.200331004731451	0.203842122080936	0.197122834487821	0.000369547034886543	0.000366883853209524	0.000375216595990587
110	0.454198798779319	0.17	0.024748626220217	0.0236025596859552	0.0258946927544788	0.197306765503804	0.49604082288595	0.4747330332821	0.5173486124898	15.93	11.77	21.63	0.028911854580224	0.0302095264742429	0.0315071983682618	0.0286035841665768	0.0298874197343774	0.031171255302178	0.029235383464668	0.0305160647584317	0.0318298647464211	0.024748626220217	17.7547504541284	-0.000358715826081585	1.38574619497342	0.188662151096795	0.192146422752832	0.1854835635754	0.175820585992009	0.179267217385316	0.172676336464016	0.200331004731451	0.203842122080936	0.197122834487821	0.000369547034886543	0.000366883853209524	0.000375216595990587
110	0.454198798779319	0.17	0.0247496867102469	0.023592970092675	0.0259064033278188	0.19163035939602	0.491460431831152	0.469963396706871	0.512957466955433	16.06	11.75	21.79	0.0283857465668794	0.0296841655400442	0.0309825845132089	0.0280759753079145	0.0293602247443001	0.0306444741806858	0.0286167788973959	0.0299201262785376	0.0312653147240771	0.0247496867102469	17.7613484825426	0.00391771421093431	1.39183801861878	0.188662151096795	0.192146422752832	0.1854835635754	0.175820585992009	0.179267217385316	0.172676336464016	0.200331004731451	0.203842122080936	0.197122834487821	0.000369547034886543	0.000366883853209524	0.000375216595990587
110	0.454198798779319	0.17	0.0247507861355154	0.0235934698618482	0.0259081024091827	0.191123333715008	0.494051069065767	0.472405285634985	0.51569685249655	16.02	11.91	21.74	0.0286075585542982	0.0299183673783727	0.0312291762024472	0.0282976150163441	0.0295942221138454	0.0308908292113467	0.0288004119866258	0.0302525608498286	0.0315705902418057	0.0247507861355154	17.7980905678593	-0.000524385295495668	1.38819122699801	0.188662151096795	0.192146422752832	0.1854835635754	0.175820585992009	0.179267217385316	0.172676336464016	0.200331004731451	0.203842122080936	0.197122834487821	0.000369547034886543	0.000366883853209524	0.000375216595990587
110	0.454198798779319	0.17	0.0247530674305078	0.0235882320116807	0.0259179028493349	0.192857056279256	0.49770103939022	0.476016850785819	0.519385227994622	16.1	11.92	21.8	0.0286770309562557	0.0299833673744795	0.0312897037927033	0.0283618438242522	0.0296538223952595	0.0309458009662668	0.0289460844599358	0.0302761863846926	0.0316115299262129	0.0247530674305078	17.7895892877203	0.0129925382431359	1.40197971837526	0.188662151096795	0.192146422752832	0.1854835635754	0.175820585992009	0.179267217385316	0.172676336464016	0.200331004731451	0.203842122080936	0.197122834487821	0.000369547034886543	0.000366883853209524	0.000375216595990587
110	0.454198798779319	0.17	0.0247556248764248	0.0235737760053902	0.0259374737474593	0.181213202328425	0.483902542425705	0.461996417001982	0.505808667849427	16.02	11.93	21.72	0.0279762276741321	0.0293027547417858	0.0306292818094395	0.0276730939708086	0.0289852475829964	0.0302974011951842	0.0282875599406367	0.0296043982800603	0.0309732998612652	0.0247556248764248	17.7373736543944	0.00409815323607915	1.39195205175513	0.188662151096795	0.192146422752832	0.1854835635754	0.175820585992009	0.179267217385316	0.172676336464016	0.200331004731451	0.203842122080936	0.197122834487821	0.000369547034886543	0.000366883853209524	0.000375216595990587
110	0.454198798779319	0.17	0.0247597158388227	0.0235871668736742	0.0259322648039713	0.184771107604068	0.483554073220061	0.461922656483845	0.505185489956276	15.98	11.81	21.59	0.0280330404840741	0.0293458022042073	0.0306585639243405	0.027731149141324	0.0290297735651968	0.0303283979890696	0.0283450214927108	0.0296631846052983	0.0309563713007572	0.0247597158388227	17.7412554243807	-0.0074876363669036	1.37986051023852	0.188662151096795	0.192146422752832	0.1854835635754	0.175820585992009	0.179267217385316	0.172676336464016	0.200331004731451	0.203842122080936	0.197122834487821	0.000369547034886543	0.000366883853209524	0.000375216595990587
110	0.454198798779319	0.17	0.0247637719657037	0.0235978120961724	0.025929731835235	0.187700747392518	0.483805634067634	0.462371146008729	0.505240122126538	15.99	11.84	21.7	0.0280487256230776	0.0293490015586006	0.0306492774941236	0.0277463158331268	0.0290325727298591	0.0303188296265914	0.0283451738894339	0.0296572643111517	0.0309360357119428	0.0247637719657037	17.684725558654	0.00600505868116878	1.39166272623235	0.188662151096795	0.192146422752832	0.1854835635754	0.175820585992009	0.179267217385316	0.172676336464016	0.200331004731451	0.203842122080936	0.197122834487821	0.000369547034886543	0.000366883853209524	0.000375216595990587
110	0.454198798779319	0.17	0.0247639789206004	0.0236134795506498	0.0259144782905509	0.192424242778506	0.494055553307947	0.472500222285434	0.515610884330461	15.99	11.95	21.61	0.0286600241603227	0.0299674866307124	0.031274949101102	0.0283509278542898	0.0296442894356637	0.0309376510170376	0.0289821657093085	0.0303196729528611	0.0316247174421477	0.0247639789206004	17.8273720846023	-0.000385907480485438	1.38929003309254	0.188662151096795	0.192146422752832	0.1854835635754	0.175820585992009	0.179267217385316	0.172676336464016	0.200331004731451	0.203842122080936	0.197122834487821	0.000369547034886543	0.000366883853209524	0.000375216595990587
110	0.454198798779319	0.17	0.0247664180743856	0.0235999824878751	0.0259328536608961	0.185728937968224	0.486197279094827	0.464516523949091	0.507878034240564	16.06	11.78	21.72	0.0280669909472362	0.0293769842995315	0.0306869776518268	0.027761007157256	0.0290567190808247	0.0303524310043933	0.0283904728866256	0.0296439048432559	0.0309258774161899	0.0247664180743856	17.780919272884	0.00220084329465722	1.39051563709748	0.188662151096795	0.192146422752832	0.1854835635754	0.175820585992009	0.179267217385316	0.172676336464016	0.200331004731451	0.203842122080936	0.197122834487821	0.000369547034886543	0.000366883853209524	0.000375216595990587
110	0.454198798779319	0.17	0.0247664486296427	0.0236099245107221	0.0259229727485633	0.188985372708622	0.484204352466667	0.462842146176131	0.505566558757204	16	11.75	21.47	0.0280669922410121	0.0293624077150801	0.030657823189148	0.027764073286656	0.0290455077150354	0.0303269421434149	0.0283308710685202	0.0296394373401501	0.0309880672126682	0.0247664486296427	17.6462564046337	-0.00520976919207912	1.37926282891047	0.188662151096795	0.192146422752832	0.1854835635754	0.175820585992009	0.179267217385316	0.172676336464016	0.200331004731451	0.203842122080936	0.197122834487821	0.000369547034886543	0.000366883853209524	0.000375216595990587
110	0.454198798779319	0.17	0.0247678247928902	0.0235956045896315	0.0259400449961489	0.187901388714138	0.480940514225975	0.459646971656214	0.502234056795737	15.99	11.81	21.69	0.0278848252591257	0.0291766138497609	0.0304684024403962	0.0275842236644058	0.0288620866267907	0.0301399495891756	0.0281687598409855	0.0294483030749993	0.0307318337941381	0.0247678247928902	17.6283515606749	0.00847752674197612	1.39312626322787	0.188662151096795	0.192146422752832	0.1854835635754	0.175820585992009	0.179267217385316	0.172676336464016	0.200331004731451	0.203842122080936	0.197122834487821	0.000369547034886543	0.000366883853209524	0.000375216595990587
110	0.454198798779319	0.17	0.0247690564594686	0.0236109202452195	0.0259271926737178	0.186470215519052	0.483286528167	0.461788241508175	0.504784814825825	16.03	11.87	21.93	0.0279428955333302	0.0292437610042464	0.0305446264751627	0.0276394964725202	0.0289262373742183	0.0302129782759164	0.0281734863270933	0.0295239781391179	0.0308579764669251	0.0247690564594686	17.8099196100295	-0.00128664142658456	1.38755940094265	0.188662151096795	0.192146422752832	0.1854835635754	0.175820585992009	0.179267217385316	0.172676336464016	0.200331004731451	0.203842122080936	0.197122834487821	0.000369547034886543	0.000366883853209524	0.000375216595990587
110	0.454198798779319	0.17	0.0247698423649938	0.0236173978982238	0.0259222868317638	0.199999078778589	0.499478397967743	0.478203615710136	0.520753180225351	15.94	11.79	21.76	0.0290970182529592	0.0303915143783347	0.0316860105037102	0.0287859769883916	0.030066635210917	0.0313472934334423	0.0293455418678661	0.0306971988647408	0.0320568167797321	0.0247698423649938	17.722482615674	-0.00628447757203506	1.37957784130953	0.188662151096795	0.192146422752832	0.1854835635754	0.175820585992009	0.179267217385316	0.172676336464016	0.200331004731451	0.203842122080936	0.197122834487821	0.000369547034886543	0.000366883853209524	0.000375216595990587
110	0.454198798779319	0.17	0.0247719829780303	0.0236074053064562	0.0259365606496045	0.188448470050908	0.490440561213696	0.468765252532014	0.512115869895378	15.99	11.72	21.66	0.0284389204259839	0.0297539120459417	0.0310689036658995	0.0281323737464462	0.0294331909072938	0.0307340080681413	0.0287054429083218	0.0300509970057344	0.0313794805244543	0.0247719829780303	17.7055141037037	0.000226126014507577	1.38636579468748	0.188662151096795	0.192146422752832	0.1854835635754	0.175820585992009	0.179267217385316	0.172676336464016	0.200331004731451	0.203842122080936	0.197122834487821	0.000369547034886543	0.000366883853209524	0.000375216595990587
110	0.454198798779319	0.17	0.0247742771650058	0.0235936299184002	0.0259549244116115	0.193406018575895	0.505522651862328	0.483536446274241	0.527508857450416	16.06	11.87	21.58	0.0292121908272482	0.0305404572653939	0.0318687237035396	0.0288936008317283	0.0302073811123283	0.0315211613929283	0.0295428330463169	0.0308575465557349	0.0322409052241516	0.0247742771650058	17.7133044695495	-0.0069181772884035	1.38067767471404	0.188662151096795	0.192146422752832	0.1854835635754	0.175820585992009	0.179267217385316	0.172676336464016	0.200331004731451	0.203842122080936	0.197122834487821	0.000369547034886543	0.000366883853209524	0.000375216595990587
110	0.454198798779319	0.17	0.0247766322946936	0.0236180945285027	0.0259351700608845	0.193391165548236	0.491092449052537	0.469732825408645	0.512452072696428	15.86	11.66	21.62	0.0287172508387465	0.0300230775487901	0.0313289042588337	0.0284144134029398	0.0297064695325508	0.0309985256621618	0.0289627336580276	0.0303002414681938	0.0316288077181811	0.0247766322946936	17.6201886594235	0.00029542584421677	1.38301287827689	0.188662151096795	0.192146422752832	0.1854835635754	0.175820585992009	0.179267217385316	0.172676336464016	0.200331004731451	0.203842122080936	0.197122834487821	0.000369547034886543	0.000366883853209524	0.000375216595990587
110	0.454198798779319	0.17	0.0247771352657545	0.0235948196240449	0.0259594509074642	0.182235922465487	0.479677685987287	0.458037364727655	0.501318007246918	15.86	11.74	21.39	0.0279998405275956	0.029322714142057	0.0306455877565183	0.027704495060153	0.0290134148549258	0.0303223346496985	0.0283335430426714	0.0296559882936226	0.0309849244989645	0.0247771352657545	17.5660048491901	-0.0112296450172355	1.37217143932463	0.188662151096795	0.192146422752832	0.1854835635754	0.175820585992009	0.179267217385316	0.172676336464016	0.200331004731451	0.203842122080936	0.197122834487821	0.000369547034886543	0.000366883853209524	0.000375216595990587
110	0.454198798779319	0.17	0.0247799756142967	0.0236185792178405	0.0259413720107529	0.192864215637156	0.497471982417603	0.475798271942318	0.519145692892889	16.16	11.88	21.73	0.0285713590262403	0.0298728504353878	0.0311743418445353	0.0282545590563188	0.0295416194949657	0.0308286799336126	0.0288080779129202	0.0301968107503846	0.031472363425149	0.0247799756142967	17.8333467203804	0.00321538529875509	1.39364076974711	0.188662151096795	0.192146422752832	0.1854835635754	0.175820585992009	0.179267217385316	0.172676336464016	0.200331004731451	0.203842122080936	0.197122834487821	0.000369547034886543	0.000366883853209524	0.000375216595990587
110	0.454198798779319	0.17	0.0247810569268289	0.023606969513874	0.0259551443397839	0.189376603643097	0.489586081556241	0.468013971066588	0.511158192045893	16.09	11.82	21.83	0.0282194670270995	0.0295201834550309	0.0308208998829622	0.0279100485930808	0.0291965030351338	0.0304829574771869	0.0284821558787828	0.0297592583309574	0.0310761902292115	0.0247810569268289	17.7427476533098	-0.00674021366203074	1.38048010711684	0.188662151096795	0.192146422752832	0.1854835635754	0.175820585992009	0.179267217385316	0.172676336464016	0.200331004731451	0.203842122080936	0.197122834487821	0.000369547034886543	0.000366883853209524	0.000375216595990587
110	0.454198798779319	0.17	0.0247831290132437	0.0236300575910094	0.0259362004354781	0.191239093336687	0.490748679688544	0.4692556298904	0.512241729486688	15.89	11.82	21.76	0.0286394887381187	0.0299512470174718	0.0312630052968249	0.0283359893576128	0.0296338466267629	0.0309317038959129	0.0289010719992894	0.0301963730035405	0.0315449983241352	0.0247831290132437	17.7137097049151	0.0127561578750383	1.39919954014145	0.188662151096795	0.192146422752832	0.1854835635754	0.175820585992009	0.179267217385316	0.172676336464016	0.200331004731451	0.203842122080936	0.197122834487821	0.000369547034886543	0.000366883853209524	0.000375216595990587
110	0.454198798779319	0.17	0.0247846453406948	0.0236098488296737	0.025959441851716	0.186441818274431	0.491747509249335	0.469870800731758	0.513624217766911	15.98	11.86	21.59	0.0285267457144379	0.0298549220981967	0.0311830984819556	0.0282198818879323	0.0295337710027725	0.0308476601176128	0.0288332748793472	0.0301691553917679	0.0315487277079683	0.0247846453406948	17.7262891312909	-0.00301980423108326	1.38389907883479	0.188662151096795	0.192146422752832	0.1854835635754	0.175820585992009	0.179267217385316	0.172676336464016	0.200331004731451	0.203842122080936	0.197122834487821	0.000369547034886543	0.000366883853209524	0.000375216595990587
110	0.454198798779319	0.17	0.024785123101863	0.0236344177581933	0.0259358284455328	0.194170430778772	0.490301885491318	0.469029765020847	0.511574005961788	15.96	11.66	21.72	0.028503534431452	0.0297962682054655	0.031089001979479	0.0281977659013744	0.0294766320160345	0.0307554981306947	0.0287738374334273	0.0300760960550691	0.0313391648959509	0.024785123101863	17.6413196519744	0.00705926756060885	1.39051246600552	0.188662151096795	0.192146422752832	0.1854835635754	0.175820585992009	0.179267217385316	0.172676336464016	0.200331004731451	0.203842122080936	0.197122834487821	0.000369547034886543	0.000366883853209524	0.000375216595990587
110	0.454198798779319	0.17	0.0247892993632608	0.0236028335380699	0.0259757651884516	0.183243347578749	0.479807648851425	0.458234349661044	0.501380948041806	16.05	11.83	21.69	0.0277037579344102	0.0290080282473167	0.0303122985602232	0.027402227803727	0.0286923023241772	0.0299823768446274	0.0279883447998923	0.029276210046902	0.0306240250937545	0.0247892993632608	17.6689333321861	0.00348956757240187	1.38922532892206	0.188662151096795	0.192146422752832	0.1854835635754	0.175820585992009	0.179267217385316	0.172676336464016	0.200331004731451	0.203842122080936	0.197122834487821	0.000369547034886543	0.000366883853209524	0.000375216595990587
110	0.454198798779319	0.17	0.0247906047390584	0.0236137382437449	0.0259674712343719	0.187908786609587	0.49070521636967	0.468979870245463	0.512430562493876	16.03	11.92	21.66	0.0283742622377825	0.0296886910805646	0.0310031199233467	0.0280660646166126	0.02936621630078	0.0306663679849474	0.028687805595644	0.0299807747251449	0.0313052321284219	0.0247906047390584	17.7176577284942	0.00567169151800903	1.39342829609331	0.188662151096795	0.192146422752832	0.1854835635754	0.175820585992009	0.179267217385316	0.172676336464016	0.200331004731451	0.203842122080936	0.197122834487821	0.000369547034886543	0.000366883853209524	0.000375216595990587
110	0.454198798779319	0.17	0.0247923145770258	0.0236279900625368	0.0259566390915147	0.190579415853403	0.487251691747395	0.465866179857261	0.508637203637529	16.02	11.61	21.77	0.0282137103247585	0.0295088561492521	0.0308040019737457	0.0279080986707819	0.0291892154415634	0.0304703322123448	0.0284227063674645	0.0297295806178525	0.031050866474216	0.0247923145770258	17.6943485364073	0.00230490988488033	1.3866105024343	0.188662151096795	0.192146422752832	0.1854835635754	0.175820585992009	0.179267217385316	0.172676336464016	0.200331004731451	0.203842122080936	0.197122834487821	0.000369547034886543	0.000366883853209524	0.000375216595990587
110	0.454198798779319	0.17	0.024796281939533	0.0236299629204024	0.0259626009586636	0.191968468307997	0.495855727371372	0.474190078211383	0.51752137653136	16.21	11.95	21.84	0.028390808809318	0.0296879791452118	0.0309851494811057	0.0280734999160791	0.0293561724725547	0.0306388450290302	0.028635856908369	0.0299765786245667	0.0313156870469773	0.024796281939533	17.9055361798493	-0.00182029662266527	1.39112826962973	0.188662151096795	0.192146422752832	0.1854835635754	0.175820585992009	0.179267217385316	0.172676336464016	0.200331004731451	0.203842122080936	0.197122834487821	0.000369547034886543	0.000366883853209524	0.000375216595990587
110	0.454198798779319	0.17	0.024798276282504	0.023633498843333	0.025963053721675	0.19411372826977	0.493668447605512	0.472246384628149	0.515090510582875	15.9	11.72	21.41	0.0288074688712328	0.0301142346453401	0.0314210004194473	0.0285017457999075	0.0297946433495015	0.0310875408990956	0.0290928218648457	0.0304092401254521	0.0317458266499306	0.024798276282504	17.6143165215994	0.00782211865416074	1.39113774945484	0.188662151096795	0.192146422752832	0.1854835635754	0.175820585992009	0.179267217385316	0.172676336464016	0.200331004731451	0.203842122080936	0.197122834487821	0.000369547034886543	0.000366883853209524	0.000375216595990587
110	0.454198798779319	0.17	0.0247986124009375	0.0236348558054898	0.0259623689963852	0.189013146955925	0.489096328717545	0.467520252317439	0.510672405117652	16.05	11.82	21.89	0.0282645957267549	0.0295690078325315	0.0308734199383081	0.0279569443016526	0.0292471582831347	0.0305373722646168	0.0285275059958256	0.0298027891662022	0.0311492982849843	0.0247986124009375	17.8294776615171	-0.000120080098090735	1.38957460659127	0.188662151096795	0.192146422752832	0.1854835635754	0.175820585992009	0.179267217385316	0.172676336464016	0.200331004731451	0.203842122080936	0.197122834487821	0.000369547034886543	0.000366883853209524	0.000375216595990587
110	0.454198798779319	0.17	0.0248004217414617	0.0236276716425031	0.0259731718404203	0.187276675152654	0.485214931331988	0.46368806364675	0.506741799017226	15.94	11.8	21.46	0.0282092021545101	0.0295188234492884	0.0308284447440666	0.0279075117703217	0.0292031269918548	0.0304987422133879	0.0284808386625311	0.0297971620240808	0.031188885306768	0.0248004217414617	17.6395748592652	0.00494092204064427	1.38941077429964	0.188662151096795	0.192146422752832	0.1854835635754	0.175820585992009	0.179267217385316	0.172676336464016	0.200331004731451	0.203842122080936	0.197122834487821	0.000369547034886543	0.000366883853209524	0.000375216595990587
110	0.454198798779319	0.17	0.024805393850628	0.0236517382099755	0.0259590494912805	0.190272441515484	0.485340441513844	0.464017595849198	0.50666328717849	15.99	11.69	21.48	0.0281484941519002	0.0294419925059761	0.0307354908600519	0.027845005373511	0.0291245576090766	0.0304041098446422	0.0284417180316782	0.029748341637789	0.0310209767208466	0.024805393850628	17.6232665884956	0.00794135375252333	1.39206284622487	0.188662151096795	0.192146422752832	0.1854835635754	0.175820585992009	0.179267217385316	0.172676336464016	0.200331004731451	0.203842122080936	0.197122834487821	0.000369547034886543	0.000366883853209524	0.000375216595990587
110	0.454198798779319	0.17	0.0248057303574703	0.0236234401165843	0.0259880205983563	0.188112784731213	0.489841931907276	0.468169291652265	0.511514572162287	15.98	11.76	21.49	0.0284097328082459	0.0297248851043761	0.0310400374005062	0.0281037119997215	0.029404697884231	0.0307056837687405	0.0287521439765489	0.0300268979750963	0.0313687411519366	0.0248057303574703	17.6133191433009	-0.0012787902272046	1.3821858331844	0.188662151096795	0.192146422752832	0.1854835635754	0.175820585992009	0.179267217385316	0.172676336464016	0.200331004731451	0.203842122080936	0.197122834487821	0.000369547034886543	0.000366883853209524	0.000375216595990587
110	0.454198798779319	0.17	0.024806795826239	0.0236308679637302	0.0259827236887477	0.183974750007406	0.48106250558638	0.459485490526934	0.502639520645825	15.99	11.86	21.68	0.0278653748164309	0.0291739071301753	0.0304824394439198	0.0275646903954851	0.0288591028460072	0.0301535152965294	0.0281410962976008	0.0294948434167122	0.0307558311071015	0.024806795826239	17.6902090217485	-0.00138912034864118	1.38497080623637	0.188662151096795	0.192146422752832	0.1854835635754	0.175820585992009	0.179267217385316	0.172676336464016	0.200331004731451	0.203842122080936	0.197122834487821	0.000369547034886543	0.000366883853209524	0.000375216595990587
110	0.454198798779319	0.17	0.0248077345989746	0.0236400346720582	0.0259754345258909	0.18734833168643	0.485173803474279	0.463653826023176	0.506693780925382	16	11.93	21.73	0.02810445937666	0.0294088966488566	0.0307133339210531	0.0278007801147235	0.0290911224512106	0.0303814647876977	0.0283506113587927	0.0297232131526919	0.0310203377120709	0.0248077345989746	17.7436763063124	0.00991695010958352	1.39874507520268	0.188662151096795	0.192146422752832	0.1854835635754	0.175820585992009	0.179267217385316	0.172676336464016	0.200331004731451	0.203842122080936	0.197122834487821	0.000369547034886543	0.000366883853209524	0.000375216595990587
110	0.454198798779319	0.17	0.0248079194549258	0.0236335961513712	0.0259822427584804	0.186154084560731	0.482692617788043	0.461198351059065	0.504186884517022	15.93	11.75	21.57	0.0280784540131748	0.0293870575207776	0.0306956610283805	0.0277787921943607	0.0290734298865019	0.0303680675786432	0.0283464326606676	0.029697682584216	0.0309720251677839	0.0248079194549258	17.595268092262	0.0012218839813612	1.38489847517505	0.188662151096795	0.192146422752832	0.1854835635754	0.175820585992009	0.179267217385316	0.172676336464016	0.200331004731451	0.203842122080936	0.197122834487821	0.000369547034886543	0.000366883853209524	0.000375216595990587
110	0.454198798779319	0.17	0.0248082797919139	0.0236361773886269	0.0259803821952008	0.191690461123584	0.495471131844485	0.473802867529027	0.517139396159943	16.13	11.86	21.7	0.0285072780077428	0.029810991592271	0.0311147051767992	0.0281928635406427	0.0294821981159993	0.0307715326913559	0.0287874188706606	0.0300899213473707	0.0314270392063683	0.0248082797919139	17.757327443285	-0.00179864037265288	1.38644313532875	0.188662151096795	0.192146422752832	0.1854835635754	0.175820585992009	0.179267217385316	0.172676336464016	0.200331004731451	0.203842122080936	0.197122834487821	0.000369547034886543	0.000366883853209524	0.000375216595990587
110	0.454198798779319	0.17	0.0248112343670419	0.0236307417090557	0.025991727025028	0.183790347838768	0.487561883644517	0.46567991318642	0.509443854102615	16.21	11.95	21.88	0.0278748023184443	0.0291846196062116	0.0304944368939788	0.0275630667458193	0.0288582357990422	0.0301534048522651	0.0281689322096826	0.0294421845355384	0.0308533203055841	0.0248112343670419	17.8812831983268	-0.00631419553563842	1.38535749906649	0.188662151096795	0.192146422752832	0.1854835635754	0.175820585992009	0.179267217385316	0.172676336464016	0.200331004731451	0.203842122080936	0.197122834487821	0.000369547034886543	0.000366883853209524	0.000375216595990587
110	0.454198798779319	0.17	0.0248133922887547	0.0236642436415604	0.0259625409359491	0.193030390585354	0.490293444771221	0.468943881296007	0.511643008246435	16.26	12	22.03	0.0279905118487292	0.0292648332190532	0.0305391545893772	0.0276751079510615	0.0289350699581393	0.0301950319652171	0.0282485781182147	0.0295996782753615	0.0308395078075907	0.0248133922887547	17.967568835239	0.00705826080148279	1.40039920275673	0.188662151096795	0.192146422752832	0.1854835635754	0.175820585992009	0.179267217385316	0.172676336464016	0.200331004731451	0.203842122080936	0.197122834487821	0.000369547034886543	0.000366883853209524	0.000375216595990587
110	0.454198798779319	0.17	0.0248151198809205	0.0236495449514108	0.0259806948104301	0.192586227696496	0.491418644167725	0.469989527933424	0.512847760402026	15.78	11.71	21.42	0.0288743404614315	0.0301908625564183	0.0315073846514052	0.0285741882727335	0.0298770249646267	0.0311798616565198	0.0291402102884728	0.0305259453600765	0.0318197972653778	0.0248151198809205	17.56288517344	0.00406276783288874	1.38612252393814	0.188662151096795	0.192146422752832	0.1854835635754	0.175820585992009	0.179267217385316	0.172676336464016	0.200331004731451	0.203842122080936	0.197122834487821	0.000369547034886543	0.000366883853209524	0.000375216595990587
110	0.454198798779319	0.17	0.0248151805640297	0.0236511304637721	0.0259792306642872	0.191375428306729	0.488256573935224	0.466882089579909	0.50963105829054	16.2	11.94	21.77	0.0279571831608807	0.0292371002693494	0.0305170173778181	0.0276448378761656	0.0289104554011836	0.0301760729262015	0.0282750618544928	0.0295146378257254	0.0308071060023156	0.0248151805640297	17.8350050944207	0.00254352323690442	1.39242066585236	0.188662151096795	0.192146422752832	0.1854835635754	0.175820585992009	0.179267217385316	0.172676336464016	0.200331004731451	0.203842122080936	0.197122834487821	0.000369547034886543	0.000366883853209524	0.000375216595990587
110	0.454198798779319	0.17	0.0248212626514895	0.0236419003238171	0.0260006249791618	0.188647045730005	0.49071342059204	0.469040122198395	0.512386718985686	16.03	11.79	21.59	0.0283769605362713	0.0296881966205634	0.0309994327048555	0.0280687049830775	0.029365697265465	0.0306626895478526	0.0286745021621619	0.0299839393064447	0.0312762970355056	0.0248212626514895	17.6470490908584	-0.0031814145219958	1.38273880571886	0.188662151096795	0.192146422752832	0.1854835635754	0.175820585992009	0.179267217385316	0.172676336464016	0.200331004731451	0.203842122080936	0.197122834487821	0.000369547034886543	0.000366883853209524	0.000375216595990587
110	0.454198798779319	0.17	0.0248215551327734	0.0236546980539276	0.0259884122116193	0.187298936433634	0.485970499094921	0.464411686742261	0.507529311447581	15.83	11.77	21.6	0.0284454909649201	0.0297659809945613	0.0310864710242025	0.0281471586396764	0.0294537995548309	0.0307604404699854	0.0287525119151593	0.0300899740372094	0.0313797110472352	0.0248215551327734	17.646005754438	0.0022503197098654	1.38604624662999	0.188662151096795	0.192146422752832	0.1854835635754	0.175820585992009	0.179267217385316	0.172676336464016	0.200331004731451	0.203842122080936	0.197122834487821	0.000369547034886543	0.000366883853209524	0.000375216595990587
110	0.454198798779319	0.17	0.0248223785987605	0.0236468298899689	0.0259979273075522	0.18253466998713	0.481441917773606	0.459743750292533	0.503140085254679	15.93	11.75	21.62	0.0279842898705512	0.0293050425900035	0.0306257953094559	0.0276854624970849	0.0289921116938831	0.0302987608906812	0.0282490262432051	0.0296200221564546	0.0309344318087218	0.0248223785987605	17.6455421753739	0.00186629781667528	1.38600279240509	0.188662151096795	0.192146422752832	0.1854835635754	0.175820585992009	0.179267217385316	0.172676336464016	0.200331004731451	0.203842122080936	0.197122834487821	0.000369547034886543	0.000366883853209524	0.000375216595990587
110	0.454198798779319	0.17	0.0248232371369833	0.0236606989549442	0.0259857753190224	0.195047265042559	0.496899513946757	0.475401368467707	0.518397659425806	16.05	11.87	21.81	0.0287325016304183	0.0300318153072357	0.031331128984053	0.0284194988144095	0.0297046581775874	0.0309898175407653	0.0289625791175595	0.0303466766129941	0.0316103620718994	0.0248232371369833	17.8254169183125	-0.00309473532690484	1.38633676171687	0.188662151096795	0.192146422752832	0.1854835635754	0.175820585992009	0.179267217385316	0.172676336464016	0.200331004731451	0.203842122080936	0.197122834487821	0.000369547034886543	0.000366883853209524	0.000375216595990587
110	0.454198798779319	0.17	0.0248278805683276	0.0236498249371945	0.0260059361994608	0.181876785930951	0.471252829804271	0.449966937454178	0.492538722154363	16.04	11.82	21.64	0.0272169222279704	0.0285044312167934	0.0297919402056164	0.0269210834338433	0.028194597632826	0.0294681118318087	0.0274456056110052	0.0287998045845384	0.0301052206809955	0.0248278805683276	17.6355675838748	-0.00547085545376598	1.37988582865053	0.188662151096795	0.192146422752832	0.1854835635754	0.175820585992009	0.179267217385316	0.172676336464016	0.200331004731451	0.203842122080936	0.197122834487821	0.000369547034886543	0.000366883853209524	0.000375216595990587
110	0.454198798779319	0.17	0.0248284553193742	0.0236762022562847	0.0259807083824637	0.196834574926615	0.498309768387451	0.476872552700549	0.519746984074353	16.02	11.73	21.87	0.0288742417488849	0.0301722475675491	0.0314702533862134	0.0285612926587242	0.029845230238177	0.0311291678176298	0.0291190260188517	0.0304401812054233	0.0317193241183959	0.0248284553193742	17.7949995416959	-0.0101241881042162	1.37766607219381	0.188662151096795	0.192146422752832	0.1854835635754	0.175820585992009	0.179267217385316	0.172676336464016	0.200331004731451	0.203842122080936	0.197122834487821	0.000369547034886543	0.000366883853209524	0.000375216595990587
110	0.454198798779319	0.17	0.0248294538585673	0.0236720143813625	0.025986893335772	0.195856331488834	0.492633612505269	0.471374789115285	0.513892435895254	15.96	11.63	21.45	0.0286451240224369	0.0299370082017332	0.0312288923810296	0.0283378086563086	0.0296158330296832	0.0308938574030578	0.0289091163771776	0.0302599014797907	0.0315573688439	0.0248294538585673	17.5856419599363	-1.84345096170398e-05	1.38204888159606	0.188662151096795	0.192146422752832	0.1854835635754	0.175820585992009	0.179267217385316	0.172676336464016	0.200331004731451	0.203842122080936	0.197122834487821	0.000369547034886543	0.000366883853209524	0.000375216595990587
110	0.454198798779319	0.17	0.0248317123512586	0.0236733853175188	0.0259900393849985	0.192591883101094	0.496001646207914	0.47437307396432	0.517630218451508	16.18	11.85	21.62	0.0284521236087985	0.0297493701110375	0.0310466166132764	0.0281356377168044	0.0294184543570744	0.0307012709973445	0.0287304226256098	0.0300481523320838	0.0313232125329762	0.0248317123512586	17.7371352338381	-0.000629936064826237	1.38729889244683	0.188662151096795	0.192146422752832	0.1854835635754	0.175820585992009	0.179267217385316	0.172676336464016	0.200331004731451	0.203842122080936	0.197122834487821	0.000369547034886543	0.000366883853209524	0.000375216595990587
110	0.454198798779319	0.17	0.024831730413616	0.0236575410008175	0.0260059198264145	0.193822037861353	0.498682276367467	0.477022449324126	0.520342103410808	15.93	11.88	21.5	0.0290352209109568	0.0303536030206198	0.0316719851302827	0.0287251465927184	0.0300294493731734	0.0313337521536284	0.0293131187514462	0.0307039376538164	0.0320303247711381	0.024831730413616	17.7022750515518	0.0015244953072996	1.38803598510318	0.188662151096795	0.192146422752832	0.1854835635754	0.175820585992009	0.179267217385316	0.172676336464016	0.200331004731451	0.203842122080936	0.197122834487821	0.000369547034886543	0.000366883853209524	0.000375216595990587
110	0.454198798779319	0.17	0.0248322355945228	0.0236617060808427	0.0260027651082029	0.18796974651171	0.487396234947323	0.465821698909696	0.50897077098495	16.04	11.74	21.7	0.0281795387969922	0.0294846743815354	0.0307898099660786	0.0278733460096723	0.0291643002726069	0.0304552545355415	0.0284661023784706	0.0297693830552253	0.0311102306509086	0.0248322355945228	17.6919629823892	-0.00656265602749344	1.37889978405656	0.188662151096795	0.192146422752832	0.1854835635754	0.175820585992009	0.179267217385316	0.172676336464016	0.200331004731451	0.203842122080936	0.197122834487821	0.000369547034886543	0.000366883853209524	0.000375216595990587
110	0.454198798779319	0.17	0.0248327742757913	0.0236773644757015	0.025988184075881	0.192993949276116	0.495301671296205	0.473731504165024	0.516871838427385	16.17	12.08	21.65	0.0284289646996131	0.0297234057797307	0.0310178468598483	0.028113195574232	0.0293932589050349	0.0306733222358378	0.0287280355693494	0.0300365569826607	0.0313693680488541	0.0248327742757913	17.8491007797305	0.00455948026970799	1.39614128275905	0.188662151096795	0.192146422752832	0.1854835635754	0.175820585992009	0.179267217385316	0.172676336464016	0.200331004731451	0.203842122080936	0.197122834487821	0.000369547034886543	0.000366883853209524	0.000375216595990587
110	0.454198798779319	0.17	0.0248344269487324	0.0236779013741286	0.0259909525233362	0.194806350611787	0.499622440420351	0.477989890260312	0.52125499058039	16.04	11.89	21.64	0.0289103483998922	0.0302187538173463	0.0315271592348003	0.0285960547736415	0.0298902360981317	0.031184417422622	0.0291839974022231	0.0305386149223195	0.0318457441914942	0.0248344269487324	17.7464149758687	-0.00587140567949058	1.3816192583102	0.188662151096795	0.192146422752832	0.1854835635754	0.175820585992009	0.179267217385316	0.172676336464016	0.200331004731451	0.203842122080936	0.197122834487821	0.000369547034886543	0.000366883853209524	0.000375216595990587
110	0.454198798779319	0.17	0.0248358210352936	0.0236766326876479	0.0259950093829392	0.188618987695662	0.490344192994184	0.468685217017591	0.512003168970776	16	11.82	21.69	0.0284215270372204	0.0297349483890488	0.0310483697408772	0.0281147879894621	0.0294140342544193	0.0307132805193765	0.0286916899892946	0.0300597577568997	0.0313227196191837	0.0248358210352936	17.7496082498108	0.00711029386003209	1.39449828585882	0.188662151096795	0.192146422752832	0.1854835635754	0.175820585992009	0.179267217385316	0.172676336464016	0.200331004731451	0.203842122080936	0.197122834487821	0.000369547034886543	0.000366883853209524	0.000375216595990587
110	0.454198798779319	0.17	0.024837154062727	0.0236616793765683	0.0260126287488857	0.18916992785502	0.491233097255134	0.469573834864122	0.512892359646147	16.01	11.87	21.66	0.0284454236066233	0.0297574790236327	0.0310695344406421	0.028137519041132	0.029435372249074	0.0307332254570159	0.0287355433376158	0.0300595484013592	0.0313747882484194	0.024837154062727	17.7219386982598	-0.00931371274821368	1.3785709387224	0.188662151096795	0.192146422752832	0.1854835635754	0.175820585992009	0.179267217385316	0.172676336464016	0.200331004731451	0.203842122080936	0.197122834487821	0.000369547034886543	0.000366883853209524	0.000375216595990587
110	0.454198798779319	0.17	0.0248371817351393	0.0236566322640354	0.0260177312062432	0.184354829793947	0.485229795455924	0.463493376154016	0.506966214757831	16.01	11.88	21.58	0.0280784249706461	0.0293952170757749	0.0307120091809038	0.0277745334367944	0.0290770739600411	0.0303796144832878	0.0283252865787348	0.0297141708212355	0.0310532526425614	0.0248371817351393	17.6813938609511	0.00393055380261355	1.38958855619876	0.188662151096795	0.192146422752832	0.1854835635754	0.175820585992009	0.179267217385316	0.172676336464016	0.200331004731451	0.203842122080936	0.197122834487821	0.000369547034886543	0.000366883853209524	0.000375216595990587
110	0.454198798779319	0.17	0.0248371961817254	0.0236775174914104	0.0259968748720404	0.192155150570608	0.491759808572952	0.470286045149272	0.513233571996633	15.83	11.78	21.37	0.0288152907644745	0.0301310277361393	0.031446764707804	0.0285133860244254	0.0298153377030091	0.0311172893815928	0.0291058933085333	0.0304868732903099	0.031831056521451	0.0248371961817254	17.5565750002116	-0.00353102112108189	1.37825639744158	0.188662151096795	0.192146422752832	0.1854835635754	0.175820585992009	0.179267217385316	0.172676336464016	0.200331004731451	0.203842122080936	0.197122834487821	0.000369547034886543	0.000366883853209524	0.000375216595990587
110	0.454198798779319	0.17	0.0248457527156225	0.0236853154054115	0.0260061900258334	0.190106063772303	0.4905890436119	0.469023962224209	0.512154124999591	16.15	11.95	21.87	0.028180523448785	0.0294762254398706	0.0307719274309563	0.0278685358849817	0.0291498931138648	0.030431250342748	0.0284713618569424	0.0297415527740525	0.0310984825915864	0.0248457527156225	17.8584498157696	0.0107387434255679	1.40237924421488	0.188662151096795	0.192146422752832	0.1854835635754	0.175820585992009	0.179267217385316	0.172676336464016	0.200331004731451	0.203842122080936	0.197122834487821	0.000369547034886543	0.000366883853209524	0.000375216595990587
110	0.454198798779319	0.17	0.0248509214743149	0.0236880401398206	0.0260138028088092	0.19009925861362	0.489939747613593	0.468402731712217	0.511476763514969	16.03	11.79	21.59	0.0283493327684216	0.0296528265127792	0.0309563202571368	0.0280417079342474	0.0293310571817933	0.0306204064293393	0.0286612248215162	0.0299575307105398	0.031298988896666	0.0248509214743149	17.6888595932319	0.00386389062391737	1.3899884024212	0.188662151096795	0.192146422752832	0.1854835635754	0.175820585992009	0.179267217385316	0.172676336464016	0.200331004731451	0.203842122080936	0.197122834487821	0.000369547034886543	0.000366883853209524	0.000375216595990587
110	0.454198798779319	0.17	0.0248512803345131	0.0236932739309454	0.0260092867380808	0.198899763659138	0.504144399733599	0.482596824215103	0.525691975252094	16.07	11.91	21.8	0.0291281003584902	0.0304286475454835	0.0317291947324769	0.0288096036436315	0.0300959301982638	0.0313822567528961	0.0294124433587126	0.0307078173668615	0.0320682738298368	0.0248512803345131	17.7957315023919	0.00713728224870035	1.39528134373914	0.188662151096795	0.192146422752832	0.1854835635754	0.175820585992009	0.179267217385316	0.172676336464016	0.200331004731451	0.203842122080936	0.197122834487821	0.000369547034886543	0.000366883853209524	0.000375216595990587
110	0.454198798779319	0.17	0.0248516638355683	0.0236646796964379	0.0260386479746986	0.18802202186575	0.492409332124567	0.470616623657972	0.514202040591162	16.05	11.86	21.72	0.0284369298482338	0.0297537505696327	0.0310705712910315	0.028126954038661	0.0294294207995108	0.0307318875603606	0.0287304176452298	0.0300728184269075	0.0314416657597551	0.0248516638355683	17.7213863674402	-0.00781781179177843	1.37941096639092	0.188662151096795	0.192146422752832	0.1854835635754	0.175820585992009	0.179267217385316	0.172676336464016	0.200331004731451	0.203842122080936	0.197122834487821	0.000369547034886543	0.000366883853209524	0.000375216595990587
110	0.454198798779319	0.17	0.0248520350492817	0.0236780740471575	0.026025996051406	0.18881292432985	0.488425352280935	0.466864793198267	0.509985911363604	16.01	11.82	21.73	0.0282810143805252	0.0295870766288519	0.0308931388771786	0.0279748802663655	0.029266804754142	0.0305587292419185	0.0285713187846116	0.0298623676280917	0.0311708582197751	0.0248520350492817	17.683733768381	-0.00139483782255132	1.38423070472225	0.188662151096795	0.192146422752832	0.1854835635754	0.175820585992009	0.179267217385316	0.172676336464016	0.200331004731451	0.203842122080936	0.197122834487821	0.000369547034886543	0.000366883853209524	0.000375216595990587
110	0.454198798779319	0.17	0.0248545449320502	0.0236872519546378	0.0260218379094626	0.19300150366106	0.495227447390601	0.473661035705904	0.516793859075299	15.98	11.89	21.48	0.0287590660641391	0.0300685042734321	0.0313779424827251	0.0284497701357694	0.0297451256935019	0.0310404812512345	0.0290248511651971	0.030406655962748	0.0317415022027036	0.0248545449320502	17.7028206229014	0.00173154745394254	1.38795618006626	0.188662151096795	0.192146422752832	0.1854835635754	0.175820585992009	0.179267217385316	0.172676336464016	0.200331004731451	0.203842122080936	0.197122834487821	0.000369547034886543	0.000366883853209524	0.000375216595990587
110	0.454198798779319	0.17	0.02485623013463	0.0236896831719144	0.0260227770973455	0.191754037617603	0.486467689737144	0.465197533418462	0.507737846055827	15.81	11.7	21.73	0.0285256278545252	0.0298299008137898	0.0311341737730545	0.0282274359194044	0.0295180746940112	0.030808713468618	0.028795330487996	0.0300824250903354	0.0314335503381587	0.02485623013463	17.5972795746254	0.00441461893668458	1.38660598756567	0.188662151096795	0.192146422752832	0.1854835635754	0.175820585992009	0.179267217385316	0.172676336464016	0.200331004731451	0.203842122080936	0.197122834487821	0.000369547034886543	0.000366883853209524	0.000375216595990587
110	0.454198798779319	0.17	0.0248574672458985	0.0237032944201875	0.0260116400716095	0.192647699877854	0.492522228727948	0.471049233216944	0.513995224238952	16.03	11.81	21.87	0.028513649863954	0.029813457680962	0.03111326549797	0.0282043672354709	0.0294900762618966	0.0307757852883224	0.0287887811264519	0.0300591729636539	0.0313972889489962	0.0248574672458985	17.7995851202148	-0.00936181725224186	1.37877921467431	0.188662151096795	0.192146422752832	0.1854835635754	0.175820585992009	0.179267217385316	0.172676336464016	0.200331004731451	0.203842122080936	0.197122834487821	0.000369547034886543	0.000366883853209524	0.000375216595990587
110	0.454198798779319	0.17	0.0248599736923673	0.0236713754580575	0.026048571926677	0.182632011029627	0.481911333808068	0.460199091844719	0.503623575771417	15.93	11.66	21.79	0.0280180595866174	0.0293399546095947	0.0306618496325719	0.02771905576165	0.029026843752452	0.030334631743254	0.0282879058574199	0.0296036116856284	0.0309063899386951	0.0248599736923673	17.6439873433144	0.00318111215122825	1.38706020422485	0.188662151096795	0.192146422752832	0.1854835635754	0.175820585992009	0.179267217385316	0.172676336464016	0.200331004731451	0.203842122080936	0.197122834487821	0.000369547034886543	0.000366883853209524	0.000375216595990587
110	0.454198798779319	0.17	0.0248606542745582	0.0237096866212417	0.0260116219278747	0.193624833857598	0.482751675739139	0.461770539637157	0.503732811841122	16.12	11.78	21.96	0.0277845450773322	0.0290469714812714	0.0303093978852105	0.0274781383589941	0.0287266427811085	0.029975147203223	0.0280013842740489	0.0292984913125359	0.030584462626959	0.0248606542745582	17.7646478948367	-0.00956719107505045	1.3781985387416	0.188662151096795	0.192146422752832	0.1854835635754	0.175820585992009	0.179267217385316	0.172676336464016	0.200331004731451	0.203842122080936	0.197122834487821	0.000369547034886543	0.000366883853209524	0.000375216595990587
110	0.454198798779319	0.17	0.0248632611385092	0.0237077175410712	0.0260188047359471	0.193227142554393	0.491608422363112	0.470215108827439	0.513001735898785	15.98	11.76	21.68	0.0285410356230368	0.0298395632803872	0.0311380909377375	0.0282338175119922	0.0295183677082826	0.030802917904573	0.0287441719656453	0.0301517285837359	0.031412166342118	0.0248632611385092	17.7070418048478	-0.00487374313774119	1.38039719880096	0.188662151096795	0.192146422752832	0.1854835635754	0.175820585992009	0.179267217385316	0.172676336464016	0.200331004731451	0.203842122080936	0.197122834487821	0.000369547034886543	0.000366883853209524	0.000375216595990587
110	0.454198798779319	0.17	0.0248658010895755	0.0237096079554829	0.026021994223668	0.195583069699468	0.493880317769228	0.472549187942801	0.515211447595654	15.98	11.76	21.41	0.0286778260352456	0.0299723588498307	0.0312668916644158	0.0283689874412595	0.029649579112125	0.0309301707829904	0.0289773466017829	0.030277211267675	0.0315939405776593	0.0248658010895755	17.5896906948846	-0.00362521685914222	1.3796720407484	0.188662151096795	0.192146422752832	0.1854835635754	0.175820585992009	0.179267217385316	0.172676336464016	0.200331004731451	0.203842122080936	0.197122834487821	0.000369547034886543	0.000366883853209524	0.000375216595990587
110	0.454198798779319	0.17	0.0248755719220822	0.0237130612989836	0.0260380825451808	0.194451372352842	0.494729574164253	0.473284605536523	0.516174542791982	15.98	11.67	21.51	0.0287331977427582	0.0300351258362555	0.0313370539297528	0.0284240886362731	0.0297120107067273	0.0309999327771814	0.0289948406047047	0.0303388599761524	0.031658105790501	0.0248755719220822	17.6065974514356	-0.00575286998508968	1.37761937864308	0.188662151096795	0.192146422752832	0.1854835635754	0.175820585992009	0.179267217385316	0.172676336464016	0.200331004731451	0.203842122080936	0.197122834487821	0.000369547034886543	0.000366883853209524	0.000375216595990587
110	0.454198798779319	0.17	0.0248766824837427	0.023688575851373	0.0260647891161124	0.18392357581427	0.48898629898605	0.467050140586919	0.51092245738518	16.1	11.86	21.66	0.0281391469397921	0.0294607711742095	0.0307823954086268	0.0278299409859956	0.029137042602409	0.0304441442188223	0.0284358028193827	0.0297264862145765	0.0311114800595727	0.0248766824837427	17.7489830762759	-0.000670957444018537	1.38780354163771	0.188662151096795	0.192146422752832	0.1854835635754	0.175820585992009	0.179267217385316	0.172676336464016	0.200331004731451	0.203842122080936	0.197122834487821	0.000369547034886543	0.000366883853209524	0.000375216595990587
110	0.454198798779319	0.17	0.0248784041509827	0.0237112565252681	0.0260455517766972	0.194540089540356	0.506489369570554	0.484540866215132	0.528437872925976	16.05	11.85	21.79	0.0292852866617151	0.0306118377482726	0.03193838883483	0.0289662743082807	0.0302783749238913	0.0315904755395019	0.0295928412003374	0.0307493905811613	0.0322443094434993	0.0248784041509827	17.7782341739824	0.00318401628407118	1.39113194299793	0.188662151096795	0.192146422752832	0.1854835635754	0.175820585992009	0.179267217385316	0.172676336464016	0.200331004731451	0.203842122080936	0.197122834487821	0.000369547034886543	0.000366883853209524	0.000375216595990587
110	0.454198798779319	0.17	0.0248809521222283	0.023699226749052	0.0260626774954046	0.18582802565744	0.489708009785328	0.46787785357248	0.511538165998177	15.78	11.71	21.37	0.0287489096226839	0.0300902707989402	0.0314316319751965	0.028450193445402	0.0297776171788758	0.0311050409123496	0.0290584719240865	0.030444147081181	0.0317048241999935	0.0248809521222283	17.500011210119	-0.0034094835825994	1.37743345178943	0.188662151096795	0.192146422752832	0.1854835635754	0.175820585992009	0.179267217385316	0.172676336464016	0.200331004731451	0.203842122080936	0.197122834487821	0.000369547034886543	0.000366883853209524	0.000375216595990587
110	0.454198798779319	0.17	0.0248824201776068	0.0237026368065988	0.0260622035486147	0.18567350540824	0.478771650734423	0.45741810945629	0.500125192012555	16.02	11.81	21.55	0.0276891484725909	0.0289817544334012	0.0302743603942116	0.0273888278359305	0.0286674139995815	0.0299460001632325	0.0279979891638773	0.0292801773125461	0.0305741369063703	0.0248824201776068	17.6292280150188	-0.0110091431903199	1.37381231847929	0.188662151096795	0.192146422752832	0.1854835635754	0.175820585992009	0.179267217385316	0.172676336464016	0.200331004731451	0.203842122080936	0.197122834487821	0.000369547034886543	0.000366883853209524	0.000375216595990587
110	0.454198798779319	0.17	0.0248841754165457	0.0237083332169372	0.0260600176161542	0.183514759602567	0.481357227697639	0.459733859933287	0.502980595461991	15.99	11.8	21.81	0.0278901493244918	0.0292019494949941	0.0305137496654964	0.0275894919398132	0.0288871508304	0.0301848097209868	0.0281268298022015	0.0295041334461214	0.0308038442841006	0.0248841754165457	17.7001500343783	-0.00321201455387572	1.38289863239757	0.188662151096795	0.192146422752832	0.1854835635754	0.175820585992009	0.179267217385316	0.172676336464016	0.200331004731451	0.203842122080936	0.197122834487821	0.000369547034886543	0.000366883853209524	0.000375216595990587
110	0.454198798779319	0.17	0.0248869720218206	0.0237101664013086	0.0260637776423325	0.188769442586833	0.487358602568629	0.46584207877086	0.508875126366398	16.04	11.86	21.65	0.0281796279063009	0.0294812012550589	0.030782774603817	0.0278733995877678	0.0291608287249926	0.0304482578622173	0.0284643471160567	0.0298095849523937	0.0310470705585793	0.0248869720218206	17.701268300716	-0.00113278339200468	1.38514385316132	0.188662151096795	0.192146422752832	0.1854835635754	0.175820585992009	0.179267217385316	0.172676336464016	0.200331004731451	0.203842122080936	0.197122834487821	0.000369547034886543	0.000366883853209524	0.000375216595990587
110	0.454198798779319	0.17	0.0248870505095271	0.0237261927612706	0.0260479082577835	0.194854992078313	0.496875016833807	0.475364759177327	0.518385274490288	15.95	11.74	21.59	0.0289057033856145	0.030213686603896	0.0315216698221775	0.0285961427051917	0.0298901183011839	0.0311840938971761	0.0292110107028988	0.0305478116099818	0.031834534685871	0.0248870505095271	17.6954078038853	0.00560234824067074	1.39196064889494	0.188662151096795	0.192146422752832	0.1854835635754	0.175820585992009	0.179267217385316	0.172676336464016	0.200331004731451	0.203842122080936	0.197122834487821	0.000369547034886543	0.000366883853209524	0.000375216595990587
110	0.454198798779319	0.17	0.0248872675061015	0.0237107790914545	0.0260637559207485	0.190198935892719	0.495556482617791	0.473779612558815	0.517333352676766	16.15	12.02	21.88	0.0284566790102586	0.0297646656451614	0.0310726522800643	0.0281413467613831	0.0294348394222374	0.0307283320830917	0.0287519771710945	0.0300861007169114	0.0313925185846697	0.0248872675061015	17.8474045717653	0.0148606074547719	1.40665945057556	0.188662151096795	0.192146422752832	0.1854835635754	0.175820585992009	0.179267217385316	0.172676336464016	0.200331004731451	0.203842122080936	0.197122834487821	0.000369547034886543	0.000366883853209524	0.000375216595990587
110	0.454198798779319	0.17	0.0248875479952043	0.0237299424550096	0.0260451535353989	0.192274996782997	0.489491300241121	0.468124843773442	0.5108577567088	15.83	11.82	21.62	0.0286729508350353	0.0299816601760699	0.0312903695171045	0.0283722337630336	0.0296672175812435	0.0309622013994535	0.0289779020791914	0.0302718534234495	0.0315993023185797	0.0248875479952043	17.6068176867242	-0.0109712145906527	1.37196663662592	0.188662151096795	0.192146422752832	0.1854835635754	0.175820585992009	0.179267217385316	0.172676336464016	0.200331004731451	0.203842122080936	0.197122834487821	0.000369547034886543	0.000366883853209524	0.000375216595990587
110	0.454198798779319	0.17	0.0248878778388243	0.0237346311192337	0.0260411245584149	0.195472590353361	0.495827367181764	0.47440462061167	0.517250113751858	15.97	11.9	21.66	0.0288083763169907	0.0301092796347937	0.0314101829525967	0.0284986763562363	0.0297855945156244	0.0310725126750125	0.0291201281864538	0.0304415032966482	0.0317216900400445	0.0248878778388243	17.7684095738551	-0.00560824723665028	1.38246419940411	0.188662151096795	0.192146422752832	0.1854835635754	0.175820585992009	0.179267217385316	0.172676336464016	0.200331004731451	0.203842122080936	0.197122834487821	0.000369547034886543	0.000366883853209524	0.000375216595990587
110	0.454198798779319	0.17	0.0248930860236542	0.023724345958346	0.0260618260889624	0.190284920256585	0.486873307992559	0.465483983897434	0.508262632087683	16.05	11.77	21.61	0.0281395125853539	0.0294325434422428	0.0307255742991317	0.0278331629297195	0.029112116799435	0.0303910706691504	0.0283814746454948	0.0297320766099751	0.0310670964152956	0.0248930860236542	17.706501372877	-0.00212836865828821	1.38377783620733	0.188662151096795	0.192146422752832	0.1854835635754	0.175820585992009	0.179267217385316	0.172676336464016	0.200331004731451	0.203842122080936	0.197122834487821	0.000369547034886543	0.000366883853209524	0.000375216595990587
110	0.454198798779319	0.17	0.0248938373310561	0.0237342925858607	0.0260533820762515	0.190324673478321	0.492007183371429	0.470395105818584	0.513619260924274	16.08	11.83	21.61	0.0283741313065002	0.0296777671621997	0.0309814030178993	0.0280633511819691	0.0293527083938857	0.0306420656058022	0.028653658149099	0.0299852330945867	0.0313191336847448	0.0248938373310561	17.7766980907925	-0.00671649960887475	1.38193687287639	0.188662151096795	0.192146422752832	0.1854835635754	0.175820585992009	0.179267217385316	0.172676336464016	0.200331004731451	0.203842122080936	0.197122834487821	0.000369547034886543	0.000366883853209524	0.000375216595990587
110	0.454198798779319	0.17	0.0248943856983366	0.0237127646155194	0.0260760067811538	0.192250834336354	0.498205601881855	0.476457071441034	0.519954132322677	15.97	11.76	21.5	0.0289420611994121	0.0302631609096374	0.0315842606198627	0.0286311987205241	0.0299381086904973	0.0312450186604705	0.0292604401324386	0.0305850928002808	0.0318973348200929	0.0248943856983366	17.6242001309599	0.00509159868565325	1.38892799843401	0.188662151096795	0.192146422752832	0.1854835635754	0.175820585992009	0.179267217385316	0.172676336464016	0.200331004731451	0.203842122080936	0.197122834487821	0.000369547034886543	0.000366883853209524	0.000375216595990587
110	0.454198798779319	0.17	0.0248990009599264	0.0237436561588586	0.0260543457609942	0.19480113399271	0.4963605722924	0.474868896453779	0.517852248131021	16.15	11.86	21.96	0.0285274150141351	0.0298185123266273	0.0311096096391194	0.0282114582461148	0.0294882559477291	0.0307650536493434	0.0287719024113564	0.030101840286933	0.0313947199227489	0.0248990009599264	17.8777147830328	-0.0024016410203728	1.38821108491181	0.188662151096795	0.192146422752832	0.1854835635754	0.175820585992009	0.179267217385316	0.172676336464016	0.200331004731451	0.203842122080936	0.197122834487821	0.000369547034886543	0.000366883853209524	0.000375216595990587
110	0.454198798779319	0.17	0.0248992712646396	0.0237263863920811	0.0260721561371981	0.188105603452631	0.487139719812054	0.465586129903846	0.508693309720262	15.86	11.76	21.6	0.0284753318016054	0.0297935532535174	0.0311117747054294	0.0281753997934514	0.0294797363568564	0.0307840729202615	0.0287493261903374	0.0300709350738227	0.031445769541091	0.0248992712646396	17.6040839972739	-0.00142161652989203	1.38206588332062	0.188662151096795	0.192146422752832	0.1854835635754	0.175820585992009	0.179267217385316	0.172676336464016	0.200331004731451	0.203842122080936	0.197122834487821	0.000369547034886543	0.000366883853209524	0.000375216595990587
110	0.454198798779319	0.17	0.0249057105520449	0.0237452037674923	0.0260662173365975	0.192257330965433	0.485903724883456	0.464692660885629	0.507114788881284	15.86	11.73	21.69	0.0284120119004275	0.0297088884243185	0.0310057649482095	0.0281124817575069	0.029395686120063	0.0306788904826191	0.0287044160435869	0.029968451082473	0.0312981078871085	0.0249057105520449	17.6205951905848	0.00247482559204061	1.38583803033205	0.188662151096795	0.192146422752832	0.1854835635754	0.175820585992009	0.179267217385316	0.172676336464016	0.200331004731451	0.203842122080936	0.197122834487821	0.000369547034886543	0.000366883853209524	0.000375216595990587
110	0.454198798779319	0.17	0.0249111243010536	0.0237544647891129	0.0260677838129943	0.194601953528133	0.491207698296544	0.469925620789765	0.512489775803323	15.86	11.67	21.45	0.0287292777847509	0.0300303745742839	0.0313314713638169	0.0284263208623606	0.0297136972833538	0.031001073704347	0.0290420883576505	0.0302931646579687	0.0316025640623593	0.0249111243010536	17.578267599597	-0.00344493349683079	1.37880951592263	0.188662151096795	0.192146422752832	0.1854835635754	0.175820585992009	0.179267217385316	0.172676336464016	0.200331004731451	0.203842122080936	0.197122834487821	0.000369547034886543	0.000366883853209524	0.000375216595990587
110	0.454198798779319	0.17	0.02491991850797	0.0237492297738435	0.0260906072420965	0.188702807462685	0.489272397945034	0.467666680627367	0.510878115262702	15.97	11.8	21.6	0.0284046555396118	0.0297169212697068	0.0310291869998018	0.0280994608854782	0.0293976269379669	0.0306957929904555	0.0287047840325089	0.0299877685556983	0.0313982733780129	0.02491991850797	17.6981202685165	0.0080144294554298	1.39432336031667	0.188662151096795	0.192146422752832	0.1854835635754	0.175820585992009	0.179267217385316	0.172676336464016	0.200331004731451	0.203842122080936	0.197122834487821	0.000369547034886543	0.000366883853209524	0.000375216595990587
110	0.454198798779319	0.17	0.0249220708145101	0.0237459984437946	0.0260981431852256	0.189649156610936	0.490365462047117	0.468778171930939	0.511952752163294	15.91	11.84	21.77	0.0285677701405699	0.0298833193255	0.0311988685104301	0.0282637341241931	0.0295652824147039	0.0308668307052146	0.0288277220345102	0.0302076854792705	0.0314877897955801	0.0249220708145101	17.7021475896396	0.000430820991191455	1.38673949576114	0.188662151096795	0.192146422752832	0.1854835635754	0.175820585992009	0.179267217385316	0.172676336464016	0.200331004731451	0.203842122080936	0.197122834487821	0.000369547034886543	0.000366883853209524	0.000375216595990587
110	0.454198798779319	0.17	0.0249237847414287	0.0237468384174089	0.0261007310654485	0.192199053053196	0.490397198556216	0.468985964173559	0.511808432938874	15.87	11.82	21.67	0.0286520862666435	0.0299601777266689	0.0312682691866944	0.0283493404918707	0.0296436102999978	0.0309378801081249	0.0289387894927393	0.03022569763986	0.0315921752327626	0.0249237847414287	17.6394728141909	-0.000266408601967089	1.3835272216494	0.188662151096795	0.192146422752832	0.1854835635754	0.175820585992009	0.179267217385316	0.172676336464016	0.200331004731451	0.203842122080936	0.197122834487821	0.000369547034886543	0.000366883853209524	0.000375216595990587
110	0.454198798779319	0.17	0.0249254696327331	0.0237570991333997	0.0260938401320665	0.191377296491648	0.497007733508842	0.475250279603175	0.518765187414509	15.77	11.81	21.55	0.029216028827964	0.0305535691258084	0.0318911094236528	0.0289128928849761	0.0302365553029122	0.0315602177208483	0.0295055986737003	0.0308795260567115	0.0322048212026177	0.0249254696327331	17.6303712635742	-0.00139358690498913	1.383893509601	0.188662151096795	0.192146422752832	0.1854835635754	0.175820585992009	0.179267217385316	0.172676336464016	0.200331004731451	0.203842122080936	0.197122834487821	0.000369547034886543	0.000366883853209524	0.000375216595990587
110	0.454198798779319	0.17	0.0249277979456443	0.0237730827902262	0.0260825131010624	0.193372390053464	0.494426374252467	0.472920450271603	0.515932298233332	16.14	11.87	21.72	0.0284247081525837	0.0297173137321408	0.0310099193116979	0.0281103195079937	0.0293886283526832	0.0306669371973727	0.0286689666369722	0.0300200548295507	0.0312933340711231	0.0249277979456443	17.8448513636175	0.00217603899926067	1.39165943788544	0.188662151096795	0.192146422752832	0.1854835635754	0.175820585992009	0.179267217385316	0.172676336464016	0.200331004731451	0.203842122080936	0.197122834487821	0.000369547034886543	0.000366883853209524	0.000375216595990587
110	0.454198798779319	0.17	0.0249287053841851	0.0237729387212691	0.0260844720471012	0.189023514910137	0.484664666794529	0.463284812498482	0.506044521090577	15.94	11.81	21.65	0.028183847719185	0.0294844872857802	0.0307851268523754	0.0278824035075969	0.0291691319051914	0.0304558603027858	0.0284768826739743	0.0297603449460784	0.0310517211771059	0.0249287053841851	17.7501218210993	0.0090883273655854	1.3970030110313	0.188662151096795	0.192146422752832	0.1854835635754	0.175820585992009	0.179267217385316	0.172676336464016	0.200331004731451	0.203842122080936	0.197122834487821	0.000369547034886543	0.000366883853209524	0.000375216595990587
110	0.454198798779319	0.17	0.0249338310003698	0.0237743232175056	0.026093338783234	0.193677669755469	0.495350298227306	0.473825248437341	0.516875348017272	16.06	11.84	21.75	0.0286192545826724	0.0299193771107044	0.0312194996387364	0.028306942689323	0.0295928774359387	0.0308788121825543	0.02890079401543	0.0302094510975656	0.0315226006307775	0.0249338310003698	17.7793618985978	0.00134805715342737	1.38872437335612	0.188662151096795	0.192146422752832	0.1854835635754	0.175820585992009	0.179267217385316	0.172676336464016	0.200331004731451	0.203842122080936	0.197122834487821	0.000369547034886543	0.000366883853209524	0.000375216595990587
110	0.454198798779319	0.17	0.0249345668576037	0.02377755450478	0.0260915792104273	0.195321203844595	0.498858380654671	0.477294296248838	0.520422465060503	16	11.84	21.64	0.0289431433844034	0.0302507902425716	0.0315584371007398	0.0286307612677509	0.0299242947489453	0.0312178282301398	0.029257303040556	0.0305538607972958	0.0319055699202524	0.0249345668576037	17.7255565988627	-0.00161141745121824	1.3857596727231	0.188662151096795	0.192146422752832	0.1854835635754	0.175820585992009	0.179267217385316	0.172676336464016	0.200331004731451	0.203842122080936	0.197122834487821	0.000369547034886543	0.000366883853209524	0.000375216595990587
110	0.454198798779319	0.17	0.0249352465466525	0.0237726312823609	0.0260978618109442	0.191393415391612	0.495445772432357	0.473757825824523	0.51713371904019	16.05	11.83	21.71	0.028628226600607	0.0299387853210045	0.0312493440414021	0.0283162105480234	0.0296124856257657	0.0309087607035081	0.0288912846419578	0.0302524901679889	0.0315270571159647	0.0249352465466525	17.7686387624982	-0.00328079056303633	1.38395767411009	0.188662151096795	0.192146422752832	0.1854835635754	0.175820585992009	0.179267217385316	0.172676336464016	0.200331004731451	0.203842122080936	0.197122834487821	0.000369547034886543	0.000366883853209524	0.000375216595990587
110	0.454198798779319	0.17	0.0249367415251014	0.0237630836594093	0.0261103993907934	0.185388067259009	0.489015815053702	0.467184767888775	0.510846862218629	16.16	11.78	21.91	0.028049370621727	0.0293600878691164	0.0306708051165058	0.027738215947957	0.029034393268479	0.030330570589001	0.0282723953525787	0.029645373824557	0.0309036419318557	0.0249367415251014	17.8199483880238	0.00488100341916162	1.39379654844234	0.188662151096795	0.192146422752832	0.1854835635754	0.175820585992009	0.179267217385316	0.172676336464016	0.200331004731451	0.203842122080936	0.197122834487821	0.000369547034886543	0.000366883853209524	0.000375216595990587
110	0.454198798779319	0.17	0.0249400145193562	0.0237606338324853	0.0261193952062272	0.188489692360448	0.49097891241316	0.469282734931893	0.512675089894427	16.18	11.98	21.93	0.028137978288542	0.0294388711735122	0.0307397640584824	0.0278247222336213	0.0291111324656858	0.0303975426977504	0.0283781162988648	0.0297299741265018	0.03100619242817	0.0249400145193562	17.8571270731316	-0.00237274904447982	1.38896421815524	0.188662151096795	0.192146422752832	0.1854835635754	0.175820585992009	0.179267217385316	0.172676336464016	0.200331004731451	0.203842122080936	0.197122834487821	0.000369547034886543	0.000366883853209524	0.000375216595990587
110	0.454198798779319	0.17	0.0249402202572934	0.023755952795107	0.0261244877194797	0.183170962485435	0.484643786276222	0.462847771827595	0.506439800724849	15.95	11.87	21.57	0.0281411602036079	0.0294663586203077	0.0307915570370076	0.0278396834465333	0.0291506849886815	0.0304616865308298	0.0284510036827712	0.0297764203968679	0.0311296756332057	0.0249402202572934	17.6774088683479	0.00359160362079993	1.39047930432848	0.188662151096795	0.192146422752832	0.1854835635754	0.175820585992009	0.179267217385316	0.172676336464016	0.200331004731451	0.203842122080936	0.197122834487821	0.000369547034886543	0.000366883853209524	0.000375216595990587
110	0.454198798779319	0.17	0.0249413819800672	0.0237817524802047	0.0261010114799297	0.194215905844961	0.494930963361826	0.473461126710907	0.516400800012745	15.99	11.83	21.75	0.0287222939395302	0.0300247513628149	0.0313272087860997	0.0284126468396218	0.0297010628299791	0.0309894788203365	0.0289739851331507	0.0303289220074159	0.0316469420279413	0.0249413819800672	17.7825339654241	0.00633665289481338	1.39454174257268	0.188662151096795	0.192146422752832	0.1854835635754	0.175820585992009	0.179267217385316	0.172676336464016	0.200331004731451	0.203842122080936	0.197122834487821	0.000369547034886543	0.000366883853209524	0.000375216595990587
110	0.454198798779319	0.17	0.0249464912021659	0.0237791685465467	0.026113813857785	0.196202786566322	0.499413929653699	0.477886187555183	0.520941671752215	16.03	11.77	21.66	0.0289230514679798	0.0302259725586482	0.0315288936493166	0.0286091934539837	0.029897975918015	0.0311867583820464	0.0291833163628836	0.0304891840063015	0.0318077838476725	0.0249464912021659	17.6910348648558	0.00158380966890722	1.38769780228384	0.188662151096795	0.192146422752832	0.1854835635754	0.175820585992009	0.179267217385316	0.172676336464016	0.200331004731451	0.203842122080936	0.197122834487821	0.000369547034886543	0.000366883853209524	0.000375216595990587
110	0.454198798779319	0.17	0.0249467336214406	0.0237759771089414	0.0261174901339397	0.187488302099909	0.484226643416626	0.462758545237468	0.505694741595783	16.11	11.82	21.62	0.0278728879990565	0.0291659551984819	0.0304590223979073	0.0275663762935569	0.0288452239319295	0.0301240715703021	0.0281549796777211	0.0294705421700025	0.0307469341521853	0.0249467336214406	17.6966787020735	-0.00305168538617464	1.38301666795241	0.188662151096795	0.192146422752832	0.1854835635754	0.175820585992009	0.179267217385316	0.172676336464016	0.200331004731451	0.203842122080936	0.197122834487821	0.000369547034886543	0.000366883853209524	0.000375216595990587
110	0.454198798779319	0.17	0.0249499791629746	0.0237742924054425	0.0261256659205067	0.191480219674454	0.495991808722671	0.474286046649045	0.517697570796296	15.85	11.72	21.52	0.0290254148498787	0.0303537667026709	0.0316821185554631	0.0287202391685165	0.0300346246169055	0.0313490100652945	0.0292979011918581	0.0306253985868074	0.032023289823688	0.0249499791629746	17.6670564021697	0.00374758913043953	1.3882226411423	0.188662151096795	0.192146422752832	0.1854835635754	0.175820585992009	0.179267217385316	0.172676336464016	0.200331004731451	0.203842122080936	0.197122834487821	0.000369547034886543	0.000366883853209524	0.000375216595990587
110	0.454198798779319	0.17	0.0249507220881623	0.023781491623955	0.0261199525523696	0.188513472502687	0.484665211043097	0.463249698368291	0.506080723717904	16.06	11.77	21.74	0.0279779405694562	0.0292713293034167	0.0305647180373773	0.027672550298676	0.0289518211838011	0.0302310920689261	0.0282494924868125	0.0295434723727266	0.0309057948642962	0.0249507220881623	17.6930632010495	-0.0033052798478836	1.38310316981447	0.188662151096795	0.192146422752832	0.1854835635754	0.175820585992009	0.179267217385316	0.172676336464016	0.200331004731451	0.203842122080936	0.197122834487821	0.000369547034886543	0.000366883853209524	0.000375216595990587
110	0.454198798779319	0.17	0.0249521248450733	0.0237842650082563	0.0261199846818902	0.190882100303452	0.487969171341764	0.466573158242593	0.509365184440936	15.86	11.78	21.4	0.0285288905484442	0.0298371623705492	0.0311454341926543	0.0282281863555181	0.0295226685484146	0.0308171507413111	0.0288192725466825	0.0301526909898023	0.0314704745108232	0.0249521248450733	17.5817484022456	-0.00599926584711542	1.37710976283106	0.188662151096795	0.192146422752832	0.1854835635754	0.175820585992009	0.179267217385316	0.172676336464016	0.200331004731451	0.203842122080936	0.197122834487821	0.000369547034886543	0.000366883853209524	0.000375216595990587
110	0.454198798779319	0.17	0.0249522967162209	0.0237955684357235	0.0261090249967182	0.195490061399617	0.493857346644268	0.47252090207077	0.515193791217766	16.02	11.78	21.86	0.0286182526192784	0.0299104954769502	0.031202738334622	0.0283083049463157	0.0295865522721161	0.0308647995979165	0.0288713000812091	0.0301854864046912	0.0314559765369975	0.0249522967162209	17.7699629411295	-0.00298356240362143	1.38484810960251	0.188662151096795	0.192146422752832	0.1854835635754	0.175820585992009	0.179267217385316	0.172676336464016	0.200331004731451	0.203842122080936	0.197122834487821	0.000369547034886543	0.000366883853209524	0.000375216595990587
110	0.454198798779319	0.17	0.0249551258107292	0.0237784294718526	0.0261318221496058	0.189756143634111	0.495673271377834	0.473859908756369	0.5174866339993	16.03	11.76	21.61	0.0286730302252884	0.0299929460784821	0.0313128619316758	0.0283616936894403	0.0296672776765523	0.0309728616636643	0.02895696026536	0.0302607467332227	0.0316036997950929	0.0249551258107292	17.6655621801686	0.00323071142833858	1.38925774156614	0.188662151096795	0.192146422752832	0.1854835635754	0.175820585992009	0.179267217385316	0.172676336464016	0.200331004731451	0.203842122080936	0.197122834487821	0.000369547034886543	0.000366883853209524	0.000375216595990587
110	0.454198798779319	0.17	0.0249562337628336	0.0237913071627525	0.0261211603629148	0.189879352908557	0.489013561072249	0.467501894896921	0.510525227247577	15.92	11.68	21.78	0.02848101378381	0.0297915412223936	0.0311020686609772	0.0281776277430312	0.0294741951542807	0.0307707625655303	0.0287572193872111	0.0300535344677703	0.0313563777940527	0.0249562337628336	17.7371249659753	0.000172168382479974	1.3861479834463	0.188662151096795	0.192146422752832	0.1854835635754	0.175820585992009	0.179267217385316	0.172676336464016	0.200331004731451	0.203842122080936	0.197122834487821	0.000369547034886543	0.000366883853209524	0.000375216595990587
110	0.454198798779319	0.17	0.024956589749846	0.0237828091055632	0.0261303703941288	0.189291190734458	0.487063557594295	0.465596622215194	0.508530492973397	16.15	11.93	21.9	0.0279743767433312	0.0292641716197686	0.0305539664962061	0.0276646648148291	0.0289401800216167	0.0302156952284044	0.0282309385140862	0.0295369855032462	0.0308639107080223	0.024956589749846	17.8256677389966	-0.00107075148952798	1.38912487177953	0.188662151096795	0.192146422752832	0.1854835635754	0.175820585992009	0.179267217385316	0.172676336464016	0.200331004731451	0.203842122080936	0.197122834487821	0.000369547034886543	0.000366883853209524	0.000375216595990587
110	0.454198798779319	0.17	0.0249583082870182	0.0237730605318564	0.0261435560421799	0.18927445851454	0.494768240381258	0.472960538403877	0.516575942358639	15.94	11.78	21.53	0.0287826159039306	0.0301097513809846	0.0314368868580386	0.028475076040642	0.0297880311852154	0.0311009863297888	0.0290861821648606	0.0304377196394618	0.0317426281556854	0.0249583082870182	17.6561501600661	-0.00485386382578609	1.38036034484304	0.188662151096795	0.192146422752832	0.1854835635754	0.175820585992009	0.179267217385316	0.172676336464016	0.200331004731451	0.203842122080936	0.197122834487821	0.000369547034886543	0.000366883853209524	0.000375216595990587
110	0.454198798779319	0.17	0.0249605143038788	0.0237977673798412	0.0261232612279165	0.192340607882884	0.491022691112635	0.469593915275159	0.512451466950111	16.01	11.71	21.78	0.0284552311185702	0.0297537163612636	0.031052201603957	0.0281474804666488	0.0294319222570756	0.0307163640475024	0.028696161905697	0.0300061537460001	0.0313087491984273	0.0249605143038788	17.6765983296526	0.00507181115760101	1.38973048992213	0.188662151096795	0.192146422752832	0.1854835635754	0.175820585992009	0.179267217385316	0.172676336464016	0.200331004731451	0.203842122080936	0.197122834487821	0.000369547034886543	0.000366883853209524	0.000375216595990587
110	0.454198798779319	0.17	0.0249607305781972	0.0237807256080704	0.026140735548324	0.186604143211075	0.491510740421271	0.469656258425912	0.513365222416631	16.09	11.82	21.84	0.0283252398289321	0.0296432962430644	0.0309613526571966	0.0280148649395288	0.0293184787005279	0.030622092461527	0.0285701677625812	0.0299469151719928	0.0311987623063173	0.0249607305781972	17.7475482702992	-0.0013297364162063	1.38678705919445	0.188662151096795	0.192146422752832	0.1854835635754	0.175820585992009	0.179267217385316	0.172676336464016	0.200331004731451	0.203842122080936	0.197122834487821	0.000369547034886543	0.000366883853209524	0.000375216595990587
110	0.454198798779319	0.17	0.0249619125479867	0.0238052606256524	0.0261185644703209	0.197233288947831	0.498544570655774	0.477124261831411	0.519964879480137	15.89	11.8	21.58	0.0291252777166901	0.0304328457722154	0.0317404138277407	0.0288167997032194	0.0301105187578813	0.0314042378125431	0.0294697659887566	0.0307358865540735	0.0320374223390177	0.0249619125479867	17.6880866238801	0.0069500298476418	1.39330248626253	0.188662151096795	0.192146422752832	0.1854835635754	0.175820585992009	0.179267217385316	0.172676336464016	0.200331004731451	0.203842122080936	0.197122834487821	0.000369547034886543	0.000366883853209524	0.000375216595990587
110	0.454198798779319	0.17	0.0249629908293327	0.0238059317374486	0.0261200499212167	0.19459264872896	0.497885761598412	0.4763137098052	0.519457813391624	16.24	11.95	21.82	0.0284686708282771	0.0297580052080132	0.0310473395877493	0.0281490208567842	0.0294238784209284	0.0306987359850727	0.0287673436916339	0.0300227207271594	0.0313344609447261	0.0249629908293327	17.8869984590974	-0.00543554984312628	1.38601428148191	0.188662151096795	0.192146422752832	0.1854835635754	0.175820585992009	0.179267217385316	0.172676336464016	0.200331004731451	0.203842122080936	0.197122834487821	0.000369547034886543	0.000366883853209524	0.000375216595990587
110	0.454198798779319	0.17	0.0249641398799562	0.0237961756869621	0.0261321040729502	0.19199957052967	0.491216641419829	0.469755841459521	0.512677441380137	16.09	11.79	21.64	0.0283209418888638	0.029614784380904	0.0309086268729441	0.0280103038097443	0.0292899547982678	0.0305696057867913	0.0285737362760369	0.02990206084696	0.0311888257459848	0.0249641398799562	17.6775508512241	0.00576932369217055	1.39138620315022	0.188662151096795	0.192146422752832	0.1854835635754	0.175820585992009	0.179267217385316	0.172676336464016	0.200331004731451	0.203842122080936	0.197122834487821	0.000369547034886543	0.000366883853209524	0.000375216595990587
110	0.454198798779319	0.17	0.0249644963885453	0.0237967269303266	0.026132265846764	0.194749814538832	0.498751336114516	0.477152610347326	0.520350061881706	15.92	11.83	21.69	0.0290596882712819	0.0303751002049912	0.0316905121387006	0.0287498561488168	0.0300512432634182	0.0313526303780197	0.029358125783149	0.0306575366853814	0.0320664431485058	0.0249644963885453	17.7117702868885	-0.00184806800643116	1.38417755229045	0.188662151096795	0.192146422752832	0.1854835635754	0.175820585992009	0.179267217385316	0.172676336464016	0.200331004731451	0.203842122080936	0.197122834487821	0.000369547034886543	0.000366883853209524	0.000375216595990587
110	0.454198798779319	0.17	0.024964752093307	0.0237799241229533	0.0261495800636606	0.182466114875175	0.480202436985844	0.458555158898268	0.501849715073421	15.99	11.71	21.69	0.0278195528634566	0.0291328465543491	0.0304461402452415	0.027519684108624	0.0288188217221075	0.030117959335591	0.0280212190012566	0.0294156710036099	0.0307612892299995	0.024964752093307	17.6267554744575	-0.00633214533584173	1.37856723538134	0.188662151096795	0.192146422752832	0.1854835635754	0.175820585992009	0.179267217385316	0.172676336464016	0.200331004731451	0.203842122080936	0.197122834487821	0.000369547034886543	0.000366883853209524	0.000375216595990587
110	0.454198798779319	0.17	0.0249667857141501	0.023797337611874	0.0261362338164262	0.185401986816554	0.485874030694088	0.464184241232248	0.507563820155928	16.06	11.94	21.74	0.0280428335386607	0.0293531821057561	0.0306635306728516	0.0277369899769019	0.029033047489124	0.0303291050013461	0.0283379636817995	0.0296690546934233	0.0309531189145079	0.0249667857141501	17.7921997605832	0.00927819333646781	1.39861313706797	0.188662151096795	0.192146422752832	0.1854835635754	0.175820585992009	0.179267217385316	0.172676336464016	0.200331004731451	0.203842122080936	0.197122834487821	0.000369547034886543	0.000366883853209524	0.000375216595990587
110	0.454198798779319	0.17	0.0249680010335312	0.0237915746015738	0.0261444274654886	0.188510334725513	0.489427713189825	0.467801541861793	0.511053884517856	15.88	11.66	21.53	0.0285620546508802	0.0298824604898653	0.0312028663288504	0.0282597209912286	0.0295661501351053	0.0308725792789819	0.0288223074698814	0.0301561943468818	0.0315175671597014	0.0249680010335312	17.5662323535367	0.00637323205996479	1.38758782006094	0.188662151096795	0.192146422752832	0.1854835635754	0.175820585992009	0.179267217385316	0.172676336464016	0.200331004731451	0.203842122080936	0.197122834487821	0.000369547034886543	0.000366883853209524	0.000375216595990587
110	0.454198798779319	0.17	0.0249691483939062	0.0237931307864694	0.026145166001343	0.191334832756943	0.494703716395987	0.473044153474436	0.516363279317538	16.1	11.93	21.65	0.0285114266169349	0.0298168968024491	0.0311223669879633	0.0281984654989212	0.0294896059416877	0.0307807463844541	0.0288290701704806	0.0301141931049273	0.031436992498129	0.0249691483939062	17.7892054416736	0.00329319409968408	1.39287442398699	0.188662151096795	0.192146422752832	0.1854835635754	0.175820585992009	0.179267217385316	0.172676336464016	0.200331004731451	0.203842122080936	0.197122834487821	0.000369547034886543	0.000366883853209524	0.000375216595990587
110	0.454198798779319	0.17	0.0249700709076951	0.0237999993610361	0.026140142454354	0.191053260345646	0.496026727066014	0.474289457877819	0.517763996254208	16.01	11.93	21.72	0.0287398457391045	0.0300570282167699	0.0313742106944354	0.0284290195204767	0.0297319564502539	0.0310348933800312	0.0290119954358768	0.0303228333817877	0.0317098665619195	0.0249700709076951	17.7577276501493	-0.00051657350087251	1.38841219243244	0.188662151096795	0.192146422752832	0.1854835635754	0.175820585992009	0.179267217385316	0.172676336464016	0.200331004731451	0.203842122080936	0.197122834487821	0.000369547034886543	0.000366883853209524	0.000375216595990587
110	0.454198798779319	0.17	0.02497160227408	0.0238040397417472	0.0261391648064127	0.191408230297849	0.493643963483565	0.472035924594944	0.515252002372186	16.06	11.73	21.55	0.0285199568635863	0.0298254938045278	0.0311310307454693	0.028208993505656	0.0295002957072885	0.030791597908921	0.028768870998911	0.030088133728291	0.0314627993957423	0.02497160227408	17.6764251511199	0.00230196586842155	1.38761040927781	0.188662151096795	0.192146422752832	0.1854835635754	0.175820585992009	0.179267217385316	0.172676336464016	0.200331004731451	0.203842122080936	0.197122834487821	0.000369547034886543	0.000366883853209524	0.000375216595990587
110	0.454198798779319	0.17	0.0249717676133212	0.0237959927067747	0.0261475425198676	0.187347509853804	0.486894433194879	0.465298078593214	0.508490787796544	15.95	11.73	21.59	0.028294840144102	0.0296081174372233	0.0309213947303446	0.0279918598535662	0.0292910746132433	0.0305902893729205	0.0285673048525842	0.0298759458469376	0.0311905311220696	0.0249717676133212	17.6113004796599	-0.00488281192156783	1.37853549204326	0.188662151096795	0.192146422752832	0.1854835635754	0.175820585992009	0.179267217385316	0.172676336464016	0.200331004731451	0.203842122080936	0.197122834487821	0.000369547034886543	0.000366883853209524	0.000375216595990587
110	0.454198798779319	0.17	0.0249773473827561	0.0238204456103469	0.0261342491551653	0.188472485881122	0.482668787653064	0.46133863181407	0.503998943492058	15.92	11.72	21.56	0.0281032192631922	0.0294025816081668	0.0307019439531414	0.027803787013277	0.0290893050016045	0.030374822989932	0.0283579871110462	0.0296743175629882	0.0310000151525305	0.0249773473827561	17.6398314412163	-0.00149269706580688	1.38228638131419	0.188662151096795	0.192146422752832	0.1854835635754	0.175820585992009	0.179267217385316	0.172676336464016	0.200331004731451	0.203842122080936	0.197122834487821	0.000369547034886543	0.000366883853209524	0.000375216595990587
110	0.454198798779319	0.17	0.0249791005173647	0.0238205883947682	0.0261376126399612	0.190081911709972	0.49115872006005	0.469566903572356	0.512750536547744	16.03	11.93	21.65	0.0284108807103642	0.0297172813912576	0.031023682072151	0.0281023186441904	0.0293945308985631	0.0306867431529358	0.0286808998090539	0.0300557098802092	0.0313559618777457	0.0249791005173647	17.7544155080872	0.000138379435129083	1.3878370355678	0.188662151096795	0.192146422752832	0.1854835635754	0.175820585992009	0.179267217385316	0.172676336464016	0.200331004731451	0.203842122080936	0.197122834487821	0.000369547034886543	0.000366883853209524	0.000375216595990587
110	0.454198798779319	0.17	0.0249803808174762	0.0238246907259741	0.0261360709089784	0.19760788103905	0.500893286897279	0.479397488730317	0.522389085064241	15.89	11.65	21.71	0.0292653835859615	0.0305776198692776	0.0318898561525937	0.0289554625446946	0.0302538022175624	0.0315521418904303	0.0295412375524422	0.0308377269795615	0.0321500670844321	0.0249803808174762	17.6524258216922	-0.000343443167361864	1.38365870743333	0.188662151096795	0.192146422752832	0.1854835635754	0.175820585992009	0.179267217385316	0.172676336464016	0.200331004731451	0.203842122080936	0.197122834487821	0.000369547034886543	0.000366883853209524	0.000375216595990587
110	0.454198798779319	0.17	0.0249804771470155	0.0238063670079767	0.0261545872860544	0.191126183944147	0.497256774663338	0.47547074097805	0.519042808348627	16.1	11.92	21.68	0.0286588055097423	0.0299719498284254	0.0312850941471085	0.0283442604696045	0.0296429923581434	0.0309417242466823	0.0289777677258538	0.0303031349042273	0.0316029236986546	0.0249804771470155	17.8154737114974	0.00389872631588869	1.39282750077274	0.188662151096795	0.192146422752832	0.1854835635754	0.175820585992009	0.179267217385316	0.172676336464016	0.200331004731451	0.203842122080936	0.197122834487821	0.000369547034886543	0.000366883853209524	0.000375216595990587
110	0.454198798779319	0.17	0.0249816034845842	0.0237959066815856	0.0261673002875828	0.185384288543497	0.48926805628821	0.467425475095691	0.51111063748073	15.85	11.68	21.52	0.0286021522123755	0.0299387178581648	0.031275283503954	0.0283013225086963	0.0296238305183963	0.0309463385280963	0.0288772195351963	0.0302434690793261	0.0315502859071384	0.0249816034845842	17.5162331266601	0.0041797721385044	1.38571900557983	0.188662151096795	0.192146422752832	0.1854835635754	0.175820585992009	0.179267217385316	0.172676336464016	0.200331004731451	0.203842122080936	0.197122834487821	0.000369547034886543	0.000366883853209524	0.000375216595990587
110	0.454198798779319	0.17	0.0249822487571831	0.0238210568393775	0.0261434406749887	0.194497717932727	0.498746543631455	0.477130649759587	0.520362437503323	16.09	11.94	21.82	0.0287652003507465	0.0300683769928215	0.0313715536348965	0.0284496786233733	0.02973856089099	0.0310274431586068	0.0290271125986553	0.0303492383789614	0.0316659375389079	0.0249822487571831	17.8585772019131	0.004274805327708	1.39471019450816	0.188662151096795	0.192146422752832	0.1854835635754	0.175820585992009	0.179267217385316	0.172676336464016	0.200331004731451	0.203842122080936	0.197122834487821	0.000369547034886543	0.000366883853209524	0.000375216595990587
110	0.454198798779319	0.17	0.0249834159435383	0.0238084342691814	0.0261583976178952	0.190960587609865	0.494380705410971	0.472709071839916	0.516052338982026	16.09	11.91	21.96	0.0285083608134505	0.029815343873572	0.0311223269336934	0.0281959493672574	0.0294886097354979	0.0307812701037384	0.0287858785031298	0.0300748311092954	0.0313906530006252	0.0249834159435383	17.8216499849731	-0.00140078559641791	1.38838074570958	0.188662151096795	0.192146422752832	0.1854835635754	0.175820585992009	0.179267217385316	0.172676336464016	0.200331004731451	0.203842122080936	0.197122834487821	0.000369547034886543	0.000366883853209524	0.000375216595990587
110	0.454198798779319	0.17	0.0249840903751921	0.0238192057721193	0.0261489749782648	0.193910420055517	0.494287106906236	0.472824249992248	0.515749963820225	15.92	11.76	21.57	0.028804365785723	0.0301118790559651	0.0314193923262073	0.0284975080842933	0.0297910921981124	0.0310846763119315	0.0290954760254146	0.030417325604243	0.031735854180004	0.0249840903751921	17.6169135380278	-0.00368553550738194	1.38031895932562	0.188662151096795	0.192146422752832	0.1854835635754	0.175820585992009	0.179267217385316	0.172676336464016	0.200331004731451	0.203842122080936	0.197122834487821	0.000369547034886543	0.000366883853209524	0.000375216595990587
110	0.454198798779319	0.17	0.024987335608678	0.0238042730936796	0.0261703981236764	0.184248516712115	0.481211144114224	0.459647121421305	0.502775166807144	15.95	11.79	21.62	0.0279572650491687	0.0292688605533199	0.0305804560574712	0.0276580836840758	0.028955643304077	0.0302532029240782	0.0282336615837716	0.0295344657220568	0.0308998893712898	0.024987335608678	17.6167061736017	-0.00310828305126516	1.38132243771381	0.188662151096795	0.192146422752832	0.1854835635754	0.175820585992009	0.179267217385316	0.172676336464016	0.200331004731451	0.203842122080936	0.197122834487821	0.000369547034886543	0.000366883853209524	0.000375216595990587
110	0.454198798779319	0.17	0.0249885631823191	0.0238243143653681	0.0261528119992702	0.185771451702699	0.48500741762531	0.463382760813863	0.506632074436756	16.02	11.79	21.63	0.0280515202627788	0.029360598955427	0.0306696776480752	0.0277473089101703	0.0290421909890154	0.0303370730678605	0.0283102859416294	0.02962589709488	0.0309876828441583	0.0249885631823191	17.7304662822553	-0.00829510984025527	1.37827105076192	0.188662151096795	0.192146422752832	0.1854835635754	0.175820585992009	0.179267217385316	0.172676336464016	0.200331004731451	0.203842122080936	0.197122834487821	0.000369547034886543	0.000366883853209524	0.000375216595990587
110	0.454198798779319	0.17	0.0249891766344756	0.0238161816310578	0.0261621716378934	0.187473918725023	0.483935248246491	0.462479056081511	0.505391440411472	16.06	11.84	21.7	0.0279402374314164	0.0292364931117125	0.0305327487920087	0.0276355254735675	0.0289176443875893	0.0301997633016112	0.0282450349362293	0.0295062823407112	0.0308050194987909	0.0249891766344756	17.6453272453154	-0.0066342641270653	1.37843947078591	0.188662151096795	0.192146422752832	0.1854835635754	0.175820585992009	0.179267217385316	0.172676336464016	0.200331004731451	0.203842122080936	0.197122834487821	0.000369547034886543	0.000366883853209524	0.000375216595990587
110	0.454198798779319	0.17	0.0249897766786888	0.023829932019407	0.0261496213379706	0.198780008158411	0.502632020624552	0.481141009119263	0.524123032129841	16.11	11.8	21.78	0.028976005758098	0.0302702701448825	0.031564534531667	0.028657240133713	0.0299372662918466	0.0312172924499802	0.0292211972049188	0.0305642856149972	0.0318723560617629	0.0249897766786888	17.7579797953392	0.0033500122069672	1.39110117509719	0.188662151096795	0.192146422752832	0.1854835635754	0.175820585992009	0.179267217385316	0.172676336464016	0.200331004731451	0.203842122080936	0.197122834487821	0.000369547034886543	0.000366883853209524	0.000375216595990587
110	0.454198798779319	0.17	0.0249973519710784	0.02382578511112	0.0261689188310369	0.192039391700115	0.486659873475017	0.46540088288641	0.507918864063623	16.12	11.76	21.98	0.0280059679632225	0.0292852491834523	0.0305645304036821	0.0276972091648099	0.0289623866292649	0.0302275640937199	0.0282076469852276	0.0295242651701902	0.0307868152503048	0.0249973519710784	17.7797927168854	-0.00532673130121653	1.38230396675349	0.188662151096795	0.192146422752832	0.1854835635754	0.175820585992009	0.179267217385316	0.172676336464016	0.200331004731451	0.203842122080936	0.197122834487821	0.000369547034886543	0.000366883853209524	0.000375216595990587
110	0.454198798779319	0.17	0.0249989211202633	0.0238295514657664	0.0261682907747601	0.190537325484727	0.487368410833462	0.465974857413999	0.508761964252924	15.87	11.73	21.56	0.0284778417989069	0.0297852991007386	0.0310927564025702	0.0281772338640252	0.0294708898377146	0.0307645458114041	0.0287486938849473	0.0300615781279529	0.0313909055141231	0.0249989211202633	17.5592859304754	0.00551683225297012	1.38803614729307	0.188662151096795	0.192146422752832	0.1854835635754	0.175820585992009	0.179267217385316	0.172676336464016	0.200331004731451	0.203842122080936	0.197122834487821	0.000369547034886543	0.000366883853209524	0.000375216595990587
110	0.454198798779319	0.17	0.0249999756944451	0.0238222802574682	0.026177671131422	0.191458551797344	0.493384241357187	0.471791081438397	0.514977401275977	15.95	11.77	21.52	0.028684437617729	0.029997280681171	0.0313101237446129	0.0283771262562817	0.029675904146316	0.0309746820363504	0.0289857155028413	0.0303137114552768	0.0315998686996586	0.0249999756944451	17.6220929321565	-0.00106052227628656	1.38365796665362	0.188662151096795	0.192146422752832	0.1854835635754	0.175820585992009	0.179267217385316	0.172676336464016	0.200331004731451	0.203842122080936	0.197122834487821	0.000369547034886543	0.000366883853209524	0.000375216595990587
110	0.454198798779319	0.17	0.0250002207659167	0.0238205391317581	0.0261799024000753	0.190884517043086	0.494065524053437	0.472402373306566	0.515728674800308	16.05	11.9	21.44	0.0285609605062847	0.0298706922686219	0.0311804240309591	0.0282501197639673	0.0295455971739989	0.0308410745840306	0.0288625049684626	0.0302205501686572	0.0314988378842348	0.0250002207659167	17.6776919155012	0.00154074476187373	1.38776044149323	0.188662151096795	0.192146422752832	0.1854835635754	0.175820585992009	0.179267217385316	0.172676336464016	0.200331004731451	0.203842122080936	0.197122834487821	0.000369547034886543	0.000366883853209524	0.000375216595990587
110	0.454198798779319	0.17	0.0250010112829255	0.0238238834435796	0.0261781391222713	0.191022271730209	0.490093479285397	0.468614068095126	0.511572890475668	15.97	11.76	21.68	0.0284661992350417	0.0297709769615813	0.0310757546881209	0.0281604647938353	0.0294512288655899	0.0307419929373445	0.0287506429469542	0.0301053872130556	0.0313555209319067	0.0250010112829255	17.6352943889871	0.00340363133217237	1.38800116964493	0.188662151096795	0.192146422752832	0.1854835635754	0.175820585992009	0.179267217385316	0.172676336464016	0.200331004731451	0.203842122080936	0.197122834487821	0.000369547034886543	0.000366883853209524	0.000375216595990587
110	0.454198798779319	0.17	0.0250029294859209	0.0238127953545084	0.0261930636173335	0.180529455321884	0.477600782278603	0.455929987704911	0.499271576852295	16.09	11.9	21.61	0.0274940828219163	0.0288009032480635	0.0301077236742107	0.0271927154346439	0.0284852115765438	0.0297777077184436	0.0277711333070123	0.0290961518815244	0.0304282471287114	0.0250029294859209	17.6446834303836	-0.0134254682799871	1.37272260199358	0.188662151096795	0.192146422752832	0.1854835635754	0.175820585992009	0.179267217385316	0.172676336464016	0.200331004731451	0.203842122080936	0.197122834487821	0.000369547034886543	0.000366883853209524	0.000375216595990587
110	0.454198798779319	0.17	0.0250069788160247	0.0238182628311361	0.0261956948009132	0.185922182786221	0.492413654768967	0.470469714570127	0.514357594967807	16.01	11.85	21.73	0.0285100831399276	0.0298398681188782	0.0311696530978288	0.0282017932171769	0.029517198746358	0.0308326042755391	0.0288003409437423	0.0301007161833848	0.0314809870605437	0.0250069788160247	17.7182613643902	0.00029917905417187	1.3880319087329	0.188662151096795	0.192146422752832	0.1854835635754	0.175820585992009	0.179267217385316	0.172676336464016	0.200331004731451	0.203842122080936	0.197122834487821	0.000369547034886543	0.000366883853209524	0.000375216595990587
110	0.454198798779319	0.17	0.025007317596774	0.023844724632575	0.0261699105609729	0.191553942816046	0.494725901469573	0.473080692038673	0.516371110900473	16	11.79	21.74	0.0286736288922665	0.0299855545594131	0.0312974802265597	0.0283637316611092	0.0296614783719311	0.030959225082753	0.0289592600789706	0.0302275571351459	0.0316057604912927	0.025007317596774	17.7328538946568	-0.00120976193537051	1.38579694222722	0.188662151096795	0.192146422752832	0.1854835635754	0.175820585992009	0.179267217385316	0.172676336464016	0.200331004731451	0.203842122080936	0.197122834487821	0.000369547034886543	0.000366883853209524	0.000375216595990587
110	0.454198798779319	0.17	0.0250086714423237	0.0238132145385348	0.0262041283461126	0.189876989011836	0.497681549509965	0.47578841101823	0.519574688001699	15.96	11.88	21.56	0.0289094882788571	0.0302397422656234	0.0315699962523897	0.0285992198787901	0.0299151970380949	0.0312311741973997	0.0292271901590077	0.0305643350980554	0.0318980126135331	0.0250086714423237	17.6287661886946	-0.00597605876734769	1.37936256051768	0.188662151096795	0.192146422752832	0.1854835635754	0.175820585992009	0.179267217385316	0.172676336464016	0.200331004731451	0.203842122080936	0.197122834487821	0.000369547034886543	0.000366883853209524	0.000375216595990587
110	0.454198798779319	0.17	0.0250095206876122	0.0238350269410644	0.02618401443416	0.187027803814354	0.486504930849779	0.464903169015484	0.508106692684075	16.04	11.88	21.76	0.0281228261447966	0.0294295554445209	0.0307362847442452	0.0278172149279423	0.0291097439787538	0.0304022730295652	0.0284132153545284	0.029725412269719	0.031015611443405	0.0250095206876122	17.6929929091862	-0.00720921587881591	1.37885118442681	0.188662151096795	0.192146422752832	0.1854835635754	0.175820585992009	0.179267217385316	0.172676336464016	0.200331004731451	0.203842122080936	0.197122834487821	0.000369547034886543	0.000366883853209524	0.000375216595990587
110	0.454198798779319	0.17	0.0250100517513527	0.0238504895613663	0.0261696139413391	0.198085262184927	0.504792326461305	0.483161758274732	0.526422894647878	15.94	11.78	21.72	0.0293980243244886	0.0307141383563027	0.0320302523881169	0.0290837447049925	0.0303857888179384	0.0316878329308844	0.0297034423770538	0.0310320991796127	0.0323861564824263	0.0250100517513527	17.7286105317294	0.000564511314989211	1.38654455617193	0.188662151096795	0.192146422752832	0.1854835635754	0.175820585992009	0.179267217385316	0.172676336464016	0.200331004731451	0.203842122080936	0.197122834487821	0.000369547034886543	0.000366883853209524	0.000375216595990587
110	0.454198798779319	0.17	0.0250103170817012	0.0238393379436481	0.0261812962197542	0.196177043563266	0.502772863006988	0.481098561697623	0.524447164316353	16.04	11.91	21.58	0.0291007854717555	0.0304118249195318	0.0317228643673081	0.0287844945092298	0.0300812845158957	0.0313780745225616	0.0294063602350243	0.0307689487606645	0.0320791985702735	0.0250103170817012	17.7280915476572	0.00169026305498618	1.3897970694504	0.188662151096795	0.192146422752832	0.1854835635754	0.175820585992009	0.179267217385316	0.172676336464016	0.200331004731451	0.203842122080936	0.197122834487821	0.000369547034886543	0.000366883853209524	0.000375216595990587
110	0.454198798779319	0.17	0.0250103432319405	0.0238533439711892	0.0261673424926917	0.197189189202871	0.496576154724293	0.475237448497009	0.517914860951577	15.96	11.76	21.64	0.0288784809281431	0.0301751578267435	0.0314718347253439	0.0285686202988058	0.0298513840999394	0.0311341479010729	0.0291755878829796	0.0305044741624126	0.0317427204244361	0.0250103432319405	17.7250865146641	0.00104286734362729	1.38727246389194	0.188662151096795	0.192146422752832	0.1854835635754	0.175820585992009	0.179267217385316	0.172676336464016	0.200331004731451	0.203842122080936	0.197122834487821	0.000369547034886543	0.000366883853209524	0.000375216595990587
110	0.454198798779319	0.17	0.0250109473287956	0.0238288318323157	0.0261930628252756	0.190871377240821	0.487653465735243	0.466270553096724	0.509036378373762	15.96	11.71	21.55	0.0283366780229827	0.0296361825844591	0.0309356871459354	0.0280327244597165	0.0293182898769636	0.0306038552942106	0.0286692942365026	0.0298932996229869	0.031244195230592	0.0250109473287956	17.5757763218258	0.00577669012295347	1.38888355472996	0.188662151096795	0.192146422752832	0.1854835635754	0.175820585992009	0.179267217385316	0.172676336464016	0.200331004731451	0.203842122080936	0.197122834487821	0.000369547034886543	0.000366883853209524	0.000375216595990587
110	0.454198798779319	0.17	0.0250110105055352	0.0238259398474216	0.0261960811636487	0.185039810612971	0.481982020740851	0.460440140089616	0.503523901392086	15.76	11.72	21.48	0.028334708907762	0.0296603598761153	0.0309860108444685	0.0280416134857375	0.0293535518646552	0.0306654902435729	0.0285926469834774	0.0299984005516096	0.0312874817397257	0.0250110105055352	17.5285932035928	-0.000618459608462019	1.38112641175235	0.188662151096795	0.192146422752832	0.1854835635754	0.175820585992009	0.179267217385316	0.172676336464016	0.200331004731451	0.203842122080936	0.197122834487821	0.000369547034886543	0.000366883853209524	0.000375216595990587
110	0.454198798779319	0.17	0.0250116914323147	0.0238544602174868	0.0261689226471425	0.19423479717111	0.498939490360304	0.477297072249743	0.520581908470865	15.99	11.85	21.69	0.0289480565780033	0.0302606687442508	0.0315732809104983	0.028635765207137	0.0299342169252829	0.0312326686434289	0.029257303040556	0.0305437369368226	0.0319081276877613	0.0250116914323147	17.7394766827451	-0.0115745902793543	1.3748269612175	0.188662151096795	0.192146422752832	0.1854835635754	0.175820585992009	0.179267217385316	0.172676336464016	0.200331004731451	0.203842122080936	0.197122834487821	0.000369547034886543	0.000366883853209524	0.000375216595990587
110	0.454198798779319	0.17	0.0250120152963761	0.02384803656099	0.0261759940317623	0.195542957316279	0.498218491627304	0.476697248688762	0.519739734565846	16.05	11.92	21.67	0.028813571099953	0.0301144048372459	0.0314152385745387	0.0284997681279185	0.0297864347391905	0.0310731013504625	0.0290868163080001	0.0304038346058195	0.0317415445888487	0.0250120152963761	17.7455983462536	0.00229588375175589	1.38942568522962	0.188662151096795	0.192146422752832	0.1854835635754	0.175820585992009	0.179267217385316	0.172676336464016	0.200331004731451	0.203842122080936	0.197122834487821	0.000369547034886543	0.000366883853209524	0.000375216595990587
110	0.454198798779319	0.17	0.0250135905114567	0.0238495488630177	0.0261776321598958	0.193019459569997	0.492982775068747	0.471515352924086	0.514450197213407	15.99	11.83	21.77	0.02859740717683	0.0298994063764331	0.0312014055760363	0.0282888989643811	0.0295768522246725	0.0308648054849639	0.0288676698565435	0.0301747812652519	0.0315077449499256	0.0250135905114567	17.7785990435742	-0.000302099787875458	1.38739609967196	0.188662151096795	0.192146422752832	0.1854835635754	0.175820585992009	0.179267217385316	0.172676336464016	0.200331004731451	0.203842122080936	0.197122834487821	0.000369547034886543	0.000366883853209524	0.000375216595990587
110	0.454198798779319	0.17	0.0250140065450692	0.0238515164605675	0.026176496629571	0.195608090788029	0.49667663404348	0.475226434487651	0.518126833599309	16.11	11.93	21.79	0.0286142812744532	0.0299058383069348	0.0311973953394163	0.0282993287430877	0.0295766698267959	0.0308540109105041	0.0289057056260843	0.0301827435169308	0.0315128676370486	0.0250140065450692	17.8463286396391	0.0092590590821353	1.39951555421932	0.188662151096795	0.192146422752832	0.1854835635754	0.175820585992009	0.179267217385316	0.172676336464016	0.200331004731451	0.203842122080936	0.197122834487821	0.000369547034886543	0.000366883853209524	0.000375216595990587
110	0.454198798779319	0.17	0.0250157330635393	0.0238573609181768	0.0261741052089018	0.193280186522363	0.4950088350433	0.473471209992893	0.516546460093708	15.9	11.73	21.77	0.0288870753346176	0.0302011129872326	0.0315151506398477	0.0285806565493054	0.0298807555869272	0.0311808546245491	0.0291469280141706	0.0304916628096664	0.0317759432664267	0.0250157330635393	17.6997492452039	-0.000539067971173881	1.3844984167162	0.188662151096795	0.192146422752832	0.1854835635754	0.175820585992009	0.179267217385316	0.172676336464016	0.200331004731451	0.203842122080936	0.197122834487821	0.000369547034886543	0.000366883853209524	0.000375216595990587
110	0.454198798779319	0.17	0.0250177443500627	0.0238525030241791	0.0261829856759463	0.202594675217147	0.502245410247811	0.481024759541381	0.52346606095424	15.79	11.74	21.5	0.0295323986404996	0.0308352353524198	0.0321380720643399	0.029224795033404	0.0305140616565236	0.0318033282796433	0.0298289071867351	0.0311534095646483	0.0324585079745371	0.0250177443500627	17.5963090058821	-0.00461352071921847	1.37769489782394	0.188662151096795	0.192146422752832	0.1854835635754	0.175820585992009	0.179267217385316	0.172676336464016	0.200331004731451	0.203842122080936	0.197122834487821	0.000369547034886543	0.000366883853209524	0.000375216595990587
110	0.454198798779319	0.17	0.0250180628924374	0.0238470059990204	0.0261891197858545	0.193297320889035	0.501184566794961	0.479379436342983	0.522989697246939	15.93	11.85	21.5	0.0291935810012509	0.0305214849408709	0.031849388880491	0.0288822687996325	0.0301960123421788	0.0315097558847251	0.0295108538021869	0.0308527553126233	0.032176193908929	0.0250180628924374	17.6809657589432	-0.00348503673138615	1.38216911551955	0.188662151096795	0.192146422752832	0.1854835635754	0.175820585992009	0.179267217385316	0.172676336464016	0.200331004731451	0.203842122080936	0.197122834487821	0.000369547034886543	0.000366883853209524	0.000375216595990587
110	0.454198798779319	0.17	0.0250196426992523	0.0238421979768903	0.0261970874216143	0.189641186523135	0.49521874930682	0.473417238281228	0.517020260332413	15.98	11.83	21.68	0.0287394943385447	0.0300629873422353	0.0313864803459259	0.0284302642468073	0.0297395167820288	0.0310487693172504	0.0289962828270235	0.0303596154856876	0.0317052550607672	0.0250196426992523	17.7764819037559	-0.0104256454855388	1.37740926574488	0.188662151096795	0.192146422752832	0.1854835635754	0.175820585992009	0.179267217385316	0.172676336464016	0.200331004731451	0.203842122080936	0.197122834487821	0.000369547034886543	0.000366883853209524	0.000375216595990587
110	0.454198798779319	0.17	0.025020095902765	0.023843210161552	0.0261969816439779	0.189512194227165	0.486163886539251	0.464752020105685	0.507575752972817	15.94	11.7	21.51	0.028275496435655	0.0295781936307857	0.0308808908259165	0.0279731446809144	0.0292619120487213	0.0305506794165283	0.0285813860699131	0.0298552030158514	0.0312058515097946	0.025020095902765	17.5107525742231	-0.00842348464438909	1.37319189677161	0.188662151096795	0.192146422752832	0.1854835635754	0.175820585992009	0.179267217385316	0.172676336464016	0.200331004731451	0.203842122080936	0.197122834487821	0.000369547034886543	0.000366883853209524	0.000375216595990587
110	0.454198798779319	0.17	0.025020665114064	0.0238616836502108	0.0261796465779173	0.195477697392279	0.494169236367474	0.472818477772448	0.5155199949625	16	11.84	21.73	0.0286594677254413	0.0299536247976239	0.0312477818698065	0.0283497759861873	0.0296299485085384	0.0309101210308894	0.0289326066455079	0.0302334262420022	0.0315387052143592	0.025020665114064	17.7416596354461	0.00742019192096884	1.3942832522348	0.188662151096795	0.192146422752832	0.1854835635754	0.175820585992009	0.179267217385316	0.172676336464016	0.200331004731451	0.203842122080936	0.197122834487821	0.000369547034886543	0.000366883853209524	0.000375216595990587
110	0.454198798779319	0.17	0.0250219689494591	0.0238509906274956	0.0261929472714225	0.192854243111162	0.493920698205805	0.472401019708891	0.515440376702719	15.97	11.74	21.67	0.0286869893318183	0.0299937917342466	0.0313005941366748	0.0283786028892003	0.0296713571062499	0.0309641113232995	0.0289784742574273	0.0302537784094198	0.0316003391889109	0.0250219689494591	17.6458552148382	0.00550335534114173	1.38975754380543	0.188662151096795	0.192146422752832	0.1854835635754	0.175820585992009	0.179267217385316	0.172676336464016	0.200331004731451	0.203842122080936	0.197122834487821	0.000369547034886543	0.000366883853209524	0.000375216595990587
110	0.454198798779319	0.17	0.0250251426207236	0.0238434446259604	0.0262068406154868	0.187607671876521	0.490367161269538	0.468635338409488	0.512098984129589	16.01	11.86	21.61	0.0283932417954318	0.0297099092563516	0.0310265767172714	0.0280860434068142	0.0293884652903796	0.0306908871739449	0.0287159612755824	0.0300140217281835	0.0313353721912782	0.0250251426207236	17.7204827012752	-0.00270042554171081	1.38409692267925	0.188662151096795	0.192146422752832	0.1854835635754	0.175820585992009	0.179267217385316	0.172676336464016	0.200331004731451	0.203842122080936	0.197122834487821	0.000369547034886543	0.000366883853209524	0.000375216595990587
110	0.454198798779319	0.17	0.0250256734723458	0.0238318178044619	0.0262195291402296	0.184321435381183	0.488469566167046	0.466585587579416	0.510353544754676	16.08	11.9	21.95	0.028151234032955	0.0294715941537821	0.0307919542746092	0.027843102993817	0.0291490110328778	0.0304549190719386	0.028432441801047	0.0297836604354779	0.031098051505538	0.0250256734723458	17.8024324046459	0.00554497078900731	1.39539806141059	0.188662151096795	0.192146422752832	0.1854835635754	0.175820585992009	0.179267217385316	0.172676336464016	0.200331004731451	0.203842122080936	0.197122834487821	0.000369547034886543	0.000366883853209524	0.000375216595990587
110	0.454198798779319	0.17	0.0250338169526204	0.0238512109022723	0.0262164230029685	0.188802768636288	0.493986276392517	0.472179518481878	0.515793034303157	15.87	11.78	21.61	0.0288537031375341	0.0301862592830625	0.031518815428591	0.028549025857102	0.0298675110329352	0.0311859962087684	0.0291497866507517	0.0304929342038584	0.031860006013962	0.0250338169526204	17.6747503515849	-0.00181122143111185	1.38346159323664	0.188662151096795	0.192146422752832	0.1854835635754	0.175820585992009	0.179267217385316	0.172676336464016	0.200331004731451	0.203842122080936	0.197122834487821	0.000369547034886543	0.000366883853209524	0.000375216595990587
110	0.454198798779319	0.17	0.0250340531835334	0.0238429718127147	0.026225134554352	0.188670643152112	0.493031539400738	0.471257535300559	0.514805543500916	16.05	11.85	21.86	0.0284761345230914	0.0297918471078622	0.031107559692633	0.0281657457833313	0.0294671171529789	0.0307684885226265	0.0287173507232246	0.0300478686510337	0.0314534331162077	0.0250340531835334	17.7824921740932	-0.00365523785340347	1.38499366210288	0.188662151096795	0.192146422752832	0.1854835635754	0.175820585992009	0.179267217385316	0.172676336464016	0.200331004731451	0.203842122080936	0.197122834487821	0.000369547034886543	0.000366883853209524	0.000375216595990587
110	0.454198798779319	0.17	0.0250363020725282	0.0238696885206676	0.0262029156243887	0.192249408221849	0.492162499045857	0.470677673902312	0.513647324189401	16.17	11.78	21.76	0.028245775264094	0.0295350982471911	0.0308244212302881	0.0279320430697653	0.0292070452517902	0.0304820474338152	0.028436460303089	0.0298329997304467	0.0310922637958875	0.0250363020725282	17.7784904003345	0.00291130039122446	1.39053863318989	0.188662151096795	0.192146422752832	0.1854835635754	0.175820585992009	0.179267217385316	0.172676336464016	0.200331004731451	0.203842122080936	0.197122834487821	0.000369547034886543	0.000366883853209524	0.000375216595990587
110	0.454198798779319	0.17	0.0250381117046064	0.0238508766318627	0.02622534677735	0.185725518131008	0.484144485022309	0.462555025007984	0.505733945036634	15.97	11.75	21.58	0.0281009623539553	0.0294125568028413	0.0307241512517273	0.0277992363343011	0.0290967479141565	0.0303942594940119	0.0283697556816221	0.0296967210930158	0.0310645684642166	0.0250381117046064	17.6302648396694	0.00562646119847808	1.39064253859153	0.188662151096795	0.192146422752832	0.1854835635754	0.175820585992009	0.179267217385316	0.172676336464016	0.200331004731451	0.203842122080936	0.197122834487821	0.000369547034886543	0.000366883853209524	0.000375216595990587
110	0.454198798779319	0.17	0.0250418162146767	0.0238700311770367	0.0262136012523167	0.195150839653666	0.498080371527712	0.476538242107285	0.519622500948138	16.07	11.85	21.82	0.0287627943762179	0.0300630296652173	0.0313632649542166	0.0284483032558658	0.0297343218297779	0.03102034040369	0.0290502565640327	0.0303543799939631	0.0316761709202661	0.0250418162146767	17.7416026178063	-0.00523950914271244	1.38248182769946	0.188662151096795	0.192146422752832	0.1854835635754	0.175820585992009	0.179267217385316	0.172676336464016	0.200331004731451	0.203842122080936	0.197122834487821	0.000369547034886543	0.000366883853209524	0.000375216595990587
110	0.454198798779319	0.17	0.0250420692021553	0.0238639172489134	0.0262202211553972	0.190635967934593	0.493746875656142	0.472080261133711	0.515413490178573	15.97	11.82	21.58	0.0286711591987218	0.0299870518665874	0.031302944534453	0.0283630536343505	0.0296648054769263	0.0309665573195022	0.0289364092029604	0.030299758548536	0.031625688701302	0.0250420692021553	17.6152758424109	0.00038596511423577	1.38379641086117	0.188662151096795	0.192146422752832	0.1854835635754	0.175820585992009	0.179267217385316	0.172676336464016	0.200331004731451	0.203842122080936	0.197122834487821	0.000369547034886543	0.000366883853209524	0.000375216595990587
110	0.454198798779319	0.17	0.0250437274628559	0.0238675836422358	0.026219871283476	0.1882832644673	0.48523501890202	0.46377818229584	0.506691855508201	15.96	11.9	21.43	0.0281824339728051	0.0294863027273151	0.030790171481825	0.027880050651659	0.0291699295511867	0.0304598084507143	0.0284872267856849	0.0298003702040778	0.03110786506583	0.0250437274628559	17.5921938854636	-0.00356505471388444	1.38095609874797	0.188662151096795	0.192146422752832	0.1854835635754	0.175820585992009	0.179267217385316	0.172676336464016	0.200331004731451	0.203842122080936	0.197122834487821	0.000369547034886543	0.000366883853209524	0.000375216595990587
110	0.454198798779319	0.17	0.0250452991819725	0.0238733190926998	0.0262172792712452	0.191875173901662	0.495125129434742	0.473484894666768	0.516765364202716	16.27	12.02	21.7	0.0282506735639357	0.0295418471898805	0.0308330208158253	0.0279320138655702	0.0292086234140515	0.0304852329625328	0.0285766248273789	0.0298301344204879	0.0311701374893392	0.0250452991819725	17.8392190577348	-0.0050871075292558	1.38669536558119	0.188662151096795	0.192146422752832	0.1854835635754	0.175820585992009	0.179267217385316	0.172676336464016	0.200331004731451	0.203842122080936	0.197122834487821	0.000369547034886543	0.000366883853209524	0.000375216595990587
110	0.454198798779319	0.17	0.0250463582620355	0.0238684184654012	0.0262242980586698	0.188694962919812	0.486710909446401	0.465217753915512	0.50820406497729	15.9	11.68	21.52	0.0283843823754316	0.0296957466557255	0.0310071109360195	0.0280833221362811	0.029380777371854	0.0306782326074269	0.0286511836691918	0.030024248226818	0.0313316232835276	0.0250463582620355	17.5793332387131	-0.00119186663162473	1.3816504900671	0.188662151096795	0.192146422752832	0.1854835635754	0.175820585992009	0.179267217385316	0.172676336464016	0.200331004731451	0.203842122080936	0.197122834487821	0.000369547034886543	0.000366883853209524	0.000375216595990587
110	0.454198798779319	0.17	0.0250499691764566	0.023889874439054	0.0262100639138592	0.195886642310665	0.501474244865758	0.479836000146017	0.523112489585499	16.14	11.94	21.79	0.0288428120227658	0.0301434810529432	0.0314441500831205	0.0285238724509266	0.0298101588743296	0.0310964452977326	0.0290838195866968	0.03042583618687	0.0317557735529421	0.0250499691764566	17.8117844537714	-0.00346351441634749	1.38587229959729	0.188662151096795	0.192146422752832	0.1854835635754	0.175820585992009	0.179267217385316	0.172676336464016	0.200331004731451	0.203842122080936	0.197122834487821	0.000369547034886543	0.000366883853209524	0.000375216595990587
110	0.454198798779319	0.17	0.0250502863584012	0.0238536688988662	0.0262469038179363	0.183031909336623	0.486179543180532	0.464304294892166	0.508054791468897	16.05	11.89	21.77	0.0280642628023882	0.029386483431372	0.0307087040603557	0.027758613563174	0.0290664338235406	0.0303742540839073	0.0283578349342617	0.0297111515832269	0.0310300621945806	0.0250502863584012	17.687121626085	0.000401357301514924	1.38763687074413	0.188662151096795	0.192146422752832	0.1854835635754	0.175820585992009	0.179267217385316	0.172676336464016	0.200331004731451	0.203842122080936	0.197122834487821	0.000369547034886543	0.000366883853209524	0.000375216595990587
110	0.454198798779319	0.17	0.0250507716635951	0.0238819241032669	0.0262196192239234	0.190802917160184	0.490258413615081	0.468756511891351	0.511760315338811	15.89	11.71	21.6	0.0286007664829463	0.029912686114011	0.0312246057450756	0.0282974255923897	0.0295954309505812	0.0308934363087727	0.0288663923032559	0.0301732551295769	0.0315107234070554	0.0250507716635951	17.6373355441977	0.00480760690371899	1.38888912952027	0.188662151096795	0.192146422752832	0.1854835635754	0.175820585992009	0.179267217385316	0.172676336464016	0.200331004731451	0.203842122080936	0.197122834487821	0.000369547034886543	0.000366883853209524	0.000375216595990587
110	0.454198798779319	0.17	0.025050801389028	0.0238798243690871	0.026221778408969	0.190579926776046	0.492901934097174	0.471268468489042	0.514535399705305	15.95	11.78	21.61	0.0286491486835702	0.0299642809578244	0.0312794132320785	0.0283421086365258	0.0296431463113272	0.0309441839861286	0.0289070146506145	0.0302249570079313	0.0316068845660197	0.025050801389028	17.6941304937278	-0.00404146191423846	1.38168790454708	0.188662151096795	0.192146422752832	0.1854835635754	0.175820585992009	0.179267217385316	0.172676336464016	0.200331004731451	0.203842122080936	0.197122834487821	0.000369547034886543	0.000366883853209524	0.000375216595990587
110	0.454198798779319	0.17	0.0250511624816634	0.0238722408327282	0.0262300841305986	0.190539170220402	0.494937163827468	0.473211501893171	0.516662825761766	16.1	11.93	21.78	0.0285157604399461	0.0298249504504153	0.0311341404608846	0.0282025786049954	0.0294973900920288	0.0307922015790621	0.0287575472698079	0.0301056092376758	0.0314350948147989	0.0250511624816634	17.7709567918686	0.000364970601236681	1.38905710301142	0.188662151096795	0.192146422752832	0.1854835635754	0.175820585992009	0.179267217385316	0.172676336464016	0.200331004731451	0.203842122080936	0.197122834487821	0.000369547034886543	0.000366883853209524	0.000375216595990587
110	0.454198798779319	0.17	0.0250561162112539	0.0238956513583377	0.02621658106417	0.195271303012056	0.493124898315115	0.471805269894143	0.514444526736088	15.96	11.69	21.62	0.0286663232332159	0.0299616783267797	0.0312570334203436	0.0283586298351433	0.0296400810803759	0.0309215323256085	0.028942206066276	0.0302645085157681	0.031538433428193	0.0250561162112539	17.6678131160558	0.00697702749725023	1.39143501142133	0.188662151096795	0.192146422752832	0.1854835635754	0.175820585992009	0.179267217385316	0.172676336464016	0.200331004731451	0.203842122080936	0.197122834487821	0.000369547034886543	0.000366883853209524	0.000375216595990587
110	0.454198798779319	0.17	0.0250581392237206	0.0238889918048375	0.0262272866426036	0.187975056280504	0.4883061296239	0.466691693155819	0.50992056609198	16.11	11.82	21.75	0.0281086215974501	0.0294104489593538	0.0307122763212576	0.0277994824507512	0.0290869922909503	0.0303745021311494	0.0283802014001062	0.0296687293020759	0.0309741958423694	0.0250581392237206	17.8068023103939	-0.00176057696583801	1.38793726856937	0.188662151096795	0.192146422752832	0.1854835635754	0.175820585992009	0.179267217385316	0.172676336464016	0.200331004731451	0.203842122080936	0.197122834487821	0.000369547034886543	0.000366883853209524	0.000375216595990587
110	0.454198798779319	0.17	0.0250586516523945	0.0238919852221417	0.0262253180826472	0.192944620576308	0.49163351013801	0.470219698609826	0.513047321666193	15.92	11.79	21.71	0.0286508310565633	0.0299555902960952	0.0312603495356271	0.0283457653025098	0.0296366318434152	0.0309274983843207	0.0289357844882905	0.0302362731691857	0.0315575414659008	0.0250586516523945	17.6542427935624	-0.00415069868707883	1.38113599947826	0.188662151096795	0.192146422752832	0.1854835635754	0.175820585992009	0.179267217385316	0.172676336464016	0.200331004731451	0.203842122080936	0.197122834487821	0.000369547034886543	0.000366883853209524	0.000375216595990587
110	0.454198798779319	0.17	0.0250615989144029	0.0238972043512263	0.0262259934775794	0.193172930572547	0.492854862997125	0.471403578139346	0.514306147854903	16.17	12.03	21.87	0.0282921608263549	0.0295795995079273	0.0308670381894997	0.0279779980405636	0.0292511407012268	0.0305242833618901	0.0285958218551718	0.0298908498542343	0.0311274817959948	0.0250615989144029	17.8175543161828	0.00390088789579058	1.39404311715146	0.188662151096795	0.192146422752832	0.1854835635754	0.175820585992009	0.179267217385316	0.172676336464016	0.200331004731451	0.203842122080936	0.197122834487821	0.000369547034886543	0.000366883853209524	0.000375216595990587
110	0.454198798779319	0.17	0.0250659660754601	0.0238907663025036	0.0262411658484167	0.191510775230644	0.496121167519425	0.474411886730614	0.517830448308236	16.11	11.87	21.82	0.0285722675362257	0.0298797461135261	0.0311872246908265	0.0282579889634626	0.0295510860255167	0.0308441830875709	0.0288288483014978	0.0301684293513552	0.0314634353016275	0.0250659660754601	17.8048986924566	-0.00661468992147437	1.38267208862527	0.188662151096795	0.192146422752832	0.1854835635754	0.175820585992009	0.179267217385316	0.172676336464016	0.200331004731451	0.203842122080936	0.197122834487821	0.000369547034886543	0.000366883853209524	0.000375216595990587
110	0.454198798779319	0.17	0.0250715924299598	0.0239029347872721	0.0262402500726475	0.190287612470927	0.490300897381008	0.468761180571082	0.511840614190935	15.99	11.85	21.92	0.028431788142453	0.0297382373331522	0.0310446865238513	0.0281251097004919	0.0294174669248224	0.0307098241491528	0.0286847512197147	0.0300299108074146	0.031314475484864	0.0250715924299598	17.7575115330959	0.00142044301506056	1.38984155871363	0.188662151096795	0.192146422752832	0.1854835635754	0.175820585992009	0.179267217385316	0.172676336464016	0.200331004731451	0.203842122080936	0.197122834487821	0.000369547034886543	0.000366883853209524	0.000375216595990587
110	0.454198798779319	0.17	0.0250720533064989	0.0238989289581585	0.0262451776548394	0.19473454410178	0.505339150120626	0.483454069590408	0.527224230650844	16.05	11.91	21.63	0.0292159628189725	0.030538515961617	0.0318610691042616	0.0288975957854772	0.0302057370354426	0.031513878285408	0.0295566453765448	0.0308257498055119	0.0322060278689907	0.0250720533064989	17.7691946593084	0.00467123821423659	1.39338565428287	0.188662151096795	0.192146422752832	0.1854835635754	0.175820585992009	0.179267217385316	0.172676336464016	0.200331004731451	0.203842122080936	0.197122834487821	0.000369547034886543	0.000366883853209524	0.000375216595990587
110	0.454198798779319	0.17	0.0250723856656564	0.0238988739629648	0.0262458973683481	0.1925197085448	0.490170359164885	0.468791103473758	0.511549614856013	15.91	11.76	21.56	0.0285749832101339	0.0298781476001837	0.0311813119902334	0.0282710661292606	0.0295603703565796	0.0308496745838986	0.028878785548023	0.0301510573421279	0.0315071345168544	0.0250723856656564	17.5822315215201	0.00846326714888618	1.39136890191078	0.188662151096795	0.192146422752832	0.1854835635754	0.175820585992009	0.179267217385316	0.172676336464016	0.200331004731451	0.203842122080936	0.197122834487821	0.000369547034886543	0.000366883853209524	0.000375216595990587
110	0.454198798779319	0.17	0.0250726130346542	0.0239078164599333	0.0262374096093752	0.194518390048324	0.503771196592787	0.481938972409919	0.525603420775656	15.94	11.89	21.59	0.0293210495847569	0.030649316781349	0.0319775839779411	0.0290075146082508	0.0303215784175094	0.031635642226768	0.0296893843905109	0.0309995495030401	0.032342765024553	0.0250726130346542	17.7384039613066	0.000128604161269688	1.38740019637701	0.188662151096795	0.192146422752832	0.1854835635754	0.175820585992009	0.179267217385316	0.172676336464016	0.200331004731451	0.203842122080936	0.197122834487821	0.000369547034886543	0.000366883853209524	0.000375216595990587
110	0.454198798779319	0.17	0.0250784025667163	0.0238949277634303	0.0262618773700022	0.189297772741968	0.492396759683526	0.470695233098382	0.514098286268671	15.94	11.82	21.61	0.0286380829628228	0.0299584492530745	0.0312788155433262	0.0283318844977194	0.0296381334278121	0.0309443823579048	0.0289202165032593	0.0302510344101822	0.0316101065917203	0.0250784025667163	17.685417808715	0.00360052530636858	1.38938047860253	0.188662151096795	0.192146422752832	0.1854835635754	0.175820585992009	0.179267217385316	0.172676336464016	0.200331004731451	0.203842122080936	0.197122834487821	0.000369547034886543	0.000366883853209524	0.000375216595990587
110	0.454198798779319	0.17	0.0250870650787042	0.0239156054790231	0.0262585246783853	0.1910735012721	0.495509826708523	0.47379663135581	0.517223022061237	15.96	11.86	21.68	0.0287923081905114	0.0301118047234587	0.031431301256406	0.0284834140966752	0.0297887546028404	0.0310940951090055	0.0291167555756778	0.0304359147083672	0.0317470126061088	0.0250870650787042	17.7099541113159	0.00594417119623031	1.39371959312052	0.188662151096795	0.192146422752832	0.1854835635754	0.175820585992009	0.179267217385316	0.172676336464016	0.200331004731451	0.203842122080936	0.197122834487821	0.000369547034886543	0.000366883853209524	0.000375216595990587
110	0.454198798779319	0.17	0.0250882849695852	0.0239141214837546	0.0262624484554158	0.186514651965989	0.487051905409551	0.465389294212114	0.508714516606987	16.08	11.92	21.7	0.0280790152003356	0.0293860173094441	0.0306930194185527	0.0277716734010682	0.0290643695818173	0.0303570657625664	0.0283631124934284	0.0296786404895749	0.0310397819469778	0.0250882849695852	17.7332018943907	0.00460703754331167	1.39188593157587	0.188662151096795	0.192146422752832	0.1854835635754	0.175820585992009	0.179267217385316	0.172676336464016	0.200331004731451	0.203842122080936	0.197122834487821	0.000369547034886543	0.000366883853209524	0.000375216595990587
110	0.454198798779319	0.17	0.0250913894133277	0.0239179933742821	0.0262647854523733	0.189647988710898	0.49422508236915	0.472467798055992	0.515982366682309	16.01	11.88	21.7	0.0286216282048841	0.0299396627988214	0.0312576973927586	0.0283118434682312	0.0296156123818004	0.0309193812953697	0.028889934195665	0.0302106060063078	0.0316137018292802	0.0250913894133277	17.7432995852963	-0.00399562602203789	1.38385573178183	0.188662151096795	0.192146422752832	0.1854835635754	0.175820585992009	0.179267217385316	0.172676336464016	0.200331004731451	0.203842122080936	0.197122834487821	0.000369547034886543	0.000366883853209524	0.000375216595990587
110	0.454198798779319	0.17	0.0250928078682311	0.0239086129758551	0.0262770027606072	0.187780591916559	0.492996225878818	0.471160275838943	0.514832175918693	15.83	11.77	21.41	0.0288616061233769	0.0301991989165266	0.0315367917096764	0.0285589941443593	0.0298825623679641	0.0312061305915689	0.029191669283641	0.0305145016312593	0.0318253467526777	0.0250928078682311	17.5542228746979	0.000123431707099049	1.38237822874798	0.188662151096795	0.192146422752832	0.1854835635754	0.175820585992009	0.179267217385316	0.172676336464016	0.200331004731451	0.203842122080936	0.197122834487821	0.000369547034886543	0.000366883853209524	0.000375216595990587
110	0.454198798779319	0.17	0.0250981284830589	0.0239318195145758	0.0262644374515419	0.197383414064649	0.506810542935755	0.485045398907873	0.528575686963637	15.98	11.97	21.57	0.0294464005749561	0.0307677308072595	0.0320890610395629	0.0291295947189276	0.0304367091167939	0.0317438235146602	0.0297855244576313	0.0311450182924046	0.0324295427397007	0.0250981284830589	17.7657182949458	-0.0013302685049918	1.3864146229584	0.188662151096795	0.192146422752832	0.1854835635754	0.175820585992009	0.179267217385316	0.172676336464016	0.200331004731451	0.203842122080936	0.197122834487821	0.000369547034886543	0.000366883853209524	0.000375216595990587
110	0.454198798779319	0.17	0.0251010764444576	0.0239245317726001	0.026277621116315	0.19102945485268	0.493831323029484	0.472188595725092	0.515474050333876	16.07	11.89	21.58	0.0285062636693706	0.0298128460321147	0.0311194283948587	0.0281947585088592	0.0294870630569675	0.0307793676050758	0.0287855778994825	0.0301456618748825	0.0314419895762569	0.0251010764444576	17.7141740561704	-0.00627589235843498	1.38061739185235	0.188662151096795	0.192146422752832	0.1854835635754	0.175820585992009	0.179267217385316	0.172676336464016	0.200331004731451	0.203842122080936	0.197122834487821	0.000369547034886543	0.000366883853209524	0.000375216595990587
110	0.454198798779319	0.17	0.0251021465984196	0.0239348607976329	0.0262694323992064	0.194003255207838	0.488950528785857	0.467725698643048	0.510175358928666	16.04	11.77	21.74	0.0282786733625994	0.0295619255775759	0.0308451777925525	0.0279709187545434	0.0292402054352323	0.0305094921159211	0.028529172706964	0.029854088593749	0.0311113055790942	0.0251021465984196	17.7339928828862	0.000684345102444363	1.3873019313367	0.188662151096795	0.192146422752832	0.1854835635754	0.175820585992009	0.179267217385316	0.172676336464016	0.200331004731451	0.203842122080936	0.197122834487821	0.000369547034886543	0.000366883853209524	0.000375216595990587
110	0.454198798779319	0.17	0.025106111494397	0.0239316534489398	0.0262805695398542	0.191728124750086	0.489649675297399	0.468238600921935	0.511060749672863	16.11	11.8	21.83	0.0281954821630743	0.0294847726326277	0.030774063102181	0.0278851979760611	0.029160300128392	0.030435402280723	0.028475105415309	0.0297675057601771	0.0310733367878131	0.025106111494397	17.695633982528	-0.0056474182339892	1.38056757690514	0.188662151096795	0.192146422752832	0.1854835635754	0.175820585992009	0.179267217385316	0.172676336464016	0.200331004731451	0.203842122080936	0.197122834487821	0.000369547034886543	0.000366883853209524	0.000375216595990587
110	0.454198798779319	0.17	0.0251082438218333	0.0239333016593018	0.0262831859843649	0.186844305873237	0.485497994657369	0.463927925951308	0.507068063363431	16.1	11.83	21.51	0.0279516653324982	0.0292512623344129	0.0305508593363276	0.0276445384013181	0.0289298557088311	0.030215173016344	0.0282513381670063	0.0295492356878268	0.0308323943352961	0.0251082438218333	17.6325106528815	-0.00791748428949549	1.37723139957828	0.188662151096795	0.192146422752832	0.1854835635754	0.175820585992009	0.179267217385316	0.172676336464016	0.200331004731451	0.203842122080936	0.197122834487821	0.000369547034886543	0.000366883853209524	0.000375216595990587
110	0.454198798779319	0.17	0.0251124946751127	0.0239435288273128	0.0262814605229126	0.19283777806821	0.492859031275889	0.471384472908665	0.514333589643112	15.98	11.81	21.4	0.0286106794389364	0.029914077706907	0.0312174759748775	0.0283026712218048	0.0295920377581072	0.0308814042944096	0.0289356762914885	0.0302108447966098	0.0315433349616473	0.0251124946751127	17.6019313185612	0.0102913073558868	1.39420480333688	0.188662151096795	0.192146422752832	0.1854835635754	0.175820585992009	0.179267217385316	0.172676336464016	0.200331004731451	0.203842122080936	0.197122834487821	0.000369547034886543	0.000366883853209524	0.000375216595990587
110	0.454198798779319	0.17	0.025113176878283	0.0239501395853537	0.0262762141712123	0.189809897551187	0.493444399453283	0.471732919331705	0.515155879574862	15.9	11.8	21.68	0.0287803811146217	0.0301049964782194	0.0314296118418171	0.028475074605635	0.0297856382549486	0.0310962019042622	0.0290422259270298	0.030372489917542	0.0317577019483083	0.025113176878283	17.7225891075856	-0.00304454464801357	1.38312808235513	0.188662151096795	0.192146422752832	0.1854835635754	0.175820585992009	0.179267217385316	0.172676336464016	0.200331004731451	0.203842122080936	0.197122834487821	0.000369547034886543	0.000366883853209524	0.000375216595990587
110	0.454198798779319	0.17	0.0251181498915446	0.0239500407849071	0.0262862589981822	0.190301462007831	0.490068417458101	0.468539881425778	0.511596953490424	16	11.92	21.71	0.0284061353126965	0.0297113443927806	0.0310165534728646	0.028099363124411	0.0293904765930626	0.0306815900617141	0.0287251310611437	0.0300169069046861	0.0313272097250354	0.0251181498915446	17.734349975341	-0.000293411567538731	1.3869478021176	0.188662151096795	0.192146422752832	0.1854835635754	0.175820585992009	0.179267217385316	0.172676336464016	0.200331004731451	0.203842122080936	0.197122834487821	0.000369547034886543	0.000366883853209524	0.000375216595990587
110	0.454198798779319	0.17	0.0251197154874605	0.0239457551162848	0.0262936758586362	0.192809910409745	0.491952275273912	0.470515306489953	0.513389244057871	15.91	11.86	21.57	0.0286749195775055	0.0299813666736716	0.0312878137698378	0.0283697824000212	0.0296623272573902	0.0309548721147591	0.0290122470339237	0.0302584657662225	0.0316061988511334	0.0251197154874605	17.6319614508863	-0.000727332909893377	1.38384301589892	0.188662151096795	0.192146422752832	0.1854835635754	0.175820585992009	0.179267217385316	0.172676336464016	0.200331004731451	0.203842122080936	0.197122834487821	0.000369547034886543	0.000366883853209524	0.000375216595990587
110	0.454198798779319	0.17	0.0251245365197966	0.0239370578561216	0.0263120151834717	0.188887343140205	0.497299654748551	0.475352689003844	0.519246620493258	15.9	11.84	21.59	0.0289877617686608	0.0303261225884675	0.0316644834082743	0.0286798451229234	0.0300039894751839	0.0313281338274445	0.0292741555801374	0.0306226857547042	0.0319970849283949	0.0251245365197966	17.653799619367	0.00521775785456383	1.39050517289021	0.188662151096795	0.192146422752832	0.1854835635754	0.175820585992009	0.179267217385316	0.172676336464016	0.200331004731451	0.203842122080936	0.197122834487821	0.000369547034886543	0.000366883853209524	0.000375216595990587
110	0.454198798779319	0.17	0.0251251907448801	0.0239351759874502	0.02631520550231	0.192166050914524	0.497709142181568	0.475976351178346	0.519441933184791	15.88	11.76	21.58	0.0290748468821841	0.0304023867256593	0.0317299265691345	0.0287675025930031	0.0300810092829692	0.0313945159729352	0.0293927011843865	0.0307214391190017	0.0320706250775496	0.0251251907448801	17.5878882755966	-0.00191049550458298	1.38094665419097	0.188662151096795	0.192146422752832	0.1854835635754	0.175820585992009	0.179267217385316	0.172676336464016	0.200331004731451	0.203842122080936	0.197122834487821	0.000369547034886543	0.000366883853209524	0.000375216595990587
110	0.454198798779319	0.17	0.0251268630112225	0.0239335985059848	0.0263201275164602	0.185530085781186	0.486554528167784	0.464843567670948	0.50826548866462	15.81	11.67	21.54	0.0285042079640087	0.0298355240800968	0.0311668401961848	0.0282062486785152	0.0295236483230698	0.0308410479676244	0.0287904479576554	0.0301415248800823	0.0314525786015112	0.0251268630112225	17.5085763490585	-0.00311186250409935	1.37814841230779	0.188662151096795	0.192146422752832	0.1854835635754	0.175820585992009	0.179267217385316	0.172676336464016	0.200331004731451	0.203842122080936	0.197122834487821	0.000369547034886543	0.000366883853209524	0.000375216595990587
110	0.454198798779319	0.17	0.0251317566737377	0.023949751980051	0.0263137613674244	0.19120231895507	0.497009142086484	0.47523931817169	0.518778966001278	16.22	11.98	21.89	0.0284336747318368	0.0297361681672368	0.0310386616026368	0.0281152906014508	0.0294031994555867	0.0306911083097227	0.0287333366141208	0.0300705138311054	0.0313738583171516	0.0251317566737377	17.8286691299255	0.00138830498577062	1.39279208927903	0.188662151096795	0.192146422752832	0.1854835635754	0.175820585992009	0.179267217385316	0.172676336464016	0.200331004731451	0.203842122080936	0.197122834487821	0.000369547034886543	0.000366883853209524	0.000375216595990587
110	0.454198798779319	0.17	0.025132886190258	0.0239674463497877	0.0262983260307283	0.195128679258777	0.499164824150512	0.477574268715568	0.520755379585455	15.94	11.85	21.56	0.0290565670085714	0.0303701792817681	0.0316837915549648	0.0287458925641657	0.0300454596212493	0.0313450266783329	0.0293355607789849	0.0306656175084371	0.0319903491458094	0.025132886190258	17.6868589762376	-0.0145540829003192	1.37140840829963	0.188662151096795	0.192146422752832	0.1854835635754	0.175820585992009	0.179267217385316	0.172676336464016	0.200331004731451	0.203842122080936	0.197122834487821	0.000369547034886543	0.000366883853209524	0.000375216595990587
110	0.454198798779319	0.17	0.0251332373610997	0.0239566235851173	0.0263098511370821	0.19549399325786	0.50136320887403	0.479702754342007	0.523023663406053	16.06	11.89	21.54	0.0289720511734185	0.0302802525365774	0.0315884538997363	0.0286558227405425	0.0299497451538099	0.0312436675670773	0.029281703168961	0.0306365162517082	0.0319392430417866	0.0251332373610997	17.6970576771249	-0.0103039589400258	1.37633040920511	0.188662151096795	0.192146422752832	0.1854835635754	0.175820585992009	0.179267217385316	0.172676336464016	0.200331004731451	0.203842122080936	0.197122834487821	0.000369547034886543	0.000366883853209524	0.000375216595990587
110	0.454198798779319	0.17	0.0251370164742534	0.0239658568265016	0.0263081761220053	0.19259118622133	0.499929699273445	0.478129792097585	0.521729606449305	15.77	11.8	21.35	0.029393330690071	0.0307334937404047	0.0320736567907383	0.0290883638400176	0.030414622195156	0.0317408805502945	0.0297301836579961	0.0310882622129303	0.0324070253742398	0.0251370164742534	17.6013731165402	-0.0135187762489954	1.37004954707668	0.188662151096795	0.192146422752832	0.1854835635754	0.175820585992009	0.179267217385316	0.172676336464016	0.200331004731451	0.203842122080936	0.197122834487821	0.000369547034886543	0.000366883853209524	0.000375216595990587
110	0.454198798779319	0.17	0.0251380711847558	0.0239670857447995	0.0263090566247122	0.192877005920141	0.494644768328223	0.473095118369638	0.516194418286808	16.02	11.7	21.51	0.0286383469032446	0.0299428337330479	0.0312473205628512	0.028327737566256	0.0296180760309081	0.0309084144955602	0.0289048402980886	0.0302619514360873	0.0315938663283534	0.0251380711847558	17.6756131463403	-0.0078366544481525	1.37706372810793	0.188662151096795	0.192146422752832	0.1854835635754	0.175820585992009	0.179267217385316	0.172676336464016	0.200331004731451	0.203842122080936	0.197122834487821	0.000369547034886543	0.000366883853209524	0.000375216595990587
110	0.454198798779319	0.17	0.0251382941239609	0.0239728075559574	0.0263037806919643	0.195770292445332	0.493171172208577	0.471883336428697	0.514459007988457	15.88	11.79	21.67	0.0288142407715741	0.0301141231329846	0.0314140054943951	0.0285093282652382	0.0297954552620045	0.0310815822587708	0.0291111068041393	0.0304306918754004	0.0317195815560212	0.0251382941239609	17.6304187393985	0.00829839037822517	1.39211070962224	0.188662151096795	0.192146422752832	0.1854835635754	0.175820585992009	0.179267217385316	0.172676336464016	0.200331004731451	0.203842122080936	0.197122834487821	0.000369547034886543	0.000366883853209524	0.000375216595990587
110	0.454198798779319	0.17	0.0251399982688007	0.0239725246872983	0.026307471850303	0.192981167278612	0.4924801612155	0.471031989474067	0.513928332956933	15.91	11.78	21.6	0.0287114806680435	0.0300188414887101	0.0313262023093767	0.0284061089405323	0.0296995648345634	0.0309930207285945	0.0289973615537342	0.0303022524744302	0.0316584933707875	0.0251399982688007	17.6394471240776	-0.00188741887212558	1.38180314645533	0.188662151096795	0.192146422752832	0.1854835635754	0.175820585992009	0.179267217385316	0.172676336464016	0.200331004731451	0.203842122080936	0.197122834487821	0.000369547034886543	0.000366883853209524	0.000375216595990587
110	0.454198798779319	0.17	0.0251428472063312	0.0239665391344166	0.0263191552782458	0.191587537570987	0.493995093086077	0.472384201975172	0.515605984196983	15.84	11.83	21.75	0.028910155948126	0.0302327535912772	0.0315553512344285	0.0286062266851854	0.0299149200060088	0.0312236133268322	0.0291886851547094	0.0305262539650696	0.0319102518058261	0.0251428472063312	17.689917907795	0.00573171901829836	1.39195474704844	0.188662151096795	0.192146422752832	0.1854835635754	0.175820585992009	0.179267217385316	0.172676336464016	0.200331004731451	0.203842122080936	0.197122834487821	0.000369547034886543	0.000366883853209524	0.000375216595990587
110	0.454198798779319	0.17	0.0251434286272995	0.0239644145985418	0.0263224426560572	0.189695414945069	0.494991532280433	0.47320386830175	0.516779196259117	16.06	11.85	21.68	0.0285898028968497	0.0299061594620842	0.0312225160273186	0.0282780562526187	0.0295800591077802	0.0308820619629417	0.0288842186206935	0.0301876140284474	0.0315168849037082	0.0251434286272995	17.7099018899503	-0.00735631295289917	1.37943552824393	0.188662151096795	0.192146422752832	0.1854835635754	0.175820585992009	0.179267217385316	0.172676336464016	0.200331004731451	0.203842122080936	0.197122834487821	0.000369547034886543	0.000366883853209524	0.000375216595990587
110	0.454198798779319	0.17	0.0251434692838123	0.0239462869606466	0.0263406516069779	0.18498614349283	0.485637684040686	0.463928552797312	0.50734681528406	15.93	11.81	21.52	0.0282488264584419	0.0295707056084961	0.0308925847585504	0.0279474727513411	0.0292552503179971	0.030563027884653	0.0285084538502556	0.0298643244999839	0.0312149230067506	0.0251434692838123	17.6189270130945	-0.0021859687875068	1.3824334356398	0.188662151096795	0.192146422752832	0.1854835635754	0.175820585992009	0.179267217385316	0.172676336464016	0.200331004731451	0.203842122080936	0.197122834487821	0.000369547034886543	0.000366883853209524	0.000375216595990587
110	0.454198798779319	0.17	0.0251440903920413	0.0239787594086494	0.0263094213754332	0.197877415414461	0.497782411792159	0.476438256446244	0.519126567138074	15.99	11.82	21.67	0.0288996447865129	0.0301943319771808	0.0314890191678487	0.0285879870635676	0.0298687121704538	0.03114943727734	0.0292516128948883	0.0305151191851936	0.0317613413924302	0.0251440903920413	17.669564581984	0.00500732029813882	1.39055505530383	0.188662151096795	0.192146422752832	0.1854835635754	0.175820585992009	0.179267217385316	0.172676336464016	0.200331004731451	0.203842122080936	0.197122834487821	0.000369547034886543	0.000366883853209524	0.000375216595990587
110	0.454198798779319	0.17	0.0251464575157737	0.0239811313760221	0.0263117836555253	0.188201577980371	0.484571647288408	0.463138416585967	0.50600487799085	16.01	11.78	21.55	0.028056419814356	0.0293548215383987	0.0306532232624415	0.0277527512575584	0.0290370997353105	0.0303214482130627	0.0283446530524332	0.0296704987889694	0.0309304856612425	0.0251464575157737	17.6013144310999	0.00421042744675793	1.38816885284104	0.188662151096795	0.192146422752832	0.1854835635754	0.175820585992009	0.179267217385316	0.172676336464016	0.200331004731451	0.203842122080936	0.197122834487821	0.000369547034886543	0.000366883853209524	0.000375216595990587
110	0.454198798779319	0.17	0.0251474937599752	0.0239775717902585	0.0263174157296918	0.198622638699493	0.498533880329484	0.477207556113626	0.519860204545342	16.09	11.85	21.81	0.0287716972480175	0.0300574994862487	0.0313433017244799	0.0284561602819198	0.0297278612270033	0.0309995621720867	0.0290271125986553	0.0303469346154125	0.0316513153072698	0.0251474937599752	17.7265807294111	-0.00327403625364066	1.38440696176091	0.188662151096795	0.192146422752832	0.1854835635754	0.175820585992009	0.179267217385316	0.172676336464016	0.200331004731451	0.203842122080936	0.197122834487821	0.000369547034886543	0.000366883853209524	0.000375216595990587
110	0.454198798779319	0.17	0.0251491914703375	0.0239834555114138	0.0263149274292612	0.191432722158974	0.493434186994596	0.471837039362768	0.515031334626425	16.21	12.03	21.95	0.0282406719343503	0.0295333172972746	0.0308259626601989	0.0279247644304155	0.0292029499259887	0.030481135421562	0.0284785785523105	0.0298017295573611	0.0310887362000752	0.0251491914703375	17.8835825688021	0.00233334132329885	1.39442823080416	0.188662151096795	0.192146422752832	0.1854835635754	0.175820585992009	0.179267217385316	0.172676336464016	0.200331004731451	0.203842122080936	0.197122834487821	0.000369547034886543	0.000366883853209524	0.000375216595990587
110	0.454198798779319	0.17	0.0251513452751825	0.023969867732313	0.026332822818052	0.190768748877742	0.491300246661124	0.469750267358964	0.512850225963283	15.86	11.85	21.38	0.0287274324349856	0.0300453147596913	0.0313631970843969	0.0284247662226528	0.0297287636151627	0.0310327610076725	0.0290552165364776	0.0303606719900188	0.0317230428044898	0.0251513452751825	17.5477014012792	-0.00168212428733065	1.3807213740919	0.188662151096795	0.192146422752832	0.1854835635754	0.175820585992009	0.179267217385316	0.172676336464016	0.200331004731451	0.203842122080936	0.197122834487821	0.000369547034886543	0.000366883853209524	0.000375216595990587
110	0.454198798779319	0.17	0.0251538667530086	0.0239711866101592	0.026336546895858	0.193002770957126	0.50560823763861	0.483589847704459	0.52762662757276	16.1	11.82	21.67	0.0291416353698024	0.0304684868203384	0.0317953382708744	0.0288215939969771	0.0301338736036761	0.031446153210375	0.0294197739140338	0.0307465096745166	0.0320831923289206	0.0251538667530086	17.7820248856361	0.00576635750806449	1.39484790850534	0.188662151096795	0.192146422752832	0.1854835635754	0.175820585992009	0.179267217385316	0.172676336464016	0.200331004731451	0.203842122080936	0.197122834487821	0.000369547034886543	0.000366883853209524	0.000375216595990587
110	0.454198798779319	0.17	0.0251565632358031	0.0239744269764598	0.0263386994951463	0.195094173042146	0.502272765330793	0.480545394110689	0.524000136550897	16.04	11.9	21.66	0.0290638127959418	0.0303779035299871	0.0316919942640325	0.028747817556559	0.0300476208872623	0.0313474242179655	0.0293267032583199	0.0306940389500337	0.0320026808939085	0.0251565632358031	17.7423464742997	-0.00448777554507589	1.38361461105265	0.188662151096795	0.192146422752832	0.1854835635754	0.175820585992009	0.179267217385316	0.172676336464016	0.200331004731451	0.203842122080936	0.197122834487821	0.000369547034886543	0.000366883853209524	0.000375216595990587
110	0.454198798779319	0.17	0.0251574330027616	0.0239754732478818	0.0263393927576413	0.185920799945285	0.486593143920709	0.464908490121222	0.508277797720195	15.92	11.77	21.39	0.0283213276367202	0.0296423148804334	0.0309633021241467	0.0280195911179178	0.0293265045125017	0.0306334179070856	0.0286754278079143	0.0299484670829888	0.031291764695621	0.0251574330027616	17.5746908094157	-0.00016499916360831	1.38343929310653	0.188662151096795	0.192146422752832	0.1854835635754	0.175820585992009	0.179267217385316	0.172676336464016	0.200331004731451	0.203842122080936	0.197122834487821	0.000369547034886543	0.000366883853209524	0.000375216595990587
110	0.454198798779319	0.17	0.0251576968213527	0.0239672889361149	0.0263481047065905	0.195834196040729	0.496732538350879	0.475295325843553	0.518169750858205	15.95	11.83	21.4	0.0289016375187896	0.0302051860950362	0.0315087346712827	0.0285921251267537	0.0298817137867945	0.0311713024468354	0.0291985833420817	0.0305109236962424	0.0318482206872589	0.0251576968213527	17.5003514211932	-0.00152424680204053	1.38004329892408	0.188662151096795	0.192146422752832	0.1854835635754	0.175820585992009	0.179267217385316	0.172676336464016	0.200331004731451	0.203842122080936	0.197122834487821	0.000369547034886543	0.000366883853209524	0.000375216595990587
110	0.454198798779319	0.17	0.0251587665633456	0.0239951303665481	0.0263224027601432	0.193026172647717	0.493499297972844	0.472009846403338	0.51498874954235	16.01	11.86	21.91	0.028606202339781	0.0299085726281391	0.0312109429164973	0.028296957473118	0.0295852486005521	0.0308735397279861	0.0288787960370154	0.0301899095399891	0.0315278380112439	0.0251587665633456	17.7677365198855	-0.00644037862353182	1.38165378145321	0.188662151096795	0.192146422752832	0.1854835635754	0.175820585992009	0.179267217385316	0.172676336464016	0.200331004731451	0.203842122080936	0.197122834487821	0.000369547034886543	0.000366883853209524	0.000375216595990587
110	0.454198798779319	0.17	0.0251592114417669	0.0239881917869926	0.0263302310965411	0.194487740292009	0.495946863484613	0.474451624498384	0.517442102470841	16.06	11.89	21.58	0.028657750600521	0.0299561025634154	0.0312544545263098	0.0283450386064292	0.0296292230152469	0.0309134074240646	0.0289401908224707	0.0302398071974074	0.0315959220198439	0.0251592114417669	17.7313811873818	0.00214449487888805	1.38936883453823	0.188662151096795	0.192146422752832	0.1854835635754	0.175820585992009	0.179267217385316	0.172676336464016	0.200331004731451	0.203842122080936	0.197122834487821	0.000369547034886543	0.000366883853209524	0.000375216595990587
110	0.454198798779319	0.17	0.0251599542601647	0.0239798638504302	0.0263400446698993	0.192347936106661	0.497108851911348	0.475414980942168	0.518802722880528	16.15	11.91	21.78	0.0285536346388435	0.0298565781521686	0.0311595216654937	0.0282371899277893	0.0295256936127419	0.0308141972976946	0.0288558108696022	0.0301719261154148	0.0314433321230661	0.0251599542601647	17.804017321096	-0.00767508028255912	1.38256035585801	0.188662151096795	0.192146422752832	0.1854835635754	0.175820585992009	0.179267217385316	0.172676336464016	0.200331004731451	0.203842122080936	0.197122834487821	0.000369547034886543	0.000366883853209524	0.000375216595990587
110	0.454198798779319	0.17	0.0251610701285976	0.0239695766175882	0.0263525636396071	0.186552536223289	0.493482702742795	0.471536808684625	0.515428596800966	15.85	11.85	21.71	0.0288477079896519	0.0301903152510616	0.0315329225124714	0.0285441115261308	0.0298725890405045	0.0312010665548782	0.0290938924245327	0.0304692097478217	0.0317935544439834	0.0251610701285976	17.6759263719051	-0.0018036743891413	1.38466135500291	0.188662151096795	0.192146422752832	0.1854835635754	0.175820585992009	0.179267217385316	0.172676336464016	0.200331004731451	0.203842122080936	0.197122834487821	0.000369547034886543	0.000366883853209524	0.000375216595990587
110	0.454198798779319	0.17	0.0251613657510346	0.0239758158618565	0.0263469156402126	0.190801957967051	0.491139039314446	0.469598447932015	0.512679630696876	15.97	11.62	21.76	0.0285252987101542	0.0298337608788072	0.0311422230474603	0.0282189083657864	0.0295133163371979	0.0308077243086093	0.028784655535888	0.030080767416187	0.0314155378387536	0.0251613657510346	17.6268804555149	0.00121483674979014	1.38423709369591	0.188662151096795	0.192146422752832	0.1854835635754	0.175820585992009	0.179267217385316	0.172676336464016	0.200331004731451	0.203842122080936	0.197122834487821	0.000369547034886543	0.000366883853209524	0.000375216595990587
110	0.454198798779319	0.17	0.0251627938261418	0.0239765503382479	0.0263490373140358	0.190851726235038	0.495301435944284	0.473581788839174	0.517021083049395	16.12	11.85	21.73	0.0285064796952004	0.0298138582595376	0.0311212368238747	0.0281924499259639	0.0294854262984746	0.0307784026709854	0.0287719334120188	0.0300750575855244	0.0314469014753555	0.0251627938261418	17.6737234813118	-0.00360363898679637	1.38224487342071	0.188662151096795	0.192146422752832	0.1854835635754	0.175820585992009	0.179267217385316	0.172676336464016	0.200331004731451	0.203842122080936	0.197122834487821	0.000369547034886543	0.000366883853209524	0.000375216595990587
110	0.454198798779319	0.17	0.0251663246391152	0.0240003327767132	0.0263323165015172	0.192471570084276	0.49842922546515	0.476686384805392	0.520172066124908	16.06	11.93	21.72	0.028785586082089	0.0300985675966253	0.0314115491111616	0.0284712635335486	0.0297699080220936	0.0310685525106385	0.029057159165013	0.0304040773742488	0.0317597115577756	0.0251663246391152	17.789737247888	0.0053148008122864	1.39464426149461	0.188662151096795	0.192146422752832	0.1854835635754	0.175820585992009	0.179267217385316	0.172676336464016	0.200331004731451	0.203842122080936	0.197122834487821	0.000369547034886543	0.000366883853209524	0.000375216595990587
110	0.454198798779319	0.17	0.0251708718385039	0.0239864097549303	0.0263553339220775	0.186240378932684	0.491253199582238	0.46938395887717	0.513122440287306	16.07	11.82	21.9	0.0283381291695594	0.0296584413707324	0.0309787535719053	0.0280284969872952	0.0293343830015568	0.0306402690158184	0.028656788282507	0.0299583842371572	0.0312338253378021	0.0251708718385039	17.718278683859	0.0018268008121549	1.38923927782689	0.188662151096795	0.192146422752832	0.1854835635754	0.175820585992009	0.179267217385316	0.172676336464016	0.200331004731451	0.203842122080936	0.197122834487821	0.000369547034886543	0.000366883853209524	0.000375216595990587
110	0.454198798779319	0.17	0.0251777692708002	0.0239832024474674	0.026372336094133	0.183071726299154	0.490688006319743	0.468612842463289	0.512763170176197	16.01	11.89	21.71	0.028394199170683	0.0297317779616755	0.031069356752668	0.0280870606624957	0.0294101709364514	0.0307332812104071	0.028671100255906	0.0300280735635517	0.0313638527874534	0.0251777692708002	17.7372341862277	-0.00129986645080397	1.38691373326549	0.188662151096795	0.192146422752832	0.1854835635754	0.175820585992009	0.179267217385316	0.172676336464016	0.200331004731451	0.203842122080936	0.197122834487821	0.000369547034886543	0.000366883853209524	0.000375216595990587
110	0.454198798779319	0.17	0.0251789602124048	0.023982035447233	0.0263758849775766	0.183329136425207	0.486094160344797	0.46424446650243	0.507943854187165	16.01	11.8	21.49	0.0281292341991149	0.0294531383048576	0.0307770424106004	0.0278249534405439	0.0291345365540151	0.0304441196674863	0.0283971945003032	0.0297664940526724	0.0311074900381182	0.0251789602124048	17.6154860622831	-0.00225840957577468	1.38207298370969	0.188662151096795	0.192146422752832	0.1854835635754	0.175820585992009	0.179267217385316	0.172676336464016	0.200331004731451	0.203842122080936	0.197122834487821	0.000369547034886543	0.000366883853209524	0.000375216595990587
110	0.454198798779319	0.17	0.0251818958740308	0.0239852010085244	0.0263785907395371	0.187868755044361	0.494492916569094	0.472597002818597	0.516388830319591	16.21	11.91	21.75	0.028289787274773	0.0296004827266993	0.0309111781786255	0.0279734388434816	0.0292694775415027	0.0305655162395237	0.0284971767442252	0.0298935296935872	0.0312353943831744	0.0251818958740308	17.7667841983619	-0.00182251364187409	1.38726676784599	0.188662151096795	0.192146422752832	0.1854835635754	0.175820585992009	0.179267217385316	0.172676336464016	0.200331004731451	0.203842122080936	0.197122834487821	0.000369547034886543	0.000366883853209524	0.000375216595990587
110	0.454198798779319	0.17	0.0251826731501386	0.0240072849976525	0.0263580613026246	0.194332358686148	0.495614204240233	0.474122724825685	0.517105683654781	15.9	11.83	21.62	0.0289210442059091	0.0302320044144227	0.0315429646229363	0.0286140888802125	0.0299111351299177	0.0312081813796228	0.0292109785032302	0.0305176363262144	0.0318496698977807	0.0251826731501386	17.6711209989543	0.00813873689030964	1.39323990724775	0.188662151096795	0.192146422752832	0.1854835635754	0.175820585992009	0.179267217385316	0.172676336464016	0.200331004731451	0.203842122080936	0.197122834487821	0.000369547034886543	0.000366883853209524	0.000375216595990587
110	0.454198798779319	0.17	0.0251835021423981	0.02401838355456	0.0263486207302361	0.196520035765498	0.493231847796452	0.471991951720734	0.514471743872169	15.99	11.72	21.61	0.0286386011432979	0.0299273538642288	0.0312161065851596	0.0283300210413291	0.0296048874888332	0.0308797539363372	0.0288995341724053	0.0302312790494288	0.0315126778477835	0.0251835021423981	17.6048851266157	0.00123092298879123	1.3840048810718	0.188662151096795	0.192146422752832	0.1854835635754	0.175820585992009	0.179267217385316	0.172676336464016	0.200331004731451	0.203842122080936	0.197122834487821	0.000369547034886543	0.000366883853209524	0.000375216595990587
110	0.454198798779319	0.17	0.0251855677434383	0.0240157132802788	0.0263554222065978	0.199011694139554	0.507002140547963	0.485340030879704	0.528664250216223	16.07	11.82	21.71	0.0292948964065555	0.0306024111762086	0.0319099259458617	0.0289746127988236	0.0302678323976805	0.0315610519965375	0.0295591977540614	0.0308859501079184	0.0322098680373732	0.0251855677434383	17.8250498920056	0.00472845956631233	1.39361837211381	0.188662151096795	0.192146422752832	0.1854835635754	0.175820585992009	0.179267217385316	0.172676336464016	0.200331004731451	0.203842122080936	0.197122834487821	0.000369547034886543	0.000366883853209524	0.000375216595990587
110	0.454198798779319	0.17	0.0251870409570551	0.0240213882674908	0.0263526936466195	0.18912565327827	0.491848554353122	0.470159025059591	0.513538083646654	16.22	11.82	21.85	0.028129661475225	0.029427348181349	0.030725034887473	0.0278146797742902	0.0290978356419846	0.0303809915096789	0.0284258912116249	0.029660725595248	0.0310432521404895	0.0251870409570551	17.8454223595879	0.00341325158991934	1.39378815417087	0.188662151096795	0.192146422752832	0.1854835635754	0.175820585992009	0.179267217385316	0.172676336464016	0.200331004731451	0.203842122080936	0.197122834487821	0.000369547034886543	0.000366883853209524	0.000375216595990587
110	0.454198798779319	0.17	0.0251924456433088	0.0240086650864201	0.0263762262001976	0.186717056543928	0.492641319988068	0.470744712220251	0.514537927755885	15.99	11.87	21.54	0.0285633975808796	0.0298920190122174	0.0312206404435551	0.0282556421641202	0.0295699484061966	0.030884254648273	0.0288640126677652	0.0301994303906938	0.0315529575457233	0.0251924456433088	17.6511078774898	0.00902292672515419	1.39533467956424	0.188662151096795	0.192146422752832	0.1854835635754	0.175820585992009	0.179267217385316	0.172676336464016	0.200331004731451	0.203842122080936	0.197122834487821	0.000369547034886543	0.000366883853209524	0.000375216595990587
110	0.454198798779319	0.17	0.0251988091302795	0.0240272139955234	0.0263704042650355	0.197684300861004	0.503580868361834	0.481974939350789	0.525186797372878	16.14	11.94	21.76	0.0289724871444175	0.0302712631790364	0.0315700392136553	0.0286521467897923	0.0299365626359526	0.0312209784821128	0.0292540523382377	0.0305850171856638	0.0319079849257115	0.0251988091302795	17.8260519384374	-0.000617046391278614	1.38926631703556	0.188662151096795	0.192146422752832	0.1854835635754	0.175820585992009	0.179267217385316	0.172676336464016	0.200331004731451	0.203842122080936	0.197122834487821	0.000369547034886543	0.000366883853209524	0.000375216595990587
110	0.454198798779319	0.17	0.0251989612897708	0.0240236962128494	0.0263742263666922	0.192816069514734	0.496091425057466	0.474474519308377	0.517708330806554	16.08	11.85	21.56	0.0286229949030875	0.0299270492998939	0.0312311036967002	0.0283095731884716	0.0295993481932582	0.0308891231980448	0.0289456375234242	0.030277210221402	0.0315251020340923	0.0251989612897708	17.7252967786989	0.00780480053854807	1.39440236414519	0.188662151096795	0.192146422752832	0.1854835635754	0.175820585992009	0.179267217385316	0.172676336464016	0.200331004731451	0.203842122080936	0.197122834487821	0.000369547034886543	0.000366883853209524	0.000375216595990587
110	0.454198798779319	0.17	0.0252004761111847	0.0240095279018522	0.0263914243205172	0.183698244038301	0.482291407222579	0.460639330609356	0.503943483835802	15.95	11.77	21.58	0.0280143953174169	0.0293311952373964	0.030647995157376	0.0277145047559509	0.0290172084992017	0.0303199122424526	0.028267342842323	0.0296059862961563	0.0309892928416015	0.0252004761111847	17.6366763561185	0.00455978213206719	1.38966777605028	0.188662151096795	0.192146422752832	0.1854835635754	0.175820585992009	0.179267217385316	0.172676336464016	0.200331004731451	0.203842122080936	0.197122834487821	0.000369547034886543	0.000366883853209524	0.000375216595990587
110	0.454198798779319	0.17	0.0252009969119589	0.0240069709827209	0.026395022841197	0.186229001033564	0.488908501323443	0.467142823106194	0.510674179540691	15.96	11.8	21.42	0.0283832331914621	0.029705698805517	0.031028164419572	0.0280785842830157	0.0293868553300507	0.0306951263770857	0.0286362720671758	0.0300079921121877	0.0313452443717332	0.0252009969119589	17.5701565709624	0.00158233047964389	1.38555243499333	0.188662151096795	0.192146422752832	0.1854835635754	0.175820585992009	0.179267217385316	0.172676336464016	0.200331004731451	0.203842122080936	0.197122834487821	0.000369547034886543	0.000366883853209524	0.000375216595990587
110	0.454198798779319	0.17	0.0252021130717798	0.0240266124852667	0.0263776136582928	0.192720270169346	0.495610403315172	0.474007809099253	0.517212997531091	15.97	11.84	21.56	0.0287972298917579	0.0301096447084596	0.0314220595251614	0.0284880428478089	0.0297863666682885	0.0310846904887682	0.029085561284413	0.0304146118844124	0.0317428116444228	0.0252021130717798	17.6586985253396	0.00627091620188522	1.39192474199232	0.188662151096795	0.192146422752832	0.1854835635754	0.175820585992009	0.179267217385316	0.172676336464016	0.200331004731451	0.203842122080936	0.197122834487821	0.000369547034886543	0.000366883853209524	0.000375216595990587
110	0.454198798779319	0.17	0.0252043070712289	0.0240012487500845	0.0264073653923733	0.187327541128589	0.493984546244332	0.472072270458621	0.515896822030042	16.1	11.82	21.81	0.0284507028263887	0.0297713049579723	0.0310919070895558	0.0281383436479204	0.0294444469391968	0.0307505502304732	0.0287315693083541	0.0300406033445516	0.0314027158509433	0.0252043070712289	17.7056422136005	-0.00254820039764925	1.38472844088697	0.188662151096795	0.192146422752832	0.1854835635754	0.175820585992009	0.179267217385316	0.172676336464016	0.200331004731451	0.203842122080936	0.197122834487821	0.000369547034886543	0.000366883853209524	0.000375216595990587
110	0.454198798779319	0.17	0.0252051724572591	0.0240333286336484	0.0263770162808698	0.199626641125996	0.510771499872831	0.488990345818888	0.532552653926774	15.97	11.84	21.64	0.0297028437807548	0.0310259010185115	0.0323489582562681	0.0293837933771471	0.030692639115533	0.0320014848539188	0.0300195756234782	0.0313784613853458	0.0326582142486368	0.0252051724572591	17.6715307003982	0.00457409300540984	1.39108237900604	0.188662151096795	0.192146422752832	0.1854835635754	0.175820585992009	0.179267217385316	0.172676336464016	0.200331004731451	0.203842122080936	0.197122834487821	0.000369547034886543	0.000366883853209524	0.000375216595990587
110	0.454198798779319	0.17	0.0252102098587972	0.0240411376849313	0.0263792820326631	0.193638568920047	0.500007442248543	0.478277299578133	0.521737584918953	16.09	11.94	21.75	0.0288294260612439	0.0301392677408917	0.0314491094205396	0.0285130522210824	0.0298085197109246	0.0311039872007667	0.0290569414691733	0.030461945928776	0.0317961935479106	0.0252102098587972	17.8293420520825	0.0027528615624866	1.39364866532562	0.188662151096795	0.192146422752832	0.1854835635754	0.175820585992009	0.179267217385316	0.172676336464016	0.200331004731451	0.203842122080936	0.197122834487821	0.000369547034886543	0.000366883853209524	0.000375216595990587
110	0.454198798779319	0.17	0.0252107502167012	0.0240421585338914	0.026379341899511	0.195904023477236	0.495509477679677	0.474129787850803	0.516889167508552	15.9	11.65	21.61	0.0289234837167194	0.0302277154407733	0.0315319471648272	0.0286165637330099	0.0299069556726374	0.0311973476122649	0.0291221390735491	0.0305233694309029	0.0318302149527918	0.0252107502167012	17.6201737743258	0.00302447639492358	1.38554327669222	0.188662151096795	0.192146422752832	0.1854835635754	0.175820585992009	0.179267217385316	0.172676336464016	0.200331004731451	0.203842122080936	0.197122834487821	0.000369547034886543	0.000366883853209524	0.000375216595990587
110	0.454198798779319	0.17	0.0252111223500144	0.0240334187553422	0.0263888259446867	0.184993260527035	0.479907226478822	0.458454766322291	0.501359686635354	15.73	11.67	21.45	0.0282534760758074	0.029575540136046	0.0308976041962846	0.0279624823540564	0.029270929953784	0.0305793775535117	0.0285278313192348	0.0298330493619238	0.0312409189567675	0.0252111223500144	17.5188700583323	0.0070357336505447	1.38723012480225	0.188662151096795	0.192146422752832	0.1854835635754	0.175820585992009	0.179267217385316	0.172676336464016	0.200331004731451	0.203842122080936	0.197122834487821	0.000369547034886543	0.000366883853209524	0.000375216595990587
110	0.454198798779319	0.17	0.0252112536428435	0.0240162945903087	0.0264062126953783	0.186545581491285	0.490840623013477	0.469011725875944	0.51266952015101	16.01	11.87	21.46	0.0284115202370815	0.0297338585040361	0.0310561967709907	0.0281039871209625	0.029412012081047	0.0307200370411315	0.0287118932329541	0.0300275195876211	0.0313547348060781	0.0252112536428435	17.6140171627224	-0.00950209254352192	1.37612504791851	0.188662151096795	0.192146422752832	0.1854835635754	0.175820585992009	0.179267217385316	0.172676336464016	0.200331004731451	0.203842122080936	0.197122834487821	0.000369547034886543	0.000366883853209524	0.000375216595990587
110	0.454198798779319	0.17	0.0252115254262207	0.0240345156464015	0.0263885352060398	0.189606060971872	0.489514652954394	0.467961795908264	0.511067510000524	16.04	11.89	21.61	0.0282966112719253	0.0295998647062148	0.0309031181405043	0.0279887721070194	0.029277847431958	0.0305669227568966	0.0285813910447347	0.0298590758456493	0.0312519977971307	0.0252115254262207	17.674313180769	-0.00250523804736649	1.38369197409039	0.188662151096795	0.192146422752832	0.1854835635754	0.175820585992009	0.179267217385316	0.172676336464016	0.200331004731451	0.203842122080936	0.197122834487821	0.000369547034886543	0.000366883853209524	0.000375216595990587
110	0.454198798779319	0.17	0.0252115463270726	0.0240154647502916	0.0264076279038535	0.187390701666523	0.488694734616233	0.467021601286531	0.510367867945934	15.97	11.78	21.69	0.0283657362591812	0.029682108740126	0.0309984812210709	0.0280609676912676	0.0293631967369004	0.0306654257825333	0.0286103180329549	0.0299747114769984	0.0312388695547716	0.0252115463270726	17.6254007752664	-0.00313980145208244	1.38078246775079	0.188662151096795	0.192146422752832	0.1854835635754	0.175820585992009	0.179267217385316	0.172676336464016	0.200331004731451	0.203842122080936	0.197122834487821	0.000369547034886543	0.000366883853209524	0.000375216595990587
110	0.454198798779319	0.17	0.0252131356523523	0.0240252777933583	0.0264009935113464	0.187810541602686	0.483323964826229	0.461918523369651	0.504729406282806	15.96	11.96	21.62	0.0280761215135693	0.0293771773166628	0.0306782331197563	0.0277750821496477	0.0290621876992776	0.0303492932489074	0.02836733329257	0.0297178136571765	0.0310230212331356	0.0252131356523523	17.6874354150122	-0.00429539257047662	1.38210978533834	0.188662151096795	0.192146422752832	0.1854835635754	0.175820585992009	0.179267217385316	0.172676336464016	0.200331004731451	0.203842122080936	0.197122834487821	0.000369547034886543	0.000366883853209524	0.000375216595990587
110	0.454198798779319	0.17	0.0252146649456944	0.0240390243467911	0.0263903055445978	0.190783300722892	0.487739385371206	0.46634660494394	0.509132165798473	15.92	11.67	21.44	0.0284166163277782	0.0297201755842224	0.0310237348406667	0.0281140984928732	0.0294037803080563	0.0306934621232394	0.0286919443485442	0.030036728589085	0.0313508962788747	0.0252146649456944	17.4918542473535	-0.00711126091391147	1.37273553049552	0.188662151096795	0.192146422752832	0.1854835635754	0.175820585992009	0.179267217385316	0.172676336464016	0.200331004731451	0.203842122080936	0.197122834487821	0.000369547034886543	0.000366883853209524	0.000375216595990587
110	0.454198798779319	0.17	0.0252155480299709	0.024041547612994	0.0263895484469477	0.190572305623292	0.490950977804321	0.469402607368265	0.512499348240377	16.16	11.72	21.68	0.0281862706133082	0.0294801880114064	0.0307741054095047	0.0278737095317328	0.029153278517905	0.0304328475040773	0.028463468368366	0.0297253657609483	0.0310465392041303	0.0252155480299709	17.7511544987284	0.000803591838485739	1.38767044219172	0.188662151096795	0.192146422752832	0.1854835635754	0.175820585992009	0.179267217385316	0.172676336464016	0.200331004731451	0.203842122080936	0.197122834487821	0.000369547034886543	0.000366883853209524	0.000375216595990587
110	0.454198798779319	0.17	0.0252161696900468	0.024038610856531	0.0263937285235626	0.195554769396204	0.499590703411956	0.478010996076024	0.521170410747889	15.86	11.72	21.34	0.029233057405878	0.0305527777230504	0.0318724980402229	0.0289250775641712	0.0302308941952278	0.0315367108262843	0.0295552864628115	0.0308612778078569	0.0322383281253108	0.0252161696900468	17.5303159851054	-0.00417786239865111	1.37712321569322	0.188662151096795	0.192146422752832	0.1854835635754	0.175820585992009	0.179267217385316	0.172676336464016	0.200331004731451	0.203842122080936	0.197122834487821	0.000369547034886543	0.000366883853209524	0.000375216595990587
110	0.454198798779319	0.17	0.0252248946691691	0.0240444858845699	0.0264053034537683	0.189413138666462	0.493034662671658	0.471313185763274	0.514756139580043	16.07	11.87	21.88	0.028456352355583	0.0297678242584699	0.0310792961613568	0.0281454812019081	0.0294426259423265	0.0307397706827448	0.028708590605532	0.0300475271868744	0.0313417756087015	0.0252248946691691	17.7905092769236	0.00373673698481997	1.39338740492418	0.188662151096795	0.192146422752832	0.1854835635754	0.175820585992009	0.179267217385316	0.172676336464016	0.200331004731451	0.203842122080936	0.197122834487821	0.000369547034886543	0.000366883853209524	0.000375216595990587
110	0.454198798779319	0.17	0.0252281489461688	0.0240422782661268	0.0264140196262108	0.192541194775122	0.502828651118354	0.480898807242248	0.52475849499446	16.2	11.94	21.76	0.0288034487025669	0.0301169373692638	0.0314304260359606	0.0284818561533613	0.0297806796258643	0.0310795030983673	0.0290645256534404	0.0304352751349176	0.0317313484485092	0.0252281489461688	17.7912035910186	0.00569556512104939	1.39528020780634	0.188662151096795	0.192146422752832	0.1854835635754	0.175820585992009	0.179267217385316	0.172676336464016	0.200331004731451	0.203842122080936	0.197122834487821	0.000369547034886543	0.000366883853209524	0.000375216595990587
110	0.454198798779319	0.17	0.0252288712236961	0.0240503898524267	0.0264073525949655	0.192556058149697	0.490070580599858	0.468698175524715	0.511442985675001	15.96	11.75	21.79	0.0284802059737113	0.029778889285231	0.0310775725967507	0.0281745912308605	0.029459338661205	0.0307440860915495	0.0287844057325172	0.0300344697365503	0.0313586192196224	0.0252288712236961	17.6707701298064	-0.000550955233898266	1.38434741250381	0.188662151096795	0.192146422752832	0.1854835635754	0.175820585992009	0.179267217385316	0.172676336464016	0.200331004731451	0.203842122080936	0.197122834487821	0.000369547034886543	0.000366883853209524	0.000375216595990587
110	0.454198798779319	0.17	0.0252324748704164	0.024047996993127	0.0264169527477058	0.187292792221953	0.492271212812385	0.470432444989386	0.514109980635384	16.02	11.86	21.67	0.0284780017947953	0.0298000289548768	0.0311220561149582	0.0281691568670554	0.0294768465962431	0.0307845363254308	0.0287737397677035	0.0300677012591423	0.0314322258177606	0.0252324748704164	17.7309225202387	-0.00760379142477044	1.379824561956	0.188662151096795	0.192146422752832	0.1854835635754	0.175820585992009	0.179267217385316	0.172676336464016	0.200331004731451	0.203842122080936	0.197122834487821	0.000369547034886543	0.000366883853209524	0.000375216595990587
110	0.454198798779319	0.17	0.0252338527130978	0.0240526262145717	0.0264150792116239	0.190100928050476	0.497357593876202	0.475494619119683	0.519220568632721	16.15	11.85	21.96	0.0285694945600903	0.0298831038276991	0.031196713095308	0.0282532064588948	0.0295522729777655	0.0308513394966361	0.0288581749524531	0.0301393014391999	0.0314439292652353	0.0252338527130978	17.8743071985929	0.000923253997111161	1.39161114108143	0.188662151096795	0.192146422752832	0.1854835635754	0.175820585992009	0.179267217385316	0.172676336464016	0.200331004731451	0.203842122080936	0.197122834487821	0.000369547034886543	0.000366883853209524	0.000375216595990587
110	0.454198798779319	0.17	0.0252345438889419	0.0240644559928017	0.0264046317850821	0.190945566299259	0.495666249009798	0.473937206101857	0.51739529191774	16.11	11.9	21.92	0.0285353061022961	0.0298435910031333	0.0311518759039706	0.0282211822914082	0.0295150652637255	0.0308089482360429	0.028778617703628	0.0301161039990355	0.0314466356126301	0.0252345438889419	17.8678606821259	-0.00269455675462687	1.38883782772655	0.188662151096795	0.192146422752832	0.1854835635754	0.175820585992009	0.179267217385316	0.172676336464016	0.200331004731451	0.203842122080936	0.197122834487821	0.000369547034886543	0.000366883853209524	0.000375216595990587
110	0.454198798779319	0.17	0.0252404530665586	0.0240657698012203	0.026415136331897	0.190965637456116	0.493589984868419	0.471953366869614	0.515226602867224	15.93	11.83	21.52	0.0287320784051086	0.030049295419337	0.0313665124335654	0.0284254057035848	0.029728563362463	0.0310317210213413	0.0290605349464077	0.0303763063255907	0.03168432777743	0.0252404530665586	17.6485534694181	-0.00837874483570541	1.37692344160352	0.188662151096795	0.192146422752832	0.1854835635754	0.175820585992009	0.179267217385316	0.172676336464016	0.200331004731451	0.203842122080936	0.197122834487821	0.000369547034886543	0.000366883853209524	0.000375216595990587
110	0.454198798779319	0.17	0.0252420120028485	0.0240635963197277	0.0264204276859693	0.192318316747694	0.49459964473662	0.473013217897108	0.516186071576131	15.95	11.83	21.63	0.0287583013662111	0.0300707149415234	0.0313831285168357	0.028450185268446	0.0297485376603688	0.0310468900522917	0.0290306741253622	0.0303725457687984	0.0317150769693513	0.0252420120028485	17.6853913523521	-0.00527852326567246	1.38038746258992	0.188662151096795	0.192146422752832	0.1854835635754	0.175820585992009	0.179267217385316	0.172676336464016	0.200331004731451	0.203842122080936	0.197122834487821	0.000369547034886543	0.000366883853209524	0.000375216595990587
110	0.454198798779319	0.17	0.0252443822539532	0.024061198831993	0.0264275656759135	0.188120779076859	0.490715000989652	0.469004300747809	0.512425701231494	15.87	11.83	21.54	0.0286588217345967	0.0299854686053656	0.0313121154761344	0.0283561762681264	0.0296688133633098	0.0309814504584932	0.0289396370863764	0.0303151455181994	0.031607614395034	0.0252443822539532	17.568899717986	-0.00478936660162691	1.37909620659706	0.188662151096795	0.192146422752832	0.1854835635754	0.175820585992009	0.179267217385316	0.172676336464016	0.200331004731451	0.203842122080936	0.197122834487821	0.000369547034886543	0.000366883853209524	0.000375216595990587
110	0.454198798779319	0.17	0.025246482884191	0.0240490310302159	0.0264439347381662	0.188213460851361	0.494003262169216	0.472153708631583	0.515852815706848	16.04	11.85	21.55	0.0285572932480208	0.0298788207427871	0.0312003482375534	0.0282468358533448	0.0295539965109093	0.0308611571684738	0.0288679260135317	0.0302158798330641	0.0315360863758719	0.025246482884191	17.6616896633092	-0.00206304622435978	1.38465077724278	0.188662151096795	0.192146422752832	0.1854835635754	0.175820585992009	0.179267217385316	0.172676336464016	0.200331004731451	0.203842122080936	0.197122834487821	0.000369547034886543	0.000366883853209524	0.000375216595990587
110	0.454198798779319	0.17	0.0252495486267265	0.0240780202618203	0.0264210769916327	0.194332423742834	0.497722075998695	0.47613919674177	0.519304955255621	15.84	11.72	21.36	0.0291513817759625	0.0304727826548411	0.0317941835337198	0.0288452659257382	0.0301527909013532	0.0314603158769682	0.0295078291483905	0.0307862173276476	0.0320918896072614	0.0252495486267265	17.552411649672	0.000104937795231974	1.38168047580808	0.188662151096795	0.192146422752832	0.1854835635754	0.175820585992009	0.179267217385316	0.172676336464016	0.200331004731451	0.203842122080936	0.197122834487821	0.000369547034886543	0.000366883853209524	0.000375216595990587
110	0.454198798779319	0.17	0.0252520638873167	0.0240812175905647	0.0264229101840687	0.190117727238108	0.488302616578239	0.466838853845197	0.509766379311281	15.8	11.72	21.36	0.0286529117947611	0.0299702813652414	0.0312876509357216	0.0283542065460406	0.0296578426011271	0.0309614786562137	0.0289367263270592	0.0303017567220903	0.031586706908444	0.0252520638873167	17.5458908603827	-0.00304862050697013	1.378796238676	0.188662151096795	0.192146422752832	0.1854835635754	0.175820585992009	0.179267217385316	0.172676336464016	0.200331004731451	0.203842122080936	0.197122834487821	0.000369547034886543	0.000366883853209524	0.000375216595990587
110	0.454198798779319	0.17	0.025252168307744	0.0240827450525074	0.0264215915629805	0.194543929321823	0.499805120640271	0.478146541765588	0.521463699514954	16.08	11.92	21.72	0.0288477573454236	0.0301544726999182	0.0314611880544127	0.0285319722802827	0.0298243835352107	0.0311167947901388	0.0291472818241897	0.0304696635404727	0.0317590876609872	0.025252168307744	17.7922031505272	-0.0085345429342258	1.38146428841275	0.188662151096795	0.192146422752832	0.1854835635754	0.175820585992009	0.179267217385316	0.172676336464016	0.200331004731451	0.203842122080936	0.197122834487821	0.000369547034886543	0.000366883853209524	0.000375216595990587
110	0.454198798779319	0.17	0.0252543728768959	0.0240708011372129	0.0264379446165789	0.191735876871686	0.5004141397104	0.478532911305897	0.522295368114903	15.94	11.74	21.55	0.0291138952026549	0.0304451469841375	0.0317763987656201	0.028802577477391	0.0301195940535369	0.0314366106296827	0.0294009440980419	0.0307365593262647	0.0320657009418598	0.0252543728768959	17.6509526104574	0.000643589358319352	1.38542335874018	0.188662151096795	0.192146422752832	0.1854835635754	0.175820585992009	0.179267217385316	0.172676336464016	0.200331004731451	0.203842122080936	0.197122834487821	0.000369547034886543	0.000366883853209524	0.000375216595990587
110	0.454198798779319	0.17	0.0252554793282734	0.0240736392109916	0.0264373194455551	0.187654167223787	0.490018570700237	0.468305508375846	0.511731633024628	15.98	11.95	21.78	0.0284212970868407	0.0297390552253833	0.0310568133639259	0.0281152517210413	0.0294188200155978	0.0307223883101543	0.0287186966214234	0.0300398392817229	0.0313820204917286	0.0252554793282734	17.7368654756978	0.00454448417657941	1.39242500913067	0.188662151096795	0.192146422752832	0.1854835635754	0.175820585992009	0.179267217385316	0.172676336464016	0.200331004731451	0.203842122080936	0.197122834487821	0.000369547034886543	0.000366883853209524	0.000375216595990587
110	0.454198798779319	0.17	0.0252601383325483	0.0240709435911919	0.0264493330739047	0.188501149821543	0.488692836790129	0.467098488900492	0.510287184679766	15.95	11.82	21.75	0.0284023506603017	0.0297154147262672	0.0310284787922327	0.0280981592160396	0.0293971602609752	0.0306961613059107	0.0286490774589593	0.0300247279345555	0.0313570503503003	0.0252601383325483	17.6536130517192	-0.00554726454403512	1.37968959562866	0.188662151096795	0.192146422752832	0.1854835635754	0.175820585992009	0.179267217385316	0.172676336464016	0.200331004731451	0.203842122080936	0.197122834487821	0.000369547034886543	0.000366883853209524	0.000375216595990587
110	0.454198798779319	0.17	0.0252624750905762	0.0240924723396836	0.0264324778414689	0.195381315107153	0.496997168871946	0.475517646241759	0.518476691502132	15.93	11.72	21.32	0.0289583499152107	0.0302664223647879	0.031574494814365	0.0286495445358804	0.029943667992847	0.0312377914498135	0.029285975485623	0.030576626655309	0.0319431534535978	0.0252624750905762	17.5497732324373	-0.00211627450717421	1.3795653977462	0.188662151096795	0.192146422752832	0.1854835635754	0.175820585992009	0.179267217385316	0.172676336464016	0.200331004731451	0.203842122080936	0.197122834487821	0.000369547034886543	0.000366883853209524	0.000375216595990587
110	0.454198798779319	0.17	0.0252628925102518	0.024067092649512	0.0264586923709916	0.189912980788271	0.495946572886806	0.474132308482105	0.517760837291506	16.19	11.89	21.85	0.0284156270373053	0.0297229962891531	0.0310303655410009	0.0280988870183464	0.0293916834381018	0.0306844798578571	0.0286678781142085	0.030017175300832	0.031309009367224	0.0252628925102518	17.7595449621841	-0.0117550696133176	1.37709763108437	0.188662151096795	0.192146422752832	0.1854835635754	0.175820585992009	0.179267217385316	0.172676336464016	0.200331004731451	0.203842122080936	0.197122834487821	0.000369547034886543	0.000366883853209524	0.000375216595990587
110	0.454198798779319	0.17	0.0252630008126765	0.0240786424646709	0.0264473591606822	0.186513129541445	0.48796340870448	0.46626014768318	0.50966666972578	16.11	11.79	21.93	0.0280771955875507	0.029384119860643	0.0306910441337352	0.0277682386216796	0.0290607817092728	0.0303533247968659	0.0283344033777423	0.0296558026232424	0.030961540354075	0.0252630008126765	17.7338520811038	-0.0060087232491775	1.38161460701879	0.188662151096795	0.192146422752832	0.1854835635754	0.175820585992009	0.179267217385316	0.172676336464016	0.200331004731451	0.203842122080936	0.197122834487821	0.000369547034886543	0.000366883853209524	0.000375216595990587
110	0.454198798779319	0.17	0.0252631506247079	0.0240881003212085	0.0264382009282073	0.188440408143873	0.497081568800515	0.47511217783444	0.51905095976659	16.18	11.89	21.83	0.0284864438015628	0.0298036691860229	0.031120894570483	0.0281692764364946	0.0294718358659025	0.0307743952953104	0.0287762347142396	0.0300465601154992	0.0313979507297152	0.0252631506247079	17.8592852817592	0.0022497298192757	1.39306034895278	0.188662151096795	0.192146422752832	0.1854835635754	0.175820585992009	0.179267217385316	0.172676336464016	0.200331004731451	0.203842122080936	0.197122834487821	0.000369547034886543	0.000366883853209524	0.000375216595990587
110	0.454198798779319	0.17	0.0252632396285104	0.0240807603612115	0.0264457188958093	0.188740561058635	0.490604749701885	0.468942868145361	0.512266631258409	15.97	11.8	21.65	0.028482531400016	0.0297982251945656	0.0311139189891152	0.0281765110556974	0.0294780688501011	0.0307796266445048	0.0287826926950942	0.030133948216767	0.0314387342225506	0.0252632396285104	17.640285727328	0.00197017448467661	1.38766123033144	0.188662151096795	0.192146422752832	0.1854835635754	0.175820585992009	0.179267217385316	0.172676336464016	0.200331004731451	0.203842122080936	0.197122834487821	0.000369547034886543	0.000366883853209524	0.000375216595990587
110	0.454198798779319	0.17	0.0252666231179038	0.0240835713946586	0.026449674841149	0.189977594469811	0.495426609432897	0.473639790677063	0.517213428188732	16.13	11.95	21.72	0.0284913407790448	0.0298019056637569	0.031112470548469	0.0281769180602787	0.0294730199059445	0.0307691217516103	0.0287450875514476	0.0300735263800667	0.0314180924520007	0.0252666231179038	17.8057529905077	0.00219931134729367	1.39167480703129	0.188662151096795	0.192146422752832	0.1854835635754	0.175820585992009	0.179267217385316	0.172676336464016	0.200331004731451	0.203842122080936	0.197122834487821	0.000369547034886543	0.000366883853209524	0.000375216595990587
110	0.454198798779319	0.17	0.0252746344010979	0.0240946638612488	0.026454604940947	0.187978298772751	0.487226348889788	0.465659937019328	0.508792760760249	15.97	11.8	21.46	0.0282859389325474	0.0295959640402833	0.0309059891480191	0.0279821159474718	0.0292780699034702	0.0305740238594686	0.0285934354429035	0.0298876277259189	0.0312431396095081	0.0252746344010979	17.6053455915999	-0.00636805981059003	1.37722783335718	0.188662151096795	0.192146422752832	0.1854835635754	0.175820585992009	0.179267217385316	0.172676336464016	0.200331004731451	0.203842122080936	0.197122834487821	0.000369547034886543	0.000366883853209524	0.000375216595990587
110	0.454198798779319	0.17	0.0252752353841135	0.0240894217141716	0.0264610490540554	0.185568101704401	0.490220520171867	0.468348727558301	0.512092312785432	15.84	11.84	21.65	0.028679603647062	0.0300189354447121	0.0313582672423622	0.0283786007180861	0.0297038757386997	0.0310291507593133	0.0289560128119587	0.0303582634651184	0.03166877370208	0.0252752353841135	17.6418190112079	-0.00503642862412029	1.37988240074838	0.188662151096795	0.192146422752832	0.1854835635754	0.175820585992009	0.179267217385316	0.172676336464016	0.200331004731451	0.203842122080936	0.197122834487821	0.000369547034886543	0.000366883853209524	0.000375216595990587
110	0.454198798779319	0.17	0.0252817992380119	0.024110627655879	0.0264529708201449	0.192061904988318	0.494132570496821	0.472548712456774	0.515716428536867	15.96	11.93	21.67	0.0287112419602431	0.0300226398210086	0.0313340376817741	0.0284030587730347	0.0297003802391605	0.0309977017052863	0.0289827977964494	0.0303229481019918	0.0316971299457227	0.0252817992380119	17.6804047510269	-0.00318024347412842	1.38329843719733	0.188662151096795	0.192146422752832	0.1854835635754	0.175820585992009	0.179267217385316	0.172676336464016	0.200331004731451	0.203842122080936	0.197122834487821	0.000369547034886543	0.000366883853209524	0.000375216595990587
110	0.454198798779319	0.17	0.0252868133982697	0.0240965445169265	0.0264770822796129	0.192067795108189	0.497236154535513	0.475517143224729	0.518955165846297	15.96	11.72	21.58	0.0288929897486104	0.0302126628247415	0.0315323359008725	0.028582897932781	0.0298884077179533	0.0311939175031256	0.0292123883985493	0.0304824335371566	0.0318581729852099	0.0252868133982697	17.6342792289813	-0.00175407003186013	1.38304288625364	0.188662151096795	0.192146422752832	0.1854835635754	0.175820585992009	0.179267217385316	0.172676336464016	0.200331004731451	0.203842122080936	0.197122834487821	0.000369547034886543	0.000366883853209524	0.000375216595990587
110	0.454198798779319	0.17	0.025290537766451	0.0241102540699425	0.0264708214629595	0.192443525360341	0.498765098182774	0.477005642709007	0.52052455365654	16.07	11.83	21.8	0.0287971144047688	0.0301107456756798	0.0314243769465908	0.0284824322447162	0.0297817087327127	0.0310809852207093	0.0290512372861296	0.0303752574875205	0.0317342916998404	0.025290537766451	17.7806278920861	0.00291626857840267	1.39154615604352	0.188662151096795	0.192146422752832	0.1854835635754	0.175820585992009	0.179267217385316	0.172676336464016	0.200331004731451	0.203842122080936	0.197122834487821	0.000369547034886543	0.000366883853209524	0.000375216595990587
110	0.454198798779319	0.17	0.0252921473779228	0.0241101169563334	0.0264741777995123	0.191721459141204	0.490091316789211	0.468660469708922	0.5115221638695	15.87	11.7	21.47	0.028640402501989	0.0299500672294607	0.0312597319569323	0.0283380306730085	0.029633868579472	0.0309297064859354	0.0288952851940751	0.0302315820959885	0.0315818055102833	0.0252921473779228	17.5536617388741	-0.00708407166445124	1.37521556394807	0.188662151096795	0.192146422752832	0.1854835635754	0.175820585992009	0.179267217385316	0.172676336464016	0.200331004731451	0.203842122080936	0.197122834487821	0.000369547034886543	0.000366883853209524	0.000375216595990587
110	0.454198798779319	0.17	0.0252945363277502	0.0241119190346822	0.0264771536208182	0.190072994319525	0.493552937251708	0.471855240233526	0.51525063426989	16.02	11.92	21.52	0.0285700990174267	0.0298838607379764	0.0311976224585261	0.0282604357882298	0.0295599580167661	0.0308594802453024	0.0288430398452575	0.0301949847587825	0.0315522431143171	0.0252945363277502	17.722965539252	0.00477401439192329	1.39279893055364	0.188662151096795	0.192146422752832	0.1854835635754	0.175820585992009	0.179267217385316	0.172676336464016	0.200331004731451	0.203842122080936	0.197122834487821	0.000369547034886543	0.000366883853209524	0.000375216595990587
110	0.454198798779319	0.17	0.0252955349257027	0.0241142459469778	0.0264768239044275	0.191707679696281	0.495935394964479	0.47424803220986	0.517622757719097	15.79	11.86	21.31	0.0291142053853024	0.0304455980124079	0.0317769906395135	0.0288108919977474	0.0301284141034855	0.0314459362092236	0.02947028577284	0.0307857972099314	0.0321257704138846	0.0252955349257027	17.5186065725372	-0.00374512334949332	1.37848852091948	0.188662151096795	0.192146422752832	0.1854835635754	0.175820585992009	0.179267217385316	0.172676336464016	0.200331004731451	0.203842122080936	0.197122834487821	0.000369547034886543	0.000366883853209524	0.000375216595990587
110	0.454198798779319	0.17	0.0252959741590362	0.0241173333140424	0.02647461500403	0.190691960735684	0.494124242636612	0.472445002067171	0.515803483206053	16.1	11.9	21.62	0.0284773441257522	0.029784093464574	0.0310908428033957	0.0281648182287101	0.0294572265879967	0.0307496349472832	0.0287768764402916	0.0300983779069995	0.0313950977129252	0.0252959741590362	17.7148612445775	-0.00391373659803526	1.38277053646309	0.188662151096795	0.192146422752832	0.1854835635754	0.175820585992009	0.179267217385316	0.172676336464016	0.200331004731451	0.203842122080936	0.197122834487821	0.000369547034886543	0.000366883853209524	0.000375216595990587
110	0.454198798779319	0.17	0.0252966823399503	0.0241228093717098	0.0264705553081907	0.19148055328857	0.490967232016234	0.469481380325883	0.512453083706585	15.89	11.7	21.52	0.0286511485105286	0.0299623705386058	0.0312735925666831	0.028347460970246	0.0296447847145486	0.0309421084588511	0.0289340313091004	0.0302154400991662	0.0315845837263168	0.0252966823399503	17.5766796962996	-0.00196116701136815	1.38045555890754	0.188662151096795	0.192146422752832	0.1854835635754	0.175820585992009	0.179267217385316	0.172676336464016	0.200331004731451	0.203842122080936	0.197122834487821	0.000369547034886543	0.000366883853209524	0.000375216595990587
110	0.454198798779319	0.17	0.0252994018368004	0.024111056221998	0.0264877474516028	0.185694450125614	0.48616506704822	0.46448327608778	0.50784685800866	15.95	11.87	21.56	0.0282492351376788	0.0295678918958001	0.0308865486539213	0.027946863014123	0.0292514052292398	0.0305559474443566	0.0285369865814227	0.0298618722939986	0.0312261708509039	0.0252994018368004	17.6129986213873	-0.0016602341573197	1.38300840116352	0.188662151096795	0.192146422752832	0.1854835635754	0.175820585992009	0.179267217385316	0.172676336464016	0.200331004731451	0.203842122080936	0.197122834487821	0.000369547034886543	0.000366883853209524	0.000375216595990587
110	0.454198798779319	0.17	0.0252997272424096	0.0241168266654364	0.0264826278193828	0.192004420015856	0.493265667345944	0.471715684162984	0.514815650528905	15.86	11.84	21.58	0.0288353603483782	0.0301526825224009	0.0314700046964235	0.0285311822837776	0.029834608307223	0.0311380343306684	0.0291981928959964	0.0304387969985102	0.031817930268682	0.0252997272424096	17.5809288648417	0.00713727573428426	1.39032025176541	0.188662151096795	0.192146422752832	0.1854835635754	0.175820585992009	0.179267217385316	0.172676336464016	0.200331004731451	0.203842122080936	0.197122834487821	0.000369547034886543	0.000366883853209524	0.000375216595990587
110	0.454198798779319	0.17	0.0253007635162586	0.0241216621729428	0.0264798648595744	0.193396091543157	0.489004453991649	0.467735981626682	0.510272926356615	15.97	11.77	21.62	0.028407848370556	0.0296995846528836	0.0309913209352113	0.0281025885711101	0.0293804443527629	0.0306583001344157	0.0286955061481563	0.0299995592055072	0.0313049755094496	0.0253007635162586	17.5829093498735	0.00490868158011136	1.38767285770039	0.188662151096795	0.192146422752832	0.1854835635754	0.175820585992009	0.179267217385316	0.172676336464016	0.200331004731451	0.203842122080936	0.197122834487821	0.000369547034886543	0.000366883853209524	0.000375216595990587
110	0.454198798779319	0.17	0.0253021224083311	0.0241213733760724	0.0264828714405898	0.192626386141569	0.498050015654766	0.476334531655197	0.519765499654335	15.99	11.87	21.48	0.0288963915977246	0.0302137412494603	0.0315310909011961	0.0285848610499602	0.0298880084212065	0.0311911557924529	0.0291946617467199	0.0305702633671935	0.0318867095253554	0.0253021224083311	17.6869900781992	0.00422356049892488	1.39099587753397	0.188662151096795	0.192146422752832	0.1854835635754	0.175820585992009	0.179267217385316	0.172676336464016	0.200331004731451	0.203842122080936	0.197122834487821	0.000369547034886543	0.000366883853209524	0.000375216595990587
110	0.454198798779319	0.17	0.0253028141114866	0.0241312985779024	0.0264743296450708	0.198999922610732	0.505508377157015	0.483909292327386	0.527107461986644	16.11	11.88	21.52	0.0291433327212168	0.0304441329448211	0.0317449331684254	0.0288227447144732	0.0301092356291578	0.0313957265438424	0.0294814892369992	0.0307904299758576	0.0321217589809793	0.0253028141114866	17.6852648774211	0.00514958061905606	1.39183841324552	0.188662151096795	0.192146422752832	0.1854835635754	0.175820585992009	0.179267217385316	0.172676336464016	0.200331004731451	0.203842122080936	0.197122834487821	0.000369547034886543	0.000366883853209524	0.000375216595990587
110	0.454198798779319	0.17	0.0253038808850696	0.0241315488373782	0.026476212932761	0.193449315230821	0.4930962967865	0.47165351418191	0.514539079391089	15.87	11.68	21.56	0.0288230111560648	0.0301333916443797	0.0314437721326947	0.0285187022728059	0.0298152479670778	0.0311117936613497	0.029124494784428	0.0304284488716289	0.0317233562624507	0.0253038808850696	17.6029891066397	0.00202875663773332	1.38420216967015	0.188662151096795	0.192146422752832	0.1854835635754	0.175820585992009	0.179267217385316	0.172676336464016	0.200331004731451	0.203842122080936	0.197122834487821	0.000369547034886543	0.000366883853209524	0.000375216595990587
110	0.454198798779319	0.17	0.0253053391753618	0.0241234198450117	0.026487258505712	0.190117544664877	0.493138873711028	0.47146251627249	0.514815231149567	15.96	11.87	21.64	0.0286516312041023	0.0299689427140132	0.0312862542239241	0.0283442817369439	0.0296474622890824	0.030950642841221	0.0289537836221754	0.0302384650956642	0.0316051738535993	0.0253053391753618	17.6379894307214	0.000119890847791157	1.38575151268731	0.188662151096795	0.192146422752832	0.1854835635754	0.175820585992009	0.179267217385316	0.172676336464016	0.200331004731451	0.203842122080936	0.197122834487821	0.000369547034886543	0.000366883853209524	0.000375216595990587
110	0.454198798779319	0.17	0.025305852533145	0.0241118770537048	0.0264998280125852	0.185795082996662	0.488674088650391	0.466887650588777	0.510460526712006	16.11	11.89	21.59	0.0281242692011423	0.0294366355663828	0.0307490019316232	0.0278150736506281	0.0291130119844102	0.0304109503181924	0.028387429071769	0.0297494066738918	0.031070714548194	0.025305852533145	17.6606678107843	0.00047074166434685	1.38734356034789	0.188662151096795	0.192146422752832	0.1854835635754	0.175820585992009	0.179267217385316	0.172676336464016	0.200331004731451	0.203842122080936	0.197122834487821	0.000369547034886543	0.000366883853209524	0.000375216595990587
110	0.454198798779319	0.17	0.0253091737390062	0.0241331208947942	0.0264852265832182	0.188479660530907	0.48881670360673	0.467215364982095	0.510418042231364	16.04	11.91	21.61	0.0282622079782952	0.0295688891591301	0.030875570339965	0.0279550673790639	0.029247548153434	0.030540028927804	0.028520817911977	0.0298566387650603	0.0312053096553811	0.0253091737390062	17.7188021434006	0.00626703231466686	1.39314242324113	0.188662151096795	0.192146422752832	0.1854835635754	0.175820585992009	0.179267217385316	0.172676336464016	0.200331004731451	0.203842122080936	0.197122834487821	0.000369547034886543	0.000366883853209524	0.000375216595990587
110	0.454198798779319	0.17	0.0253098417214104	0.024132429709562	0.0264872537332587	0.187366325797816	0.484545783337243	0.463054931819262	0.506036634855225	15.89	11.72	21.62	0.0282626018195519	0.0295742979866341	0.0308859941537163	0.0279631437510582	0.0292609417638532	0.0305587397766482	0.0285516092031688	0.0298477470408338	0.0311685042014507	0.0253098417214104	17.6101158637102	-0.00613790416135829	1.37737406700963	0.188662151096795	0.192146422752832	0.1854835635754	0.175820585992009	0.179267217385316	0.172676336464016	0.200331004731451	0.203842122080936	0.197122834487821	0.000369547034886543	0.000366883853209524	0.000375216595990587
110	0.454198798779319	0.17	0.0253109542447018	0.0241288197307245	0.0264930887586792	0.191768343781187	0.500454246013467	0.478573555886732	0.522334936140201	16.05	11.91	21.53	0.0289220197484096	0.0302443530536456	0.0315666863588816	0.0286068858507074	0.0299148110318855	0.0312227362130636	0.0292454578767774	0.0305722421836448	0.0319580741933352	0.0253109542447018	17.7041876244493	0.00111445047727795	1.388355988958	0.188662151096795	0.192146422752832	0.1854835635754	0.175820585992009	0.179267217385316	0.172676336464016	0.200331004731451	0.203842122080936	0.197122834487821	0.000369547034886543	0.000366883853209524	0.000375216595990587
110	0.454198798779319	0.17	0.0253124271549596	0.0241359715553695	0.0264888827545496	0.192940848720266	0.497666268147224	0.475989428548572	0.519343107745876	15.99	11.76	21.46	0.0288707271756814	0.0301855171364417	0.031500307097202	0.0285593300084813	0.0298599387583995	0.0311605475083177	0.0291988414861666	0.0305074563720997	0.0318237471364413	0.0253124271549596	17.6567386111462	-0.0064455572787179	1.37911070693104	0.188662151096795	0.192146422752832	0.1854835635754	0.175820585992009	0.179267217385316	0.172676336464016	0.200331004731451	0.203842122080936	0.197122834487821	0.000369547034886543	0.000366883853209524	0.000375216595990587
110	0.454198798779319	0.17	0.0253127948566312	0.0241411899015679	0.0264843998116945	0.188737362824172	0.483654232353208	0.462299016936694	0.505009447769723	15.91	11.65	21.72	0.0281852181602649	0.0294871923876	0.030789166614935	0.0278856280374951	0.0291737631447498	0.0304618982520046	0.0284600050609345	0.0297172766634554	0.0310826784200051	0.0253127948566312	17.5869570823319	-0.000871670243066052	1.38167410757795	0.188662151096795	0.192146422752832	0.1854835635754	0.175820585992009	0.179267217385316	0.172676336464016	0.200331004731451	0.203842122080936	0.197122834487821	0.000369547034886543	0.000366883853209524	0.000375216595990587
110	0.454198798779319	0.17	0.02531294864688	0.0241156611576697	0.0265102361360903	0.183622323921462	0.490156283865492	0.468145547957193	0.51216701977379	16.05	11.96	21.51	0.0282900400449359	0.0296201490313001	0.0309502580176644	0.0279817385911671	0.0292973522097795	0.0306129658283918	0.0286461548113529	0.0299186613302594	0.0313154759395439	0.02531294864688	17.7232589105124	-0.00348910912553896	1.3848783037337	0.188662151096795	0.192146422752832	0.1854835635754	0.175820585992009	0.179267217385316	0.172676336464016	0.200331004731451	0.203842122080936	0.197122834487821	0.000369547034886543	0.000366883853209524	0.000375216595990587
110	0.454198798779319	0.17	0.0253173258111011	0.024142406922716	0.0264922446994862	0.192744536010631	0.495857487641628	0.474245808932724	0.517469166350533	16.11	11.86	21.66	0.0285549277375895	0.0298561936891212	0.031157459640653	0.0282406192314141	0.0295275619473516	0.030814504663289	0.0288198898849677	0.0301519289294561	0.0314648480504113	0.0253173258111011	17.7613031145875	-0.000562810563776777	1.38707511161951	0.188662151096795	0.192146422752832	0.1854835635754	0.175820585992009	0.179267217385316	0.172676336464016	0.200331004731451	0.203842122080936	0.197122834487821	0.000369547034886543	0.000366883853209524	0.000375216595990587
110	0.454198798779319	0.17	0.0253188542844632	0.0241414191411631	0.0264962894277633	0.190376505295155	0.496383703399492	0.474583047558868	0.518184359240117	15.88	11.83	21.52	0.0289753481344065	0.0303063724847066	0.0316373968350067	0.0286686165853826	0.029985550780187	0.0313024849749914	0.0292836115823566	0.0306212234703383	0.0320415041949461	0.0253188542844632	17.673830229616	0.00211830074344041	1.38817419134772	0.188662151096795	0.192146422752832	0.1854835635754	0.175820585992009	0.179267217385316	0.172676336464016	0.200331004731451	0.203842122080936	0.197122834487821	0.000369547034886543	0.000366883853209524	0.000375216595990587
110	0.454198798779319	0.17	0.0253250640761373	0.0241481628423919	0.0265019653098827	0.195961121681236	0.502218153820538	0.480552931933833	0.523883375707243	15.89	11.77	21.59	0.0293283754359278	0.030650614296981	0.0319728531580342	0.0290175572385417	0.0303257831891217	0.0316340091397017	0.0296012590020359	0.0309496240011179	0.0322843960652371	0.0253250640761373	17.6418512909631	-0.00482799404658682	1.37940509845105	0.188662151096795	0.192146422752832	0.1854835635754	0.175820585992009	0.179267217385316	0.172676336464016	0.200331004731451	0.203842122080936	0.197122834487821	0.000369547034886543	0.000366883853209524	0.000375216595990587
110	0.454198798779319	0.17	0.0253280912887975	0.0241467772133345	0.0265094053642605	0.190080677346121	0.495476468995074	0.473694752729994	0.517258185260154	15.91	11.79	21.69	0.0288706133373369	0.0301981591978062	0.0315257050582754	0.0285634524117501	0.029876874214289	0.0311902960168279	0.0291773475137543	0.0305584295128807	0.0318542187142631	0.0253280912887975	17.6817875997559	-0.000931665487695391	1.38494590785784	0.188662151096795	0.192146422752832	0.1854835635754	0.175820585992009	0.179267217385316	0.172676336464016	0.200331004731451	0.203842122080936	0.197122834487821	0.000369547034886543	0.000366883853209524	0.000375216595990587
110	0.454198798779319	0.17	0.0253281654853703	0.0241531015596143	0.0265032294111264	0.188938124969186	0.488897686426316	0.467325093765903	0.510470279086729	15.97	11.87	21.73	0.0283903508220055	0.0297009020462805	0.0310114532705555	0.0280855054083949	0.029381984403252	0.0306784633981091	0.0286409868566524	0.0300033826387161	0.0313178597961507	0.0253281654853703	17.7080933183608	0.000361140368711736	1.38667974420637	0.188662151096795	0.192146422752832	0.1854835635754	0.175820585992009	0.179267217385316	0.172676336464016	0.200331004731451	0.203842122080936	0.197122834487821	0.000369547034886543	0.000366883853209524	0.000375216595990587
110	0.454198798779319	0.17	0.0253285586178709	0.0241573324106486	0.0264997848250932	0.194328430675926	0.497864614531814	0.47627527902577	0.519453950037858	15.96	11.79	21.63	0.0289394359444011	0.0302512470323865	0.0315630581203719	0.0286288572139421	0.0299265899134237	0.0312243226129052	0.0292826316314987	0.0305569906224105	0.0318635286227247	0.0253285586178709	17.6702448067702	-0.00188338766147981	1.38325307329039	0.188662151096795	0.192146422752832	0.1854835635754	0.175820585992009	0.179267217385316	0.172676336464016	0.200331004731451	0.203842122080936	0.197122834487821	0.000369547034886543	0.000366883853209524	0.000375216595990587
110	0.454198798779319	0.17	0.0253295351419535	0.0241511570531676	0.0265079132307395	0.194999231430764	0.500170046190688	0.478527091760625	0.521813000620752	15.99	11.86	21.57	0.0290210728367031	0.0303336458711898	0.0316462189056765	0.0287079457608904	0.0300063565981905	0.0313047674354906	0.0293097956095498	0.0306333255102773	0.031977964949605	0.0253295351419535	17.6982570880888	-0.00112164767630671	1.38530445349602	0.188662151096795	0.192146422752832	0.1854835635754	0.175820585992009	0.179267217385316	0.172676336464016	0.200331004731451	0.203842122080936	0.197122834487821	0.000369547034886543	0.000366883853209524	0.000375216595990587
110	0.454198798779319	0.17	0.0253304202108873	0.0241519893555567	0.026508851066218	0.186814497278307	0.485296769389104	0.463733525543538	0.50686001323467	15.91	11.64	21.55	0.0282755308842228	0.0295903208093305	0.0309051107344382	0.0279750677661751	0.0292758863928449	0.0305767050195146	0.0284918893516436	0.0298113143590412	0.0312084470498339	0.0253304202108873	17.5736733622501	-0.00964446430248828	1.37223193864181	0.188662151096795	0.192146422752832	0.1854835635754	0.175820585992009	0.179267217385316	0.172676336464016	0.200331004731451	0.203842122080936	0.197122834487821	0.000369547034886543	0.000366883853209524	0.000375216595990587
110	0.454198798779319	0.17	0.0253337196478541	0.0241596445965926	0.0265077946991156	0.195231113317648	0.501646018276306	0.479955216239277	0.523336820313334	15.99	11.74	21.48	0.0291086059590113	0.030424122465693	0.0317396389723748	0.0287945623728118	0.0300958861860322	0.0313972099992527	0.0294200751621981	0.0307431561197191	0.0320704803986589	0.0253337196478541	17.6916076759027	-0.00553423971591253	1.38017873701683	0.188662151096795	0.192146422752832	0.1854835635754	0.175820585992009	0.179267217385316	0.172676336464016	0.200331004731451	0.203842122080936	0.197122834487821	0.000369547034886543	0.000366883853209524	0.000375216595990587
110	0.454198798779319	0.17	0.0253378165057723	0.0241388897339924	0.0265367432775522	0.190181443237248	0.499258072894522	0.4773172932047	0.521198852584344	16.11	11.78	21.72	0.0287509691994517	0.030072561125943	0.0313941530524343	0.0284348368845732	0.029741897199551	0.0310489575145287	0.0289732439887736	0.0303920158365625	0.0316851309831847	0.0253378165057723	17.6554657403516	0.000299440720149376	1.38626859003217	0.188662151096795	0.192146422752832	0.1854835635754	0.175820585992009	0.179267217385316	0.172676336464016	0.200331004731451	0.203842122080936	0.197122834487821	0.000369547034886543	0.000366883853209524	0.000375216595990587
110	0.454198798779319	0.17	0.0253384611488923	0.0241456708871888	0.0265312514105958	0.188789143793927	0.489543563135098	0.467931965113261	0.511155161156936	16.06	11.79	21.65	0.0282733207308207	0.0295791337291464	0.0308849467274721	0.0279650864111166	0.0292566635018518	0.0305482405925871	0.0285275363696048	0.0299072130419392	0.0311992705683763	0.0253384611488923	17.6541293345698	0.0119843864101725	1.39770192591318	0.188662151096795	0.192146422752832	0.1854835635754	0.175820585992009	0.179267217385316	0.172676336464016	0.200331004731451	0.203842122080936	0.197122834487821	0.000369547034886543	0.000366883853209524	0.000375216595990587
110	0.454198798779319	0.17	0.0253413606995929	0.0241651909672242	0.0265175304319616	0.190345179540552	0.489522969701164	0.468021445156216	0.511024494246113	15.99	11.72	21.77	0.0283908764648085	0.0296951909005646	0.0309995053363206	0.0280847591949124	0.0293750101981903	0.0306652612014681	0.028663881667633	0.0299757723361704	0.0312535087322459	0.0253413606995929	17.6752833312868	0.00207484916242664	1.3871108756959	0.188662151096795	0.192146422752832	0.1854835635754	0.175820585992009	0.179267217385316	0.172676336464016	0.200331004731451	0.203842122080936	0.197122834487821	0.000369547034886543	0.000366883853209524	0.000375216595990587
110	0.454198798779319	0.17	0.0253447904781817	0.0241578932890747	0.0265316876672888	0.192964793885685	0.491740711233898	0.470323617700161	0.513157804767635	15.91	11.77	21.32	0.0286625632165164	0.0299677683438425	0.0312729734711685	0.028357536996428	0.0296488521662014	0.0309401673359748	0.029002977453429	0.0303005418006977	0.0315851003326315	0.0253447904781817	17.462682818146	-0.000697315572531534	1.38021518322581	0.188662151096795	0.192146422752832	0.1854835635754	0.175820585992009	0.179267217385316	0.172676336464016	0.200331004731451	0.203842122080936	0.197122834487821	0.000369547034886543	0.000366883853209524	0.000375216595990587
110	0.454198798779319	0.17	0.025356215534277	0.0241723519998309	0.0265400790687231	0.190633381406801	0.492386864324012	0.470779748750598	0.513993979897426	16.16	11.9	21.82	0.0282630552098441	0.0295602288924369	0.0308574025750296	0.02794946550152	0.0292322465321595	0.030515027562799	0.028520377958709	0.029851905941621	0.0311633030455787	0.025356215534277	17.7527418224223	0.00397630076419738	1.39228062998609	0.188662151096795	0.192146422752832	0.1854835635754	0.175820585992009	0.179267217385316	0.172676336464016	0.200331004731451	0.203842122080936	0.197122834487821	0.000369547034886543	0.000366883853209524	0.000375216595990587
110	0.454198798779319	0.17	0.0253628787217408	0.0241849785272764	0.0265407789162051	0.193005474392436	0.500813045997795	0.479003667884434	0.522622424111157	16	11.91	21.63	0.0290336474745125	0.0303555701198615	0.0316774927652105	0.0287198902755693	0.0300275273322135	0.0313351643888576	0.0292508936333215	0.0306727810951183	0.0320427814952383	0.0253628787217408	17.6699049372569	0.0012476383654453	1.38826884649378	0.188662151096795	0.192146422752832	0.1854835635754	0.175820585992009	0.179267217385316	0.172676336464016	0.200331004731451	0.203842122080936	0.197122834487821	0.000369547034886543	0.000366883853209524	0.000375216595990587
110	0.454198798779319	0.17	0.0253645383495311	0.0241686943151952	0.026560382383867	0.186209598233791	0.489136336167888	0.467359120899658	0.510913551436118	15.9	11.78	21.45	0.028512811521034	0.0298414036178369	0.0311699957146398	0.0282103213395507	0.0295248185069853	0.03083931567442	0.0288613873864074	0.0302641150138441	0.0315381907544803	0.0253645383495311	17.5568621742624	-0.0014852118328106	1.38151312347586	0.188662151096795	0.192146422752832	0.1854835635754	0.175820585992009	0.179267217385316	0.172676336464016	0.200331004731451	0.203842122080936	0.197122834487821	0.000369547034886543	0.000366883853209524	0.000375216595990587
110	0.454198798779319	0.17	0.0253714651456876	0.0241851769331602	0.0265577533582149	0.192960877546896	0.501109660292199	0.47928424057022	0.522935080014178	15.91	11.73	21.51	0.0292149999317239	0.0305453788211463	0.0318757577105687	0.0289042883128877	0.0302205181631396	0.0315367480133916	0.0295274495244736	0.0308534311576327	0.0322069386846405	0.0253714651456876	17.6272092620671	-0.00826805650876962	1.37559199176678	0.188662151096795	0.192146422752832	0.1854835635754	0.175820585992009	0.179267217385316	0.172676336464016	0.200331004731451	0.203842122080936	0.197122834487821	0.000369547034886543	0.000366883853209524	0.000375216595990587
110	0.454198798779319	0.17	0.0253736971011066	0.0241938285432663	0.0265535656589468	0.193918746304315	0.495906418103894	0.474373821209638	0.51743901499815	16.03	11.82	21.61	0.0287085132852832	0.0300116392512758	0.0313147652172684	0.028396924083475	0.0296859065103868	0.0309748889372987	0.0290020842733726	0.030309445504757	0.0316465473924214	0.0253736971011066	17.659336662298	-0.00507596029486973	1.38095791525291	0.188662151096795	0.192146422752832	0.1854835635754	0.175820585992009	0.179267217385316	0.172676336464016	0.200331004731451	0.203842122080936	0.197122834487821	0.000369547034886543	0.000366883853209524	0.000375216595990587
110	0.454198798779319	0.17	0.0253751601634395	0.0241994558829759	0.026550864443903	0.194014146811368	0.496508897599458	0.474956717186781	0.518061078012134	16.11	11.79	21.74	0.0286099199968626	0.029908156520428	0.0312063930439935	0.0282953728593865	0.0295793361314958	0.0308632994036052	0.0288793779256329	0.0302105788222051	0.0314657426980426	0.0253751601634395	17.7270579034241	-0.00668860463769769	1.38061300467304	0.188662151096795	0.192146422752832	0.1854835635754	0.175820585992009	0.179267217385316	0.172676336464016	0.200331004731451	0.203842122080936	0.197122834487821	0.000369547034886543	0.000366883853209524	0.000375216595990587
110	0.454198798779319	0.17	0.0253752880020338	0.0241966768460128	0.0265538991580548	0.191344627746859	0.497720355344159	0.475929404964365	0.519511305723953	15.92	11.82	21.49	0.0289971519755489	0.0303248184178059	0.0316524848600629	0.0286883507245899	0.030001878362506	0.0313154060004221	0.0292911467688933	0.0306453295089303	0.0319630732553607	0.0253752880020338	17.6558785092452	-0.00652610341572223	1.37838717431089	0.188662151096795	0.192146422752832	0.1854835635754	0.175820585992009	0.179267217385316	0.172676336464016	0.200331004731451	0.203842122080936	0.197122834487821	0.000369547034886543	0.000366883853209524	0.000375216595990587
110	0.454198798779319	0.17	0.0253763928433562	0.0241943937456151	0.0265583919410973	0.18855573786876	0.491091317676919	0.469394856963462	0.512787778390376	16.09	11.92	21.99	0.0282950119105223	0.0296028694747803	0.0309107270390382	0.0279845327898416	0.029278039327572	0.0305715458653023	0.0285134136367205	0.0298604546531267	0.0311638414059613	0.0253763928433562	17.8378772772787	0.00184063384662777	1.39242058183882	0.188662151096795	0.192146422752832	0.1854835635754	0.175820585992009	0.179267217385316	0.172676336464016	0.200331004731451	0.203842122080936	0.197122834487821	0.000369547034886543	0.000366883853209524	0.000375216595990587
110	0.454198798779319	0.17	0.0253784584874994	0.0241893973166172	0.0265675196583816	0.186754409144608	0.493751172857016	0.471807933783765	0.515694411930268	16.08	11.85	21.61	0.028472626013154	0.0297968547827708	0.0311210835523876	0.0281611671870907	0.0294709103684153	0.0307806535497399	0.0287714140688881	0.0301254214602953	0.0314490627825762	0.0253784584874994	17.6607823374455	0.00245817530586928	1.38906883171281	0.188662151096795	0.192146422752832	0.1854835635754	0.175820585992009	0.179267217385316	0.172676336464016	0.200331004731451	0.203842122080936	0.197122834487821	0.000369547034886543	0.000366883853209524	0.000375216595990587
110	0.454198798779319	0.17	0.025379706533068	0.0241947241488514	0.0265646889172847	0.191387719803063	0.490239473504173	0.468779035716456	0.51169991129189	15.94	11.81	21.67	0.028531212512743	0.029837355203621	0.0311434978944989	0.0282264521549114	0.0295186430898422	0.0308108340247731	0.0288194402340142	0.030163488105987	0.0315409033064413	0.025379706533068	17.6136162237417	-0.0050753935891144	1.37893618176604	0.188662151096795	0.192146422752832	0.1854835635754	0.175820585992009	0.179267217385316	0.172676336464016	0.200331004731451	0.203842122080936	0.197122834487821	0.000369547034886543	0.000366883853209524	0.000375216595990587
110	0.454198798779319	0.17	0.0253845204852251	0.0242081164937219	0.0265609244767284	0.194319650437942	0.492844972612628	0.47147270891145	0.514217236313806	15.93	11.67	21.65	0.0287110609521483	0.0300125580573077	0.0313140551624671	0.0284048634552753	0.029692480364351	0.0309800972734267	0.0289785332104012	0.0302267887516934	0.0315649460429768	0.0253845204852251	17.6395638794126	0.00401859140049504	1.38800983228385	0.188662151096795	0.192146422752832	0.1854835635754	0.175820585992009	0.179267217385316	0.172676336464016	0.200331004731451	0.203842122080936	0.197122834487821	0.000369547034886543	0.000366883853209524	0.000375216595990587
110	0.454198798779319	0.17	0.0253886224570296	0.0241925839947327	0.0265846609193265	0.191239378795381	0.498999136168849	0.477144765837215	0.520853506500483	16.01	11.95	21.61	0.0289117041251345	0.0302359292536668	0.0315601543821992	0.0285989840944316	0.0299088858983664	0.0312187877023012	0.0292274655821375	0.0305614343811456	0.0319092968317948	0.0253886224570296	17.6990052781111	-0.0112006779307683	1.37569380662669	0.188662151096795	0.192146422752832	0.1854835635754	0.175820585992009	0.179267217385316	0.172676336464016	0.200331004731451	0.203842122080936	0.197122834487821	0.000369547034886543	0.000366883853209524	0.000375216595990587
110	0.454198798779319	0.17	0.025393056128296	0.0242159486784999	0.0265701635780921	0.191781659982561	0.491396134318675	0.469912402746719	0.512879865890632	15.95	11.83	21.62	0.0285750498535712	0.0298814607870155	0.0311878717204598	0.0282690572977078	0.0295614786835369	0.030853900069366	0.0288499341303944	0.0301730902466494	0.0315162237510176	0.025393056128296	17.6364423165381	-0.0139094618403379	1.37138399619279	0.188662151096795	0.192146422752832	0.1854835635754	0.175820585992009	0.179267217385316	0.172676336464016	0.200331004731451	0.203842122080936	0.197122834487821	0.000369547034886543	0.000366883853209524	0.000375216595990587
110	0.454198798779319	0.17	0.0253965140250133	0.0242221283540408	0.0265708996959858	0.194995090993618	0.495630814161803	0.474183994869059	0.517077633454546	16.1	11.9	21.49	0.0285733599138939	0.0298657014802283	0.0311580430465628	0.0282595152892099	0.0295376620091884	0.0308158087291669	0.0288004948585145	0.0302073960318036	0.0314779618241429	0.0253965140250133	17.6852179628694	0.0030905671494977	1.38940212325649	0.188662151096795	0.192146422752832	0.1854835635754	0.175820585992009	0.179267217385316	0.172676336464016	0.200331004731451	0.203842122080936	0.197122834487821	0.000369547034886543	0.000366883853209524	0.000375216595990587
110	0.454198798779319	0.17	0.0253984385390298	0.0242161626849564	0.0265807143931032	0.190622298839074	0.499422322413086	0.477505686957078	0.521338957869094	16.06	11.86	21.55	0.0288422487993524	0.0301660551328332	0.031489861466314	0.028527524390789	0.0298368854510093	0.0311462465112295	0.0291221040405603	0.0305226953816196	0.0318070017635572	0.0253984385390298	17.6261673558383	-0.00286591051182778	1.38189264459626	0.188662151096795	0.192146422752832	0.1854835635754	0.175820585992009	0.179267217385316	0.172676336464016	0.200331004731451	0.203842122080936	0.197122834487821	0.000369547034886543	0.000366883853209524	0.000375216595990587
110	0.454198798779319	0.17	0.0254098279499951	0.024218029978766	0.0266016259212242	0.187880558224046	0.48816044226293	0.46654576355128	0.509775120974581	15.92	11.72	21.67	0.028420840349595	0.0297375543375125	0.03105426832543	0.0281180367139507	0.0294207220602889	0.0307234074066272	0.0286833576842457	0.0300402086939135	0.0313267584679787	0.0254098279499951	17.6006467364876	0.0155512701944689	1.39933202131708	0.188662151096795	0.192146422752832	0.1854835635754	0.175820585992009	0.179267217385316	0.172676336464016	0.200331004731451	0.203842122080936	0.197122834487821	0.000369547034886543	0.000366883853209524	0.000375216595990587
110	0.454198798779319	0.17	0.0254111173392545	0.024221572757896	0.026600661920613	0.188517520949317	0.492955386748062	0.471173850952236	0.514736922543889	16.1	11.82	21.73	0.0283990565501097	0.0297118948274542	0.0310247331047988	0.0280873396383134	0.0293857677928153	0.0306841959473172	0.0286546954852351	0.0299565230002238	0.0313167450178356	0.0254111173392545	17.7274553152008	-0.00632250543157173	1.38113389728476	0.188662151096795	0.192146422752832	0.1854835635754	0.175820585992009	0.179267217385316	0.172676336464016	0.200331004731451	0.203842122080936	0.197122834487821	0.000369547034886543	0.000366883853209524	0.000375216595990587
110	0.454198798779319	0.17	0.0254114625354551	0.0242028841173606	0.0266200409535497	0.187834832564033	0.492273843241204	0.470473765525902	0.514073920956506	15.71	11.7	21.4	0.0290411300756962	0.0303867925525033	0.0317324550293105	0.0287434729505387	0.0300753430568963	0.0314072131632539	0.0293423288727599	0.0307294620519998	0.03206441621794	0.0254114625354551	17.4368837427429	0.0022492749865987	1.38206924282246	0.188662151096795	0.192146422752832	0.1854835635754	0.175820585992009	0.179267217385316	0.172676336464016	0.200331004731451	0.203842122080936	0.197122834487821	0.000369547034886543	0.000366883853209524	0.000375216595990587
110	0.454198798779319	0.17	0.0254149937604514	0.0242187854785299	0.0266112020423729	0.18604336466086	0.488864839703937	0.467087766446384	0.51064191296149	15.97	11.78	21.47	0.0283624968071343	0.029684843944237	0.0310071910813397	0.0280575428419246	0.0293656720839815	0.0306738013260383	0.0286669532339993	0.0299989800675954	0.0313221426872115	0.0254149937604514	17.5924507230678	-0.000483904190714168	1.38336962110973	0.188662151096795	0.192146422752832	0.1854835635754	0.175820585992009	0.179267217385316	0.172676336464016	0.200331004731451	0.203842122080936	0.197122834487821	0.000369547034886543	0.000366883853209524	0.000375216595990587
110	0.454198798779319	0.17	0.0254162039759416	0.0242368412518175	0.0265955667000657	0.197013555419797	0.501777368471534	0.480203188858529	0.523351548084539	15.99	11.79	21.64	0.0291264705650069	0.0304350410244327	0.0317436114838586	0.0288123198627351	0.0301067764140621	0.031401232965389	0.0294410143334684	0.0307318112145779	0.0320373361317481	0.0254162039759416	17.6667739077671	0.00360296877119028	1.38903413102208	0.188662151096795	0.192146422752832	0.1854835635754	0.175820585992009	0.179267217385316	0.172676336464016	0.200331004731451	0.203842122080936	0.197122834487821	0.000369547034886543	0.000366883853209524	0.000375216595990587
110	0.454198798779319	0.17	0.0254197039152647	0.024239722719422	0.0265996851111074	0.197112843910303	0.507747634841684	0.485923608848359	0.52957166083501	15.84	11.72	21.58	0.0297530368253033	0.0310893189841281	0.0324256011429528	0.0294406829066352	0.0307629364817155	0.0320851900567958	0.0300208732632473	0.0313862390644951	0.0327553946880168	0.0254197039152647	17.6082556505537	-0.00129773182181754	1.3829744238993	0.188662151096795	0.192146422752832	0.1854835635754	0.175820585992009	0.179267217385316	0.172676336464016	0.200331004731451	0.203842122080936	0.197122834487821	0.000369547034886543	0.000366883853209524	0.000375216595990587
110	0.454198798779319	0.17	0.025422040374127	0.0242162795334228	0.0266278012148312	0.187105383809677	0.496529616431436	0.474488362026816	0.518570870836057	16.02	11.79	21.73	0.0287285514516008	0.0300630695597292	0.0313975876678576	0.0284171411896951	0.029737193457655	0.031057245725615	0.0289783335614278	0.0303240311253758	0.0316953219746601	0.025422040374127	17.6757475565172	-0.00175709098755101	1.38446696426552	0.188662151096795	0.192146422752832	0.1854835635754	0.175820585992009	0.179267217385316	0.172676336464016	0.200331004731451	0.203842122080936	0.197122834487821	0.000369547034886543	0.000366883853209524	0.000375216595990587
110	0.454198798779319	0.17	0.0254229582953247	0.0242451145518424	0.026600802038807	0.195144908716919	0.493617530030574	0.472268016793372	0.514967043267777	15.99	11.78	21.58	0.0286507903116605	0.0299459879648244	0.0312411856179882	0.0283419406182139	0.029623176304054	0.030904411989894	0.0289154548887095	0.0302325539883948	0.031559503356504	0.0254229582953247	17.588399861999	0.00552460976319387	1.38980857362039	0.188662151096795	0.192146422752832	0.1854835635754	0.175820585992009	0.179267217385316	0.172676336464016	0.200331004731451	0.203842122080936	0.197122834487821	0.000369547034886543	0.000366883853209524	0.000375216595990587
110	0.454198798779319	0.17	0.0254245725051617	0.024246934253858	0.0266022107564654	0.194453261374144	0.504327312854761	0.482466444304883	0.526188181404638	15.89	11.77	21.31	0.0294432519016633	0.0307773448051201	0.032111437708577	0.0291311581283951	0.0304511098598944	0.0317710615913937	0.0297783843462528	0.0310810093724375	0.0324410250904557	0.0254245725051617	17.588673172391	0.00158214007333036	1.38514977249985	0.188662151096795	0.192146422752832	0.1854835635754	0.175820585992009	0.179267217385316	0.172676336464016	0.200331004731451	0.203842122080936	0.197122834487821	0.000369547034886543	0.000366883853209524	0.000375216595990587
110	0.454198798779319	0.17	0.0254346689108726	0.0242576666080619	0.0266116712136834	0.195069012918894	0.505195692586374	0.483340130162135	0.527051255010612	15.99	11.81	21.47	0.0293194301962461	0.0306451894223261	0.0319709486484061	0.0290032798077042	0.0303147434185	0.0316262070292958	0.0296589865470566	0.030980791774325	0.0323311037373273	0.0254346689108726	17.7164305442218	-0.00167822999096576	1.38566194322812	0.188662151096795	0.192146422752832	0.1854835635754	0.175820585992009	0.179267217385316	0.172676336464016	0.200331004731451	0.203842122080936	0.197122834487821	0.000369547034886543	0.000366883853209524	0.000375216595990587
110	0.454198798779319	0.17	0.0254373876706745	0.0242518244883048	0.0266229508530442	0.186468114258698	0.491619990244915	0.469750850386334	0.513489130103495	15.96	11.82	21.66	0.0285476862646541	0.0298767170541612	0.0312057478436684	0.0282414541379197	0.0295562283631157	0.0308710025883117	0.0288622854555224	0.0301938481252511	0.0315067252626079	0.0254373876706745	17.6810240516055	-0.000519242494013558	1.38546894988492	0.188662151096795	0.192146422752832	0.1854835635754	0.175820585992009	0.179267217385316	0.172676336464016	0.200331004731451	0.203842122080936	0.197122834487821	0.000369547034886543	0.000366883853209524	0.000375216595990587
110	0.454198798779319	0.17	0.0254408529099712	0.024261067858513	0.0266206379614294	0.195308393631007	0.501133355127556	0.479470047866675	0.522796662388437	15.86	11.74	21.54	0.0293241841827986	0.0306491028402896	0.0319740214977805	0.0290153022916656	0.0303262651174112	0.0316372279431569	0.0296103790809271	0.03092819113987	0.0322882467678627	0.0254408529099712	17.6639529569058	-0.00413703083947387	1.37998122320838	0.188662151096795	0.192146422752832	0.1854835635754	0.175820585992009	0.179267217385316	0.172676336464016	0.200331004731451	0.203842122080936	0.197122834487821	0.000369547034886543	0.000366883853209524	0.000375216595990587
110	0.454198798779319	0.17	0.025446235723594	0.0242669260965429	0.0266255453506452	0.191596509276644	0.492145620245448	0.470616261905968	0.513674978584928	16.03	11.87	21.7	0.0284867674568397	0.0297899562205002	0.0310931449841606	0.0281777560451593	0.0294668084137319	0.0307558607823045	0.0287609601433439	0.0300757522301079	0.0313898023044105	0.025446235723594	17.7162189659518	-0.0107156658203924	1.37672341910118	0.188662151096795	0.192146422752832	0.1854835635754	0.175820585992009	0.179267217385316	0.172676336464016	0.200331004731451	0.203842122080936	0.197122834487821	0.000369547034886543	0.000366883853209524	0.000375216595990587
110	0.454198798779319	0.17	0.0254482836183546	0.0242398898444684	0.0266566773922407	0.189576871363087	0.498082619912478	0.47615044033497	0.520014799489987	16.1	11.86	21.63	0.0286876852854444	0.0300090816594576	0.0313304780334708	0.0283724594859657	0.0296793361026586	0.0309862127193515	0.0289563948346328	0.0303321422022994	0.0316580295526963	0.0254482836183546	17.6771949876951	0.00729653665486803	1.39432851379529	0.188662151096795	0.192146422752832	0.1854835635754	0.175820585992009	0.179267217385316	0.172676336464016	0.200331004731451	0.203842122080936	0.197122834487821	0.000369547034886543	0.000366883853209524	0.000375216595990587
110	0.454198798779319	0.17	0.025450345183053	0.0242708838540327	0.0266298065120733	0.19359135257056	0.501935279704897	0.48011805517851	0.523752504231283	16.01	11.87	21.99	0.0290811650945693	0.0304026532192374	0.0317241413439055	0.0287662883258471	0.0300734680172304	0.0313806477086137	0.0293096422020028	0.0306797525685202	0.0320448380388522	0.025450345183053	17.7931947187823	0.0101666595472546	1.3995169949298	0.188662151096795	0.192146422752832	0.1854835635754	0.175820585992009	0.179267217385316	0.172676336464016	0.200331004731451	0.203842122080936	0.197122834487821	0.000369547034886543	0.000366883853209524	0.000375216595990587
110	0.454198798779319	0.17	0.0254550329221578	0.0242660531450278	0.0266440126992877	0.192789962791101	0.498954661213344	0.47721116790955	0.520698154517137	16	11.87	21.62	0.0289292446374728	0.0302473672619163	0.0315654898863599	0.0286167442570799	0.029920628216577	0.0312245121760742	0.029268372561362	0.0305547123549142	0.0319224053798509	0.0254550329221578	17.691647218515	0.00228493960734915	1.38884300567399	0.188662151096795	0.192146422752832	0.1854835635754	0.175820585992009	0.179267217385316	0.172676336464016	0.200331004731451	0.203842122080936	0.197122834487821	0.000369547034886543	0.000366883853209524	0.000375216595990587
110	0.454198798779319	0.17	0.0254588569310817	0.0242523876349561	0.0266653262272073	0.182815826130255	0.491715038581356	0.469574726525592	0.51385535063712	15.89	11.77	21.5	0.0286503997581537	0.030001257790615	0.0313521158230763	0.0283465236321008	0.0296830539934225	0.0310195843547442	0.0289656341686278	0.030272623187716	0.0317056256215725	0.0254588569310817	17.6007805068895	0.00523153315454228	1.38954859008614	0.188662151096795	0.192146422752832	0.1854835635754	0.175820585992009	0.179267217385316	0.172676336464016	0.200331004731451	0.203842122080936	0.197122834487821	0.000369547034886543	0.000366883853209524	0.000375216595990587
110	0.454198798779319	0.17	0.0254599958854614	0.0242790042663147	0.026640987504608	0.193491709334862	0.498742247299898	0.477056890950613	0.520427603649184	16.06	11.72	21.63	0.0288160016592744	0.0301258774338341	0.0314357532083937	0.028501589636143	0.0297971733275331	0.0310927570189231	0.0290466214644471	0.0304262004311424	0.0317371237023668	0.0254599958854614	17.633562980518	0.00630679679413121	1.39107909331598	0.188662151096795	0.192146422752832	0.1854835635754	0.175820585992009	0.179267217385316	0.172676336464016	0.200331004731451	0.203842122080936	0.197122834487821	0.000369547034886543	0.000366883853209524	0.000375216595990587
110	0.454198798779319	0.17	0.0254630855251055	0.0242673199634331	0.0266588510867779	0.190452756053785	0.489521892165912	0.46802791638523	0.511015867946594	16.08	11.66	21.83	0.0282444717893061	0.02954158670772	0.030838701626134	0.0279355075695048	0.0292184334422978	0.0305013593150908	0.0284628526766186	0.0298135626940016	0.0310784411179389	0.0254630855251055	17.6559999651234	-0.00421113936067717	1.38122542495931	0.188662151096795	0.192146422752832	0.1854835635754	0.175820585992009	0.179267217385316	0.172676336464016	0.200331004731451	0.203842122080936	0.197122834487821	0.000369547034886543	0.000366883853209524	0.000375216595990587
110	0.454198798779319	0.17	0.0254654085768898	0.0242699986743749	0.0266608184794046	0.190009330918923	0.495410059823658	0.473626215101319	0.517193904545996	16.07	11.82	21.63	0.0286004331588324	0.0299158742705334	0.0312313153822345	0.0282881215501104	0.0295891982804228	0.0308902750107351	0.0288611080335218	0.0302459983948877	0.0315505246157226	0.0254654085768898	17.6502594452538	-0.00293232056569056	1.38255455815148	0.188662151096795	0.192146422752832	0.1854835635754	0.175820585992009	0.179267217385316	0.172676336464016	0.200331004731451	0.203842122080936	0.197122834487821	0.000369547034886543	0.000366883853209524	0.000375216595990587
110	0.454198798779319	0.17	0.0254698934149962	0.024287524209855	0.0266522626201375	0.194451628669108	0.500018672917502	0.478344456252817	0.521692889582186	16.03	11.75	21.8	0.0289486708634018	0.0302603611239374	0.031572051384473	0.0286344708579602	0.02993192443423	0.0312293780104997	0.0291764084411392	0.0305464545750278	0.0318647662388846	0.0254698934149962	17.690068962769	-0.00432682268958135	1.38170122595369	0.188662151096795	0.192146422752832	0.1854835635754	0.175820585992009	0.179267217385316	0.172676336464016	0.200331004731451	0.203842122080936	0.197122834487821	0.000369547034886543	0.000366883853209524	0.000375216595990587
110	0.454198798779319	0.17	0.0254714665008625	0.0242856894662876	0.0266572435354374	0.188833250569136	0.492170391727737	0.470445956893606	0.513894826561869	16.07	11.92	21.71	0.0283979796537083	0.0297093525103944	0.0310207253670805	0.0280875649075948	0.0293846033124173	0.0306816417172399	0.0286708456250837	0.0299721604042767	0.0313327703534298	0.0254714665008625	17.742394984112	0.000221100424658848	1.38870531748102	0.188662151096795	0.192146422752832	0.1854835635754	0.175820585992009	0.179267217385316	0.172676336464016	0.200331004731451	0.203842122080936	0.197122834487821	0.000369547034886543	0.000366883853209524	0.000375216595990587
110	0.454198798779319	0.17	0.0254790083182136	0.0242893928219948	0.0266686238144325	0.188467511619979	0.488409901730715	0.466825682921301	0.509994120540129	16.01	11.77	21.72	0.0282878142406661	0.0295957336515901	0.030903653062514	0.0279818840922627	0.0292756584732427	0.0305694328542226	0.0285511278275696	0.0299124113017648	0.0311535979250795	0.0254790083182136	17.6193673802783	0.00761947751430512	1.39295579583271	0.188662151096795	0.192146422752832	0.1854835635754	0.175820585992009	0.179267217385316	0.172676336464016	0.200331004731451	0.203842122080936	0.197122834487821	0.000369547034886543	0.000366883853209524	0.000375216595990587
110	0.454198798779319	0.17	0.0254806828428856	0.0242961015506492	0.026665264135122	0.191408388523513	0.496639725888657	0.474900566050785	0.518378885726529	16	11.83	21.63	0.028796956905513	0.0301151731675385	0.0314333894295639	0.0284861213517256	0.0297901087324438	0.0310940961131621	0.0289321896142401	0.0303903322177943	0.0317379843642594	0.0254806828428856	17.6805381417003	0.00536849041116069	1.39204060578566	0.188662151096795	0.192146422752832	0.1854835635754	0.175820585992009	0.179267217385316	0.172676336464016	0.200331004731451	0.203842122080936	0.197122834487821	0.000369547034886543	0.000366883853209524	0.000375216595990587
110	0.454198798779319	0.17	0.0254827456771836	0.0242965427879766	0.0266689485663907	0.192652258398648	0.501590169986299	0.479722150624158	0.523458189348441	16.1	11.92	21.61	0.0289114584904932	0.0302293804026568	0.0315473023148205	0.0285940321170466	0.0298974842239874	0.0312009363309283	0.0292262516034725	0.0305602711601774	0.0318729750434047	0.0254827456771836	17.7540524706269	0.00107683723104782	1.389545666582	0.188662151096795	0.192146422752832	0.1854835635754	0.175820585992009	0.179267217385316	0.172676336464016	0.200331004731451	0.203842122080936	0.197122834487821	0.000369547034886543	0.000366883853209524	0.000375216595990587
110	0.454198798779319	0.17	0.0254839914314822	0.0242840975199103	0.0266838853430541	0.189220842033418	0.496177789861243	0.47430413824283	0.518051441479656	16.14	11.82	21.85	0.0285109636470577	0.029825813836709	0.0311406640263603	0.0281957137301622	0.0294960254279495	0.0307963371257368	0.0287831491695051	0.0301184718921527	0.0314355064156003	0.0254839914314822	17.7621352381839	-0.00508420924549563	1.38306535776203	0.188662151096795	0.192146422752832	0.1854835635754	0.175820585992009	0.179267217385316	0.172676336464016	0.200331004731451	0.203842122080936	0.197122834487821	0.000369547034886543	0.000366883853209524	0.000375216595990587
110	0.454198798779319	0.17	0.0254954135819325	0.0243134512948481	0.0266773758690169	0.189272774854943	0.489875607452225	0.468283437645483	0.511467777258968	16.17	11.81	21.84	0.0281076723941341	0.0294036943893982	0.0306997163846623	0.0277956413196868	0.0290772758149823	0.0303589103102777	0.0283829361061528	0.029665304871516	0.0310045145654931	0.0254954135819325	17.8102586155695	0.00184667628025445	1.39060204082886	0.188662151096795	0.192146422752832	0.1854835635754	0.175820585992009	0.179267217385316	0.172676336464016	0.200331004731451	0.203842122080936	0.197122834487821	0.000369547034886543	0.000366883853209524	0.000375216595990587
110	0.454198798779319	0.17	0.0254957420596013	0.0243011989350011	0.0266902851842014	0.187702269156868	0.48436068318163	0.46290171135773	0.505819655005531	15.95	11.68	21.76	0.0281434358247405	0.0294480954999435	0.0307527551751464	0.0278419041923262	0.0291325856111407	0.0304232670299552	0.0284181650641344	0.0297063696446332	0.0309912214684907	0.0254957420596013	17.6082776398536	0.00322446860393304	1.3869587795505	0.188662151096795	0.192146422752832	0.1854835635754	0.175820585992009	0.179267217385316	0.172676336464016	0.200331004731451	0.203842122080936	0.197122834487821	0.000369547034886543	0.000366883853209524	0.000375216595990587
110	0.454198798779319	0.17	0.0254963753100792	0.0243116175575471	0.0266811330626112	0.192876314835424	0.490126652567199	0.46877379104227	0.511479514092128	15.94	11.62	21.56	0.0285287887117097	0.0298282881429399	0.0311277875741702	0.0282239902445083	0.0295096059655408	0.0307952216865732	0.0288151199300805	0.0300857418559097	0.0314287370138795	0.0254963753100792	17.5590303462782	-0.0024557443279008	1.37925071498792	0.188662151096795	0.192146422752832	0.1854835635754	0.175820585992009	0.179267217385316	0.172676336464016	0.200331004731451	0.203842122080936	0.197122834487821	0.000369547034886543	0.000366883853209524	0.000375216595990587
110	0.454198798779319	0.17	0.0254973093519289	0.0243118709273115	0.0266827477765463	0.188616398196385	0.495138197863586	0.473267281037394	0.517009114689779	15.95	11.79	21.7	0.0287859934640516	0.0301162693864259	0.0314465453088002	0.0284779528309529	0.029793993391333	0.031110033951713	0.0290675148988706	0.0303923908368551	0.0317427460355683	0.0254973093519289	17.7013513537915	-0.00359624925020204	1.38324829162459	0.188662151096795	0.192146422752832	0.1854835635754	0.175820585992009	0.179267217385316	0.172676336464016	0.200331004731451	0.203842122080936	0.197122834487821	0.000369547034886543	0.000366883853209524	0.000375216595990587
110	0.454198798779319	0.17	0.0255013140637043	0.0243133407119291	0.0266892874154795	0.190544697535147	0.495187190577801	0.473450943002003	0.516923438153599	15.98	11.82	21.72	0.0287449052891799	0.0300645908598681	0.0313842764305564	0.0284357190466169	0.0297412098019505	0.0310467005572841	0.0289962828270235	0.0303296421542032	0.0316941376990298	0.0255013140637043	17.654921166291	-0.00140380845179299	1.38398026718248	0.188662151096795	0.192146422752832	0.1854835635754	0.175820585992009	0.179267217385316	0.172676336464016	0.200331004731451	0.203842122080936	0.197122834487821	0.000369547034886543	0.000366883853209524	0.000375216595990587
110	0.454198798779319	0.17	0.0255050821015005	0.0243049549656582	0.0267052092373428	0.190186605120991	0.498278257535479	0.476380904521116	0.520175610549842	15.93	11.86	21.56	0.0289976734857004	0.0303305822712654	0.0316634910568304	0.028688045826636	0.0300067222487935	0.031325398670951	0.0293296354757066	0.0306371508180391	0.0320037272745141	0.0255050821015005	17.5936497877687	0.000735938273718398	1.3853229265654	0.188662151096795	0.192146422752832	0.1854835635754	0.175820585992009	0.179267217385316	0.172676336464016	0.200331004731451	0.203842122080936	0.197122834487821	0.000369547034886543	0.000366883853209524	0.000375216595990587
110	0.454198798779319	0.17	0.0255177575876955	0.0243336658067332	0.0267018493686578	0.194437330452798	0.501730556408145	0.479981142392137	0.523479970424154	15.92	11.83	21.71	0.0292441653595852	0.0305693079616223	0.0318944505636593	0.0289327381844203	0.0302437690683704	0.0315547999523205	0.0295236587857821	0.03089489225801	0.0322429024770338	0.0255177575876955	17.7101267996406	0.00166146761472132	1.38843826973472	0.188662151096795	0.192146422752832	0.1854835635754	0.175820585992009	0.179267217385316	0.172676336464016	0.200331004731451	0.203842122080936	0.197122834487821	0.000369547034886543	0.000366883853209524	0.000375216595990587
110	0.454198798779319	0.17	0.0255182646957451	0.0243333349258676	0.0267031944656226	0.191106962522341	0.49784618891248	0.476032975494262	0.519659402330698	16.03	11.81	21.62	0.0288088397982051	0.0301289445035504	0.0314490492088957	0.0284961591752555	0.0298019359463793	0.0311077127175032	0.0291022839176717	0.0304525773613959	0.0317205510757884	0.0255182646957451	17.6910164091883	0.00120588634421974	1.38767393543379	0.188662151096795	0.192146422752832	0.1854835635754	0.175820585992009	0.179267217385316	0.172676336464016	0.200331004731451	0.203842122080936	0.197122834487821	0.000369547034886543	0.000366883853209524	0.000375216595990587
110	0.454198798779319	0.17	0.0255269634719405	0.0243347008125747	0.0267192261313062	0.195436416998345	0.504324560415001	0.482532177258089	0.526116943571913	16.01	11.8	21.64	0.0292364818080619	0.030556875853785	0.0318772698995081	0.0289201985331816	0.0302263084199674	0.0315324183067532	0.0294863821505831	0.0308346105878781	0.0321764580912182	0.0255269634719405	17.6655377032434	0.00826414507306624	1.39401224951393	0.188662151096795	0.192146422752832	0.1854835635754	0.175820585992009	0.179267217385316	0.172676336464016	0.200331004731451	0.203842122080936	0.197122834487821	0.000369547034886543	0.000366883853209524	0.000375216595990587
110	0.454198798779319	0.17	0.025527011575525	0.0243319900792873	0.0267220330717627	0.191961918456583	0.496349644790276	0.474661956786308	0.518037332794245	16.09	11.79	21.62	0.0286210920131869	0.0299288128133064	0.0312365336134259	0.0283072932670097	0.0296006763490841	0.0308940594311585	0.0288776310801068	0.0302127227899404	0.0315078124060394	0.025527011575525	17.6466601011989	0.000481378405306921	1.38622112036531	0.188662151096795	0.192146422752832	0.1854835635754	0.175820585992009	0.179267217385316	0.172676336464016	0.200331004731451	0.203842122080936	0.197122834487821	0.000369547034886543	0.000366883853209524	0.000375216595990587
110	0.454198798779319	0.17	0.0255346283486878	0.0243403646095101	0.0267288920878656	0.190385886014511	0.495262155070918	0.473511418350399	0.517012891791438	15.89	11.77	21.58	0.0289020036749022	0.0302296165861564	0.0315572294974107	0.0285958070601062	0.0299093548365082	0.0312229026129103	0.0291925562371102	0.0305169565261788	0.0319262573011386	0.0255346283486878	17.5537031889189	0.00257470680989344	1.3856114888749	0.188662151096795	0.192146422752832	0.1854835635754	0.175820585992009	0.179267217385316	0.172676336464016	0.200331004731451	0.203842122080936	0.197122834487821	0.000369547034886543	0.000366883853209524	0.000375216595990587
110	0.454198798779319	0.17	0.0255349643532449	0.0243507669942852	0.0267191617122045	0.195148839684182	0.506025950761366	0.484140033253488	0.527911868269244	15.91	11.85	21.67	0.0295169830068701	0.0308513206174754	0.0321856582280806	0.0292032423665174	0.0305233970934485	0.0318435518203796	0.0298425296319888	0.0311654097888762	0.0325464653078796	0.0255349643532449	17.7114239515588	-0.00137908832041402	1.38565095425281	0.188662151096795	0.192146422752832	0.1854835635754	0.175820585992009	0.179267217385316	0.172676336464016	0.200331004731451	0.203842122080936	0.197122834487821	0.000369547034886543	0.000366883853209524	0.000375216595990587
110	0.454198798779319	0.17	0.0255452383578945	0.0243604185748388	0.0267300581409501	0.188512333299839	0.489351909667391	0.467729229090798	0.510974590243983	15.96	11.73	21.67	0.0284329671448945	0.0297473963662923	0.03106182558769	0.0281282128171133	0.0294285535337222	0.030728894250331	0.0286892988178812	0.030045143191213	0.0313761741819507	0.0255452383578945	17.6507185069385	-0.00519271205045168	1.37930614804901	0.188662151096795	0.192146422752832	0.1854835635754	0.175820585992009	0.179267217385316	0.172676336464016	0.200331004731451	0.203842122080936	0.197122834487821	0.000369547034886543	0.000366883853209524	0.000375216595990587
110	0.454198798779319	0.17	0.0255463337061739	0.0243524193543828	0.026740248057965	0.187991810141434	0.49265738620872	0.47085154193839	0.514463230479051	15.91	11.75	21.38	0.0287040415264955	0.0300333689337693	0.0313626963410432	0.0283988573677873	0.0297140512368951	0.0310292451060028	0.0290465575677531	0.0303816899037627	0.0316982225976841	0.0255463337061739	17.5325241668345	-0.00543598048225433	1.3772817083287	0.188662151096795	0.192146422752832	0.1854835635754	0.175820585992009	0.179267217385316	0.172676336464016	0.200331004731451	0.203842122080936	0.197122834487821	0.000369547034886543	0.000366883853209524	0.000375216595990587
110	0.454198798779319	0.17	0.0255469556720078	0.0243460107442864	0.0267479005997292	0.186229992706553	0.492060116100108	0.470154203070399	0.513966029129817	16.03	11.88	21.64	0.0284514621139688	0.0297771021924078	0.0311027422708468	0.0281426118858926	0.0294538616936688	0.030765111501445	0.0287522994683955	0.0301591600742955	0.0314123385370336	0.0255469556720078	17.7024827733619	-0.00382369128512006	1.3835167833934	0.188662151096795	0.192146422752832	0.1854835635754	0.175820585992009	0.179267217385316	0.172676336464016	0.200331004731451	0.203842122080936	0.197122834487821	0.000369547034886543	0.000366883853209524	0.000375216595990587
[truncated: 1,381 more rows]
