# Supplementary material for: Re-expressing coefficients from regression models for inclusion in a meta-analysis
Source: BMC Med Res Methodol. 2024 Jan 8;24:6. doi: 10.1186/s12874-023-02132-y (PMC10773134; doi:10.1186/s12874-023-02132-y)
Supplement: Supplementary file 2 — Additional file 2. [file 12874_2023_2132_MOESM2_ESM.zip › Supp_Files_R1/simdata/simdata_scenario_111.csv]

ex_no	errsd	rsquare	beta	b_low_ci	b_hi_ci	lrsquare	lbeta	lb_low_ci	lb_hi_ci	x_median	x_25	x_75	rbl	rb	rbu	altl	alt	altu	dzl	dz	dzu	observed_beta	xlog	error	ylog	RelBias_rb	RelBias_rbl	RelBias_rbu	RelBias_alt	RelBias_altl	RelBias_altu	RelBias_dz	RelBias_dzl	RelBias_dzu	MC_SE_RelBias_rb	MC_SE_RelBias_alt	MC_SE_RelBias_dz
111	0.352632526101092	0.09	0.00722228555514621	0.0036322324159419	0.0108123386943505	0.112245369449506	0.295424910633344	0.165708527546785	0.425141293719904	30.13	23.79	40.17	0.00541060699499369	0.00964602191348825	0.0138814368319828	0.00527725737455533	0.00940828641318413	0.0135393154518129	0.00541878707022894	0.00965180476898852	0.0139139962137554	0.00722228555514621	33.618218735461	-0.00788876562731734	1.70353690738867	0.195930478169464	0.225119665281997	0.179606727668826	0.165376026295702	0.193819553206412	0.149469275547812	0.193320399421384	0.221620448307794	0.175787147726178	0.00232153663123934	0.0022685947938603	0.00312140423493824
111	0.352632526101092	0.1	0.00822382824379116	0.00442219525991062	0.0120254612276717	0.110628000229831	0.294760765449618	0.164274640996453	0.425246889902784	33.55	23.79	43.67	0.00482420810833025	0.00865615816339168	0.0124881082184531	0.00469754973382611	0.00842889290082294	0.0121602360678198	0.00479324451986499	0.00860329210652361	0.0124017504222097	0.00822382824379116	35.249972164346	-0.0181686371272592	1.72123012986852	0.195930478169464	0.225119665281997	0.179606727668826	0.165376026295702	0.193819553206412	0.149469275547812	0.193320399421384	0.221620448307794	0.175787147726178	0.00232153663123934	0.0022685947938603	0.00312140423493824
111	0.352632526101092	0.11	0.0083962434531499	0.00471043056075337	0.0120820563455464	0.144728803516322	0.352286997382535	0.218579268274016	0.485994726491053	32.39	24.12	41.37	0.00664571087681761	0.0107109770691132	0.0147762432614087	0.00647460362285805	0.010435201323299	0.0143957990237399	0.00664330166235225	0.0106929570640287	0.0147417179022783	0.0083962434531499	35.0811710397178	-0.068621690059336	1.66799905801445	0.195930478169464	0.225119665281997	0.179606727668826	0.165376026295702	0.193819553206412	0.149469275547812	0.193320399421384	0.221620448307794	0.175787147726178	0.00232153663123934	0.0022685947938603	0.00312140423493824
111	0.352632526101092	0.11	0.00872411233795648	0.0047677922073892	0.0126804324685237	0.139503215835518	0.358010937248619	0.219187027203368	0.49683484729387	32.42	24.08	40.92	0.00665963454339962	0.0108775689648988	0.0150955033863979	0.0064881010432531	0.0105973933087911	0.0147066855743291	0.00666092293033934	0.0108843132229335	0.0150791098304697	0.00872411233795648	34.0903377711354	-0.0255643571931898	1.69639945930071	0.195930478169464	0.225119665281997	0.179606727668826	0.165376026295702	0.193819553206412	0.149469275547812	0.193320399421384	0.221620448307794	0.175787147726178	0.00232153663123934	0.0022685947938603	0.00312140423493824
111	0.352632526101092	0.11	0.00876984741961327	0.00493479051708213	0.0126049043221444	0.155240479815427	0.382304029252339	0.243065830631038	0.521542227873641	32.8	25.08	42.09	0.00730084464071978	0.0114830715442243	0.0156652984477289	0.0071115557226766	0.0111853500756294	0.0152591444285821	0.0072893379808704	0.0114753047358393	0.0156770113534659	0.00876984741961327	35.4668122215547	0.00347109430442796	1.74336899419577	0.195930478169464	0.225119665281997	0.179606727668826	0.165376026295702	0.193819553206412	0.149469275547812	0.193320399421384	0.221620448307794	0.175787147726178	0.00232153663123934	0.0022685947938603	0.00312140423493824
111	0.352632526101092	0.12	0.00707619862079391	0.0041440808722284	0.0100083163693594	0.140925546751104	0.311529219329501	0.191439788546798	0.431618650112205	31.36	24.63	45.06	0.00600863098518482	0.00977782170709041	0.013547012428996	0.00585681763530172	0.00953077643645004	0.0132047352375984	0.0059832500224166	0.0097249638821874	0.013470254561072	0.00707619862079391	36.4181486563116	-0.00272809965154154	1.7397464338885	0.195930478169464	0.225119665281997	0.179606727668826	0.165376026295702	0.193819553206412	0.149469275547812	0.193320399421384	0.221620448307794	0.175787147726178	0.00232153663123934	0.0022685947938603	0.00312140423493824
111	0.352632526101092	0.12	0.00741408468608882	0.00427021210712457	0.0105579572650531	0.139435107107535	0.32082162878326	0.1963831062574	0.44526015130912	31.51	24.36	43.59	0.00613580064962801	0.0100237622055073	0.0139117237613865	0.00598034591749016	0.00976980329164243	0.0135592606657947	0.00611421291176272	0.00998294524008629	0.0138775465771002	0.00741408468608882	36.0291507045926	-0.0470804682962262	1.69155252421338	0.195930478169464	0.225119665281997	0.179606727668826	0.165376026295702	0.193819553206412	0.149469275547812	0.193320399421384	0.221620448307794	0.175787147726178	0.00232153663123934	0.0022685947938603	0.00312140423493824
111	0.352632526101092	0.12	0.00849026634478973	0.00488467699532626	0.0120958556942532	0.139116801998482	0.347055417180601	0.212262642806332	0.481848191554871	33.39	25.57	42.33	0.00626412626634143	0.0102420234003241	0.0142199205343068	0.00610010601967799	0.00997384566363313	0.0138475853075883	0.00628176355571218	0.0102362561350925	0.0141926690285346	0.00849026634478973	35.9068458388387	-0.0293841950440588	1.71542246680226	0.195930478169464	0.225119665281997	0.179606727668826	0.165376026295702	0.193819553206412	0.149469275547812	0.193320399421384	0.221620448307794	0.175787147726178	0.00232153663123934	0.0022685947938603	0.00312140423493824
111	0.352632526101092	0.12	0.00866070721785041	0.00498359886397052	0.0123378155717303	0.140921720902842	0.339594250621511	0.208684139734311	0.470504361508712	30.89	25.22	43.26	0.00664814265872902	0.0108186037860394	0.0149890649133497	0.00648170549285986	0.0105477585522288	0.0146138116115977	0.00664563148625363	0.0108224211036628	0.0149792078569858	0.00866070721785041	34.8241310781939	0.0232020608511343	1.75458591576664	0.195930478169464	0.225119665281997	0.179606727668826	0.165376026295702	0.193819553206412	0.149469275547812	0.193320399421384	0.221620448307794	0.175787147726178	0.00232153663123934	0.0022685947938603	0.00312140423493824
111	0.352632526101092	0.12	0.00888706598215053	0.005133612812295	0.012640519152006	0.128643710300792	0.328150228693151	0.194809820799007	0.461490636587295	30.42	24.83	38.24	0.00630004476456639	0.0106122017965538	0.0149243588285413	0.00614381074091137	0.0103490311289675	0.0145542515170237	0.00635069309347244	0.0106772391168503	0.0149862945744879	0.00888706598215053	33.5312197093545	-0.0166041901592537	1.69951141954959	0.195930478169464	0.225119665281997	0.179606727668826	0.165376026295702	0.193819553206412	0.149469275547812	0.193320399421384	0.221620448307794	0.175787147726178	0.00232153663123934	0.0022685947938603	0.00312140423493824
111	0.352632526101092	0.12	0.00932723717366108	0.00536537682004652	0.0132890975272756	0.119305701409009	0.319900856015677	0.184199915713889	0.455601796317466	32.12	25.52	43.69	0.00564708802398959	0.00980732421005086	0.0139675603961121	0.00550239261281519	0.00955603101202286	0.0136096694112305	0.00563843097204307	0.0098093598412394	0.0139391195145437	0.00932723717366108	34.4553171935938	0.00929332950488549	1.73937437617767	0.195930478169464	0.225119665281997	0.179606727668826	0.165376026295702	0.193819553206412	0.149469275547812	0.193320399421384	0.221620448307794	0.175787147726178	0.00232153663123934	0.0022685947938603	0.00312140423493824
111	0.352632526101092	0.13	0.00860541718002759	0.00515856745294109	0.0120522669071141	0.185289111255674	0.408674492505965	0.274879516870443	0.542469468141488	32.76	25.49	43.5	0.00826554205819313	0.0122887155957527	0.0163118891333123	0.00805137576082554	0.0119703059016254	0.0158892360424253	0.00825245616352969	0.0122609273604805	0.0162674543324075	0.00860541718002759	36.3574103829783	-0.0365253615705667	1.70974118311139	0.195930478169464	0.225119665281997	0.179606727668826	0.165376026295702	0.193819553206412	0.149469275547812	0.193320399421384	0.221620448307794	0.175787147726178	0.00232153663123934	0.0022685947938603	0.00312140423493824
111	0.352632526101092	0.13	0.00862288454042807	0.0052013261368362	0.0120444429440199	0.167450047500347	0.362150869440312	0.236073393305504	0.48822834557512	31.93	24.57	43.22	0.00727943762277498	0.011167097770789	0.0150547579188029	0.00709355138054452	0.0108819370277753	0.0146703226750061	0.00726000163811434	0.0111236875510701	0.0150345437811138	0.00862288454042807	35.614627875684	-0.0114563496842316	1.7283829950671	0.195930478169464	0.225119665281997	0.179606727668826	0.165376026295702	0.193819553206412	0.149469275547812	0.193320399421384	0.221620448307794	0.175787147726178	0.00232153663123934	0.0022685947938603	0.00312140423493824
111	0.352632526101092	0.13	0.00912158005118343	0.00544264102181088	0.012800519080556	0.126890520335229	0.343247503333647	0.202671040591303	0.483823966075992	34.29	26.23	47.01	0.0058256912681875	0.00986650079441	0.0139073103206325	0.0056709662671554	0.00960445560950042	0.0135379449518454	0.00579560020373918	0.00981420060559235	0.0138458667850578	0.00912158005118343	37.5377694124774	0.0216273110437516	1.78993421623907	0.195930478169464	0.225119665281997	0.179606727668826	0.165376026295702	0.193819553206412	0.149469275547812	0.193320399421384	0.221620448307794	0.175787147726178	0.00232153663123934	0.0022685947938603	0.00312140423493824
111	0.352632526101092	0.13	0.00925626279743721	0.00549572837220511	0.0130167972226693	0.173821422905799	0.367938355096045	0.242697553573871	0.49317915661822	32.01	23.71	43.92	0.00746514284678304	0.0113174292000695	0.015169715553356	0.00727423498727331	0.0110280059126546	0.0147817768380358	0.00741886415295579	0.0112366417920969	0.0150962671306817	0.00925626279743721	34.3165873323784	0.0618241936071261	1.78289896923964	0.195930478169464	0.225119665281997	0.179606727668826	0.165376026295702	0.193819553206412	0.149469275547812	0.193320399421384	0.221620448307794	0.175787147726178	0.00232153663123934	0.0022685947938603	0.00312140423493824
111	0.352632526101092	0.13	0.00969691929600906	0.00572042614750237	0.0136734124445157	0.143056378503135	0.373827015261887	0.230977537589296	0.516676492934478	33.36	23.73	41.16	0.00682223470379946	0.0110414876847124	0.0152607406656254	0.00664368487205006	0.0107525126121793	0.0148613403523085	0.00682853527392241	0.0110063943541093	0.0152409028785997	0.00969691929600906	34.8651162550671	-0.00684308047718199	1.72807999001256	0.195930478169464	0.225119665281997	0.179606727668826	0.165376026295702	0.193819553206412	0.149469275547812	0.193320399421384	0.221620448307794	0.175787147726178	0.00232153663123934	0.0022685947938603	0.00312140423493824
111	0.352632526101092	0.13	0.00984056269276733	0.00593364634718704	0.0137474790383476	0.137400168167002	0.372967159989382	0.227063190500262	0.518871129478503	31.18	24.32	42.38	0.00716823616560896	0.0117743288946575	0.016380421623706	0.0069877664196707	0.0114778947238071	0.0159680230279434	0.0071504321897409	0.0117546891140347	0.0163379930819608	0.00984056269276733	35.0000562595206	-0.0295352504123174	1.70922734150915	0.195930478169464	0.225119665281997	0.179606727668826	0.165376026295702	0.193819553206412	0.149469275547812	0.193320399421384	0.221620448307794	0.175787147726178	0.00232153663123934	0.0022685947938603	0.00312140423493824
111	0.352632526101092	0.14	0.00838872438204808	0.00513991087039271	0.0116375378937035	0.18053299564816	0.37983283316419	0.25348569600548	0.506179970322899	31.05	22.71	40.58	0.00803580013647405	0.0120411556970541	0.0160465112576342	0.00783400750335154	0.0117387817613314	0.0156435560193113	0.00800876204104504	0.0120135051819929	0.0159968059576187	0.00838872438204808	35.4248952852505	-0.0179433432522959	1.70507214802243	0.195930478169464	0.225119665281997	0.179606727668826	0.165376026295702	0.193819553206412	0.149469275547812	0.193320399421384	0.221620448307794	0.175787147726178	0.00232153663123934	0.0022685947938603	0.00312140423493824
111	0.352632526101092	0.14	0.00863219966250753	0.00534275698439257	0.0119216423406225	0.17917052623916	0.387265515250165	0.257849663709481	0.516681366790849	32.92	25.61	42.07	0.00771489996986283	0.0115870413362209	0.015459182702579	0.00751443651898165	0.0112859644200152	0.0150574923210487	0.00772426728187391	0.0116079743139531	0.0155115505067391	0.00863219966250753	36.0916818732985	-0.0125112522651922	1.7365652398944	0.195930478169464	0.225119665281997	0.179606727668826	0.165376026295702	0.193819553206412	0.149469275547812	0.193320399421384	0.221620448307794	0.175787147726178	0.00232153663123934	0.0022685947938603	0.00312140423493824
111	0.352632526101092	0.14	0.00865650101003189	0.00532481111674719	0.0119881909033166	0.163426610156076	0.358230866835616	0.231687582420384	0.484774151250848	33.1	24.97	43.35	0.00689629773799019	0.0106629224183202	0.0144295470986502	0.00671658285326095	0.0103850507332378	0.0140535186132147	0.00688736551281136	0.010666594255388	0.0143883039383298	0.00865650101003189	36.5988047734482	0.00307426142855885	1.75559112485178	0.195930478169464	0.225119665281997	0.179606727668826	0.165376026295702	0.193819553206412	0.149469275547812	0.193320399421384	0.221620448307794	0.175787147726178	0.00232153663123934	0.0022685947938603	0.00312140423493824
111	0.352632526101092	0.14	0.00884322500566864	0.00539200004429281	0.0122944499670445	0.17525772662053	0.377189963563089	0.249438427510897	0.504941499615282	31.04	24.05	42.06	0.00790934444214504	0.0119601673716063	0.0160109903010675	0.00771075603418267	0.011659870600532	0.0156089851668813	0.00789293683127592	0.0119574640617061	0.0159918379029841	0.00884322500566864	34.9472383883555	-0.00952634268656392	1.71447740320269	0.195930478169464	0.225119665281997	0.179606727668826	0.165376026295702	0.193819553206412	0.149469275547812	0.193320399421384	0.221620448307794	0.175787147726178	0.00232153663123934	0.0022685947938603	0.00312140423493824
111	0.352632526101092	0.14	0.00930145499110083	0.00567502917009396	0.0129278808121077	0.16196703083829	0.365979240559143	0.236004441396515	0.495954039721771	31.88	23.58	44.26	0.00728813216743022	0.0113019274550405	0.0153157227426508	0.00710218755479184	0.0110135775082481	0.0149249674617044	0.00724563302136013	0.0112524522137582	0.0152077706645635	0.00930145499110083	35.4440434978281	0.0240099957261842	1.76634728085703	0.195930478169464	0.225119665281997	0.179606727668826	0.165376026295702	0.193819553206412	0.149469275547812	0.193320399421384	0.221620448307794	0.175787147726178	0.00232153663123934	0.0022685947938603	0.00312140423493824
111	0.352632526101092	0.14	0.00939814374413362	0.00569765984654118	0.0130986276417261	0.178963165504563	0.394818033923373	0.262785202330671	0.526850865516074	32.07	23.54	41.41	0.00807004195373516	0.0121247241838357	0.0161794064139363	0.00786346970146173	0.0118143625280713	0.015765255354681	0.00805686387010964	0.0120924377395114	0.0161067507761795	0.00939814374413362	34.5830924138117	0.0257116159738311	1.74639181034612	0.195930478169464	0.225119665281997	0.179606727668826	0.165376026295702	0.193819553206412	0.149469275547812	0.193320399421384	0.221620448307794	0.175787147726178	0.00232153663123934	0.0022685947938603	0.00312140423493824
111	0.352632526101092	0.14	0.0095051919101963	0.00587238466994034	0.0131379991504523	0.159748945902552	0.35811384572683	0.229883118173021	0.486344573280639	31.43	22.22	42.4	0.00719969992032232	0.0112157528009743	0.0152318056816264	0.00701755482465387	0.0109320056462963	0.0148464564679387	0.00713591834001194	0.0111224859901169	0.0151135805789331	0.0095051919101963	34.4845833234762	0.0166237947293063	1.73647148260505	0.195930478169464	0.225119665281997	0.179606727668826	0.165376026295702	0.193819553206412	0.149469275547812	0.193320399421384	0.221620448307794	0.175787147726178	0.00232153663123934	0.0022685947938603	0.00312140423493824
111	0.352632526101092	0.14	0.00955798967476785	0.00585080461927984	0.0132651747302559	0.173015336633111	0.403031808880337	0.265459441114984	0.540604176645691	34.75	25.02	46.83	0.00753165613512268	0.0114348805348699	0.0153381049346172	0.0073302507118055	0.0111290982589151	0.0149279458060248	0.00746642545748615	0.011356447692009	0.0152293882815887	0.00955798967476785	37.700952042688	-0.0044956389034054	1.76264810504053	0.195930478169464	0.225119665281997	0.179606727668826	0.165376026295702	0.193819553206412	0.149469275547812	0.193320399421384	0.221620448307794	0.175787147726178	0.00232153663123934	0.0022685947938603	0.00312140423493824
111	0.352632526101092	0.14	0.00975954013886264	0.00602361158679649	0.0134954686909288	0.182325795808844	0.390844724653654	0.261616967872891	0.520072481434417	33.13	24.34	45.64	0.0077809597710387	0.0116244259842135	0.0154678921973883	0.00757810067226403	0.0113213630397542	0.0150646254072443	0.00771538056491512	0.01154242372921	0.0153627955704163	0.00975954013886264	36.4417560503217	-0.033812645406539	1.71000044551247	0.195930478169464	0.225119665281997	0.179606727668826	0.165376026295702	0.193819553206412	0.149469275547812	0.193320399421384	0.221620448307794	0.175787147726178	0.00232153663123934	0.0022685947938603	0.00312140423493824
111	0.352632526101092	0.14	0.00999302396725534	0.00612034783690473	0.013865700097606	0.146671332045838	0.353004012693127	0.220065549561298	0.485942475824956	29.45	21.97	38.02	0.00734762276819773	0.0117862169980709	0.016224811227944	0.00716918937802594	0.0114999945391051	0.0158307997001843	0.00735281254304807	0.0117775926432828	0.0162057552861291	0.00999302396725534	32.3825454551833	-0.0284373982533522	1.66229710238777	0.195930478169464	0.225119665281997	0.179606727668826	0.165376026295702	0.193819553206412	0.149469275547812	0.193320399421384	0.221620448307794	0.175787147726178	0.00232153663123934	0.0022685947938603	0.00312140423493824
111	0.352632526101092	0.14	0.010057994500573	0.00615354029479748	0.0139624487063486	0.165720734057102	0.402616240735808	0.261575671522677	0.543656809948938	31.99	24.69	43.67	0.00805259807019471	0.0123945271527178	0.0167364562352409	0.00784676933185544	0.0120777163714125	0.0163086634109696	0.00801930372694439	0.0123737560990983	0.0166888813851224	0.010057994500573	35.5514057107882	0.0165043963373898	1.75944431433943	0.195930478169464	0.225119665281997	0.179606727668826	0.165376026295702	0.193819553206412	0.149469275547812	0.193320399421384	0.221620448307794	0.175787147726178	0.00232153663123934	0.0022685947938603	0.00312140423493824
111	0.352632526101092	0.14	0.0101876254922764	0.00626817426458808	0.0141070767199648	0.127537060331661	0.337755388819103	0.199830373395852	0.475680404242354	31.02	24.54	41.93	0.00634052446677148	0.0107168208225741	0.0150931171783768	0.00618139113320158	0.0104478519964613	0.014714312859721	0.00633272416810655	0.0107151043661613	0.0150721412886988	0.0101876254922764	34.4411349534943	0.0252243959017391	1.75095669197555	0.195930478169464	0.225119665281997	0.179606727668826	0.165376026295702	0.193819553206412	0.149469275547812	0.193320399421384	0.221620448307794	0.175787147726178	0.00232153663123934	0.0022685947938603	0.00312140423493824
111	0.352632526101092	0.14	0.0102098577786995	0.00619082665815297	0.014228888899246	0.169993255892905	0.410638900412811	0.268971307628475	0.552306493197148	31.35	24.15	40.44	0.00844609772896798	0.0128946701221874	0.0173432425154067	0.00823276150051872	0.0125689693809409	0.0169051772613631	0.00843089132306203	0.0129190892772417	0.0173445292315255	0.0102098577786995	34.1662965346878	-0.0120182525723001	1.70705340715648	0.195930478169464	0.225119665281997	0.179606727668826	0.165376026295702	0.193819553206412	0.149469275547812	0.193320399421384	0.221620448307794	0.175787147726178	0.00232153663123934	0.0022685947938603	0.00312140423493824
111	0.352632526101092	0.14	0.0107590691191901	0.00652314859405388	0.0149949896443264	0.145552982757497	0.387907347763764	0.24116837252233	0.534646323005199	33.67	25.3	43.38	0.00705921988353152	0.01135440453349	0.0156495891834484	0.00687355095644168	0.0110557652869076	0.0152379796173735	0.00703928512681058	0.0113498385970935	0.0156372968484832	0.0107590691191901	35.3513148853568	-0.017009842198976	1.72937497862863	0.195930478169464	0.225119665281997	0.179606727668826	0.165376026295702	0.193819553206412	0.149469275547812	0.193320399421384	0.221620448307794	0.175787147726178	0.00232153663123934	0.0022685947938603	0.00312140423493824
111	0.352632526101092	0.14	0.0110290665967478	0.00671013059950806	0.0153480025939876	0.166989055719606	0.380501308986342	0.247815961575282	0.513186656397402	29.51	21.6	37.63	0.00825856184090812	0.0126803518660988	0.0171021418912895	0.00805775169674855	0.012372024177177	0.0166862966576054	0.00824174156549135	0.0126824416993406	0.0170916390501646	0.0110290665967478	31.0656006907566	0.00220118917435908	1.67886146098929	0.195930478169464	0.225119665281997	0.179606727668826	0.165376026295702	0.193819553206412	0.149469275547812	0.193320399421384	0.221620448307794	0.175787147726178	0.00232153663123934	0.0022685947938603	0.00312140423493824
111	0.352632526101092	0.14	0.0113327814698401	0.00691993069850696	0.0157456322411731	0.166331437726459	0.415348819979185	0.270168421521416	0.560529218436954	29.88	23.47	37.98	0.00889244027344942	0.0136709706986233	0.0184495011237973	0.00867442472517278	0.0133358001401847	0.0179971755551966	0.00893563824731009	0.0136920111369445	0.0185306183815795	0.0113327814698401	31.8872625296831	0.0513879171263183	1.74289490091936	0.195930478169464	0.225119665281997	0.179606727668826	0.165376026295702	0.193819553206412	0.149469275547812	0.193320399421384	0.221620448307794	0.175787147726178	0.00232153663123934	0.0022685947938603	0.00312140423493824
111	0.352632526101092	0.15	0.00798526180573369	0.0049627564724276	0.0110077671390398	0.180708735924401	0.356850091938402	0.238218362254972	0.475481821621833	33.49	22.8	42.1	0.00700976302826882	0.0105005951574245	0.0139914272865801	0.00682592602376097	0.0102252081077473	0.0136244901917337	0.00696624404813521	0.0104298274983335	0.013909783500924	0.00798526180573369	36.6054484595173	-0.0709845900782368	1.66836683003915	0.195930478169464	0.225119665281997	0.179606727668826	0.165376026295702	0.193819553206412	0.149469275547812	0.193320399421384	0.221620448307794	0.175787147726178	0.00232153663123934	0.0022685947938603	0.00312140423493824
111	0.352632526101092	0.15	0.00871913355237358	0.00551852246061608	0.0119197446441311	0.153442271080097	0.345595429938334	0.218856734339327	0.472334125537342	32.74	24.23	42.38	0.00658517939760716	0.0103986194987657	0.0142120595999243	0.00641461476539172	0.0101292818538414	0.0138439489422912	0.00656811919708779	0.0103759834707774	0.0141787535127605	0.00871913355237358	36.758812690933	0.0703511174634114	1.82242817685301	0.195930478169464	0.225119665281997	0.179606727668826	0.165376026295702	0.193819553206412	0.149469275547812	0.193320399421384	0.221620448307794	0.175787147726178	0.00232153663123934	0.0022685947938603	0.00312140423493824
111	0.352632526101092	0.15	0.00930334154151691	0.00583443949393967	0.0127722435890942	0.21783305329276	0.396350330750091	0.279089618794364	0.513611042705818	32.94	24.59	43.4	0.00834752790758989	0.0118547779075819	0.0153620279075738	0.00813058421239425	0.0115466843793582	0.0149627845463222	0.00831182926017152	0.0118105703270103	0.0153209988569787	0.00930334154151691	35.5841459898935	-0.0083538612979781	1.72509207425622	0.195930478169464	0.225119665281997	0.179606727668826	0.165376026295702	0.193819553206412	0.149469275547812	0.193320399421384	0.221620448307794	0.175787147726178	0.00232153663123934	0.0022685947938603	0.00312140423493824
111	0.352632526101092	0.15	0.00964307966288068	0.00610008458686796	0.0131860747388934	0.166961008044103	0.37610126563749	0.244937042218908	0.507265489056072	33.88	24.84	43.67	0.00712521383264868	0.0109407785613819	0.0147563432901151	0.00693717847639489	0.010652049936136	0.0143669213958772	0.00710487135465035	0.0109055390410582	0.0146956281683297	0.00964307966288068	36.223411144842	0.0171238402906357	1.76513517533968	0.195930478169464	0.225119665281997	0.179606727668826	0.165376026295702	0.193819553206412	0.149469275547812	0.193320399421384	0.221620448307794	0.175787147726178	0.00232153663123934	0.0022685947938603	0.00312140423493824
111	0.352632526101092	0.15	0.00965238062423289	0.00601672149563108	0.0132880397528347	0.15721619313855	0.390675016650949	0.249450351346868	0.531899681955029	33.54	25.84	43.55	0.00732918187997855	0.0114785496895008	0.015627917499023	0.00713680840329358	0.0111772652423099	0.0152177220813263	0.00731844503529299	0.0114637379458605	0.0156056306260266	0.00965238062423289	36.5583684092115	-0.0617496258505603	1.69450112491186	0.195930478169464	0.225119665281997	0.179606727668826	0.165376026295702	0.193819553206412	0.149469275547812	0.193320399421384	0.221620448307794	0.175787147726178	0.00232153663123934	0.0022685947938603	0.00312140423493824
111	0.352632526101092	0.15	0.00980835815093321	0.00619978285550498	0.0134169334463614	0.168242336391919	0.387673788146598	0.253093126339908	0.522254449953288	30.54	23.65	41.97	0.00815322669751527	0.0124886531892562	0.0168240796809972	0.00795053574130206	0.0121781826049516	0.0164058294686011	0.0081263100689529	0.0124433168737185	0.016796978251891	0.00980835815093321	34.8119698122623	0.0589749083587957	1.78915237692103	0.195930478169464	0.225119665281997	0.179606727668826	0.165376026295702	0.193819553206412	0.149469275547812	0.193320399421384	0.221620448307794	0.175787147726178	0.00232153663123934	0.0022685947938603	0.00312140423493824
111	0.352632526101092	0.15	0.00988341589317828	0.00615199364818297	0.0136148381381736	0.194386988525038	0.440749283459152	0.300659418518712	0.580839148399593	31.55	23.73	42.01	0.00938170739640171	0.0137530393458475	0.0181243712952934	0.00914383033568029	0.0134043253604987	0.017664820385317	0.00935014724992221	0.0137086813870871	0.01807677367959	0.00988341589317828	35.1166402992883	-0.0148932140651397	1.71600302129335	0.195930478169464	0.225119665281997	0.179606727668826	0.165376026295702	0.193819553206412	0.149469275547812	0.193320399421384	0.221620448307794	0.175787147726178	0.00232153663123934	0.0022685947938603	0.00312140423493824
111	0.352632526101092	0.15	0.0101815988267998	0.00644027275716071	0.0139229248964388	0.177394584209782	0.415907084012288	0.276074822050725	0.555739345973851	31.33	23.92	44.43	0.00867292083402702	0.0130657666901868	0.0174586125463465	0.00845391328597875	0.012735831529824	0.0170177497736692	0.00862069041936142	0.012979698463182	0.0173681185024232	0.0101815988267998	34.9027634290835	-0.00891634338728347	1.72291436162819	0.195930478169464	0.225119665281997	0.179606727668826	0.165376026295702	0.193819553206412	0.149469275547812	0.193320399421384	0.221620448307794	0.175787147726178	0.00232153663123934	0.0022685947938603	0.00312140423493824
111	0.352632526101092	0.15	0.01024026825923	0.00644158653458309	0.0140389499838768	0.157639933115944	0.341863106309494	0.218480636279815	0.465245576339172	31.76	23.42	43.1	0.00677331066580129	0.0105983993073165	0.0144234879488316	0.00660090076652467	0.0103286244442951	0.0140563481220655	0.00673547078509631	0.0105368363320485	0.0143384859766229	0.01024026825923	34.5480310028569	-0.0155138970336751	1.7097547739573	0.195930478169464	0.225119665281997	0.179606727668826	0.165376026295702	0.193819553206412	0.149469275547812	0.193320399421384	0.221620448307794	0.175787147726178	0.00232153663123934	0.0022685947938603	0.00312140423493824
111	0.352632526101092	0.15	0.0103931623665932	0.00654395548554551	0.0142423692476409	0.159891485684329	0.381739847508358	0.245121829227678	0.518357865789037	31.57	23.84	41.13	0.00764463998918199	0.0119053603382506	0.0161660806873191	0.00745074457841788	0.0116033978211999	0.0157560510639819	0.00763549503476412	0.0118977835854719	0.0161549807899061	0.0103931623665932	34.4232629084605	0.00293970573198444	1.7255242624545	0.195930478169464	0.225119665281997	0.179606727668826	0.165376026295702	0.193819553206412	0.149469275547812	0.193320399421384	0.221620448307794	0.175787147726178	0.00232153663123934	0.0022685947938603	0.00312140423493824
111	0.352632526101092	0.15	0.0104550571954148	0.00662950884701819	0.0142806055438113	0.181879637888284	0.40678762126915	0.272086952875344	0.541488289662956	31.44	24.36	42.01	0.0085201402024243	0.0127381615663568	0.0169561829302893	0.00830456875421636	0.0124158682858325	0.0165271678174486	0.0085253730329988	0.0127250859571716	0.0169265485106829	0.0104550571954148	34.7840030092672	-0.0352798676234788	1.69455303707306	0.195930478169464	0.225119665281997	0.179606727668826	0.165376026295702	0.193819553206412	0.149469275547812	0.193320399421384	0.221620448307794	0.175787147726178	0.00232153663123934	0.0022685947938603	0.00312140423493824
111	0.352632526101092	0.15	0.0105668143341885	0.00661150988732049	0.0145221187810566	0.194828836718103	0.428335323346285	0.292382935549046	0.564287711143525	30.16	23.77	41.53	0.00953667193131591	0.0139710392047228	0.0184054064781296	0.00930147113087395	0.0136264745989963	0.0179514780671186	0.0095342839487988	0.0139376958800626	0.0184100264618498	0.0105668143341885	34.1323082583413	0.0287222523304139	1.75085336301166	0.195930478169464	0.225119665281997	0.179606727668826	0.165376026295702	0.193819553206412	0.149469275547812	0.193320399421384	0.221620448307794	0.175787147726178	0.00232153663123934	0.0022685947938603	0.00312140423493824
111	0.352632526101092	0.15	0.0106629016296046	0.00669689290319405	0.0146289103560152	0.196463632030085	0.422897347030121	0.289366345383015	0.556428348677227	30.32	23.29	40.97	0.00938950114297086	0.0137223805969654	0.0180552600509599	0.0091571539542936	0.0133828144682525	0.0176084749822113	0.00937056286522583	0.0137092496364045	0.0180217544925906	0.0106629016296046	33.5635293361042	-0.0118340873940721	1.70695610442684	0.195930478169464	0.225119665281997	0.179606727668826	0.165376026295702	0.193819553206412	0.149469275547812	0.193320399421384	0.221620448307794	0.175787147726178	0.00232153663123934	0.0022685947938603	0.00312140423493824
111	0.352632526101092	0.15	0.0107812175576258	0.00674159980434715	0.0148208353109044	0.175700523764155	0.414636254256527	0.274416656175596	0.554855852337459	33.31	25.87	42.8	0.0081162008635397	0.012263363207437	0.0164105255513343	0.00790394389356081	0.0119426485824633	0.0159813532713659	0.0081305408048305	0.012276620478327	0.0164434883837406	0.0107812175576258	36.1799628773569	-0.000740547742764352	1.75037748016116	0.195930478169464	0.225119665281997	0.179606727668826	0.165376026295702	0.193819553206412	0.149469275547812	0.193320399421384	0.221620448307794	0.175787147726178	0.00232153663123934	0.0022685947938603	0.00312140423493824
111	0.352632526101092	0.15	0.0108405356602468	0.00678996005942417	0.0148911112610695	0.171162651855069	0.402901756939348	0.264476679290769	0.541326834587927	32.46	23.11	43.38	0.00802470417442237	0.0122247731613369	0.0164248421482514	0.0078178471845594	0.0119096487999963	0.0160014504154332	0.00796038527529421	0.0121386604043288	0.016305625889045	0.0108405356602468	34.43109134033	0.0146362792357108	1.74425500965657	0.195930478169464	0.225119665281997	0.179606727668826	0.165376026295702	0.193819553206412	0.149469275547812	0.193320399421384	0.221620448307794	0.175787147726178	0.00232153663123934	0.0022685947938603	0.00312140423493824
111	0.352632526101092	0.15	0.0111152466168478	0.00697354679417209	0.0152569464395235	0.193842597870058	0.414017913499426	0.28219530350515	0.545840523493702	32.68	23.86	41.33	0.00850619244400827	0.012479711759018	0.0164532310740278	0.00828609565587461	0.0121568005983461	0.0160275055408176	0.00848202575551438	0.0124659677553544	0.0164521029493986	0.0111152466168478	33.7208530194207	0.00442735706909542	1.71881657511507	0.195930478169464	0.225119665281997	0.179606727668826	0.165376026295702	0.193819553206412	0.149469275547812	0.193320399421384	0.221620448307794	0.175787147726178	0.00232153663123934	0.0022685947938603	0.00312140423493824
111	0.352632526101092	0.15	0.0115082723806762	0.00727216929694376	0.0157443754644086	0.184661968053712	0.467408373562155	0.314066039149773	0.620750707974536	32.2	23.37	42.62	0.00960532582400352	0.0142951136426152	0.0189849014612269	0.00935886221986736	0.0139283145048816	0.0184977667898958	0.00955719407646649	0.0142089977308283	0.0189166126142396	0.0115082723806762	34.8196517173276	-0.0326843943579869	1.70142688674494	0.195930478169464	0.225119665281997	0.179606727668826	0.165376026295702	0.193819553206412	0.149469275547812	0.193320399421384	0.221620448307794	0.175787147726178	0.00232153663123934	0.0022685947938603	0.00312140423493824
111	0.352632526101092	0.16	0.00818660853383427	0.0052055406122753	0.0111676764553932	0.20733972198108	0.40498501349678	0.281354206057612	0.528615820935948	32.54	24.76	41.73	0.00851711569511397	0.0122596504351994	0.0160021851752847	0.00829727384890963	0.0119432071365554	0.0155891404242012	0.00852828045455929	0.01225135922894	0.0159984162144171	0.00818660853383427	35.9144007102268	-0.0363274552039749	1.70905691635187	0.195930478169464	0.225119665281997	0.179606727668826	0.165376026295702	0.193819553206412	0.149469275547812	0.193320399421384	0.221620448307794	0.175787147726178	0.00232153663123934	0.0022685947938603	0.00312140423493824
111	0.352632526101092	0.16	0.00833592964768342	0.00529833868477895	0.0113735206105879	0.21617431022288	0.38876720047412	0.273187175364566	0.504347225583675	30.49	23.71	41.17	0.00881741077696385	0.0125478807656913	0.0162783507544188	0.0085984749371119	0.0122363175547569	0.0158741601724018	0.00882083126379727	0.0125581386322105	0.0162466579097672	0.00833592964768342	34.3615006774403	-0.0361889225360477	1.68205045224577	0.195930478169464	0.225119665281997	0.179606727668826	0.165376026295702	0.193819553206412	0.149469275547812	0.193320399421384	0.221620448307794	0.175787147726178	0.00232153663123934	0.0022685947938603	0.00312140423493824
111	0.352632526101092	0.16	0.00871555032291913	0.00558387137470178	0.0118472292711365	0.249752948868951	0.41734214055407	0.304408185723433	0.530276095384707	32.65	22.63	44.83	0.00918225810741275	0.012588831159584	0.0159954042117553	0.00894476423744129	0.0122632282201401	0.0155816922028388	0.00908981352190516	0.0124427202494509	0.0158161523550679	0.00871555032291913	35.7502183543027	0.025854820065232	1.75552938353804	0.195930478169464	0.225119665281997	0.179606727668826	0.165376026295702	0.193819553206412	0.149469275547812	0.193320399421384	0.221620448307794	0.175787147726178	0.00232153663123934	0.0022685947938603	0.00312140423493824
111	0.352632526101092	0.16	0.00927552537499476	0.00591509776128011	0.0126359529887094	0.184703096690984	0.345991448532065	0.232497779928003	0.459485117136128	31.59	23.13	41.24	0.00724679664611601	0.0107843166054464	0.0143218365647769	0.00706292881896575	0.010510693795483	0.0139584587720003	0.00722284722838554	0.0107445486540757	0.0142631985854679	0.00927552537499476	34.0269541451504	-0.00140237669419388	1.71003132083608	0.195930478169464	0.225119665281997	0.179606727668826	0.165376026295702	0.193819553206412	0.149469275547812	0.193320399421384	0.221620448307794	0.175787147726178	0.00232153663123934	0.0022685947938603	0.00312140423493824
111	0.352632526101092	0.16	0.00929174175000915	0.00590547360348741	0.0126780098965309	0.175329716117663	0.37281423033034	0.246576159069719	0.499052301590962	31.03	22.45	42.04	0.00782116397726692	0.0118253169303676	0.0158294698834682	0.00762482968219117	0.01152846658043	0.0154321034786687	0.00776901830965157	0.0117506962484594	0.0157167475738547	0.00929174175000915	34.1318824016874	0.0217878309951146	1.73496036297327	0.195930478169464	0.225119665281997	0.179606727668826	0.165376026295702	0.193819553206412	0.149469275547812	0.193320399421384	0.221620448307794	0.175787147726178	0.00232153663123934	0.0022685947938603	0.00312140423493824
111	0.352632526101092	0.16	0.00942521091357388	0.00608900470011434	0.0127614171270334	0.197276279041765	0.3851617075022	0.263857970772484	0.506465444231916	35.04	26.23	43.33	0.00742374870364868	0.0108366774685389	0.0142496062334291	0.00722436956423606	0.0105456375217385	0.0138669054792409	0.00741423091479591	0.0108239745730485	0.0142350211467458	0.00942521091357388	36.8652309512993	0.0269143904897411	1.78166047481171	0.195930478169464	0.225119665281997	0.179606727668826	0.165376026295702	0.193819553206412	0.149469275547812	0.193320399421384	0.221620448307794	0.175787147726178	0.00232153663123934	0.0022685947938603	0.00312140423493824
111	0.352632526101092	0.16	0.00943574347177347	0.00607953410419087	0.0127919528393561	0.175405783407117	0.390085240392212	0.258033792408829	0.522136688375595	32.42	26.25	41.41	0.00783919489135354	0.0118509835286613	0.0158627721659691	0.00763726830541548	0.0115457189348967	0.0154541695643779	0.00788120917612011	0.0119002548533355	0.0159014631249203	0.00943574347177347	36.5407799423413	0.0213697675539305	1.77059920867363	0.195930478169464	0.225119665281997	0.179606727668826	0.165376026295702	0.193819553206412	0.149469275547812	0.193320399421384	0.221620448307794	0.175787147726178	0.00232153663123934	0.0022685947938603	0.00312140423493824
111	0.352632526101092	0.16	0.00947532541508576	0.00612122911421941	0.0128294217159521	0.193568752943643	0.385240885033365	0.262473252489807	0.508008517576922	29.64	22.71	39.11	0.00870838104837883	0.0127815858967021	0.0168547907450253	0.00849600450635378	0.0124698736508486	0.0164437427953435	0.00871336701147189	0.0127961923244623	0.0168182852269959	0.00947532541508576	33.5476775120704	-0.0104154024885293	1.69730135931004	0.195930478169464	0.225119665281997	0.179606727668826	0.165376026295702	0.193819553206412	0.149469275547812	0.193320399421384	0.221620448307794	0.175787147726178	0.00232153663123934	0.0022685947938603	0.00312140423493824
111	0.352632526101092	0.16	0.00955016071191587	0.00611366407899432	0.0129866573448374	0.168362019377578	0.356167283301573	0.232576928291201	0.479757638311945	33.2	24.97	45.23	0.00690151419244877	0.0105689484277393	0.0142363826630298	0.0067213547057762	0.0102930529835926	0.013864751261409	0.00685291242955374	0.0105196013001957	0.0141619572320451	0.00955016071191587	36.4268826667033	-0.0142482280384104	1.73487851243187	0.195930478169464	0.225119665281997	0.179606727668826	0.165376026295702	0.193819553206412	0.149469275547812	0.193320399421384	0.221620448307794	0.175787147726178	0.00232153663123934	0.0022685947938603	0.00312140423493824
111	0.352632526101092	0.16	0.00959478376012012	0.00618265478330122	0.013006912736939	0.200122099606651	0.390705963156129	0.26875090296854	0.512661023343719	31.86	22.54	43.5	0.00830499338874261	0.012073672702539	0.0158423520163354	0.00809319010315287	0.0117657563168379	0.015438322530523	0.00821781215324486	0.0119651865402578	0.0157210560890763	0.00959478376012012	34.8843075137144	-0.0189373584824917	1.70522853515372	0.195930478169464	0.225119665281997	0.179606727668826	0.165376026295702	0.193819553206412	0.149469275547812	0.193320399421384	0.221620448307794	0.175787147726178	0.00232153663123934	0.0022685947938603	0.00312140423493824
111	0.352632526101092	0.16	0.00994483273646917	0.00633379336728259	0.0135558721056557	0.183441277303756	0.387420774058467	0.259802300895943	0.51503924722099	31.3	23.2	43.12	0.00817145504844036	0.01218538646168	0.0161993178749196	0.00796526050121346	0.0118779063092033	0.0157905521171931	0.00811973542928364	0.0120960066738341	0.0161133345151897	0.00994483273646917	34.3871205307044	0.0202700705435103	1.73953263782387	0.195930478169464	0.225119665281997	0.179606727668826	0.165376026295702	0.193819553206412	0.149469275547812	0.193320399421384	0.221620448307794	0.175787147726178	0.00232153663123934	0.0022685947938603	0.00312140423493824
111	0.352632526101092	0.16	0.0101351656098976	0.00656385831592185	0.0137064729038733	0.202982507983571	0.411000446492018	0.283845759085067	0.53815513389897	31.61	22.72	42.31	0.00884172011035056	0.0128025548975085	0.0167633896846664	0.00861730061740217	0.01247760196497	0.0163379033125379	0.00879042833093569	0.0127159371410996	0.0166857911472226	0.0101351656098976	34.5977841902894	-0.0184684329434874	1.70149053247714	0.195930478169464	0.225119665281997	0.179606727668826	0.165376026295702	0.193819553206412	0.149469275547812	0.193320399421384	0.221620448307794	0.175787147726178	0.00232153663123934	0.0022685947938603	0.00312140423493824
111	0.352632526101092	0.16	0.0101363621470708	0.00654537004183495	0.0137273542523066	0.204477560961891	0.398008048116113	0.275439030701258	0.520577065530969	29.83	22.61	41.55	0.00908348431905406	0.0131255902793283	0.0171676962396025	0.00886106903778703	0.012804201289021	0.016747333540255	0.00904858737000903	0.0130936540423857	0.0171056672668108	0.0101363621470708	33.4277033533622	-0.0630490273504142	1.63903340171219	0.195930478169464	0.225119665281997	0.179606727668826	0.165376026295702	0.193819553206412	0.149469275547812	0.193320399421384	0.221620448307794	0.175787147726178	0.00232153663123934	0.0022685947938603	0.00312140423493824
111	0.352632526101092	0.16	0.0102795922267908	0.00664970684457936	0.0139094776090023	0.21316023730994	0.441695946162984	0.309201117847739	0.574190774478228	34.92	25.24	46.24	0.008729693931481	0.0124704284629318	0.0162111629943825	0.00849565790356525	0.0121361063702239	0.0157765548368825	0.00869183130901202	0.0123970275221761	0.0161042448026341	0.0102795922267908	37.2035253907737	-0.0127152771066009	1.74946491763897	0.195930478169464	0.225119665281997	0.179606727668826	0.165376026295702	0.193819553206412	0.149469275547812	0.193320399421384	0.221620448307794	0.175787147726178	0.00232153663123934	0.0022685947938603	0.00312140423493824
111	0.352632526101092	0.16	0.0103034843343277	0.00666960839874012	0.0139373602699152	0.193390087627732	0.433333704161019	0.295160889968265	0.571506518353773	35.19	24.24	46.09	0.008269654518844	0.0121409039834779	0.0160121534481117	0.00804708013007197	0.0118141364894907	0.0155811928489094	0.00818584213818091	0.0120293127407223	0.0158638024921704	0.0103034843343277	37.4329868731819	0.0044497271556556	1.76831610204792	0.195930478169464	0.225119665281997	0.179606727668826	0.165376026295702	0.193819553206412	0.149469275547812	0.193320399421384	0.221620448307794	0.175787147726178	0.00232153663123934	0.0022685947938603	0.00312140423493824
111	0.352632526101092	0.16	0.0104071127310785	0.0066788939148354	0.0141353315473216	0.192683106616634	0.406675004569819	0.276707990294462	0.536642018845176	31.46	24.2	41	0.00865930568635557	0.0127264961731775	0.0167936866599995	0.00844012825853158	0.0124043732689308	0.01636861827933	0.00865843165413821	0.012760728413133	0.0168223438606556	0.0104071127310785	34.0235352902903	-0.027118505702698	1.69256983395043	0.195930478169464	0.225119665281997	0.179606727668826	0.165376026295702	0.193819553206412	0.149469275547812	0.193320399421384	0.221620448307794	0.175787147726178	0.00232153663123934	0.0022685947938603	0.00312140423493824
111	0.352632526101092	0.16	0.010790831881845	0.00692303410746237	0.0146586296562276	0.188206578491965	0.446561978536648	0.301760642514943	0.591363314558354	34.03	26.53	43.49	0.0087385464493978	0.0129317811609055	0.0171250158724132	0.00850737317977305	0.0125896782550791	0.0166719833303851	0.00875364135483613	0.0129498543001568	0.0171540693742596	0.010790831881845	36.5349197175331	-0.00138738216590419	1.75856085716523	0.195930478169464	0.225119665281997	0.179606727668826	0.165376026295702	0.193819553206412	0.149469275547812	0.193320399421384	0.221620448307794	0.175787147726178	0.00232153663123934	0.0022685947938603	0.00312140423493824
111	0.352632526101092	0.16	0.0108029866950549	0.00691535830826188	0.014690615081848	0.162735661960306	0.375394266188464	0.242452015890916	0.508336516486012	31.1	22.88	41.9	0.0076725824968634	0.011879643341371	0.0160867041858786	0.00747970251680445	0.0115810026461777	0.015682302775551	0.00764274644020903	0.0118181767450048	0.0160056835911806	0.0108029866950549	34.1084607380377	0.0270663901667638	1.74190470395257	0.195930478169464	0.225119665281997	0.179606727668826	0.165376026295702	0.193819553206412	0.149469275547812	0.193320399421384	0.221620448307794	0.175787147726178	0.00232153663123934	0.0022685947938603	0.00312140423493824
111	0.352632526101092	0.16	0.01092807133018	0.00695847885548342	0.0148976638048765	0.180499284625909	0.4237226268664	0.282759980763561	0.564685272969239	33.07	24.78	43.65	0.00842331398779284	0.0126225384518346	0.0168217629158765	0.00820390507802559	0.0122937489273998	0.0163835927767739	0.00840469305645819	0.0126018345730824	0.0167530974061623	0.01092807133018	35.4530826719908	0.00207143798588337	1.74728588173068	0.195930478169464	0.225119665281997	0.179606727668826	0.165376026295702	0.193819553206412	0.149469275547812	0.193320399421384	0.221620448307794	0.175787147726178	0.00232153663123934	0.0022685947938603	0.00312140423493824
111	0.352632526101092	0.16	0.0120352471077605	0.00773804378853445	0.0163324504269865	0.174453710993881	0.405218080929052	0.267590687210374	0.542845474647731	32.88	24	41.07	0.00801716155689658	0.0121405526270417	0.0162639436971869	0.00780900265989192	0.011825333328299	0.0158416639967061	0.00801376711676306	0.0121279604934258	0.0162271493275973	0.0120352471077605	33.9332017459582	0.0389022705416725	1.75897740086558	0.195930478169464	0.225119665281997	0.179606727668826	0.165376026295702	0.193819553206412	0.149469275547812	0.193320399421384	0.221620448307794	0.175787147726178	0.00232153663123934	0.0022685947938603	0.00312140423493824
111	0.352632526101092	0.17	0.00929443595671759	0.00606310993822307	0.0125257619752121	0.220919256323194	0.39798046748325	0.281293684100862	0.514667250865638	33.01	24.14	43.9	0.0083961640997112	0.0118790769303978	0.0153619897610843	0.00817770386175344	0.0115699945992148	0.0149622853366762	0.00836537399094375	0.0118173390141528	0.0152788812375339	0.00929443595671759	36.6781997663459	-0.018257711747146	1.73008994993301	0.195930478169464	0.225119665281997	0.179606727668826	0.165376026295702	0.193819553206412	0.149469275547812	0.193320399421384	0.221620448307794	0.175787147726178	0.00232153663123934	0.0022685947938603	0.00312140423493824
111	0.352632526101092	0.17	0.00940645364269124	0.00610771523455449	0.012705192050828	0.192709927541722	0.408405114924663	0.277896435256479	0.538913794592846	33.52	24.66	46.57	0.00816926861263163	0.0120058074279111	0.0158423462431906	0.00795490676094152	0.0116907746834494	0.0154266426059574	0.00810326983057912	0.0119264308734468	0.0156966201808406	0.00940645364269124	37.799012079727	-0.0451353042160108	1.72280700828242	0.195930478169464	0.225119665281997	0.179606727668826	0.165376026295702	0.193819553206412	0.149469275547812	0.193320399421384	0.221620448307794	0.175787147726178	0.00232153663123934	0.0022685947938603	0.00312140423493824
111	0.352632526101092	0.17	0.00948574600222205	0.00626152101734336	0.0127099709871007	0.202345089457568	0.395114178387975	0.272633026309459	0.517595330466491	33.79	24.52	45.91	0.00795066084304979	0.0115225175363652	0.0150943742296806	0.00774112387948037	0.011218845503951	0.0146965671284215	0.00788167742305064	0.0114382679332693	0.0149962935327778	0.00948574600222205	37.1768138168247	0.0402873221352426	1.79944700415844	0.195930478169464	0.225119665281997	0.179606727668826	0.165376026295702	0.193819553206412	0.149469275547812	0.193320399421384	0.221620448307794	0.175787147726178	0.00232153663123934	0.0022685947938603	0.00312140423493824
111	0.352632526101092	0.17	0.00967977319728175	0.0063739314471229	0.0129856149474406	0.169698195206606	0.374629861702456	0.245249836100281	0.504009887304632	31.08	24.79	43.66	0.00776644130904997	0.0118635791150537	0.0159607169210574	0.00757128437105962	0.0115654683482856	0.0155596523255116	0.00774463335821518	0.0118328632016957	0.0159218437716238	0.00967977319728175	35.8494222160175	0.0326324037255651	1.77284833577855	0.195930478169464	0.225119665281997	0.179606727668826	0.165376026295702	0.193819553206412	0.149469275547812	0.193320399421384	0.221620448307794	0.175787147726178	0.00232153663123934	0.0022685947938603	0.00312140423493824
111	0.352632526101092	0.17	0.009696248704482	0.00636882799140314	0.0130236694175609	0.207753181380727	0.404309128071956	0.28103968936054	0.527578566783371	30.25	22.17	41.45	0.00914141651997682	0.0131510184591506	0.0171606203983243	0.00891556077080592	0.0128260980138387	0.0167366352568715	0.00909010767272277	0.0130795696581319	0.0170343187122683	0.009696248704482	34.4289267860152	0.0496439487654059	1.76597040168812	0.195930478169464	0.225119665281997	0.179606727668826	0.165376026295702	0.193819553206412	0.149469275547812	0.193320399421384	0.221620448307794	0.175787147726178	0.00232153663123934	0.0022685947938603	0.00312140423493824
111	0.352632526101092	0.17	0.00974270296663281	0.00640373914363696	0.0130816667896287	0.21017665278735	0.407847932123569	0.284407772615954	0.531288091631184	30.95	23.02	41.92	0.00904452071806053	0.0129700712395468	0.0168956217610331	0.00881784080814993	0.0126450065211651	0.0164721722341802	0.00901995889347569	0.0129040368497754	0.016813454029812	0.00974270296663281	34.6779712738617	-0.0332708082813201	1.69056381944075	0.195930478169464	0.225119665281997	0.179606727668826	0.165376026295702	0.193819553206412	0.149469275547812	0.193320399421384	0.221620448307794	0.175787147726178	0.00232153663123934	0.0022685947938603	0.00312140423493824
111	0.352632526101092	0.17	0.00977066767063797	0.00640922020393544	0.0131321151373405	0.197794622479324	0.411358279975291	0.282015780463017	0.540700779487566	32	23.66	43.91	0.00867917957687003	0.0126597610122251	0.0166403424475802	0.00845729488980521	0.0123361120906152	0.0162149292914251	0.00863102626945201	0.0125841885187398	0.0165423330420486	0.00977066767063797	36.8904585568415	0.0347116357429824	1.78684595826177	0.195930478169464	0.225119665281997	0.179606727668826	0.165376026295702	0.193819553206412	0.149469275547812	0.193320399421384	0.221620448307794	0.175787147726178	0.00232153663123934	0.0022685947938603	0.00312140423493824
111	0.352632526101092	0.17	0.00977898722040845	0.00641893158897438	0.0131390428518425	0.178133683952814	0.352994604472075	0.234613852407999	0.471375356536151	33.01	23.89	43.9	0.00700172938636688	0.0105346409429523	0.0140675524995378	0.00681953470709332	0.0102605150203481	0.0137014953336028	0.00696847387061476	0.0104811990325331	0.0140046801418067	0.00977898722040845	35.3074672156989	0.0242078916663039	1.76173182773175	0.195930478169464	0.225119665281997	0.179606727668826	0.165376026295702	0.193819553206412	0.149469275547812	0.193320399421384	0.221620448307794	0.175787147726178	0.00232153663123934	0.0022685947938603	0.00312140423493824
111	0.352632526101092	0.17	0.0101013213893317	0.00659477217386645	0.0136078706047969	0.18589243190517	0.358699943414845	0.241500159432928	0.475899727396761	30.95	21.87	40.78	0.00768001335234408	0.0114071160920959	0.0151342188318477	0.00748753177689145	0.0111212234020646	0.0147549150272378	0.00764256006907142	0.0113339397395934	0.0150672553980789	0.0101013213893317	33.2622876541631	0.0021075387034046	1.70603927949027	0.195930478169464	0.225119665281997	0.179606727668826	0.165376026295702	0.193819553206412	0.149469275547812	0.193320399421384	0.221620448307794	0.175787147726178	0.00232153663123934	0.0022685947938603	0.00312140423493824
111	0.352632526101092	0.17	0.0101416893377594	0.00669700785246263	0.0135863708230561	0.223892269649638	0.419990431737901	0.29790430573558	0.542076557740222	32.47	24.28	43.85	0.00903759822803991	0.0127413558937857	0.0164451135595315	0.00880461112495263	0.0124128868111607	0.0160211624973689	0.00898531208176086	0.012697717850142	0.0163891405422081	0.0101416893377594	35.8334857590287	-0.00980858313987137	1.72714367400179	0.195930478169464	0.225119665281997	0.179606727668826	0.165376026295702	0.193819553206412	0.149469275547812	0.193320399421384	0.221620448307794	0.175787147726178	0.00232153663123934	0.0022685947938603	0.00312140423493824
111	0.352632526101092	0.17	0.010147651886567	0.00661164273296952	0.0136836610401644	0.174343612425396	0.383954429028507	0.253499108687604	0.51440974936941	34.25	25.68	42.36	0.00729503074123522	0.011049188210157	0.0148033456790787	0.00710139836985799	0.010755909046461	0.014410419723064	0.00729462894225552	0.0110670970098078	0.0148155280961859	0.010147651886567	35.8433112546279	0.0224334247653848	1.76653024786535	0.195930478169464	0.225119665281997	0.179606727668826	0.165376026295702	0.193819553206412	0.149469275547812	0.193320399421384	0.221620448307794	0.175787147726178	0.00232153663123934	0.0022685947938603	0.00312140423493824
111	0.352632526101092	0.17	0.0101497658681825	0.00670767714357704	0.013591854592788	0.202342675971722	0.379969905309284	0.262182434591027	0.497757376027542	31.49	23.32	44.12	0.00819729132941079	0.011879987364857	0.0155626834003032	0.0079896939123475	0.0115791252150832	0.0151685565178188	0.00814363164709444	0.011792912202559	0.0154717406485331	0.0101497658681825	34.6551686456341	0.0273452933532523	1.745528982069	0.195930478169464	0.225119665281997	0.179606727668826	0.165376026295702	0.193819553206412	0.149469275547812	0.193320399421384	0.221620448307794	0.175787147726178	0.00232153663123934	0.0022685947938603	0.00312140423493824
111	0.352632526101092	0.17	0.0101559987107133	0.00669938804557684	0.0136126093758499	0.24106015788565	0.457254788530579	0.330581606033821	0.583927971027337	32.46	25.05	43.27	0.0100297513159933	0.0138729794196099	0.0177162075232266	0.00977119882989062	0.0135153540702285	0.0172595093105664	0.00999516566093106	0.0138505357191663	0.0177279245957493	0.0101559987107133	35.9528387879461	-0.0416142244644793	1.70448150639767	0.195930478169464	0.225119665281997	0.179606727668826	0.165376026295702	0.193819553206412	0.149469275547812	0.193320399421384	0.221620448307794	0.175787147726178	0.00232153663123934	0.0022685947938603	0.00312140423493824
111	0.352632526101092	0.17	0.0101688766292108	0.00668791397571969	0.0136498392827018	0.22239610954988	0.440684375875829	0.312028764101729	0.569339987649929	33.43	23.78	43.62	0.00919755821741773	0.0129898928205955	0.0167822274237733	0.00895657324653233	0.0126495449946641	0.0163425167427959	0.00914721146767355	0.0128862622191248	0.0166930406717991	0.0101688766292108	36.3531686479874	0.0121920307271893	1.75806540732603	0.195930478169464	0.225119665281997	0.179606727668826	0.165376026295702	0.193819553206412	0.149469275547812	0.193320399421384	0.221620448307794	0.175787147726178	0.00232153663123934	0.0022685947938603	0.00312140423493824
111	0.352632526101092	0.17	0.0102282238361855	0.00675485954892946	0.0137015881234415	0.200843005495978	0.419496080224388	0.28884859179076	0.550143568658015	30.92	23.62	39.97	0.00919452514381199	0.0133532493042159	0.0175119734646198	0.00896422269673718	0.0130187800474506	0.0170733373981639	0.00918489031874979	0.0133404326145326	0.0175323985881484	0.0102282238361855	33.6699434845454	-0.0356444377983994	1.67527005754391	0.195930478169464	0.225119665281997	0.179606727668826	0.165376026295702	0.193819553206412	0.149469275547812	0.193320399421384	0.221620448307794	0.175787147726178	0.00232153663123934	0.0022685947938603	0.00312140423493824
111	0.352632526101092	0.17	0.0102860641979555	0.00673429256340788	0.0138378358325031	0.215641210230803	0.432744234327306	0.303887163307954	0.561601305346658	30.01	24.02	44.43	0.00996009248616237	0.0141834638549231	0.0184068352236839	0.00971522338272296	0.0138347630689971	0.0179543027552713	0.00991780627457627	0.0141119442925216	0.0183408739808169	0.0102860641979555	35.3577478485156	-0.0188749785471695	1.71485657611249	0.195930478169464	0.225119665281997	0.179606727668826	0.165376026295702	0.193819553206412	0.149469275547812	0.193320399421384	0.221620448307794	0.175787147726178	0.00232153663123934	0.0022685947938603	0.00312140423493824
111	0.352632526101092	0.17	0.0105664504577404	0.00688765068516017	0.0142452502303207	0.196041168111121	0.436107308385541	0.298220699553241	0.573993917217842	31.22	25.15	42.73	0.00940230356676158	0.0137495931947947	0.0180968828228279	0.00916539779584273	0.0134031506498902	0.0176409035039378	0.00940522662689461	0.01373558598209	0.018081637136687	0.0105664504577404	35.9203209782849	-0.0271915362921419	1.72016761921956	0.195930478169464	0.225119665281997	0.179606727668826	0.165376026295702	0.193819553206412	0.149469275547812	0.193320399421384	0.221620448307794	0.175787147726178	0.00232153663123934	0.0022685947938603	0.00312140423493824
111	0.352632526101092	0.17	0.0105983689536417	0.0069653849713115	0.014231352935972	0.210812394458263	0.408672323219308	0.285219011226489	0.532125635212127	29.24	22.14	40.96	0.00959069147975802	0.0137418966269396	0.0178931017741212	0.00935890318014027	0.0134097817987852	0.0174606604174302	0.00955415648685139	0.0136803055852099	0.0178209448391254	0.0105983689536417	32.7925105194373	0.0499722094867724	1.74362591389085	0.195930478169464	0.225119665281997	0.179606727668826	0.165376026295702	0.193819553206412	0.149469275547812	0.193320399421384	0.221620448307794	0.175787147726178	0.00232153663123934	0.0022685947938603	0.00312140423493824
111	0.352632526101092	0.17	0.0106255573167907	0.00691297016530691	0.0143381444682745	0.204966097676932	0.424952559701309	0.294282009727474	0.555623109675144	31.34	23.68	42.24	0.0092421207461308	0.013345915612626	0.0174497104791212	0.00900869704290999	0.0130088443785723	0.0170089917142346	0.00921045366701658	0.0133200953373075	0.0173899658344243	0.0106255573167907	34.9827785272598	0.00306350076639111	1.73684374988101	0.195930478169464	0.225119665281997	0.179606727668826	0.165376026295702	0.193819553206412	0.149469275547812	0.193320399421384	0.221620448307794	0.175787147726178	0.00232153663123934	0.0022685947938603	0.00312140423493824
111	0.352632526101092	0.17	0.0107185785130332	0.00703596151359656	0.0144011955124699	0.187437322155827	0.421472154614324	0.284461371462679	0.558482937765968	33.56	24.48	43.96	0.00835199762715747	0.0123747362151546	0.0163974748031518	0.00813269358753118	0.012049804412915	0.0159669152382989	0.0083058981873173	0.0123097423459609	0.016328998794564	0.0107185785130332	36.7069006997693	-0.0377790754334313	1.71482533295487	0.195930478169464	0.225119665281997	0.179606727668826	0.165376026295702	0.193819553206412	0.149469275547812	0.193320399421384	0.221620448307794	0.175787147726178	0.00232153663123934	0.0022685947938603	0.00312140423493824
111	0.352632526101092	0.17	0.0108714937826568	0.00709618324586856	0.014646804319445	0.225521798763667	0.47130890333023	0.334944366632301	0.607673440028159	31.6	22.64	40.76	0.010434206157924	0.0146822420417398	0.0189302779255556	0.0101693782441915	0.0143095958173908	0.0184498133905901	0.0103829057467492	0.0146053031823713	0.0188630964644137	0.0108714937826568	34.4148734720706	-0.0163576260661145	1.70478026087906	0.195930478169464	0.225119665281997	0.179606727668826	0.165376026295702	0.193819553206412	0.149469275547812	0.193320399421384	0.221620448307794	0.175787147726178	0.00232153663123934	0.0022685947938603	0.00312140423493824
111	0.352632526101092	0.17	0.011036831665041	0.00727106433226208	0.0148025989978199	0.176358527874905	0.408929284935443	0.270952968860793	0.546905601010092	32.51	25.41	41.66	0.00820954583543998	0.0123900606154864	0.0165705753955327	0.00799775111800416	0.0120704145059852	0.0161430778939663	0.0082267873280463	0.0124347418423961	0.0166116419137609	0.011036831665041	35.3651694621209	-0.0208193640904579	1.72490160914282	0.195930478169464	0.225119665281997	0.179606727668826	0.165376026295702	0.193819553206412	0.149469275547812	0.193320399421384	0.221620448307794	0.175787147726178	0.00232153663123934	0.0022685947938603	0.00312140423493824
111	0.352632526101092	0.17	0.0110791673061998	0.00730724860375341	0.0148510860086462	0.174691274358614	0.383747303181056	0.253519591341421	0.51397501502069	31.72	24.81	44.45	0.00787022560642567	0.0119129958987074	0.0159557661909892	0.00767005630738005	0.0116100038171805	0.015549951326981	0.00783941330354534	0.0118646977052293	0.0158898463829834	0.0110791673061998	35.3605638730253	0.00717150194846075	1.74618345210375	0.195930478169464	0.225119665281997	0.179606727668826	0.165376026295702	0.193819553206412	0.149469275547812	0.193320399421384	0.221620448307794	0.175787147726178	0.00232153663123934	0.0022685947938603	0.00312140423493824
111	0.352632526101092	0.17	0.0112939998020494	0.00744971376587739	0.0151382858382215	0.196308380052007	0.44032619249187	0.301223581516763	0.579428803466977	33.4	24.7	42.12	0.00888588386014335	0.0129893130788771	0.0170927422976108	0.00865316358718014	0.0126491244681661	0.0166450853491521	0.00886979993022052	0.0129834548182559	0.017067701918724	0.0112939998020494	35.3679071711806	-0.00258780089159183	1.74102753362154	0.195930478169464	0.225119665281997	0.179606727668826	0.165376026295702	0.193819553206412	0.149469275547812	0.193320399421384	0.221620448307794	0.175787147726178	0.00232153663123934	0.0022685947938603	0.00312140423493824
111	0.352632526101092	0.17	0.0113502926355408	0.00737808376422859	0.0153225015068529	0.222082051698174	0.461834542188812	0.326881698886811	0.596787385490812	32.34	24.67	42.49	0.00995538006478074	0.0140654506207938	0.0181755211768069	0.00969930962762102	0.0137036617120954	0.0177080137965697	0.00994475431517397	0.0140288393692119	0.0181166715656267	0.0113502926355408	34.8312083344914	-0.0142488014018392	1.72198879670246	0.195930478169464	0.225119665281997	0.179606727668826	0.165376026295702	0.193819553206412	0.149469275547812	0.193320399421384	0.221620448307794	0.175787147726178	0.00232153663123934	0.0022685947938603	0.00312140423493824
111	0.352632526101092	0.17	0.0114027636005811	0.00741116338144956	0.0153943638197127	0.197198065252406	0.467384056746371	0.320148658380658	0.614619455112083	31.62	23.85	44.27	0.00996880839466051	0.0145534331831678	0.019138057971675	0.00971572427535573	0.0141839564439021	0.0186521886124485	0.00989679566577672	0.0144526750585201	0.0190477702577381	0.0114027636005811	34.2495006461704	-0.0355519853918806	1.6864744935825	0.195930478169464	0.225119665281997	0.179606727668826	0.165376026295702	0.193819553206412	0.149469275547812	0.193320399421384	0.221620448307794	0.175787147726178	0.00232153663123934	0.0022685947938603	0.00312140423493824
111	0.352632526101092	0.17	0.0114590800147107	0.00747715499994115	0.0154410050294802	0.192277182800677	0.432880450931821	0.29435781873665	0.571403083126993	29.35	22.51	43.01	0.00986293323982764	0.0145043573385994	0.0191457814373711	0.00962398907084815	0.0141529677948825	0.0186819465189168	0.00980404927644664	0.0144153005276391	0.0189861951397273	0.0114590800147107	33.1947111836782	-0.0287775088850176	1.67390152037937	0.195930478169464	0.225119665281997	0.179606727668826	0.165376026295702	0.193819553206412	0.149469275547812	0.193320399421384	0.221620448307794	0.175787147726178	0.00232153663123934	0.0022685947938603	0.00312140423493824
111	0.352632526101092	0.17	0.0116924707370422	0.00766052079382637	0.0157244206802581	0.197258406524597	0.417749437175955	0.286175019121498	0.549323855230413	32.54	23.53	43.13	0.00866338715216808	0.0126465444746562	0.0166297017971444	0.00843977476705172	0.012320122034589	0.0162004693021262	0.00860930498096961	0.0125315078956099	0.0165288003582156	0.0116924707370422	34.350267143091	-0.0379009367125215	1.6862286149734	0.195930478169464	0.225119665281997	0.179606727668826	0.165376026295702	0.193819553206412	0.149469275547812	0.193320399421384	0.221620448307794	0.175787147726178	0.00232153663123934	0.0022685947938603	0.00312140423493824
111	0.352632526101092	0.17	0.0118211208858522	0.00775620075801822	0.0158860410136862	0.177739995624396	0.411322981069812	0.273195390334996	0.549450571804629	31.76	25.24	42.68	0.00847033540061241	0.0127529370219932	0.017035538643374	0.00825474052895198	0.0124283373821311	0.0166019342353102	0.00847464818639652	0.0127543451421161	0.0170167418735496	0.0118211208858522	35.2830150348445	-0.0609331206727511	1.67887290668333	0.195930478169464	0.225119665281997	0.179606727668826	0.165376026295702	0.193819553206412	0.149469275547812	0.193320399421384	0.221620448307794	0.175787147726178	0.00232153663123934	0.0022685947938603	0.00312140423493824
111	0.352632526101092	0.17	0.0121011494141321	0.00798281576904392	0.0162194830592202	0.198327021998465	0.447484526728493	0.307018544164431	0.587950509292555	32.56	23.27	42.04	0.00928647115415826	0.0135351829014299	0.0177838946487016	0.00904665905674049	0.0131856528650316	0.0173246466733226	0.00926349842626936	0.013464445949431	0.0176970095893243	0.0121011494141321	34.6236417029283	-0.0239916017951772	1.70733947482905	0.195930478169464	0.225119665281997	0.179606727668826	0.165376026295702	0.193819553206412	0.149469275547812	0.193320399421384	0.221620448307794	0.175787147726178	0.00232153663123934	0.0022685947938603	0.00312140423493824
111	0.352632526101092	0.17	0.0124549103733941	0.00815875925283387	0.0167510614939543	0.16778609160955	0.422489647314401	0.275583138172676	0.569396156456126	31.2	22.89	40.72	0.00869345201578153	0.0133277148248121	0.0179619776338426	0.00847448207432303	0.0129920174597531	0.0175095528451832	0.00867646912898923	0.0132809718955131	0.0178800833528244	0.0124549103733941	33.536605454026	-0.0216452456457617	1.69255000081707	0.195930478169464	0.225119665281997	0.179606727668826	0.165376026295702	0.193819553206412	0.149469275547812	0.193320399421384	0.221620448307794	0.175787147726178	0.00232153663123934	0.0022685947938603	0.00312140423493824
111	0.352632526101092	0.17	0.0124867843723633	0.00823888210335552	0.0167346866413711	0.207971500918283	0.454112011304177	0.315749975928996	0.592474046679357	30.82	23.25	41.8	0.0100833830155644	0.0145019340966727	0.0189204851777811	0.00983132596114361	0.0141394253249471	0.0184475246887507	0.0100413101639694	0.0144749278842938	0.0188353162915861	0.0124867843723633	33.2047533652558	0.0556195022388914	1.76585089672584	0.195930478169464	0.225119665281997	0.179606727668826	0.165376026295702	0.193819553206412	0.149469275547812	0.193320399421384	0.221620448307794	0.175787147726178	0.00232153663123934	0.0022685947938603	0.00312140423493824
111	0.352632526101092	0.17	0.0134482310103165	0.00881343530032416	0.0180830267203088	0.16768147899011	0.424875973545395	0.277084334461855	0.572667612628936	31.02	23.33	40.82	0.00879158094206539	0.0134808469739649	0.0181701130058644	0.00857092870646627	0.0131425029329811	0.0177140771594958	0.00877660352525805	0.0134504268570333	0.0180979142762334	0.0134482310103165	33.0361297078392	-0.0255340651888222	1.68528163676038	0.195930478169464	0.225119665281997	0.179606727668826	0.165376026295702	0.193819553206412	0.149469275547812	0.193320399421384	0.221620448307794	0.175787147726178	0.00232153663123934	0.0022685947938603	0.00312140423493824
111	0.352632526101092	0.18	0.00934821581630555	0.00618094180681271	0.0125154898257984	0.235594172611176	0.438305849364117	0.315040091369594	0.561571607358639	32.16	23.17	44.25	0.00964556568817016	0.0134195868315407	0.0171936079749113	0.00939822622709129	0.0130754708426895	0.0167527154582877	0.0095568566655374	0.013323199432935	0.0170576286249326	0.00934821581630555	36.0671814519562	0.019018075591769	1.75407012397408	0.195930478169464	0.225119665281997	0.179606727668826	0.165376026295702	0.193819553206412	0.149469275547812	0.193320399421384	0.221620448307794	0.175787147726178	0.00232153663123934	0.0022685947938603	0.00312140423493824
111	0.352632526101092	0.18	0.00956137380638001	0.00637048510008149	0.0127522625126785	0.208976480511488	0.390103646641319	0.271605525465918	0.508601767816719	33.01	24.46	44.6	0.00810586957805386	0.0116423599121312	0.0151788502462086	0.007894946190653	0.0113394132675596	0.0147838803444662	0.00806672469199003	0.0115834261644032	0.0150876132532194	0.00956137380638001	36.3733630626245	-0.0122804919216225	1.72823300209725	0.195930478169464	0.225119665281997	0.179606727668826	0.165376026295702	0.193819553206412	0.149469275547812	0.193320399421384	0.221620448307794	0.175787147726178	0.00232153663123934	0.0022685947938603	0.00312140423493824
111	0.352632526101092	0.18	0.00964555585920837	0.00643468026542893	0.0128564314529878	0.188448304903214	0.38941629914999	0.26324471276256	0.51558788553742	31.56	24.98	41.88	0.00821169947865332	0.0121475169896133	0.0160833345005733	0.00800344982128923	0.0118394545407271	0.015675459260165	0.00822526645110394	0.012139366283108	0.0161001657452396	0.00964555585920837	35.4126734920953	0.0661429175893001	1.80158597352877	0.195930478169464	0.225119665281997	0.179606727668826	0.165376026295702	0.193819553206412	0.149469275547812	0.193320399421384	0.221620448307794	0.175787147726178	0.00232153663123934	0.0022685947938603	0.00312140423493824
111	0.352632526101092	0.18	0.0100481420349003	0.00674701143704039	0.0133492726327601	0.215785741536873	0.415544853299436	0.291862037423682	0.53922766917519	30.95	24.71	43.97	0.00928058750460201	0.0132134360712837	0.0171462846379653	0.00904797573167212	0.0128822500564421	0.0167165243812122	0.00924689872308085	0.0131693097912585	0.0170893849222683	0.0100481420349003	36.2065525028619	-0.000186655577245272	1.74374254769466	0.195930478169464	0.225119665281997	0.179606727668826	0.165376026295702	0.193819553206412	0.149469275547812	0.193320399421384	0.221620448307794	0.175787147726178	0.00232153663123934	0.0022685947938603	0.00312140423493824
111	0.352632526101092	0.18	0.0101291968338942	0.00676738057704341	0.013491013090745	0.23194773933957	0.431083768519023	0.308608769065874	0.553558767972171	30.74	22.56	42.98	0.00987827676765715	0.0137985864379848	0.0177188961083125	0.00963170678585445	0.0134541622750522	0.01727661776425	0.00981196856750588	0.01370091294697	0.0175806347868489	0.0101291968338942	35.0153419229159	0.0492612712394763	1.77645403012132	0.195930478169464	0.225119665281997	0.179606727668826	0.165376026295702	0.193819553206412	0.149469275547812	0.193320399421384	0.221620448307794	0.175787147726178	0.00232153663123934	0.0022685947938603	0.00312140423493824
111	0.352632526101092	0.18	0.0101609795430014	0.00675965806032799	0.0135623010256749	0.189779762657677	0.391574676742851	0.265253357284315	0.517895996201387	33.68	24.64	45.7	0.00776044919737322	0.0114561995254355	0.0151519498534977	0.00755628298087046	0.0111548034524607	0.0147533239240509	0.0076989607799953	0.0113800084292493	0.0150403737341929	0.0101609795430014	36.5637373974672	0.0146298172057869	1.75999077284049	0.195930478169464	0.225119665281997	0.179606727668826	0.165376026295702	0.193819553206412	0.149469275547812	0.193320399421384	0.221620448307794	0.175787147726178	0.00232153663123934	0.0022685947938603	0.00312140423493824
111	0.352632526101092	0.18	0.0103126872619852	0.0068668247317894	0.0137585497921811	0.215078231466741	0.416399017817977	0.292202300656139	0.540595734979815	32.16	23.37	42.64	0.00894863505999664	0.0127521338518791	0.0165556326437616	0.00871920124494221	0.0124251822329892	0.0161311632210361	0.0088891736088502	0.0126985373880476	0.0164851679546329	0.0103126872619852	35.0140962834869	-0.0339234437098288	1.69888743111868	0.195930478169464	0.225119665281997	0.179606727668826	0.165376026295702	0.193819553206412	0.149469275547812	0.193320399421384	0.221620448307794	0.175787147726178	0.00232153663123934	0.0022685947938603	0.00312140423493824
111	0.352632526101092	0.18	0.0103749066336413	0.00693228518584135	0.0138175280814412	0.238543044212602	0.427984104220786	0.308598379207836	0.547369829233736	34.04	24.14	42.1	0.00893408270169369	0.0123903611935163	0.0158466396853389	0.00869770159090338	0.0120625326475077	0.0154273637041121	0.00890173721847252	0.0123485226642186	0.0157928953412844	0.0103749066336413	35.9985851462323	-0.0229929080376924	1.71544816350997	0.195930478169464	0.225119665281997	0.179606727668826	0.165376026295702	0.193819553206412	0.149469275547812	0.193320399421384	0.221620448307794	0.175787147726178	0.00232153663123934	0.0022685947938603	0.00312140423493824
111	0.352632526101092	0.18	0.0103912555149927	0.00691907596224386	0.0138634350677415	0.211411668759023	0.417665088584368	0.291722001904706	0.54360817526403	31.82	22.48	43.16	0.00902703219622875	0.0129242092720981	0.0168213863479675	0.00879699927652477	0.0125948658589919	0.016392732441459	0.00894429046710161	0.0128126433748017	0.016689194067851	0.0103912555149927	35.5144398834513	0.00770707679424044	1.73731613475512	0.195930478169464	0.225119665281997	0.179606727668826	0.165376026295702	0.193819553206412	0.149469275547812	0.193320399421384	0.221620448307794	0.175787147726178	0.00232153663123934	0.0022685947938603	0.00312140423493824
111	0.352632526101092	0.18	0.0103928315886879	0.00694089408928014	0.0138447690880957	0.187238408264417	0.402535705020253	0.271595207769462	0.533476202271043	31.52	24.53	42.63	0.00848276186814328	0.0125724402766723	0.0166621186852013	0.008267799842828	0.0122538415387803	0.0162398832347326	0.00847112848223349	0.0125430636123459	0.0166279564762483	0.0103928315886879	34.9724314016545	0.0465012606524836	1.77776801858397	0.195930478169464	0.225119665281997	0.179606727668826	0.165376026295702	0.193819553206412	0.149469275547812	0.193320399421384	0.221620448307794	0.175787147726178	0.00232153663123934	0.0022685947938603	0.00312140423493824
111	0.352632526101092	0.18	0.0104474316510952	0.00690605794978418	0.0139888053524062	0.20035068263769	0.427633916571255	0.294247386033991	0.56102044710852	31.32	23.53	45.95	0.00924715493801537	0.0134390219623835	0.0176308889867516	0.0090136983403612	0.0130997361643009	0.0171857739882406	0.00917060738539951	0.0133084601970702	0.0174741546323486	0.0104474316510952	36.0544620603959	0.0208196185633577	1.76160145458878	0.195930478169464	0.225119665281997	0.179606727668826	0.165376026295702	0.193819553206412	0.149469275547812	0.193320399421384	0.221620448307794	0.175787147726178	0.00232153663123934	0.0022685947938603	0.00312140423493824
111	0.352632526101092	0.18	0.0105342239473963	0.00706507482786022	0.0140033730669325	0.211287627602567	0.434403283997151	0.303364198146645	0.565442369847656	33.07	24.56	42.19	0.00903865558383022	0.0129429302881582	0.0168472049924861	0.00880324096745077	0.0126058276139437	0.0164084142604366	0.00904298655221787	0.0129085839991763	0.0168338405151368	0.0105342239473963	36.015120471763	0.050109684131526	1.78909905798848	0.195930478169464	0.225119665281997	0.179606727668826	0.165376026295702	0.193819553206412	0.149469275547812	0.193320399421384	0.221620448307794	0.175787147726178	0.00232153663123934	0.0022685947938603	0.00312140423493824
111	0.352632526101092	0.18	0.0105904083116339	0.00705313210591362	0.0141276845173542	0.199841684212172	0.409433278842647	0.281520621360258	0.537345936325037	33.32	25.55	44.02	0.00832510868561988	0.0121077331010606	0.0158903575165014	0.00810737093387224	0.0117910632912431	0.015474755648614	0.00832639051057126	0.0120743032977351	0.0158758688337916	0.0105904083116339	36.0840045419722	-0.00451195959275491	1.74304394985676	0.195930478169464	0.225119665281997	0.179606727668826	0.165376026295702	0.193819553206412	0.149469275547812	0.193320399421384	0.221620448307794	0.175787147726178	0.00232153663123934	0.0022685947938603	0.00312140423493824
111	0.352632526101092	0.18	0.0106385676532749	0.00707076181210685	0.0142063734944429	0.201858831116683	0.438079033196122	0.302074335692012	0.574083730700232	31.18	23.93	41.09	0.009537068816679	0.0138309991716589	0.0181249295266387	0.00929697266754266	0.0134828031269773	0.017668633586412	0.00953475565265265	0.0138020549265475	0.0180845939944933	0.0106385676532749	34.1387848684806	-0.0556848729324163	1.6646309150121	0.195930478169464	0.225119665281997	0.179606727668826	0.165376026295702	0.193819553206412	0.149469275547812	0.193320399421384	0.221620448307794	0.175787147726178	0.00232153663123934	0.0022685947938603	0.00312140423493824
111	0.352632526101092	0.18	0.0107759476658415	0.00715491816814777	0.0143969771635352	0.202952101146468	0.436618439270233	0.301525401019277	0.57171147752119	31.61	24.52	40.12	0.00939176833062018	0.0135995813839937	0.0178073944373672	0.00915337738798991	0.0132543836628215	0.0173553899376531	0.00940903698604842	0.0136069916545552	0.0178558092077853	0.0107759476658415	34.9402719482962	0.00897475483643974	1.73624176963577	0.195930478169464	0.225119665281997	0.179606727668826	0.165376026295702	0.193819553206412	0.149469275547812	0.193320399421384	0.221620448307794	0.175787147726178	0.00232153663123934	0.0022685947938603	0.00312140423493824
111	0.352632526101092	0.18	0.0108107393549427	0.00716559877190815	0.0144558799379773	0.210342682801436	0.442531722091215	0.308661033608912	0.576402410573517	32.36	24.53	41.47	0.00939455925191559	0.0134691134654391	0.0175436676789627	0.00915282623058819	0.0131225373882338	0.0170922485458794	0.00939287017487039	0.0134604459010916	0.0175516565857663	0.0108107393549427	35.1432155844621	-0.0238597401925024	1.7055177743703	0.195930478169464	0.225119665281997	0.179606727668826	0.165376026295702	0.193819553206412	0.149469275547812	0.193320399421384	0.221620448307794	0.175787147726178	0.00232153663123934	0.0022685947938603	0.00312140423493824
111	0.352632526101092	0.18	0.0108349887916473	0.00721420565560159	0.0144557719276929	0.193414139920827	0.423227656354506	0.288287660416705	0.558167652292306	32.78	25.52	44.51	0.00866259193681339	0.0127173271241426	0.0167720623114718	0.00843804763978142	0.0123876794505542	0.0163373112613269	0.00864615676558557	0.0126904835788523	0.0167537140890088	0.0108349887916473	36.3415251949833	0.00481055394279472	1.75738935391972	0.195930478169464	0.225119665281997	0.179606727668826	0.165376026295702	0.193819553206412	0.149469275547812	0.193320399421384	0.221620448307794	0.175787147726178	0.00232153663123934	0.0022685947938603	0.00312140423493824
111	0.352632526101092	0.18	0.0108698932332097	0.0072117227412639	0.0145280637251555	0.221407269341392	0.438382381201075	0.310031815455528	0.566732946946623	32.3	24.6	44.06	0.00945262602080424	0.0133659337430091	0.017279241465214	0.00920964287043832	0.013022357610693	0.0168350723509477	0.00941932871444395	0.0133341905651819	0.0171987503689325	0.0108698932332097	35.169860373637	-0.0616522748525456	1.6728227885	0.195930478169464	0.225119665281997	0.179606727668826	0.165376026295702	0.193819553206412	0.149469275547812	0.193320399421384	0.221620448307794	0.175787147726178	0.00232153663123934	0.0022685947938603	0.00312140423493824
111	0.352632526101092	0.18	0.010905616349354	0.00726211375420279	0.0145491189445053	0.20191659130176	0.409761225376936	0.282570788337729	0.536951662416144	30.61	23.29	40.86	0.00908265106078726	0.0131709234710105	0.0172591958812336	0.00885653648392304	0.0128430304618409	0.0168295244397587	0.00906184812894626	0.0131348540741107	0.0172145957834432	0.010905616349354	33.8273826791497	-0.00739728208916488	1.70264445337655	0.195930478169464	0.225119665281997	0.179606727668826	0.165376026295702	0.193819553206412	0.149469275547812	0.193320399421384	0.221620448307794	0.175787147726178	0.00232153663123934	0.0022685947938603	0.00312140423493824
111	0.352632526101092	0.18	0.0109650444823093	0.00735515277529855	0.01457493618932	0.232910292122644	0.442639284123653	0.317220047166901	0.568058521080406	34.12	24.6	47.01	0.00916462278049933	0.0127880381553856	0.0164114535302719	0.00892187260642614	0.0124493118856171	0.015976751164808	0.00907621712681195	0.0126538456192976	0.0162715670661763	0.0109650444823093	36.5801541121491	-0.0223741654265798	1.7263657694148	0.195930478169464	0.225119665281997	0.179606727668826	0.165376026295702	0.193819553206412	0.149469275547812	0.193320399421384	0.221620448307794	0.175787147726178	0.00232153663123934	0.0022685947938603	0.00312140423493824
111	0.352632526101092	0.18	0.0109904791633526	0.00737677192336341	0.0146041864033417	0.201633974315972	0.418427694112672	0.28843317220653	0.548422216018815	32.83	23.41	43.12	0.00865454368425545	0.0125550772461338	0.0164556108080122	0.00843002558783224	0.012229370640842	0.0160287156938518	0.00861165533773321	0.0124858141747413	0.0163497520171571	0.0109904791633526	35.17129236738	-0.0440343233728261	1.68752797422755	0.195930478169464	0.225119665281997	0.179606727668826	0.165376026295702	0.193819553206412	0.149469275547812	0.193320399421384	0.221620448307794	0.175787147726178	0.00232153663123934	0.0022685947938603	0.00312140423493824
111	0.352632526101092	0.18	0.0110195701441152	0.00731775788400751	0.014721382404223	0.230974858928407	0.451937067250395	0.323185851587817	0.580688282912973	31.8	23.78	43.06	0.0100070122555015	0.0139936193013117	0.0179802263471218	0.00975210333689603	0.013637159423738	0.0175222155105799	0.00997992519222083	0.0139393075338486	0.0179089695628535	0.0110195701441152	34.9707870614922	0.0180945698265341	1.74690808497992	0.195930478169464	0.225119665281997	0.179606727668826	0.165376026295702	0.193819553206412	0.149469275547812	0.193320399421384	0.221620448307794	0.175787147726178	0.00232153663123934	0.0022685947938603	0.00312140423493824
111	0.352632526101092	0.18	0.0110581370697701	0.00734993893969786	0.0147663351998424	0.204096401476478	0.454641300888651	0.314467481281344	0.594815120495958	32.69	24.06	41.61	0.0094746238771057	0.0136979356573412	0.0179212474375768	0.00922940492932335	0.0133434104105079	0.0174574158916925	0.00945669379317443	0.0136780585445309	0.017910317637321	0.0110581370697701	35.646841202359	0.0222245665394243	1.76668974769145	0.195930478169464	0.225119665281997	0.179606727668826	0.165376026295702	0.193819553206412	0.149469275547812	0.193320399421384	0.221620448307794	0.175787147726178	0.00232153663123934	0.0022685947938603	0.00312140423493824
111	0.352632526101092	0.18	0.011146236194561	0.00741050731506389	0.0148819650740582	0.207041090354755	0.435406762198504	0.302368151875942	0.568445372521067	31.29	24.43	43.42	0.00951246824613637	0.0136978480500342	0.0178832278539321	0.00927246923704514	0.0133522521569782	0.0174320350769113	0.00947486739429625	0.0136434922932779	0.0178139109386173	0.011146236194561	34.9535992670606	0.0777175202141415	1.8093941474349	0.195930478169464	0.225119665281997	0.179606727668826	0.165376026295702	0.193819553206412	0.149469275547812	0.193320399421384	0.221620448307794	0.175787147726178	0.00232153663123934	0.0022685947938603	0.00312140423493824
111	0.352632526101092	0.18	0.0111714368879951	0.00738988744000661	0.0149529863359836	0.210690727699044	0.434562619843158	0.303240247765701	0.565884991920615	32.53	25.11	44.31	0.0091825907418683	0.0131592383238554	0.0171358859058425	0.00894561544603265	0.0128196376074095	0.0166936597687865	0.00916982375045423	0.013150838460064	0.0170789702081067	0.0111714368879951	35.7264603376478	0.0100095868654502	1.75435911758973	0.195930478169464	0.225119665281997	0.179606727668826	0.165376026295702	0.193819553206412	0.149469275547812	0.193320399421384	0.221620448307794	0.175787147726178	0.00232153663123934	0.0022685947938603	0.00312140423493824
111	0.352632526101092	0.18	0.0112635421504591	0.00748794175444356	0.0150391425464747	0.210718870433499	0.43606349369285	0.304298715113261	0.567828272272439	35.13	25.14	47.08	0.00854127651333707	0.0122397456578683	0.0159382148023996	0.00831160561851803	0.0119106246730588	0.0155096437275995	0.00848369849589049	0.0121481724787493	0.0158035574929948	0.0112635421504591	36.9628129326161	-0.0164175918161422	1.74343801756161	0.195930478169464	0.225119665281997	0.179606727668826	0.165376026295702	0.193819553206412	0.149469275547812	0.193320399421384	0.221620448307794	0.175787147726178	0.00232153663123934	0.0022685947938603	0.00312140423493824
111	0.352632526101092	0.18	0.0113439329717754	0.00758296094190387	0.0151049050016469	0.236371417233767	0.462391834429038	0.332632315748167	0.592151353109909	31.35	23.16	43.18	0.0104446215227067	0.0145190574612051	0.0185934933997035	0.0101807973749613	0.0141523157891932	0.0181238342034252	0.0103923727152551	0.0144289107965962	0.018471399781154	0.0113439329717754	34.7138210789555	0.0446562226787426	1.76903551699761	0.195930478169464	0.225119665281997	0.179606727668826	0.165376026295702	0.193819553206412	0.149469275547812	0.193320399421384	0.221620448307794	0.175787147726178	0.00232153663123934	0.0022685947938603	0.00312140423493824
111	0.352632526101092	0.18	0.0113553402326515	0.00751134806162479	0.0151993324036783	0.174274439361722	0.401875762807698	0.265298535015646	0.53845299059975	32.99	23.86	44.07	0.00792196782704315	0.0120002429084022	0.0160785179897613	0.00771589297774727	0.0116880795289423	0.0156602660801373	0.0078808792017352	0.0119281064601857	0.015967175305839	0.0113553402326515	35.2103693686814	0.0176597772756758	1.75622714979629	0.195930478169464	0.225119665281997	0.179606727668826	0.165376026295702	0.193819553206412	0.149469275547812	0.193320399421384	0.221620448307794	0.175787147726178	0.00232153663123934	0.0022685947938603	0.00312140423493824
111	0.352632526101092	0.18	0.0114572827573181	0.00768008390532149	0.0152344816093148	0.172268667996364	0.392149231407871	0.257941239199014	0.526357223616728	33.22	25.34	43.39	0.00764954038669988	0.0116296308127502	0.0156097212388005	0.00744978687118195	0.0113259446405638	0.0152021024099456	0.00764259772367607	0.0116237458359221	0.0155800908156051	0.0114572827573181	35.8704063586449	0.0355258622121837	1.78464863455639	0.195930478169464	0.225119665281997	0.179606727668826	0.165376026295702	0.193819553206412	0.149469275547812	0.193320399421384	0.221620448307794	0.175787147726178	0.00232153663123934	0.0022685947938603	0.00312140423493824
111	0.352632526101092	0.18	0.0115138753639186	0.00764424845957706	0.0153835022682602	0.179273199933288	0.39275455891281	0.261550183339491	0.52395893448613	34.31	23.96	43.04	0.007513609782258	0.0112827468067316	0.0150518838312053	0.00731399147862466	0.0109829917165482	0.0146519919544717	0.00747354732275558	0.0112229664515967	0.0149427398595632	0.0115138753639186	35.2232191469338	-0.0207318421396985	1.71492648210578	0.195930478169464	0.225119665281997	0.179606727668826	0.165376026295702	0.193819553206412	0.149469275547812	0.193320399421384	0.221620448307794	0.175787147726178	0.00232153663123934	0.0022685947938603	0.00312140423493824
111	0.352632526101092	0.18	0.0116689040744696	0.00777889119664283	0.0155589169522964	0.211936903250868	0.429142407159851	0.299941935887835	0.558342878431866	31.67	23.72	41.76	0.00932378505440622	0.0133400204617776	0.0173562558691491	0.00908683556894089	0.0130010046043688	0.0169151736397967	0.00929403308318919	0.0132927494045524	0.0173075768388071	0.0116689040744696	34.4919081376176	-0.0261011794525093	1.69754416947882	0.195930478169464	0.225119665281997	0.179606727668826	0.165376026295702	0.193819553206412	0.149469275547812	0.193320399421384	0.221620448307794	0.175787147726178	0.00232153663123934	0.0022685947938603	0.00312140423493824
111	0.352632526101092	0.18	0.0116799256470551	0.00777914339852006	0.0155807078955902	0.227943061749814	0.423689897411359	0.301946603877839	0.545433190944879	31.11	23.5	42.95	0.00955265535197657	0.0134042360937515	0.0172558168355265	0.00931247094315396	0.0130672105858408	0.0168219502285276	0.00950772771310889	0.0133326258421096	0.017173393782638	0.0116799256470551	33.6426291680902	-0.0608200042159439	1.65149342296826	0.195930478169464	0.225119665281997	0.179606727668826	0.165376026295702	0.193819553206412	0.149469275547812	0.193320399421384	0.221620448307794	0.175787147726178	0.00232153663123934	0.0022685947938603	0.00312140423493824
111	0.352632526101092	0.18	0.0117763654836972	0.007890931106548	0.0156617998608463	0.207572717876992	0.44173948338601	0.306984059600288	0.576494907171733	32.98	23.7	43.15	0.00916893976714365	0.0131937883719735	0.0172186369768033	0.00893045974960945	0.0128506238445364	0.0167707879394633	0.00910277932863767	0.0131190431873244	0.0171385872515545	0.0117763654836972	34.6966662710334	0.0122354698417868	1.74399134556363	0.195930478169464	0.225119665281997	0.179606727668826	0.165376026295702	0.193819553206412	0.149469275547812	0.193320399421384	0.221620448307794	0.175787147726178	0.00232153663123934	0.0022685947938603	0.00312140423493824
111	0.352632526101092	0.18	0.0119682820696586	0.00796648036135111	0.015970083777966	0.195279394436971	0.423072306526709	0.288982917821826	0.557161695231593	32.93	22.55	45.48	0.0086443619750755	0.0126553852622591	0.0166664085494427	0.00841971743843509	0.0123265046385134	0.0162332918385918	0.00854515964699719	0.0125066781665551	0.0164363118521473	0.0119682820696586	34.6991840090963	-0.0228534756640182	1.70316045890989	0.195930478169464	0.225119665281997	0.179606727668826	0.165376026295702	0.193819553206412	0.149469275547812	0.193320399421384	0.221620448307794	0.175787147726178	0.00232153663123934	0.0022685947938603	0.00312140423493824
111	0.352632526101092	0.18	0.0123612033219554	0.00829527801062598	0.0164271286332847	0.191843764811445	0.430431525479709	0.292500059047686	0.568362991911731	31.06	23.57	41.67	0.00926801391834466	0.0136384429528949	0.0180088719874452	0.00903520705848906	0.0132958535799011	0.0175565001013132	0.00923827073546584	0.0136185600098259	0.0179605080606656	0.0123612033219554	34.242952084956	-0.00195989563479346	1.7186094882057	0.195930478169464	0.225119665281997	0.179606727668826	0.165376026295702	0.193819553206412	0.149469275547812	0.193320399421384	0.221620448307794	0.175787147726178	0.00232153663123934	0.0022685947938603	0.00312140423493824
111	0.352632526101092	0.19	0.00825657945453008	0.00556023093689742	0.0109529279721627	0.222656953320941	0.415783298257365	0.294488904120752	0.537077692393979	32.96	24.18	43.48	0.00880162078528158	0.012426841449396	0.0160520621135104	0.00857278063788962	0.0121037463856264	0.0156347121333631	0.00876677711100598	0.0123761370809259	0.0159785587302859	0.00825657945453008	36.3605399424923	-0.0167323300123369	1.72757379548033	0.195930478169464	0.225119665281997	0.179606727668826	0.165376026295702	0.193819553206412	0.149469275547812	0.193320399421384	0.221620448307794	0.175787147726178	0.00232153663123934	0.0022685947938603	0.00312140423493824
111	0.352632526101092	0.19	0.00848131534445299	0.0057216246917824	0.0112410059971236	0.242464139978115	0.405295787253262	0.293445941098681	0.517145633407843	32.08	23	42.61	0.00900885309583215	0.0124426672730717	0.0158764814503112	0.00877820806541895	0.0121241095897472	0.0154700111140754	0.00894972005973165	0.0123640451996528	0.0157765329944948	0.00848131534445299	36.4472985667255	-0.0301577894425892	1.70613300900667	0.195930478169464	0.225119665281997	0.179606727668826	0.165376026295702	0.193819553206412	0.149469275547812	0.193320399421384	0.221620448307794	0.175787147726178	0.00232153663123934	0.0022685947938603	0.00312140423493824
111	0.352632526101092	0.19	0.00848309050303453	0.00570393179721053	0.0112622492088585	0.185828647090151	0.356048632690084	0.239690602632163	0.472406662748005	34.24	25.81	44.74	0.0068991473664906	0.010248344989712	0.0135975426129334	0.00671604390457881	0.00997635377879847	0.0132366636530181	0.00689007545393666	0.0102275516234235	0.0135504467894723	0.00848309050303453	37.7014452167761	0.00128274545285182	1.76503591262079	0.195930478169464	0.225119665281997	0.179606727668826	0.165376026295702	0.193819553206412	0.149469275547812	0.193320399421384	0.221620448307794	0.175787147726178	0.00232153663123934	0.0022685947938603	0.00312140423493824
111	0.352632526101092	0.19	0.00958784375114114	0.00649774594085151	0.0126779415614308	0.24906509627629	0.41611811299668	0.303308322599297	0.528927903394064	30.71	21.71	41.26	0.00971808991010448	0.0133325495346435	0.0169470091591825	0.00947566712547445	0.0129999621831882	0.0165242572409019	0.00965487108469502	0.0132307724124808	0.0168142910053065	0.00958784375114114	34.4664469484097	-0.037597543312788	1.67563359783955	0.195930478169464	0.225119665281997	0.179606727668826	0.165376026295702	0.193819553206412	0.149469275547812	0.193320399421384	0.221620448307794	0.175787147726178	0.00232153663123934	0.0022685947938603	0.00312140423493824
111	0.352632526101092	0.19	0.00964737469292609	0.00653228638782505	0.0127624629980271	0.214535534241236	0.391128737668362	0.274281394765159	0.507976080571566	31.91	24.21	43.56	0.00846275622949575	0.0120679974085439	0.0156732385875921	0.00824673091859729	0.0117599425832122	0.015273154247827	0.00842079745185292	0.0120504622020678	0.0155815373718535	0.00964737469292609	36.2073451044676	-0.0137041246593861	1.72369062232636	0.195930478169464	0.225119665281997	0.179606727668826	0.165376026295702	0.193819553206412	0.149469275547812	0.193320399421384	0.221620448307794	0.175787147726178	0.00232153663123934	0.0022685947938603	0.00312140423493824
111	0.352632526101092	0.19	0.00964800296517853	0.00649823280339501	0.0127977731269621	0.214438958744045	0.384759968268956	0.26978230833857	0.499737628199342	32.52	23.05	45.91	0.00817157440857501	0.0116541915943761	0.0151368087801771	0.00796072220199889	0.0113534769596349	0.0147462317172708	0.00808783803227169	0.0115096022977907	0.0149520632836249	0.00964800296517853	36.0844450518353	0.00720675986195256	1.74645778802538	0.195930478169464	0.225119665281997	0.179606727668826	0.165376026295702	0.193819553206412	0.149469275547812	0.193320399421384	0.221620448307794	0.175787147726178	0.00232153663123934	0.0022685947938603	0.00312140423493824
111	0.352632526101092	0.19	0.0100811640447739	0.00686438700943857	0.0132979410801093	0.23436423244068	0.442637170707184	0.31772671767786	0.567547623736507	31.23	23.35	44.24	0.0100153851425554	0.0139528138377656	0.0178902425329757	0.00976300241031457	0.0136012098576191	0.0174394173049235	0.00994409520821922	0.0138441909584615	0.0177718741403752	0.0100811640447739	35.7936431890129	0.0510259960124511	1.78447191843392	0.195930478169464	0.225119665281997	0.179606727668826	0.165376026295702	0.193819553206412	0.149469275547812	0.193320399421384	0.221620448307794	0.175787147726178	0.00232153663123934	0.0022685947938603	0.00312140423493824
111	0.352632526101092	0.19	0.0100966566421153	0.00687631081427046	0.0133170024699602	0.216176155319079	0.387618774216933	0.272380802287839	0.502856746146027	34.64	25.55	49.25	0.00775203703785141	0.0110317433132489	0.0143114495886463	0.00754507243709893	0.0107372168114685	0.013929361185838	0.00768135323991027	0.0109258191561181	0.0141821731050834	0.0100966566421153	37.7903679294845	0.00313529092295618	1.76749638030505	0.195930478169464	0.225119665281997	0.179606727668826	0.165376026295702	0.193819553206412	0.149469275547812	0.193320399421384	0.221620448307794	0.175787147726178	0.00232153663123934	0.0022685947938603	0.00312140423493824
111	0.352632526101092	0.19	0.0101393711655313	0.00691169075960335	0.0133670515714592	0.231780102363841	0.452308895996171	0.323743144799913	0.580874647192428	33.59	24.89	43.27	0.00949729309318638	0.0132688837522293	0.0170404744112723	0.00924780076739664	0.0129203123608344	0.0165928239542722	0.00946092239112273	0.0132424292040834	0.0169998647984075	0.0101393711655313	36.9815217636869	0.00185332649342278	1.7532213016226	0.195930478169464	0.225119665281997	0.179606727668826	0.165376026295702	0.193819553206412	0.149469275547812	0.193320399421384	0.221620448307794	0.175787147726178	0.00232153663123934	0.0022685947938603	0.00312140423493824
111	0.352632526101092	0.19	0.0101993563219974	0.00696351503275912	0.0134351976112356	0.213178243623563	0.440793158346299	0.30857623506208	0.573010081630519	33.01	26.3	43.55	0.00920799869528021	0.0131533876097899	0.0170987765242995	0.0089683786966917	0.0128110966489856	0.0166538146012795	0.00922932125263421	0.0131559583035983	0.0170824572229588	0.0101993563219974	36.7450828875243	0.0125909510689428	1.76623381918344	0.195930478169464	0.225119665281997	0.179606727668826	0.165376026295702	0.193819553206412	0.149469275547812	0.193320399421384	0.221620448307794	0.175787147726178	0.00232153663123934	0.0022685947938603	0.00312140423493824
111	0.352632526101092	0.19	0.0102497293434237	0.00696491504415493	0.0135345436426925	0.245975836758165	0.437027992000867	0.317562871720667	0.556493112281067	31.21	22.73	42.98	0.010014534559507	0.0137819383785343	0.0175493421975616	0.00976223992099114	0.0134347321114234	0.0171072243018556	0.00995863695586052	0.0136790866998159	0.0174176497280984	0.0102497293434237	34.6098091671865	-0.0674086885164942	1.64745947977631	0.195930478169464	0.225119665281997	0.179606727668826	0.165376026295702	0.193819553206412	0.149469275547812	0.193320399421384	0.221620448307794	0.175787147726178	0.00232153663123934	0.0022685947938603	0.00312140423493824
111	0.352632526101092	0.19	0.0102736313085428	0.00695716830574816	0.0135900943113374	0.16625153752881	0.362354487452726	0.235661145163019	0.489047829742433	31.65	23.25	42.66	0.00733116521327276	0.0112724590702005	0.0152137529271282	0.00714493990123043	0.0109861175205609	0.0148272951398913	0.00729250123341586	0.0112372763695105	0.0151581052024081	0.0102736313085428	35.0185777981194	-0.0373794157329197	1.68749239426582	0.195930478169464	0.225119665281997	0.179606727668826	0.165376026295702	0.193819553206412	0.149469275547812	0.193320399421384	0.221620448307794	0.175787147726178	0.00232153663123934	0.0022685947938603	0.00312140423493824
111	0.352632526101092	0.19	0.0102885707368028	0.0069924739231478	0.0135846675504577	0.223396859682875	0.424912633715818	0.301219342675631	0.548605924756006	35.65	24.62	47.83	0.00833266346383959	0.0117544044377669	0.0151761454116942	0.00810695012223152	0.0114360037348254	0.0147650573474193	0.00824535971314669	0.0116301215642478	0.0150043488158918	0.0102885707368028	38.2317276617672	0.0278115232194267	1.79996151100818	0.195930478169464	0.225119665281997	0.179606727668826	0.165376026295702	0.193819553206412	0.149469275547812	0.193320399421384	0.221620448307794	0.175787147726178	0.00232153663123934	0.0022685947938603	0.00312140423493824
111	0.352632526101092	0.19	0.010293201485487	0.00702499334760996	0.0135614096233641	0.24342845859002	0.412596599112173	0.299030049426167	0.526163148798179	32.36	22.83	42.23	0.00910030959155339	0.012556453090745	0.0160125965899366	0.00886613132625803	0.0122333378853258	0.0156005444443935	0.00904252851515874	0.0124813211026447	0.0159198832757092	0.010293201485487	35.0741472907064	-0.00411695594914681	1.71982852961211	0.195930478169464	0.225119665281997	0.179606727668826	0.165376026295702	0.193819553206412	0.149469275547812	0.193320399421384	0.221620448307794	0.175787147726178	0.00232153663123934	0.0022685947938603	0.00312140423493824
111	0.352632526101092	0.19	0.0103608711087999	0.00701089414328001	0.0137108480743198	0.169295882659784	0.347320113155211	0.227200097845522	0.4674401284649	31.96	22.26	41.88	0.00700068159181803	0.0107019211069489	0.0144031606220797	0.00682183598895936	0.0104285203663188	0.0140352047436783	0.00694236002948173	0.0106468647096177	0.0143017009485202	0.0103608711087999	35.336404937344	-0.0173987029453816	1.70746068181461	0.195930478169464	0.225119665281997	0.179606727668826	0.165376026295702	0.193819553206412	0.149469275547812	0.193320399421384	0.221620448307794	0.175787147726178	0.00232153663123934	0.0022685947938603	0.00312140423493824
111	0.352632526101092	0.19	0.0103698942222834	0.00701550019700629	0.0137242882475605	0.212829773401733	0.386035266956006	0.270122684401814	0.501947849510198	30.24	22.9	43.07	0.00878713068654629	0.0125577840597508	0.0163284374329554	0.00857004119790166	0.012247539109802	0.0159250370217024	0.00872589935113385	0.0124743829909609	0.0162463553826158	0.0103698942222834	34.012005347844	0.019887726368907	1.73180023369589	0.195930478169464	0.225119665281997	0.179606727668826	0.165376026295702	0.193819553206412	0.149469275547812	0.193320399421384	0.221620448307794	0.175787147726178	0.00232153663123934	0.0022685947938603	0.00312140423493824
111	0.352632526101092	0.19	0.0103753715996741	0.00701324207817648	0.0137375011211717	0.240888363758183	0.40403230893996	0.292050759994013	0.516013857885906	30.58	22.43	41.67	0.00939854908613089	0.0130022516908802	0.0166059542956296	0.00916474657912971	0.0126788018674948	0.0161928571558599	0.00934604856596928	0.0129580995470683	0.0165149107180729	0.0103753715996741	33.4050238333463	-0.0220744484516727	1.6806616524646	0.195930478169464	0.225119665281997	0.179606727668826	0.165376026295702	0.193819553206412	0.149469275547812	0.193320399421384	0.221620448307794	0.175787147726178	0.00232153663123934	0.0022685947938603	0.00312140423493824
111	0.352632526101092	0.19	0.0103831418312451	0.00706714356596873	0.0136991400965215	0.179774445302485	0.373872948224736	0.24918853279632	0.498557363653152	35.76	24.11	42.68	0.00687225832746068	0.0103108736706991	0.0137494890139376	0.00668582013555419	0.0100311489350238	0.0133764777344934	0.00684510517166667	0.0102730087637914	0.0136691440221985	0.0103831418312451	36.2668668913853	0.0175061661413284	1.76178005822834	0.195930478169464	0.225119665281997	0.179606727668826	0.165376026295702	0.193819553206412	0.149469275547812	0.193320399421384	0.221620448307794	0.175787147726178	0.00232153663123934	0.0022685947938603	0.00312140423493824
111	0.352632526101092	0.19	0.0103846649742669	0.007051320005875	0.0137180099426588	0.211639346926849	0.391331363049405	0.273409486673032	0.509253239425779	34.34	23.82	45.22	0.00784751405309803	0.0112321573341044	0.0146168006151108	0.00763892955003366	0.0109336100565815	0.0142282905631294	0.00778807541506243	0.0111292264135244	0.0144712223036777	0.0103846649742669	36.5551928268072	0.011858866609665	1.7601221477996	0.195930478169464	0.225119665281997	0.179606727668826	0.165376026295702	0.193819553206412	0.149469275547812	0.193320399421384	0.221620448307794	0.175787147726178	0.00232153663123934	0.0022685947938603	0.00312140423493824
111	0.352632526101092	0.19	0.0104508399670763	0.00708661149809627	0.0138150684360563	0.232996354309161	0.415622601303967	0.297886738983456	0.533358463624477	29.25	22.46	40.43	0.0100151731971181	0.0139735402485545	0.017931907299991	0.00977310159499284	0.0136357929915922	0.0174984843881916	0.0099825524425733	0.0139211972287812	0.017866783196033	0.0104508399670763	33.6529610412054	0.0462228358681758	1.75423534889906	0.195930478169464	0.225119665281997	0.179606727668826	0.165376026295702	0.193819553206412	0.149469275547812	0.193320399421384	0.221620448307794	0.175787147726178	0.00232153663123934	0.0022685947938603	0.00312140423493824
111	0.352632526101092	0.19	0.0104774424940287	0.00713122652054376	0.0138236584675137	0.268076534938729	0.527508748363894	0.391421145973475	0.663596350754314	33.26	25.08	41.77	0.0115959019470652	0.0156275147246678	0.0196591275022704	0.0112929205972775	0.0152191941363495	0.0191454676754215	0.0116041826857283	0.0156115489342376	0.0196504542572359	0.0104774424940287	36.4821726419105	-0.00683168260720658	1.75111181488722	0.195930478169464	0.225119665281997	0.179606727668826	0.165376026295702	0.193819553206412	0.149469275547812	0.193320399421384	0.221620448307794	0.175787147726178	0.00232153663123934	0.0022685947938603	0.00312140423493824
111	0.352632526101092	0.19	0.0106010965718249	0.00719062001622975	0.01401157312742	0.206233369310565	0.385055181584918	0.267111308896242	0.502999054273593	32.15	23.07	45.06	0.00818196831926348	0.0117947432099172	0.0154075181005709	0.00797221714627834	0.0114923757199925	0.0150125342937067	0.00809172773435338	0.0116817227260297	0.0152445150443488	0.0106010965718249	34.6906911755678	0.0471264268513705	1.77551012842976	0.195930478169464	0.225119665281997	0.179606727668826	0.165376026295702	0.193819553206412	0.149469275547812	0.193320399421384	0.221620448307794	0.175787147726178	0.00232153663123934	0.0022685947938603	0.00312140423493824
111	0.352632526101092	0.19	0.0106319386065712	0.00724533168602981	0.0140185455271126	0.219408780814447	0.467980857270703	0.330165257684232	0.605796456857173	31.01	24.79	41.76	0.0104794900885783	0.0148537759236408	0.0192280617587033	0.0102165321930079	0.0144810557220719	0.0187455792511358	0.0104833254459153	0.0148750428210917	0.0192485788822696	0.0106319386065712	35.4019967111015	-0.0307288124721914	1.7074922356428	0.195930478169464	0.225119665281997	0.179606727668826	0.165376026295702	0.193819553206412	0.149469275547812	0.193320399421384	0.221620448307794	0.175787147726178	0.00232153663123934	0.0022685947938603	0.00312140423493824
111	0.352632526101092	0.19	0.0106476928938413	0.00720928610232185	0.0140860996853608	0.237808960694227	0.439636196662513	0.316751807358809	0.562520585966216	33.16	25.02	43.87	0.00940990969418228	0.0130604997754655	0.0167110898567486	0.00916442401094136	0.0127197775140361	0.0162751310171308	0.00939876907406663	0.0130070177448432	0.0166605583963451	0.0106476928938413	36.194614714027	0.0275128394503034	1.77152597584173	0.195930478169464	0.225119665281997	0.179606727668826	0.165376026295702	0.193819553206412	0.149469275547812	0.193320399421384	0.221620448307794	0.175787147726178	0.00232153663123934	0.0022685947938603	0.00312140423493824
111	0.352632526101092	0.19	0.010730172117279	0.00722302898441335	0.0142373152501447	0.235620926751129	0.402903238828441	0.289602254077845	0.516204223579037	30.27	22.63	41.62	0.00941171837287206	0.0130938615358705	0.016776004698869	0.00917905343509255	0.0127701711789302	0.0163612889227678	0.00936741145449439	0.0130308702312322	0.0166887432043763	0.010730172117279	33.4466440016276	-0.0281614466746967	1.67505239659174	0.195930478169464	0.225119665281997	0.179606727668826	0.165376026295702	0.193819553206412	0.149469275547812	0.193320399421384	0.221620448307794	0.175787147726178	0.00232153663123934	0.0022685947938603	0.00312140423493824
111	0.352632526101092	0.19	0.0107985253411129	0.00731962836193452	0.0142774223202912	0.229938981683391	0.440156106815102	0.314394388950627	0.565917824679578	33.04	24.53	42.96	0.00937475640601733	0.0131247771176366	0.0168747978292559	0.00913069679186528	0.0127830905819623	0.0164354843720594	0.0093525297358028	0.0131054772140034	0.0168381195046096	0.0107985253411129	36.3095179476553	-0.00952622348270073	1.73363954933641	0.195930478169464	0.225119665281997	0.179606727668826	0.165376026295702	0.193819553206412	0.149469275547812	0.193320399421384	0.221620448307794	0.175787147726178	0.00232153663123934	0.0022685947938603	0.00312140423493824
111	0.352632526101092	0.19	0.010803227901162	0.00726837538204657	0.0143380804202775	0.192941309045667	0.415317998966392	0.282698872380336	0.547937125552448	30.48	22.59	42.52	0.00912615222504097	0.0134073944068209	0.0176886365886009	0.00889957790550921	0.0130745299980853	0.0172494820906614	0.00907688390725176	0.0133395023758508	0.0175903379325211	0.010803227901162	34.6707325682443	-0.0194557125114341	1.70300360196887	0.195930478169464	0.225119665281997	0.179606727668826	0.165376026295702	0.193819553206412	0.149469275547812	0.193320399421384	0.221620448307794	0.175787147726178	0.00232153663123934	0.0022685947938603	0.00312140423493824
111	0.352632526101092	0.19	0.0108281299546301	0.0073156288923138	0.0143406310169463	0.214938249340191	0.398980973535306	0.279930068082273	0.518031878988339	30.41	22.87	42.26	0.00905656004821525	0.0129082065734214	0.0167598530986275	0.00883202737629223	0.0125881828451808	0.0163443383140693	0.00898788127055105	0.0128562614796951	0.0166668839788383	0.0108281299546301	34.1678410061805	-0.00540877789486078	1.70956721019593	0.195930478169464	0.225119665281997	0.179606727668826	0.165376026295702	0.193819553206412	0.149469275547812	0.193320399421384	0.221620448307794	0.175787147726178	0.00232153663123934	0.0022685947938603	0.00312140423493824
111	0.352632526101092	0.19	0.0109602129565808	0.00748287070717615	0.0144375552059855	0.257323112483942	0.464190585774364	0.341066690660543	0.587314480888185	31.39	23.38	43.81	0.0106966163871925	0.014558057888791	0.0184194993903894	0.0104262296771991	0.0141900625121263	0.0179538953470534	0.0106285141706434	0.0144786229630768	0.0183048518388004	0.0109602129565808	35.3416348682958	-0.00699971056599099	1.72429230611817	0.195930478169464	0.225119665281997	0.179606727668826	0.165376026295702	0.193819553206412	0.149469275547812	0.193320399421384	0.221620448307794	0.175787147726178	0.00232153663123934	0.0022685947938603	0.00312140423493824
111	0.352632526101092	0.19	0.0109652601119497	0.00738873806943808	0.0145417821544614	0.191183507894615	0.412839187516334	0.2802628057195	0.545415569313167	32.77	24.46	43.72	0.00842538700145671	0.0124109580479735	0.0163965290944903	0.00820704914831417	0.0120893369835443	0.0159716248187744	0.00841817185303549	0.0123797502892434	0.0163429067351504	0.0109652601119497	35.5542506354088	0.000653586199671307	1.74384626075303	0.195930478169464	0.225119665281997	0.179606727668826	0.165376026295702	0.193819553206412	0.149469275547812	0.193320399421384	0.221620448307794	0.175787147726178	0.00232153663123934	0.0022685947938603	0.00312140423493824
111	0.352632526101092	0.19	0.0109696396063838	0.00745325917604179	0.0144860200367259	0.212884591969575	0.431438460152039	0.301914113286786	0.560962807017292	33.88	24.11	44.38	0.00878190560771878	0.012549435968221	0.0163169663287233	0.00855013897383468	0.0122182389978343	0.0158863390218339	0.00871589700393064	0.0124670036505904	0.0162296750027968	0.0109696396063838	35.9913002961309	0.0520666300753686	1.79867454094583	0.195930478169464	0.225119665281997	0.179606727668826	0.165376026295702	0.193819553206412	0.149469275547812	0.193320399421384	0.221620448307794	0.175787147726178	0.00232153663123934	0.0022685947938603	0.00312140423493824
111	0.352632526101092	0.19	0.0109903614870908	0.00746201911869414	0.0145187038554876	0.219930473571958	0.448673914394972	0.316744925584574	0.58060290320537	31.85	23.95	40.54	0.00979053190656266	0.0138684345658236	0.0179463372250846	0.00954087934735243	0.0135147979897274	0.0174887166321024	0.00978416129599965	0.0138576945001762	0.0179213846032682	0.0109903614870908	34.8956051132026	-0.0343943669680203	1.69682300089078	0.195930478169464	0.225119665281997	0.179606727668826	0.165376026295702	0.193819553206412	0.149469275547812	0.193320399421384	0.221620448307794	0.175787147726178	0.00232153663123934	0.0022685947938603	0.00312140423493824
111	0.352632526101092	0.19	0.0110111709835049	0.00742016275014872	0.014602179216861	0.187843065989695	0.415232172346912	0.280429391559707	0.550034953134117	31.95	24.1	45.13	0.00864314778110696	0.0127979203930923	0.0169526930050776	0.00842237730516438	0.0124710252562957	0.016519673207427	0.00859909031238517	0.0127079331785281	0.0168513520748971	0.0110111709835049	36.413062636982	-0.0117908764110016	1.73479356315116	0.195930478169464	0.225119665281997	0.179606727668826	0.165376026295702	0.193819553206412	0.149469275547812	0.193320399421384	0.221620448307794	0.175787147726178	0.00232153663123934	0.0022685947938603	0.00312140423493824
111	0.352632526101092	0.19	0.0110196472061177	0.00741627886006459	0.0146230155521707	0.219248647682889	0.460448861606785	0.324787935966086	0.596109787247484	33.88	25.62	44.66	0.00944898777418482	0.0133957428283732	0.0173424978825616	0.0091996407023138	0.0130422457840742	0.0168848508658345	0.00941633711223846	0.0133441396622232	0.0172793514781516	0.0110196472061177	36.8463986654163	0.0329146355226649	1.79680639127018	0.195930478169464	0.225119665281997	0.179606727668826	0.165376026295702	0.193819553206412	0.149469275547812	0.193320399421384	0.221620448307794	0.175787147726178	0.00232153663123934	0.0022685947938603	0.00312140423493824
111	0.352632526101092	0.19	0.0110447396753425	0.00745681980245069	0.0146326595482342	0.204827333657336	0.405365649947916	0.2806648694521	0.530066430443732	32.74	23.81	41.74	0.00844446786071416	0.0121963864216604	0.0159483049826067	0.00822573854172926	0.0118804745915619	0.0155352106413945	0.00841578583308507	0.0121381314305255	0.0159121704215316	0.0110447396753425	34.685888353106	-0.0252879964626509	1.70030503853928	0.195930478169464	0.225119665281997	0.179606727668826	0.165376026295702	0.193819553206412	0.149469275547812	0.193320399421384	0.221620448307794	0.175787147726178	0.00232153663123934	0.0022685947938603	0.00312140423493824
111	0.352632526101092	0.19	0.0111001733254877	0.00751452020560636	0.014685826445369	0.227416159182734	0.428807410291363	0.305408906668075	0.552205913914651	30.5	22.39	43.01	0.00985133878855899	0.0138317088388516	0.0178120788891443	0.00960663470022191	0.0134881336381403	0.0173696325760586	0.0097738116609706	0.0137167541025766	0.0176778766533735	0.0111001733254877	33.9458008961265	0.00823903997609842	1.71893523128226	0.195930478169464	0.225119665281997	0.179606727668826	0.165376026295702	0.193819553206412	0.149469275547812	0.193320399421384	0.221620448307794	0.175787147726178	0.00232153663123934	0.0022685947938603	0.00312140423493824
111	0.352632526101092	0.19	0.0111260745076017	0.0075219514116705	0.0147301976035329	0.202798622609924	0.427603321955775	0.295236832250824	0.559969811660726	32.63	25.26	43.69	0.00891137123035983	0.0129066956593196	0.0169020200882794	0.00868096881005834	0.0125729946113966	0.0164650204127349	0.00889787590107951	0.0128862851950474	0.0168554532523773	0.0111260745076017	35.9797836619142	-0.0585947097442961	1.68522762663511	0.195930478169464	0.225119665281997	0.179606727668826	0.165376026295702	0.193819553206412	0.149469275547812	0.193320399421384	0.221620448307794	0.175787147726178	0.00232153663123934	0.0022685947938603	0.00312140423493824
111	0.352632526101092	0.19	0.011171999102959	0.00760182800545433	0.0147421702004636	0.219433588775235	0.42420472456625	0.29928979734654	0.54911965178596	31.36	23.8	42.38	0.009394401422113	0.013315353557201	0.0172363056922891	0.00915705487018259	0.0129789454016908	0.016800835933199	0.00933819355608775	0.0132696054703169	0.0171916145489069	0.011171999102959	34.5669599459942	-0.0545792996665167	1.66731758634509	0.195930478169464	0.225119665281997	0.179606727668826	0.165376026295702	0.193819553206412	0.149469275547812	0.193320399421384	0.221620448307794	0.175787147726178	0.00232153663123934	0.0022685947938603	0.00312140423493824
111	0.352632526101092	0.19	0.011184072334416	0.00755907061957171	0.0148090740492603	0.224315155824468	0.45110242070062	0.320131776599303	0.582073064801936	31.53	23.7	41.62	0.00999539564144034	0.0140846598160664	0.0181739239906925	0.00974205121241241	0.0137276684345187	0.017713285656625	0.00997255644035718	0.014060460129656	0.0181152313416021	0.011184072334416	35.1075614837953	-0.0455886718642661	1.68375103953578	0.195930478169464	0.225119665281997	0.179606727668826	0.165376026295702	0.193819553206412	0.149469275547812	0.193320399421384	0.221620448307794	0.175787147726178	0.00232153663123934	0.0022685947938603	0.00312140423493824
111	0.352632526101092	0.19	0.0112418450598071	0.00758073356029525	0.014902956559319	0.217830802823069	0.445941009908841	0.314007965831372	0.577874053986311	33.87	24.76	44.13	0.00913616021067206	0.0129747934905065	0.0168134267703409	0.0088950795404793	0.0126324207826976	0.0163697620249158	0.00909436775070344	0.0129293172313921	0.0167630850244175	0.0112418450598071	35.8367299626169	0.0125971311444517	1.75498770762005	0.195930478169464	0.225119665281997	0.179606727668826	0.165376026295702	0.193819553206412	0.149469275547812	0.193320399421384	0.221620448307794	0.175787147726178	0.00232153663123934	0.0022685947938603	0.00312140423493824
111	0.352632526101092	0.19	0.0112423591093519	0.00765308574829235	0.0148316324704114	0.24708350278644	0.478877657896389	0.348362314977199	0.609393000815578	32.09	24.02	42.26	0.0106884856165321	0.0146929697571885	0.0186974538978448	0.0104147437305445	0.014316669372233	0.0182185950139215	0.010644432185844	0.0146769667127729	0.0186496657336955	0.0112423591093519	36.0236915446688	-0.0158387945420537	1.7238447723657	0.195930478169464	0.225119665281997	0.179606727668826	0.165376026295702	0.193819553206412	0.149469275547812	0.193320399421384	0.221620448307794	0.175787147726178	0.00232153663123934	0.0022685947938603	0.00312140423493824
111	0.352632526101092	0.19	0.0113092736445475	0.00765550571998277	0.0149630415691121	0.200278684222702	0.406494007805053	0.279672888855716	0.533315126754391	31.29	23.37	41.42	0.00879941572538558	0.0127896192555158	0.016779822785646	0.00857742144715922	0.012466958935328	0.0163564964234969	0.00877789112148051	0.0127659499085144	0.0167197969670279	0.0113092736445475	34.2296788048777	0.042938900609005	1.75815122510666	0.195930478169464	0.225119665281997	0.179606727668826	0.165376026295702	0.193819553206412	0.149469275547812	0.193320399421384	0.221620448307794	0.175787147726178	0.00232153663123934	0.0022685947938603	0.00312140423493824
111	0.352632526101092	0.19	0.0113107958693025	0.00761823668003024	0.0150033550585747	0.215737082700638	0.434301807534048	0.305017582103706	0.56358603296439	31.06	23.76	41.42	0.00966560776531671	0.0137624555753148	0.0178593033853128	0.00942282864828412	0.0134167725211395	0.0174107163939948	0.00964336400461069	0.0137542921098181	0.0178145292804806	0.0113107958693025	33.685316521904	-0.0432211433664342	1.67139259325259	0.195930478169464	0.225119665281997	0.179606727668826	0.165376026295702	0.193819553206412	0.149469275547812	0.193320399421384	0.221620448307794	0.175787147726178	0.00232153663123934	0.0022685947938603	0.00312140423493824
111	0.352632526101092	0.19	0.0114086611925417	0.00776656845548975	0.0150507539295936	0.221029272663026	0.426796232583579	0.301700725957563	0.551891739209595	31.56	23.9	46.8	0.00941248375019872	0.0133152235251964	0.0172179633001941	0.00917380011189684	0.0129775734340895	0.0167813467562822	0.00934113518897902	0.0132040859695282	0.0170303232383173	0.0114086611925417	35.6072666900635	0.000199292850184801	1.73419844458939	0.195930478169464	0.225119665281997	0.179606727668826	0.165376026295702	0.193819553206412	0.149469275547812	0.193320399421384	0.221620448307794	0.175787147726178	0.00232153663123934	0.0022685947938603	0.00312140423493824
111	0.352632526101092	0.19	0.0114225000863724	0.00769126779649097	0.0151537323762539	0.253251451926176	0.496908292896765	0.363687219745643	0.630129366047887	30.81	23.51	39.37	0.011617705452486	0.0158733490492455	0.020128992646005	0.0113273487031446	0.0154766326709598	0.019625916638775	0.0116124227574807	0.0158710720050439	0.020144814254137	0.0114225000863724	33.8023640370508	0.0336461426760162	1.74478819165598	0.195930478169464	0.225119665281997	0.179606727668826	0.165376026295702	0.193819553206412	0.149469275547812	0.193320399421384	0.221620448307794	0.175787147726178	0.00232153663123934	0.0022685947938603	0.00312140423493824
111	0.352632526101092	0.19	0.0114274970101694	0.00779304357801661	0.0150619504423222	0.26393608636742	0.477700660068882	0.353148954269875	0.602252365867888	28.53	21.41	37.91	0.0121665375604917	0.0164575399505735	0.0207485423406553	0.0118774274663039	0.0160664639438171	0.0202555004213302	0.0121664858874425	0.0164370919571798	0.0207347950194736	0.0114274970101694	32.2041326438697	-0.00226911581944605	1.67849088147651	0.195930478169464	0.225119665281997	0.179606727668826	0.165376026295702	0.193819553206412	0.149469275547812	0.193320399421384	0.221620448307794	0.175787147726178	0.00232153663123934	0.0022685947938603	0.00312140423493824
111	0.352632526101092	0.19	0.0114325128280883	0.00776431253765296	0.0151007131185237	0.237508082232578	0.440878371563573	0.317544410071813	0.564212333055333	29.61	22.28	43.05	0.0105459582883302	0.0146419989433443	0.0187380395983584	0.0102889373415497	0.0142851512934402	0.0182813652453307	0.0104640318282989	0.0145216311221789	0.0186301823333484	0.0114325128280883	33.4993813787683	-0.00876751706754068	1.69719076861561	0.195930478169464	0.225119665281997	0.179606727668826	0.165376026295702	0.193819553206412	0.149469275547812	0.193320399421384	0.221620448307794	0.175787147726178	0.00232153663123934	0.0022685947938603	0.00312140423493824
111	0.352632526101092	0.19	0.0114954683058114	0.00781368387308264	0.0151772527385402	0.21767800452664	0.438040183229208	0.308386484674957	0.567693881783458	31.29	23.43	43.8	0.00970189916608898	0.013780829898769	0.017859760631449	0.00945712228800975	0.0134331424550825	0.0174091626221552	0.00963928399214358	0.0136933812918234	0.0177777534468142	0.0114954683058114	34.8821537324107	-0.0200309452526587	1.70545238426896	0.195930478169464	0.225119665281997	0.179606727668826	0.165376026295702	0.193819553206412	0.149469275547812	0.193320399421384	0.221620448307794	0.175787147726178	0.00232153663123934	0.0022685947938603	0.00312140423493824
111	0.352632526101092	0.19	0.011509526905186	0.00775624396764939	0.0152628098427225	0.21925085654713	0.440946678326953	0.311032471601225	0.57086088505268	32.14	23.68	41.87	0.00953021897526413	0.0135108671427047	0.0174915153101452	0.00928594767160974	0.0131645669014389	0.017043186131268	0.00949701153246881	0.0134557868044207	0.0174169758131829	0.011509526905186	34.3744489632343	-0.0133969540207972	1.70393416851368	0.195930478169464	0.225119665281997	0.179606727668826	0.165376026295702	0.193819553206412	0.149469275547812	0.193320399421384	0.221620448307794	0.175787147726178	0.00232153663123934	0.0022685947938603	0.00312140423493824
111	0.352632526101092	0.19	0.0115250481346734	0.00778571163487062	0.0152643846344761	0.218891793557886	0.460653316482639	0.324790527924625	0.596516105040653	32.18	23.68	41.51	0.00993796992946438	0.0140951118136515	0.0182522536978387	0.00968304064097403	0.0137335433191452	0.0177840459973163	0.00990800156927893	0.0140590439987137	0.0182237267923199	0.0115250481346734	34.6478383347591	0.0148053336948419	1.74498111267314	0.195930478169464	0.225119665281997	0.179606727668826	0.165376026295702	0.193819553206412	0.149469275547812	0.193320399421384	0.221620448307794	0.175787147726178	0.00232153663123934	0.0022685947938603	0.00312140423493824
111	0.352632526101092	0.19	0.0116080754502107	0.00785384822494496	0.0153623026754765	0.220511829415753	0.469135525030754	0.331423266575941	0.606847783485567	33.07	24.89	44.27	0.00987312985381613	0.0139755908072481	0.01807805176068	0.00961595866790742	0.0136115604222647	0.0176071621766221	0.00981555048771231	0.013925085650694	0.0180243712422564	0.0116080754502107	36.3786608069563	-0.0608525206721868	1.68962309543352	0.195930478169464	0.225119665281997	0.179606727668826	0.165376026295702	0.193819553206412	0.149469275547812	0.193320399421384	0.221620448307794	0.175787147726178	0.00232153663123934	0.0022685947938603	0.00312140423493824
111	0.352632526101092	0.19	0.0116687292111292	0.00788871357890401	0.0154487448433543	0.205808301449546	0.453692053419215	0.314543767326717	0.592840339511713	32.13	23.63	42.32	0.00964175137677588	0.0139070820505031	0.0181724127242302	0.00939468056266353	0.0135507117242134	0.0177067428857633	0.00961842579681747	0.0138576212852376	0.0181016571739907	0.0116687292111292	35.1041596166554	-0.0240276267647118	1.70737542711433	0.195930478169464	0.225119665281997	0.179606727668826	0.165376026295702	0.193819553206412	0.149469275547812	0.193320399421384	0.221620448307794	0.175787147726178	0.00232153663123934	0.0022685947938603	0.00312140423493824
111	0.352632526101092	0.19	0.0116755376000678	0.00796473438528767	0.0153863408148479	0.231736159606684	0.506577875853063	0.36256876337245	0.650586988333675	35.32	27.31	46.08	0.0101219088203361	0.0141422416594586	0.0181625744985811	0.00984898583871852	0.0137609160785858	0.0176728463184531	0.0100866356450768	0.0140986969989173	0.0181376616448509	0.0116755376000678	37.7306597628655	0.0253428638318004	1.80171592609786	0.195930478169464	0.225119665281997	0.179606727668826	0.165376026295702	0.193819553206412	0.149469275547812	0.193320399421384	0.221620448307794	0.175787147726178	0.00232153663123934	0.0022685947938603	0.00312140423493824
111	0.352632526101092	0.19	0.0117412715981985	0.00798447899650675	0.0154980641998902	0.207992805543208	0.447853203683014	0.311406969606246	0.584299437759782	30.67	22.8	43.53	0.00999178674465127	0.0143697930388896	0.018747799333128	0.00974275998389547	0.0140116525876714	0.0182805451914473	0.00991376864369394	0.0142868554987218	0.0185984921860395	0.0117412715981985	34.4838706286696	0.0288359657442325	1.75160705422756	0.195930478169464	0.225119665281997	0.179606727668826	0.165376026295702	0.193819553206412	0.149469275547812	0.193320399421384	0.221620448307794	0.175787147726178	0.00232153663123934	0.0022685947938603	0.00312140423493824
111	0.352632526101092	0.19	0.0119391424597049	0.00810633206674246	0.0157719528526674	0.215487774361654	0.463934471852711	0.325727279361201	0.60214166434422	35.33	25.45	44.98	0.00909232792050748	0.012950233581863	0.0168081392432185	0.00884715154361924	0.012601028034371	0.0163549045251227	0.00906021269288719	0.0129034596334579	0.0167164429524124	0.0119391424597049	36.6781977817855	0.00739314883509852	1.76618126395259	0.195930478169464	0.225119665281997	0.179606727668826	0.165376026295702	0.193819553206412	0.149469275547812	0.193320399421384	0.221620448307794	0.175787147726178	0.00232153663123934	0.0022685947938603	0.00312140423493824
111	0.352632526101092	0.19	0.0119632872140151	0.00806427892713934	0.0158622955008908	0.199549204931123	0.466929683008071	0.320920804890694	0.612938561125448	31.48	23.53	44.24	0.0100349921178985	0.0146005980827412	0.0191662040475838	0.00978087324138988	0.0142308631056183	0.0186808529698467	0.00999846533820624	0.0144939412644684	0.0190864385907444	0.0119632872140151	35.9672743771291	0.020013924364481	1.76133939204829	0.195930478169464	0.225119665281997	0.179606727668826	0.165376026295702	0.193819553206412	0.149469275547812	0.193320399421384	0.221620448307794	0.175787147726178	0.00232153663123934	0.0022685947938603	0.00312140423493824
111	0.352632526101092	0.19	0.0120613484674479	0.00811614633209387	0.0160065506028019	0.21017667817015	0.444710863250193	0.310113697557479	0.579308028942907	33.66	23.58	44.42	0.00907860861158522	0.013018953708165	0.0169592988047448	0.0088398450444491	0.0126765607313629	0.0165132764182768	0.00898610927042926	0.0129125884865152	0.0168383904672202	0.0120613484674479	35.2786585729858	0.0544685224810066	1.79321974545469	0.195930478169464	0.225119665281997	0.179606727668826	0.165376026295702	0.193819553206412	0.149469275547812	0.193320399421384	0.221620448307794	0.175787147726178	0.00232153663123934	0.0022685947938603	0.00312140423493824
111	0.352632526101092	0.19	0.0120867149186034	0.00821085915224786	0.015962570684959	0.210044432740214	0.468981523593146	0.326981982998347	0.610981064187946	31.57	23.9	42.87	0.0101972349233509	0.0146256216533329	0.0190540083833148	0.00993859067610723	0.0142546551186368	0.0185707195611664	0.010157791099624	0.0145691779269979	0.0189807251419095	0.0120867149186034	35.111467155988	-0.0356438592054897	1.69534101132427	0.195930478169464	0.225119665281997	0.179606727668826	0.165376026295702	0.193819553206412	0.149469275547812	0.193320399421384	0.221620448307794	0.175787147726178	0.00232153663123934	0.0022685947938603	0.00312140423493824
111	0.352632526101092	0.19	0.0121041197144068	0.00817027721345457	0.0160379622153591	0.217802936331467	0.469779926726786	0.330782697600525	0.608777155853048	31.29	24.01	39.5	0.0104070783522837	0.0147802062841875	0.0191533342160912	0.010144519045159	0.0144073176991519	0.0186701163531449	0.0104249695072136	0.0148188569174352	0.0191719686919519	0.0121041197144068	33.7124602213832	-0.0324493290132194	1.68475096383061	0.195930478169464	0.225119665281997	0.179606727668826	0.165376026295702	0.193819553206412	0.149469275547812	0.193320399421384	0.221620448307794	0.175787147726178	0.00232153663123934	0.0022685947938603	0.00312140423493824
111	0.352632526101092	0.19	0.0123061673820202	0.00832098019925762	0.0162913545647828	0.209990900849059	0.46568804032919	0.324662960391148	0.606713120267232	31.22	23.39	41.69	0.0102375719266438	0.0146845048246467	0.0191314377226496	0.00997964492867742	0.0143145410995385	0.0186494372703996	0.0102249704284467	0.0146635860143532	0.0190885479075069	0.0123061673820202	34.0521934422709	-0.0224153615981042	1.69846288938487	0.195930478169464	0.225119665281997	0.179606727668826	0.165376026295702	0.193819553206412	0.149469275547812	0.193320399421384	0.221620448307794	0.175787147726178	0.00232153663123934	0.0022685947938603	0.00312140423493824
111	0.352632526101092	0.19	0.0123076802736905	0.0083985794222182	0.0162167811251628	0.222193456230274	0.46129009130372	0.326539787972916	0.596040394634524	33.18	23.59	44.85	0.00969465245872509	0.0136952594524685	0.0176958664462119	0.00944165074341011	0.013337853743712	0.0172340567440139	0.00960897499125254	0.0135610215511124	0.0175527841314617	0.0123076802736905	35.4919966392803	0.027836603726616	1.76561589212199	0.195930478169464	0.225119665281997	0.179606727668826	0.165376026295702	0.193819553206412	0.149469275547812	0.193320399421384	0.221620448307794	0.175787147726178	0.00232153663123934	0.0022685947938603	0.00312140423493824
111	0.352632526101092	0.19	0.0123639694347245	0.00834406334442618	0.0163838755250228	0.205193133782063	0.43247408940252	0.299583279733253	0.565364899071787	29.87	22.78	37.66	0.0098646809841933	0.0142405107844602	0.0186163405847271	0.0096228947368895	0.0138914716550873	0.0181600485732852	0.00987540320468716	0.0142785079862474	0.0186578136588272	0.0123639694347245	31.9597471724323	0.0202274922890155	1.71475597751426	0.195930478169464	0.225119665281997	0.179606727668826	0.165376026295702	0.193819553206412	0.149469275547812	0.193320399421384	0.221620448307794	0.175787147726178	0.00232153663123934	0.0022685947938603	0.00312140423493824
111	0.352632526101092	0.19	0.0123758660821976	0.00836697348629823	0.016384758678097	0.215764319732816	0.478851320404056	0.336316938955645	0.621385701852466	31.21	24.36	41.02	0.0106054476934547	0.0151001393128067	0.0195948309321586	0.010338258428541	0.0147197126453333	0.0191011668621257	0.0106313741104473	0.015093952198484	0.0195827995905744	0.0123758660821976	34.6106329177188	0.0426843642036397	1.77009178404867	0.195930478169464	0.225119665281997	0.179606727668826	0.165376026295702	0.193819553206412	0.149469275547812	0.193320399421384	0.221620448307794	0.175787147726178	0.00232153663123934	0.0022685947938603	0.00312140423493824
111	0.352632526101092	0.19	0.0137331500296695	0.00934012734870698	0.018126172710632	0.213284251801951	0.505230713868687	0.35373346971611	0.656727958021263	32.46	23.98	44.76	0.0107330848491306	0.0153298587342935	0.0199266326194563	0.0104564149982682	0.0149346965055981	0.0194129780129281	0.0106622078980176	0.0152300504585687	0.0198159796218785	0.0137331500296695	35.2825704997245	0.000134409212651777	1.73971869565025	0.195930478169464	0.225119665281997	0.179606727668826	0.165376026295702	0.193819553206412	0.149469275547812	0.193320399421384	0.221620448307794	0.175787147726178	0.00232153663123934	0.0022685947938603	0.00312140423493824
111	0.352632526101092	0.2	0.00819583244441603	0.00562392518000725	0.0107677397088248	0.236216245387397	0.410627253740779	0.295344707695975	0.525909799785584	35.58	23.66	48.52	0.00818636030647296	0.0113817602387508	0.0145771601710286	0.00796482953925429	0.0110737588823976	0.0141826882255409	0.00806827712636253	0.0112213695501192	0.0143548628870122	0.00819583244441603	38.9337719802591	-0.0426819367309467	1.72580596219302	0.195930478169464	0.225119665281997	0.179606727668826	0.165376026295702	0.193819553206412	0.149469275547812	0.193320399421384	0.221620448307794	0.175787147726178	0.00232153663123934	0.0022685947938603	0.00312140423493824
111	0.352632526101092	0.2	0.00859982170633955	0.00589441650298154	0.0113052269096976	0.204196507296343	0.379716934066059	0.262679661376114	0.496754206756005	32.6	24.49	42.57	0.00793657945496545	0.0114727329928148	0.0150088865306641	0.0077314971145509	0.011176275942713	0.014621054770875	0.00792394025459218	0.0114402856364024	0.0149619608154268	0.00859982170633955	36.7821518265094	0.0108815441875308	1.75944115538959	0.195930478169464	0.225119665281997	0.179606727668826	0.165376026295702	0.193819553206412	0.149469275547812	0.193320399421384	0.221620448307794	0.175787147726178	0.00232153663123934	0.0022685947938603	0.00312140423493824
111	0.352632526101092	0.2	0.00888508022194855	0.00608544806758095	0.0116847123763162	0.232440151114486	0.401935151535254	0.287899144863619	0.515971158206888	33.5	25.61	44.83	0.00846796710427829	0.0118221040318336	0.0151762409593889	0.00824583432326672	0.0115119851079336	0.0147781358926005	0.00844478651725289	0.0118043586774668	0.0151264285686508	0.00888508022194855	37.427469014228	-0.0436841514042393	1.71465826703223	0.195930478169464	0.225119665281997	0.179606727668826	0.165376026295702	0.193819553206412	0.149469275547812	0.193320399421384	0.221620448307794	0.175787147726178	0.00232153663123934	0.0022685947938603	0.00312140423493824
111	0.352632526101092	0.2	0.00900964163737079	0.00623688843833773	0.0117823948364039	0.239018095071618	0.37863969323147	0.273156473950341	0.484122912512598	33.45	23.27	42.98	0.00804554777696743	0.0111524493565688	0.0142593509361701	0.00783465744917977	0.0108601207587354	0.0138855840682911	0.00801092846848104	0.0110769846936796	0.0141604606488727	0.00900964163737079	35.6045896410273	-0.01357508487468	1.72488108775776	0.195930478169464	0.225119665281997	0.179606727668826	0.165376026295702	0.193819553206412	0.149469275547812	0.193320399421384	0.221620448307794	0.175787147726178	0.00232153663123934	0.0022685947938603	0.00312140423493824
111	0.352632526101092	0.2	0.00922543447496777	0.00632811526353727	0.0121227536863983	0.239759134063282	0.416838901232677	0.300950031086049	0.532727771379305	31.03	22	43.33	0.00954440273155773	0.0132197306416199	0.016895058551682	0.00930478753464557	0.0128878451952583	0.016470902855871	0.00945390120957514	0.0130760094546825	0.0167372353829461	0.00922543447496777	35.653491199244	0.0139253044395599	1.7370573760942	0.195930478169464	0.225119665281997	0.179606727668826	0.165376026295702	0.193819553206412	0.149469275547812	0.193320399421384	0.221620448307794	0.175787147726178	0.00232153663123934	0.0022685947938603	0.00312140423493824
111	0.352632526101092	0.2	0.0093374886430815	0.00645981086129563	0.0122151664248674	0.243778071995623	0.397754300041507	0.288376884032631	0.507131716050384	33.9	25.24	44.55	0.00838369984258333	0.0115635227623428	0.0147433456821023	0.00816237923226568	0.011258258265374	0.0143541372984823	0.00835170622136313	0.0115322836787045	0.014682322158764	0.0093374886430815	37.25289564006	-0.0103819336346443	1.74658898301616	0.195930478169464	0.225119665281997	0.179606727668826	0.165376026295702	0.193819553206412	0.149469275547812	0.193320399421384	0.221620448307794	0.175787147726178	0.00232153663123934	0.0022685947938603	0.00312140423493824
111	0.352632526101092	0.2	0.0094107633753766	0.00651442076396158	0.0123071059867916	0.250855119221143	0.433038949637373	0.316201021740999	0.549876877533747	33.27	25.11	42.29	0.00936404709220161	0.0128241113669877	0.0162841756417739	0.0091193303632037	0.0124889705293634	0.0158586106955231	0.00936334220187954	0.012823916148332	0.0163071744389029	0.0094107633753766	37.13578419006	-0.0193234823700036	1.73648518605564	0.195930478169464	0.225119665281997	0.179606727668826	0.165376026295702	0.193819553206412	0.149469275547812	0.193320399421384	0.221620448307794	0.175787147726178	0.00232153663123934	0.0022685947938603	0.00312140423493824
111	0.352632526101092	0.2	0.00944463820958515	0.00653617947940333	0.012353096939767	0.26073114541074	0.447784512853655	0.330062066334571	0.565506959372739	33.33	23.01	44.37	0.00975814096525834	0.013238553727214	0.0167189664891697	0.00950288801192122	0.0128922603144816	0.016281632617042	0.00967466296557335	0.0131288333334539	0.0165456927879766	0.00944463820958515	36.0237729833547	-0.0459274323967254	1.68939879728028	0.195930478169464	0.225119665281997	0.179606727668826	0.165376026295702	0.193819553206412	0.149469275547812	0.193320399421384	0.221620448307794	0.175787147726178	0.00232153663123934	0.0022685947938603	0.00312140423493824
111	0.352632526101092	0.2	0.00955535635195767	0.00658636247832044	0.0125243502255949	0.231659709109109	0.37179173770214	0.266076705529012	0.477506769875268	30.23	21.7	45.56	0.00865854910962289	0.012098680390099	0.0155388116705752	0.00844468469745749	0.0117998454309337	0.0151550061644098	0.00851941586674124	0.0119432382712689	0.0153067337446698	0.00955535635195767	35.0059816945635	0.00383303850975433	1.71874189721855	0.195930478169464	0.225119665281997	0.179606727668826	0.165376026295702	0.193819553206412	0.149469275547812	0.193320399421384	0.221620448307794	0.175787147726178	0.00232153663123934	0.0022685947938603	0.00312140423493824
111	0.352632526101092	0.2	0.00971406791645768	0.00666019250348233	0.012767943329433	0.296314524154183	0.498751856854228	0.378751424430297	0.618752289278159	32.41	22.86	42.1	0.0115078783265325	0.0151539382127575	0.0187999980989824	0.0112114698123741	0.0147636181049287	0.0183157663974834	0.0114398093384624	0.0150881819036346	0.0186798990777965	0.00971406791645768	35.8434372849922	-0.00852677665778639	1.72264641067257	0.195930478169464	0.225119665281997	0.179606727668826	0.165376026295702	0.193819553206412	0.149469275547812	0.193320399421384	0.221620448307794	0.175787147726178	0.00232153663123934	0.0022685947938603	0.00312140423493824
111	0.352632526101092	0.2	0.00972645637380871	0.00671510411628423	0.0127378086313332	0.23148815117164	0.451929431274633	0.323366138428064	0.580492724121203	35.33	27.48	45.22	0.00902543930990577	0.0126137562645163	0.0162020732191268	0.00878205322933287	0.0122736052100238	0.0157651571907147	0.0090309558594448	0.0125819790975785	0.0161900572192456	0.00972645637380871	39.5942324819312	0.00151536127039884	1.78475197006951	0.195930478169464	0.225119665281997	0.179606727668826	0.165376026295702	0.193819553206412	0.149469275547812	0.193320399421384	0.221620448307794	0.175787147726178	0.00232153663123934	0.0022685947938603	0.00312140423493824
111	0.352632526101092	0.2	0.00974406592714013	0.00665358722252625	0.012834544631754	0.234128496659382	0.425011151251086	0.304995854429265	0.545026448072908	32.2	24.03	44.35	0.00932773681445822	0.0129981837605582	0.0166686307066581	0.00908839305977319	0.0126646586871968	0.0162409243146203	0.00926362566938262	0.0129126775006773	0.0165822263331399	0.00974406592714013	35.8193502533532	-0.00901347794425686	1.72781563898339	0.195930478169464	0.225119665281997	0.179606727668826	0.165376026295702	0.193819553206412	0.149469275547812	0.193320399421384	0.221620448307794	0.175787147726178	0.00232153663123934	0.0022685947938603	0.00312140423493824
111	0.352632526101092	0.2	0.00979961359194613	0.00672129690054052	0.0128779302833517	0.244546041098677	0.439111441847217	0.31861231566244	0.559610568031995	31.99	26.77	47.55	0.00980865416805355	0.0135182855859155	0.0172279170037774	0.00955794247982697	0.013172754777804	0.016787567075781	0.00979162795965692	0.0134828911556293	0.017190055573164	0.00979961359194613	38.064194122729	0.0102084331908854	1.77947830033555	0.195930478169464	0.225119665281997	0.179606727668826	0.165376026295702	0.193819553206412	0.149469275547812	0.193320399421384	0.221620448307794	0.175787147726178	0.00232153663123934	0.0022685947938603	0.00312140423493824
111	0.352632526101092	0.2	0.00982079485212468	0.00674393562042837	0.012897654083821	0.214839068575175	0.395706631501664	0.277598037276626	0.513815225726702	31.54	24.33	43.08	0.00866569671586631	0.0123526581480597	0.0160396195802531	0.00844602931955618	0.0120395296897414	0.0156330300599265	0.00863490838642987	0.0122960673273211	0.0159854520678171	0.00982079485212468	36.359122494079	0.0359048390446293	1.78204671532977	0.195930478169464	0.225119665281997	0.179606727668826	0.165376026295702	0.193819553206412	0.149469275547812	0.193320399421384	0.221620448307794	0.175787147726178	0.00232153663123934	0.0022685947938603	0.00312140423493824
111	0.352632526101092	0.2	0.00986865592429333	0.00681032716475719	0.0129269846838295	0.241345443252549	0.428084509034903	0.30958475263289	0.546584265436916	33.97	24.25	45.58	0.00898168735849496	0.0124196078471787	0.0158575283358624	0.00874431701942624	0.0120913792629364	0.0154384415064466	0.00888284544203765	0.0123056812625155	0.0157119875156424	0.00986865592429333	37.2680766376458	0.012365743106263	1.76503218326833	0.195930478169464	0.225119665281997	0.179606727668826	0.165376026295702	0.193819553206412	0.149469275547812	0.193320399421384	0.221620448307794	0.175787147726178	0.00232153663123934	0.0022685947938603	0.00312140423493824
111	0.352632526101092	0.2	0.00990031251130054	0.00683263517797163	0.0129679898446295	0.247558398644263	0.394970660513545	0.287460907303158	0.502480413723932	30.58	23.32	44.49	0.00924930325028081	0.0127085225199015	0.0161677417895221	0.0090191891798898	0.0123923462883976	0.0157655033969054	0.00918422710656959	0.0126016487550172	0.0160554397944921	0.00990031251130054	34.4202501497526	-0.00553653932155336	1.71179762237076	0.195930478169464	0.225119665281997	0.179606727668826	0.165376026295702	0.193819553206412	0.149469275547812	0.193320399421384	0.221620448307794	0.175787147726178	0.00232153663123934	0.0022685947938603	0.00312140423493824
111	0.352632526101092	0.2	0.0099851726518909	0.00686598719149645	0.0131043581122854	0.283829885140191	0.505863057318074	0.380405316575734	0.631320798060414	29.38	22.64	39.57	0.0127325328020409	0.0169317243739436	0.0211309159458463	0.0124238456539869	0.0165212321498205	0.0206186186456541	0.0127452185828614	0.0169132548753756	0.0211343099904721	0.0099851726518909	34.1529031484556	0.0147262071413481	1.72271899433261	0.195930478169464	0.225119665281997	0.179606727668826	0.165376026295702	0.193819553206412	0.149469275547812	0.193320399421384	0.221620448307794	0.175787147726178	0.00232153663123934	0.0022685947938603	0.00312140423493824
111	0.352632526101092	0.2	0.00998638713230096	0.00685669783571382	0.0131160764288881	0.269165468242441	0.463016513115172	0.343897304347723	0.582135721882621	33.51	23.19	43.53	0.0101137071600672	0.0136168948250533	0.0171200824900393	0.00984838395542692	0.0132596689221224	0.0166709538888179	0.0100437565278921	0.0135263879280455	0.0169798714175868	0.00998638713230096	36.5012750580635	-0.0221087606975991	1.71879558999834	0.195930478169464	0.225119665281997	0.179606727668826	0.165376026295702	0.193819553206412	0.149469275547812	0.193320399421384	0.221620448307794	0.175787147726178	0.00232153663123934	0.0022685947938603	0.00312140423493824
111	0.352632526101092	0.2	0.0100169291775635	0.00689075154323054	0.0131431068118965	0.251150575766933	0.44998196777851	0.328668020716467	0.571295914840553	32.18	24.97	44.59	0.0100570875262838	0.0137692374978639	0.017481387469444	0.0097991097253291	0.0134160380650024	0.0170329664046757	0.0100272820677747	0.0136998979945589	0.0174334372152993	0.0100169291775635	37.4651171086452	0.013626091705326	1.7687373424608	0.195930478169464	0.225119665281997	0.179606727668826	0.165376026295702	0.193819553206412	0.149469275547812	0.193320399421384	0.221620448307794	0.175787147726178	0.00232153663123934	0.0022685947938603	0.00312140423493824
111	0.352632526101092	0.2	0.0102000893858347	0.00700486527708344	0.0133953134945861	0.234164462614615	0.435693783614665	0.312674246193907	0.558713321035422	29.83	23.56	40.01	0.0103105043057051	0.0143671015013563	0.0184236986970075	0.0100580295583502	0.0140152922964691	0.017972555034588	0.0103005391149872	0.0143953180486957	0.0184321349625761	0.0102000893858347	33.6943404239992	0.00316627246320607	1.71545710344996	0.195930478169464	0.225119665281997	0.179606727668826	0.165376026295702	0.193819553206412	0.149469275547812	0.193320399421384	0.221620448307794	0.175787147726178	0.00232153663123934	0.0022685947938603	0.00312140423493824
111	0.352632526101092	0.2	0.0102074412489943	0.0070425566799523	0.0133723258180363	0.196945067108031	0.356317765340717	0.243980716406778	0.468654814274655	30.28	23.07	42.84	0.00792826169350618	0.0115787039700161	0.015229146246526	0.00773225600267283	0.011292450569418	0.0148526451361631	0.0078828795749738	0.0115242658996791	0.0151580813427997	0.0102074412489943	34.0710831865158	0.0187301161420678	1.73223898199802	0.195930478169464	0.225119665281997	0.179606727668826	0.165376026295702	0.193819553206412	0.149469275547812	0.193320399421384	0.221620448307794	0.175787147726178	0.00232153663123934	0.0022685947938603	0.00312140423493824
111	0.352632526101092	0.2	0.0102135956481672	0.00700995917077679	0.0134172321255575	0.236664181715877	0.405587252493709	0.291860847197166	0.519313657790252	31.49	24.6	43.57	0.00912502185670175	0.0126806749838032	0.0162363281109046	0.00889392674838151	0.0123595314287548	0.015825136109128	0.009112344342884	0.0126563472284414	0.0161972835005161	0.0102135956481672	35.4495741137546	-0.0576367625870978	1.67428232391305	0.195930478169464	0.225119665281997	0.179606727668826	0.165376026295702	0.193819553206412	0.149469275547812	0.193320399421384	0.221620448307794	0.175787147726178	0.00232153663123934	0.0022685947938603	0.00312140423493824
111	0.352632526101092	0.2	0.0103390840814077	0.00712885507486144	0.0135493130879539	0.221488323531051	0.402313251667015	0.28455077064477	0.520075732689261	30.23	22.83	42.46	0.00925966791813388	0.0130918187325937	0.0169239695470536	0.0090309551002239	0.0127684521950061	0.0165059492897883	0.00921789233478513	0.0130281482740317	0.0168283938485992	0.0103390840814077	34.9057284464875	0.0439305670383135	1.7641568787258	0.195930478169464	0.225119665281997	0.179606727668826	0.165376026295702	0.193819553206412	0.149469275547812	0.193320399421384	0.221620448307794	0.175787147726178	0.00232153663123934	0.0022685947938603	0.00312140423493824
111	0.352632526101092	0.2	0.0103759408726056	0.00711810551471781	0.0136337762304933	0.213966976640731	0.383327078571614	0.268616893111398	0.49803726403183	31.03	22.8	44.54	0.00851930139171354	0.012157384727856	0.0157954680639985	0.00830542665091782	0.0118521768959142	0.0153989271409105	0.00844689855558608	0.0120533314551143	0.0156316232241224	0.0103759408726056	35.3077906726338	-0.017396534420774	1.7170060065803	0.195930478169464	0.225119665281997	0.179606727668826	0.165376026295702	0.193819553206412	0.149469275547812	0.193320399421384	0.221620448307794	0.175787147726178	0.00232153663123934	0.0022685947938603	0.00312140423493824
111	0.352632526101092	0.2	0.0103796220390043	0.00713288081699327	0.0136263632610153	0.21686052065836	0.435315167049851	0.306157981915169	0.564472352184533	33.16	24.69	43.86	0.00909755034249668	0.0129354839038157	0.0167734174651347	0.00886024776192374	0.0125980717878314	0.0163358958137391	0.00904517938288778	0.0128670678127431	0.016718029068865	0.0103796220390043	37.4677759283651	0.0181944136491015	1.7750294816801	0.195930478169464	0.225119665281997	0.179606727668826	0.165376026295702	0.193819553206412	0.149469275547812	0.193320399421384	0.221620448307794	0.175787147726178	0.00232153663123934	0.0022685947938603	0.00312140423493824
111	0.352632526101092	0.2	0.0103925405020389	0.00714847340949807	0.0136366075945796	0.246767139922248	0.458268172256141	0.333263535530572	0.583272808981709	33.5	23.82	44.22	0.00980210550769588	0.0134788012979643	0.0171554970882327	0.00954497309741143	0.0131252204614012	0.016705467825391	0.00972898598721476	0.0133730085464573	0.0170278450634505	0.0103925405020389	36.2108653486072	-0.0651946869094007	1.68195911028908	0.195930478169464	0.225119665281997	0.179606727668826	0.165376026295702	0.193819553206412	0.149469275547812	0.193320399421384	0.221620448307794	0.175787147726178	0.00232153663123934	0.0022685947938603	0.00312140423493824
111	0.352632526101092	0.2	0.0104221171861984	0.00717428492908233	0.0136699494433144	0.232435823798212	0.453231128259643	0.32463999963217	0.581822256887116	33.55	23.65	45.22	0.00953489185175476	0.0133116984866342	0.0170885051215137	0.00928457402757178	0.0129622288279153	0.0166398836282589	0.00945547361095599	0.013192226926875	0.0170023828988709	0.0104221171861984	37.1831446712695	-0.0250363719044442	1.73017301524264	0.195930478169464	0.225119665281997	0.179606727668826	0.165376026295702	0.193819553206412	0.149469275547812	0.193320399421384	0.221620448307794	0.175787147726178	0.00232153663123934	0.0022685947938603	0.00312140423493824
111	0.352632526101092	0.2	0.0104368865839169	0.00713141430356124	0.0137423588642726	0.197335183562711	0.366240260646273	0.250917136962023	0.481563384330522	32.84	23.11	43.12	0.00752705629401177	0.0109865395899016	0.0144460228857915	0.00733176122449682	0.0107014856552519	0.0140712100860069	0.00747915066346176	0.0109186202088641	0.0143579798209712	0.0104368865839169	34.6837141821316	-0.00864960133082182	1.7181856944173	0.195930478169464	0.225119665281997	0.179606727668826	0.165376026295702	0.193819553206412	0.149469275547812	0.193320399421384	0.221620448307794	0.175787147726178	0.00232153663123934	0.0022685947938603	0.00312140423493824
111	0.352632526101092	0.2	0.0105697377202216	0.00730955307757026	0.0138299223628729	0.254957056929826	0.491645162369984	0.360426874785324	0.622863449954643	32.77	24.55	42.3	0.0108338275779397	0.0147780293071017	0.0187222310362636	0.010553054826036	0.0143950374303694	0.0182370200347028	0.0108240741765158	0.0147762273329493	0.0186693088181171	0.0105697377202216	36.5098004795117	-0.0211173514802611	1.73033204197881	0.195930478169464	0.225119665281997	0.179606727668826	0.165376026295702	0.193819553206412	0.149469275547812	0.193320399421384	0.221620448307794	0.175787147726178	0.00232153663123934	0.0022685947938603	0.00312140423493824
111	0.352632526101092	0.2	0.010577274506822	0.00722291636916073	0.0139316326444833	0.222460855434914	0.393910555561771	0.278931851328063	0.50888925979548	31.87	23.13	40.98	0.00861653427317261	0.0121683622232532	0.0157201901733337	0.00839673923275632	0.0118579653070606	0.015319191381365	0.00858527107066875	0.0121351294170251	0.0156888837150733	0.010577274506822	34.2032313047916	0.0411782662855846	1.75922543365837	0.195930478169464	0.225119665281997	0.179606727668826	0.165376026295702	0.193819553206412	0.149469275547812	0.193320399421384	0.221620448307794	0.175787147726178	0.00232153663123934	0.0022685947938603	0.00312140423493824
111	0.352632526101092	0.2	0.0106036338223815	0.00728636680500666	0.0139209008397564	0.233065983547993	0.436924839441756	0.313178673697	0.560671005186511	31.18	23.95	40.24	0.00988532389307157	0.013791308021787	0.0176972921505024	0.00963642436667099	0.0134440609237457	0.0172516974808204	0.00988486504687775	0.0138057262396562	0.0177422673439635	0.0106036338223815	34.8731250951714	0.0202607852164458	1.74260099498936	0.195930478169464	0.225119665281997	0.179606727668826	0.165376026295702	0.193819553206412	0.149469275547812	0.193320399421384	0.221620448307794	0.175787147726178	0.00232153663123934	0.0022685947938603	0.00312140423493824
111	0.352632526101092	0.2	0.010617024469392	0.00727761297245361	0.0139564359663304	0.245844199151577	0.480924117422601	0.349412968018005	0.612435266827198	33.88	27.12	46.69	0.0101653657889045	0.0139913798793378	0.0178173939697711	0.00989711392103623	0.0136221640670762	0.0173472142131161	0.0101543998858378	0.0139691835967824	0.0178057621257506	0.010617024469392	38.4834216269157	0.0265757833876445	1.80485707837842	0.195930478169464	0.225119665281997	0.179606727668826	0.165376026295702	0.193819553206412	0.149469275547812	0.193320399421384	0.221620448307794	0.175787147726178	0.00232153663123934	0.0022685947938603	0.00312140423493824
111	0.352632526101092	0.2	0.010617894877433	0.00726118562311813	0.013974604131748	0.21339350251906	0.440635200321625	0.308550407790159	0.572719992853092	32.98	24.49	45.24	0.00921757887446991	0.0131634559906162	0.0171093331067624	0.00897786090784388	0.0128211191419908	0.0166643773761377	0.00915163056473524	0.0131086571002263	0.0170185323905623	0.010617894877433	36.975017535311	0.0369017014129378	1.79470235391033	0.195930478169464	0.225119665281997	0.179606727668826	0.165376026295702	0.193819553206412	0.149469275547812	0.193320399421384	0.221620448307794	0.175787147726178	0.00232153663123934	0.0022685947938603	0.00312140423493824
111	0.352632526101092	0.2	0.0106252089054752	0.007346590588921	0.0139038272220293	0.252288748464616	0.446106313395621	0.326200055947889	0.566012570843352	32.65	21.62	45.41	0.00984191213788777	0.0134596517092508	0.0170773912806139	0.00958739092284207	0.0131115723056619	0.0166357536884817	0.00967500338846135	0.013246158740305	0.0168117603643504	0.0106252089054752	36.2915678963355	-0.0133935269136024	1.72274362013073	0.195930478169464	0.225119665281997	0.179606727668826	0.165376026295702	0.193819553206412	0.149469275547812	0.193320399421384	0.221620448307794	0.175787147726178	0.00232153663123934	0.0022685947938603	0.00312140423493824
111	0.352632526101092	0.2	0.0106327772125522	0.00730129909446965	0.0139642553306347	0.212063466681599	0.410986276256165	0.287298872980535	0.534673679531796	32.6	24.69	47.09	0.00868143374573872	0.0124189492660053	0.016156464786272	0.00845711922964512	0.0120980632606998	0.0157390072917544	0.00860966391186811	0.0123034729659748	0.0160112214264016	0.0106327772125522	36.8282688809814	0.00542799588156652	1.76277842947117	0.195930478169464	0.225119665281997	0.179606727668826	0.165376026295702	0.193819553206412	0.149469275547812	0.193320399421384	0.221620448307794	0.175787147726178	0.00232153663123934	0.0022685947938603	0.00312140423493824
111	0.352632526101092	0.2	0.0106417784276359	0.00733048807189042	0.0139530687833814	0.229650400337297	0.438757185827303	0.313292925377965	0.564221446276641	32.98	24.49	44.66	0.0093583398540349	0.0131060695143952	0.0168537991747555	0.00911494777838998	0.0127652063364802	0.0164154648945704	0.00930792081664177	0.0130475624761717	0.0167698960576071	0.0106417784276359	36.4385743790824	0.0463065418320907	1.79256759117427	0.195930478169464	0.225119665281997	0.179606727668826	0.165376026295702	0.193819553206412	0.149469275547812	0.193320399421384	0.221620448307794	0.175787147726178	0.00232153663123934	0.0022685947938603	0.00312140423493824
111	0.352632526101092	0.2	0.0106624686469016	0.00738317052364193	0.0139417667701612	0.262947320691176	0.494157863504049	0.364986554145906	0.623329172862192	32.74	25.65	44.6	0.0109826049091235	0.0148694260540677	0.018756247199012	0.010698149036299	0.0144842992465747	0.0182704494568503	0.0109529069120044	0.0148400746354763	0.0187033074085016	0.0106624686469016	36.8019811085656	0.0607761082710956	1.81154420071395	0.195930478169464	0.225119665281997	0.179606727668826	0.165376026295702	0.193819553206412	0.149469275547812	0.193320399421384	0.221620448307794	0.175787147726178	0.00232153663123934	0.0022685947938603	0.00312140423493824
111	0.352632526101092	0.2	0.0107183754829042	0.00742091034496575	0.0140158406208428	0.256166798459472	0.477765905273169	0.350656708291488	0.604875102254851	34.26	25.35	44.52	0.0100899589417591	0.013747457995218	0.0174049570486769	0.00982212644521634	0.0133825391667838	0.0169429518883513	0.0100664733767826	0.0136976330528515	0.0173120936155666	0.0107183754829042	37.0791439501152	-0.0444130311724628	1.71289098368108	0.195930478169464	0.225119665281997	0.179606727668826	0.165376026295702	0.193819553206412	0.149469275547812	0.193320399421384	0.221620448307794	0.175787147726178	0.00232153663123934	0.0022685947938603	0.00312140423493824
111	0.352632526101092	0.2	0.0107352539291649	0.0073913341289288	0.0140791737294009	0.237587567956286	0.459743591907528	0.331160378537428	0.588326805277629	34.28	26.18	44.33	0.00952270289970224	0.0132201855038118	0.0169176681079214	0.00926983987790082	0.0128691406281627	0.0164684413784246	0.00951738206310856	0.0132231657732632	0.0168866679339821	0.0107352539291649	37.7826241240526	0.00392000499046503	1.77096575494445	0.195930478169464	0.225119665281997	0.179606727668826	0.165376026295702	0.193819553206412	0.149469275547812	0.193320399421384	0.221620448307794	0.175787147726178	0.00232153663123934	0.0022685947938603	0.00312140423493824
111	0.352632526101092	0.2	0.0107429096716279	0.00740790143258269	0.014077917910673	0.221679864288047	0.427919793355746	0.302731463273865	0.553108123437627	32.22	23.84	42.08	0.00925389312044882	0.0130806490644029	0.0169074050083571	0.00901637542433929	0.0127449108416944	0.0164734462590495	0.00923431397337926	0.0130615310466965	0.0168870605181725	0.0107429096716279	35.8129862313699	-0.0385895179128788	1.70046287252014	0.195930478169464	0.225119665281997	0.179606727668826	0.165376026295702	0.193819553206412	0.149469275547812	0.193320399421384	0.221620448307794	0.175787147726178	0.00232153663123934	0.0022685947938603	0.00312140423493824
111	0.352632526101092	0.2	0.0107632176763567	0.00742494329116356	0.0141014920615499	0.200216210832924	0.374204801079628	0.257434742953964	0.490974859205292	33.6	23.26	44.26	0.00755094724605727	0.010975988243665	0.0144010292412727	0.00735256889076123	0.0106876272705879	0.0140226856504145	0.00748479431533212	0.010888417521705	0.0142934650603092	0.0107632176763567	34.9578444211649	-0.0415958935048629	1.69243362295631	0.195930478169464	0.225119665281997	0.179606727668826	0.165376026295702	0.193819553206412	0.149469275547812	0.193320399421384	0.221620448307794	0.175787147726178	0.00232153663123934	0.0022685947938603	0.00312140423493824
111	0.352632526101092	0.2	0.0107633713292801	0.00744882746956042	0.0140779151889997	0.239742630440479	0.448804192498913	0.324022735286836	0.573585649710989	30.51	24.21	40.8	0.0104499405524525	0.0144742223941581	0.0184985042358637	0.0101903387723239	0.0141146477266622	0.0180389566810004	0.0104440211266236	0.0144767637229137	0.018493171631025	0.0107633713292801	34.4602585518278	-0.0504629323198611	1.67484584018018	0.195930478169464	0.225119665281997	0.179606727668826	0.165376026295702	0.193819553206412	0.149469275547812	0.193320399421384	0.221620448307794	0.175787147726178	0.00232153663123934	0.0022685947938603	0.00312140423493824
111	0.352632526101092	0.2	0.0107662492234451	0.00741538936788524	0.014117109079005	0.23874800057815	0.438080831362734	0.315947539245471	0.560214123479997	30.62	22.83	41.8	0.0101535333779601	0.0140785028872473	0.0180034723965345	0.0099007283298986	0.0137279730306389	0.0175552177313792	0.0101033948779425	0.0139991248866308	0.0179192532473253	0.0107662492234451	34.4330253867299	-0.00103777993344998	1.71695774730547	0.195930478169464	0.225119665281997	0.179606727668826	0.165376026295702	0.193819553206412	0.149469275547812	0.193320399421384	0.221620448307794	0.175787147726178	0.00232153663123934	0.0022685947938603	0.00312140423493824
111	0.352632526101092	0.2	0.010777379448906	0.00744705866618432	0.0141077002316276	0.260193545551396	0.459119664270979	0.338248653420249	0.579990675121709	31.63	24.05	42.98	0.0105291410504837	0.014291662820469	0.0180541845904542	0.0102617816293971	0.0139287642060687	0.0175957467827403	0.0104902480620769	0.0142331651193332	0.0179963473431221	0.010777379448906	35.1234176644082	-0.0170975641067157	1.71331212308779	0.195930478169464	0.225119665281997	0.179606727668826	0.165376026295702	0.193819553206412	0.149469275547812	0.193320399421384	0.221620448307794	0.175787147726178	0.00232153663123934	0.0022685947938603	0.00312140423493824
111	0.352632526101092	0.2	0.010820671163234	0.00748017968663737	0.0141611626398307	0.224654672248176	0.43664614827405	0.309996218146881	0.563296078401219	30.73	23.64	41.83	0.00992576331443359	0.013980965141561	0.0180361669686885	0.00967805629514555	0.0136320566402924	0.0175860569854393	0.00990965651452437	0.0139640936655767	0.0180292441392131	0.010820671163234	35.2244445741635	-0.0378402456443898	1.69039668712492	0.195930478169464	0.225119665281997	0.179606727668826	0.165376026295702	0.193819553206412	0.149469275547812	0.193320399421384	0.221620448307794	0.175787147726178	0.00232153663123934	0.0022685947938603	0.00312140423493824
111	0.352632526101092	0.2	0.0108320502682889	0.0074224927305997	0.0142416078059781	0.225441437505157	0.425585782647286	0.302422053516058	0.548749511778514	31.15	22.63	40.65	0.00955618341460538	0.0134480132991025	0.0173398431835997	0.00931573203038808	0.0131096362219318	0.0169035404134755	0.00953626999176069	0.0134213276828166	0.017283314067819	0.0108320502682889	34.5128015638807	-0.014089858101254	1.70939876369577	0.195930478169464	0.225119665281997	0.179606727668826	0.165376026295702	0.193819553206412	0.149469275547812	0.193320399421384	0.221620448307794	0.175787147726178	0.00232153663123934	0.0022685947938603	0.00312140423493824
111	0.352632526101092	0.2	0.0108475997858701	0.00746521802931104	0.0142299815424291	0.212394606573718	0.402606085443069	0.281560656117365	0.523651514768772	30.77	22.07	43.54	0.00900436901932523	0.0128754273155417	0.0167464856117582	0.00877948517887897	0.0125538639127212	0.0163282426465635	0.00891989386311798	0.0127296156857744	0.0166058199265435	0.0108475997858701	34.8446364925289	-0.0398963017005183	1.68442563933803	0.195930478169464	0.225119665281997	0.179606727668826	0.165376026295702	0.193819553206412	0.149469275547812	0.193320399421384	0.221620448307794	0.175787147726178	0.00232153663123934	0.0022685947938603	0.00312140423493824
111	0.352632526101092	0.2	0.01085557166323	0.00741852126557484	0.0142926220608851	0.2191547208396	0.420147096340388	0.29632621032221	0.543967982358566	32.28	23.37	42.37	0.00904039807390998	0.0128179582777522	0.0165955184815944	0.00880809571654882	0.0124885876128617	0.0161690795091745	0.00900921621061285	0.0127627080836311	0.0165109048803348	0.01085557166323	34.819140908935	0.00815064932490003	1.73340633015315	0.195930478169464	0.225119665281997	0.179606727668826	0.165376026295702	0.193819553206412	0.149469275547812	0.193320399421384	0.221620448307794	0.175787147726178	0.00232153663123934	0.0022685947938603	0.00312140423493824
111	0.352632526101092	0.2	0.0110127714334472	0.00757456081713588	0.0144509820497585	0.209674995355234	0.433121314667782	0.301833457968998	0.564409171366566	33.53	24.85	45.75	0.00887116478790845	0.0127298364516239	0.0165885081153393	0.00863835962198591	0.0123957685182532	0.0161531774145206	0.00881176519471337	0.0126594744108655	0.0164897764931934	0.0110127714334472	36.9198226272781	0.00616258088615462	1.76583543068357	0.195930478169464	0.225119665281997	0.179606727668826	0.165376026295702	0.193819553206412	0.149469275547812	0.193320399421384	0.221620448307794	0.175787147726178	0.00232153663123934	0.0022685947938603	0.00312140423493824
111	0.352632526101092	0.2	0.0110183388823471	0.00754002062619579	0.0144966571384983	0.234383110423117	0.423372704193849	0.303904891543273	0.542840516844424	32.14	24.52	44.65	0.0093121813242994	0.0129728855932242	0.016633589862149	0.00907350393127553	0.0126403819181392	0.0162072599050028	0.00926363074809979	0.0129087684292233	0.0165606443454864	0.0110183388823471	35.0598176749207	0.0342833704515918	1.76644860678294	0.195930478169464	0.225119665281997	0.179606727668826	0.165376026295702	0.193819553206412	0.149469275547812	0.193320399421384	0.221620448307794	0.175787147726178	0.00232153663123934	0.0022685947938603	0.00312140423493824
111	0.352632526101092	0.2	0.0110932401100467	0.00760769709954331	0.01457878312055	0.227595433630139	0.455638121719316	0.324585365683644	0.586690877754988	32.19	22.79	43.94	0.00992936337349555	0.0139383871107041	0.0179474108479127	0.00967461997481532	0.0135807899545582	0.0174869599343011	0.0098325218175808	0.0138253382841996	0.0178043158144978	0.0110932401100467	35.0790913639509	0.0407535910379652	1.76756572642872	0.195930478169464	0.225119665281997	0.179606727668826	0.165376026295702	0.193819553206412	0.149469275547812	0.193320399421384	0.221620448307794	0.175787147726178	0.00232153663123934	0.0022685947938603	0.00312140423493824
111	0.352632526101092	0.2	0.0111384634854477	0.00771065329558972	0.0145662736753058	0.235960086745069	0.476022638533975	0.342285564113025	0.609759712954924	31.61	24.18	44.5	0.0106616581123815	0.014827358083168	0.0189930580539545	0.0103910383571392	0.0144510023631607	0.0185109663691823	0.0105998693486393	0.0147415008767105	0.0189054407634044	0.0111384634854477	35.8178548706665	0.0582626944753423	1.80076451177586	0.195930478169464	0.225119665281997	0.179606727668826	0.165376026295702	0.193819553206412	0.149469275547812	0.193320399421384	0.221620448307794	0.175787147726178	0.00232153663123934	0.0022685947938603	0.00312140423493824
111	0.352632526101092	0.2	0.0112184482091803	0.00771974292467769	0.0147171534936829	0.216895384976335	0.459173111344886	0.322951301540884	0.595394921148888	33.35	23.14	41.37	0.00954101170390498	0.0135654385306926	0.0175898653574801	0.00929133862282496	0.0132104526089403	0.0171295665950557	0.0094911228272963	0.0135172334820206	0.0175289086350878	0.0112184482091803	35.490982258772	-0.0231967706752242	1.7137742336007	0.195930478169464	0.225119665281997	0.179606727668826	0.165376026295702	0.193819553206412	0.149469275547812	0.193320399421384	0.221620448307794	0.175787147726178	0.00232153663123934	0.0022685947938603	0.00312140423493824
111	0.352632526101092	0.2	0.0112224873083343	0.00777174197451713	0.0146732326421515	0.216559246207583	0.421878806789884	0.296597035591985	0.547160577987784	32.46	23.1	44.47	0.00899854463932142	0.0127995051188065	0.0166004655982915	0.00876657332046979	0.0124695497535707	0.0161725261866716	0.00892419133284642	0.0126751519451937	0.0164548312772388	0.0112224873083343	35.8628017833893	-0.0248983508705522	1.71467000292661	0.195930478169464	0.225119665281997	0.179606727668826	0.165376026295702	0.193819553206412	0.149469275547812	0.193320399421384	0.221620448307794	0.175787147726178	0.00232153663123934	0.0022685947938603	0.00312140423493824
111	0.352632526101092	0.2	0.0112997755137509	0.0077290168317693	0.0148705341957325	0.233174482082704	0.465067689692382	0.333390849110924	0.59674453027384	30.88	23.25	41.04	0.0106256475574114	0.0148223785211532	0.0190191094848951	0.0103597059245721	0.0144513999501834	0.0185430939757948	0.0106083206404381	0.0148019272458937	0.0189569979987985	0.0112997755137509	34.8281569068382	0.00212373550304198	1.72743199904189	0.195930478169464	0.225119665281997	0.179606727668826	0.165376026295702	0.193819553206412	0.149469275547812	0.193320399421384	0.221620448307794	0.175787147726178	0.00232153663123934	0.0022685947938603	0.00312140423493824
111	0.352632526101092	0.2	0.0112998770496543	0.00779788679983276	0.0148018672994758	0.191900903535245	0.377953526166764	0.256860909506036	0.499046142827492	29.4	22.37	38.88	0.00859005471010472	0.0126396868791481	0.0166893190481915	0.00838167745582592	0.0123330737857854	0.0162844701157448	0.00858143261180518	0.0126134855863367	0.0166653119655962	0.0112998770496543	32.5264099315621	-0.0267241009646406	1.66736163331232	0.195930478169464	0.225119665281997	0.179606727668826	0.165376026295702	0.193819553206412	0.149469275547812	0.193320399421384	0.221620448307794	0.175787147726178	0.00232153663123934	0.0022685947938603	0.00312140423493824
111	0.352632526101092	0.2	0.0113125189182363	0.00780663290812828	0.0148184049283444	0.239241975758341	0.487459883118941	0.351744548345027	0.623175217892854	29.26	21.22	40.47	0.0118211740106684	0.0163821959108711	0.0209432178110737	0.011535372353627	0.0159861219902031	0.0204368716267791	0.011765564928961	0.016262433653821	0.0207908452841382	0.0113125189182363	33.7029039956587	-0.0408404935403406	1.66211205819672	0.195930478169464	0.225119665281997	0.179606727668826	0.165376026295702	0.193819553206412	0.149469275547812	0.193320399421384	0.221620448307794	0.175787147726178	0.00232153663123934	0.0022685947938603	0.00312140423493824
111	0.352632526101092	0.2	0.0113173351082781	0.00777190872514793	0.0148627614914083	0.204660469302909	0.453859061702694	0.314168914822358	0.59354920858303	32.78	25.41	44.74	0.00944172050660489	0.0136398294287319	0.017837938350859	0.00919700145110777	0.0132862999875029	0.0173755985238979	0.00942219893042132	0.0136180370521403	0.0177391046960033	0.0113173351082781	36.8609338968209	-0.000358740391762938	1.75504041849789	0.195930478169464	0.225119665281997	0.179606727668826	0.165376026295702	0.193819553206412	0.149469275547812	0.193320399421384	0.221620448307794	0.175787147726178	0.00232153663123934	0.0022685947938603	0.00312140423493824
111	0.352632526101092	0.2	0.0113248825319265	0.00784180592114005	0.014807959142713	0.251300388372404	0.484315478892335	0.35379729111675	0.61483366666792	28.77	22.22	38.73	0.0120889254897051	0.0165486109838762	0.0210082964780472	0.0117999832628199	0.0161530760363235	0.0205061688098271	0.0120732973009581	0.0165564487744379	0.0210317204042272	0.0113248825319265	32.885048368727	0.0212813825292271	1.71318684882828	0.195930478169464	0.225119665281997	0.179606727668826	0.165376026295702	0.193819553206412	0.149469275547812	0.193320399421384	0.221620448307794	0.175787147726178	0.00232153663123934	0.0022685947938603	0.00312140423493824
111	0.352632526101092	0.2	0.0113576504551976	0.00785091144708099	0.0148643894633142	0.233212739934538	0.437804595486519	0.313860145083696	0.561749045889342	31.06	21.85	42.56	0.00994503330445684	0.0138723611492521	0.0177996889940474	0.00969522345520684	0.0135239005316408	0.0173525776080747	0.00985692951162918	0.0137561563805085	0.0176259966030116	0.0113576504551976	34.0631612428444	-0.0331127491454477	1.68184950246222	0.195930478169464	0.225119665281997	0.179606727668826	0.165376026295702	0.193819553206412	0.149469275547812	0.193320399421384	0.221620448307794	0.175787147726178	0.00232153663123934	0.0022685947938603	0.00312140423493824
111	0.352632526101092	0.2	0.0114031377221752	0.00786729838811601	0.0149389770562343	0.207907173513354	0.434930640868331	0.302387038714282	0.567474243022381	31.52	22.92	42.1	0.00944325777498265	0.0135824675998723	0.0177216774247619	0.00920393698720663	0.0132382466833835	0.0172725563795605	0.00939428894075693	0.0135065727508068	0.0176251061298506	0.0114031377221752	34.2511979766138	0.0143270982618547	1.72839907095127	0.195930478169464	0.225119665281997	0.179606727668826	0.165376026295702	0.193819553206412	0.149469275547812	0.193320399421384	0.221620448307794	0.175787147726178	0.00232153663123934	0.0022685947938603	0.00312140423493824
111	0.352632526101092	0.2	0.0114032845378591	0.0078027542041586	0.0150038148715596	0.242904181940831	0.465330146927916	0.337066206177261	0.593594087678571	31.28	23.14	43.24	0.0106059411314808	0.0146418242308913	0.0186777073303017	0.0103383827869043	0.0142724518004551	0.0182065208140059	0.0105321083483989	0.0145447124029769	0.0185557375960094	0.0114032845378591	35.3802887584823	-0.0232905440720427	1.70319902975343	0.195930478169464	0.225119665281997	0.179606727668826	0.165376026295702	0.193819553206412	0.149469275547812	0.193320399421384	0.221620448307794	0.175787147726178	0.00232153663123934	0.0022685947938603	0.00312140423493824
111	0.352632526101092	0.2	0.0114081436688866	0.00788493412526457	0.0149313532125086	0.229263179554711	0.436453762194777	0.31151143212583	0.561396092263723	32.18	23.4	43.71	0.00953368697000882	0.0133574986871329	0.017181310404257	0.00928915881911064	0.0130148941454834	0.0167406294718562	0.009467655891729	0.0132633867558963	0.0170578487028793	0.0114081436688866	35.0141476722169	0.0128534958280669	1.74615782586833	0.195930478169464	0.225119665281997	0.179606727668826	0.165376026295702	0.193819553206412	0.149469275547812	0.193320399421384	0.221620448307794	0.175787147726178	0.00232153663123934	0.0022685947938603	0.00312140423493824
111	0.352632526101092	0.2	0.0114202269618895	0.00781372536049039	0.0150267285632886	0.231529271936384	0.43509368064211	0.311334065896961	0.558853295387258	31.62	22.72	42.26	0.00969422297532765	0.0135478112334053	0.017401399491483	0.00944810814996159	0.0132038623471163	0.016959616544271	0.00964487302003943	0.0134902476939115	0.0172811382481354	0.0114202269618895	34.4763963578362	-0.0528747366918794	1.67174735255493	0.195930478169464	0.225119665281997	0.179606727668826	0.165376026295702	0.193819553206412	0.149469275547812	0.193320399421384	0.221620448307794	0.175787147726178	0.00232153663123934	0.0022685947938603	0.00312140423493824
111	0.352632526101092	0.2	0.0114294487933691	0.00784898976020536	0.0150099078265328	0.223585441687066	0.449241693882459	0.318537178337116	0.579946209427803	31.82	23.5	41.99	0.00985536225179453	0.0138992869056426	0.0179432115594907	0.00960419948400069	0.0135450651854876	0.0174859308869744	0.00982381545952841	0.0138434196614172	0.0178691344347031	0.0114294487933691	35.1782371569609	-0.01127312772706	1.71775410798377	0.195930478169464	0.225119665281997	0.179606727668826	0.165376026295702	0.193819553206412	0.149469275547812	0.193320399421384	0.221620448307794	0.175787147726178	0.00232153663123934	0.0022685947938603	0.00312140423493824
111	0.352632526101092	0.2	0.0115083563956318	0.00794500265618309	0.0150717101350805	0.218133571278902	0.442100461874948	0.311419760002708	0.572781163747187	31.3	23.71	39.95	0.00979374688254579	0.0139034851873952	0.0180132234922446	0.00954659754979029	0.0135526248753767	0.017558652200963	0.00977364410955557	0.013854538265423	0.0180053285486861	0.0115083563956318	34.6412864236546	-0.0344337291403504	1.69107215073642	0.195930478169464	0.225119665281997	0.179606727668826	0.165376026295702	0.193819553206412	0.149469275547812	0.193320399421384	0.221620448307794	0.175787147726178	0.00232153663123934	0.0022685947938603	0.00312140423493824
111	0.352632526101092	0.2	0.0115674456733263	0.00799282087360385	0.0151420704730488	0.283208298083577	0.506468103269972	0.380667982457298	0.632268224082646	32.72	23.98	43.93	0.011461291131939	0.0152489272755406	0.0190365634191422	0.0111645375957534	0.0148541049959247	0.018543672396096	0.0113838133372375	0.0151563749301042	0.0189112349878804	0.0115674456733263	35.3313403468508	-0.0305805797181377	1.70504982705058	0.195930478169464	0.225119665281997	0.179606727668826	0.165376026295702	0.193819553206412	0.149469275547812	0.193320399421384	0.221620448307794	0.175787147726178	0.00232153663123934	0.0022685947938603	0.00312140423493824
111	0.352632526101092	0.2	0.011591201038079	0.00800237524636888	0.0151800268297892	0.236953648925639	0.453140148110753	0.326181653768233	0.580098642453273	33.38	23.9	42.89	0.00962798549022563	0.0133754511348116	0.0171229167793975	0.00937591423918168	0.0130252671109312	0.0166746199826807	0.00959348974839137	0.0133336477938106	0.0169856031604199	0.011591201038079	35.2624472487634	0.00735772552802399	1.74413724823528	0.195930478169464	0.225119665281997	0.179606727668826	0.165376026295702	0.193819553206412	0.149469275547812	0.193320399421384	0.221620448307794	0.175787147726178	0.00232153663123934	0.0022685947938603	0.00312140423493824
111	0.352632526101092	0.2	0.0116051298296648	0.00803153955646629	0.0151787201028632	0.261618005842155	0.477781881867285	0.352461453251273	0.603102310483297	30.82	22.59	42.35	0.0112532856055867	0.0152544793884005	0.0192556731712143	0.0109719455660765	0.0148731066956369	0.0187742678251974	0.0111749492551381	0.0151972942176423	0.0191355614865704	0.0116051298296648	34.600491620811	0.0406433280670964	1.76418889773218	0.195930478169464	0.225119665281997	0.179606727668826	0.165376026295702	0.193819553206412	0.149469275547812	0.193320399421384	0.221620448307794	0.175787147726178	0.00232153663123934	0.0022685947938603	0.00312140423493824
111	0.352632526101092	0.2	0.0117718826320994	0.00812313616749857	0.0154206290967003	0.218380878798234	0.447303914586902	0.315180909370256	0.579426919803548	32.56	22.36	43.11	0.00953429317110451	0.0135310437005062	0.0175277942299079	0.00928809517779931	0.0131816401583028	0.0170751851388063	0.00946342347274097	0.0134044497015917	0.0173684173446908	0.0117718826320994	35.0698412964723	0.0300684240124478	1.75913794471033	0.195930478169464	0.225119665281997	0.179606727668826	0.165376026295702	0.193819553206412	0.149469275547812	0.193320399421384	0.221620448307794	0.175787147726178	0.00232153663123934	0.0022685947938603	0.00312140423493824
111	0.352632526101092	0.2	0.0118312326549644	0.00815500864820217	0.0155074566617267	0.217650060441647	0.49438349444532	0.348040965747125	0.640726023143515	33.64	25.82	43.05	0.0101945708262927	0.0144811331006788	0.0187676953750649	0.00992653871461415	0.01410040018405	0.0182742616534858	0.0101979047503332	0.014497459243772	0.0187571172531535	0.0118312326549644	36.9950235949518	0.00163545465997467	1.76338531144153	0.195930478169464	0.225119665281997	0.179606727668826	0.165376026295702	0.193819553206412	0.149469275547812	0.193320399421384	0.221620448307794	0.175787147726178	0.00232153663123934	0.0022685947938603	0.00312140423493824
111	0.352632526101092	0.2	0.0119162359357504	0.00821189638196806	0.0156205754895328	0.243940615034403	0.461633235098437	0.3347458560585	0.588520614138375	34.98	24.7	44.81	0.00943594227001339	0.0130126915015406	0.0165894407330678	0.0091827661672303	0.0126635475128636	0.0161443288584968	0.00939209187734669	0.0129497295767494	0.0164914832549122	0.0119162359357504	36.4191814941952	0.0162518014126318	1.77059878738072	0.195930478169464	0.225119665281997	0.179606727668826	0.165376026295702	0.193819553206412	0.149469275547812	0.193320399421384	0.221620448307794	0.175787147726178	0.00232153663123934	0.0022685947938603	0.00312140423493824
111	0.352632526101092	0.2	0.0119621639383457	0.00826608732441596	0.0156582405522754	0.25015520518465	0.4821236284566	0.351799509843231	0.61244774706997	31.44	23.34	43.94	0.0110141584258217	0.0150943531075962	0.0191745477893708	0.0107354525698934	0.0147124006751096	0.0186893487803257	0.0109431239990037	0.0149809826115343	0.0190251543637734	0.0119621639383457	35.4935105832564	0.0395176598086954	1.77254437843125	0.195930478169464	0.225119665281997	0.179606727668826	0.165376026295702	0.193819553206412	0.149469275547812	0.193320399421384	0.221620448307794	0.175787147726178	0.00232153663123934	0.0022685947938603	0.00312140423493824
111	0.352632526101092	0.2	0.0119796753991063	0.00829401955516798	0.0156653312430446	0.254233211429451	0.466828335067029	0.341995725936171	0.591660944197888	32.15	24.29	41.64	0.0104762939186859	0.0143002689122664	0.0181242439058469	0.0102077336813167	0.0139336809143226	0.0176596281473285	0.0104753739421105	0.0142661690943726	0.0181053819118684	0.0119796753991063	34.526447477455	0.0103419109971562	1.73972880462755	0.195930478169464	0.225119665281997	0.179606727668826	0.165376026295702	0.193819553206412	0.149469275547812	0.193320399421384	0.221620448307794	0.175787147726178	0.00232153663123934	0.0022685947938603	0.00312140423493824
111	0.352632526101092	0.2	0.0120129263807273	0.00828945636238879	0.0157363963990658	0.19742780824839	0.424641372933917	0.290967768511873	0.558314977355961	31.69	25.47	42.22	0.00903942827458163	0.0131922351836004	0.0173450420926191	0.00880962322278819	0.0128568553124902	0.0169040874021923	0.00905223788210898	0.0132043290878614	0.0173806933940925	0.0120129263807273	34.9429098196938	-0.000319124404229085	1.73444308018536	0.195930478169464	0.225119665281997	0.179606727668826	0.165376026295702	0.193819553206412	0.149469275547812	0.193320399421384	0.221620448307794	0.175787147726178	0.00232153663123934	0.0022685947938603	0.00312140423493824
111	0.352632526101092	0.2	0.0120589408696635	0.00824035374564759	0.0158775279936795	0.228449397797025	0.454668774115177	0.324211653532105	0.585125894698249	32.13	23.54	40.96	0.00993683509104427	0.0139352444004064	0.0179336537097685	0.0096821837087143	0.0135781257386639	0.0174740677686135	0.00989318642383559	0.0139193439326847	0.0178878206466063	0.0120589408696635	33.4750765164763	-0.00213909388756046	1.70929910471903	0.195930478169464	0.225119665281997	0.179606727668826	0.165376026295702	0.193819553206412	0.149469275547812	0.193320399421384	0.221620448307794	0.175787147726178	0.00232153663123934	0.0022685947938603	0.00312140423493824
111	0.352632526101092	0.2	0.0120793795653747	0.00830728128727704	0.0158514778434723	0.219618031798795	0.459337778394556	0.324150058716972	0.594525498072139	31.05	23.02	42.12	0.010276385834141	0.0145621822734301	0.0188479787127192	0.0100183351239036	0.0141965107680083	0.018374686412113	0.0102212787179835	0.0145051065164211	0.0187356966977268	0.0120793795653747	34.0383952909661	0.0370455681499031	1.7559369680628	0.195930478169464	0.225119665281997	0.179606727668826	0.165376026295702	0.193819553206412	0.149469275547812	0.193320399421384	0.221620448307794	0.175787147726178	0.00232153663123934	0.0022685947938603	0.00312140423493824
111	0.352632526101092	0.2	0.0121386018265774	0.00840116015066592	0.0158760435024889	0.222002909063965	0.437560711518824	0.309671639736548	0.5654497833011	31.25	24.32	42.5	0.00975453139292739	0.0137829854243455	0.0178114394557637	0.00950861491444289	0.0134355096613359	0.017362404408229	0.00974048519829176	0.013754706136197	0.017797275210799	0.0121386018265774	34.4991787491885	0.0391721170557856	1.76274515554899	0.195930478169464	0.225119665281997	0.179606727668826	0.165376026295702	0.193819553206412	0.149469275547812	0.193320399421384	0.221620448307794	0.175787147726178	0.00232153663123934	0.0022685947938603	0.00312140423493824
111	0.352632526101092	0.2	0.0123665138484708	0.00852199709036057	0.0162110306065811	0.223087637726361	0.470825310947635	0.333644449084993	0.608006172810277	32.17	23.63	42.9	0.0102125295485462	0.0144115012656222	0.0186104729826981	0.00995061189773203	0.0140418938595183	0.0181331758213045	0.0101806343475317	0.014356795496974	0.0184973626785102	0.0123665138484708	34.6609031356655	-0.0430916873355625	1.68260863878161	0.195930478169464	0.225119665281997	0.179606727668826	0.165376026295702	0.193819553206412	0.149469275547812	0.193320399421384	0.221620448307794	0.175787147726178	0.00232153663123934	0.0022685947938603	0.00312140423493824
111	0.352632526101092	0.2	0.0124492229212101	0.00858423145032184	0.0163142143920984	0.216932368206875	0.492699593689164	0.346547472354992	0.638851715023336	31.46	24.98	42.83	0.0108439779352819	0.01541729185436	0.019990605773438	0.0105694902474306	0.015027042370334	0.0194845944932375	0.0108293012399916	0.0154371048671141	0.0199812500606125	0.0124492229212101	35.4913988456098	-0.0205014644769803	1.71876047414458	0.195930478169464	0.225119665281997	0.179606727668826	0.165376026295702	0.193819553206412	0.149469275547812	0.193320399421384	0.221620448307794	0.175787147726178	0.00232153663123934	0.0022685947938603	0.00312140423493824
111	0.352632526101092	0.2	0.0125006279053524	0.00859756130610775	0.016403694504597	0.2410440018664	0.484000607994506	0.349912117088942	0.61808909890007	30.36	22.42	40.37	0.011339595691409	0.0156849990069329	0.0200304023224568	0.0110587618263162	0.0152965478650257	0.0195343339037352	0.0113004070108199	0.0156113578293643	0.0199793619161912	0.0125006279053524	33.8159629139707	-0.0169498030180077	1.69620752272008	0.195930478169464	0.225119665281997	0.179606727668826	0.165376026295702	0.193819553206412	0.149469275547812	0.193320399421384	0.221620448307794	0.175787147726178	0.00232153663123934	0.0022685947938603	0.00312140423493824
111	0.352632526101092	0.2	0.0125129090670984	0.00866529565225806	0.0163605224819388	0.269610185799037	0.501327814061097	0.372497973894443	0.630157654227751	33.16	24.76	44	0.0110675313184795	0.0148952790935673	0.0187230268686551	0.0107788240218583	0.0145067212810096	0.0182346185401609	0.0110357158115131	0.0148458812689375	0.0186770332231722	0.0125129090670984	35.7613966740079	0.0109182492070331	1.75534842562403	0.195930478169464	0.225119665281997	0.179606727668826	0.165376026295702	0.193819553206412	0.149469275547812	0.193320399421384	0.221620448307794	0.175787147726178	0.00232153663123934	0.0022685947938603	0.00312140423493824
111	0.352632526101092	0.2	0.0126923445637503	0.00871242888104637	0.0166722602464542	0.209988216560544	0.440924465375561	0.307397499544035	0.574451431207087	32.1	24.14	44.67	0.00943013822344817	0.0135263906204803	0.0176226430175124	0.00918860181628623	0.01317993591166	0.0171712700070337	0.00937279450492554	0.0134529311382727	0.0175304052550127	0.0126923445637503	34.6640960020364	0.00728282550624676	1.73991964922383	0.195930478169464	0.225119665281997	0.179606727668826	0.165376026295702	0.193819553206412	0.149469275547812	0.193320399421384	0.221620448307794	0.175787147726178	0.00232153663123934	0.0022685947938603	0.00312140423493824
111	0.352632526101092	0.2	0.0128553784761912	0.00886530424417481	0.0168454527082076	0.218428919253663	0.450772328949928	0.317643570308391	0.583901087591466	31.9	23.83	41.79	0.00980430232510697	0.0139134193351589	0.0180225363452108	0.00955408689755548	0.0135583352045181	0.0175625835114807	0.00980248260923859	0.0138562556412452	0.0179892475534887	0.0128553784761912	34.1761988493985	-0.0156186257153437	1.70500415268704	0.195930478169464	0.225119665281997	0.179606727668826	0.165376026295702	0.193819553206412	0.149469275547812	0.193320399421384	0.221620448307794	0.175787147726178	0.00232153663123934	0.0022685947938603	0.00312140423493824
111	0.352632526101092	0.2	0.0128857005236721	0.00886223571478527	0.0169091653325589	0.234977369792355	0.505060673310223	0.362777632909552	0.647343713710895	32.42	24.8	44.79	0.0110212296427052	0.0153438061200402	0.0196663825973752	0.0107373363259935	0.0149485685511285	0.0191598007762636	0.0109762007718865	0.0152980183093662	0.0195605582558107	0.0128857005236721	35.9907146453027	0.0282981428438383	1.77526786528458	0.195930478169464	0.225119665281997	0.179606727668826	0.165376026295702	0.193819553206412	0.149469275547812	0.193320399421384	0.221620448307794	0.175787147726178	0.00232153663123934	0.0022685947938603	0.00312140423493824
111	0.352632526101092	0.2	0.0129321002126719	0.00887407294062145	0.0169901274847224	0.237302869969973	0.450024942998152	0.324060895253174	0.57598899074313	31.48	22.46	38.68	0.0101334148753285	0.0140723225740754	0.0180112302728224	0.00987680719826924	0.0137159702435937	0.0175551332889181	0.0101116139063379	0.0140738466981476	0.0179780689651582	0.0129321002126719	32.4162683707497	-0.000827894653614046	1.69710592202854	0.195930478169464	0.225119665281997	0.179606727668826	0.165376026295702	0.193819553206412	0.149469275547812	0.193320399421384	0.221620448307794	0.175787147726178	0.00232153663123934	0.0022685947938603	0.00312140423493824
111	0.352632526101092	0.2	0.0130085289991748	0.00895395264139877	0.0170631053569508	0.246068675518163	0.488377562689629	0.354909027918517	0.621846097460741	32.03	22.83	42.46	0.0109106841486589	0.0150138004745874	0.019116916800516	0.0106315726889326	0.014629725222348	0.0186278777557634	0.0108562912069833	0.0149101418251874	0.0189863147066544	0.0130085289991748	34.1770118169206	-0.0416316104269968	1.67632173857227	0.195930478169464	0.225119665281997	0.179606727668826	0.165376026295702	0.193819553206412	0.149469275547812	0.193320399421384	0.221620448307794	0.175787147726178	0.00232153663123934	0.0022685947938603	0.00312140423493824
111	0.352632526101092	0.2	0.0131759953674189	0.00901355518002446	0.0173384355548133	0.240522209193342	0.485728449652815	0.350969086477858	0.620487812827772	28.8	22.04	38.3	0.0119813108474983	0.0165816984087314	0.0211820859699645	0.011694756825939	0.0161851180659137	0.0206754793058885	0.0119779939943463	0.0166086206312293	0.0211737233835285	0.0131759953674189	31.9904301739255	-0.0094437140563911	1.67218126730489	0.195930478169464	0.225119665281997	0.179606727668826	0.165376026295702	0.193819553206412	0.149469275547812	0.193320399421384	0.221620448307794	0.175787147726178	0.00232153663123934	0.0022685947938603	0.00312140423493824
111	0.352632526101092	0.2	0.0133184947829643	0.0092201866981844	0.0174168028677443	0.239389430437288	0.473951838265287	0.342050753892574	0.605852922638	32.57	23.7	42.06	0.0103444764926992	0.0143334975696227	0.0183225186465463	0.010077318631744	0.0139633187062061	0.0178493187806682	0.0103118058541099	0.0142975156282894	0.0182481074584191	0.0133184947829643	34.3277929218935	-0.00329856464080809	1.72025942050959	0.195930478169464	0.225119665281997	0.179606727668826	0.165376026295702	0.193819553206412	0.149469275547812	0.193320399421384	0.221620448307794	0.175787147726178	0.00232153663123934	0.0022685947938603	0.00312140423493824
111	0.352632526101092	0.2	0.0134973163897455	0.00933878036976002	0.0176558524097309	0.202775125283734	0.426500067310137	0.294465499911564	0.558534634708709	32.54	22.1	40.77	0.00891261104873254	0.01290891195517	0.0169052128616074	0.00868253990513404	0.0125756798506948	0.0164688197962555	0.00885061518516516	0.0128382520938893	0.0168255212583228	0.0134973163897455	32.7830048093335	-0.0122932034399828	1.69174257906945	0.195930478169464	0.225119665281997	0.179606727668826	0.165376026295702	0.193819553206412	0.149469275547812	0.193320399421384	0.221620448307794	0.175787147726178	0.00232153663123934	0.0022685947938603	0.00312140423493824
111	0.352632526101092	0.2	0.0138839034166211	0.00952310843447326	0.0182446983987689	0.250471792733866	0.566253822005195	0.413317308089737	0.719190335920652	28.66	22.13	38.32	0.0141734687822988	0.0194179646290193	0.0246624604757399	0.0138355581211338	0.0189550195753381	0.0240744810295424	0.0141946773622636	0.0194235363303	0.0246664358050442	0.0138839034166211	32.3334495508507	-0.0222921806111779	1.67223946353452	0.195930478169464	0.225119665281997	0.179606727668826	0.165376026295702	0.193819553206412	0.149469275547812	0.193320399421384	0.221620448307794	0.175787147726178	0.00232153663123934	0.0022685947938603	0.00312140423493824
111	0.352632526101092	0.2	0.014017788409645	0.00958979918700948	0.0184457776322805	0.200612695763164	0.455662040195349	0.313649162384336	0.597674918006362	31.95	24.46	42.48	0.00966737207719971	0.0140445281298936	0.0184216841825875	0.00942044535166749	0.0136857988583743	0.0179511523650811	0.00964122069512037	0.01402310664148	0.0183734122789918	0.014017788409645	34.005575636483	0.0167292080801465	1.73585692802386	0.195930478169464	0.225119665281997	0.179606727668826	0.165376026295702	0.193819553206412	0.149469275547812	0.193320399421384	0.221620448307794	0.175787147726178	0.00232153663123934	0.0022685947938603	0.00312140423493824
111	0.352632526101092	0.21	0.00857480623307598	0.00595012085966673	0.0111994916064852	0.26348315124596	0.459677885996031	0.339685416437643	0.579670355554419	34.64	24.87	42.69	0.00966685300349354	0.0130816288773352	0.0164964047511768	0.00940875682658072	0.012732361292547	0.0160559657585132	0.00963680241095944	0.0130673389749392	0.0164646005153963	0.00857480623307598	37.2048420266193	0.00981745066761955	1.7638133939175	0.195930478169464	0.225119665281997	0.179606727668826	0.165376026295702	0.193819553206412	0.149469275547812	0.193320399421384	0.221620448307794	0.175787147726178	0.00232153663123934	0.0022685947938603	0.00312140423493824
111	0.352632526101092	0.21	0.00952195517604441	0.00665998073953734	0.0123839296125515	0.227792401380916	0.414008285344704	0.294995967621583	0.533020603067825	31.34	23.55	45.72	0.00926673162890253	0.0130052749648188	0.0167438183007351	0.0090327200227482	0.0126768543948841	0.01632098876702	0.00917954068522006	0.0129087859346476	0.0165838820755252	0.00952195517604441	37.5497150261981	0.0179168623431342	1.77257245284132	0.195930478169464	0.225119665281997	0.179606727668826	0.165376026295702	0.193819553206412	0.149469275547812	0.193320399421384	0.221620448307794	0.175787147726178	0.00232153663123934	0.0022685947938603	0.00312140423493824
111	0.352632526101092	0.21	0.00963215691154816	0.00669629851281207	0.0125680153102842	0.212324888589556	0.387069900449611	0.270671242934386	0.503468557964836	33.95	25.43	42.12	0.00785742307092407	0.0112364059546227	0.0146153888383213	0.00764983176192242	0.0109395426955695	0.0142292536292166	0.00785125472783172	0.0112230468404551	0.0146280716435401	0.00963215691154816	36.539610272325	0.0599739268350533	1.81445302230297	0.195930478169464	0.225119665281997	0.179606727668826	0.165376026295702	0.193819553206412	0.149469275547812	0.193320399421384	0.221620448307794	0.175787147726178	0.00232153663123934	0.0022685947938603	0.00312140423493824
111	0.352632526101092	0.21	0.00978000729199456	0.0067905339452099	0.0127694806387792	0.203839099981671	0.385511732922302	0.266557544633926	0.504465921210678	32.64	24.99	45.66	0.00804288982742034	0.011632116432233	0.0152213430370456	0.00783490006801594	0.0113313089923678	0.0148277179167196	0.00799295842468905	0.0116003270461943	0.0151333302511517	0.00978000729199456	37.0197643227908	-0.0299288147825889	1.72086378212798	0.195930478169464	0.225119665281997	0.179606727668826	0.165376026295702	0.193819553206412	0.149469275547812	0.193320399421384	0.221620448307794	0.175787147726178	0.00232153663123934	0.0022685947938603	0.00312140423493824
111	0.352632526101092	0.21	0.0097981001195573	0.0068269228452833	0.0127692773938313	0.272189374930418	0.49667111543866	0.369868568480134	0.623473662397186	33.45	24.5	46.28	0.010895495950848	0.0146308137222958	0.0183661314937437	0.0106099226811712	0.0142473369781847	0.0178847512751981	0.0108215122864221	0.0145187209944767	0.0182464198335835	0.0097981001195573	38.7144866261318	-0.0452077733654632	1.72309574315101	0.195930478169464	0.225119665281997	0.179606727668826	0.165376026295702	0.193819553206412	0.149469275547812	0.193320399421384	0.221620448307794	0.175787147726178	0.00232153663123934	0.0022685947938603	0.00312140423493824
111	0.352632526101092	0.21	0.00985119410712368	0.00687443079405811	0.0128279574201893	0.20722937111073	0.399232135094116	0.277316592949902	0.521147677238329	33.43	26.53	44.81	0.00817286619454109	0.0117658694201346	0.015358872645728	0.00795870760781079	0.0114575611832577	0.0149564147587047	0.0081536579755672	0.0117574994036585	0.0153652224235773	0.00985119410712368	36.8931682694282	0.000777026460104724	1.75815972308064	0.195930478169464	0.225119665281997	0.179606727668826	0.165376026295702	0.193819553206412	0.149469275547812	0.193320399421384	0.221620448307794	0.175787147726178	0.00232153663123934	0.0022685947938603	0.00312140423493824
111	0.352632526101092	0.21	0.00987310114484156	0.00690897298603808	0.012837229303645	0.227863270168677	0.427808973364096	0.304854228118419	0.550763718609774	27.65	22.55	39.33	0.0108311763714491	0.0151996397504291	0.0195681031294091	0.0105795292918951	0.0148464975964936	0.0191134659010922	0.0108448824110491	0.0152195512214179	0.0195920934571803	0.00987310114484156	33.5808482684985	0.00396647599652639	1.70379137317026	0.195930478169464	0.225119665281997	0.179606727668826	0.165376026295702	0.193819553206412	0.149469275547812	0.193320399421384	0.221620448307794	0.175787147726178	0.00232153663123934	0.0022685947938603	0.00312140423493824
111	0.352632526101092	0.21	0.00995080289450886	0.00695151802537281	0.0129500877636449	0.237952282021482	0.4044283927871	0.291429745272725	0.517427040301475	33.24	22.99	48.75	0.00863722025816181	0.0119862065002583	0.0153351927423548	0.00841159613686439	0.0116730991313968	0.0149346021259293	0.00850175228592135	0.0117991919313687	0.0150778572013571	0.00995080289450886	37.6646763982325	-0.0198008412600983	1.73907814072917	0.195930478169464	0.225119665281997	0.179606727668826	0.165376026295702	0.193819553206412	0.149469275547812	0.193320399421384	0.221620448307794	0.175787147726178	0.00232153663123934	0.0022685947938603	0.00312140423493824
111	0.352632526101092	0.21	0.0100141404577264	0.00699997182464003	0.0130283090908129	0.214407946107084	0.39779041496684	0.27890792887858	0.5166729010551	32.5	24.77	43.89	0.00845120378016912	0.0120534682258758	0.0156557326715825	0.00823318400814253	0.0117425191039411	0.0152518541997396	0.00842022056449991	0.0120186103989815	0.0156330415204943	0.0100141404577264	36.6861820007283	0.00578605965821192	1.7533268898514	0.195930478169464	0.225119665281997	0.179606727668826	0.165376026295702	0.193819553206412	0.149469275547812	0.193320399421384	0.221620448307794	0.175787147726178	0.00232153663123934	0.0022685947938603	0.00312140423493824
111	0.352632526101092	0.21	0.0102149908798931	0.00710101852944333	0.0133289632303428	0.250899975877454	0.425552399045146	0.310748113428543	0.540356684661749	30.2	22.66	44.16	0.0101244257309061	0.0138648425285846	0.0176052593262631	0.00987454934489341	0.013522650602271	0.0171707518596486	0.0100302996785954	0.0137621884945623	0.0174403848068072	0.0102149908798931	35.2017866513276	0.00954577677127125	1.73237889067083	0.195930478169464	0.225119665281997	0.179606727668826	0.165376026295702	0.193819553206412	0.149469275547812	0.193320399421384	0.221620448307794	0.175787147726178	0.00232153663123934	0.0022685947938603	0.00312140423493824
111	0.352632526101092	0.21	0.0102224346196822	0.00710839948267422	0.0133364697566902	0.318318170702728	0.507815986862433	0.391790880754478	0.623841092970387	30.67	22.59	39.37	0.0125701258737818	0.0162926479128024	0.0200151699518231	0.0122568253513193	0.0158865664499251	0.0195163075485308	0.0125568403608871	0.0162638841449437	0.019990278804422	0.0102224346196822	33.9513173987494	-0.00590646051511825	1.69830800923024	0.195930478169464	0.225119665281997	0.179606727668826	0.165376026295702	0.193819553206412	0.149469275547812	0.193320399421384	0.221620448307794	0.175787147726178	0.00232153663123934	0.0022685947938603	0.00312140423493824
111	0.352632526101092	0.21	0.0102947767093557	0.00718065558582708	0.0134088978328844	0.238785552194924	0.409943903274221	0.295666758304439	0.524221048244003	32.79	22.93	44.23	0.00888093876745175	0.0123134799594881	0.0157460211515245	0.00865068492531982	0.0119942314943284	0.0153377780633369	0.00879831809821609	0.0122127893215199	0.0156088437747538	0.0102947767093557	36.0000481752573	0.0349747415827108	1.77118456200832	0.195930478169464	0.225119665281997	0.179606727668826	0.165376026295702	0.193819553206412	0.149469275547812	0.193320399421384	0.221620448307794	0.175787147726178	0.00232153663123934	0.0022685947938603	0.00312140423493824
111	0.352632526101092	0.21	0.0103427484904322	0.00719781749393041	0.0134876794869339	0.230271777527837	0.449726099430648	0.321350672107528	0.578101526753768	34.13	24.62	45.35	0.00927887263238938	0.0129856619521304	0.0166924512718714	0.00903302441528869	0.0126416005596225	0.0162501767039563	0.00921826998195477	0.0128931883623599	0.0166093275272128	0.0103427484904322	37.8054283202991	-0.00925908308701292	1.75386252385148	0.195930478169464	0.225119665281997	0.179606727668826	0.165376026295702	0.193819553206412	0.149469275547812	0.193320399421384	0.221620448307794	0.175787147726178	0.00232153663123934	0.0022685947938603	0.00312140423493824
111	0.352632526101092	0.21	0.0104239302657018	0.00726612380555335	0.0135817367258503	0.241729461402735	0.42536085668499	0.307738390073283	0.542983323296696	31.21	23.8	42.53	0.00970699990696624	0.0134171683789111	0.017127336850856	0.00946248827578017	0.0130792005456292	0.0166959128154782	0.00968663169167372	0.0133909975259791	0.0170512243934679	0.0104239302657018	35.4238567143179	-0.0189725795838367	1.71008238005322	0.195930478169464	0.225119665281997	0.179606727668826	0.165376026295702	0.193819553206412	0.149469275547812	0.193320399421384	0.221620448307794	0.175787147726178	0.00232153663123934	0.0022685947938603	0.00312140423493824
111	0.352632526101092	0.21	0.0105179041074671	0.00734753585350837	0.0136882723614258	0.234247940557439	0.409914342356964	0.294200644759611	0.525628039954318	30.99	23.39	48.3	0.00934404142545507	0.0130191985099194	0.0166943555943837	0.00910966943544314	0.0126926443644275	0.0162756192934119	0.00922223612438991	0.0128434342656083	0.0164537276897921	0.0105179041074671	36.2671180240933	0.0110925395890231	1.74778990097758	0.195930478169464	0.225119665281997	0.179606727668826	0.165376026295702	0.193819553206412	0.149469275547812	0.193320399421384	0.221620448307794	0.175787147726178	0.00232153663123934	0.0022685947938603	0.00312140423493824
111	0.352632526101092	0.21	0.0105397270517134	0.0073324656370043	0.0137469884664225	0.212042710077134	0.391215590058411	0.273470913627376	0.508960266489445	30.41	23.89	41.35	0.00884925856830512	0.0126593642682458	0.0164694699681864	0.00862989188058147	0.0123455478296394	0.0160612037786974	0.00882862875493467	0.0126619238817905	0.0164411063460264	0.0105397270517134	34.2965241052312	0.0318888749769698	1.75195277291705	0.195930478169464	0.225119665281997	0.179606727668826	0.165376026295702	0.193819553206412	0.149469275547812	0.193320399421384	0.221620448307794	0.175787147726178	0.00232153663123934	0.0022685947938603	0.00312140423493824
111	0.352632526101092	0.21	0.0105452825584513	0.00734056540418597	0.0137499997127166	0.229117177423708	0.415780200005491	0.296706835699084	0.534853564311897	31.93	23.76	44.47	0.00915020577395561	0.0128223348067555	0.0164944638395555	0.00891656468789384	0.0124949296855915	0.0160732946832891	0.00908306800825153	0.012737209496809	0.0163959455495241	0.0105452825584513	36.0057529859431	-0.0528422000731312	1.68975203738444	0.195930478169464	0.225119665281997	0.179606727668826	0.165376026295702	0.193819553206412	0.149469275547812	0.193320399421384	0.221620448307794	0.175787147726178	0.00232153663123934	0.0022685947938603	0.00312140423493824
111	0.352632526101092	0.21	0.0106009875767193	0.00736293047889	0.0138390446745486	0.232735560907936	0.420221498313015	0.301095956135405	0.539347040490625	31.19	21.92	44.44	0.0095006087719545	0.0132594276730874	0.0170182465742203	0.00926134438082507	0.0129255007674462	0.0165896571540674	0.00938109980000148	0.0130469759967641	0.0167989482870852	0.0106009875767193	34.829909303598	-0.0524594993740185	1.67095824288927	0.195930478169464	0.225119665281997	0.179606727668826	0.165376026295702	0.193819553206412	0.149469275547812	0.193320399421384	0.221620448307794	0.175787147726178	0.00232153663123934	0.0022685947938603	0.00312140423493824
111	0.352632526101092	0.21	0.0106710651686502	0.00744289173643276	0.0138992386008676	0.220787185469658	0.395319889767598	0.279368692178349	0.511271087356847	33.87	24.35	44.23	0.00812782250798942	0.0115012526022699	0.0148746826965504	0.00791334230010387	0.011197752981473	0.0144821636628422	0.0080925220787729	0.0114474524334246	0.0147892078378539	0.0106710651686502	36.0957173270964	-0.00795050768877109	1.73461263015889	0.195930478169464	0.225119665281997	0.179606727668826	0.165376026295702	0.193819553206412	0.149469275547812	0.193320399421384	0.221620448307794	0.175787147726178	0.00232153663123934	0.0022685947938603	0.00312140423493824
111	0.352632526101092	0.21	0.0108005968984513	0.00753974275500531	0.0140614510418973	0.225606901381231	0.40783725410952	0.289865808229802	0.525808699989239	32.87	23.47	45.22	0.00868663278889484	0.0122219743187923	0.0157573158486897	0.00846112238307255	0.0119046842415481	0.0153482461000236	0.00861709578773028	0.0121192148304548	0.015596793835745	0.0108005968984513	36.2096730988378	-0.00434900540968452	1.74300183685806	0.195930478169464	0.225119665281997	0.179606727668826	0.165376026295702	0.193819553206412	0.149469275547812	0.193320399421384	0.221620448307794	0.175787147726178	0.00232153663123934	0.0022685947938603	0.00312140423493824
111	0.352632526101092	0.21	0.0108354677008979	0.00755632701817386	0.0141146083836219	0.221591204186859	0.397744228604672	0.281353883280978	0.514134573928365	30.59	22.99	42.27	0.00905130275769592	0.0127956415288991	0.0165399803001022	0.00882609107480581	0.0124772643803796	0.0161284376859533	0.00899959036506037	0.0127333377987255	0.0164808899939392	0.0108354677008979	34.4560517768469	-0.0437942347279241	1.66920872853123	0.195930478169464	0.225119665281997	0.179606727668826	0.165376026295702	0.193819553206412	0.149469275547812	0.193320399421384	0.221620448307794	0.175787147726178	0.00232153663123934	0.0022685947938603	0.00312140423493824
111	0.352632526101092	0.21	0.0108379174343169	0.00759868179503424	0.0140771530735996	0.232041696624739	0.434418526451147	0.311028628858978	0.557808424043315	34.63	25.58	47.85	0.00885407974250009	0.0123666309719733	0.0158791822014466	0.0086177221332891	0.0120365066207661	0.015455291108243	0.00879298105828325	0.0122416814688692	0.0157693122193751	0.0108379174343169	38.1360771310783	0.0160530547420716	1.78988697475034	0.195930478169464	0.225119665281997	0.179606727668826	0.165376026295702	0.193819553206412	0.149469275547812	0.193320399421384	0.221620448307794	0.175787147726178	0.00232153663123934	0.0022685947938603	0.00312140423493824
111	0.352632526101092	0.21	0.0108496613237552	0.00757585717420195	0.0141234654733084	0.274798266956689	0.481402716980126	0.359302504279886	0.603502929680366	31.95	24.12	43.12	0.0110724766141547	0.0148351883503734	0.0185979000865922	0.010789629617245	0.0144562226844512	0.0181228157516573	0.0110208957111879	0.0147709077574364	0.0185438983863626	0.0108496613237552	36.4934085524606	-0.0218221584777414	1.719154560831	0.195930478169464	0.225119665281997	0.179606727668826	0.165376026295702	0.193819553206412	0.149469275547812	0.193320399421384	0.221620448307794	0.175787147726178	0.00232153663123934	0.0022685947938603	0.00312140423493824
111	0.352632526101092	0.21	0.0108627265780915	0.00761396707168456	0.0141114860844985	0.194645668665705	0.390425906205243	0.266433463501066	0.51441834890942	29.76	22.63	39.09	0.00880697690311567	0.0129055558305041	0.0170041347578925	0.00859166411311087	0.0125900410672661	0.0165884180214214	0.00881202260046602	0.0128914411914965	0.0169765843067773	0.0108627265780915	33.2459547078521	0.00144856750358326	1.70220185653826	0.195930478169464	0.225119665281997	0.179606727668826	0.165376026295702	0.193819553206412	0.149469275547812	0.193320399421384	0.221620448307794	0.175787147726178	0.00232153663123934	0.0022685947938603	0.00312140423493824
111	0.352632526101092	0.21	0.0108677980819358	0.00753770045045894	0.0141978957134127	0.229882524551839	0.426132179707086	0.304357974595458	0.547906384818715	35.65	23.94	47.76	0.00841953615463981	0.0117882086003106	0.0151568810459813	0.00819147027880555	0.0114688931333338	0.014746315987862	0.00829705937762206	0.0116305570136614	0.0149630731776234	0.0108677980819358	38.4195940068456	0.0130996772759472	1.78204899051922	0.195930478169464	0.225119665281997	0.179606727668826	0.165376026295702	0.193819553206412	0.149469275547812	0.193320399421384	0.221620448307794	0.175787147726178	0.00232153663123934	0.0022685947938603	0.00312140423493824
111	0.352632526101092	0.21	0.0109150652623633	0.00764998273073307	0.0141801477939936	0.200672355602434	0.404827809279063	0.278681530966684	0.530974087591443	32.26	23.61	41.25	0.00850614954740613	0.0123564912060433	0.0162068328646805	0.00828763593364774	0.012039066555588	0.0157904971775282	0.00848463869026771	0.012316831421326	0.0162047622213418	0.0109150652623633	35.328327306079	0.024439566826606	1.76032886233162	0.195930478169464	0.225119665281997	0.179606727668826	0.165376026295702	0.193819553206412	0.149469275547812	0.193320399421384	0.221620448307794	0.175787147726178	0.00232153663123934	0.0022685947938603	0.00312140423493824
111	0.352632526101092	0.21	0.0109614190697179	0.0076761688131647	0.0142466693262711	0.242878025157184	0.431410300318358	0.312487593463203	0.550333007173512	32.8	22.91	43.58	0.00938546564258542	0.0129572713803506	0.0165290771181158	0.00914212047048966	0.0126213168785691	0.0161005132866485	0.00928774536571626	0.0128388697577251	0.0163804857894152	0.0109614190697179	35.6548706274201	-0.0514372324685907	1.68472148530266	0.195930478169464	0.225119665281997	0.179606727668826	0.165376026295702	0.193819553206412	0.149469275547812	0.193320399421384	0.221620448307794	0.175787147726178	0.00232153663123934	0.0022685947938603	0.00312140423493824
111	0.352632526101092	0.21	0.0109878862593847	0.00770186899264697	0.0142739035261225	0.249483010232406	0.441127363505771	0.321671014791876	0.560583712219665	31.65	24.02	44.13	0.0100068998042398	0.0137230808015661	0.0174392617988925	0.00975270674024618	0.0133744901266696	0.0169962735130931	0.0099499352161703	0.0136432396655576	0.0173647916072293	0.0109878862593847	35.8713177935035	0.00241469847248049	1.73690050385029	0.195930478169464	0.225119665281997	0.179606727668826	0.165376026295702	0.193819553206412	0.149469275547812	0.193320399421384	0.221620448307794	0.175787147726178	0.00232153663123934	0.0022685947938603	0.00312140423493824
111	0.352632526101092	0.21	0.0110359470946425	0.00768600887330801	0.014385885315977	0.251525065664151	0.468064244540167	0.342000871555021	0.594127617525313	31.06	24.99	44.66	0.0108360484961087	0.0148302746424895	0.0188245007888703	0.010563846981006	0.0144577381751117	0.0183516293692174	0.010793522327558	0.014756414293811	0.018750016800746	0.0110359470946425	35.7202624657581	-0.0405543146612648	1.69790297847888	0.195930478169464	0.225119665281997	0.179606727668826	0.165376026295702	0.193819553206412	0.149469275547812	0.193320399421384	0.221620448307794	0.175787147726178	0.00232153663123934	0.0022685947938603	0.00312140423493824
111	0.352632526101092	0.21	0.0111024015203442	0.00776207982327373	0.0144427232174147	0.242418422516761	0.44946800143591	0.325412470282711	0.573523532589108	32.57	24.39	45.83	0.00983998988160404	0.0135912449279886	0.0173424999743732	0.00958584167237516	0.0132402089410414	0.0168945762097076	0.00977720550790332	0.0134824263214334	0.0172204790949313	0.0111024015203442	36.3808395984878	0.0198163891571171	1.76671010407323	0.195930478169464	0.225119665281997	0.179606727668826	0.165376026295702	0.193819553206412	0.149469275547812	0.193320399421384	0.221620448307794	0.175787147726178	0.00232153663123934	0.0022685947938603	0.00312140423493824
111	0.352632526101092	0.21	0.0111451312447295	0.00778478037953241	0.0145054821099266	0.216734680896252	0.442448029629156	0.311125883865838	0.573770175392473	32.02	23.83	40.34	0.00956756410631699	0.0136059071479118	0.0176442501895066	0.00932285486799085	0.0132579093568436	0.0171929638456964	0.00956594253849322	0.013575796130536	0.0176184160734587	0.0111451312447295	34.9012385804826	-0.0123452036547258	1.71979173937306	0.195930478169464	0.225119665281997	0.179606727668826	0.165376026295702	0.193819553206412	0.149469275547812	0.193320399421384	0.221620448307794	0.175787147726178	0.00232153663123934	0.0022685947938603	0.00312140423493824
111	0.352632526101092	0.21	0.0111798676530421	0.00782870117956375	0.0145310341265204	0.21760218127621	0.425562980628452	0.299574309037813	0.551551652219092	31.51	23.94	43.24	0.00935809672510988	0.0132937285181035	0.0172293603110971	0.00912097515353063	0.0129568833356956	0.0167927915178605	0.00932278847890554	0.0132567066805155	0.0171526596518199	0.0111798676530421	35.090884603351	0.0268226352893164	1.75991788754614	0.195930478169464	0.225119665281997	0.179606727668826	0.165376026295702	0.193819553206412	0.149469275547812	0.193320399421384	0.221620448307794	0.175787147726178	0.00232153663123934	0.0022685947938603	0.00312140423493824
111	0.352632526101092	0.21	0.0111951420772055	0.00776112837314538	0.0146291557812656	0.215209276800223	0.461694078552626	0.32404091322744	0.599347243877811	33.64	25.97	43.42	0.00949105929466156	0.0135228784288157	0.0175546975629699	0.00924151622807297	0.0131673290167359	0.0170931418053989	0.00949597842641521	0.0135125899767893	0.0175095225619149	0.0111951420772055	36.3657161760578	-0.0185556582520667	1.7373530911068	0.195930478169464	0.225119665281997	0.179606727668826	0.165376026295702	0.193819553206412	0.149469275547812	0.193320399421384	0.221620448307794	0.175787147726178	0.00232153663123934	0.0022685947938603	0.00312140423493824
111	0.352632526101092	0.21	0.0112170934981379	0.00784952366105761	0.0145846633352182	0.205067759104618	0.439701483400324	0.304537881905107	0.574865084895541	31.62	24.39	44.4	0.00948298584151325	0.0136918366788829	0.0179006875162525	0.00924223965961204	0.0133442396816137	0.0174462397036154	0.00943536925789344	0.0136216180924635	0.0178206626415494	0.0112170934981379	36.2518219995722	0.0126596800784273	1.76157023645656	0.195930478169464	0.225119665281997	0.179606727668826	0.165376026295702	0.193819553206412	0.149469275547812	0.193320399421384	0.221620448307794	0.175787147726178	0.00232153663123934	0.0022685947938603	0.00312140423493824
111	0.352632526101092	0.21	0.0112293277574081	0.00785629484412426	0.014602360670692	0.228099113716846	0.422737054360613	0.301321381959831	0.544152726761395	31.15	23.85	44.71	0.00952219228690727	0.0133591034670057	0.0171960146471041	0.00928260839692019	0.0130229806626211	0.0167633529283219	0.00946979450209785	0.0132728858345771	0.0171366387310703	0.0112293277574081	35.4078849080914	0.0124989884592506	1.74780822831355	0.195930478169464	0.225119665281997	0.179606727668826	0.165376026295702	0.193819553206412	0.149469275547812	0.193320399421384	0.221620448307794	0.175787147726178	0.00232153663123934	0.0022685947938603	0.00312140423493824
111	0.352632526101092	0.21	0.0112353504337073	0.00778669835306981	0.0146840025143448	0.259556969877911	0.452206126553385	0.332958050616928	0.571454202489841	33.35	23.96	42.53	0.00983750499365063	0.0133607822964055	0.0168840595991603	0.00958008561743495	0.0130111688276739	0.0164422520379129	0.00978643634360839	0.0132991401440601	0.0168190322220291	0.0112353504337073	35.057195388005	-0.0108081579892962	1.71698890767091	0.195930478169464	0.225119665281997	0.179606727668826	0.165376026295702	0.193819553206412	0.149469275547812	0.193320399421384	0.221620448307794	0.175787147726178	0.00232153663123934	0.0022685947938603	0.00312140423493824
111	0.352632526101092	0.21	0.011293402945713	0.00782716856500397	0.0147596373264221	0.232456574142494	0.439489901581699	0.314804696594425	0.564175106568973	33.13	23.42	45.4	0.00936202369175904	0.0130700555468447	0.0167780874019303	0.00911793217964852	0.0127292863150165	0.0163406404503845	0.00927549008381053	0.0129669752831448	0.0166181588304543	0.011293402945713	36.3716161864712	-0.037216299962348	1.71102153297625	0.195930478169464	0.225119665281997	0.179606727668826	0.165376026295702	0.193819553206412	0.149469275547812	0.193320399421384	0.221620448307794	0.175787147726178	0.00232153663123934	0.0022685947938603	0.00312140423493824
111	0.352632526101092	0.21	0.0113058934908598	0.00791467167736336	0.0146971153043562	0.251170077330498	0.489064918322338	0.357221146778768	0.620908689865909	30.87	24.19	40.42	0.0113879588223701	0.0155910454953269	0.0197941321682836	0.0111029816810587	0.0152008885194704	0.019298795357882	0.011363224374503	0.0156015799108587	0.0198024518417766	0.0113058934908598	34.6208176608992	-0.0464311446450578	1.67941185362931	0.195930478169464	0.225119665281997	0.179606727668826	0.165376026295702	0.193819553206412	0.149469275547812	0.193320399421384	0.221620448307794	0.175787147726178	0.00232153663123934	0.0022685947938603	0.00312140423493824
111	0.352632526101092	0.21	0.0115059724024613	0.00803735421749905	0.0149745905874236	0.244666101626299	0.487943790770426	0.35408779039502	0.621799791145833	30.26	23.13	43.07	0.0115109046354004	0.0158623781879861	0.0202138517405718	0.0112264017450188	0.0154703245149038	0.0197142472847888	0.0114388585703733	0.0157895698267792	0.0200955836722425	0.0115059724024613	35.2834610866666	0.0353391180592048	1.76388237747554	0.195930478169464	0.225119665281997	0.179606727668826	0.165376026295702	0.193819553206412	0.149469275547812	0.193320399421384	0.221620448307794	0.175787147726178	0.00232153663123934	0.0022685947938603	0.00312140423493824
111	0.352632526101092	0.21	0.0115406797027277	0.00808543513628129	0.0149959242691741	0.25024003314266	0.465942347213689	0.340020706403578	0.5918639880238	29.17	22.68	39.38	0.0114625481375194	0.0157075333462383	0.0199525185549571	0.0111860022350667	0.0153285727580317	0.0194711432809966	0.0114664041519381	0.01568586276052	0.0199256419408389	0.0115406797027277	33.2315213622542	-0.012400248804848	1.68710345629745	0.195930478169464	0.225119665281997	0.179606727668826	0.165376026295702	0.193819553206412	0.149469275547812	0.193320399421384	0.221620448307794	0.175787147726178	0.00232153663123934	0.0022685947938603	0.00312140423493824
111	0.352632526101092	0.21	0.0115476286764037	0.00805419894424907	0.0150410584085583	0.222958506661493	0.430301171771097	0.304880803398198	0.555721540143995	32.74	24.01	42.7	0.00917290032268856	0.0129464030316042	0.0167199057405199	0.00893530070896288	0.0126110608550586	0.0162868210011544	0.00913246666444999	0.0128924050265512	0.0166483044199553	0.0115476286764037	35.6282270353388	0.0122968436871364	1.75325384368908	0.195930478169464	0.225119665281997	0.179606727668826	0.165376026295702	0.193819553206412	0.149469275547812	0.193320399421384	0.221620448307794	0.175787147726178	0.00232153663123934	0.0022685947938603	0.00312140423493824
111	0.352632526101092	0.21	0.0115875678758566	0.00810005595518431	0.0150750797965289	0.193842114967378	0.392928478898897	0.267820516241148	0.518036441556646	31.19	24.08	43.32	0.00845211878243379	0.0124003874806372	0.0163486561788405	0.00823928231979401	0.0120881279543954	0.0159369735889969	0.00842920926348475	0.0123720565087861	0.0162900787072117	0.0115875678758566	35.0390902044436	0.0243319358462105	1.76006503732266	0.195930478169464	0.225119665281997	0.179606727668826	0.165376026295702	0.193819553206412	0.149469275547812	0.193320399421384	0.221620448307794	0.175787147726178	0.00232153663123934	0.0022685947938603	0.00312140423493824
111	0.352632526101092	0.21	0.0116131226510372	0.00805045075983602	0.0151757945422385	0.251236378784199	0.448903241234082	0.327907716268376	0.569898766199788	34.52	24.13	45.49	0.00936360048680498	0.0128186998951484	0.0162737993034918	0.00911404657705232	0.0124770624362149	0.0158400782953775	0.0092883371020026	0.0127304041460848	0.0161146183203713	0.0116131226510372	36.1625463338758	0.0242670256365994	1.76965954457507	0.195930478169464	0.225119665281997	0.179606727668826	0.165376026295702	0.193819553206412	0.149469275547812	0.193320399421384	0.221620448307794	0.175787147726178	0.00232153663123934	0.0022685947938603	0.00312140423493824
111	0.352632526101092	0.21	0.0116522955848328	0.00814035052200938	0.0151642406476562	0.209283416911209	0.416136559932241	0.289847901698042	0.54242521816644	30.54	23.62	43.26	0.00933735484979376	0.0134057024504796	0.0174740500511654	0.00910522775481254	0.0130724360365892	0.0170396443183659	0.00928293799612417	0.0133516031804625	0.0174233243601621	0.0116522955848328	34.6650944366039	-0.0178322026098053	1.70613187640699	0.195930478169464	0.225119665281997	0.179606727668826	0.165376026295702	0.193819553206412	0.149469275547812	0.193320399421384	0.221620448307794	0.175787147726178	0.00232153663123934	0.0022685947938603	0.00312140423493824
111	0.352632526101092	0.21	0.0116942138210701	0.00813788670084074	0.0152505409412995	0.256491496284492	0.461327898088822	0.338696504199741	0.583959291977902	32.85	24.27	41.61	0.0101550982846189	0.0138319412466266	0.0175087842086343	0.00989154071054456	0.0134729577313985	0.0170543747522524	0.0101357755979883	0.0138006554330306	0.0174979269899239	0.0116942138210701	35.0670119182929	0.0597219473924735	1.79435195512338	0.195930478169464	0.225119665281997	0.179606727668826	0.165376026295702	0.193819553206412	0.149469275547812	0.193320399421384	0.221620448307794	0.175787147726178	0.00232153663123934	0.0022685947938603	0.00312140423493824
111	0.352632526101092	0.21	0.0117912569016873	0.00818515721833311	0.0153973565850415	0.236106853781059	0.469339786261317	0.3375338888333	0.601145683689334	32.19	24.53	42.25	0.0103262977013112	0.0143586837243408	0.0183910697473703	0.0100613831203129	0.01399032085194	0.017919258583567	0.010308623661216	0.0143590816440667	0.0183504012575816	0.0117912569016873	34.6864562941201	0.0100728198957751	1.74173028516057	0.195930478169464	0.225119665281997	0.179606727668826	0.165376026295702	0.193819553206412	0.149469275547812	0.193320399421384	0.221620448307794	0.175787147726178	0.00232153663123934	0.0022685947938603	0.00312140423493824
111	0.352632526101092	0.21	0.0118661716605668	0.00825514344371614	0.0154771998774175	0.230805342129244	0.475053939377584	0.339652404715607	0.610455474039562	30.84	22.91	40.51	0.0108390138849472	0.0151599581617091	0.019480902438471	0.0105679479101322	0.0147808324514852	0.0189937169928382	0.0108063390427715	0.0151258829418681	0.0194680962470101	0.0118661716605668	33.8981493534509	-0.000711093176858874	1.71378119412565	0.195930478169464	0.225119665281997	0.179606727668826	0.165376026295702	0.193819553206412	0.149469275547812	0.193320399421384	0.221620448307794	0.175787147726178	0.00232153663123934	0.0022685947938603	0.00312140423493824
111	0.352632526101092	0.21	0.0119394818281272	0.00837578818117145	0.015503175475083	0.224267975280979	0.445180556964447	0.315911708718746	0.574449405210148	31.26	23.45	41.77	0.00994703234330975	0.0140172879843476	0.0180875436253855	0.00969620020883801	0.0136638171054695	0.017631434002101	0.00991656749394426	0.0139672558776116	0.018049447846481	0.0119394818281272	34.2376597229247	-0.0765460488788609	1.64035851780647	0.195930478169464	0.225119665281997	0.179606727668826	0.165376026295702	0.193819553206412	0.149469275547812	0.193320399421384	0.221620448307794	0.175787147726178	0.00232153663123934	0.0022685947938603	0.00312140423493824
111	0.352632526101092	0.21	0.0119501729310601	0.00829676442346294	0.0156035814386572	0.22892789847149	0.455765757815507	0.325171136972717	0.586360378658297	33.3	25.81	43.13	0.00962093071869119	0.0134848708305334	0.0173488109423757	0.00936937386494098	0.0131322841860036	0.0168951945070663	0.00960556889018671	0.0134729053781485	0.0173745757378421	0.0119501729310601	36.0320913678441	-0.0214289427419278	1.72625369367151	0.195930478169464	0.225119665281997	0.179606727668826	0.165376026295702	0.193819553206412	0.149469275547812	0.193320399421384	0.221620448307794	0.175787147726178	0.00232153663123934	0.0022685947938603	0.00312140423493824
111	0.352632526101092	0.21	0.0119650644737994	0.00838148384476131	0.0155486451028375	0.242446430948726	0.482244099145197	0.34915234152122	0.615335856769174	32.36	24.17	43.01	0.0106257401884777	0.0146761166848194	0.0187264931811611	0.0103523090747895	0.0142984576362668	0.018244606197744	0.0105853518061055	0.0146155694728123	0.0186750052570608	0.0119650644737994	35.9479054551577	-0.0180697217206958	1.72519564359043	0.195930478169464	0.225119665281997	0.179606727668826	0.165376026295702	0.193819553206412	0.149469275547812	0.193320399421384	0.221620448307794	0.175787147726178	0.00232153663123934	0.0022685947938603	0.00312140423493824
111	0.352632526101092	0.21	0.0119678886267428	0.0083202719710134	0.0156155052824721	0.250594055312117	0.466431085954577	0.340496176807591	0.592365995101564	33.23	24.72	43.09	0.0100941649216189	0.0138275629122727	0.0175609609029265	0.00983052183871337	0.0134664095782853	0.0171022973178572	0.0100758293219086	0.0137829839364714	0.0175172776055293	0.0119678886267428	35.1717848017377	-0.0343599372576776	1.69993002164795	0.195930478169464	0.225119665281997	0.179606727668826	0.165376026295702	0.193819553206412	0.149469275547812	0.193320399421384	0.221620448307794	0.175787147726178	0.00232153663123934	0.0022685947938603	0.00312140423493824
111	0.352632526101092	0.21	0.0120240479321178	0.00842280383570318	0.0156252920285325	0.23999094843717	0.437876186155353	0.316215926331215	0.55953644597949	29.34	22.69	43.5	0.0105967850529127	0.0146737701617764	0.0187507552706401	0.0103400862516955	0.0143183095960429	0.0182965329403902	0.0105209547803951	0.0145677037472695	0.0186117210252058	0.0120240479321178	34.049653995538	0.0204772832308669	1.73215987015433	0.195930478169464	0.225119665281997	0.179606727668826	0.165376026295702	0.193819553206412	0.149469275547812	0.193320399421384	0.221620448307794	0.175787147726178	0.00232153663123934	0.0022685947938603	0.00312140423493824
111	0.352632526101092	0.21	0.0120496593849876	0.00837957334320923	0.0157197454267659	0.268422864666837	0.493951251129303	0.366633235924609	0.621269266333997	34.65	25.49	46.42	0.0104316052406086	0.0140541117252805	0.0176766182099525	0.0101530611646542	0.013678839705914	0.0172046182471738	0.0103566276115194	0.0139533729632554	0.017550979999405	0.0120496593849876	37.3074945842964	0.0350427317408073	1.79910797585254	0.195930478169464	0.225119665281997	0.179606727668826	0.165376026295702	0.193819553206412	0.149469275547812	0.193320399421384	0.221620448307794	0.175787147726178	0.00232153663123934	0.0022685947938603	0.00312140423493824
111	0.352632526101092	0.21	0.0120637282996742	0.00844955230817159	0.0156779042911768	0.252115540004663	0.508361267320749	0.37165911197731	0.645063422664189	33.5	26.17	44.17	0.0109314935307262	0.0149522713849885	0.0189730492392507	0.010644735739507	0.0145600394997463	0.0184753432599855	0.010917165585838	0.0149304603972057	0.0189876080560382	0.0120637282996742	36.7869991512783	-0.0713464410678036	1.69094486373333	0.195930478169464	0.225119665281997	0.179606727668826	0.165376026295702	0.193819553206412	0.149469275547812	0.193320399421384	0.221620448307794	0.175787147726178	0.00232153663123934	0.0022685947938603	0.00312140423493824
111	0.352632526101092	0.21	0.0120725166270835	0.0084693725212468	0.0156756607329201	0.222374691480421	0.457481797215306	0.323913990633876	0.591049603796736	32.16	24.18	42.29	0.00991966584387991	0.0140100974000932	0.0181005289563064	0.00966533379958049	0.0136508900670359	0.0176364463344912	0.00988914077645435	0.0139579592956581	0.0180834798631503	0.0120725166270835	35.4401329218204	0.0182939043525511	1.76011719065585	0.195930478169464	0.225119665281997	0.179606727668826	0.165376026295702	0.193819553206412	0.149469275547812	0.193320399421384	0.221620448307794	0.175787147726178	0.00232153663123934	0.0022685947938603	0.00312140423493824
111	0.352632526101092	0.21	0.0120841851106317	0.00845565829982543	0.015712711921438	0.218017337461527	0.460719817116739	0.324488987594938	0.59695064663854	35.25	26.13	45.3	0.00907737302615364	0.0128883438279591	0.0166993146297646	0.00883286805981567	0.0125411878760413	0.016249507692267	0.00904261767294452	0.012857915161216	0.0166692985527021	0.0120841851106317	37.3432011065625	-0.015393643753929	1.75173190656576	0.195930478169464	0.225119665281997	0.179606727668826	0.165376026295702	0.193819553206412	0.149469275547812	0.193320399421384	0.221620448307794	0.175787147726178	0.00232153663123934	0.0022685947938603	0.00312140423493824
111	0.352632526101092	0.21	0.0120896158465193	0.00847504722251848	0.0157041844705201	0.234799756611998	0.434217883232396	0.311831839497098	0.556603926967693	32.32	23.76	41.48	0.00950122980301073	0.0132302201719407	0.0169592105408706	0.00925690362509673	0.0128900022007316	0.0165231007763665	0.00947592092405518	0.0132176807112651	0.0169430889237032	0.0120896158465193	34.7288294834309	0.0401578159985166	1.76683931862739	0.195930478169464	0.225119665281997	0.179606727668826	0.165376026295702	0.193819553206412	0.149469275547812	0.193320399421384	0.221620448307794	0.175787147726178	0.00232153663123934	0.0022685947938603	0.00312140423493824
111	0.352632526101092	0.21	0.0120898435883396	0.00838180682416993	0.0157978803525093	0.237640501596934	0.446364494740499	0.321541447294728	0.57118754218627	30.18	22.35	45.63	0.0104823438258091	0.0145516111371319	0.0186208784484547	0.0102237339265187	0.0141926083460365	0.0181614827655543	0.0103523160688659	0.0143904631477427	0.0183820567196878	0.0120898435883396	34.202013836408	0.0213027108019141	1.73237157378725	0.195930478169464	0.225119665281997	0.179606727668826	0.165376026295702	0.193819553206412	0.149469275547812	0.193320399421384	0.221620448307794	0.175787147726178	0.00232153663123934	0.0022685947938603	0.00312140423493824
111	0.352632526101092	0.21	0.0121125656966129	0.00847870038418897	0.0157464310090369	0.247208920007768	0.472077303304679	0.343458712829808	0.60069589377955	32.6	24.78	42.56	0.0103768870061057	0.0142628288395385	0.0181487706729713	0.0101087416932917	0.0138942683359366	0.0176797949785814	0.0103567634472787	0.0142416321413127	0.0181404359883327	0.0121125656966129	35.0244355775015	-0.00952039699812045	1.72084189290024	0.195930478169464	0.225119665281997	0.179606727668826	0.165376026295702	0.193819553206412	0.149469275547812	0.193320399421384	0.221620448307794	0.175787147726178	0.00232153663123934	0.0022685947938603	0.00312140423493824
111	0.352632526101092	0.21	0.0121221497251733	0.00845880804257603	0.0157854914077707	0.234968184417883	0.461792277908687	0.331695258828015	0.59188929698936	33	24.53	43.31	0.00990202045875488	0.0137857761359133	0.0176695318130718	0.00964440045549393	0.01342711279969	0.0172098251438861	0.00987851947364602	0.0137556409024916	0.0176019821996874	0.0121221497251733	35.8350708352373	-0.00414692938950865	1.7411727129053	0.195930478169464	0.225119665281997	0.179606727668826	0.165376026295702	0.193819553206412	0.149469275547812	0.193320399421384	0.221620448307794	0.175787147726178	0.00232153663123934	0.0022685947938603	0.00312140423493824
111	0.352632526101092	0.21	0.0121653264439169	0.00846197255652476	0.015868680331309	0.20136858153285	0.435770574522203	0.300276375184239	0.571264773860166	31.71	24.74	42.77	0.00932277532805146	0.0135295064700103	0.0177362376119691	0.00908567805027717	0.0131854234002384	0.0172851687501997	0.00931163559449443	0.0135008864427482	0.0177344917410663	0.0121653264439169	35.3523872725433	0.00972442707370397	1.74918541225856	0.195930478169464	0.225119665281997	0.179606727668826	0.165376026295702	0.193819553206412	0.149469275547812	0.193320399421384	0.221620448307794	0.175787147726178	0.00232153663123934	0.0022685947938603	0.00312140423493824
111	0.352632526101092	0.21	0.0122588858825821	0.00851724311404728	0.0160005286511168	0.227438237032534	0.483783237024866	0.344573009847034	0.622993464202697	32.25	24.81	41.81	0.01052093828652	0.0147714807467103	0.0190220232069006	0.0102507207029015	0.0143920931174761	0.0185334655320506	0.0105218306952677	0.0147819545087697	0.0189930782844383	0.0122588858825821	35.3138824856105	0.0405407144790607	1.78148957232931	0.195930478169464	0.225119665281997	0.179606727668826	0.165376026295702	0.193819553206412	0.149469275547812	0.193320399421384	0.221620448307794	0.175787147726178	0.00232153663123934	0.0022685947938603	0.00312140423493824
111	0.352632526101092	0.21	0.0122593959250305	0.00857065916931267	0.0159481326807483	0.246336479383962	0.501319728995417	0.364413048646038	0.638226409344795	33.2	25.71	46.53	0.0108149453102674	0.0148780222667322	0.018941099223197	0.0105326473205314	0.0144896674802166	0.0184466876399018	0.0107687106755522	0.0148067540056767	0.0188362110888838	0.0122593959250305	37.1086025184757	-0.0171188184326362	1.74350489662151	0.195930478169464	0.225119665281997	0.179606727668826	0.165376026295702	0.193819553206412	0.149469275547812	0.193320399421384	0.221620448307794	0.175787147726178	0.00232153663123934	0.0022685947938603	0.00312140423493824
111	0.352632526101092	0.21	0.0123165114896835	0.00855148200264302	0.016081540976724	0.201275378206429	0.4207270058519	0.289872385528846	0.551581626174954	31.35	20.8	41.67	0.00910332951478715	0.0132127679670214	0.0173222064192557	0.00887340651509681	0.0128790527872891	0.0168846990594813	0.00900294607972675	0.0130472961839265	0.0171253108410423	0.0123165114896835	33.1313294574793	-0.0371912297948296	1.6658677596815	0.195930478169464	0.225119665281997	0.179606727668826	0.165376026295702	0.193819553206412	0.149469275547812	0.193320399421384	0.221620448307794	0.175787147726178	0.00232153663123934	0.0022685947938603	0.00312140423493824
111	0.352632526101092	0.21	0.0123469667567531	0.0086200293933761	0.0160739041201302	0.261008250913891	0.482769498814725	0.355940675894339	0.60959832173511	32.06	23.32	42.47	0.0109329715129424	0.0148286091905542	0.0187242468681659	0.0106531481015217	0.0144490790687192	0.0182450100359167	0.0108800627981255	0.0147596919268242	0.0186255584549716	0.0123469667567531	34.9771719659858	0.0243515542884276	1.75058135469838	0.195930478169464	0.225119665281997	0.179606727668826	0.165376026295702	0.193819553206412	0.149469275547812	0.193320399421384	0.221620448307794	0.175787147726178	0.00232153663123934	0.0022685947938603	0.00312140423493824
111	0.352632526101092	0.21	0.0123841291613032	0.00867070684117669	0.0160975514814298	0.253113179109987	0.478139736700458	0.349903631712918	0.606375841687998	30.94	24.4	44.37	0.0111307317463874	0.0152100311747197	0.019289330603052	0.0108518182006145	0.0148288986649335	0.0188059791292525	0.0110762127126698	0.0151295778001498	0.019193765509991	0.0123841291613032	34.7171801254848	-0.0100940328911751	1.7201582783875	0.195930478169464	0.225119665281997	0.179606727668826	0.165376026295702	0.193819553206412	0.149469275547812	0.193320399421384	0.221620448307794	0.175787147726178	0.00232153663123934	0.0022685947938603	0.00312140423493824
111	0.352632526101092	0.21	0.012403599994013	0.00863409699066489	0.0161731029973611	0.204244270107728	0.417579401364005	0.288890979423785	0.546267823304225	32.14	24.45	42.55	0.00885265758535454	0.0127961332068803	0.0167396088284061	0.00862576602854509	0.0124681712862415	0.016310576543938	0.00882580094578985	0.0127724538676877	0.0167159844593486	0.012403599994013	34.7494467873613	0.0342251519881751	1.75856055170806	0.195930478169464	0.225119665281997	0.179606727668826	0.165376026295702	0.193819553206412	0.149469275547812	0.193320399421384	0.221620448307794	0.175787147726178	0.00232153663123934	0.0022685947938603	0.00312140423493824
111	0.352632526101092	0.21	0.0124102607828898	0.00869633905925288	0.0161241825065267	0.209430094356978	0.433493375615657	0.301995565119016	0.564991186112297	30.86	23.33	42.51	0.00963171564358518	0.0138256498093354	0.0180195839750856	0.00939075484041035	0.0134797675381234	0.0175687802358364	0.00958581877824841	0.0137939971535742	0.0179599454346482	0.0124102607828898	34.2162350642582	0.00108607349251855	1.72168428275431	0.195930478169464	0.225119665281997	0.179606727668826	0.165376026295702	0.193819553206412	0.149469275547812	0.193320399421384	0.221620448307794	0.175787147726178	0.00232153663123934	0.0022685947938603	0.00312140423493824
111	0.352632526101092	0.21	0.0124206930015707	0.00860261162383914	0.0162387743793022	0.218877700388548	0.439737885967936	0.310038444666481	0.569437327269392	33.1	23.34	43.51	0.00922795146343223	0.013088311911478	0.0169486723595238	0.00898746730186943	0.012747225189384	0.0165069830768987	0.009174277036057	0.0129936100675733	0.0168293000021292	0.0124206930015707	34.902532942106	-0.00264430354402167	1.72910273314743	0.195930478169464	0.225119665281997	0.179606727668826	0.165376026295702	0.193819553206412	0.149469275547812	0.193320399421384	0.221620448307794	0.175787147726178	0.00232153663123934	0.0022685947938603	0.00312140423493824
111	0.352632526101092	0.21	0.0125123622060589	0.00873210779309127	0.0162926166190266	0.230510203363275	0.422840111917686	0.302220480663656	0.543459743171717	31.94	24.05	42.44	0.00931836102721607	0.0130374248991501	0.0167564887710841	0.00908039786325616	0.012704487929888	0.0163285779965198	0.00930689441597272	0.0130129657923747	0.0167343504662408	0.0125123622060589	34.5706083032608	0.0176291576115926	1.73988914484949	0.195930478169464	0.225119665281997	0.179606727668826	0.165376026295702	0.193819553206412	0.149469275547812	0.193320399421384	0.221620448307794	0.175787147726178	0.00232153663123934	0.0022685947938603	0.00312140423493824
111	0.352632526101092	0.21	0.0125912236202749	0.00875849065772379	0.016423956582826	0.198716590683018	0.462958580249028	0.317813068596567	0.608104091901489	33	24.6	41.43	0.00948678831612447	0.0138194129944079	0.0181520376726914	0.0092399595322992	0.0134598572850441	0.0176797550377889	0.00949794548362308	0.0138187325712744	0.0181534639071134	0.0125912236202749	35.6087058018604	-0.0228035618608293	1.72396337707464	0.195930478169464	0.225119665281997	0.179606727668826	0.165376026295702	0.193819553206412	0.149469275547812	0.193320399421384	0.221620448307794	0.175787147726178	0.00232153663123934	0.0022685947938603	0.00312140423493824
111	0.352632526101092	0.21	0.0127018465813402	0.0089041921095175	0.0164995010531628	0.255202936636819	0.475997166429516	0.349037441447065	0.602956891411967	31.61	23.89	41.82	0.0108695473673914	0.0148232628734599	0.0187769783795285	0.0105936139263592	0.0144469607337526	0.0183003075411461	0.0108336870961284	0.0147683903739136	0.0187508259235884	0.0127018465813402	34.0195897404083	-0.0536106896873247	1.6655391129174	0.195930478169464	0.225119665281997	0.179606727668826	0.165376026295702	0.193819553206412	0.149469275547812	0.193320399421384	0.221620448307794	0.175787147726178	0.00232153663123934	0.0022685947938603	0.00312140423493824
111	0.352632526101092	0.21	0.0127374611871967	0.00883814982765577	0.0166367725467376	0.243161135777379	0.457707295567226	0.331632600207564	0.583781990926888	31.02	22.09	41.71	0.0105232735928501	0.0145238408216888	0.0185244080505275	0.0102591736688539	0.0141593396782664	0.0180595056876789	0.0104543847577751	0.014412194989283	0.0183747059061327	0.0127374611871967	33.2784711061499	0.000760403637232499	1.70286024609017	0.195930478169464	0.225119665281997	0.179606727668826	0.165376026295702	0.193819553206412	0.149469275547812	0.193320399421384	0.221620448307794	0.175787147726178	0.00232153663123934	0.0022685947938603	0.00312140423493824
111	0.352632526101092	0.21	0.012738892096493	0.00892567403793111	0.0165521101550549	0.285926745949104	0.536025302087152	0.4037694967837	0.668281107390605	30.75	24.05	39.38	0.0129234220834861	0.0171565244068235	0.0213896267301609	0.0126008292549536	0.0167282654131584	0.0208557015713632	0.0129295815703699	0.017208910657598	0.0214146752262088	0.012738892096493	32.9495121163896	-0.0156776978188982	1.69273246626656	0.195930478169464	0.225119665281997	0.179606727668826	0.165376026295702	0.193819553206412	0.149469275547812	0.193320399421384	0.221620448307794	0.175787147726178	0.00232153663123934	0.0022685947938603	0.00312140423493824
111	0.352632526101092	0.21	0.0127764780399185	0.00887500836676552	0.0166779477130715	0.249703715260504	0.509316424087785	0.371475860962362	0.647156987213209	33.1	23.77	46.09	0.0110577660768924	0.0151608824920461	0.0192639989071999	0.0107696136535106	0.0147658076640644	0.0187620016746183	0.0109476889371981	0.0150301401863134	0.0190942453299082	0.0127764780399185	35.8210976960695	-0.0127028299449149	1.73000280140223	0.195930478169464	0.225119665281997	0.179606727668826	0.165376026295702	0.193819553206412	0.149469275547812	0.193320399421384	0.221620448307794	0.175787147726178	0.00232153663123934	0.0022685947938603	0.00312140423493824
111	0.352632526101092	0.21	0.0128164213362647	0.00896388941426305	0.0166689532582664	0.228706249558315	0.45957641466648	0.3278071615292	0.59134566780376	30.4	23.92	42.72	0.0106111346124487	0.0148765120871167	0.0191418895617847	0.0103481495338902	0.0145078144084238	0.0186674792829575	0.0105947628181877	0.0148231830055869	0.0191107408801045	0.0128164213362647	34.4188176077316	-0.0436567489229279	1.68007574083218	0.195930478169464	0.225119665281997	0.179606727668826	0.165376026295702	0.193819553206412	0.149469275547812	0.193320399421384	0.221620448307794	0.175787147726178	0.00232153663123934	0.0022685947938603	0.00312140423493824
111	0.352632526101092	0.21	0.0128555790888731	0.00899117258904113	0.0167199855887051	0.230961227768933	0.48249546942095	0.345033272835476	0.619957666006424	30.55	23.95	39.49	0.0111120025065309	0.0155390546005455	0.0199661066945602	0.0108357081574581	0.015152683829522	0.0194696595015859	0.0111354728309534	0.0155385745491248	0.0199881541922291	0.0128555790888731	33.4679520681946	0.0261051694902427	1.74168937432237	0.195930478169464	0.225119665281997	0.179606727668826	0.165376026295702	0.193819553206412	0.149469275547812	0.193320399421384	0.221620448307794	0.175787147726178	0.00232153663123934	0.0022685947938603	0.00312140423493824
111	0.352632526101092	0.21	0.0128903385489934	0.00901943100394623	0.0167612460940406	0.267276159740717	0.500323831910986	0.370985665018341	0.629661998803631	32.76	25.41	40.88	0.0111535829437486	0.0150420996931982	0.0189306164426477	0.0108645582782516	0.0146523112409919	0.0184400642037321	0.0111944070751883	0.0150776063642167	0.0189249987395974	0.0128903385489934	35.05461083406	0.0124264811536211	1.74680163753214	0.195930478169464	0.225119665281997	0.179606727668826	0.165376026295702	0.193819553206412	0.149469275547812	0.193320399421384	0.221620448307794	0.175787147726178	0.00232153663123934	0.0022685947938603	0.00312140423493824
111	0.352632526101092	0.21	0.0128971554310302	0.0090229632498253	0.0167713476122351	0.258983925136138	0.492018995326335	0.362078433065117	0.621959557587553	32.72	23.68	44.4	0.0109004665060236	0.0148123613259162	0.0187242561458088	0.0106182171739663	0.0144288200262736	0.0182394228785809	0.0108304688804616	0.0147082461618911	0.018673171274705	0.0128971554310302	35.0755344874167	-0.00507994936891712	1.72755207717447	0.195930478169464	0.225119665281997	0.179606727668826	0.165376026295702	0.193819553206412	0.149469275547812	0.193320399421384	0.221620448307794	0.175787147726178	0.00232153663123934	0.0022685947938603	0.00312140423493824
111	0.352632526101092	0.21	0.0129154899397974	0.00897964962279661	0.0168513302567981	0.27145407995509	0.508699582020893	0.378584655501664	0.638814508540122	30.67	21.54	39.65	0.0121470178624116	0.0163217996810279	0.0204965814996441	0.011844272369973	0.015915004257008	0.019985736144043	0.0120947279009323	0.016228464055827	0.0204079759088287	0.0129154899397974	32.9989400936952	0.0385408602592666	1.74124556549382	0.195930478169464	0.225119665281997	0.179606727668826	0.165376026295702	0.193819553206412	0.149469275547812	0.193320399421384	0.221620448307794	0.175787147726178	0.00232153663123934	0.0022685947938603	0.00312140423493824
111	0.352632526101092	0.21	0.0130743890315669	0.00912707808083376	0.0170216999823001	0.242783712909317	0.498084001553574	0.360746781298273	0.635421221808876	31.48	23.96	41.03	0.0112817515998995	0.0155767432246755	0.0198717348494515	0.0109960825383176	0.0151823192223305	0.0193685559063434	0.0112657070512921	0.015579584972531	0.0198332069955797	0.0130743890315669	34.2910220061563	0.00500944565675698	1.72829683051348	0.195930478169464	0.225119665281997	0.179606727668826	0.165376026295702	0.193819553206412	0.149469275547812	0.193320399421384	0.221620448307794	0.175787147726178	0.00232153663123934	0.0022685947938603	0.00312140423493824
111	0.352632526101092	0.21	0.0132165050168812	0.00926103398067194	0.0171719760530906	0.253137292629768	0.47359481736165	0.346585750701715	0.600603884021584	32.95	24.64	44.16	0.0103627799187122	0.0141603018965003	0.0179578238742884	0.0100934099830707	0.0137922192352409	0.0174910284874112	0.0103085792497108	0.0140961012612807	0.0178843277592356	0.0132165050168812	34.9366005553018	-0.0106986479630247	1.71837589330454	0.195930478169464	0.225119665281997	0.179606727668826	0.165376026295702	0.193819553206412	0.149469275547812	0.193320399421384	0.221620448307794	0.175787147726178	0.00232153663123934	0.0022685947938603	0.00312140423493824
111	0.352632526101092	0.21	0.0133579820023138	0.00925193480146516	0.0174640292031625	0.24430031603087	0.498059506774491	0.361293142628204	0.634825870920778	32.19	23.99	42.27	0.0110534616070292	0.0152377141622448	0.0194219667174605	0.0107698964197427	0.014846806279823	0.0189237161399033	0.0110181779611056	0.015192557188421	0.0193519560748491	0.0133579820023138	34.0816899967282	0.00315397191585119	1.72958841347583	0.195930478169464	0.225119665281997	0.179606727668826	0.165376026295702	0.193819553206412	0.149469275547812	0.193320399421384	0.221620448307794	0.175787147726178	0.00232153663123934	0.0022685947938603	0.00312140423493824
111	0.352632526101092	0.21	0.0136426077246671	0.00954912856856467	0.0177360868807696	0.257913950033006	0.464001196186728	0.341117496275593	0.586884896097863	30.86	21.92	41.73	0.0108778224654	0.0147964343399574	0.0187150462145147	0.0106056617771064	0.0144262308578668	0.0182467999386272	0.0107971356657553	0.0147007159206159	0.0185669808921572	0.0136426077246671	32.8471507302327	-0.00364930181894603	1.69423672500529	0.195930478169464	0.225119665281997	0.179606727668826	0.165376026295702	0.193819553206412	0.149469275547812	0.193320399421384	0.221620448307794	0.175787147726178	0.00232153663123934	0.0022685947938603	0.00312140423493824
111	0.352632526101092	0.21	0.0136630164233699	0.00955165425503428	0.0177743785917056	0.241063877978726	0.478661870274938	0.346059637306916	0.61126410324296	32.4	25.35	42.19	0.0105198772189511	0.0145508564473815	0.0185818356758119	0.0102489954943081	0.0141761789670779	0.0181033624398478	0.0105321346926021	0.014548487263636	0.0186079992560734	0.0136630164233699	35.0425559847348	-0.00159486257618061	1.73216907590972	0.195930478169464	0.225119665281997	0.179606727668826	0.165376026295702	0.193819553206412	0.149469275547812	0.193320399421384	0.221620448307794	0.175787147726178	0.00232153663123934	0.0022685947938603	0.00312140423493824
111	0.352632526101092	0.21	0.0137350660294777	0.00962441150043079	0.0178457205585246	0.237780085501934	0.549243717783019	0.395710282964642	0.702777152601395	31.4	24.31	41.95	0.0124045382901343	0.0172174315936691	0.0220303248972039	0.0120908896702215	0.016782089017308	0.0214732883643945	0.0124013028102834	0.0172109258444714	0.0219883136514612	0.0137350660294777	34.9521458173805	-0.0343947977291377	1.70369256432429	0.195930478169464	0.225119665281997	0.179606727668826	0.165376026295702	0.193819553206412	0.149469275547812	0.193320399421384	0.221620448307794	0.175787147726178	0.00232153663123934	0.0022685947938603	0.00312140423493824
111	0.352632526101092	0.21	0.0138603091558502	0.00966855975642909	0.0180520585552712	0.236156956890786	0.477301365661211	0.343278212813576	0.611324518508845	30.57	22.57	39.17	0.0110497321247443	0.0153637837662455	0.0196778354077467	0.0107748954090396	0.0149816449212996	0.0191883944335595	0.0110423004546182	0.0153459617523379	0.0196455121447103	0.0138603091558502	32.5026688779355	0.0265657791087058	1.72571248906461	0.195930478169464	0.225119665281997	0.179606727668826	0.165376026295702	0.193819553206412	0.149469275547812	0.193320399421384	0.221620448307794	0.175787147726178	0.00232153663123934	0.0022685947938603	0.00312140423493824
111	0.352632526101092	0.21	0.0147937390780167	0.010379282313262	0.0192081958427714	0.276388270070095	0.569709698153397	0.425786079671729	0.713633316635064	30.38	23.54	37.95	0.0137887460243842	0.0184495987786219	0.0231104515328597	0.01344710312223	0.017992474217827	0.0225378453134241	0.0138618818762464	0.0184999752935047	0.0231869879686727	0.0147937390780167	32.5305197984406	-0.0255587550932524	1.67756377421547	0.195930478169464	0.225119665281997	0.179606727668826	0.165376026295702	0.193819553206412	0.149469275547812	0.193320399421384	0.221620448307794	0.175787147726178	0.00232153663123934	0.0022685947938603	0.00312140423493824
111	0.352632526101092	0.22	0.00964007073441869	0.00682462440616292	0.0124555170626745	0.254313610991583	0.381661176609272	0.27962439493455	0.483697958283994	30.98	22.52	44.73	0.00888245139831342	0.0121237163611868	0.0153649813240602	0.00865967846087897	0.0118196521130091	0.0149796257651392	0.00879660355650983	0.011992047536184	0.0152220022809233	0.00964007073441869	35.8631090378529	0.0397932602921944	1.76748704088119	0.195930478169464	0.225119665281997	0.179606727668826	0.165376026295702	0.193819553206412	0.149469275547812	0.193320399421384	0.221620448307794	0.175787147726178	0.00232153663123934	0.0022685947938603	0.00312140423493824
111	0.352632526101092	0.22	0.009687199091278	0.00683112582338534	0.0125432723591707	0.231206589450324	0.385573046813024	0.275799713680197	0.49534637994585	32.66	23.81	43.23	0.00831887756353432	0.0116299430678732	0.0149410085722121	0.00810370824649513	0.0113291324250903	0.0145545566036855	0.00827413712254059	0.0115793516376147	0.014871584212801	0.009687199091278	36.2409279529069	0.0134177502277898	1.75593737665861	0.195930478169464	0.225119665281997	0.179606727668826	0.165376026295702	0.193819553206412	0.149469275547812	0.193320399421384	0.221620448307794	0.175787147726178	0.00232153663123934	0.0022685947938603	0.00312140423493824
111	0.352632526101092	0.22	0.00992938457671072	0.00698109675411498	0.0128776723993065	0.251300393848357	0.436683582413467	0.319001717053924	0.55436544777301	30.2	22.76	44.69	0.0103928668031378	0.014226864823969	0.0180608628448003	0.010136357667771	0.0138757277542748	0.0176150978407786	0.0102921229304911	0.0141032411021089	0.0178874698273902	0.00992938457671072	35.3979085194896	0.0623306663829052	1.78878037767909	0.195930478169464	0.225119665281997	0.179606727668826	0.165376026295702	0.193819553206412	0.149469275547812	0.193320399421384	0.221620448307794	0.175787147726178	0.00232153663123934	0.0022685947938603	0.00312140423493824
111	0.352632526101092	0.22	0.0101400637877443	0.0071490100458479	0.0131311175296408	0.288642839017892	0.483539946604372	0.365022774641281	0.602057118567464	30.66	24.85	42.65	0.011714023235145	0.01551738292278	0.019320742610415	0.0114221031663541	0.0151306809844842	0.0188392588026143	0.0117046183752219	0.0155025587409709	0.0193221970878154	0.0101400637877443	35.7630471639667	0.0409010795377353	1.77373280143377	0.195930478169464	0.225119665281997	0.179606727668826	0.165376026295702	0.193819553206412	0.149469275547812	0.193320399421384	0.221620448307794	0.175787147726178	0.00232153663123934	0.0022685947938603	0.00312140423493824
111	0.352632526101092	0.22	0.0102999454662355	0.00723201453338428	0.0133678763990866	0.274676842674314	0.448989723049663	0.335075852000377	0.562903594098948	31.79	23.28	42.23	0.0103793851280245	0.013908006877357	0.0174366286266895	0.0101150546939536	0.013553813497922	0.0169925723018904	0.0103384577885734	0.013856817715774	0.0173393087770786	0.0102999454662355	35.7441957519934	0.0461955496089551	1.77500597134441	0.195930478169464	0.225119665281997	0.179606727668826	0.165376026295702	0.193819553206412	0.149469275547812	0.193320399421384	0.221620448307794	0.175787147726178	0.00232153663123934	0.0022685947938603	0.00312140423493824
111	0.352632526101092	0.22	0.0103318781292305	0.00729919581995403	0.013364560438507	0.281044467048747	0.41773453329711	0.313418915163088	0.522050151431132	33.18	21.57	43.91	0.00930715397183502	0.0124048659243357	0.0155025778768363	0.00906429457504686	0.0120811753241008	0.0150980560731547	0.00918531105290787	0.0122475586479135	0.0153038887606687	0.0103318781292305	35.4466170590605	0.0053941725984084	1.72533582993655	0.195930478169464	0.225119665281997	0.179606727668826	0.165376026295702	0.193819553206412	0.149469275547812	0.193320399421384	0.221620448307794	0.175787147726178	0.00232153663123934	0.0022685947938603	0.00312140423493824
111	0.352632526101092	0.22	0.010416277682975	0.00736441266092518	0.0134681427050247	0.294581482177385	0.480084088341386	0.364093305315309	0.596074871367463	32.58	24.12	44.88	0.0110082708380097	0.0145152234120432	0.0180221759860766	0.0107239278770114	0.0141402960810148	0.0175566642850182	0.010951011889138	0.014410320753756	0.0179010233364204	0.010416277682975	36.9443006629935	-0.0237091623278458	1.72685983145693	0.195930478169464	0.225119665281997	0.179606727668826	0.165376026295702	0.193819553206412	0.149469275547812	0.193320399421384	0.221620448307794	0.175787147726178	0.00232153663123934	0.0022685947938603	0.00312140423493824
111	0.352632526101092	0.22	0.0104255389604649	0.00739199358833705	0.0134590843325927	0.253822694604044	0.437128348949853	0.320111007511631	0.554145690388075	31.97	24.65	47.1	0.00986045725880295	0.0134649709016161	0.0170694845444293	0.00960850692787544	0.0131209195269638	0.0166333321260522	0.00978376932262793	0.0133456929567578	0.0169474111272004	0.0104255389604649	36.7572592374892	0.0456492398998234	1.79386113501954	0.195930478169464	0.225119665281997	0.179606727668826	0.165376026295702	0.193819553206412	0.149469275547812	0.193320399421384	0.221620448307794	0.175787147726178	0.00232153663123934	0.0022685947938603	0.00312140423493824
111	0.352632526101092	0.22	0.0104657668470344	0.00742111844550399	0.0135104152485649	0.281602398606185	0.531368783574752	0.398859666339291	0.663877900810213	30.22	22.62	42.03	0.0129868074226328	0.0173012832458566	0.0216157590690805	0.0126661523566394	0.0168741001868932	0.0210820480171469	0.0129219293460814	0.0172200820012813	0.0214674047994804	0.0104657668470344	35.4031837548782	-0.0159640485917109	1.70937709891232	0.195930478169464	0.225119665281997	0.179606727668826	0.165376026295702	0.193819553206412	0.149469275547812	0.193320399421384	0.221620448307794	0.175787147726178	0.00232153663123934	0.0022685947938603	0.00312140423493824
111	0.352632526101092	0.22	0.0104664559281481	0.00741953929418591	0.0135133725621102	0.253617543850854	0.426504726733365	0.312269413908264	0.540740039558466	30.75	22.92	42.12	0.00999311540541368	0.0136488261910052	0.0173045369765966	0.00974364232986243	0.0133080901432968	0.0168725379567311	0.00994491326726176	0.0135496037877716	0.017238983511978	0.0104664559281481	35.159114679707	-0.00459192069679039	1.71902759003145	0.195930478169464	0.225119665281997	0.179606727668826	0.165376026295702	0.193819553206412	0.149469275547812	0.193320399421384	0.221620448307794	0.175787147726178	0.00232153663123934	0.0022685947938603	0.00312140423493824
111	0.352632526101092	0.22	0.0105393307898574	0.00743510524884982	0.0136435563308649	0.20780075194225	0.400294004028371	0.278266366886543	0.522321641170198	32.06	24.22	43.78	0.0085468941288945	0.0122949478628752	0.0160430015968559	0.00832813721493793	0.0119802598825191	0.0156323825501002	0.00851401523716453	0.0122513817005778	0.0159962301220351	0.0105393307898574	35.8005966920375	-0.010969862200938	1.72734407642336	0.195930478169464	0.225119665281997	0.179606727668826	0.165376026295702	0.193819553206412	0.149469275547812	0.193320399421384	0.221620448307794	0.175787147726178	0.00232153663123934	0.0022685947938603	0.00312140423493824
111	0.352632526101092	0.22	0.0105400304668848	0.00745688222374715	0.0136231787100225	0.254668478296528	0.446638589410966	0.327341773424485	0.565935405397446	31.51	24.31	42.68	0.0102272201791495	0.0139544401761618	0.0176816601731741	0.00996810257407838	0.0136008894502346	0.0172336763263909	0.0102034371555716	0.0139175872287524	0.0178302652264705	0.0105400304668848	35.4560727330664	0.00662793526849586	1.73348937146846	0.195930478169464	0.225119665281997	0.179606727668826	0.165376026295702	0.193819553206412	0.149469275547812	0.193320399421384	0.221620448307794	0.175787147726178	0.00232153663123934	0.0022685947938603	0.00312140423493824
111	0.352632526101092	0.22	0.0106312152626371	0.00749943364478103	0.0137629968804933	0.245811657145265	0.458673615256284	0.33323597066634	0.584111259846228	34.02	24.89	44.35	0.0096536410235911	0.0132874924031248	0.0169213437826585	0.00939831067343999	0.0129360498666115	0.0164737890597829	0.00959956819176169	0.0132383536138122	0.0168420968731848	0.0106312152626371	37.8696891482818	-0.00150353399550338	1.76462645420727	0.195930478169464	0.225119665281997	0.179606727668826	0.165376026295702	0.193819553206412	0.149469275547812	0.193320399421384	0.221620448307794	0.175787147726178	0.00232153663123934	0.0022685947938603	0.00312140423493824
111	0.352632526101092	0.22	0.0107254764438945	0.00758037912362011	0.013870573764169	0.239271282260262	0.399496223048287	0.28828009878091	0.510712347315665	30.47	22.84	44.17	0.00930854382451212	0.0128997045432479	0.0164908652619836	0.0090774763765239	0.0125794931476952	0.0160815099188665	0.00922544119789994	0.0127994927355531	0.0163441640071565	0.0107254764438945	34.2927535319743	0.0278765754437663	1.75080399342619	0.195930478169464	0.225119665281997	0.179606727668826	0.165376026295702	0.193819553206412	0.149469275547812	0.193320399421384	0.221620448307794	0.175787147726178	0.00232153663123934	0.0022685947938603	0.00312140423493824
111	0.352632526101092	0.22	0.0108362828283948	0.00764278008718318	0.0140297855696064	0.226210247097734	0.398543601990852	0.283459150235748	0.513628053745956	31.36	24.55	40.8	0.00889693814815842	0.0125090961900785	0.0161212542319985	0.00867215130641796	0.0121930458614407	0.0157139404164635	0.00891014701047732	0.0125164128518028	0.016120177742498	0.0108362828283948	34.5473155735808	-0.0250964236090002	1.70028928294501	0.195930478169464	0.225119665281997	0.179606727668826	0.165376026295702	0.193819553206412	0.149469275547812	0.193320399421384	0.221620448307794	0.175787147726178	0.00232153663123934	0.0022685947938603	0.00312140423493824
111	0.352632526101092	0.22	0.0108425137767278	0.00762197306067441	0.0140630544927811	0.235618687131809	0.446900007428258	0.321225848296885	0.572574166559632	32.66	24.39	43.36	0.00968803829076389	0.0134783187812026	0.0172685992716413	0.00943744037128413	0.0131296786805669	0.0168219169898496	0.0096522161631352	0.0134415408760118	0.0172218811745782	0.0108425137767278	36.4305555304078	-0.0197110324376594	1.72834190405751	0.195930478169464	0.225119665281997	0.179606727668826	0.165376026295702	0.193819553206412	0.149469275547812	0.193320399421384	0.221620448307794	0.175787147726178	0.00232153663123934	0.0022685947938603	0.00312140423493824
111	0.352632526101092	0.22	0.0108595864247603	0.00771051813519021	0.0140086547143305	0.248845469471113	0.41508677293353	0.302490469602183	0.527683076264878	31.7	23.42	44.19	0.00939623912092273	0.0128938097770319	0.0163913804331411	0.00915734535458763	0.0125659923662144	0.0159746393778411	0.00932720433000428	0.0127815336557973	0.0162788627586187	0.0108595864247603	35.5957769656161	0.0375274475140068	1.76952823703481	0.195930478169464	0.225119665281997	0.179606727668826	0.165376026295702	0.193819553206412	0.149469275547812	0.193320399421384	0.221620448307794	0.175787147726178	0.00232153663123934	0.0022685947938603	0.00312140423493824
111	0.352632526101092	0.22	0.0109665839713424	0.00775690248095234	0.0141762654617325	0.293567731238509	0.480855572646916	0.364394383237978	0.597316762055855	35.2	24.51	46.19	0.0102090986051657	0.0134719473784802	0.0167347961517947	0.00993432073669274	0.0131093499418206	0.0162843791469484	0.010121944480631	0.0133741212173414	0.0165681505130617	0.0109665839713424	37.6333218931847	0.0301283381074647	1.7945124244141	0.195930478169464	0.225119665281997	0.179606727668826	0.165376026295702	0.193819553206412	0.149469275547812	0.193320399421384	0.221620448307794	0.175787147726178	0.00232153663123934	0.0022685947938603	0.00312140423493824
111	0.352632526101092	0.22	0.0109819002396782	0.00775713490167259	0.0142066655776838	0.25875655068423	0.457311897759869	0.336465775406224	0.578158020113514	32.39	24.33	43.55	0.0102304324746262	0.0139048272717397	0.0175792220688531	0.00996703655182464	0.0135468292281848	0.017126621904545	0.0101839318696194	0.0138548138152654	0.0175012145628475	0.0109819002396782	36.0018922615332	-0.0349632386263698	1.7074244788555	0.195930478169464	0.225119665281997	0.179606727668826	0.165376026295702	0.193819553206412	0.149469275547812	0.193320399421384	0.221620448307794	0.175787147726178	0.00232153663123934	0.0022685947938603	0.00312140423493824
111	0.352632526101092	0.22	0.0109978072777396	0.00778469066138015	0.0142109238940991	0.230265744302639	0.410230897726107	0.293127480388896	0.527334315063318	33.55	26.64	43.08	0.00860918980545583	0.0120485314372469	0.015487873069038	0.008383171995578	0.0117322202919211	0.0150812685882643	0.00861617845310943	0.0120633966279818	0.0155104608295352	0.0109978072777396	36.10766799009	-0.0251981953000189	1.72514828173555	0.195930478169464	0.225119665281997	0.179606727668826	0.165376026295702	0.193819553206412	0.149469275547812	0.193320399421384	0.221620448307794	0.175787147726178	0.00232153663123934	0.0022685947938603	0.00312140423493824
111	0.352632526101092	0.22	0.0110452061564767	0.00779383454559435	0.014296577767359	0.189381464544265	0.370604114148946	0.250892792005192	0.4903154362927	32.91	23.93	43.96	0.00751039452218933	0.0110939142035913	0.0146774338849932	0.00731529833358735	0.0108057295587762	0.0142961607839651	0.00746729223665734	0.0110353491225881	0.0146109277378856	0.0110452061564767	35.8571017803095	0.0130592106752129	1.74876343893831	0.195930478169464	0.225119665281997	0.179606727668826	0.165376026295702	0.193819553206412	0.149469275547812	0.193320399421384	0.221620448307794	0.175787147726178	0.00232153663123934	0.0022685947938603	0.00312140423493824
111	0.352632526101092	0.22	0.0110731615678737	0.00784312280589758	0.0143032003298499	0.260038375250086	0.44356412487404	0.326741287054867	0.560386962693213	31.93	24.21	44.01	0.0100754049511426	0.0136777577764596	0.0172801106017766	0.00981812415513928	0.0133284889951717	0.0168388538352041	0.0100224805656431	0.0136290626427552	0.0172012684787048	0.0110731615678737	36.0370776591707	-0.0135614264579868	1.72933196213386	0.195930478169464	0.225119665281997	0.179606727668826	0.165376026295702	0.193819553206412	0.149469275547812	0.193320399421384	0.221620448307794	0.175787147726178	0.00232153663123934	0.0022685947938603	0.00312140423493824
111	0.352632526101092	0.22	0.0110801324404374	0.00785213646280237	0.0143081284180725	0.279452704353608	0.459528699142889	0.344322674961227	0.57473472332455	28.97	22.56	44.98	0.011684885974318	0.015594501442625	0.0195041169109319	0.0114042634178768	0.0152199861182244	0.019035708818572	0.01155280230352	0.0154350734402622	0.0193185345037136	0.0110801324404374	34.8299649321661	-0.0535008510689337	1.66678301797847	0.195930478169464	0.225119665281997	0.179606727668826	0.165376026295702	0.193819553206412	0.149469275547812	0.193320399421384	0.221620448307794	0.175787147726178	0.00232153663123934	0.0022685947938603	0.00312140423493824
111	0.352632526101092	0.22	0.0111016151723331	0.00781965602421964	0.0143835743204467	0.229247331099812	0.40167002261628	0.286679974225201	0.516660071007359	30.38	23.13	44.18	0.00928326837997	0.0130068751059897	0.0167304818320095	0.00905324731659242	0.0126845904191057	0.016315933521619	0.00921174173354523	0.01291457606956	0.0166119688209199	0.0111016151723331	34.3468653118677	0.0434383248614173	1.75812453792731	0.195930478169464	0.225119665281997	0.179606727668826	0.165376026295702	0.193819553206412	0.149469275547812	0.193320399421384	0.221620448307794	0.175787147726178	0.00232153663123934	0.0022685947938603	0.00312140423493824
111	0.352632526101092	0.22	0.0111203333476267	0.00781537598532384	0.0144252907099296	0.215377712718964	0.388044096338761	0.272407185339539	0.503681007337983	30.46	22.77	43.56	0.00879963331049118	0.012535079615561	0.0162705259206309	0.00858125602771852	0.0122240011274925	0.0158667462272664	0.00872695735164316	0.0124443558102915	0.0161484958823128	0.0111203333476267	34.4164030217872	-0.0379918439950774	1.68177052720789	0.195930478169464	0.225119665281997	0.179606727668826	0.165376026295702	0.193819553206412	0.149469275547812	0.193320399421384	0.221620448307794	0.175787147726178	0.00232153663123934	0.0022685947938603	0.00312140423493824
111	0.352632526101092	0.22	0.0111493158870894	0.0079079771283021	0.0143906546458766	0.260555841170212	0.468205241182619	0.345058189978098	0.591352292387141	32.09	23.84	42.2	0.0105894510558332	0.0143686967288115	0.0181479424017899	0.0103182807446837	0.0140007490474614	0.0176832173502391	0.010548057915161	0.0143357238148099	0.0180703354053372	0.0111493158870894	35.915830331674	0.0537602679207833	1.79135641236772	0.195930478169464	0.225119665281997	0.179606727668826	0.165376026295702	0.193819553206412	0.149469275547812	0.193320399421384	0.221620448307794	0.175787147726178	0.00232153663123934	0.0022685947938603	0.00312140423493824
111	0.352632526101092	0.22	0.0111901490435424	0.00792194324101936	0.0144583548460655	0.253251334728753	0.481126507306898	0.352136489627981	0.610116524985816	32.23	23.08	46.81	0.010759351254541	0.014700575607641	0.018641799960741	0.0104831221571488	0.0143231618923363	0.0181632016275238	0.0106177293700452	0.0145241325722369	0.0184142356651102	0.0111901490435424	36.6223798304564	-0.0183370353310343	1.728483694728	0.195930478169464	0.225119665281997	0.179606727668826	0.165376026295702	0.193819553206412	0.149469275547812	0.193320399421384	0.221620448307794	0.175787147726178	0.00232153663123934	0.0022685947938603	0.00312140423493824
111	0.352632526101092	0.22	0.0111989572831651	0.00792731179493756	0.0144706027713927	0.247968486823247	0.464603622563516	0.338279052979625	0.590928192147408	32.72	24.8	42.49	0.0101849070950728	0.0139882877469469	0.017791668398821	0.00992119964079098	0.0136261032206596	0.0173310068005282	0.0101705754256724	0.0139706178684721	0.017785903608567	0.0111989572831651	36.4959278145704	0.00707166399004088	1.75418079989494	0.195930478169464	0.225119665281997	0.179606727668826	0.165376026295702	0.193819553206412	0.149469275547812	0.193320399421384	0.221620448307794	0.175787147726178	0.00232153663123934	0.0022685947938603	0.00312140423493824
111	0.352632526101092	0.22	0.0112101832826704	0.00791170232548779	0.0145086642398529	0.239297048800548	0.452176914930852	0.326303873143772	0.578049956717933	34.79	25.69	46.99	0.00924803423824009	0.0128155009339401	0.0163829676296402	0.00900059351148686	0.0124726089438036	0.0159446243761204	0.00919616347830434	0.01276073386073	0.0162718542694899	0.0112101832826704	38.4083962990078	-0.0558020665052116	1.71874705782705	0.195930478169464	0.225119665281997	0.179606727668826	0.165376026295702	0.193819553206412	0.149469275547812	0.193320399421384	0.221620448307794	0.175787147726178	0.00232153663123934	0.0022685947938603	0.00312140423493824
111	0.352632526101092	0.22	0.0112188974683195	0.00794912656824732	0.0144886683683916	0.234040026514582	0.447525928168182	0.321121691050956	0.573930165285408	33.34	24.06	46.95	0.0094893947564402	0.0132247378936987	0.0169600810309572	0.00924110762628216	0.0128787166454531	0.016516325664624	0.00938726097536838	0.0131082960367471	0.016774122763828	0.0112188974683195	37.1423136278674	-0.0128940621038456	1.74710982044322	0.195930478169464	0.225119665281997	0.179606727668826	0.165376026295702	0.193819553206412	0.149469275547812	0.193320399421384	0.221620448307794	0.175787147726178	0.00232153663123934	0.0022685947938603	0.00312140423493824
111	0.352632526101092	0.22	0.0112462603431701	0.00791009183714781	0.0145824288491924	0.298607583787164	0.521165935779997	0.396458715323551	0.645873156236442	32.65	24.53	46.42	0.0119596006017554	0.0157215271054948	0.0194834536092342	0.011650282736297	0.0153149124226178	0.0189795421089386	0.0118510280681051	0.0155959638473457	0.0193209093413904	0.0112462603431701	36.7172163198861	-0.0238486420227106	1.72711284254756	0.195930478169464	0.225119665281997	0.179606727668826	0.165376026295702	0.193819553206412	0.149469275547812	0.193320399421384	0.221620448307794	0.175787147726178	0.00232153663123934	0.0022685947938603	0.00312140423493824
111	0.352632526101092	0.22	0.0112534714280748	0.00795892741595829	0.0145480154401913	0.239129044191572	0.431534824582703	0.311352486282998	0.551717162882408	32.13	22.99	44.95	0.00954148118120676	0.0132245014547554	0.0169075217283041	0.00929694307375874	0.0128855714190227	0.0164741997642867	0.00945465185148847	0.0130858209695221	0.0167292980353191	0.0112534714280748	35.8854409376736	-0.0146833662944599	1.72239210535714	0.195930478169464	0.225119665281997	0.179606727668826	0.165376026295702	0.193819553206412	0.149469275547812	0.193320399421384	0.221620448307794	0.175787147726178	0.00232153663123934	0.0022685947938603	0.00312140423493824
111	0.352632526101092	0.22	0.0112607968335401	0.00798248041780557	0.0145391132492746	0.265896252527493	0.487050529810574	0.360698537595567	0.61340252202558	31.52	23.93	39.95	0.0112659273192153	0.0152123596236579	0.0191587919281004	0.0109804399145172	0.0148268665394902	0.0186732931644632	0.0112768635081467	0.0152310539691786	0.0191478054758857	0.0112607968335401	34.8108617949587	0.0227454962996766	1.7442901750463	0.195930478169464	0.225119665281997	0.179606727668826	0.165376026295702	0.193819553206412	0.149469275547812	0.193320399421384	0.221620448307794	0.175787147726178	0.00232153663123934	0.0022685947938603	0.00312140423493824
111	0.352632526101092	0.22	0.0112907222181297	0.00792579684247424	0.0146556475937852	0.271556196033521	0.463264237732636	0.344801325282067	0.581727150183205	33.21	23.03	45.67	0.0102293795129678	0.0137438732251861	0.0172583669374044	0.00996231498510137	0.0133850537083926	0.0168077924316838	0.0101213906170867	0.0135923486760607	0.017022583201275	0.0112907222181297	36.2465343692387	0.02002630106346	1.76046363983757	0.195930478169464	0.225119665281997	0.179606727668826	0.165376026295702	0.193819553206412	0.149469275547812	0.193320399421384	0.221620448307794	0.175787147726178	0.00232153663123934	0.0022685947938603	0.00312140423493824
111	0.352632526101092	0.22	0.0113579126068028	0.0080635212486254	0.0146523039649802	0.268977739274287	0.461807025320017	0.342942262407989	0.580671788232046	32.38	23.91	44.57	0.010432033111873	0.0140478054399217	0.0176635777679704	0.010163516406682	0.0136862200814934	0.0172089237563049	0.0103818321624273	0.0139626623331478	0.0174915460867234	0.0113579126068028	36.135030847518	0.0682654208313327	1.80941856446706	0.195930478169464	0.225119665281997	0.179606727668826	0.165376026295702	0.193819553206412	0.149469275547812	0.193320399421384	0.221620448307794	0.175787147726178	0.00232153663123934	0.0022685947938603	0.00312140423493824
111	0.352632526101092	0.22	0.0113588846314847	0.00802924725003248	0.0146885220129369	0.255215579256848	0.456342524387516	0.334629206059555	0.578055842715476	30.46	21.77	40.91	0.0108099161739799	0.0147417629600851	0.0186736097461903	0.0105416553503997	0.014375928719648	0.0182102020888963	0.0107326385024966	0.0146470549661359	0.0185853623385863	0.0113588846314847	34.0754649858154	-0.0403080444914182	1.67300217870145	0.195930478169464	0.225119665281997	0.179606727668826	0.165376026295702	0.193819553206412	0.149469275547812	0.193320399421384	0.221620448307794	0.175787147726178	0.00232153663123934	0.0022685947938603	0.00312140423493824
111	0.352632526101092	0.22	0.0114024526471883	0.00806744885812211	0.0147374564362546	0.250083413983194	0.462327439456051	0.337330561368879	0.587324317543223	34.22	25.62	46.32	0.00971515568401014	0.0133150789334906	0.016915002182971	0.00945739396629432	0.0129618043459235	0.0164662147255527	0.00966884077380054	0.0132472324333972	0.0168259639832794	0.0114024526471883	37.8574147719963	-0.0249020798997885	1.74696804993429	0.195930478169464	0.225119665281997	0.179606727668826	0.165376026295702	0.193819553206412	0.149469275547812	0.193320399421384	0.221620448307794	0.175787147726178	0.00232153663123934	0.0022685947938603	0.00312140423493824
111	0.352632526101092	0.22	0.0114224613353324	0.00809834402121528	0.0147465786494495	0.264742276527619	0.469038769833416	0.346998726897833	0.591078812768999	29.97	22.52	44.58	0.0113904437770044	0.0153964822429906	0.0194025207089768	0.0111106886204092	0.015018336721602	0.0189259848227948	0.0112866604429179	0.0152519437687589	0.0192297816329951	0.0114224613353324	34.5443523447966	0.0177320400117591	1.73488655194578	0.195930478169464	0.225119665281997	0.179606727668826	0.165376026295702	0.193819553206412	0.149469275547812	0.193320399421384	0.221620448307794	0.175787147726178	0.00232153663123934	0.0022685947938603	0.00312140423493824
111	0.352632526101092	0.22	0.0114753992524176	0.00809339320114038	0.0148574053036948	0.27842250914682	0.450083275188672	0.33695591481241	0.563210635564935	33.41	24.38	45.66	0.00993880730026054	0.0132755970277617	0.0166123867552628	0.00967849441074263	0.0129278884025747	0.0161772823944068	0.0098713130675884	0.0131761809604561	0.0164968332059323	0.0114753992524176	35.8818263928623	0.0222219065473062	1.76284779745476	0.195930478169464	0.225119665281997	0.179606727668826	0.165376026295702	0.193819553206412	0.149469275547812	0.193320399421384	0.221620448307794	0.175787147726178	0.00232153663123934	0.0022685947938603	0.00312140423493824
111	0.352632526101092	0.22	0.011513488876145	0.00815449398303792	0.0148724837692521	0.254915148479457	0.432014222573058	0.316698493032799	0.547329952113318	33.31	24.15	43.18	0.00936878813928459	0.012780135723682	0.0161914833080794	0.00912380287983478	0.0124459468382549	0.015768090796675	0.00934137618806375	0.0127438408867158	0.0161029591466584	0.011513488876145	35.3042960338721	-0.0334689681160952	1.69564720232414	0.195930478169464	0.225119665281997	0.179606727668826	0.165376026295702	0.193819553206412	0.149469275547812	0.193320399421384	0.221620448307794	0.175787147726178	0.00232153663123934	0.0022685947938603	0.00312140423493824
111	0.352632526101092	0.22	0.0115382824869217	0.00813218005791975	0.0149443849159236	0.29331586780985	0.481884137001939	0.365102923840311	0.598665350163567	31.03	23.03	40.71	0.0115816600664891	0.0152861505667672	0.0189906410670453	0.0112909408117237	0.0149024423353487	0.0185139438589737	0.0115403572862868	0.0152369965267471	0.0189271153039494	0.0115382824869217	34.3089797260503	-0.00982033157614135	1.70179926788519	0.195930478169464	0.225119665281997	0.179606727668826	0.165376026295702	0.193819553206412	0.149469275547812	0.193320399421384	0.221620448307794	0.175787147726178	0.00232153663123934	0.0022685947938603	0.00312140423493824
111	0.352632526101092	0.22	0.0116143198585711	0.00821491806354097	0.0150137216536012	0.242293436196006	0.459609828509394	0.332711918622462	0.586507738396325	32.35	23.34	43.27	0.0101275246133215	0.0139902107205098	0.0178528968276982	0.00986694555478556	0.0136302455683665	0.0173935455819474	0.0100787819537401	0.013879292849257	0.0177449175664879	0.0116143198585711	35.2323886892926	0.0648791943228895	1.79554419853752	0.195930478169464	0.225119665281997	0.179606727668826	0.165376026295702	0.193819553206412	0.149469275547812	0.193320399421384	0.221620448307794	0.175787147726178	0.00232153663123934	0.0022685947938603	0.00312140423493824
111	0.352632526101092	0.22	0.0116230223714224	0.00818440673701953	0.0150616380058253	0.235460663393076	0.43667072093411	0.31381927546596	0.559522166402261	33.45	24.31	40.66	0.00924312270420435	0.0128615460249674	0.0164799693457304	0.00900083993965685	0.012524416352777	0.0160479927658971	0.00924308218480941	0.0128349161136944	0.0164604954906767	0.0116230223714224	35.7850358695443	0.0240416666605788	1.76334635660636	0.195930478169464	0.225119665281997	0.179606727668826	0.165376026295702	0.193819553206412	0.149469275547812	0.193320399421384	0.221620448307794	0.175787147726178	0.00232153663123934	0.0022685947938603	0.00312140423493824
111	0.352632526101092	0.22	0.0117042047926854	0.00827525029189759	0.0151331592934732	0.268711569792739	0.482678267613926	0.358357301887889	0.606999233339963	32.35	23.39	45.78	0.0109111331358834	0.0146964128036123	0.0184816924713411	0.0106304364277635	0.0143183370672272	0.0180062377066908	0.0108049199556236	0.0145581340415739	0.0182950334622555	0.0117042047926854	36.0957424901149	0.0276366664647796	1.7667512713097	0.195930478169464	0.225119665281997	0.179606727668826	0.165376026295702	0.193819553206412	0.149469275547812	0.193320399421384	0.221620448307794	0.175787147726178	0.00232153663123934	0.0022685947938603	0.00312140423493824
111	0.352632526101092	0.22	0.0117384874958683	0.0083268019786006	0.015150173013136	0.229321637616434	0.477186706036282	0.340606468598384	0.61376694347418	32.05	25.32	42.81	0.0104655327976688	0.0146621206085279	0.0188587084193869	0.0101977268255875	0.0142869267662024	0.0183761267068173	0.0104585628062355	0.0146691555055597	0.01887621225327	0.0117384874958683	35.7872705412111	0.0247416174218926	1.76450923567909	0.195930478169464	0.225119665281997	0.179606727668826	0.165376026295702	0.193819553206412	0.149469275547812	0.193320399421384	0.221620448307794	0.175787147726178	0.00232153663123934	0.0022685947938603	0.00312140423493824
111	0.352632526101092	0.22	0.0117669084057631	0.00834907801196437	0.0151847387995619	0.224145546309591	0.466519321064486	0.331006568083101	0.602032074045871	31.89	23.89	42.95	0.0102204697125412	0.0144046887615167	0.0185889078104922	0.00995968936608367	0.0140371459937678	0.0181146026214519	0.0101903977403756	0.0143623856950399	0.0185045232643414	0.0117669084057631	36.0201034957661	0.0122390369803274	1.7566816040307	0.195930478169464	0.225119665281997	0.179606727668826	0.165376026295702	0.193819553206412	0.149469275547812	0.193320399421384	0.221620448307794	0.175787147726178	0.00232153663123934	0.0022685947938603	0.00312140423493824
111	0.352632526101092	0.22	0.0117842277118253	0.00834562256284013	0.0152228328608104	0.240187040476747	0.43609720390446	0.31499631622434	0.557198091584579	31.9	24.66	43.9	0.0097242193612831	0.013462712594356	0.0172012058274289	0.00947607232026933	0.0131191649870684	0.0167622576538675	0.00965868136305832	0.0134311331217757	0.0171395861941126	0.0117842277118253	35.39473239516	0.0259888206307128	1.76593519397055	0.195930478169464	0.225119665281997	0.179606727668826	0.165376026295702	0.193819553206412	0.149469275547812	0.193320399421384	0.221620448307794	0.175787147726178	0.00232153663123934	0.0022685947938603	0.00312140423493824
111	0.352632526101092	0.22	0.0118121893419094	0.0083285275453762	0.0152958511384427	0.249048305304834	0.506741364041721	0.369357406373396	0.644125321710045	34.25	25.45	42.35	0.0106290774523964	0.0145826051239037	0.018536132795411	0.0103469486451176	0.0141955373836364	0.0180441261221552	0.0106412812867134	0.0145898775741852	0.0185110017112397	0.0118121893419094	36.9464943624435	0.0100342762164802	1.77284467189416	0.195930478169464	0.225119665281997	0.179606727668826	0.165376026295702	0.193819553206412	0.149469275547812	0.193320399421384	0.221620448307794	0.175787147726178	0.00232153663123934	0.0022685947938603	0.00312140423493824
111	0.352632526101092	0.22	0.0118288807808761	0.00839024720580679	0.0152675143559454	0.236156196442454	0.444920003926854	0.319989065801979	0.56985094205173	30.89	24.11	41.99	0.0101957340911033	0.0141763783099329	0.0181570225287624	0.00994050905198663	0.0138215076673331	0.0177025062826796	0.0101888733777629	0.0141499834407356	0.0181647198350362	0.0118288807808761	34.3965261680812	-0.00467299369678767	1.71830637356128	0.195930478169464	0.225119665281997	0.179606727668826	0.165376026295702	0.193819553206412	0.149469275547812	0.193320399421384	0.221620448307794	0.175787147726178	0.00232153663123934	0.0022685947938603	0.00312140423493824
111	0.352632526101092	0.22	0.0118604250683631	0.00839431180939009	0.0153265383273361	0.230586898125823	0.429212726513132	0.306801703535582	0.551623749490682	34.53	25.21	42.3	0.0087578725231342	0.0122521821123882	0.0157464917016421	0.00852441982777042	0.0119255839653303	0.0153267481028901	0.00874888128702692	0.0122930962922968	0.0157202240779509	0.0118604250683631	35.9002439125482	0.0515403659194571	1.79581078647846	0.195930478169464	0.225119665281997	0.179606727668826	0.165376026295702	0.193819553206412	0.149469275547812	0.193320399421384	0.221620448307794	0.175787147726178	0.00232153663123934	0.0022685947938603	0.00312140423493824
111	0.352632526101092	0.22	0.0119059504115002	0.00840811741683528	0.0154037834061652	0.279539673733348	0.492807531032182	0.369285021656302	0.616330040408061	34.17	23.45	45.85	0.0106534467163605	0.0142169285657051	0.0177804104150498	0.0103710442946341	0.0138400650807354	0.0173090858668368	0.0105519448935555	0.0140501622822123	0.0175974637591842	0.0119059504115002	37.0092492451899	-0.00037324265758281	1.75098070684988	0.195930478169464	0.225119665281997	0.179606727668826	0.165376026295702	0.193819553206412	0.149469275547812	0.193320399421384	0.221620448307794	0.175787147726178	0.00232153663123934	0.0022685947938603	0.00312140423493824
111	0.352632526101092	0.22	0.011920267682441	0.00842348164207278	0.0154170537228093	0.243921066145743	0.467849359630969	0.339246562403521	0.596452156858417	32.05	23.66	43.74	0.0104243116111417	0.0143759968481723	0.0183276820852029	0.0101575689412044	0.0140081364152404	0.0178587038892764	0.0103562125672405	0.0142789039353375	0.0182398201272511	0.011920267682441	35.5220699336603	0.0557789804643887	1.79731280747503	0.195930478169464	0.225119665281997	0.179606727668826	0.165376026295702	0.193819553206412	0.149469275547812	0.193320399421384	0.221620448307794	0.175787147726178	0.00232153663123934	0.0022685947938603	0.00312140423493824
111	0.352632526101092	0.22	0.0119907721799844	0.00842961564839426	0.0155519287115745	0.237405436414885	0.429883320938516	0.309591090006877	0.550175551870155	29.86	21.86	42.63	0.0101966674852395	0.0141586028233667	0.0181205381614939	0.00994678371194331	0.0138116262152517	0.0176764687185601	0.010114358635418	0.0140342391249405	0.0179554965646311	0.0119907721799844	33.6918967242856	0.013450076896582	1.71377677536586	0.195930478169464	0.225119665281997	0.179606727668826	0.165376026295702	0.193819553206412	0.149469275547812	0.193320399421384	0.221620448307794	0.175787147726178	0.00232153663123934	0.0022685947938603	0.00312140423493824
111	0.352632526101092	0.22	0.012035729020408	0.0084809831502952	0.0155904748905208	0.233916609392885	0.493469770894316	0.354040643823485	0.632898897965148	33.39	25.3	44.3	0.0104477960282304	0.0145623718698576	0.0186769477114848	0.0101742249890365	0.0141810624343747	0.0181878998797129	0.0104305836814894	0.0145065186386383	0.0186224484498835	0.012035729020408	36.8968321588785	0.0299158054878198	1.78859574191601	0.195930478169464	0.225119665281997	0.179606727668826	0.165376026295702	0.193819553206412	0.149469275547812	0.193320399421384	0.221620448307794	0.175787147726178	0.00232153663123934	0.0022685947938603	0.00312140423493824
111	0.352632526101092	0.22	0.0120439637968797	0.00848455631292876	0.0156033712808307	0.231756405793812	0.461472491029929	0.330293320883422	0.592651661176436	30.56	24.07	44.98	0.0106348545736444	0.014858589385684	0.0190823241977235	0.0103703857732152	0.0144890842567054	0.0186077827401956	0.0105818607511655	0.0147663181583256	0.0189722021669139	0.0120439637968797	35.2802593547129	-0.0126358703778023	1.72409139803615	0.195930478169464	0.225119665281997	0.179606727668826	0.165376026295702	0.193819553206412	0.149469275547812	0.193320399421384	0.221620448307794	0.175787147726178	0.00232153663123934	0.0022685947938603	0.00312140423493824
111	0.352632526101092	0.22	0.0120501573206638	0.00848602174463134	0.0156142928966962	0.252449124219028	0.473884401701428	0.346565958848826	0.60120284455403	32.03	23.53	40.56	0.0106561713964003	0.0145709446576481	0.018485717918896	0.0103836004361919	0.0141982389053908	0.0180128773745897	0.0106471578859129	0.0145493557643918	0.0184382954027576	0.0120501573206638	34.7092108973836	-0.00313395312014867	1.72145770674651	0.195930478169464	0.225119665281997	0.179606727668826	0.165376026295702	0.193819553206412	0.149469275547812	0.193320399421384	0.221620448307794	0.175787147726178	0.00232153663123934	0.0022685947938603	0.00312140423493824
111	0.352632526101092	0.22	0.0121520689978548	0.00858285482426742	0.0157212831714421	0.25584692551505	0.457125260835469	0.335405323064275	0.578845198606662	31.15	22.81	43.27	0.0105968452298397	0.0144424828904557	0.0182881205510717	0.0103301845355401	0.014079049960046	0.0178279153845519	0.0105150475404204	0.0143313259947627	0.0181597323732889	0.0121520689978548	34.8482893807021	0.040039888704275	1.76398184520241	0.195930478169464	0.225119665281997	0.179606727668826	0.165376026295702	0.193819553206412	0.149469275547812	0.193320399421384	0.221620448307794	0.175787147726178	0.00232153663123934	0.0022685947938603	0.00312140423493824
111	0.352632526101092	0.22	0.0121583764835802	0.00856295041690062	0.0157538025502598	0.272005207981436	0.476642688439948	0.354896906460681	0.598388470419215	33.62	23.03	41.17	0.0104018794078894	0.0139701971912055	0.0175385149745216	0.0101284898611895	0.0136030225944192	0.0170775553276488	0.0103584250310576	0.0139215267734279	0.0174428996215073	0.0121583764835802	34.7615394174892	0.0139692375265868	1.74111042083539	0.195930478169464	0.225119665281997	0.179606727668826	0.165376026295702	0.193819553206412	0.149469275547812	0.193320399421384	0.221620448307794	0.175787147726178	0.00232153663123934	0.0022685947938603	0.00312140423493824
111	0.352632526101092	0.22	0.0121816781587225	0.00857155995975678	0.0157917963576883	0.253871621553467	0.507382265013413	0.371575799923906	0.643188730102921	32.11	22.86	40.34	0.0113939729859626	0.0155583324379662	0.0197226918899698	0.0111020615536191	0.0151597309042924	0.0192174002549657	0.0113595390649511	0.0154999198956629	0.0196852330546199	0.0121816781587225	34.6960281301601	0.0488287085732285	1.77480104876704	0.195930478169464	0.225119665281997	0.179606727668826	0.165376026295702	0.193819553206412	0.149469275547812	0.193320399421384	0.221620448307794	0.175787147726178	0.00232153663123934	0.0022685947938603	0.00312140423493824
111	0.352632526101092	0.22	0.0122037017118448	0.00864747672577409	0.0157599266979155	0.25147984772181	0.502712577241449	0.367301134066957	0.63812402041594	31.86	23.24	43.24	0.0113500717211676	0.0155344573637589	0.0197188430063503	0.0110606042711084	0.0151382731041693	0.0192159419372301	0.0112869481734692	0.0154315287334436	0.0195796676241639	0.0122037017118448	35.291050075722	0.05569290387162	1.78571677006926	0.195930478169464	0.225119665281997	0.179606727668826	0.165376026295702	0.193819553206412	0.149469275547812	0.193320399421384	0.221620448307794	0.175787147726178	0.00232153663123934	0.0022685947938603	0.00312140423493824
111	0.352632526101092	0.22	0.0122120540800206	0.00863151480070446	0.0157925933593367	0.251957228696565	0.446560174832028	0.326426363794235	0.566693985869821	33.87	24.24	42.79	0.00949909339133413	0.0129950190182979	0.0164909446452618	0.00924845881578927	0.0126521440783779	0.0160558293409666	0.00945891053843358	0.0129419292607693	0.0164622661956804	0.0122120540800206	35.4165963897019	-0.0176637195154778	1.71526553209799	0.195930478169464	0.225119665281997	0.179606727668826	0.165376026295702	0.193819553206412	0.149469275547812	0.193320399421384	0.221620448307794	0.175787147726178	0.00232153663123934	0.0022685947938603	0.00312140423493824
111	0.352632526101092	0.22	0.012222343064717	0.00861610627407503	0.015828579855359	0.24518721285567	0.508286477243633	0.369046246867117	0.64752670762015	33.7	26.85	45.44	0.0107903441498086	0.0148615141400625	0.0189326841303164	0.0105063692633509	0.0144703962357658	0.0184344232081806	0.0107775543355777	0.0148753418543438	0.0189339126241051	0.012222343064717	37.4092246037578	-0.0559934740906189	1.71259732042826	0.195930478169464	0.225119665281997	0.179606727668826	0.165376026295702	0.193819553206412	0.149469275547812	0.193320399421384	0.221620448307794	0.175787147726178	0.00232153663123934	0.0022685947938603	0.00312140423493824
111	0.352632526101092	0.22	0.012258634240988	0.00863582869885379	0.0158814397831223	0.243112381602356	0.468936509182935	0.339751634210509	0.59812138415536	29.26	23.11	41.65	0.0114189980631161	0.0157608810404325	0.0201027640177488	0.0111429342512749	0.0153798485825979	0.0196167629139209	0.0114095771934369	0.0157197022793049	0.0200514452390423	0.012258634240988	33.8907439323785	-0.0439657296488638	1.66825114424448	0.195930478169464	0.225119665281997	0.179606727668826	0.165376026295702	0.193819553206412	0.149469275547812	0.193320399421384	0.221620448307794	0.175787147726178	0.00232153663123934	0.0022685947938603	0.00312140423493824
111	0.352632526101092	0.22	0.0123099726043214	0.00874259023309903	0.0158773549755439	0.258852119757174	0.463662604746441	0.341168805543814	0.586156403949068	31.9	23.61	42.17	0.0105313833487289	0.014312588242854	0.0180937931369791	0.0102626265720094	0.0139473365987643	0.0176320466255191	0.0105093967853519	0.0142550778907719	0.0180631432635968	0.0123099726043214	34.8770550343107	-0.0154859464823747	1.71300423597639	0.195930478169464	0.225119665281997	0.179606727668826	0.165376026295702	0.193819553206412	0.149469275547812	0.193320399421384	0.221620448307794	0.175787147726178	0.00232153663123934	0.0022685947938603	0.00312140423493824
111	0.352632526101092	0.22	0.01232750313513	0.00869546456385258	0.0159595417064074	0.232333843921886	0.464123049452585	0.332404009431341	0.59584208947383	33.49	22.64	43.56	0.00978137144646468	0.0136573561532185	0.0175333408599724	0.00952484840078959	0.0132991828014071	0.0170735172020246	0.00969709316190187	0.0135319523780057	0.0173614995195444	0.01232750313513	35.8461282482401	0.0319033368189943	1.77061653618478	0.195930478169464	0.225119665281997	0.179606727668826	0.165376026295702	0.193819553206412	0.149469275547812	0.193320399421384	0.221620448307794	0.175787147726178	0.00232153663123934	0.0022685947938603	0.00312140423493824
111	0.352632526101092	0.22	0.0123770203955579	0.00870073604035396	0.0160533047507618	0.238101811637015	0.479941268403699	0.345899336972452	0.613983199834945	32.39	23.57	42.12	0.0105184382112547	0.0145945135972827	0.0186705889833106	0.0102476446654971	0.014218782903596	0.0181899211416949	0.0104975255861805	0.0145589999126799	0.0186175937120675	0.0123770203955579	35.6199681758664	0.0200867009903854	1.75503846663578	0.195930478169464	0.225119665281997	0.179606727668826	0.165376026295702	0.193819553206412	0.149469275547812	0.193320399421384	0.221620448307794	0.175787147726178	0.00232153663123934	0.0022685947938603	0.00312140423493824
111	0.352632526101092	0.22	0.0124584551484676	0.00884787075741403	0.0160690395395212	0.224482288701155	0.429892248448709	0.305139565218567	0.554644931678852	32.23	22.16	43.73	0.00932312491421789	0.0131347736864948	0.0169464224587718	0.00908376474781959	0.0127975539619786	0.0165113431761375	0.00921764400262495	0.0129894405794391	0.0167506850617959	0.0124584551484676	34.4846654167091	-0.0271354234198241	1.69409206705191	0.195930478169464	0.225119665281997	0.179606727668826	0.165376026295702	0.193819553206412	0.149469275547812	0.193320399421384	0.221620448307794	0.175787147726178	0.00232153663123934	0.0022685947938603	0.00312140423493824
111	0.352632526101092	0.22	0.01256151597392	0.00890020152717472	0.0162228304206654	0.218535114308763	0.431269360727647	0.303940109274813	0.558598612180481	31.35	23.54	40.17	0.00954514121640632	0.0135438753387189	0.0175426094610315	0.00930405968104058	0.0132017978159843	0.0170995359509279	0.00951867869385717	0.0135175514213705	0.0175417005090506	0.01256151597392	33.9421416612658	0.0524126017271229	1.77084914124736	0.195930478169464	0.225119665281997	0.179606727668826	0.165376026295702	0.193819553206412	0.149469275547812	0.193320399421384	0.221620448307794	0.175787147726178	0.00232153663123934	0.0022685947938603	0.00312140423493824
111	0.352632526101092	0.22	0.0125626729921261	0.00886455448045595	0.0162607915037962	0.236029830144845	0.416066995104712	0.299196877345445	0.532937112863978	32.79	23.41	44.36	0.00898777988673849	0.012498521386038	0.0160092628853376	0.00875476786759913	0.0121744918992107	0.0155942159308222	0.00891194204624639	0.0124105093807239	0.0158844209520949	0.0125626729921261	34.2951678839839	0.00156806141033339	1.72263051477346	0.195930478169464	0.225119665281997	0.179606727668826	0.165376026295702	0.193819553206412	0.149469275547812	0.193320399421384	0.221620448307794	0.175787147726178	0.00232153663123934	0.0022685947938603	0.00312140423493824
111	0.352632526101092	0.22	0.01258178384064	0.00892739531012025	0.0162361723711597	0.254163190601049	0.478029857326695	0.350178287619926	0.605881427033465	30.7	22.83	44.23	0.0112263114743553	0.015325085141246	0.0194238588081368	0.0109463673594732	0.0149429322493403	0.0189394971392075	0.0111375999416264	0.0151654788151963	0.0192416436151559	0.01258178384064	34.9009093968552	-0.0200342546879292	1.70646458361001	0.195930478169464	0.225119665281997	0.179606727668826	0.165376026295702	0.193819553206412	0.149469275547812	0.193320399421384	0.221620448307794	0.175787147726178	0.00232153663123934	0.0022685947938603	0.00312140423493824
111	0.352632526101092	0.22	0.0126265363590778	0.00888498330407737	0.0163680894140783	0.258014153733974	0.460735851878347	0.33874886204644	0.582722841710254	32.02	21.04	42.1	0.010417317704574	0.0141687021999391	0.0179200866953043	0.0101508789828921	0.0138063161223421	0.0174617532617921	0.0102932877808073	0.0140094129183911	0.0176918771818623	0.0126265363590778	33.9101732058429	0.00374748608774553	1.71082408577542	0.195930478169464	0.225119665281997	0.179606727668826	0.165376026295702	0.193819553206412	0.149469275547812	0.193320399421384	0.221620448307794	0.175787147726178	0.00232153663123934	0.0022685947938603	0.00312140423493824
111	0.352632526101092	0.22	0.0127289481338046	0.00896353663001109	0.0164943596375981	0.246650559853908	0.477891314924458	0.347493059370119	0.608289570478798	32.19	24.81	42.28	0.0106303746486939	0.0146194681649541	0.0186085616812143	0.0103576500661029	0.0142444025172463	0.0181311549683896	0.010620819998929	0.0146047189961338	0.018620780451496	0.0127289481338046	34.7027369751204	-0.0401421468855861	1.6926495868056	0.195930478169464	0.225119665281997	0.179606727668826	0.165376026295702	0.193819553206412	0.149469275547812	0.193320399421384	0.221620448307794	0.175787147726178	0.00232153663123934	0.0022685947938603	0.00312140423493824
111	0.352632526101092	0.22	0.0127787590276994	0.00902465894962508	0.0165328591057737	0.228195835220247	0.440126726115139	0.313751220898305	0.566502231331974	31.99	23.57	42.14	0.00965735738958206	0.0135472336287045	0.0174371098678269	0.0094104880843197	0.013200928110618	0.0169913681369163	0.0096377031754019	0.0134805650288425	0.0173745774367531	0.0127787590276994	34.0861035649737	0.0279002257920471	1.74734496797492	0.195930478169464	0.225119665281997	0.179606727668826	0.165376026295702	0.193819553206412	0.149469275547812	0.193320399421384	0.221620448307794	0.175787147726178	0.00232153663123934	0.0022685947938603	0.00312140423493824
111	0.352632526101092	0.22	0.0128234293814601	0.00903425529064031	0.0166126034722799	0.244507722519909	0.471336753781518	0.341981077024886	0.600692430538151	32.45	24.44	42.5	0.0103788327850207	0.0143046667830012	0.0182305007809817	0.0101113293978392	0.0139359791958499	0.0177606289938607	0.0103615071216232	0.0142918002079184	0.01820624915969	0.0128234293814601	34.5492449864667	0.00892236893765589	1.7385765175237	0.195930478169464	0.225119665281997	0.179606727668826	0.165376026295702	0.193819553206412	0.149469275547812	0.193320399421384	0.221620448307794	0.175787147726178	0.00232153663123934	0.0022685947938603	0.00312140423493824
111	0.352632526101092	0.22	0.0129137583169376	0.0091507599107442	0.0166767567231311	0.236021311503671	0.442727415440096	0.31836564677987	0.567089184100322	33.04	22.6	46.55	0.0094933235928395	0.0132016587238773	0.0169099938549152	0.00924617943067782	0.0128579737275165	0.0164697680243552	0.0093725105336788	0.0130108437307871	0.0166653049965314	0.0129137583169376	35.1995595170159	-0.048993415264205	1.6815705799246	0.195930478169464	0.225119665281997	0.179606727668826	0.165376026295702	0.193819553206412	0.149469275547812	0.193320399421384	0.221620448307794	0.175787147726178	0.00232153663123934	0.0022685947938603	0.00312140423493824
111	0.352632526101092	0.22	0.0129253343627993	0.00914407070772748	0.0167065980178711	0.234100304173495	0.467490314016012	0.335469307887897	0.599511320144127	30.65	23.19	38.01	0.0107691232456191	0.0150072173203217	0.0192453113950244	0.0105008057923138	0.0146333058847528	0.0187658059771919	0.0108000823477174	0.0150543521659114	0.0192493450356279	0.0129253343627993	32.7480772966152	0.00627244308088065	1.70822579662267	0.195930478169464	0.225119665281997	0.179606727668826	0.165376026295702	0.193819553206412	0.149469275547812	0.193320399421384	0.221620448307794	0.175787147726178	0.00232153663123934	0.0022685947938603	0.00312140423493824
111	0.352632526101092	0.22	0.0129392114711724	0.00914134233883687	0.0167370806035078	0.240324098686413	0.52545826863993	0.379597262208533	0.671319275071326	32.73	26.06	42.15	0.0114256877656907	0.0158160311179539	0.020206374470217	0.0111298064756711	0.0154064568510793	0.0196831072264875	0.0114529769097583	0.0158448894705093	0.0202460756216012	0.0129392114711724	35.8198681259731	-0.0032541592846081	1.74464855001042	0.195930478169464	0.225119665281997	0.179606727668826	0.165376026295702	0.193819553206412	0.149469275547812	0.193320399421384	0.221620448307794	0.175787147726178	0.00232153663123934	0.0022685947938603	0.00312140423493824
111	0.352632526101092	0.22	0.0129601575063575	0.00912517352986468	0.0167951414828504	0.252626332872249	0.499659808239228	0.365479289813172	0.633840326665285	31.2	23.56	41.65	0.011529468331115	0.01576234849961	0.0199952286681049	0.011239067874696	0.0153653316496509	0.0194915954246059	0.0115013309572363	0.0156990582504263	0.0199564495403748	0.0129601575063575	33.8696767837566	0.0164648874314098	1.73605481235145	0.195930478169464	0.225119665281997	0.179606727668826	0.165376026295702	0.193819553206412	0.149469275547812	0.193320399421384	0.221620448307794	0.175787147726178	0.00232153663123934	0.0022685947938603	0.00312140423493824
111	0.352632526101092	0.22	0.0129924624786086	0.00918938560440345	0.0167955393528138	0.205465117751828	0.47228314325248	0.327280693274458	0.617285593230502	31.94	24.09	42.36	0.0100911512023448	0.0145620585229046	0.0190329658434644	0.0098334549251873	0.0141901893284136	0.01854692373164	0.0100609455035435	0.0145124171463384	0.0189670249626123	0.0129924624786086	35.3260930363887	-0.00808119583146004	1.73262854486399	0.195930478169464	0.225119665281997	0.179606727668826	0.165376026295702	0.193819553206412	0.149469275547812	0.193320399421384	0.221620448307794	0.175787147726178	0.00232153663123934	0.0022685947938603	0.00312140423493824
111	0.352632526101092	0.22	0.0130547701988045	0.00921909834693631	0.0168904420506726	0.242938658124596	0.46131078113972	0.334166659185018	0.588454903094421	32	22.97	43.96	0.0102832088003031	0.0141957761311675	0.0181083434620319	0.0100203026600752	0.0138328391547177	0.0176453756493601	0.0101918734315084	0.0140942009193187	0.0179663358561857	0.0130547701988045	34.4689679702057	0.0176837541191881	1.74565639787457	0.195930478169464	0.225119665281997	0.179606727668826	0.165376026295702	0.193819553206412	0.149469275547812	0.193320399421384	0.221620448307794	0.175787147726178	0.00232153663123934	0.0022685947938603	0.00312140423493824
111	0.352632526101092	0.22	0.0130570235342892	0.00923658649152992	0.0168774605770485	0.253275312418711	0.482981051301183	0.353502038625728	0.612460063976638	31.13	24.34	41.74	0.0111775648122991	0.0152716290548669	0.0193656932974346	0.0108964297612479	0.0148875212204617	0.0188786126796755	0.0111758711698954	0.0152681330948095	0.0193368166221739	0.0130570235342892	34.0978530443525	-8.23158191483562e-05	1.72207110592998	0.195930478169464	0.225119665281997	0.179606727668826	0.165376026295702	0.193819553206412	0.149469275547812	0.193320399421384	0.221620448307794	0.175787147726178	0.00232153663123934	0.0022685947938603	0.00312140423493824
111	0.352632526101092	0.22	0.0130646775031678	0.00926918759709876	0.0168601674092368	0.26941127575369	0.516904439212532	0.384004640913178	0.649804237511887	32.44	23.81	43.3	0.0116590572223399	0.0156941291671083	0.0197292011118767	0.0113586294329253	0.0152897266118633	0.0192208237908013	0.0116052549712173	0.0156188393616446	0.0196309377476574	0.0130646775031678	34.8304710603174	-0.0569253882504907	1.67027254443995	0.195930478169464	0.225119665281997	0.179606727668826	0.165376026295702	0.193819553206412	0.149469275547812	0.193320399421384	0.221620448307794	0.175787147726178	0.00232153663123934	0.0022685947938603	0.00312140423493824
111	0.352632526101092	0.22	0.0130962679489341	0.00927193633428011	0.0169205995635881	0.24980210510398	0.500259836240309	0.364905874528094	0.635613797952523	31.64	23.23	41.39	0.0113554371385864	0.0155674915640443	0.0197795459895023	0.0110670427740676	0.0151721235317995	0.0192772042895313	0.0113048852498608	0.0155240572580958	0.0197415567771532	0.0130962679489341	34.5564309251971	-0.0471547473636517	1.68181942037568	0.195930478169464	0.225119665281997	0.179606727668826	0.165376026295702	0.193819553206412	0.149469275547812	0.193320399421384	0.221620448307794	0.175787147726178	0.00232153663123934	0.0022685947938603	0.00312140423493824
111	0.352632526101092	0.22	0.013106153726935	0.00922698657938868	0.0169853208744812	0.238654234616928	0.487044849127341	0.351225760442609	0.622863937812073	31.6	23.67	40.73	0.0109439925406253	0.0151760371707432	0.0194080818008612	0.0106662653622231	0.0147909128235626	0.0189155602849022	0.0109490710311243	0.0151531885628614	0.0193479727431356	0.013106153726935	34.2819391164142	-0.0037223215936858	1.71598479888246	0.195930478169464	0.225119665281997	0.179606727668826	0.165376026295702	0.193819553206412	0.149469275547812	0.193320399421384	0.221620448307794	0.175787147726178	0.00232153663123934	0.0022685947938603	0.00312140423493824
111	0.352632526101092	0.22	0.0131066262584326	0.00925812721514513	0.0169551253017201	0.256990796846246	0.502724537326726	0.36926369679791	0.636185377855542	31.34	23.78	42.18	0.011600223811061	0.0157928255576494	0.0199854273042377	0.0113072927338663	0.0153940220967938	0.0194807514597213	0.0115605502435003	0.0157270284055802	0.0199419053642155	0.0131066262584326	34.2982715089172	-0.032764739909527	1.6919140856213	0.195930478169464	0.225119665281997	0.179606727668826	0.165376026295702	0.193819553206412	0.149469275547812	0.193320399421384	0.221620448307794	0.175787147726178	0.00232153663123934	0.0022685947938603	0.00312140423493824
111	0.352632526101092	0.22	0.0131198687757348	0.00926645464157487	0.0169732829098947	0.259128382724008	0.520530224912592	0.383111662757691	0.657948787067493	32.29	24.06	43.6	0.0116831043058927	0.0158737243033761	0.0200643443008595	0.0113828207178971	0.0154657318072151	0.0195486428965331	0.0116184683224301	0.0158306367289157	0.019951769107764	0.0131198687757348	35.1606650179466	-0.00716822203472445	1.72784263071883	0.195930478169464	0.225119665281997	0.179606727668826	0.165376026295702	0.193819553206412	0.149469275547812	0.193320399421384	0.221620448307794	0.175787147726178	0.00232153663123934	0.0022685947938603	0.00312140423493824
111	0.352632526101092	0.22	0.0131789556324967	0.00933492001242543	0.017022991252568	0.248652310625897	0.487964719524295	0.355531141563853	0.620398297484737	31.51	23.23	39.67	0.0111089083719564	0.0152469213641844	0.0193849343564125	0.0108274669558436	0.0148606444235151	0.0188938218911865	0.011095370074483	0.0152445444193243	0.0193583207056424	0.0131789556324967	33.662265355977	-0.0269561849033802	1.69016962258689	0.195930478169464	0.225119665281997	0.179606727668826	0.165376026295702	0.193819553206412	0.149469275547812	0.193320399421384	0.221620448307794	0.175787147726178	0.00232153663123934	0.0022685947938603	0.00312140423493824
111	0.352632526101092	0.22	0.013190874176223	0.00930072475919409	0.0170810235932518	0.258708705058254	0.501618340584987	0.36904756480384	0.634189116366133	33.51	25.48	42.14	0.0108520138876501	0.0147503187054539	0.0186486235232577	0.0105673026562302	0.0143633323409003	0.0181593620255705	0.0108831035707433	0.0147670395108432	0.0186741033199788	0.013190874176223	35.2105433937987	0.0122931773869892	1.75365836073968	0.195930478169464	0.225119665281997	0.179606727668826	0.165376026295702	0.193819553206412	0.149469275547812	0.193320399421384	0.221620448307794	0.175787147726178	0.00232153663123934	0.0022685947938603	0.00312140423493824
111	0.352632526101092	0.22	0.0133145640259992	0.00937784937681864	0.0172512786751797	0.249547375916273	0.515431690568918	0.375877875014693	0.654985506123143	32.36	24.78	43.38	0.0114396708977438	0.0156869273301751	0.0199341837626064	0.0111453038305529	0.0152832693200194	0.0194212348094858	0.011428396885946	0.0156087156353803	0.0198708351524209	0.0133145640259992	35.2914325824599	-0.00333416151533863	1.74320244237963	0.195930478169464	0.225119665281997	0.179606727668826	0.165376026295702	0.193819553206412	0.149469275547812	0.193320399421384	0.221620448307794	0.175787147726178	0.00232153663123934	0.0022685947938603	0.00312140423493824
111	0.352632526101092	0.22	0.0133676999245858	0.00942792640402641	0.0173074734451451	0.232517599942706	0.465991643966718	0.333810383968715	0.598172903964722	29.58	23	40.05	0.0110995770929351	0.0154947551822022	0.0198899332714693	0.0108292823413468	0.0151174299050472	0.0194055774687476	0.0110917210614103	0.0154967101420513	0.0198847677456864	0.0133676999245858	32.4340150979877	0.00361642236583198	1.7010879623817	0.195930478169464	0.225119665281997	0.179606727668826	0.165376026295702	0.193819553206412	0.149469275547812	0.193320399421384	0.221620448307794	0.175787147726178	0.00232153663123934	0.0022685947938603	0.00312140423493824
111	0.352632526101092	0.22	0.0133955112817287	0.0094918418087027	0.0172991807547546	0.24866901540546	0.482109207870488	0.351270664631775	0.612947751109202	36.44	26.25	43.8	0.00951005858947801	0.0130522906550747	0.0165945227206713	0.00924971163364601	0.0126949717062258	0.0161402317788056	0.00950819571041235	0.0130180041472628	0.0165641111781494	0.0133955112817287	36.3470344219548	0.0204214608294404	1.77873570509596	0.195930478169464	0.225119665281997	0.179606727668826	0.165376026295702	0.193819553206412	0.149469275547812	0.193320399421384	0.221620448307794	0.175787147726178	0.00232153663123934	0.0022685947938603	0.00312140423493824
111	0.352632526101092	0.22	0.013432837612824	0.00947880763390515	0.0173868675917429	0.22974749052505	0.486334196596746	0.347303261945347	0.625365131248145	31.68	24.16	42.77	0.0107947534802896	0.0151160623481926	0.0194373712160957	0.0105204022472154	0.0147318840200793	0.0189433657929433	0.0107644112013868	0.015059362602867	0.0194048514575185	0.013432837612824	34.8812658126731	0.0563167840975166	1.79070135728154	0.195930478169464	0.225119665281997	0.179606727668826	0.165376026295702	0.193819553206412	0.149469275547812	0.193320399421384	0.221620448307794	0.175787147726178	0.00232153663123934	0.0022685947938603	0.00312140423493824
111	0.352632526101092	0.22	0.0135725677338151	0.00962059159026839	0.0175245438773617	0.247188401330112	0.475482896795235	0.345929302054694	0.605036491535776	32.3	22.74	42.18	0.0105481612738567	0.0144985413162939	0.0184489213587311	0.0102770326593257	0.0141258726285721	0.0179747125978184	0.0104770878049828	0.0143886646908138	0.0183054503713391	0.0135725677338151	34.0359250378821	0.00418931071859942	1.726518156651	0.195930478169464	0.225119665281997	0.179606727668826	0.165376026295702	0.193819553206412	0.149469275547812	0.193320399421384	0.221620448307794	0.175787147726178	0.00232153663123934	0.0022685947938603	0.00312140423493824
111	0.352632526101092	0.22	0.0136763172956261	0.00968507799163447	0.0176675565996177	0.242759471014576	0.502333262291894	0.363815256154597	0.640851268429191	32.66	24.53	42.77	0.010972949698929	0.0151507599694653	0.0193285702400017	0.0106891217025945	0.0147588680932547	0.018828614483915	0.0109629857466899	0.0150675616261164	0.0192504817866281	0.0136763172956261	35.1608301905339	-0.0103084155879415	1.73294496041346	0.195930478169464	0.225119665281997	0.179606727668826	0.165376026295702	0.193819553206412	0.149469275547812	0.193320399421384	0.221620448307794	0.175787147726178	0.00232153663123934	0.0022685947938603	0.00312140423493824
111	0.352632526101092	0.22	0.0137017304918153	0.0096783997933067	0.0177250611903239	0.259952419793884	0.508162911426671	0.374296594310165	0.642029228543178	31.78	23.19	40.84	0.0115945261927217	0.0157412818504671	0.0198880375082125	0.0112992534184588	0.0153404054467931	0.0193815574751275	0.0115817875469742	0.0157067220681494	0.0198316217155708	0.0137017304918153	33.4986589923083	-0.0212154732683254	1.69519377687713	0.195930478169464	0.225119665281997	0.179606727668826	0.165376026295702	0.193819553206412	0.149469275547812	0.193320399421384	0.221620448307794	0.175787147726178	0.00232153663123934	0.0022685947938603	0.00312140423493824
111	0.352632526101092	0.22	0.013748570483821	0.0097618785280985	0.0177352624395435	0.236916239734617	0.462301535779576	0.332762849668737	0.591840221890415	32.04	23.43	42.98	0.0102276872278892	0.0142091447937571	0.0181906023596251	0.00996601510882782	0.0138456083514133	0.0177252015939988	0.0101592725809151	0.0141511639285733	0.0180868793764156	0.013748570483821	34.3685910892238	-0.000713292578102337	1.71762432908757	0.195930478169464	0.225119665281997	0.179606727668826	0.165376026295702	0.193819553206412	0.149469275547812	0.193320399421384	0.221620448307794	0.175787147726178	0.00232153663123934	0.0022685947938603	0.00312140423493824
111	0.352632526101092	0.22	0.0138676010645117	0.00977310455690652	0.017962097572117	0.25614529673802	0.514535663041547	0.37763618041996	0.651435145663134	33.46	24.96	42.5	0.0111223352581304	0.0151543693198259	0.0191864033815215	0.0108307879910688	0.0147571312527566	0.0186834745144443	0.0111219079773286	0.0151165874012544	0.0191505331159893	0.0138676010645117	35.1039894831565	-0.00659747625283183	1.73450899646299	0.195930478169464	0.225119665281997	0.179606727668826	0.165376026295702	0.193819553206412	0.149469275547812	0.193320399421384	0.221620448307794	0.175787147726178	0.00232153663123934	0.0022685947938603	0.00312140423493824
111	0.352632526101092	0.22	0.0139834040126605	0.0098586330190008	0.0181081750063202	0.210487057069387	0.461818314706241	0.322173908837317	0.601462720575164	29.19	22.83	42.86	0.0108522680698474	0.0155561205090881	0.0202599729483289	0.0105903029914375	0.015180608191968	0.0197709133924985	0.0107915547589575	0.0154662410529033	0.020143705122965	0.0139834040126605	32.9479828535542	-0.0231252097202338	1.68264467235094	0.195930478169464	0.225119665281997	0.179606727668826	0.165376026295702	0.193819553206412	0.149469275547812	0.193320399421384	0.221620448307794	0.175787147726178	0.00232153663123934	0.0022685947938603	0.00312140423493824
111	0.352632526101092	0.22	0.0140031496910375	0.00986440426850838	0.0181418951135667	0.253764140424054	0.523896244545813	0.383629835624431	0.664162653467194	32.58	25.44	43.74	0.0115965018374114	0.0158365257295476	0.0200765496216839	0.0112969286337414	0.0154274197065143	0.0195579107792871	0.0116003010502883	0.01581731319773	0.0200325606945697	0.0140031496910375	35.6415706143394	-0.0307802500817184	1.71212912966424	0.195930478169464	0.225119665281997	0.179606727668826	0.165376026295702	0.193819553206412	0.149469275547812	0.193320399421384	0.221620448307794	0.175787147726178	0.00232153663123934	0.0022685947938603	0.00312140423493824
111	0.352632526101092	0.22	0.0147062247829237	0.0103214263550367	0.0190910232108106	0.220651868609049	0.519947066143336	0.367381495442507	0.672512636844166	32.42	25.96	43.13	0.011161338851061	0.0157964009124923	0.0204314629739236	0.0108738401122407	0.0153895101800413	0.019905180247842	0.0111625333617321	0.0158112777025991	0.0204481363917288	0.0147062247829237	35.2771727435583	-0.0505686176327851	1.6945806553447	0.195930478169464	0.225119665281997	0.179606727668826	0.165376026295702	0.193819553206412	0.149469275547812	0.193320399421384	0.221620448307794	0.175787147726178	0.00232153663123934	0.0022685947938603	0.00312140423493824
111	0.352632526101092	0.22	0.0147552981751471	0.0104669570918809	0.0190436392584133	0.234837338459624	0.507433747060494	0.364426476410354	0.650441017710634	30.7	22.51	42.63	0.0116826372241897	0.0162671067168669	0.020851576209544	0.0113913068298662	0.0158614532224218	0.0203315996149773	0.0116118640432527	0.0161449146803102	0.0206855267658578	0.0147552981751471	33.7511920386731	-0.0237350847897707	1.69162136494246	0.195930478169464	0.225119665281997	0.179606727668826	0.165376026295702	0.193819553206412	0.149469275547812	0.193320399421384	0.221620448307794	0.175787147726178	0.00232153663123934	0.0022685947938603	0.00312140423493824
111	0.352632526101092	0.22	0.0148859845431062	0.0104672135486486	0.0193047555375639	0.230146875398163	0.465629750097789	0.332667737895863	0.598591762299715	29.63	20.81	40.69	0.0110429078453495	0.0154565827540289	0.0198702576627083	0.0107736890124673	0.0150797614287346	0.0193858338450019	0.0109415925509738	0.0153225819894919	0.0196983214061078	0.0148859845431062	31.602520469111	-0.0541818679527795	1.62550362768232	0.195930478169464	0.225119665281997	0.179606727668826	0.165376026295702	0.193819553206412	0.149469275547812	0.193320399421384	0.221620448307794	0.175787147726178	0.00232153663123934	0.0022685947938603	0.00312140423493824
111	0.352632526101092	0.23	0.00901808700042109	0.00644122720105105	0.0115949467997911	0.286829436046373	0.43588272477284	0.328572781864676	0.543192667681003	31.52	24.45	43.84	0.0102630227403655	0.0136148657569529	0.0169667087735403	0.0100029573664545	0.0132698645576567	0.0165367717488589	0.0102306158164686	0.0135634825424077	0.0169023999145687	0.00901808700042109	37.2108839216302	0.0109201838948112	1.75982777029666	0.195930478169464	0.225119665281997	0.179606727668826	0.165376026295702	0.193819553206412	0.149469275547812	0.193320399421384	0.221620448307794	0.175787147726178	0.00232153663123934	0.0022685947938603	0.00312140423493824
111	0.352632526101092	0.23	0.00951162876856676	0.00676888550187796	0.0122543720352556	0.248234244977065	0.394484571734457	0.287301572266166	0.501667571202749	31.96	24.18	45.04	0.00885176617407134	0.0121540761532523	0.0154563861324332	0.00862561886227113	0.0118435605346264	0.0150615022069817	0.00880297358307316	0.0120866360680413	0.0153568420170514	0.00951162876856676	37.4475699684655	0.0160790467624905	1.76728775412845	0.195930478169464	0.225119665281997	0.179606727668826	0.165376026295702	0.193819553206412	0.149469275547812	0.193320399421384	0.221620448307794	0.175787147726178	0.00232153663123934	0.0022685947938603	0.00312140423493824
111	0.352632526101092	0.23	0.00962853564114834	0.0068502182406366	0.0124068530416601	0.243756282221585	0.418345171698614	0.303298726562991	0.533391616834237	34.6	24.09	46.56	0.00864102944581225	0.0119187211503518	0.0151964128548914	0.00841045664533141	0.0116006881045185	0.0147909195637057	0.00855807893532614	0.0117960033144144	0.0150123259840239	0.00962853564114834	38.284177942798	-0.00488009384610588	1.75715385505674	0.195930478169464	0.225119665281997	0.179606727668826	0.165376026295702	0.193819553206412	0.149469275547812	0.193320399421384	0.221620448307794	0.175787147726178	0.00232153663123934	0.0022685947938603	0.00312140423493824
111	0.352632526101092	0.23	0.0101071405176159	0.00719960867747698	0.0130146723577547	0.224502997748388	0.364367332969448	0.258635956834212	0.470098709104684	32.35	23.72	47.61	0.00787457637052585	0.0110937335454557	0.0143128907203856	0.00767199312266618	0.0108083334849598	0.0139446738472533	0.00778469891464523	0.0109565563099823	0.01413679417783	0.0101071405176159	36.879180003349	-0.0266741465432913	1.71617645413836	0.195930478169464	0.225119665281997	0.179606727668826	0.165376026295702	0.193819553206412	0.149469275547812	0.193320399421384	0.221620448307794	0.175787147726178	0.00232153663123934	0.0022685947938603	0.00312140423493824
111	0.352632526101092	0.23	0.0101141630409744	0.00725426636653829	0.0129740597154104	0.271641211634766	0.410300662109313	0.305403791454405	0.515197532764222	33.73	24.45	44.09	0.00892337791951991	0.0119882855782334	0.0150531932369469	0.00868844888427965	0.0116726655977193	0.0146568823111589	0.00887039541276361	0.011919699704328	0.014969618943267	0.0101141630409744	36.448321328691	-0.0301471850036373	1.71591307437681	0.195930478169464	0.225119665281997	0.179606727668826	0.165376026295702	0.193819553206412	0.149469275547812	0.193320399421384	0.221620448307794	0.175787147726178	0.00232153663123934	0.0022685947938603	0.00312140423493824
111	0.352632526101092	0.23	0.0101637173775797	0.00728730368746066	0.0130401310676987	0.302868677354331	0.475247975546133	0.362674556960235	0.587821394132032	31.09	22.26	41.65	0.0114806372541619	0.0150442028764047	0.0186077684986475	0.0111920817014444	0.0146660802879028	0.0181400788743612	0.0114133360288101	0.014973461518278	0.0184490167032483	0.0101637173775797	35.0028746584026	0.034590704196159	1.74376331757813	0.195930478169464	0.225119665281997	0.179606727668826	0.165376026295702	0.193819553206412	0.149469275547812	0.193320399421384	0.221620448307794	0.175787147726178	0.00232153663123934	0.0022685947938603	0.00312140423493824
111	0.352632526101092	0.23	0.0102110416413838	0.00730256819988087	0.0131195150828867	0.208437025365854	0.410776388207159	0.285794743312558	0.535758033101761	34.62	26.32	43.46	0.00813750120417589	0.011696133088169	0.0152547649721622	0.00792029695103265	0.0113839426763537	0.0148475884016747	0.0081382325292003	0.0117196976053119	0.0152549933242737	0.0102110416413838	37.6472760575828	0.00628690869279409	1.77055143513038	0.195930478169464	0.225119665281997	0.179606727668826	0.165376026295702	0.193819553206412	0.149469275547812	0.193320399421384	0.221620448307794	0.175787147726178	0.00232153663123934	0.0022685947938603	0.00312140423493824
111	0.352632526101092	0.23	0.010284218378385	0.00732425444846564	0.0132441823083043	0.235871566998691	0.404895441348977	0.291113397011034	0.518677485686919	32.21	23.13	44.12	0.00890111147362277	0.0123801223015247	0.0158591331294267	0.00867268387130947	0.0120624134780747	0.0154521430848398	0.00882304778255467	0.0122891740227198	0.0157245718484169	0.010284218378385	35.9368672272159	0.0090202882913308	1.74917999591749	0.195930478169464	0.225119665281997	0.179606727668826	0.165376026295702	0.193819553206412	0.149469275547812	0.193320399421384	0.221620448307794	0.175787147726178	0.00232153663123934	0.0022685947938603	0.00312140423493824
111	0.352632526101092	0.23	0.010294469977248	0.00734479445356601	0.0132441455009299	0.261115110488808	0.429267057945081	0.316525141312559	0.542008974577604	32.91	24.72	44.34	0.00947360806456217	0.012847977399633	0.0162223467347038	0.00922749229740925	0.0125141985698013	0.0158009048421933	0.0094370679459028	0.0127896850475737	0.0161423206530197	0.010294469977248	36.4190130811487	-0.0508709312470897	1.69503404089956	0.195930478169464	0.225119665281997	0.179606727668826	0.165376026295702	0.193819553206412	0.149469275547812	0.193320399421384	0.221620448307794	0.175787147726178	0.00232153663123934	0.0022685947938603	0.00312140423493824
111	0.352632526101092	0.23	0.0103506722930291	0.00735742936619074	0.0133439152198675	0.273034375768044	0.467933795642086	0.348722297231572	0.5871452940526	34.34	23.87	46.64	0.0100112175318866	0.0134335746692545	0.0168559318066224	0.00974515114770382	0.0130765528956777	0.0164079546436515	0.0098942832085405	0.0132978909298695	0.0166699411900212	0.0103506722930291	38.7176586505009	0.0531869926064112	1.82061147886261	0.195930478169464	0.225119665281997	0.179606727668826	0.165376026295702	0.193819553206412	0.149469275547812	0.193320399421384	0.221620448307794	0.175787147726178	0.00232153663123934	0.0022685947938603	0.00312140423493824
111	0.352632526101092	0.23	0.0104398221255515	0.00741903567311821	0.0134606085779849	0.225407598265009	0.383644733393956	0.272607906440304	0.494681560347609	35.18	23.67	47.03	0.00764070190672059	0.0107528614420008	0.0138650209772811	0.00743509558792489	0.01046350893426	0.0134919222805951	0.00755589143701151	0.0106135980817115	0.0136984556052996	0.0104398221255515	37.1493238049475	0.026567978247001	1.77895169833771	0.195930478169464	0.225119665281997	0.179606727668826	0.165376026295702	0.193819553206412	0.149469275547812	0.193320399421384	0.221620448307794	0.175787147726178	0.00232153663123934	0.0022685947938603	0.00312140423493824
111	0.352632526101092	0.23	0.0105591309852603	0.00757843519936157	0.0135398267711591	0.262495167738419	0.444777780940978	0.328378492898268	0.561177068983688	30.59	22.44	41.5	0.0105637078478218	0.0143081920304646	0.0180526762131074	0.0103008586453617	0.0139521715007385	0.0176034843561153	0.0105140595709493	0.0142193902455803	0.0179683553705405	0.0105591309852603	35.7309733725561	0.0254184367350667	1.75122081816228	0.195930478169464	0.225119665281997	0.179606727668826	0.165376026295702	0.193819553206412	0.149469275547812	0.193320399421384	0.221620448307794	0.175787147726178	0.00232153663123934	0.0022685947938603	0.00312140423493824
111	0.352632526101092	0.23	0.0106521675960829	0.0075906460080049	0.013713689184161	0.246827790496495	0.413380226378536	0.300638345467231	0.526122107289842	30	22.77	40.64	0.00985865928842514	0.0135557385472714	0.0172528178061177	0.00961636511077041	0.0132225820370683	0.0168287989633661	0.00983684272496184	0.0135183090797586	0.0172046972796598	0.0106521675960829	34.6849097199576	-0.0432676861390326	1.68083170918185	0.195930478169464	0.225119665281997	0.179606727668826	0.165376026295702	0.193819553206412	0.149469275547812	0.193320399421384	0.221620448307794	0.175787147726178	0.00232153663123934	0.0022685947938603	0.00312140423493824
111	0.352632526101092	0.23	0.0106580217593377	0.00764722167130412	0.0136688218473713	0.241694673321481	0.45867244938686	0.331826492236941	0.585518406536779	34.25	24.46	45.58	0.0095509102655186	0.0132018977021023	0.0168528851386859	0.00929742566714816	0.0128515145821994	0.0164056034972506	0.00948204697555676	0.0130730345525458	0.0167170192318553	0.0106580217593377	38.181406877701	-0.00920285410458728	1.75455836535958	0.195930478169464	0.225119665281997	0.179606727668826	0.165376026295702	0.193819553206412	0.149469275547812	0.193320399421384	0.221620448307794	0.175787147726178	0.00232153663123934	0.0022685947938603	0.00312140423493824
111	0.352632526101092	0.23	0.0107584552922095	0.00764605009530446	0.0138708604891146	0.235552162482642	0.418987387417643	0.301140859442428	0.536833915392858	33.8	24.09	47.17	0.00878108697771315	0.0122174211041677	0.0156537552306222	0.00854965109881028	0.0118954165962581	0.015241182093706	0.00869543490896059	0.0120962333423161	0.0154805073649604	0.0107584552922095	37.3037755669835	-0.0259092179476611	1.73387554943127	0.195930478169464	0.225119665281997	0.179606727668826	0.165376026295702	0.193819553206412	0.149469275547812	0.193320399421384	0.221620448307794	0.175787147726178	0.00232153663123934	0.0022685947938603	0.00312140423493824
111	0.352632526101092	0.23	0.010768284427339	0.00766979795141638	0.0138667709032616	0.273037157321427	0.480127238271681	0.357810177640898	0.602444298902464	30.37	23.29	41.24	0.0115907281556624	0.0155530072834348	0.0195152864112073	0.0113035982573966	0.0151677223091826	0.0190318463609685	0.011583035612307	0.0155103068776921	0.0194600000735906	0.010768284427339	33.7753590363797	-0.0426986624586056	1.66464898098142	0.195930478169464	0.225119665281997	0.179606727668826	0.165376026295702	0.193819553206412	0.149469275547812	0.193320399421384	0.221620448307794	0.175787147726178	0.00232153663123934	0.0022685947938603	0.00312140423493824
111	0.352632526101092	0.23	0.0108410878587328	0.00775829822934859	0.013923877488117	0.247127089911764	0.41801903153621	0.304103701155759	0.531934361916662	31.17	21.65	41.53	0.00960370932296448	0.0132011983250565	0.0167986873271485	0.00936197525612793	0.0128689121998818	0.0163758491436357	0.00953511054095228	0.0130940394472389	0.0166458594306215	0.0108410878587328	34.5586889154755	-0.0443286349780531	1.67245082261548	0.195930478169464	0.225119665281997	0.179606727668826	0.165376026295702	0.193819553206412	0.149469275547812	0.193320399421384	0.221620448307794	0.175787147726178	0.00232153663123934	0.0022685947938603	0.00312140423493824
111	0.352632526101092	0.23	0.0109351092099892	0.00785446684131	0.0140157515786683	0.253616444558286	0.426370938919651	0.312171128317558	0.540570749521744	33.56	23.92	47.12	0.00916485897462716	0.0125175878600243	0.0158703167454215	0.00892420077644984	0.0121888910248347	0.0154535812732195	0.00906550589476287	0.0123731956131796	0.0157073783311334	0.0109351092099892	37.0399477300093	0.040337806167336	1.79267608009134	0.195930478169464	0.225119665281997	0.179606727668826	0.165376026295702	0.193819553206412	0.149469275547812	0.193320399421384	0.221620448307794	0.175787147726178	0.00232153663123934	0.0022685947938603	0.00312140423493824
111	0.352632526101092	0.23	0.0109493698366098	0.00784878475120882	0.0140499549220109	0.256668374361119	0.413846254390285	0.303887549572228	0.523804959208341	33.89	24.11	44.71	0.008837188884234	0.0120348382953756	0.0152324877065172	0.00860393310650533	0.0117171812210276	0.0148304293355498	0.00877116895298599	0.011965765039643	0.0151208230260405	0.0109493698366098	36.469252333699	-0.0187157899246053	1.72644591180868	0.195930478169464	0.225119665281997	0.179606727668826	0.165376026295702	0.193819553206412	0.149469275547812	0.193320399421384	0.221620448307794	0.175787147726178	0.00232153663123934	0.0022685947938603	0.00312140423493824
111	0.352632526101092	0.23	0.0109649749747545	0.00784823213413622	0.0140817178153729	0.230035641141604	0.430405007056421	0.307462936564518	0.553347077548324	32.31	25.45	42.92	0.0093718638153368	0.013119295472303	0.0168667271292691	0.00913092028451696	0.0127820083077378	0.0164330963309587	0.00934859072193819	0.0131218960958592	0.0168518707474892	0.0109649749747545	36.8342827066197	-0.0166867953040801	1.74006152203359	0.195930478169464	0.225119665281997	0.179606727668826	0.165376026295702	0.193819553206412	0.149469275547812	0.193320399421384	0.221620448307794	0.175787147726178	0.00232153663123934	0.0022685947938603	0.00312140423493824
111	0.352632526101092	0.23	0.0109934698786771	0.00783392520614816	0.014153014551206	0.243494251393124	0.445063359556792	0.322582263694062	0.567544455419523	32.5	24.71	44.73	0.0097751498248567	0.013486671497066	0.0171981931692752	0.00952298400181333	0.0131387609607461	0.0167545379196788	0.00971673901309105	0.0134271962271343	0.0171448582788267	0.0109934698786771	36.5629260383613	0.00116097751952409	1.74520487710357	0.195930478169464	0.225119665281997	0.179606727668826	0.165376026295702	0.193819553206412	0.149469275547812	0.193320399421384	0.221620448307794	0.175787147726178	0.00232153663123934	0.0022685947938603	0.00312140423493824
111	0.352632526101092	0.23	0.0110095054191151	0.00786881984368931	0.0141501909945408	0.27984543859232	0.45207538868383	0.338848371223535	0.565302406144125	31.92	23.43	41.82	0.0104514003351157	0.0139437614875558	0.0174361226399959	0.0101845584926846	0.0135877537865344	0.0169909490803842	0.0104002344059243	0.0138863818936321	0.0173436691823159	0.0110095054191151	35.7294255402895	0.00025006317490492	1.73315229299583	0.195930478169464	0.225119665281997	0.179606727668826	0.165376026295702	0.193819553206412	0.149469275547812	0.193320399421384	0.221620448307794	0.175787147726178	0.00232153663123934	0.0022685947938603	0.00312140423493824
111	0.352632526101092	0.23	0.0110637006366829	0.00788393664413181	0.0142434646292339	0.253819195178401	0.460610877142316	0.337306226787995	0.583915527496636	32.32	24.06	41.69	0.0102795732372208	0.0140373431304039	0.0177951130235871	0.010015264053244	0.0136764138756207	0.0173375636979975	0.0102625841740121	0.0139952270900306	0.0177750694343591	0.0110637006366829	35.8683322865139	-0.0136064264957923	1.72904615126277	0.195930478169464	0.225119665281997	0.179606727668826	0.165376026295702	0.193819553206412	0.149469275547812	0.193320399421384	0.221620448307794	0.175787147726178	0.00232153663123934	0.0022685947938603	0.00312140423493824
111	0.352632526101092	0.23	0.0110769350270147	0.00787184211182485	0.0142820279422045	0.249127998334518	0.44858494739791	0.326993831547784	0.570176063248035	34.36	25.06	45.84	0.0093820654830848	0.0128707423356955	0.0163594191883061	0.00913264468254268	0.0125285755854496	0.0159245064883566	0.00933324294227589	0.0127931753179186	0.0162741252096807	0.0110769350270147	36.9480557845142	0.0152173877099267	1.7726894559699	0.195930478169464	0.225119665281997	0.179606727668826	0.165376026295702	0.193819553206412	0.149469275547812	0.193320399421384	0.221620448307794	0.175787147726178	0.00232153663123934	0.0022685947938603	0.00312140423493824
111	0.352632526101092	0.23	0.0111370358175957	0.00796048307397552	0.014313588561216	0.264025574397302	0.463097588079706	0.342381168964557	0.583814007194856	31.65	22.76	41.74	0.0106501090617097	0.0144051141427528	0.0181601192237959	0.0103795611070466	0.014039176653716	0.0176987922003854	0.0106036411092376	0.0143257633919349	0.0180630223646745	0.0111370358175957	34.7815108956772	-0.0662436092320053	1.65989906215781	0.195930478169464	0.225119665281997	0.179606727668826	0.165376026295702	0.193819553206412	0.149469275547812	0.193320399421384	0.221620448307794	0.175787147726178	0.00232153663123934	0.0022685947938603	0.00312140423493824
111	0.352632526101092	0.23	0.0111461381010231	0.0079834959917897	0.0143087802102565	0.277332177899412	0.486989299823754	0.36425269425794	0.609725905389568	32.69	23.95	44.68	0.0109747982764895	0.0146728065780341	0.0183708148795788	0.0106907551414469	0.0142930538139923	0.0178953524865377	0.0108983264702739	0.0145852808345127	0.0182497996427399	0.0111461381010231	36.6057559649607	-0.0438661527564894	1.70570051979064	0.195930478169464	0.225119665281997	0.179606727668826	0.165376026295702	0.193819553206412	0.149469275547812	0.193320399421384	0.221620448307794	0.175787147726178	0.00232153663123934	0.0022685947938603	0.00312140423493824
111	0.352632526101092	0.23	0.0111601604869248	0.0079460771865155	0.014374243787334	0.241201312178739	0.447985819542742	0.323928274928386	0.572043364157098	34.3	24.86	46.32	0.0093095827458288	0.0128749522001842	0.0164403216545395	0.00906230637123121	0.0125329743059971	0.016003642240763	0.00924403840406188	0.0127731715445179	0.0163080917031222	0.0111601604869248	37.3178112584343	-0.0322121928987011	1.73425292027489	0.195930478169464	0.225119665281997	0.179606727668826	0.165376026295702	0.193819553206412	0.149469275547812	0.193320399421384	0.221620448307794	0.175787147726178	0.00232153663123934	0.0022685947938603	0.00312140423493824
111	0.352632526101092	0.23	0.0111999315442486	0.00801725320906267	0.0143826098794346	0.238577680216864	0.435149247492697	0.313776385088648	0.556522109896745	33.85	24.79	43.93	0.00913589198360991	0.0126697760276614	0.0162036600717129	0.00889491053673456	0.0123355797648105	0.0157762489928864	0.00907160639290726	0.0126263584820323	0.0161580507274635	0.0111999315442486	36.3257843282462	-0.00823577237127262	1.73999638361426	0.195930478169464	0.225119665281997	0.179606727668826	0.165376026295702	0.193819553206412	0.149469275547812	0.193320399421384	0.221620448307794	0.175787147726178	0.00232153663123934	0.0022685947938603	0.00312140423493824
111	0.352632526101092	0.23	0.011234447800358	0.00804031007754634	0.0144285855231697	0.239706690178158	0.441542877487202	0.318768185876544	0.564317569097859	32.57	25.05	44.05	0.00964071946059646	0.0133538765795381	0.0170670336984797	0.00939174235066154	0.0130090050571595	0.0166262677636574	0.00961426375665853	0.0133103621718367	0.0170259818646451	0.011234447800358	36.1103255745887	-0.0303218240281961	1.71266038595866	0.195930478169464	0.225119665281997	0.179606727668826	0.165376026295702	0.193819553206412	0.149469275547812	0.193320399421384	0.221620448307794	0.175787147726178	0.00232153663123934	0.0022685947938603	0.00312140423493824
111	0.352632526101092	0.23	0.0112528188868099	0.00802153450417651	0.0144841032694433	0.294388580131002	0.500426280475852	0.379464577725215	0.62138798322649	34.74	26.02	50.23	0.0107702571313653	0.0142034857333128	0.0176367143352603	0.0104823035952362	0.0138237414159413	0.0171651792366463	0.0106617806783402	0.0140455641773734	0.0174557403147021	0.0112528188868099	39.2772050815684	-0.0302817764861123	1.75182906749934	0.195930478169464	0.225119665281997	0.179606727668826	0.165376026295702	0.193819553206412	0.149469275547812	0.193320399421384	0.221620448307794	0.175787147726178	0.00232153663123934	0.0022685947938603	0.00312140423493824
111	0.352632526101092	0.23	0.0112667008278194	0.00808103763916781	0.014452364016471	0.218864487754029	0.396511240953248	0.279556856756571	0.513465625149924	31.7	24.13	45.44	0.00868211112792068	0.0123143273871601	0.0159465436463994	0.00846134712687878	0.0120012053660209	0.015541063605163	0.00861466245563764	0.0122348194754883	0.0158151995895955	0.0112667008278194	35.5467440775819	0.0448710406661174	1.78369802257643	0.195930478169464	0.225119665281997	0.179606727668826	0.165376026295702	0.193819553206412	0.149469275547812	0.193320399421384	0.221620448307794	0.175787147726178	0.00232153663123934	0.0022685947938603	0.00312140423493824
111	0.352632526101092	0.23	0.0112893655185831	0.00808344130158671	0.0144952897355794	0.296434038068825	0.511774401247964	0.388676004809528	0.634872797686399	32.25	24.03	43.01	0.0118698332664166	0.0156291531704162	0.0193884730744158	0.0115650051380466	0.0152277822832256	0.0188905594284045	0.0118415844426257	0.015554240952867	0.019318612199364	0.0112893655185831	36.0034977117202	-0.0216344880373507	1.7168975910624	0.195930478169464	0.225119665281997	0.179606727668826	0.165376026295702	0.193819553206412	0.149469275547812	0.193320399421384	0.221620448307794	0.175787147726178	0.00232153663123934	0.0022685947938603	0.00312140423493824
111	0.352632526101092	0.23	0.0113034153425517	0.00806304746508285	0.0145437832200205	0.251979950235047	0.465769433586604	0.340475491859346	0.591063375313862	31.1	21.53	43.89	0.0107769423315251	0.0147428242136841	0.018708706095843	0.0105060584325952	0.0143722558668016	0.018238453301008	0.0106329146889284	0.0145875481398435	0.0184614782538727	0.0113034153425517	35.2814695085608	-0.0248304216620599	1.69718042994785	0.195930478169464	0.225119665281997	0.179606727668826	0.165376026295702	0.193819553206412	0.149469275547812	0.193320399421384	0.221620448307794	0.175787147726178	0.00232153663123934	0.0022685947938603	0.00312140423493824
111	0.352632526101092	0.23	0.0113258487550531	0.00805767089573556	0.0145940266143706	0.302534731548368	0.52046169173372	0.397080800291576	0.643842583175865	34.4	25.63	43.53	0.0113799316843324	0.0149159024860751	0.0184518732878178	0.0110772148712082	0.0145191255465727	0.0179610362219372	0.0113528269104887	0.0148826631614294	0.018408760739306	0.0113258487550531	36.5091455182808	0.000768655861752207	1.75341909524586	0.195930478169464	0.225119665281997	0.179606727668826	0.165376026295702	0.193819553206412	0.149469275547812	0.193320399421384	0.221620448307794	0.175787147726178	0.00232153663123934	0.0022685947938603	0.00312140423493824
111	0.352632526101092	0.23	0.0113754945126524	0.00816039850959537	0.0145905905157094	0.244315085368661	0.426172540043189	0.309150905737482	0.543194174348895	31.94	24.16	41.32	0.00953055357050814	0.0131381152303986	0.0167456768902891	0.00928714909800959	0.0128025758534231	0.0163180026088365	0.00951830326503356	0.0131245745473567	0.016741068272127	0.0113754945126524	34.7623091690405	0.0130616854559879	1.735786575766	0.195930478169464	0.225119665281997	0.179606727668826	0.165376026295702	0.193819553206412	0.149469275547812	0.193320399421384	0.221620448307794	0.175787147726178	0.00232153663123934	0.0022685947938603	0.00312140423493824
111	0.352632526101092	0.23	0.0113778975907993	0.00814144312600484	0.0146143520555937	0.298314066895354	0.479811678637009	0.364919412721465	0.594703944552554	34.06	24.4	44.52	0.010560977774348	0.0138860260575554	0.0172110743407628	0.0102815003446547	0.0135185571589231	0.0167556139731915	0.0105090440485565	0.0137917068495466	0.017114654822495	0.0113778975907993	36.3333932591205	-0.0432870746668421	1.70634103817733	0.195930478169464	0.225119665281997	0.179606727668826	0.165376026295702	0.193819553206412	0.149469275547812	0.193320399421384	0.221620448307794	0.175787147726178	0.00232153663123934	0.0022685947938603	0.00312140423493824
111	0.352632526101092	0.23	0.0114037270895815	0.00816001387413711	0.014647440305026	0.239387974525871	0.394143597207366	0.284452756241817	0.503834438172915	30.65	23.62	42.31	0.00913318757271938	0.0126551327940764	0.0161770780154333	0.00890565819998551	0.0123398634093655	0.0157740686187455	0.00910264617276999	0.0125930314634796	0.0161398744621616	0.0114037270895815	34.1685171822982	0.0206064226636677	1.73690223841481	0.195930478169464	0.225119665281997	0.179606727668826	0.165376026295702	0.193819553206412	0.149469275547812	0.193320399421384	0.221620448307794	0.175787147726178	0.00232153663123934	0.0022685947938603	0.00312140423493824
111	0.352632526101092	0.23	0.0114055381227668	0.00817586522706341	0.0146352110184702	0.256842748853388	0.481501431291593	0.353625223354759	0.609377639228427	34.57	27.33	45.28	0.0100837920168622	0.0137302431170047	0.0173766942171471	0.00981484610818738	0.013364042316229	0.0169132385242707	0.0100961489012852	0.0137462431659518	0.0173578907741751	0.0114055381227668	38.6006072697603	0.0265437027516685	1.80936329668399	0.195930478169464	0.225119665281997	0.179606727668826	0.165376026295702	0.193819553206412	0.149469275547812	0.193320399421384	0.221620448307794	0.175787147726178	0.00232153663123934	0.0022685947938603	0.00312140423493824
111	0.352632526101092	0.23	0.0114874493031048	0.00816100695313842	0.0148138916530713	0.244700303754265	0.426584201523669	0.309571601439108	0.54359680160823	33.08	24.27	46.16	0.00921904220872283	0.0127036774081959	0.016188312607669	0.00897886288914721	0.0123727145460103	0.0157665662028735	0.00914445526796068	0.0126146037779189	0.0160670756695789	0.0114874493031048	35.8729813202145	-0.0475088148778023	1.68790809608259	0.195930478169464	0.225119665281997	0.179606727668826	0.165376026295702	0.193819553206412	0.149469275547812	0.193320399421384	0.221620448307794	0.175787147726178	0.00232153663123934	0.0022685947938603	0.00312140423493824
111	0.352632526101092	0.23	0.01150836208103	0.00822884602526608	0.0147878781367939	0.260047398249906	0.47087593262819	0.346862808265039	0.594889056991341	33.53	23.77	43.15	0.0101934104957986	0.013837838936608	0.0174822673774174	0.00992588837942329	0.0134746702052096	0.0170234520309959	0.0101330354185786	0.0137781576258705	0.0174029381837118	0.01150836208103	35.5465663206478	-0.00565244295835883	1.73356572430089	0.195930478169464	0.225119665281997	0.179606727668826	0.165376026295702	0.193819553206412	0.149469275547812	0.193320399421384	0.221620448307794	0.175787147726178	0.00232153663123934	0.0022685947938603	0.00312140423493824
111	0.352632526101092	0.23	0.0115858241652495	0.0083007739247158	0.0148708744057832	0.292281647442694	0.484881926008805	0.36708040084152	0.60268345117609	32.92	24.35	43.76	0.0109855798732381	0.0145110147941648	0.0180364497150916	0.0107001676193806	0.0141340095303598	0.0175678514413389	0.0109177409370884	0.0144544374756465	0.0179516293327947	0.0115858241652495	35.8385961442333	-0.0158959229652078	1.72675998533375	0.195930478169464	0.225119665281997	0.179606727668826	0.165376026295702	0.193819553206412	0.149469275547812	0.193320399421384	0.221620448307794	0.175787147726178	0.00232153663123934	0.0022685947938603	0.00312140423493824
111	0.352632526101092	0.23	0.0115955780121525	0.0083202992854217	0.0148708567388834	0.244680432337551	0.476519911731959	0.345802854409838	0.607236969054079	34.12	24.34	46.59	0.0099879720242705	0.0137635288046114	0.0175390855849523	0.0097233789960362	0.0133989168737056	0.0170744547513751	0.00990660282623235	0.0136459996745993	0.0173691606694636	0.0115955780121525	37.6967885076036	0.0193344120652088	1.78416878451657	0.195930478169464	0.225119665281997	0.179606727668826	0.165376026295702	0.193819553206412	0.149469275547812	0.193320399421384	0.221620448307794	0.175787147726178	0.00232153663123934	0.0022685947938603	0.00312140423493824
111	0.352632526101092	0.23	0.0116088550126973	0.00833448777522148	0.0148832222501732	0.248199611702722	0.462005984423259	0.33646550391624	0.587546464930277	31.4	22.59	41.1	0.0105486495792846	0.0144845137955854	0.0184203780118862	0.0102819468765576	0.0141183001918502	0.0179546535071428	0.0104910714476197	0.0144289008488912	0.0183349366077408	0.0116088550126973	34.4646345154504	0.0162949598116361	1.73989716126834	0.195930478169464	0.225119665281997	0.179606727668826	0.165376026295702	0.193819553206412	0.149469275547812	0.193320399421384	0.221620448307794	0.175787147726178	0.00232153663123934	0.0022685947938603	0.00312140423493824
111	0.352632526101092	0.23	0.0116466389098537	0.00833086809563542	0.0149624097240719	0.27032177457527	0.498310269557742	0.370486836537118	0.626133702578366	33.71	24.92	48.79	0.0108304366554829	0.0145670973351331	0.0183037580147833	0.0105453776300639	0.014183688733834	0.017821999837604	0.0107135446040864	0.0144157768903825	0.0180957399057756	0.0116466389098537	38.0248376124376	-0.00781620178265784	1.76068250912576	0.195930478169464	0.225119665281997	0.179606727668826	0.165376026295702	0.193819553206412	0.149469275547812	0.193320399421384	0.221620448307794	0.175787147726178	0.00232153663123934	0.0022685947938603	0.00312140423493824
111	0.352632526101092	0.23	0.0116754412393917	0.00829572614957738	0.0150551563292059	0.259474197182124	0.480908927376845	0.354064523987939	0.607753330765752	32.53	24.98	42.93	0.010719090184314	0.0145592280890862	0.0183993659938584	0.010442424781116	0.0141834466897083	0.0179244685983006	0.0107154420566756	0.0144875533536834	0.0183771131441595	0.0116754412393917	35.4861821428247	-0.0281927676619578	1.71054527650285	0.195930478169464	0.225119665281997	0.179606727668826	0.165376026295702	0.193819553206412	0.149469275547812	0.193320399421384	0.221620448307794	0.175787147726178	0.00232153663123934	0.0022685947938603	0.00312140423493824
111	0.352632526101092	0.23	0.0116949426964482	0.00833157667537661	0.0150583087175197	0.230578018245722	0.445961390105645	0.318770482679433	0.573152297531858	32.88	24.1	45.24	0.00954969685361594	0.0133600703808228	0.0171704439080296	0.00930173465638813	0.0130131701118899	0.0167246055673916	0.00947739212790971	0.0132617694417307	0.0170377257013881	0.0116949426964482	36.6666906410844	0.00829453389759516	1.76130006065813	0.195930478169464	0.225119665281997	0.179606727668826	0.165376026295702	0.193819553206412	0.149469275547812	0.193320399421384	0.221620448307794	0.175787147726178	0.00232153663123934	0.0022685947938603	0.00312140423493824
111	0.352632526101092	0.23	0.011743182135145	0.00841712935080351	0.0150692349194864	0.218854668245077	0.42300386359122	0.298231670354831	0.547776056827609	33.57	24.75	44.87	0.00875440534788188	0.0124170155409442	0.0160796257340065	0.00852450775131162	0.0120909349088508	0.01565736206639	0.0087098407990847	0.0123557920003866	0.0159673323466794	0.011743182135145	36.1483503230963	0.0219592617619873	1.77010006268543	0.195930478169464	0.225119665281997	0.179606727668826	0.165376026295702	0.193819553206412	0.149469275547812	0.193320399421384	0.221620448307794	0.175787147726178	0.00232153663123934	0.0022685947938603	0.00312140423493824
111	0.352632526101092	0.23	0.0118413946709757	0.00846118966135294	0.0152215996805984	0.236585024799062	0.44661269842629	0.321355342374425	0.571870054478154	32.67	23.17	44.89	0.00968814156598853	0.0134643694284087	0.017240597290829	0.00943748486314648	0.0131160121687853	0.016794539474424	0.0095918459256091	0.0133308375652747	0.0171148865145381	0.0118413946709757	35.922473043445	-0.00101478072254273	1.74343418758604	0.195930478169464	0.225119665281997	0.179606727668826	0.165376026295702	0.193819553206412	0.149469275547812	0.193320399421384	0.221620448307794	0.175787147726178	0.00232153663123934	0.0022685947938603	0.00312140423493824
111	0.352632526101092	0.23	0.0118667132585473	0.00844982479050089	0.0152836017265936	0.240041115325507	0.469245067465755	0.338887151715123	0.599602983216388	31.95	23.78	43.92	0.0104453923061191	0.0144633657327659	0.0184813391594126	0.0101785951123407	0.014093941083408	0.0180092870544754	0.0103841403348397	0.0143499944027876	0.0183982148298304	0.0118667132585473	35.5506192360078	0.00805776317423758	1.74375315410768	0.195930478169464	0.225119665281997	0.179606727668826	0.165376026295702	0.193819553206412	0.149469275547812	0.193320399421384	0.221620448307794	0.175787147726178	0.00232153663123934	0.0022685947938603	0.00312140423493824
111	0.352632526101092	0.23	0.0118781504406495	0.00852165781290321	0.0152346430683957	0.288208126291554	0.472434435116891	0.356516560793128	0.588352309440655	31.96	24.09	42.85	0.0109847237551859	0.0145562992940675	0.018127874832949	0.0107040897464208	0.0141844198809188	0.0176647500154167	0.0109413495576761	0.0145001635494056	0.0180781866017735	0.0118781504406495	34.9117896281911	0.0267601969182275	1.75746136398207	0.195930478169464	0.225119665281997	0.179606727668826	0.165376026295702	0.193819553206412	0.149469275547812	0.193320399421384	0.221620448307794	0.175787147726178	0.00232153663123934	0.0022685947938603	0.00312140423493824
111	0.352632526101092	0.23	0.0118931123450885	0.00849779187193351	0.0152884328182434	0.262857799116913	0.455342447527886	0.336289869853368	0.574395025202403	32.13	24.62	44.16	0.010306928892735	0.0139557645032846	0.0176046001138342	0.0100427916996597	0.0135981180596659	0.0171534444196721	0.010273200859407	0.0138844546865134	0.0175465906952551	0.0118931123450885	35.9395168789482	0.037069920015092	1.77745003481042	0.195930478169464	0.225119665281997	0.179606727668826	0.165376026295702	0.193819553206412	0.149469275547812	0.193320399421384	0.221620448307794	0.175787147726178	0.00232153663123934	0.0022685947938603	0.00312140423493824
111	0.352632526101092	0.23	0.0119014481603578	0.00851025369988742	0.0152926426208281	0.282796963993905	0.488807999103061	0.36727129516739	0.610344703038731	34.81	24.05	45.57	0.0104025479753689	0.0138449389547206	0.0172873299340722	0.0101241259722061	0.0134743820828304	0.0168246381934547	0.0103160912424637	0.0137307033989142	0.0171506520434442	0.0119014481603578	36.6673390145015	0.0117701213877028	1.76103889604608	0.195930478169464	0.225119665281997	0.179606727668826	0.165376026295702	0.193819553206412	0.149469275547812	0.193320399421384	0.221620448307794	0.175787147726178	0.00232153663123934	0.0022685947938603	0.00312140423493824
111	0.352632526101092	0.23	0.0119081970337459	0.0085485542354232	0.0152678398320685	0.304262752172482	0.487558116445676	0.372448903376468	0.602667329514884	31.13	23.14	41.36	0.0117773237881745	0.0154172283791882	0.019057132970202	0.0114811141168281	0.0150294720235501	0.0185778299302722	0.011748916135117	0.0153826203129982	0.0189845506387447	0.0119081970337459	34.1896153862271	0.0231298717845268	1.73651697936991	0.195930478169464	0.225119665281997	0.179606727668826	0.165376026295702	0.193819553206412	0.149469275547812	0.193320399421384	0.221620448307794	0.175787147726178	0.00232153663123934	0.0022685947938603	0.00312140423493824
111	0.352632526101092	0.23	0.0119110041239335	0.00851946796557883	0.0153025402822881	0.273988363412124	0.489884578648816	0.365380103594589	0.614389053703042	34.09	26.45	45.72	0.0105629439178329	0.0141623018866407	0.0177616598554485	0.0102832537357802	0.0137873063528415	0.0172913589699027	0.0105273528018306	0.0141365279663433	0.0177160638325394	0.0119110041239335	37.2852433825945	-0.000840722050413607	1.76903547229091	0.195930478169464	0.225119665281997	0.179606727668826	0.165376026295702	0.193819553206412	0.149469275547812	0.193320399421384	0.221620448307794	0.175787147726178	0.00232153663123934	0.0022685947938603	0.00312140423493824
111	0.352632526101092	0.23	0.0119249882140129	0.00854658287542964	0.0153033935525962	0.282027503042792	0.48517092565366	0.364309308213237	0.606032543094083	34.85	22.95	46.07	0.0103057373680154	0.0137247224423289	0.0171437075166424	0.0100297278509689	0.0133571452493896	0.0166845626478104	0.0101817259676254	0.0135557583658591	0.0169176439024527	0.0119249882140129	36.7830591825726	0.00512011014048823	1.74791180607349	0.195930478169464	0.225119665281997	0.179606727668826	0.165376026295702	0.193819553206412	0.149469275547812	0.193320399421384	0.221620448307794	0.175787147726178	0.00232153663123934	0.0022685947938603	0.00312140423493824
111	0.352632526101092	0.23	0.0119444248613747	0.00857470128397712	0.0153141484387722	0.272747067300805	0.475907500717057	0.354576799629966	0.597238201804148	31.74	24.17	43.14	0.0109995192983436	0.014763384812054	0.0185272503257643	0.0107196401330535	0.0143877353217461	0.0180558305104387	0.0109755429791286	0.0147082836830062	0.0184916050429867	0.0119444248613747	35.6093267840441	0.0235569838238154	1.76118444220091	0.195930478169464	0.225119665281997	0.179606727668826	0.165376026295702	0.193819553206412	0.149469275547812	0.193320399421384	0.221620448307794	0.175787147726178	0.00232153663123934	0.0022685947938603	0.00312140423493824
111	0.352632526101092	0.23	0.0119929394000749	0.00855644115026878	0.0154294376498811	0.287483511216126	0.456642203069539	0.344400952335879	0.568883453803199	30.51	23.08	41.12	0.0111066065623355	0.0147262812569264	0.0183459559515174	0.0108306830032232	0.014360433424459	0.0178901838456948	0.0110796439369585	0.0146804862950657	0.0182609372193672	0.0119929394000749	33.7553175086457	0.0219908127811513	1.72706714206696	0.195930478169464	0.225119665281997	0.179606727668826	0.165376026295702	0.193819553206412	0.149469275547812	0.193320399421384	0.221620448307794	0.175787147726178	0.00232153663123934	0.0022685947938603	0.00312140423493824
111	0.352632526101092	0.23	0.0119984271877438	0.00854384364245049	0.0154530107330371	0.258999539285078	0.514918102878832	0.378935495175734	0.65090071058193	32.46	25.06	41.34	0.0114973815562144	0.0156232656332563	0.0197491497102982	0.0112010044053781	0.0152205322863195	0.0192400601672609	0.0115134605833799	0.0156339963374943	0.0197600017299219	0.0119984271877438	34.7736558259115	-0.0647091985005186	1.66926172929553	0.195930478169464	0.225119665281997	0.179606727668826	0.165376026295702	0.193819553206412	0.149469275547812	0.193320399421384	0.221620448307794	0.175787147726178	0.00232153663123934	0.0022685947938603	0.00312140423493824
111	0.352632526101092	0.23	0.0120417323810875	0.00858163817250711	0.0155018265896678	0.239738735955608	0.4783092906903	0.345323082158515	0.611295499222085	29.82	23.01	40.92	0.0113917857910575	0.0157788380300491	0.0201658902690407	0.0111129092508423	0.0153925642851644	0.0196722193194865	0.011376975359952	0.0157366851146112	0.0201350562403445	0.0120417323810875	34.4887448412067	0.0448413586234251	1.76637815488074	0.195930478169464	0.225119665281997	0.179606727668826	0.165376026295702	0.193819553206412	0.149469275547812	0.193320399421384	0.221620448307794	0.175787147726178	0.00232153663123934	0.0022685947938603	0.00312140423493824
111	0.352632526101092	0.23	0.0120581965759121	0.00863728158946848	0.0154791115623556	0.26354916386372	0.475024046659473	0.351046763493066	0.59900132982588	32.72	26.06	41.66	0.0105693324836715	0.0143020463624991	0.0180347602413266	0.010295671715947	0.0139317383043847	0.0175678048928224	0.0106025053461176	0.0143343658429161	0.018079138780078	0.0120581965759121	36.0434012808491	-0.0273596202056885	1.72233191113401	0.195930478169464	0.225119665281997	0.179606727668826	0.165376026295702	0.193819553206412	0.149469275547812	0.193320399421384	0.221620448307794	0.175787147726178	0.00232153663123934	0.0022685947938603	0.00312140423493824
111	0.352632526101092	0.23	0.0121027122682461	0.00863083004067112	0.0155745944958211	0.247087755769665	0.446191747513291	0.324586150935407	0.567797344091175	32.01	23.5	42.58	0.00998412035660806	0.0137246524426869	0.0174651845287657	0.00972879654881794	0.0133736720461071	0.0170185475433963	0.00993082467680865	0.0136671223348999	0.0174217353854391	0.0121027122682461	35.2225490128985	0.0128368177003722	1.74626998574173	0.195930478169464	0.225119665281997	0.179606727668826	0.165376026295702	0.193819553206412	0.149469275547812	0.193320399421384	0.221620448307794	0.175787147726178	0.00232153663123934	0.0022685947938603	0.00312140423493824
111	0.352632526101092	0.23	0.0121304031942033	0.0087115234402513	0.0155492829481552	0.232053953722777	0.457443720417153	0.327518339144161	0.587369101690144	33.87	25.74	45.38	0.00953118959769243	0.0133121792231933	0.0170931688486942	0.00927971270766941	0.0129609423291871	0.0166421719507049	0.00951209709388024	0.0132543083656755	0.0170231395282888	0.0121304031942033	36.957505219826	0.0114499126632978	1.77437662588925	0.195930478169464	0.225119665281997	0.179606727668826	0.165376026295702	0.193819553206412	0.149469275547812	0.193320399421384	0.221620448307794	0.175787147726178	0.00232153663123934	0.0022685947938603	0.00312140423493824
111	0.352632526101092	0.23	0.0121837993319941	0.00871967543910932	0.015647923224879	0.22664380433556	0.481572816279278	0.34268463708893	0.620460995469626	31.5	24.45	42.22	0.0107103692846376	0.0150512224405774	0.0193920755965171	0.0104390685779391	0.0146699650650113	0.0189008615520834	0.0106943147203128	0.0150520749030135	0.0193068107830262	0.0121837993319941	35.698963812295	-0.0470174020758636	1.69213032167939	0.195930478169464	0.225119665281997	0.179606727668826	0.165376026295702	0.193819553206412	0.149469275547812	0.193320399421384	0.221620448307794	0.175787147726178	0.00232153663123934	0.0022685947938603	0.00312140423493824
111	0.352632526101092	0.23	0.0122879420082561	0.00875048735187344	0.0158253966646387	0.284383463847197	0.495412151201594	0.372713403573747	0.618110898829442	32.89	24.43	43.29	0.0111645233509202	0.0148399292254737	0.0185153351000272	0.0108746139981058	0.0144545805507169	0.018034547103328	0.0111202000426478	0.0148012416087181	0.0184556560131082	0.0122879420082561	35.3719954907794	-0.000288469354555259	1.73936741814501	0.195930478169464	0.225119665281997	0.179606727668826	0.165376026295702	0.193819553206412	0.149469275547812	0.193320399421384	0.221620448307794	0.175787147726178	0.00232153663123934	0.0022685947938603	0.00312140423493824
111	0.352632526101092	0.23	0.0123300213515243	0.00883108143265327	0.0158289612703954	0.267219788612015	0.47009547480053	0.348554115113873	0.591636834487186	32.32	24.3	47.01	0.0106225745343429	0.0143266827238419	0.0180307909133409	0.0103494493029606	0.0139583183013341	0.0175671872997076	0.0105200330479883	0.0141897109474259	0.0178735286795146	0.0123300213515243	36.1717768864245	-0.012567486811961	1.73158246854007	0.195930478169464	0.225119665281997	0.179606727668826	0.165376026295702	0.193819553206412	0.149469275547812	0.193320399421384	0.221620448307794	0.175787147726178	0.00232153663123934	0.0022685947938603	0.00312140423493824
111	0.352632526101092	0.23	0.012330145113033	0.00879012042861299	0.0158701697974529	0.216162538795172	0.441625509648526	0.310326211474477	0.572924807822574	32.65	25.23	43.07	0.0093614267300224	0.0133222547687484	0.0172830828074744	0.0091193084463065	0.0129776960222177	0.0168360835981289	0.00935424370857713	0.0133089906604609	0.0172651138993125	0.012330145113033	35.6472805083937	-0.035713578383457	1.70909507323058	0.195930478169464	0.225119665281997	0.179606727668826	0.165376026295702	0.193819553206412	0.149469275547812	0.193320399421384	0.221620448307794	0.175787147726178	0.00232153663123934	0.0022685947938603	0.00312140423493824
111	0.352632526101092	0.23	0.0123462517276906	0.00881947560306601	0.0158730278523152	0.241341306907813	0.451982425127429	0.326865979345625	0.577098870909234	33.26	24.6	43.84	0.00968353764982396	0.0133901632697976	0.0170967888897712	0.00943052446894132	0.0130403027204878	0.0166500809720343	0.00963461876406043	0.0133371740914881	0.0170315690731404	0.0123462517276906	35.5486533865137	0.00183081117279573	1.74323671808471	0.195930478169464	0.225119665281997	0.179606727668826	0.165376026295702	0.193819553206412	0.149469275547812	0.193320399421384	0.221620448307794	0.175787147726178	0.00232153663123934	0.0022685947938603	0.00312140423493824
111	0.352632526101092	0.23	0.0123720306111268	0.00879125399169623	0.0159528072305573	0.236772147179652	0.443963941922159	0.319513925143208	0.56841395870111	31.17	24.87	43.71	0.0100904640041677	0.0140206789832589	0.0179508939623501	0.00983647933557091	0.0136677678085504	0.0174990562815299	0.0100738795540935	0.0140076729040309	0.0178990508660319	0.0123720306111268	34.7216140496587	0.0458178393986665	1.77163313615669	0.195930478169464	0.225119665281997	0.179606727668826	0.165376026295702	0.193819553206412	0.149469275547812	0.193320399421384	0.221620448307794	0.175787147726178	0.00232153663123934	0.0022685947938603	0.00312140423493824
111	0.352632526101092	0.23	0.0124335124864341	0.00886799991180813	0.01599902506106	0.299653369507892	0.533940315888045	0.406494637138338	0.661385994637752	31.86	22.89	40.91	0.0125641669608908	0.0165033303346758	0.0204424937084609	0.0122437806385794	0.0160824953260138	0.0199212100134483	0.0125376150157365	0.0164326567949613	0.020408150862225	0.0124335124864341	34.4810965666572	0.0111992883357834	1.73463151139079	0.195930478169464	0.225119665281997	0.179606727668826	0.165376026295702	0.193819553206412	0.149469275547812	0.193320399421384	0.221620448307794	0.175787147726178	0.00232153663123934	0.0022685947938603	0.00312140423493824
111	0.352632526101092	0.23	0.0124709461673142	0.00894740161224074	0.0159944907223877	0.301964152434037	0.497310214888741	0.379258035224594	0.615362394552888	31.74	21.52	42.61	0.0117639423823019	0.0154257211995965	0.0190875000168911	0.0114645940819128	0.0150331943345957	0.0186017945872785	0.0116460994485169	0.0152543479817277	0.0188840356932756	0.0124709461673142	34.408353677645	-0.00627705168780074	1.70608795990109	0.195930478169464	0.225119665281997	0.179606727668826	0.165376026295702	0.193819553206412	0.149469275547812	0.193320399421384	0.221620448307794	0.175787147726178	0.00232153663123934	0.0022685947938603	0.00312140423493824
111	0.352632526101092	0.23	0.0125115907900242	0.00892086231268349	0.0161023192673649	0.250914676891819	0.464115255045509	0.338912491115146	0.589318018975872	30.55	22.41	42.42	0.0109158038670785	0.0149483752549994	0.0189809466429204	0.0106444024990359	0.0145767114230342	0.0185090203470324	0.0108534471111895	0.0148795015953014	0.0188822795934846	0.0125115907900242	34.0025776784556	0.0467160749836154	1.76211260311796	0.195930478169464	0.225119665281997	0.179606727668826	0.165376026295702	0.193819553206412	0.149469275547812	0.193320399421384	0.221620448307794	0.175787147726178	0.00232153663123934	0.0022685947938603	0.00312140423493824
111	0.352632526101092	0.23	0.0125265099873349	0.00897511163671711	0.0160779083379527	0.24634521984735	0.459589589487263	0.334082053505302	0.585097125469223	32.18	24.5	43.03	0.0102237638705721	0.0140646149381273	0.0179054660056826	0.00996152572437816	0.0137038594869063	0.0174461932494344	0.0102018438399258	0.0140384846395591	0.0178880155921247	0.0125265099873349	34.9242051865287	-0.012681730974784	1.72272825928604	0.195930478169464	0.225119665281997	0.179606727668826	0.165376026295702	0.193819553206412	0.149469275547812	0.193320399421384	0.221620448307794	0.175787147726178	0.00232153663123934	0.0022685947938603	0.00312140423493824
111	0.352632526101092	0.23	0.0125508338048203	0.00891618505286245	0.0161854825567782	0.252467783965181	0.473574028485579	0.346345263493296	0.600802793477861	30.79	24.18	42.56	0.0110682144638159	0.0151340857354415	0.0191999570070672	0.0107916611614664	0.0147559415097529	0.0187202218580393	0.0110585850782366	0.0150888585420426	0.0191371355095668	0.0125508338048203	34.8579556595148	0.0237516158065471	1.75071556590825	0.195930478169464	0.225119665281997	0.179606727668826	0.165376026295702	0.193819553206412	0.149469275547812	0.193320399421384	0.221620448307794	0.175787147726178	0.00232153663123934	0.0022685947938603	0.00312140423493824
111	0.352632526101092	0.23	0.0125641199321112	0.00892916620391921	0.0161990736603031	0.298481997672842	0.549320300705015	0.417836742177424	0.680803859232605	31.91	24.95	44.75	0.0128919012846647	0.0169486844393983	0.0210054675941318	0.0125628126983492	0.0165160392865298	0.0204692658747104	0.0128449465179054	0.0168732388226159	0.0209645943760802	0.0125641199321112	35.7477658525361	0.00979287658984179	1.75072640954465	0.195930478169464	0.225119665281997	0.179606727668826	0.165376026295702	0.193819553206412	0.149469275547812	0.193320399421384	0.221620448307794	0.175787147726178	0.00232153663123934	0.0022685947938603	0.00312140423493824
111	0.352632526101092	0.23	0.0125768485367329	0.00894301632033333	0.0162106807531325	0.268685093971674	0.485812991306308	0.360676200862967	0.610949781749648	29.43	21.48	38.21	0.0120534099645116	0.0162353466524546	0.0204172833403977	0.0117608797107511	0.0158413228790897	0.0199217660474283	0.0120273884002109	0.0161561396197016	0.0203987016224865	0.0125768485367329	32.9306593343501	-0.00375252022562785	1.693682790403	0.195930478169464	0.225119665281997	0.179606727668826	0.165376026295702	0.193819553206412	0.149469275547812	0.193320399421384	0.221620448307794	0.175787147726178	0.00232153663123934	0.0022685947938603	0.00312140423493824
111	0.352632526101092	0.23	0.0126279224529562	0.00902066836200562	0.0162351765439067	0.25224952776891	0.49818239948413	0.364264999562459	0.632099799405801	29.81	22.65	40.69	0.0120172984887915	0.0164353056254492	0.020853312762107	0.0117231194769013	0.0160329754367202	0.0203428313965392	0.0119927066069723	0.016398495513062	0.0207926660323374	0.0126279224529562	33.420088359755	0.0790488359226718	1.7866481099008	0.195930478169464	0.225119665281997	0.179606727668826	0.165376026295702	0.193819553206412	0.149469275547812	0.193320399421384	0.221620448307794	0.175787147726178	0.00232153663123934	0.0022685947938603	0.00312140423493824
111	0.352632526101092	0.23	0.0126574925591249	0.00905517303732811	0.0162598120809216	0.232904601926541	0.476244297523162	0.341301128842728	0.611187466203595	31.48	23.4	43.09	0.0106722784067881	0.0148918690953246	0.019111459783861	0.0104020214509073	0.0145147583176937	0.01862749518448	0.0106203101898197	0.0148351011377881	0.018989399699427	0.0126574925591249	35.2502281089917	-0.0374505005104047	1.69929760794952	0.195930478169464	0.225119665281997	0.179606727668826	0.165376026295702	0.193819553206412	0.149469275547812	0.193320399421384	0.221620448307794	0.175787147726178	0.00232153663123934	0.0022685947938603	0.00312140423493824
111	0.352632526101092	0.23	0.0127665346387474	0.00913689637683102	0.0163961729006637	0.248898664025101	0.444144433749218	0.323683099360565	0.564605768137872	31.14	23.72	42.06	0.0102317952794581	0.0140396422600076	0.0178474892405572	0.00997440290793831	0.013686459195072	0.0173985154822057	0.0102152224034859	0.0140182569084709	0.0178251959891901	0.0127665346387474	33.9431340391472	0.0157772700424254	1.73268668969872	0.195930478169464	0.225119665281997	0.179606727668826	0.165376026295702	0.193819553206412	0.149469275547812	0.193320399421384	0.221620448307794	0.175787147726178	0.00232153663123934	0.0022685947938603	0.00312140423493824
111	0.352632526101092	0.23	0.0128019475971683	0.00914134143823049	0.0164625537561062	0.260458368821288	0.500182632469646	0.36859162112793	0.631773643811362	31.86	24.47	43.26	0.0113907857830828	0.0154574138214137	0.0195240418597447	0.0111002926374365	0.0150632116258807	0.0190261306143248	0.011344795067755	0.0153820569028409	0.0195004901274136	0.0128019475971683	34.9110053390132	0.0251004877572824	1.75644169210093	0.195930478169464	0.225119665281997	0.179606727668826	0.165376026295702	0.193819553206412	0.149469275547812	0.193320399421384	0.221620448307794	0.175787147726178	0.00232153663123934	0.0022685947938603	0.00312140423493824
111	0.352632526101092	0.23	0.0128900350903159	0.00920831571271013	0.0165717544679217	0.240941472131727	0.457032181344965	0.330379585581644	0.583684777108286	35.24	24.52	45.87	0.0092447570065521	0.0127887788625624	0.0163328007185727	0.00899577898170051	0.0124443539199481	0.0158929288581958	0.00917586056479721	0.0126954663061777	0.0161890396273234	0.0128900350903159	36.1754006994372	-0.025104417270211	1.72047897643971	0.195930478169464	0.225119665281997	0.179606727668826	0.165376026295702	0.193819553206412	0.149469275547812	0.193320399421384	0.221620448307794	0.175787147726178	0.00232153663123934	0.0022685947938603	0.00312140423493824
111	0.352632526101092	0.23	0.012898418253431	0.00918847643007752	0.0166083600767845	0.251932935387333	0.489012851206443	0.357449923993294	0.620575778419592	31.87	24.05	41.53	0.0110425500557569	0.0151068681929747	0.0191711863301926	0.0107608785040471	0.0147215246822906	0.0186821708605341	0.0110166471591835	0.0151043259844569	0.0191484476263654	0.012898418253431	34.8952197108573	0.0294584969975684	1.75653185001523	0.195930478169464	0.225119665281997	0.179606727668826	0.165376026295702	0.193819553206412	0.149469275547812	0.193320399421384	0.221620448307794	0.175787147726178	0.00232153663123934	0.0022685947938603	0.00312140423493824
111	0.352632526101092	0.23	0.0128987418577346	0.00916972834864362	0.0166277553668255	0.250277268535622	0.472296677771037	0.344670433755691	0.599922921786383	31.28	23.18	45.25	0.0108463118236211	0.0148625369009632	0.0188787619783053	0.0105727065592253	0.0144876197489849	0.0184025329387446	0.0107521556117879	0.0147322985570237	0.0186730153112988	0.0128987418577346	35.0894040524048	-0.0588581628800102	1.67245144100833	0.195930478169464	0.225119665281997	0.179606727668826	0.165376026295702	0.193819553206412	0.149469275547812	0.193320399421384	0.221620448307794	0.175787147726178	0.00232153663123934	0.0022685947938603	0.00312140423493824
111	0.352632526101092	0.23	0.0129184808494148	0.00925194934306215	0.0165850123557675	0.253979003066275	0.461158353194997	0.33775920563933	0.584557500750664	32.37	22.75	41.68	0.0102759602131107	0.0140302464307538	0.0177845326483968	0.0100114844748646	0.0136691454041252	0.0173268063333859	0.0102364773762157	0.0139768147203147	0.017688401741857	0.0129184808494148	34.461474205905	-0.0570926071958467	1.66291251087239	0.195930478169464	0.225119665281997	0.179606727668826	0.165376026295702	0.193819553206412	0.149469275547812	0.193320399421384	0.221620448307794	0.175787147726178	0.00232153663123934	0.0022685947938603	0.00312140423493824
111	0.352632526101092	0.23	0.0129720884989612	0.00923242684797426	0.0167117501499482	0.239610374432462	0.473487281101367	0.341795381725916	0.605179180476817	31.06	24.62	43.38	0.0108307167314985	0.015003732910846	0.0191767490901935	0.0105586674576489	0.0146268645331921	0.0186950616087353	0.0108186835666586	0.014969335212069	0.0191692074327692	0.0129720884989612	34.8709163969126	-0.00289878653895895	1.72886550614595	0.195930478169464	0.225119665281997	0.179606727668826	0.165376026295702	0.193819553206412	0.149469275547812	0.193320399421384	0.221620448307794	0.175787147726178	0.00232153663123934	0.0022685947938603	0.00312140423493824
111	0.352632526101092	0.23	0.0129823362641703	0.00932467701916697	0.0166399955091736	0.267488900669092	0.519553650463554	0.385317316157179	0.653789984769929	30	24.26	41.49	0.012635524641762	0.0170374719169685	0.0214394191921751	0.0123249846263687	0.0166187463838892	0.0209125081414098	0.0126266647782089	0.0539331746297386	0.0214797020703193	0.0129823362641703	34.7173878342253	0.0197036303769161	1.74734347355179	0.195930478169464	0.225119665281997	0.179606727668826	0.165376026295702	0.193819553206412	0.149469275547812	0.193320399421384	0.221620448307794	0.175787147726178	0.00232153663123934	0.0022685947938603	0.00312140423493824
111	0.352632526101092	0.23	0.0130140841854789	0.00931241847555767	0.0167157498954002	0.283771309751062	0.523322186532987	0.393515751320208	0.653128621745766	29.94	22.5	42.83	0.012928575131482	0.0171932386031932	0.0214579020749043	0.0126112228319763	0.0167712034020063	0.0209311839720364	0.0128268551011865	0.0170560803601005	0.0213017577538264	0.0130140841854789	34.7858199377102	-0.0224293631946406	1.69923922762382	0.195930478169464	0.225119665281997	0.179606727668826	0.165376026295702	0.193819553206412	0.149469275547812	0.193320399421384	0.221620448307794	0.175787147726178	0.00232153663123934	0.0022685947938603	0.00312140423493824
111	0.352632526101092	0.23	0.0130304913796874	0.00931173630640039	0.0167492464529743	0.257017099495534	0.461136349278953	0.338724567654873	0.583548130903033	30.89	22.17	42.62	0.0107918835975738	0.01469196591934	0.0185920482411063	0.010521722697689	0.0143241714840167	0.0181266202703443	0.0106955983888966	0.0146060499794052	0.018459003800362	0.0130304913796874	33.736876990685	0.0106745097229082	1.71835237425784	0.195930478169464	0.225119665281997	0.179606727668826	0.165376026295702	0.193819553206412	0.149469275547812	0.193320399421384	0.221620448307794	0.175787147726178	0.00232153663123934	0.0022685947938603	0.00312140423493824
111	0.352632526101092	0.23	0.0130495768200882	0.00935375681869484	0.0167453968214816	0.207722925819593	0.440726449666516	0.306341415676739	0.575111483656293	32.31	24.69	40.88	0.00933816792416115	0.0134346104868438	0.0175310530495264	0.00909809799503899	0.0130892273224421	0.0170803566498453	0.00935487480225388	0.0134483785356679	0.0175742066761519	0.0130495768200882	34.9132341614797	0.0193364646783343	1.75479900642348	0.195930478169464	0.225119665281997	0.179606727668826	0.165376026295702	0.193819553206412	0.149469275547812	0.193320399421384	0.221620448307794	0.175787147726178	0.00232153663123934	0.0022685947938603	0.00312140423493824
111	0.352632526101092	0.23	0.0130559699221716	0.00937224673815826	0.0167396931061849	0.293122179081613	0.521853193632587	0.395326649963512	0.648379737301663	30.05	22.41	45.06	0.0129432180113808	0.0170857685808567	0.0212283191503325	0.0126247861612237	0.0166654208052283	0.0207060554492328	0.0128147780518294	0.0168856728060413	0.0210170284349346	0.0130559699221716	34.7391866901142	-0.0207650936070639	1.70108767603866	0.195930478169464	0.225119665281997	0.179606727668826	0.165376026295702	0.193819553206412	0.149469275547812	0.193320399421384	0.221620448307794	0.175787147726178	0.00232153663123934	0.0022685947938603	0.00312140423493824
111	0.352632526101092	0.23	0.0131042185658402	0.00941082983872992	0.0167976072929505	0.290768939700695	0.504842111576606	0.381741303669119	0.627942919484094	32.92	24.33	45.46	0.0114243673874886	0.0151084037799739	0.0187924401724592	0.0111275556288148	0.0147158785972142	0.0183042015656135	0.0113354381828926	0.0150156848812417	0.0186709558100008	0.0131042185658402	35.8041679690524	-0.0125399542946625	1.72936316974428	0.195930478169464	0.225119665281997	0.179606727668826	0.165376026295702	0.193819553206412	0.149469275547812	0.193320399421384	0.221620448307794	0.175787147726178	0.00232153663123934	0.0022685947938603	0.00312140423493824
111	0.352632526101092	0.23	0.0131106068803026	0.0093736570573502	0.0168475567032551	0.259719567151938	0.50991572625778	0.375506318447731	0.644325134067829	32.13	24.26	44.4	0.0115078985560839	0.0156270564878476	0.0197462144196113	0.0112129693338036	0.0152265597686569	0.0192401502035102	0.0114493036376743	0.0155187960752461	0.0196407920080423	0.0131106068803026	35.7177294597614	0.0274607383521885	1.77204926344719	0.195930478169464	0.225119665281997	0.179606727668826	0.165376026295702	0.193819553206412	0.149469275547812	0.193320399421384	0.221620448307794	0.175787147726178	0.00232153663123934	0.0022685947938603	0.00312140423493824
111	0.352632526101092	0.23	0.0132555770745841	0.00948796226578097	0.0170231918833872	0.234357362099496	0.466569282493587	0.334902761851971	0.598235803135203	29.82	21.85	39.06	0.011047501192771	0.01539080978716	0.0197341183815489	0.0107770443190497	0.015014023197465	0.0192510020758804	0.011023942408553	0.0153345915819562	0.0196925232099348	0.0132555770745841	32.7362240795705	0.0238017051437304	1.72176577877683	0.195930478169464	0.225119665281997	0.179606727668826	0.165376026295702	0.193819553206412	0.149469275547812	0.193320399421384	0.221620448307794	0.175787147726178	0.00232153663123934	0.0022685947938603	0.00312140423493824
111	0.352632526101092	0.23	0.0133159321355435	0.00954182877339469	0.0170900354976923	0.276355455428824	0.50920193838179	0.380553613751512	0.637850263012067	31.67	23.32	41.85	0.0118312013522341	0.0158308066044976	0.0198304118567611	0.0115305538158877	0.0154285234497848	0.019326493083682	0.0117892744435125	0.0157719617718229	0.0197753261988141	0.0133159321355435	34.3690043495014	-0.0222770629893304	1.70203711857083	0.195930478169464	0.225119665281997	0.179606727668826	0.165376026295702	0.193819553206412	0.149469275547812	0.193320399421384	0.221620448307794	0.175787147726178	0.00232153663123934	0.0022685947938603	0.00312140423493824
111	0.352632526101092	0.23	0.0134044824359639	0.00954158617874944	0.0172673786931784	0.232473427459561	0.468729773092084	0.335755369087707	0.601704177096462	32.35	22.83	40.21	0.0102226084355678	0.0142712265344631	0.0183198446333583	0.00995961931185265	0.0139040817509868	0.017848544190121	0.0102040798233541	0.0142150663974235	0.018284481379286	0.0134044824359639	33.7324206276532	-0.00598313556292011	1.71171017379274	0.195930478169464	0.225119665281997	0.179606727668826	0.165376026295702	0.193819553206412	0.149469275547812	0.193320399421384	0.221620448307794	0.175787147726178	0.00232153663123934	0.0022685947938603	0.00312140423493824
111	0.352632526101092	0.23	0.0134389570294044	0.00955479527695902	0.0173231187818497	0.228074225644824	0.496063710331423	0.353577582167181	0.638549838495665	30.36	23.62	39.71	0.0114569343801019	0.0160738962656567	0.0206908581512115	0.0111731715297641	0.0156757815109542	0.0201783914921444	0.0114718032610997	0.0160672183796369	0.0207432680424672	0.0134389570294044	34.0582325007761	-0.0125240604147647	1.70784790484436	0.195930478169464	0.225119665281997	0.179606727668826	0.165376026295702	0.193819553206412	0.149469275547812	0.193320399421384	0.221620448307794	0.175787147726178	0.00232153663123934	0.0022685947938603	0.00312140423493824
111	0.352632526101092	0.23	0.0134884768792235	0.0096043965168986	0.0173725572415484	0.231052922088679	0.492497379526919	0.352221862411812	0.632772896642025	32.3	23.47	44.29	0.0107409025115534	0.0150185633125445	0.0192962241135357	0.0104648326446714	0.0146325461440623	0.0188002596434532	0.0106560564280005	0.0149060713203139	0.019165776699099	0.0134884768792235	34.9988025128022	0.00964387190672953	1.74099000980937	0.195930478169464	0.225119665281997	0.179606727668826	0.165376026295702	0.193819553206412	0.149469275547812	0.193320399421384	0.221620448307794	0.175787147726178	0.00232153663123934	0.0022685947938603	0.00312140423493824
111	0.352632526101092	0.23	0.0135004885208777	0.00964936741187145	0.0173516096298839	0.226726685162818	0.481538261427252	0.342692874748745	0.620383648105759	30.59	22.83	39.77	0.011022696603499	0.0154886504791808	0.0199546043548625	0.0107484031413928	0.0151032243247551	0.0194580455081175	0.0109932232232083	0.0154986013301572	0.0198973465430158	0.0135004885208777	33.2402785196334	0.0449159378083034	1.75435377236178	0.195930478169464	0.225119665281997	0.179606727668826	0.165376026295702	0.193819553206412	0.149469275547812	0.193320399421384	0.221620448307794	0.175787147726178	0.00232153663123934	0.0022685947938603	0.00312140423493824
111	0.352632526101092	0.23	0.0135203678869438	0.00970276677481757	0.0173379689990701	0.232183023473089	0.471553489616812	0.337669067435575	0.605437911798049	30.31	22.19	41.28	0.0109596645093764	0.015305127246848	0.0196505899843196	0.0106885077230215	0.0149264578892725	0.0191644080555235	0.0109147422165226	0.0152178161837957	0.0195381121806735	0.0135203678869438	33.2387328541469	-0.0365196292738855	1.66839747346929	0.195930478169464	0.225119665281997	0.179606727668826	0.165376026295702	0.193819553206412	0.149469275547812	0.193320399421384	0.221620448307794	0.175787147726178	0.00232153663123934	0.0022685947938603	0.00312140423493824
111	0.352632526101092	0.23	0.0135736020323109	0.0097024180056679	0.0174447860589539	0.262499421765027	0.481955066952757	0.355827790134563	0.608082343770951	28.68	22.03	40.91	0.0121937890580695	0.0165160186607888	0.0208382482635081	0.0119029372979257	0.0161220711293708	0.0203412049608159	0.0121416856164126	0.0164240447230067	0.0207398973454632	0.0135736020323109	32.1983257066815	0.0060924598100412	1.69792289301393	0.195930478169464	0.225119665281997	0.179606727668826	0.165376026295702	0.193819553206412	0.149469275547812	0.193320399421384	0.221620448307794	0.175787147726178	0.00232153663123934	0.0022685947938603	0.00312140423493824
111	0.352632526101092	0.23	0.0135928815676289	0.00970643692205087	0.017479326213207	0.244899575881348	0.504065825244588	0.365874412660253	0.642257237828924	31.18	24.34	43.54	0.0115482966561054	0.0159101087222912	0.0202719207884771	0.0112575203744595	0.0155095057249303	0.0197614910754011	0.0115209776860185	0.0158622025404719	0.0202236099019932	0.0135928815676289	34.8331203879258	-0.0341911800810928	1.70189832153834	0.195930478169464	0.225119665281997	0.179606727668826	0.165376026295702	0.193819553206412	0.149469275547812	0.193320399421384	0.221620448307794	0.175787147726178	0.00232153663123934	0.0022685947938603	0.00312140423493824
111	0.352632526101092	0.23	0.0136360399653322	0.00972554015316096	0.0175465397775035	0.246256473527546	0.478256551996889	0.347620105137287	0.608892998856492	30.92	23.91	39.06	0.0110661995965414	0.0152249032335489	0.0193836068705563	0.010789029597413	0.0148435721018303	0.0188981146062475	0.0111145789921389	0.0152428874814291	0.0194118170629022	0.0136360399653322	33.2616595932797	-0.00624454700150979	1.70770927751684	0.195930478169464	0.225119665281997	0.179606727668826	0.165376026295702	0.193819553206412	0.149469275547812	0.193320399421384	0.221620448307794	0.175787147726178	0.00232153663123934	0.0022685947938603	0.00312140423493824
111	0.352632526101092	0.23	0.0136960674520547	0.00982130558479988	0.0175708293193095	0.276880808329811	0.521240719974861	0.389723592583438	0.652757847366285	31.18	22.99	39.87	0.0123027970842934	0.0164545306775309	0.0206062642707683	0.0119930499687942	0.0160402555025981	0.020087461036402	0.0122895583699642	0.0164273695919436	0.020623863721774	0.0136960674520547	33.731687205974	-0.0141708264940989	1.70011606601191	0.195930478169464	0.225119665281997	0.179606727668826	0.165376026295702	0.193819553206412	0.149469275547812	0.193320399421384	0.221620448307794	0.175787147726178	0.00232153663123934	0.0022685947938603	0.00312140423493824
111	0.352632526101092	0.23	0.0137566391332876	0.00984679323218002	0.0176664850343951	0.241051252869213	0.465915360200959	0.33683980029883	0.594990920103088	28.55	21.14	39.75	0.0115963200125744	0.0160399798683854	0.0204836397241965	0.0113206188640114	0.0156586312277955	0.0199966435915795	0.011529372537143	0.0159502316630189	0.0204039994487015	0.0137566391332876	32.1740774931809	0.0218505168998653	1.70694017928248	0.195930478169464	0.225119665281997	0.179606727668826	0.165376026295702	0.193819553206412	0.149469275547812	0.193320399421384	0.221620448307794	0.175787147726178	0.00232153663123934	0.0022685947938603	0.00312140423493824
111	0.352632526101092	0.23	0.0139160372622298	0.00998095654865243	0.0178511179758072	0.256972057500542	0.490290649761791	0.360124309414066	0.620456990109516	32.75	25.07	40.83	0.0108319377850131	0.0147471239123907	0.0186623100397684	0.0105513200852666	0.0143650774058186	0.0181788347263705	0.0108657240839892	0.0148053834471867	0.0187083045700826	0.0139160372622298	34.0157528890014	-0.0101942059669504	1.71672618574306	0.195930478169464	0.225119665281997	0.179606727668826	0.165376026295702	0.193819553206412	0.149469275547812	0.193320399421384	0.221620448307794	0.175787147726178	0.00232153663123934	0.0022685947938603	0.00312140423493824
111	0.352632526101092	0.23	0.0139840888900771	0.0100288414535756	0.0179393363265786	0.282643439799264	0.532679395375613	0.40018440990688	0.665174380844347	31.09	22.45	44.01	0.0126686779977858	0.0168630850403172	0.0210574920828486	0.0123502721602703	0.016439259861692	0.0205282475631136	0.012546716879691	0.0166853192475108	0.0209012294740347	0.0139840888900771	34.4288917171779	-0.0286733547916457	1.6903160873637	0.195930478169464	0.225119665281997	0.179606727668826	0.165376026295702	0.193819553206412	0.149469275547812	0.193320399421384	0.221620448307794	0.175787147726178	0.00232153663123934	0.0022685947938603	0.00312140423493824
111	0.352632526101092	0.23	0.0140346773592444	0.0100197888007082	0.0180495659177807	0.247243842333683	0.462253714367728	0.33632340003698	0.588184028698477	30.23	23.08	42.41	0.0109441920254531	0.0150420500445795	0.0191399080637059	0.0106738680113772	0.0146705080121915	0.0186671480130057	0.0108952998227133	0.0149875203649118	0.0190466505769692	0.0140346773592444	33.6181026369024	-0.0224452085153068	1.68467642818282	0.195930478169464	0.225119665281997	0.179606727668826	0.165376026295702	0.193819553206412	0.149469275547812	0.193320399421384	0.221620448307794	0.175787147726178	0.00232153663123934	0.0022685947938603	0.00312140423493824
111	0.352632526101092	0.23	0.0140984474634919	0.0100919201028516	0.0181049748241322	0.232476945850489	0.473876404200941	0.339443272844981	0.608309535556902	30.7	22.74	40.72	0.0108804274065938	0.0151895124401558	0.0194985974737178	0.0106090811958642	0.014810702262077	0.0190123233282897	0.010844646268965	0.0151585866295641	0.0194731268076811	0.0140984474634919	33.1481559401059	-0.0168044795612554	1.68924953090269	0.195930478169464	0.225119665281997	0.179606727668826	0.165376026295702	0.193819553206412	0.149469275547812	0.193320399421384	0.221620448307794	0.175787147726178	0.00232153663123934	0.0022685947938603	0.00312140423493824
111	0.352632526101092	0.23	0.0141683830031725	0.0101460420088609	0.0181907239974841	0.303715122826531	0.54429092497296	0.415621065208792	0.672960784737128	33.47	23.81	43.48	0.0122342093225503	0.0160217314902903	0.0198092536580303	0.0119134177152986	0.015601627758188	0.0192898378010773	0.012163972438694	0.0159292316527383	0.0197159411054096	0.0141683830031725	34.9245006681888	-0.00422158712777196	1.72402974492294	0.195930478169464	0.225119665281997	0.179606727668826	0.165376026295702	0.193819553206412	0.149469275547812	0.193320399421384	0.221620448307794	0.175787147726178	0.00232153663123934	0.0022685947938603	0.00312140423493824
111	0.352632526101092	0.23	0.0143319893957159	0.010290813799041	0.0183731649923909	0.264063391429507	0.500485799465248	0.370036026901653	0.630935572028843	32.03	24.37	40.59	0.0113748394153833	0.0153848414335882	0.0193948434517931	0.01108384090005	0.0149912564472579	0.0188986719944659	0.0113764757162969	0.0153423606621638	0.0194002601387586	0.0143319893957159	33.6316642204534	-0.000428528413519784	1.72048263524815	0.195930478169464	0.225119665281997	0.179606727668826	0.165376026295702	0.193819553206412	0.149469275547812	0.193320399421384	0.221620448307794	0.175787147726178	0.00232153663123934	0.0022685947938603	0.00312140423493824
111	0.352632526101092	0.23	0.014976279234379	0.0107342494524048	0.0192183090163531	0.254103094096409	0.518843659049171	0.380054226166357	0.657633091931986	32.21	23.94	42.74	0.0116183847794821	0.015861224152232	0.020104063524982	0.0113201915039517	0.0154541356908284	0.019588079877705	0.0115958614150697	0.0157884717867038	0.0200478599320581	0.014976279234379	34.0059876055265	-0.00855167732886331	1.7167993550372	0.195930478169464	0.225119665281997	0.179606727668826	0.165376026295702	0.193819553206412	0.149469275547812	0.193320399421384	0.221620448307794	0.175787147726178	0.00232153663123934	0.0022685947938603	0.00312140423493824
111	0.352632526101092	0.23	0.0152984570188345	0.0109412368539448	0.0196556771837242	0.250644868404416	0.562447043919363	0.410608673459131	0.714285414379596	31.55	24.56	45.39	0.0128118281875062	0.0175494950716936	0.0222871619558809	0.0124869681397882	0.0171045055102525	0.0217220428807168	0.0127574714100841	0.017459964328754	0.0221367154108372	0.0152984570188345	34.7613318045644	-0.0159838309275874	1.72267107040379	0.195930478169464	0.225119665281997	0.179606727668826	0.165376026295702	0.193819553206412	0.149469275547812	0.193320399421384	0.221620448307794	0.175787147726178	0.00232153663123934	0.0022685947938603	0.00312140423493824
111	0.352632526101092	0.24	0.00948720558645839	0.00687020726047337	0.0121042039124434	0.287224428781878	0.455788877882146	0.343686480308719	0.567891275455573	34.28	25.48	43.93	0.00988290547577905	0.0131064753928477	0.0163300453099163	0.00962047784699375	0.0127584500811104	0.0158964223152271	0.00985038410203372	0.0130756952160882	0.016283611871971	0.00948720558645839	37.6404329913055	-0.0492448652848739	1.71336677333761	0.195930478169464	0.225119665281997	0.179606727668826	0.165376026295702	0.193819553206412	0.149469275547812	0.193320399421384	0.221620448307794	0.175787147726178	0.00232153663123934	0.0022685947938603	0.00312140423493824
111	0.352632526101092	0.24	0.00950395300926503	0.00686984002211738	0.0121380659964127	0.295862129026667	0.471634711080515	0.358035481922996	0.585233940238034	32.73	23.67	43.58	0.0107759760958001	0.0141950299038973	0.0176140837119945	0.010496909332345	0.0138274194881715	0.017157929643998	0.0107282036572668	0.0141252875357168	0.0174993842104965	0.00950395300926503	37.0125232823125	-0.000861881562423924	1.7468900664713	0.195930478169464	0.225119665281997	0.179606727668826	0.165376026295702	0.193819553206412	0.149469275547812	0.193320399421384	0.221620448307794	0.175787147726178	0.00232153663123934	0.0022685947938603	0.00312140423493824
111	0.352632526101092	0.24	0.00951904146494052	0.00686174551737497	0.0121763374125061	0.288219958363982	0.461638922222449	0.348373132464291	0.574904711980607	31.42	24.52	40.78	0.0109140433686088	0.0144625022662736	0.0180109611639384	0.0106379807179295	0.0140966839736171	0.0175553872293047	0.0109075408977338	0.0144646492854533	0.0180246369764028	0.00951904146494052	35.0984798861982	-0.0677490936693025	1.65910819913025	0.195930478169464	0.225119665281997	0.179606727668826	0.165376026295702	0.193819553206412	0.149469275547812	0.193320399421384	0.221620448307794	0.175787147726178	0.00232153663123934	0.0022685947938603	0.00312140423493824
111	0.352632526101092	0.24	0.0101781428638146	0.00737753640854205	0.0129787493190872	0.263359407099199	0.442568246838557	0.327005164125332	0.558131329551781	31.59	24.32	44.44	0.0101908902223059	0.0137923339268168	0.0173937776313276	0.00993229901042238	0.0134423570094881	0.0169524150085538	0.0101461143792293	0.0137162869235778	0.0173302325543679	0.0101781428638146	37.1054255251246	-0.0288964450708327	1.7223766719845	0.195930478169464	0.225119665281997	0.179606727668826	0.165376026295702	0.193819553206412	0.149469275547812	0.193320399421384	0.221620448307794	0.175787147726178	0.00232153663123934	0.0022685947938603	0.00312140423493824
111	0.352632526101092	0.24	0.0101880686913979	0.00733380805948332	0.0130423293233125	0.267708591518438	0.451093430932599	0.334610368756107	0.567576493109091	32.6	23.56	44.49	0.0101091409007948	0.0136282897319432	0.0171474385630916	0.00984790822477938	0.0132761179073415	0.0167043275899036	0.0100449087900561	0.0135242655313022	0.017022475402226	0.0101880686913979	36.6788891697679	0.00744249811796142	1.75659970505644	0.195930478169464	0.225119665281997	0.179606727668826	0.165376026295702	0.193819553206412	0.149469275547812	0.193320399421384	0.221620448307794	0.175787147726178	0.00232153663123934	0.0022685947938603	0.00312140423493824
111	0.352632526101092	0.24	0.010194674018141	0.00736863405283252	0.0130207139834494	0.285846019608878	0.438187820482025	0.330050496116809	0.54632514484724	31.73	23.04	45.07	0.010240106664302	0.0135951621752627	0.0169502176862235	0.00997957225282638	0.0132492666008938	0.0165189609489613	0.0101522337286646	0.0134558588095494	0.0168049135233373	0.010194674018141	36.5470890760473	-0.0293916850461781	1.70824154011553	0.195930478169464	0.225119665281997	0.179606727668826	0.165376026295702	0.193819553206412	0.149469275547812	0.193320399421384	0.221620448307794	0.175787147726178	0.00232153663123934	0.0022685947938603	0.00312140423493824
111	0.352632526101092	0.24	0.0105473628152871	0.0076112810193161	0.0134834446112581	0.262795522946598	0.431773391545027	0.318864969627513	0.544681813462541	35.22	25.01	48.5	0.00892822484088832	0.0120896626698447	0.0152511004988011	0.0086878492360796	0.0117641713176457	0.0148404933992118	0.00882966438889744	0.0119765302360305	0.0150808369475522	0.0105473628152871	38.3659718973025	-0.00391474290837199	1.76519188637382	0.195930478169464	0.225119665281997	0.179606727668826	0.165376026295702	0.193819553206412	0.149469275547812	0.193320399421384	0.221620448307794	0.175787147726178	0.00232153663123934	0.0022685947938603	0.00312140423493824
111	0.352632526101092	0.24	0.0106267397930038	0.00767118563383127	0.0135822939521764	0.269406168580418	0.43883238317726	0.326004000542307	0.551660765812213	33.74	24.37	43.39	0.00952100380288195	0.0128161764337497	0.0161113490646174	0.0092702797441949	0.0124786780103853	0.0156870762765757	0.00948680134597095	0.0127606215670236	0.0160660660820958	0.0106267397930038	36.5571946090862	0.0422340743792095	1.78665602075599	0.195930478169464	0.225119665281997	0.179606727668826	0.165376026295702	0.193819553206412	0.149469275547812	0.193320399421384	0.221620448307794	0.175787147726178	0.00232153663123934	0.0022685947938603	0.00312140423493824
111	0.352632526101092	0.24	0.0107455620080876	0.00778489394685285	0.0137062300693225	0.271729929539708	0.440834320772427	0.328156522221212	0.553512119323642	30.97	23.03	42.95	0.0104286646807434	0.014009513752708	0.0175903628246727	0.0101671835227004	0.0136582488504583	0.0171493141782162	0.0103804996215757	0.0139147457500261	0.0174942018411846	0.0107455620080876	34.9861845094612	0.0724669408128717	1.7979636644369	0.195930478169464	0.225119665281997	0.179606727668826	0.165376026295702	0.193819553206412	0.149469275547812	0.193320399421384	0.221620448307794	0.175787147726178	0.00232153663123934	0.0022685947938603	0.00312140423493824
111	0.352632526101092	0.24	0.0107515626007907	0.00777431591390094	0.0137288092876805	0.285644579973553	0.438182982472046	0.329993474238027	0.546372490706065	32.68	23.77	45.16	0.00994544073602987	0.0132060880712118	0.0164667354063938	0.0096880810080041	0.0128643520612652	0.0160406231145263	0.00985683746606876	0.0131078281961962	0.0163308545662995	0.0107515626007907	36.0149726983457	0.0269707155147228	1.76663238032072	0.195930478169464	0.225119665281997	0.179606727668826	0.165376026295702	0.193819553206412	0.149469275547812	0.193320399421384	0.221620448307794	0.175787147726178	0.00232153663123934	0.0022685947938603	0.00312140423493824
111	0.352632526101092	0.24	0.0108230129920008	0.00783418317938498	0.0138118428046165	0.261465158379459	0.41045291374772	0.302750016436809	0.518155811058631	33.24	23.85	45.35	0.0089730170964481	0.0121651554496743	0.0153572938029005	0.00873862544256281	0.0118473792908893	0.0149561331392159	0.00889811073245399	0.0120756717570819	0.0152196156487618	0.0108230129920008	36.2454841220384	-0.0172966517842424	1.72426867668831	0.195930478169464	0.225119665281997	0.179606727668826	0.165376026295702	0.193819553206412	0.149469275547812	0.193320399421384	0.221620448307794	0.175787147726178	0.00232153663123934	0.0022685947938603	0.00312140423493824
111	0.352632526101092	0.24	0.0108277251566579	0.00779710028357569	0.0138583500297401	0.289935972929524	0.455244594669216	0.344013051149245	0.566476138189186	30.76	22.21	42.22	0.0110068124838277	0.0145657028739481	0.0181245932640684	0.0107319992650161	0.0142020328562272	0.0176720664474384	0.0109345881753408	0.0144607618058607	0.0179874502279231	0.0108277251566579	34.7333383281453	0.00147701107265055	1.72373386801387	0.195930478169464	0.225119665281997	0.179606727668826	0.165376026295702	0.193819553206412	0.149469275547812	0.193320399421384	0.221620448307794	0.175787147726178	0.00232153663123934	0.0022685947938603	0.00312140423493824
111	0.352632526101092	0.24	0.0109186675313165	0.00784415404515829	0.0139931810174747	0.256109954924075	0.433291443154096	0.317997440290839	0.548585446017352	33.38	24.82	46.73	0.00938800796173862	0.0127917492491874	0.0161954905366362	0.0091422426693986	0.0124568786348271	0.0157715146002556	0.00930827745891796	0.0127009830795709	0.0160971165731257	0.0109186675313165	37.4318512957213	0.00762745972160891	1.76427997439589	0.195930478169464	0.225119665281997	0.179606727668826	0.165376026295702	0.193819553206412	0.149469275547812	0.193320399421384	0.221620448307794	0.175787147726178	0.00232153663123934	0.0022685947938603	0.00312140423493824
111	0.352632526101092	0.24	0.0109629341804919	0.00789072237246938	0.0140351459885145	0.237379012427113	0.417565983882983	0.300711927901662	0.534420039864303	32.48	23.62	45.37	0.00911748968880867	0.0126604673749268	0.016203445061045	0.00888236456826372	0.0123339746648403	0.0157855847614169	0.00905638033684364	0.0125409902491125	0.0160568183594074	0.0109629341804919	36.1640290952187	-0.012411743256011	1.73032460338742	0.195930478169464	0.225119665281997	0.179606727668826	0.165376026295702	0.193819553206412	0.149469275547812	0.193320399421384	0.221620448307794	0.175787147726178	0.00232153663123934	0.0022685947938603	0.00312140423493824
111	0.352632526101092	0.24	0.0109945854433466	0.00792950001695425	0.014059670869739	0.219671781782619	0.432210198910109	0.30502634170227	0.559394056117948	32.45	24.53	43.76	0.00925821051938646	0.0131185162166796	0.0169788219139727	0.00901960368553897	0.0127804198196832	0.0165412359538274	0.00922184334767524	0.0130711819114182	0.0169352533773371	0.0109945854433466	36.6224901417172	-0.0373794404083404	1.71010709416466	0.195930478169464	0.225119665281997	0.179606727668826	0.165376026295702	0.193819553206412	0.149469275547812	0.193320399421384	0.221620448307794	0.175787147726178	0.00232153663123934	0.0022685947938603	0.00312140423493824
111	0.352632526101092	0.24	0.0110160636554304	0.00797664125762376	0.014055486053237	0.265668007510286	0.451265188539574	0.334128244543056	0.568402132536091	31.52	23	45.46	0.0104357568203249	0.0140942702270422	0.0177527836337594	0.0101713022459356	0.0137371045419468	0.0173029068379579	0.010315496328398	0.0139410737951099	0.0175606426748173	0.0110160636554304	35.90076528792	-0.024973010017821	1.71119776757029	0.195930478169464	0.225119665281997	0.179606727668826	0.165376026295702	0.193819553206412	0.149469275547812	0.193320399421384	0.221620448307794	0.175787147726178	0.00232153663123934	0.0022685947938603	0.00312140423493824
111	0.352632526101092	0.24	0.0110515403762162	0.00800512705355773	0.0140979536988746	0.271527712287669	0.430538149226586	0.320435811942784	0.540640486510388	31.38	22.42	42.29	0.0100510457617619	0.0135046036640666	0.0169581615663714	0.00979700007937077	0.0131632674156226	0.0165295347518744	0.00998363769173599	0.0133944458157033	0.0168433764746969	0.0110515403762162	35.0905633325512	0.00368701506739251	1.72088480669126	0.195930478169464	0.225119665281997	0.179606727668826	0.165376026295702	0.193819553206412	0.149469275547812	0.193320399421384	0.221620448307794	0.175787147726178	0.00232153663123934	0.0022685947938603	0.00312140423493824
111	0.352632526101092	0.24	0.0110614548660195	0.00799726384196351	0.0141256458900755	0.257695575543566	0.465197173996088	0.341926414188759	0.588467933803417	33.11	24.98	46.44	0.0101728956520384	0.0138404115982477	0.017507927544457	0.00990772520489552	0.0134796423288398	0.0170515594527841	0.0100968295155736	0.0137443441477132	0.0174200916475723	0.0110614548660195	38.4498531481783	0.0213034025798916	1.79091390549789	0.195930478169464	0.225119665281997	0.179606727668826	0.165376026295702	0.193819553206412	0.149469275547812	0.193320399421384	0.221620448307794	0.175787147726178	0.00232153663123934	0.0022685947938603	0.00312140423493824
111	0.352632526101092	0.24	0.0111002559345907	0.00800092229738619	0.0141995895717952	0.290130373060712	0.48596819992821	0.367285884102583	0.604650515753837	34.13	24.29	44.46	0.0106053066757601	0.0140322348829128	0.0174591630900656	0.0103243149796155	0.0136604454004397	0.016996575821264	0.0105313604352478	0.0139640117297463	0.0173466386053763	0.0111002559345907	37.0245900746959	-0.0447022198029336	1.71193522153847	0.195930478169464	0.225119665281997	0.179606727668826	0.165376026295702	0.193819553206412	0.149469275547812	0.193320399421384	0.221620448307794	0.175787147726178	0.00232153663123934	0.0022685947938603	0.00312140423493824
111	0.352632526101092	0.24	0.0111462222841248	0.00805872600362206	0.0142337185646275	0.239125991371645	0.437655655727295	0.315767644958665	0.559543666495925	33.07	25.29	43.36	0.0094080005906247	0.0130395394629859	0.0166710783353471	0.00916296317093597	0.0126999162802319	0.0162368693895279	0.00939726659768748	0.0130433543990876	0.0166382848189239	0.0111462222841248	36.722514698338	0.0288053325582589	1.78119056769079	0.195930478169464	0.225119665281997	0.179606727668826	0.165376026295702	0.193819553206412	0.149469275547812	0.193320399421384	0.221620448307794	0.175787147726178	0.00232153663123934	0.0022685947938603	0.00312140423493824
111	0.352632526101092	0.24	0.0111558967753294	0.00808367418447076	0.014228119366188	0.277899666488447	0.445079418780234	0.333064018851	0.557094818709468	31.55	23.01	41.09	0.0103921074920799	0.0138871595269672	0.0173822115618545	0.0101285999241357	0.0135350296403784	0.0169414593566212	0.0103412096962707	0.0138475875240438	0.0173577377821629	0.0111558967753294	34.4563427863229	-0.000620122242947203	1.71369203876933	0.195930478169464	0.225119665281997	0.179606727668826	0.165376026295702	0.193819553206412	0.149469275547812	0.193320399421384	0.221620448307794	0.175787147726178	0.00232153663123934	0.0022685947938603	0.00312140423493824
111	0.352632526101092	0.24	0.0112071655088505	0.00813027547155139	0.0142840555461497	0.283012331110901	0.453469087616527	0.340778845325331	0.566159329907723	30.98	23.06	46.27	0.0108261714081633	0.0144062172232351	0.0179862630383068	0.0105546670064257	0.014044930555859	0.0175351941052924	0.0107024921916008	0.0142521159900196	0.0178141604654178	0.0112071655088505	35.8054525126829	-0.0461686499839779	1.68896687358894	0.195930478169464	0.225119665281997	0.179606727668826	0.165376026295702	0.193819553206412	0.149469275547812	0.193320399421384	0.221620448307794	0.175787147726178	0.00232153663123934	0.0022685947938603	0.00312140423493824
111	0.352632526101092	0.24	0.0112689380159334	0.00816073430047229	0.0143771417313946	0.294937209479105	0.484724716339876	0.367712894559396	0.601736538120356	32.16	24.58	46.04	0.0112587349784486	0.0148414352597385	0.0184241355410285	0.0109700366445896	0.0144608687360781	0.0179517008275666	0.0111752601623755	0.0147481290926091	0.0182972338862493	0.0112689380159334	37.311170310929	0.0222531908758368	1.78045923110873	0.195930478169464	0.225119665281997	0.179606727668826	0.165376026295702	0.193819553206412	0.149469275547812	0.193320399421384	0.221620448307794	0.175787147726178	0.00232153663123934	0.0022685947938603	0.00312140423493824
[truncated: 1,382 more rows]
