# Supplementary material for: Re-expressing coefficients from regression models for inclusion in a meta-analysis
Source: BMC Med Res Methodol. 2024 Jan 8;24:6. doi: 10.1186/s12874-023-02132-y (PMC10773134; doi:10.1186/s12874-023-02132-y)
Supplement: Supplementary file 2 — Additional file 2. [file 12874_2023_2132_MOESM2_ESM.zip › Supp_Files_R1/simdata/simdata_scenario_112.csv]

ex_no	errsd	rsquare	beta	b_low_ci	b_hi_ci	lrsquare	lbeta	lb_low_ci	lb_hi_ci	x_median	x_25	x_75	rbl	rb	rbu	altl	alt	altu	dzl	dz	dzu	observed_beta	xlog	error	ylog	RelBias_rb	RelBias_rbl	RelBias_rbu	RelBias_alt	RelBias_altl	RelBias_altu	RelBias_dz	RelBias_dzl	RelBias_dzu	MC_SE_RelBias_rb	MC_SE_RelBias_alt	MC_SE_RelBias_dz
112	0.352632526101092	0.24	0.0119216032164929	0.0114695202425702	0.0123736861904156	0.269513545434119	0.478272465761808	0.4615034206891	0.495041510834516	32.09	23.74	43.51	0.0141608954736161	0.0146754413768998	0.0151899872801834	0.013798237078817	0.0142996055392134	0.0148009739996099	0.0141002247202191	0.0146306654094091	0.0151102707478821	0.0119216032164929	35.5781317476988	-0.000363736178064593	1.7338509876067	0.207680240933333	0.210752073483912	0.204821259113467	0.176804928430946	0.179798225487937	0.174019040284854	0.208546975193002	0.208347945633409	0.205082644076809	0.000352646046290712	0.000344357827009572	0.00295069689052037
112	0.352632526101092	0.24	0.0119268860048433	0.0114793345009062	0.0123744375087805	0.27476277437034	0.478164026803993	0.461619468942131	0.494708584665855	31.98	23.55	42.99	0.0142129844528648	0.0147223813901496	0.0152317783274344	0.0138497237588496	0.0143461013415027	0.0148424789241558	0.0141413813647974	0.0146531719404622	0.0151445890175602	0.0119268860048433	35.3874827350665	0.00620484075650718	1.73879152114449	0.207680240933333	0.210752073483912	0.204821259113467	0.176804928430946	0.179798225487937	0.174019040284854	0.208546975193002	0.208347945633409	0.205082644076809	0.000352646046290712	0.000344357827009572	0.00295069689052037
112	0.352632526101092	0.24	0.0119597446994426	0.0115117040056637	0.0124077853932215	0.274275924527004	0.479933988108015	0.463307880139095	0.496560096076935	32.1	23.47	43.55	0.0142138015743872	0.0147238731914588	0.0152339448085305	0.0138497512692905	0.0143467587017494	0.0148437661342083	0.0141357684401579	0.0146348189523616	0.0151523357321247	0.0119597446994426	35.6403270714937	-0.0053391691261556	1.72876326214887	0.207680240933333	0.210752073483912	0.204821259113467	0.176804928430946	0.179798225487937	0.174019040284854	0.208546975193002	0.208347945633409	0.205082644076809	0.000352646046290712	0.000344357827009572	0.00295069689052037
112	0.352632526101092	0.24	0.0119597912791631	0.0115050962140899	0.0124144863442362	0.277015610915974	0.488069833788849	0.471277484010697	0.504862183567002	31.99	23.54	43.22	0.0145068097097971	0.0150237099035829	0.0155406100973687	0.0141359859700841	0.0146396731372464	0.0151433603044087	0.0144178698188293	0.0149323770321778	0.0154909762702783	0.0119597912791631	35.4795443963239	-0.00368803175634549	1.72998355177283	0.207680240933333	0.210752073483912	0.204821259113467	0.176804928430946	0.179798225487937	0.174019040284854	0.208546975193002	0.208347945633409	0.205082644076809	0.000352646046290712	0.000344357827009572	0.00295069689052037
112	0.352632526101092	0.24	0.011998161819598	0.0115471907161567	0.0124491329230393	0.270639591646413	0.46955635228843	0.45313986193652	0.48597284264034	32.11	23.52	43.87	0.013897519214002	0.0144010028164314	0.0149044864188608	0.01354150452342	0.0140320903160912	0.0145226761087625	0.0137958459304097	0.0143183548288637	0.0148163145976383	0.011998161819598	35.5379920447991	0.00190597544820246	1.7355021845412	0.207680240933333	0.210752073483912	0.204821259113467	0.176804928430946	0.179798225487937	0.174019040284854	0.208546975193002	0.208347945633409	0.205082644076809	0.000352646046290712	0.000344357827009572	0.00295069689052037
112	0.352632526101092	0.24	0.012000226995852	0.0115492551843535	0.0124511988073506	0.278243830685235	0.487246551907248	0.470533782434469	0.503959321380027	32.03	23.81	43.27	0.0144635534203718	0.014977280687352	0.0154910079543322	0.0140935288633851	0.01459411332245	0.0150946977815149	0.014395147191246	0.0148997364014405	0.015400670577156	0.012000226995852	35.6251798847896	-0.00260246639933914	1.73282765974762	0.207680240933333	0.210752073483912	0.204821259113467	0.176804928430946	0.179798225487937	0.174019040284854	0.208546975193002	0.208347945633409	0.205082644076809	0.000352646046290712	0.000344357827009572	0.00295069689052037
112	0.352632526101092	0.24	0.0120199327254584	0.0115587851037927	0.0124810803471242	0.266272990512935	0.47681455769663	0.459957942627736	0.493671172765524	31.83	23.73	43.38	0.0142269968722361	0.0147483902163569	0.0152697835604778	0.0138643652565992	0.0143724688170463	0.0148805723774933	0.0141670031356622	0.0146973516707875	0.0152022080409644	0.0120199327254584	35.3133884806229	-9.26354057213935e-05	1.73194213765433	0.207680240933333	0.210752073483912	0.204821259113467	0.176804928430946	0.179798225487937	0.174019040284854	0.208546975193002	0.208347945633409	0.205082644076809	0.000352646046290712	0.000344357827009572	0.00295069689052037
112	0.352632526101092	0.24	0.0120366521117229	0.011584670982945	0.0124886332405008	0.268110887943915	0.478164092759841	0.46133891947797	0.494989266041713	32.01	23.69	43.49	0.014191629184011	0.0147092022958639	0.0152267754077167	0.0138287227148047	0.0143330605153242	0.0148373983158437	0.0141163347987459	0.0146373292107541	0.0151335886641676	0.0120366521117229	35.5825276676324	-0.000313344733457263	1.73451909426202	0.207680240933333	0.210752073483912	0.204821259113467	0.176804928430946	0.179798225487937	0.174019040284854	0.208546975193002	0.208347945633409	0.205082644076809	0.000352646046290712	0.000344357827009572	0.00295069689052037
112	0.352632526101092	0.24	0.0120644120203218	0.0116100525658446	0.012518771474799	0.268608019716542	0.477517034173221	0.46073588701531	0.494298181331131	32.22	23.89	43.37	0.014080904812025	0.0145937663937391	0.0151066279754532	0.0137194503452876	0.0142191468561484	0.0147188433670092	0.0139969328936299	0.0145239326210651	0.0150448245195225	0.0120644120203218	35.7277183107627	-0.003554082931199	1.73373914863392	0.207680240933333	0.210752073483912	0.204821259113467	0.176804928430946	0.179798225487937	0.174019040284854	0.208546975193002	0.208347945633409	0.205082644076809	0.000352646046290712	0.000344357827009572	0.00295069689052037
112	0.352632526101092	0.24	0.0120720174408306	0.0116176955835345	0.0125263392981268	0.280408826706473	0.488977966798647	0.472295758796079	0.505660174801214	32.28	23.89	43.68	0.0144091119058158	0.0149180637595395	0.0154270156132632	0.014038857722305	0.0145347316324136	0.0150306055425223	0.014334463842124	0.0148307873643958	0.0153357082745781	0.0120720174408306	35.6881741279298	0.00338775630093808	1.74090393685772	0.207680240933333	0.210752073483912	0.204821259113467	0.176804928430946	0.179798225487937	0.174019040284854	0.208546975193002	0.208347945633409	0.205082644076809	0.000352646046290712	0.000344357827009572	0.00295069689052037
112	0.352632526101092	0.24	0.0121529475206083	0.0116956537026204	0.0126102413385962	0.271520237383227	0.479623349975673	0.462892225534161	0.496354474417184	31.99	23.73	43.29	0.0142469170561479	0.0147618683321155	0.0152768196080831	0.0138827098966295	0.0143844969953388	0.0148862840940482	0.0141828870747483	0.0147118040707789	0.0151981340273321	0.0121529475206083	35.3480020736384	0.00574018756621079	1.73835624547557	0.207680240933333	0.210752073483912	0.204821259113467	0.176804928430946	0.179798225487937	0.174019040284854	0.208546975193002	0.208347945633409	0.205082644076809	0.000352646046290712	0.000344357827009572	0.00295069689052037
112	0.352632526101092	0.24	0.0121675543937127	0.0117059982891873	0.012629110498238	0.264213341550009	0.475918180427903	0.459004113454526	0.492832247401279	32.27	23.79	43.43	0.014009686891598	0.0145259366928843	0.0150421864941707	0.0136497872097406	0.0141527748917034	0.0146557625736662	0.0139524854647108	0.0144456173993579	0.0149692534591213	0.0121675543937127	35.5377418923136	-0.0027170304539848	1.73253604648717	0.207680240933333	0.210752073483912	0.204821259113467	0.176804928430946	0.179798225487937	0.174019040284854	0.208546975193002	0.208347945633409	0.205082644076809	0.000352646046290712	0.000344357827009572	0.00295069689052037
112	0.352632526101092	0.24	0.0121737010547359	0.0117077326801866	0.0126396694292853	0.264633778528475	0.480338088375282	0.463285378912162	0.497390797838402	32	23.93	43.19	0.0142575768100052	0.0147823728127628	0.0153071688155204	0.0138930754319463	0.0144044547883302	0.0149158341447142	0.0142106215915652	0.0147373511275121	0.0152620754867095	0.0121737010547359	35.4186206102282	-0.00483195941907574	1.72901046146803	0.207680240933333	0.210752073483912	0.204821259113467	0.176804928430946	0.179798225487937	0.174019040284854	0.208546975193002	0.208347945633409	0.205082644076809	0.000352646046290712	0.000344357827009572	0.00295069689052037
112	0.352632526101092	0.24	0.0121752836983073	0.0117109457239258	0.0126396216726888	0.264887621707312	0.472895669185585	0.456118119236161	0.48967321913501	31.99	23.69	43.47	0.0140399107054093	0.0145563455787705	0.0150727804521317	0.0136810178624111	0.0141842514566607	0.0146874850509102	0.0139764535946137	0.0144661919766375	0.0149725341895587	0.0121752836983073	35.3296536725411	0.00542066987859084	1.73766455455603	0.207680240933333	0.210752073483912	0.204821259113467	0.176804928430946	0.179798225487937	0.174019040284854	0.208546975193002	0.208347945633409	0.205082644076809	0.000352646046290712	0.000344357827009572	0.00295069689052037
112	0.352632526101092	0.24	0.0121766349697042	0.0117155484386534	0.0126377215007551	0.269806481210621	0.482698977259444	0.465787313145195	0.499610641373694	32.19	23.83	43.02	0.0142502874254951	0.0147676825276591	0.0152850776298232	0.0138847096725994	0.0143888314888878	0.0148929533051763	0.0141919747994572	0.0147161530601826	0.0152357835475871	0.0121766349697042	35.4250613237041	0.0085648195145809	1.74222772699948	0.207680240933333	0.210752073483912	0.204821259113467	0.176804928430946	0.179798225487937	0.174019040284854	0.208546975193002	0.208347945633409	0.205082644076809	0.000352646046290712	0.000344357827009572	0.00295069689052037
112	0.352632526101092	0.24	0.0121771235058067	0.0117179787380735	0.01263626827354	0.269872660304839	0.482242021860458	0.46534920476898	0.499134838951936	32.12	23.69	43.18	0.0142663533405187	0.0147842416168368	0.0153021298931548	0.0139008058227456	0.014405424220674	0.0149100426186024	0.0141907004014279	0.0147088748435069	0.0152342149124331	0.0121771235058067	35.4644885670577	-0.0017703759992016	1.7326604217466	0.207680240933333	0.210752073483912	0.204821259113467	0.176804928430946	0.179798225487937	0.174019040284854	0.208546975193002	0.208347945633409	0.205082644076809	0.000352646046290712	0.000344357827009572	0.00295069689052037
112	0.352632526101092	0.24	0.0121781295264646	0.011714729243963	0.0126415298089661	0.266504484874819	0.474989701189281	0.458207542185038	0.491771860193525	31.83	23.52	43.21	0.0141724800119147	0.0146915566118113	0.015210633211708	0.0138112322933951	0.0143170779529559	0.0148229236125166	0.0140949526277838	0.0146291577459047	0.0151456648506157	0.0121781295264646	35.1478351732829	0.00379587366147402	1.73408121256385	0.207680240933333	0.210752073483912	0.204821259113467	0.176804928430946	0.179798225487937	0.174019040284854	0.208546975193002	0.208347945633409	0.205082644076809	0.000352646046290712	0.000344357827009572	0.00295069689052037
112	0.352632526101092	0.24	0.0121898569464182	0.0117315553689869	0.0126481585238495	0.269319304303534	0.480411619041732	0.463559258371205	0.49726397971226	31.97	23.82	43.39	0.0142762485043488	0.014795251165762	0.0153142538271752	0.0139114242611764	0.0144171640017952	0.0149229037424139	0.0142103900396326	0.0147048925301307	0.0152411210792514	0.0121898569464182	35.4823469333473	-0.00419738736392754	1.73082028240317	0.207680240933333	0.210752073483912	0.204821259113467	0.176804928430946	0.179798225487937	0.174019040284854	0.208546975193002	0.208347945633409	0.205082644076809	0.000352646046290712	0.000344357827009572	0.00295069689052037
112	0.352632526101092	0.24	0.0122077967903511	0.011750842418489	0.0126647511622131	0.27778290612036	0.488722705272667	0.471940044854324	0.505505365691011	32.11	23.78	43.07	0.014474329132598	0.0149890507657044	0.0155037723988108	0.0141035415249363	0.014605077579547	0.0151066136341576	0.0144139894754908	0.0149554088379989	0.0154275639150555	0.0122077967903511	35.4503806295108	-0.00502888148583069	1.72867238345515	0.207680240933333	0.210752073483912	0.204821259113467	0.176804928430946	0.179798225487937	0.174019040284854	0.208546975193002	0.208347945633409	0.205082644076809	0.000352646046290712	0.000344357827009572	0.00295069689052037
112	0.352632526101092	0.24	0.0122109842403384	0.0117532341219651	0.0126687343587117	0.274144698509679	0.483964613462997	0.46719334632358	0.500735880602414	31.55	23.43	42.93	0.0145762701787102	0.0150995278898638	0.0156227856010174	0.0142066534365936	0.0147166426772734	0.0152266319179532	0.0145117155429247	0.015032760004368	0.0155283078101702	0.0122109842403384	35.1300373302783	0.00212082735964398	1.73109711015596	0.207680240933333	0.210752073483912	0.204821259113467	0.176804928430946	0.179798225487937	0.174019040284854	0.208546975193002	0.208347945633409	0.205082644076809	0.000352646046290712	0.000344357827009572	0.00295069689052037
112	0.352632526101092	0.24	0.0122207766575416	0.0117634905361669	0.0126780627789163	0.274100433883216	0.485223800232406	0.468407026933622	0.50204057353119	32.15	23.79	43.87	0.0143460637870284	0.0148611169108376	0.0153761700346468	0.0139782633689076	0.0144801117030892	0.0149819600372709	0.0142694102908991	0.0147520478585364	0.0152946930010639	0.0122207766575416	35.7027051522644	0.00165487934664079	1.73868842733985	0.207680240933333	0.210752073483912	0.204821259113467	0.176804928430946	0.179798225487937	0.174019040284854	0.208546975193002	0.208347945633409	0.205082644076809	0.000352646046290712	0.000344357827009572	0.00295069689052037
112	0.352632526101092	0.24	0.0122225060092812	0.0117649358090688	0.0126800762094936	0.271778128116202	0.484867510479725	0.467964468892597	0.501770552066854	31.6	23.51	43.39	0.0145773457708307	0.0151038846390003	0.0156304235071699	0.0142073510542189	0.0147205255827909	0.0152337001113628	0.0144964530016794	0.0150046097686581	0.0155304582975384	0.0122225060092812	35.3678707735894	-0.00314050568332558	1.72816974506256	0.207680240933333	0.210752073483912	0.204821259113467	0.176804928430946	0.179798225487937	0.174019040284854	0.208546975193002	0.208347945633409	0.205082644076809	0.000352646046290712	0.000344357827009572	0.00295069689052037
112	0.352632526101092	0.24	0.0122236297991796	0.0117639068256142	0.0126833527727449	0.272624418158544	0.483778463536309	0.466949371648793	0.500607555423825	32.17	23.83	43.77	0.0142926852970524	0.0148078009151207	0.0153229165331889	0.0139261224712522	0.0144280269793961	0.0149299314875401	0.0142061604475813	0.014713147609227	0.0152299037571397	0.0122236297991796	35.6021042128898	0.00197242179141713	1.73772299265186	0.207680240933333	0.210752073483912	0.204821259113467	0.176804928430946	0.179798225487937	0.174019040284854	0.208546975193002	0.208347945633409	0.205082644076809	0.000352646046290712	0.000344357827009572	0.00295069689052037
112	0.352632526101092	0.24	0.0122241429994386	0.0117659539015024	0.0126823320973748	0.2774192577157	0.48949838333626	0.472673838710032	0.506322927962487	32.07	23.69	43.55	0.0145133297907697	0.0150299231469968	0.0155465165032239	0.0141417911257997	0.0146451597838581	0.0151485284419166	0.0144533015583829	0.0149299843719437	0.0154529190136729	0.0122241429994386	35.4933662726214	-0.0062622839173341	1.7280043028218	0.207680240933333	0.210752073483912	0.204821259113467	0.176804928430946	0.179798225487937	0.174019040284854	0.208546975193002	0.208347945633409	0.205082644076809	0.000352646046290712	0.000344357827009572	0.00295069689052037
112	0.352632526101092	0.24	0.0122242857749342	0.0117601045828769	0.0126884669669916	0.264576457173069	0.483670460807119	0.466496917943597	0.500844003670641	32.15	24	43.7	0.0142887109142525	0.0148147332306101	0.0153407555469678	0.0139223981218723	0.0144349350577281	0.014947471993584	0.0142061753074197	0.014758266982949	0.0152882525222609	0.0122242857749342	35.6842274869228	0.000346792255006539	1.73822011683952	0.207680240933333	0.210752073483912	0.204821259113467	0.176804928430946	0.179798225487937	0.174019040284854	0.208546975193002	0.208347945633409	0.205082644076809	0.000352646046290712	0.000344357827009572	0.00295069689052037
112	0.352632526101092	0.24	0.012234267442393	0.0117750910134959	0.0126934438712901	0.271731006430862	0.490388845974799	0.473291288878586	0.507486403071012	31.92	23.59	42.68	0.0145991238774276	0.0151265144293231	0.0156539049812186	0.0142263984999257	0.0147403244189982	0.0152542503380708	0.0145516625393016	0.0150516677278863	0.0155857989856828	0.012234267442393	35.2721404110721	-0.00475645121518467	1.72688468825076	0.207680240933333	0.210752073483912	0.204821259113467	0.176804928430946	0.179798225487937	0.174019040284854	0.208546975193002	0.208347945633409	0.205082644076809	0.000352646046290712	0.000344357827009572	0.00295069689052037
112	0.352632526101092	0.24	0.0122454800876207	0.0117874816816038	0.0127034784936375	0.274188803559842	0.48399261765961	0.467222238612551	0.500762996706668	31.76	23.5	43.16	0.0144834527523725	0.0150033188299991	0.0155231849076258	0.0141147665909072	0.0146213991231967	0.0151280316554863	0.0143869485635946	0.0149388029303253	0.0154564334608041	0.0122454800876207	35.2522787709065	-0.00314642050938713	1.72724118237125	0.207680240933333	0.210752073483912	0.204821259113467	0.176804928430946	0.179798225487937	0.174019040284854	0.208546975193002	0.208347945633409	0.205082644076809	0.000352646046290712	0.000344357827009572	0.00295069689052037
112	0.352632526101092	0.24	0.0122540239058155	0.0117901658381653	0.0127178819734656	0.272787958705293	0.480935684302739	0.464212379611469	0.497658988994009	31.7	23.24	43.09	0.0144186021923293	0.0149380340047388	0.0154574658171484	0.0140519997002552	0.0145582246154669	0.0150644495306785	0.0143244723614773	0.0148220881253437	0.0153780414055835	0.0122540239058155	35.1534032786351	-0.000225455310206562	1.72831394450338	0.207680240933333	0.210752073483912	0.204821259113467	0.176804928430946	0.179798225487937	0.174019040284854	0.208546975193002	0.208347945633409	0.205082644076809	0.000352646046290712	0.000344357827009572	0.00295069689052037
112	0.352632526101092	0.24	0.012254733813117	0.0117948881209711	0.012714579505263	0.273072923759024	0.485130382915015	0.468273326310959	0.501987439519071	32.04	23.66	43.53	0.0143898520510684	0.0149078626592314	0.0154258732673944	0.014021649538424	0.0145264054719159	0.0150311614054079	0.014331708715514	0.0148378993528475	0.0153213714490037	0.012254733813117	35.4788169095419	0.00273714954042248	1.73700103958798	0.207680240933333	0.210752073483912	0.204821259113467	0.176804928430946	0.179798225487937	0.174019040284854	0.208546975193002	0.208347945633409	0.205082644076809	0.000352646046290712	0.000344357827009572	0.00295069689052037
112	0.352632526101092	0.24	0.0122590850705722	0.0117992650507114	0.012718905090433	0.271688130317628	0.485765592553568	0.468827391671317	0.502703793435819	31.84	23.73	43.29	0.0144975216532795	0.0150213006355241	0.0155450796177688	0.0141279368307504	0.014638363133356	0.0151487894359616	0.0144437238378875	0.0149524391885227	0.0154527706680421	0.0122590850705722	35.4789369077513	-0.000877406960876358	1.73279184414574	0.207680240933333	0.210752073483912	0.204821259113467	0.176804928430946	0.179798225487937	0.174019040284854	0.208546975193002	0.208347945633409	0.205082644076809	0.000352646046290712	0.000344357827009572	0.00295069689052037
112	0.352632526101092	0.24	0.0122630250813016	0.0118012734177843	0.0127247767448189	0.272888600032302	0.489969887460574	0.472936762282942	0.507003012638206	31.89	23.73	42.92	0.014600967788158	0.0151268311421712	0.0156526944961845	0.0142283885604394	0.0147408332311732	0.0152532779019069	0.0145290116811254	0.0150627425833085	0.0155903412958181	0.0122630250813016	35.3385246238342	-0.00238931492160954	1.73036226501711	0.207680240933333	0.210752073483912	0.204821259113467	0.176804928430946	0.179798225487937	0.174019040284854	0.208546975193002	0.208347945633409	0.205082644076809	0.000352646046290712	0.000344357827009572	0.00295069689052037
112	0.352632526101092	0.24	0.0122751023056785	0.0118159742255409	0.0127342303858161	0.272707406872018	0.486700463161329	0.469773266384694	0.503627659937963	32.12	23.66	43.34	0.0144043074316001	0.0149233334464312	0.0154423594612623	0.0140352600071359	0.0145409882487201	0.0150467164903044	0.014355161257231	0.0148416526464472	0.0153541403530159	0.0122751023056785	35.470035000754	-0.00690043484263482	1.72725805251297	0.207680240933333	0.210752073483912	0.204821259113467	0.176804928430946	0.179798225487937	0.174019040284854	0.208546975193002	0.208347945633409	0.205082644076809	0.000352646046290712	0.000344357827009572	0.00295069689052037
112	0.352632526101092	0.24	0.0122869784937389	0.0118207071547571	0.0127532498327207	0.269248375383536	0.487418034758112	0.470316814082159	0.504519255434064	32.14	23.8	43.6	0.0144095509287099	0.0149334975597785	0.015457444190847	0.0140401977886709	0.0145507143458701	0.0150612309030692	0.0143442079283432	0.0148611562555208	0.0153885590771092	0.0122869784937389	35.524621639977	0.00426752413696405	1.74011441441421	0.207680240933333	0.210752073483912	0.204821259113467	0.176804928430946	0.179798225487937	0.174019040284854	0.208546975193002	0.208347945633409	0.205082644076809	0.000352646046290712	0.000344357827009572	0.00295069689052037
112	0.352632526101092	0.24	0.0123140800405501	0.0118489467366815	0.0127792133444188	0.267467186413909	0.480744366417901	0.463800611588329	0.497688121247474	31.99	23.62	43.13	0.0142776160805638	0.0147992118274762	0.0153208075743885	0.013912665450404	0.0144209286706922	0.0149291918909804	0.0142207545105657	0.0147215023899422	0.0152508418571617	0.0123140800405501	35.1879149992175	-0.00666552854992427	1.72418717039754	0.207680240933333	0.210752073483912	0.204821259113467	0.176804928430946	0.179798225487937	0.174019040284854	0.208546975193002	0.208347945633409	0.205082644076809	0.000352646046290712	0.000344357827009572	0.00295069689052037
112	0.352632526101092	0.24	0.0123216149206961	0.0118593883025946	0.0127838415387976	0.275579662820602	0.493791839329975	0.476741508465563	0.510842170194388	31.97	23.68	43.41	0.0146827609088069	0.0152078797143919	0.0157329985199769	0.0143075565098897	0.0148192563892228	0.0153309562685559	0.014586690128541	0.0151471349132023	0.0156532790180748	0.0123216149206961	35.5359793639462	0.00493425579327871	1.73964797759547	0.207680240933333	0.210752073483912	0.204821259113467	0.176804928430946	0.179798225487937	0.174019040284854	0.208546975193002	0.208347945633409	0.205082644076809	0.000352646046290712	0.000344357827009572	0.00295069689052037
112	0.352632526101092	0.24	0.0123351037766042	0.0118721772031009	0.0127980303501076	0.270308373556543	0.481961102478727	0.465096772605334	0.49882543235212	32.02	23.78	42.89	0.0143013090507948	0.0148198720846833	0.0153384351185717	0.0139355087398434	0.0144408079166702	0.014946107093497	0.0142492970117019	0.0147525512677917	0.0152875716130695	0.0123351037766042	35.3451773800771	-0.00151592950507658	1.73143397702241	0.207680240933333	0.210752073483912	0.204821259113467	0.176804928430946	0.179798225487937	0.174019040284854	0.208546975193002	0.208347945633409	0.205082644076809	0.000352646046290712	0.000344357827009572	0.00295069689052037
112	0.352632526101092	0.24	0.0123399281330032	0.0118704063207437	0.0128094499452626	0.264765131296803	0.482607658535043	0.465480156398758	0.499735160671328	32.5	23.96	43.2	0.0141062813077675	0.0146253267706354	0.0151443722335033	0.0137424006330828	0.0142480569816194	0.0147537133301559	0.0140311108854319	0.0145416811616372	0.0150339560027017	0.0123399281330032	35.5067412914408	-0.00782192548398546	1.7282880699265	0.207680240933333	0.210752073483912	0.204821259113467	0.176804928430946	0.179798225487937	0.174019040284854	0.208546975193002	0.208347945633409	0.205082644076809	0.000352646046290712	0.000344357827009572	0.00295069689052037
112	0.352632526101092	0.24	0.0123442753737614	0.0118768362951683	0.0128117144523546	0.269429089590888	0.487176317364586	0.47009142362273	0.504261211106443	31.77	23.47	42.66	0.0145681568043241	0.0150976185185977	0.0156270802328712	0.0141972501167208	0.0147132316843092	0.0152292132518977	0.0144965071690115	0.0150445322552294	0.0155333900637008	0.0123442753737614	35.0943556038472	0.00436075820064701	1.73364916414372	0.207680240933333	0.210752073483912	0.204821259113467	0.176804928430946	0.179798225487937	0.174019040284854	0.208546975193002	0.208347945633409	0.205082644076809	0.000352646046290712	0.000344357827009572	0.00295069689052037
112	0.352632526101092	0.24	0.0123654380090474	0.0118978138372498	0.012833062180845	0.271756132041747	0.483032077988415	0.466192085909727	0.499872070067103	31.93	23.78	43.15	0.0143778842703386	0.0148972484220237	0.0154166125737087	0.0140107731844553	0.0145168763907809	0.0150229795971065	0.014325733122358	0.0148162733550933	0.0153300477029202	0.0123654380090474	35.2361148353094	0.000734597252584234	1.73181762839585	0.207680240933333	0.210752073483912	0.204821259113467	0.176804928430946	0.179798225487937	0.174019040284854	0.208546975193002	0.208347945633409	0.205082644076809	0.000352646046290712	0.000344357827009572	0.00295069689052037
112	0.352632526101092	0.24	0.0123667219327217	0.0119031057603873	0.0128303381050561	0.272774827009756	0.485602214799713	0.468716084581428	0.502488345017999	32.09	23.56	43.52	0.0143820203028774	0.0149001520154967	0.0154182837281161	0.014013696072304	0.0145185584068828	0.0150234207414616	0.0142991579948331	0.0148068967284374	0.0153451996220637	0.0123667219327217	35.4991663338312	-0.00564714756805482	1.72850909725526	0.207680240933333	0.210752073483912	0.204821259113467	0.176804928430946	0.179798225487937	0.174019040284854	0.208546975193002	0.208347945633409	0.205082644076809	0.000352646046290712	0.000344357827009572	0.00295069689052037
112	0.352632526101092	0.24	0.0123753197118251	0.0119117808274815	0.0128388585961686	0.267837651088658	0.477668189318508	0.460848755590359	0.494487623046657	32.09	23.42	43.5	0.0141439954417258	0.0146602038313494	0.015176412220973	0.0137818177652791	0.0142848078845854	0.0147877980038916	0.0140202359397119	0.0145615490472343	0.0150779428917449	0.0123753197118251	35.4535562297109	0.00304279716762955	1.73558823036016	0.207680240933333	0.210752073483912	0.204821259113467	0.176804928430946	0.179798225487937	0.174019040284854	0.208546975193002	0.208347945633409	0.205082644076809	0.000352646046290712	0.000344357827009572	0.00295069689052037
112	0.352632526101092	0.24	0.0123756182197229	0.0119105762075957	0.0128406602318501	0.272697835637805	0.491781603998649	0.474677275002154	0.508885932995144	31.73	23.53	43.07	0.0147276693990458	0.0152583602831875	0.0157890511673293	0.0143529658788262	0.014870154847828	0.0153873438168297	0.0146451958121166	0.0151687920102472	0.0156917078943791	0.0123756182197229	35.258414762799	-0.00105172536357016	1.73042389482546	0.207680240933333	0.210752073483912	0.204821259113467	0.176804928430946	0.179798225487937	0.174019040284854	0.208546975193002	0.208347945633409	0.205082644076809	0.000352646046290712	0.000344357827009572	0.00295069689052037
112	0.352632526101092	0.24	0.0123901894703166	0.0119233840799852	0.0128569948606479	0.273935648969932	0.487657114279919	0.470749006307442	0.504565222252396	31.87	23.72	43.13	0.0145432522146804	0.0150656088748583	0.0155879655350361	0.0141722944255745	0.0146813272246981	0.0151903600238218	0.0144627420792152	0.0150593159158334	0.0154735949338171	0.0123901894703166	35.3206022556653	-0.00150383856283648	1.73032857458889	0.207680240933333	0.210752073483912	0.204821259113467	0.176804928430946	0.179798225487937	0.174019040284854	0.208546975193002	0.208347945633409	0.205082644076809	0.000352646046290712	0.000344357827009572	0.00295069689052037
112	0.352632526101092	0.24	0.012423966284216	0.0119582218394167	0.0128897107290152	0.274608872975908	0.486965466988937	0.470109868834647	0.503821065143227	31.87	23.68	43.35	0.0145220499382336	0.0150427321326793	0.015563414327125	0.0141516109194419	0.0146590111735256	0.0151664114276094	0.0144530503403079	0.0149801898680701	0.0155004585057374	0.012423966284216	35.2966285283143	0.00428753089896948	1.7361894462053	0.207680240933333	0.210752073483912	0.204821259113467	0.176804928430946	0.179798225487937	0.174019040284854	0.208546975193002	0.208347945633409	0.205082644076809	0.000352646046290712	0.000344357827009572	0.00295069689052037
112	0.352632526101092	0.24	0.0125442741111193	0.012074820238164	0.0130137279840745	0.268513060377694	0.487549890660325	0.4704120219208	0.504687759399851	32.17	23.8	43.3	0.0144002701560038	0.0149248952256174	0.0154495202952311	0.0140309720648904	0.014542143009362	0.0150533139538336	0.0143145809802718	0.0148381749914448	0.0153592379780661	0.0125442741111193	35.3898013472284	-0.000291403366983921	1.73448287313466	0.207680240933333	0.210752073483912	0.204821259113467	0.176804928430946	0.179798225487937	0.174019040284854	0.208546975193002	0.208347945633409	0.205082644076809	0.000352646046290712	0.000344357827009572	0.00295069689052037
112	0.352632526101092	0.24	0.0125633190549467	0.0120931601796067	0.0130334779302867	0.265438735097942	0.484142710769154	0.466990408264723	0.501295013273584	32.25	24.02	43.13	0.0142595675988795	0.0147833137245166	0.0153070598501537	0.0138933402002919	0.0144036349937072	0.0149139297871224	0.0141972729804505	0.0147110629226752	0.0152478621417637	0.0125633190549467	35.449789680013	-0.00860585346285027	1.72661650757913	0.207680240933333	0.210752073483912	0.204821259113467	0.176804928430946	0.179798225487937	0.174019040284854	0.208546975193002	0.208347945633409	0.205082644076809	0.000352646046290712	0.000344357827009572	0.00295069689052037
112	0.352632526101092	0.24	0.0126936352192964	0.0122188290063787	0.013168441432214	0.276652618540785	0.494627105030618	0.477593712935975	0.511660497125261	31.83	23.65	43.22	0.0147758713399164	0.0153028531724988	0.0158298350050811	0.0143993007057057	0.0149128521369027	0.0154264035680997	0.0147174466597806	0.0152133019189902	0.0157209389767348	0.0126936352192964	35.167478558724	-0.000789384600676542	1.7300692755226	0.207680240933333	0.210752073483912	0.204821259113467	0.176804928430946	0.179798225487937	0.174019040284854	0.208546975193002	0.208347945633409	0.205082644076809	0.000352646046290712	0.000344357827009572	0.00295069689052037
112	0.352632526101092	0.25	0.011915080555505	0.011470716539545	0.0123594445714649	0.279010450519323	0.487019357301153	0.470346207934565	0.50369250666774	31.75	23.41	43.07	0.0145865420205369	0.0151036155926157	0.0156206891646944	0.0142153265733744	0.0147192410501032	0.0152231555268319	0.0145114588864098	0.0150141106941203	0.0155183397617192	0.011915080555505	35.3734186041314	-0.00514383718308141	1.72633939538159	0.207680240933333	0.210752073483912	0.204821259113467	0.176804928430946	0.179798225487937	0.174019040284854	0.208546975193002	0.208347945633409	0.205082644076809	0.000352646046290712	0.000344357827009572	0.00295069689052037
112	0.352632526101092	0.25	0.0119202344207795	0.0114826590079975	0.0123578098335615	0.282102083151642	0.484580080808916	0.468117006976974	0.501043154640858	31.97	23.63	43.13	0.0144195680510373	0.0149266857372371	0.0154338034234369	0.0140511258978776	0.0145452859468203	0.0150394459957631	0.0143670960762648	0.0148398642089206	0.0153537523302242	0.0119202344207795	35.5084804568981	0.00575880166645275	1.73787355981119	0.207680240933333	0.210752073483912	0.204821259113467	0.176804928430946	0.179798225487937	0.174019040284854	0.208546975193002	0.208347945633409	0.205082644076809	0.000352646046290712	0.000344357827009572	0.00295069689052037
112	0.352632526101092	0.25	0.0120010994157363	0.0115574791904058	0.0124447196410667	0.27739684926031	0.476685811810667	0.460300732155949	0.493070891465385	31.93	23.45	43.84	0.0141951660343882	0.0147004637885239	0.0152057615426595	0.0138327048605063	0.014325100277559	0.0148174956946118	0.0141048656987262	0.0146251618142331	0.0151090292838806	0.0120010994157363	35.6503454237629	0.00324222853499224	1.73780300666135	0.207680240933333	0.210752073483912	0.204821259113467	0.176804928430946	0.179798225487937	0.174019040284854	0.208546975193002	0.208347945633409	0.205082644076809	0.000352646046290712	0.000344357827009572	0.00295069689052037
112	0.352632526101092	0.25	0.0120315109226319	0.0115898411395893	0.0124731807056746	0.280749701655426	0.483098888167109	0.466631164170778	0.499566612163439	31.85	23.52	43.61	0.0144246317539697	0.0149336865979496	0.0154427414419294	0.0140568297747493	0.0145529046423706	0.0150489795099918	0.0143234122751608	0.0148426548689031	0.0153620590474634	0.0120315109226319	35.6382930023682	0.0025102486456693	1.73701490143061	0.207680240933333	0.210752073483912	0.204821259113467	0.176804928430946	0.179798225487937	0.174019040284854	0.208546975193002	0.208347945633409	0.205082644076809	0.000352646046290712	0.000344357827009572	0.00295069689052037
112	0.352632526101092	0.25	0.012032546400511	0.0115850949482714	0.0124799978527506	0.275740029540304	0.48158074555113	0.464958732651454	0.498202758450806	32.05	23.73	43.7	0.0142867982995001	0.0147975432945992	0.0153082882896983	0.0139212146697262	0.0144188902559009	0.0149165658420756	0.014213267942724	0.0147132551764082	0.0152273367364287	0.012032546400511	35.574943174774	-0.00420177902642983	1.73027386867805	0.207680240933333	0.210752073483912	0.204821259113467	0.176804928430946	0.179798225487937	0.174019040284854	0.208546975193002	0.208347945633409	0.205082644076809	0.000352646046290712	0.000344357827009572	0.00295069689052037
112	0.352632526101092	0.25	0.0120408015791345	0.0115920861216485	0.0124895170366204	0.280093097532261	0.491660926014305	0.47487405210884	0.508447799919769	32.14	23.79	43.58	0.0145490269455581	0.015063337381552	0.0155776478175459	0.0141760964556527	0.0146772237390154	0.0151783510223781	0.0144923658873022	0.0149985755615856	0.0154846261407678	0.0120408015791345	35.623275205125	0.000885184356247249	1.73731455147182	0.207680240933333	0.210752073483912	0.204821259113467	0.176804928430946	0.179798225487937	0.174019040284854	0.208546975193002	0.208347945633409	0.205082644076809	0.000352646046290712	0.000344357827009572	0.00295069689052037
112	0.352632526101092	0.25	0.012061456313642	0.0116114598375974	0.0125114527896867	0.284645062178048	0.489052924560161	0.472541597097921	0.5055642520224	31.93	23.67	43.54	0.0145707706569668	0.0150798957100244	0.0155890207630819	0.0141986902041278	0.0146948141960367	0.0151909381879457	0.0144859592617484	0.0149899451457451	0.0155108083215867	0.012061456313642	35.5246102059774	0.0015262290519215	1.73563007509874	0.207680240933333	0.210752073483912	0.204821259113467	0.176804928430946	0.179798225487937	0.174019040284854	0.208546975193002	0.208347945633409	0.205082644076809	0.000352646046290712	0.000344357827009572	0.00295069689052037
112	0.352632526101092	0.25	0.0120675245032267	0.0116195580843144	0.0125154909221389	0.276673524050404	0.479085709834142	0.462588375920212	0.495583043748072	32.09	23.55	43.43	0.0141955986575652	0.0147018576630928	0.0152081166686204	0.0138320727397278	0.0143253672853487	0.0148186618309695	0.014097099857245	0.0146308263948918	0.0150783312950804	0.0120675245032267	35.6111681720873	-0.00235866837393695	1.73218196981589	0.207680240933333	0.210752073483912	0.204821259113467	0.176804928430946	0.179798225487937	0.174019040284854	0.208546975193002	0.208347945633409	0.205082644076809	0.000352646046290712	0.000344357827009572	0.00295069689052037
112	0.352632526101092	0.25	0.0120800983640099	0.0116301758720848	0.012530020855935	0.279260996675629	0.483235696167312	0.466702377132154	0.49976901520247	31.84	23.43	43.5	0.0144322665415674	0.0149435415614172	0.0154548165812669	0.0140643521805789	0.0145625935288515	0.015060834877124	0.0143334963772445	0.0148905159120716	0.0153824768549726	0.0120800983640099	35.4027770244943	0.00274010022682529	1.73492608543801	0.207680240933333	0.210752073483912	0.204821259113467	0.176804928430946	0.179798225487937	0.174019040284854	0.208546975193002	0.208347945633409	0.205082644076809	0.000352646046290712	0.000344357827009572	0.00295069689052037
112	0.352632526101092	0.25	0.0121062641606592	0.0116555399745601	0.0125569883467584	0.275813435831257	0.482690510608928	0.466033254959309	0.499347766258547	32.1	23.6	43.45	0.0142968607260903	0.0148078681736646	0.0153188756212388	0.0139306747726017	0.01442859376999	0.0149265127673782	0.01418733645267	0.0147201987478013	0.0152528596744057	0.0121062641606592	35.4966146697185	-0.000248307534013249	1.73363139640275	0.207680240933333	0.210752073483912	0.204821259113467	0.176804928430946	0.179798225487937	0.174019040284854	0.208546975193002	0.208347945633409	0.205082644076809	0.000352646046290712	0.000344357827009572	0.00295069689052037
112	0.352632526101092	0.25	0.0121079998367229	0.0116615277045501	0.0125544719688956	0.283099327461762	0.491460026315169	0.474804228414624	0.508115824215714	32.15	23.64	43.6	0.0145422058167777	0.0150523361539087	0.0155624664910397	0.0141693799539285	0.0146664318223937	0.0151634836908589	0.0144549106800679	0.0149808451702465	0.0154779981896537	0.0121079998367229	35.60715840154	0.0017309815149134	1.73672569062468	0.207680240933333	0.210752073483912	0.204821259113467	0.176804928430946	0.179798225487937	0.174019040284854	0.208546975193002	0.208347945633409	0.205082644076809	0.000352646046290712	0.000344357827009572	0.00295069689052037
112	0.352632526101092	0.25	0.012115192552849	0.0116624009668387	0.0125679841388593	0.274075359235264	0.481755310677431	0.465057695345065	0.498452926009797	32.04	23.58	43.29	0.0142909134445811	0.0148040200501362	0.0153171266556912	0.0139252406792251	0.0144252180252612	0.0149251953712974	0.014215670441606	0.0147399074809094	0.0152146520807875	0.012115192552849	35.4817142880465	7.18416760492653e-05	1.73379489823923	0.207680240933333	0.210752073483912	0.204821259113467	0.176804928430946	0.179798225487937	0.174019040284854	0.208546975193002	0.208347945633409	0.205082644076809	0.000352646046290712	0.000344357827009572	0.00295069689052037
112	0.352632526101092	0.25	0.0121165225526214	0.0116663647363925	0.0125666803688504	0.277707689704193	0.485735655181846	0.469052442183339	0.502418868180353	31.92	23.5	42.98	0.014471199343615	0.0149859095962033	0.0155006198487917	0.0141017826756745	0.0146033535510799	0.0151049244264853	0.0143700570104102	0.0149032665996734	0.0154098618210413	0.0121165225526214	35.3441519011563	0.00593375805346647	1.73710838799435	0.207680240933333	0.210752073483912	0.204821259113467	0.176804928430946	0.179798225487937	0.174019040284854	0.208546975193002	0.208347945633409	0.205082644076809	0.000352646046290712	0.000344357827009572	0.00295069689052037
112	0.352632526101092	0.25	0.012138598462219	0.0116891837857849	0.012588013138653	0.27648558718727	0.486774735335473	0.470004755433539	0.503544715237406	32.06	23.7	43.51	0.0144371937616914	0.0149523192927099	0.0154674448237283	0.0140676916724501	0.0145696332036501	0.0150715747348501	0.014348455691129	0.0148897898604883	0.0153759095158726	0.012138598462219	35.6952222482086	0.00145710685492617	1.73784987598393	0.207680240933333	0.210752073483912	0.204821259113467	0.176804928430946	0.179798225487937	0.174019040284854	0.208546975193002	0.208347945633409	0.205082644076809	0.000352646046290712	0.000344357827009572	0.00295069689052037
112	0.352632526101092	0.25	0.012146235240562	0.011699461255225	0.012593009225899	0.286153537382744	0.495701764276366	0.479027738102069	0.512375790450664	32.23	23.73	43.67	0.0146358482629833	0.0151452937451737	0.0156547392273642	0.0142600873346051	0.014756453307914	0.0152528192812228	0.014561897983964	0.0150697590081134	0.0155708511980665	0.012146235240562	35.7425441050629	-0.00454286951909139	1.73237014439375	0.207680240933333	0.210752073483912	0.204821259113467	0.176804928430946	0.179798225487937	0.174019040284854	0.208546975193002	0.208347945633409	0.205082644076809	0.000352646046290712	0.000344357827009572	0.00295069689052037
112	0.352632526101092	0.25	0.0121478051124522	0.0116974830950644	0.01259812712984	0.276860103193889	0.485128943021337	0.468431294052599	0.501826591990076	32.11	23.74	43.41	0.0143653574965389	0.0148774234063812	0.0153894893162235	0.0139973410007158	0.0144962886361388	0.0149952362715618	0.0142800352323178	0.0147857774006205	0.0153111003535839	0.0121478051124522	35.5517819795916	0.00292400671815184	1.73710924890226	0.207680240933333	0.210752073483912	0.204821259113467	0.176804928430946	0.179798225487937	0.174019040284854	0.208546975193002	0.208347945633409	0.205082644076809	0.000352646046290712	0.000344357827009572	0.00295069689052037
112	0.352632526101092	0.25	0.012150336272719	0.0117026519391281	0.0125980206063099	0.282887719606902	0.491900353682988	0.475220937887887	0.508579769478089	31.81	23.6	43.32	0.0147078046384659	0.015224022610865	0.0157402405832641	0.0143330497027316	0.0148361144386126	0.0153391791744937	0.0146181213924075	0.0151311666888742	0.0156491608791242	0.012150336272719	35.4126065917354	-0.00266950533612755	1.72947621598037	0.207680240933333	0.210752073483912	0.204821259113467	0.176804928430946	0.179798225487937	0.174019040284854	0.208546975193002	0.208347945633409	0.205082644076809	0.000352646046290712	0.000344357827009572	0.00295069689052037
112	0.352632526101092	0.25	0.0121535132963601	0.0117034259131012	0.012603600679619	0.276403830633182	0.480044297881318	0.463502809508074	0.496585786254563	31.96	23.4	43.2	0.0142802110413075	0.0147898432162623	0.0152994753912171	0.0139153715542248	0.01441198333748	0.0149085951207351	0.0142108364127262	0.014724586614598	0.0151959517904644	0.0121535132963601	35.350803695744	-0.00277800426997716	1.72823408488308	0.207680240933333	0.210752073483912	0.204821259113467	0.176804928430946	0.179798225487937	0.174019040284854	0.208546975193002	0.208347945633409	0.205082644076809	0.000352646046290712	0.000344357827009572	0.00295069689052037
112	0.352632526101092	0.25	0.0121553239682285	0.0117110525541436	0.0125995953823134	0.283637138268927	0.489944722704424	0.473362252107534	0.506527193301313	32.29	23.75	43.56	0.0144373411406305	0.0149430992231473	0.0154488573056642	0.0140662972493698	0.0145590572011958	0.0150518171530219	0.0143533285668237	0.0148550099408907	0.0153557177354193	0.0121553239682285	35.6686837790257	-0.00085891486076247	1.73513739307038	0.207680240933333	0.210752073483912	0.204821259113467	0.176804928430946	0.179798225487937	0.174019040284854	0.208546975193002	0.208347945633409	0.205082644076809	0.000352646046290712	0.000344357827009572	0.00295069689052037
112	0.352632526101092	0.25	0.0121644606337015	0.0117104249794049	0.0126184962879981	0.276119666468359	0.486279869373397	0.469511602470555	0.503048136276238	32.12	23.53	43.49	0.0143964562419422	0.0149106152519639	0.0154247742619856	0.0140276125526927	0.0145285985774374	0.015029584602182	0.0143011007389418	0.0148364196208455	0.0153542945910636	0.0121644606337015	35.5499422441026	-0.00361584195813246	1.72992304377076	0.207680240933333	0.210752073483912	0.204821259113467	0.176804928430946	0.179798225487937	0.174019040284854	0.208546975193002	0.208347945633409	0.205082644076809	0.000352646046290712	0.000344357827009572	0.00295069689052037
112	0.352632526101092	0.25	0.0121690807146001	0.011717345410748	0.0126208160184523	0.273583666113761	0.477957867227318	0.461371376875946	0.494544357578691	31.8	23.53	43.34	0.014283458647672	0.014796954848169	0.0153104510486659	0.0139195810931915	0.0144199957462649	0.0149204103993383	0.0141967255220153	0.0147289634906472	0.015237136354316	0.0121690807146001	35.4165250274604	-0.00341322750706262	1.72889434726085	0.207680240933333	0.210752073483912	0.204821259113467	0.176804928430946	0.179798225487937	0.174019040284854	0.208546975193002	0.208347945633409	0.205082644076809	0.000352646046290712	0.000344357827009572	0.00295069689052037
112	0.352632526101092	0.25	0.0121696134379513	0.0117244641403969	0.0126147627355057	0.285088280515058	0.486567037900844	0.470157498974055	0.502976576827632	31.95	23.49	43.35	0.0144893473293154	0.0149950576700905	0.0155007680108656	0.0141192267282025	0.0146120190395411	0.0151048113508797	0.0144048430063619	0.0149033390985547	0.0154148920298641	0.0121696134379513	35.4648067471291	0.00545207491580194	1.73834341394995	0.207680240933333	0.210752073483912	0.204821259113467	0.176804928430946	0.179798225487937	0.174019040284854	0.208546975193002	0.208347945633409	0.205082644076809	0.000352646046290712	0.000344357827009572	0.00295069689052037
112	0.352632526101092	0.25	0.0121715401986008	0.0117230530167127	0.0126200273804889	0.280061167949972	0.485469409002959	0.468892620807852	0.502046197198066	32.13	23.84	43.41	0.0143709823114852	0.0148790404880517	0.0153870986646182	0.0140026938088586	0.0144977318604928	0.014992769912127	0.0143193762145529	0.0148004663856952	0.0153167625660044	0.0121715401986008	35.6210189421583	-0.000671837085088258	1.73529859097574	0.207680240933333	0.210752073483912	0.204821259113467	0.176804928430946	0.179798225487937	0.174019040284854	0.208546975193002	0.208347945633409	0.205082644076809	0.000352646046290712	0.000344357827009572	0.00295069689052037
112	0.352632526101092	0.25	0.0121761563126631	0.0117283562471782	0.0126239563781481	0.279349600592231	0.483971743884844	0.467416885769691	0.500526601999998	32.18	23.77	43.48	0.0143021962963322	0.0148087480227017	0.0153152997490711	0.0139353176409884	0.0144288753479511	0.0149224330549139	0.0142375086603101	0.0147290497810147	0.0152424135396161	0.0121761563126631	35.6371933117301	0.00342825594759023	1.73905427699432	0.207680240933333	0.210752073483912	0.204821259113467	0.176804928430946	0.179798225487937	0.174019040284854	0.208546975193002	0.208347945633409	0.205082644076809	0.000352646046290712	0.000344357827009572	0.00295069689052037
112	0.352632526101092	0.25	0.0121916782766591	0.0117379449719811	0.012645411581337	0.274628325189333	0.484061227093158	0.467306973006802	0.500815481179515	31.91	23.56	43.34	0.0144214601600431	0.0149385095981522	0.0154555590362613	0.0140533753681167	0.0145572279431669	0.015061080518217	0.0143549428715801	0.0148784474580907	0.0154000067179398	0.0121916782766591	35.3774159719532	-0.00600493975971711	1.72662615866042	0.207680240933333	0.210752073483912	0.204821259113467	0.176804928430946	0.179798225487937	0.174019040284854	0.208546975193002	0.208347945633409	0.205082644076809	0.000352646046290712	0.000344357827009572	0.00295069689052037
112	0.352632526101092	0.25	0.0121923239643765	0.0117394319988929	0.0126452159298601	0.268806550409615	0.481171236086632	0.464270210941412	0.498072261231852	31.99	23.83	43.37	0.0142914895525732	0.0148117487003675	0.0153320078481619	0.0139261755187156	0.0144331359849951	0.0149400964512746	0.0142210467523457	0.0147326175153213	0.015273984545384	0.0121923239643765	35.5895626366908	-0.00266076520668617	1.73282548157756	0.207680240933333	0.210752073483912	0.204821259113467	0.176804928430946	0.179798225487937	0.174019040284854	0.208546975193002	0.208347945633409	0.205082644076809	0.000352646046290712	0.000344357827009572	0.00295069689052037
112	0.352632526101092	0.25	0.0121971361062198	0.0117479393030202	0.0126463329094194	0.278451013331642	0.491092043042916	0.474256056320531	0.507928029765302	32.39	23.87	43.82	0.0144225301976591	0.0149345268789348	0.0154465235602105	0.0140512405269442	0.0145500565057638	0.0150488724845835	0.0143574752623531	0.0148456487064765	0.0153844963438304	0.0121971361062198	35.7930001685828	0.000730196256537815	1.73916249465263	0.207680240933333	0.210752073483912	0.204821259113467	0.176804928430946	0.179798225487937	0.174019040284854	0.208546975193002	0.208347945633409	0.205082644076809	0.000352646046290712	0.000344357827009572	0.00295069689052037
112	0.352632526101092	0.25	0.0122068367026909	0.0117589069897679	0.0126547664156138	0.275553976046594	0.47963012609957	0.463067725025509	0.496192527173631	32.05	23.51	43.66	0.0142285243230122	0.0147374315817005	0.0152463388403888	0.0138644293189128	0.0143603141034335	0.0148561988879543	0.0141322653035802	0.0146405235334325	0.0151649509553795	0.0122068367026909	35.6588484661391	-0.00589035552287293	1.72977098548564	0.207680240933333	0.210752073483912	0.204821259113467	0.176804928430946	0.179798225487937	0.174019040284854	0.208546975193002	0.208347945633409	0.205082644076809	0.000352646046290712	0.000344357827009572	0.00295069689052037
112	0.352632526101092	0.25	0.0122106060042638	0.01176258434729	0.0126586276612375	0.282009305056327	0.48843052306177	0.471832832914048	0.505028213209493	32.36	23.78	43.49	0.0143585718862152	0.0148636641784564	0.0153687564706976	0.0139890737698522	0.0144811682060356	0.014973262642219	0.0142779006577257	0.0148004794168444	0.0152942726404189	0.0122106060042638	35.634335101276	0.00229920055837859	1.73875258735309	0.207680240933333	0.210752073483912	0.204821259113467	0.176804928430946	0.179798225487937	0.174019040284854	0.208546975193002	0.208347945633409	0.205082644076809	0.000352646046290712	0.000344357827009572	0.00295069689052037
112	0.352632526101092	0.25	0.0122158258831082	0.0117672782677031	0.0126643734985134	0.278595449900406	0.48523440129102	0.46860520805228	0.501863594529759	32.05	23.49	43.67	0.0143995946735538	0.0149105869507871	0.0154215792280205	0.0140311360087078	0.0145290529503859	0.0150269698920641	0.0143016129848321	0.0148171870970174	0.0153114493809061	0.0122158258831082	35.5302596256581	-0.00382190496217511	1.73022260245402	0.207680240933333	0.210752073483912	0.204821259113467	0.176804928430946	0.179798225487937	0.174019040284854	0.208546975193002	0.208347945633409	0.205082644076809	0.000352646046290712	0.000344357827009572	0.00295069689052037
112	0.352632526101092	0.25	0.0122179888354009	0.0117662883128312	0.0126696893579706	0.278680272992324	0.487586731428081	0.470880448280071	0.504293014576092	31.78	23.58	43.05	0.0145864072252123	0.015103915756532	0.0156214242878517	0.0142149417910953	0.0147192711667616	0.0152236005424278	0.0145081594634711	0.0150351409077993	0.0155592537581201	0.0122179888354009	35.4409732900868	-0.000423559459424302	1.73250790868705	0.207680240933333	0.210752073483912	0.204821259113467	0.176804928430946	0.179798225487937	0.174019040284854	0.208546975193002	0.208347945633409	0.205082644076809	0.000352646046290712	0.000344357827009572	0.00295069689052037
112	0.352632526101092	0.25	0.0122188674741421	0.0117659730421379	0.0126717619061464	0.270893998588153	0.478851605322138	0.462120918870477	0.495582291773799	32.2	23.57	43.57	0.0141325755524344	0.0146442331742104	0.0151558907959864	0.013769934593596	0.0142684631144611	0.0147669916353262	0.0140585304456182	0.014537953372566	0.0150826570461427	0.0122188674741421	35.527168289311	0.000566843555668436	1.73509753305524	0.207680240933333	0.210752073483912	0.204821259113467	0.176804928430946	0.179798225487937	0.174019040284854	0.208546975193002	0.208347945633409	0.205082644076809	0.000352646046290712	0.000344357827009572	0.00295069689052037
112	0.352632526101092	0.25	0.0122215377659486	0.0117740567689501	0.0126690187629472	0.281568205932743	0.487215777684588	0.470641314296427	0.503790241072749	32.19	23.49	43.34	0.0143988219512707	0.0149059018442052	0.0154129817371398	0.0140294341536021	0.0145235054041958	0.0150175766547895	0.0142994626243763	0.0148313294860813	0.0153472746339471	0.0122215377659486	35.5304526983224	0.00448134911538054	1.73861473400895	0.207680240933333	0.210752073483912	0.204821259113467	0.176804928430946	0.179798225487937	0.174019040284854	0.208546975193002	0.208347945633409	0.205082644076809	0.000352646046290712	0.000344357827009572	0.00295069689052037
112	0.352632526101092	0.25	0.0122239255794465	0.011770546068887	0.012677305090006	0.280918593572682	0.488624943361088	0.471975811695352	0.505274075026824	32.16	23.59	43.5	0.0144524867964398	0.0149623039303029	0.015472121064166	0.0140819147603765	0.0145786598204867	0.0150754048805969	0.0143549446343968	0.0148900544957888	0.0153695035066504	0.0122239255794465	35.5274939652774	-0.00119105949676147	1.73294982773921	0.207680240933333	0.210752073483912	0.204821259113467	0.176804928430946	0.179798225487937	0.174019040284854	0.208546975193002	0.208347945633409	0.205082644076809	0.000352646046290712	0.000344357827009572	0.00295069689052037
112	0.352632526101092	0.25	0.0122309371040384	0.0117814038468449	0.0126804703612319	0.277739750854092	0.481917866047362	0.465367102625582	0.498468629469141	31.9	23.47	43.02	0.0143644827019674	0.0148753549865255	0.0153862272710836	0.0139978958337046	0.0144957304701437	0.0149935651065829	0.0142873984425775	0.014787945710171	0.0153178789479293	0.0122309371040384	35.2444611731853	0.00338259731776904	1.73375284282324	0.207680240933333	0.210752073483912	0.204821259113467	0.176804928430946	0.179798225487937	0.174019040284854	0.208546975193002	0.208347945633409	0.205082644076809	0.000352646046290712	0.000344357827009572	0.00295069689052037
112	0.352632526101092	0.25	0.0122422734167827	0.0117906758070865	0.0126938710264788	0.275664352027842	0.485700518581945	0.468933132646785	0.502467904517106	31.99	23.85	43.44	0.0144362390890937	0.0149524278064335	0.0154686165237733	0.0140672432941628	0.0145702380303754	0.015073232766588	0.0143789353950922	0.0148751684713068	0.0153850024448412	0.0122422734167827	35.5110088215391	-0.00398426686875734	1.73007350026144	0.207680240933333	0.210752073483912	0.204821259113467	0.176804928430946	0.179798225487937	0.174019040284854	0.208546975193002	0.208347945633409	0.205082644076809	0.000352646046290712	0.000344357827009572	0.00295069689052037
112	0.352632526101092	0.25	0.0122456364087202	0.0117883233910196	0.0127029494264207	0.274744956880249	0.479291716939212	0.462707399365422	0.495876034513003	32.26	23.57	43.82	0.0141269251966105	0.0146332611966898	0.0151395971967691	0.013764076628753	0.0142574074426416	0.0147507382565302	0.0140280733179681	0.0145347583935462	0.0150304844820809	0.0122456364087202	35.5967405737351	-0.00200113093682719	1.73324740532089	0.207680240933333	0.210752073483912	0.204821259113467	0.176804928430946	0.179798225487937	0.174019040284854	0.208546975193002	0.208347945633409	0.205082644076809	0.000352646046290712	0.000344357827009572	0.00295069689052037
112	0.352632526101092	0.25	0.0122467255216285	0.0117971687847829	0.0126962822584741	0.278390951234341	0.484763810343961	0.468142288445529	0.501385332242393	32.07	23.66	43.46	0.0143760475611867	0.0148864731203572	0.0153968986795277	0.0140080512352714	0.0145054109827417	0.015002770730212	0.0142957534093739	0.0148212877400589	0.0153043866228874	0.0122467255216285	35.6497734449336	0.00401546527164127	1.73929755071564	0.207680240933333	0.210752073483912	0.204821259113467	0.176804928430946	0.179798225487937	0.174019040284854	0.208546975193002	0.208347945633409	0.205082644076809	0.000352646046290712	0.000344357827009572	0.00295069689052037
112	0.352632526101092	0.25	0.0122469021948192	0.0117954124471085	0.0126983919425298	0.27772338216279	0.484518768671152	0.467878002128041	0.501159535214263	31.8	23.69	43.04	0.0144861952840601	0.0150014180402563	0.0155166407964524	0.0141171726352889	0.0146192705603979	0.015121368485507	0.0143838010384415	0.0149265837186576	0.0154459879012349	0.0122469021948192	35.4087427624907	0.00275635130207701	1.73508820586813	0.207680240933333	0.210752073483912	0.204821259113467	0.176804928430946	0.179798225487937	0.174019040284854	0.208546975193002	0.208347945633409	0.205082644076809	0.000352646046290712	0.000344357827009572	0.00295069689052037
112	0.352632526101092	0.25	0.012246994153395	0.0117950800540746	0.0126989082527155	0.280198409758924	0.484327471823043	0.467795302704984	0.500859640941102	32.03	23.55	43.84	0.014381584716208	0.0148898386241443	0.0153980925320806	0.0140136904313251	0.0145089427325755	0.015004195033826	0.0142819347835941	0.0147772213017788	0.0153053636284902	0.012246994153395	35.5819883364519	-0.00217078970858462	1.73210641904738	0.207680240933333	0.210752073483912	0.204821259113467	0.176804928430946	0.179798225487937	0.174019040284854	0.208546975193002	0.208347945633409	0.205082644076809	0.000352646046290712	0.000344357827009572	0.00295069689052037
112	0.352632526101092	0.25	0.0122488476598117	0.0117921520924403	0.0127055432271831	0.272496645319605	0.487163369267231	0.470211065986518	0.504115672547944	31.93	23.73	42.91	0.0145007093754774	0.0150234967807521	0.0155462841860269	0.014130445204737	0.0146398836461732	0.0151493220876093	0.0144502730488214	0.0149286885863231	0.0154861822640554	0.0122488476598117	35.396335384353	-0.00318383227479653	1.72984566731763	0.207680240933333	0.210752073483912	0.204821259113467	0.176804928430946	0.179798225487937	0.174019040284854	0.208546975193002	0.208347945633409	0.205082644076809	0.000352646046290712	0.000344357827009572	0.00295069689052037
112	0.352632526101092	0.25	0.0122507444380296	0.0118001855173668	0.0127013033586924	0.277979124658458	0.485844381211249	0.469168717131738	0.502520045290759	32.15	23.76	43.31	0.0143689549179333	0.0148796706938059	0.0153903864696785	0.0140005610634713	0.014498183016287	0.0149958049691027	0.014295374475482	0.0148066042015227	0.0153376733150934	0.0122507444380296	35.5226084378011	-0.000760279896858045	1.73370330703305	0.207680240933333	0.210752073483912	0.204821259113467	0.176804928430946	0.179798225487937	0.174019040284854	0.208546975193002	0.208347945633409	0.205082644076809	0.000352646046290712	0.000344357827009572	0.00295069689052037
112	0.352632526101092	0.25	0.0122541653808346	0.0118072683459496	0.0127010624157197	0.281085697588317	0.48588283596815	0.469333982390393	0.502431689545908	31.92	23.55	43.37	0.0144769974974592	0.0149874606661622	0.0154979238348653	0.0141073891896579	0.0146048198612556	0.0151022505328534	0.0143887135962359	0.014907411428231	0.0154143665211843	0.0122541653808346	35.5941799076027	0.00373840546824013	1.73806080020975	0.207680240933333	0.210752073483912	0.204821259113467	0.176804928430946	0.179798225487937	0.174019040284854	0.208546975193002	0.208347945633409	0.205082644076809	0.000352646046290712	0.000344357827009572	0.00295069689052037
112	0.352632526101092	0.25	0.0122542025968927	0.011803397236516	0.0127050079572694	0.283201907696459	0.491916592038909	0.475249533057181	0.508583651020637	31.96	23.49	43.44	0.0146410775760437	0.0151545419490568	0.0156680063220699	0.0142670027290211	0.0147673482516089	0.0152676937741966	0.0145574327731823	0.0150762223368842	0.0155915736080474	0.0122542025968927	35.4583955128289	-0.000927902229108692	1.73149103132543	0.207680240933333	0.210752073483912	0.204821259113467	0.176804928430946	0.179798225487937	0.174019040284854	0.208546975193002	0.208347945633409	0.205082644076809	0.000352646046290712	0.000344357827009572	0.00295069689052037
112	0.352632526101092	0.25	0.0122565594603989	0.0118043997092413	0.0127087192115566	0.28134232681752	0.493581294146229	0.476780904425538	0.51038168386692	32.44	24	43.72	0.0144756708099104	0.0149857518740167	0.015495832938123	0.0141026616718738	0.0145995989652665	0.0150965362586591	0.0144020158125986	0.0149084257583022	0.0154357802006792	0.0122565594603989	35.8435343526443	-0.00208442068851624	1.73730759001883	0.207680240933333	0.210752073483912	0.204821259113467	0.176804928430946	0.179798225487937	0.174019040284854	0.208546975193002	0.208347945633409	0.205082644076809	0.000352646046290712	0.000344357827009572	0.00295069689052037
112	0.352632526101092	0.25	0.0122600346119968	0.0118077325974738	0.0127123366265199	0.284411840508825	0.493318789550198	0.476653895319037	0.50998368378136	31.84	23.6	43.59	0.0147413890960984	0.0152567812758738	0.0157721734556491	0.0143656153748025	0.0148678696585452	0.0153701239422879	0.0146582004573362	0.0151708218302607	0.015687783333726	0.0122600346119968	35.5211676285234	-0.0030892168359643	1.73090956748398	0.207680240933333	0.210752073483912	0.204821259113467	0.176804928430946	0.179798225487937	0.174019040284854	0.208546975193002	0.208347945633409	0.205082644076809	0.000352646046290712	0.000344357827009572	0.00295069689052037
112	0.352632526101092	0.25	0.0122613092923372	0.0118070360752598	0.0127155825094146	0.276065992991641	0.486863861222919	0.470073202278899	0.503654520166939	32.05	23.78	43.19	0.0144421861126396	0.0149580500679721	0.0154739140233046	0.0140725997287042	0.0145752623381762	0.0150779249476483	0.0143899821907366	0.0149082487713998	0.0154189000220437	0.0122613092923372	35.5331519000505	0.000438012419665471	1.73538777748912	0.207680240933333	0.210752073483912	0.204821259113467	0.176804928430946	0.179798225487937	0.174019040284854	0.208546975193002	0.208347945633409	0.205082644076809	0.000352646046290712	0.000344357827009572	0.00295069689052037
112	0.352632526101092	0.25	0.0122613549879563	0.0118055905056654	0.0127171194702473	0.272592319628571	0.488918292015769	0.471909025453478	0.505927558578059	32.31	23.98	43.27	0.0143845161959801	0.0149029849201412	0.0154214536443024	0.0140147030308798	0.0145198423835644	0.015024981736249	0.0143249252822443	0.0148590736717914	0.0153611056119907	0.0122613549879563	35.6905984217057	-0.00106639919708208	1.736838100167	0.207680240933333	0.210752073483912	0.204821259113467	0.176804928430946	0.179798225487937	0.174019040284854	0.208546975193002	0.208347945633409	0.205082644076809	0.000352646046290712	0.000344357827009572	0.00295069689052037
112	0.352632526101092	0.25	0.0122617165738438	0.0118111559831605	0.0127122771645272	0.280311757715609	0.484130284151241	0.467609488303098	0.500651079999385	31.54	23.41	43.35	0.0145951219720614	0.0151107723951402	0.0156264228182191	0.0142251169205774	0.0147276949444187	0.01523027296826	0.0144973307152785	0.0150045822037076	0.0155324115148272	0.0122617165738438	35.2869956183998	-0.00416476274318578	1.72545244724232	0.207680240933333	0.210752073483912	0.204821259113467	0.176804928430946	0.179798225487937	0.174019040284854	0.208546975193002	0.208347945633409	0.205082644076809	0.000352646046290712	0.000344357827009572	0.00295069689052037
112	0.352632526101092	0.25	0.0122618060912669	0.0118106892738053	0.0127129229087286	0.278483378517093	0.48797621703407	0.471248396734656	0.504704037333485	32.34	23.78	43.54	0.0143501759743296	0.0148595616117702	0.0153689472492109	0.0139810339030978	0.0144773161702664	0.014973598437435	0.0142746462823197	0.0147702704507054	0.0152663053523595	0.0122618060912669	35.6748471496231	-0.00834701649141061	1.7283948411864	0.207680240933333	0.210752073483912	0.204821259113467	0.176804928430946	0.179798225487937	0.174019040284854	0.208546975193002	0.208347945633409	0.205082644076809	0.000352646046290712	0.000344357827009572	0.00295069689052037
112	0.352632526101092	0.25	0.0122645261050428	0.0118161313233039	0.0127129208867818	0.294674054516826	0.500580519716878	0.484086933567512	0.517074105866245	32.16	23.73	43.75	0.0148245393504387	0.0153296342000336	0.0158347290496285	0.014444445540819	0.0149365900098953	0.0154287344789715	0.014735522969005	0.0152374812420475	0.0157696608949443	0.0122645261050428	35.7837330809881	0.0043742599804959	1.74130539528293	0.207680240933333	0.210752073483912	0.204821259113467	0.176804928430946	0.179798225487937	0.174019040284854	0.208546975193002	0.208347945633409	0.205082644076809	0.000352646046290712	0.000344357827009572	0.00295069689052037
112	0.352632526101092	0.25	0.0122656107389095	0.0118151937569108	0.0127160277209082	0.286319752189674	0.496980556462973	0.480270314067929	0.513690798858017	31.97	23.85	43.42	0.0147921075316759	0.0153067754075523	0.0158214432834288	0.0144141189248118	0.0149156352877626	0.0154171516507134	0.0147473210137095	0.0152434474701952	0.015765938684055	0.0122656107389095	35.5718701882062	0.00544646908045637	1.74057888408096	0.207680240933333	0.210752073483912	0.204821259113467	0.176804928430946	0.179798225487937	0.174019040284854	0.208546975193002	0.208347945633409	0.205082644076809	0.000352646046290712	0.000344357827009572	0.00295069689052037
112	0.352632526101092	0.25	0.0122669335418523	0.0118114832877701	0.0127223837959344	0.278295718844602	0.487766974446347	0.471038515385428	0.504495433507267	32.15	23.84	43.86	0.0144299748100741	0.0149424408504846	0.0154549068908951	0.0140600728394562	0.014559402183461	0.0150587315274658	0.0143563560788607	0.0148497538654861	0.0153784144139881	0.0122669335418523	35.7018862172533	-0.00204180375991816	1.73485750001296	0.207680240933333	0.210752073483912	0.204821259113467	0.176804928430946	0.179798225487937	0.174019040284854	0.208546975193002	0.208347945633409	0.205082644076809	0.000352646046290712	0.000344357827009572	0.00295069689052037
112	0.352632526101092	0.25	0.012271213561182	0.0118174105126016	0.0127250166097624	0.273867080222049	0.49167424770299	0.474623918167379	0.508724577238601	32.35	24.04	44.04	0.0144498973572797	0.0149689936401823	0.015488089923085	0.0140781443342598	0.0145838858086378	0.0150896272830158	0.0143786424651249	0.0148902545410516	0.015389794201075	0.012271213561182	35.9422654733528	-0.00391221334641172	1.73676443077786	0.207680240933333	0.210752073483912	0.204821259113467	0.176804928430946	0.179798225487937	0.174019040284854	0.208546975193002	0.208347945633409	0.205082644076809	0.000352646046290712	0.000344357827009572	0.00295069689052037
112	0.352632526101092	0.25	0.0122733674280138	0.0118176984461326	0.0127290364098951	0.278017521149064	0.485727092786558	0.469057048956185	0.502397136616931	31.93	23.62	43.21	0.014464779250705	0.0149788499903783	0.0154929207300517	0.0140954273666405	0.0145963715322439	0.0150973156978473	0.0144030937740325	0.0149015224303451	0.0154259095408681	0.0122733674280138	35.2852197873433	0.000233097077723197	1.73148153770538	0.207680240933333	0.210752073483912	0.204821259113467	0.176804928430946	0.179798225487937	0.174019040284854	0.208546975193002	0.208347945633409	0.205082644076809	0.000352646046290712	0.000344357827009572	0.00295069689052037
112	0.352632526101092	0.25	0.0122829557399264	0.0118338248170632	0.0127320866627896	0.288037231021366	0.495552771873709	0.478960287944956	0.512145255802462	32.17	23.68	43.61	0.0146602941489914	0.015168166515825	0.0156760388826587	0.0142843028679257	0.0147791498766129	0.0152739968853	0.0145609749953029	0.0150661514205995	0.0155759263867498	0.0122829557399264	35.6159930330133	-0.00252328606720148	1.73225745053348	0.207680240933333	0.210752073483912	0.204821259113467	0.176804928430946	0.179798225487937	0.174019040284854	0.208546975193002	0.208347945633409	0.205082644076809	0.000352646046290712	0.000344357827009572	0.00295069689052037
112	0.352632526101092	0.25	0.0122858742568038	0.0118304957156553	0.0127412527979523	0.278851177080823	0.489335384859631	0.472576311656171	0.506094458063092	32.22	23.59	43.48	0.0144457113958833	0.0149580026995062	0.0154702940031292	0.0140749364432877	0.0145740788767297	0.0150732213101717	0.01436535738967	0.0148900702252252	0.0153564850420322	0.0122858742568038	35.587313322822	0.00177270070548459	1.73694917666678	0.207680240933333	0.210752073483912	0.204821259113467	0.176804928430946	0.179798225487937	0.174019040284854	0.208546975193002	0.208347945633409	0.205082644076809	0.000352646046290712	0.000344357827009572	0.00295069689052037
112	0.352632526101092	0.25	0.0122873346071164	0.0118334691843649	0.012741200029868	0.280125980526711	0.492616627026988	0.475798493769143	0.509434760284834	31.99	23.72	43.75	0.0146460354617645	0.0151637314597989	0.0156814274578333	0.0142716537396482	0.0147761164009355	0.0152805790622227	0.0145932054857725	0.0150617876536049	0.0155859737204821	0.0122873346071164	35.6670860681251	0.00351167896630036	1.73980031295857	0.207680240933333	0.210752073483912	0.204821259113467	0.176804928430946	0.179798225487937	0.174019040284854	0.208546975193002	0.208347945633409	0.205082644076809	0.000352646046290712	0.000344357827009572	0.00295069689052037
112	0.352632526101092	0.25	0.0122877373252671	0.0118332667477571	0.0127422079027772	0.276782759665164	0.488712359734582	0.471888123484865	0.505536595984299	32.06	23.76	43.36	0.0144918161147532	0.0150084931105663	0.0155251701063795	0.0141208674696371	0.0146243190263443	0.0151277705830516	0.0144320067749362	0.0149318289288983	0.015455440142264	0.0122877373252671	35.5843102090551	-0.00126045493332751	1.7341985616903	0.207680240933333	0.210752073483912	0.204821259113467	0.176804928430946	0.179798225487937	0.174019040284854	0.208546975193002	0.208347945633409	0.205082644076809	0.000352646046290712	0.000344357827009572	0.00295069689052037
112	0.352632526101092	0.25	0.0122924833705496	0.01183700160879	0.0127479651323092	0.279623915012718	0.484416557494131	0.467857766127428	0.500975348860834	31.83	23.54	43.36	0.0144737826833796	0.014986050225126	0.0154983177668724	0.0141048976546522	0.0146041093262791	0.0151033209979059	0.0144125300245989	0.0149090905195708	0.0154233507939946	0.0122924833705496	35.2530602720253	0.00266394579924885	1.73341612160304	0.207680240933333	0.210752073483912	0.204821259113467	0.176804928430946	0.179798225487937	0.174019040284854	0.208546975193002	0.208347945633409	0.205082644076809	0.000352646046290712	0.000344357827009572	0.00295069689052037
112	0.352632526101092	0.25	0.0122945215536573	0.0118353554087223	0.0127536876985924	0.273936528773676	0.488441387707384	0.471506124765557	0.505376650649212	32.17	23.83	43.51	0.0144336882847086	0.0149521084991723	0.015470528713636	0.0140635320603089	0.0145686572343468	0.0150737824083848	0.0143697707823497	0.0148771014224759	0.0153995627690422	0.0122945215536573	35.5880255192865	0.00590942273804975	1.74130266852135	0.207680240933333	0.210752073483912	0.204821259113467	0.176804928430946	0.179798225487937	0.174019040284854	0.208546975193002	0.208347945633409	0.205082644076809	0.000352646046290712	0.000344357827009572	0.00295069689052037
112	0.352632526101092	0.25	0.012297786860748	0.0118478921460627	0.0127476815754333	0.278837234631045	0.485283087884707	0.46866222416786	0.501903951601553	32.08	23.7	43.75	0.0143879820594921	0.0148982444118629	0.0154085067642338	0.0140196196192329	0.0145168181879186	0.0150140167566042	0.014291413645465	0.014814987294184	0.015341018498155	0.012297786860748	35.6565630400688	0.00281593862708061	1.73811522283691	0.207680240933333	0.210752073483912	0.204821259113467	0.176804928430946	0.179798225487937	0.174019040284854	0.208546975193002	0.208347945633409	0.205082644076809	0.000352646046290712	0.000344357827009572	0.00295069689052037
112	0.352632526101092	0.25	0.0122988316270167	0.0118442962442364	0.0127533670097971	0.270546019238027	0.483945205833486	0.467021645461721	0.500868766205251	31.9	23.6	43.28	0.0144147246494541	0.014937074020662	0.0154594233918698	0.0140468430598196	0.0145558614294512	0.0150648797990827	0.0143279751150487	0.0148764296435275	0.0153722917408741	0.0122988316270167	35.4821940347572	-0.00239688423800279	1.73163892339271	0.207680240933333	0.210752073483912	0.204821259113467	0.176804928430946	0.179798225487937	0.174019040284854	0.208546975193002	0.208347945633409	0.205082644076809	0.000352646046290712	0.000344357827009572	0.00295069689052037
112	0.352632526101092	0.25	0.0122995009350341	0.0118465625049268	0.0127524393651414	0.281252194686547	0.48852037651682	0.471888541939433	0.505152211094207	32.33	23.71	43.71	0.0143746858510103	0.0148813253981231	0.0153879649452359	0.0140049881107073	0.0144985975646648	0.0149922070186224	0.0142855832192709	0.0148060256762829	0.0153153602619421	0.0122995009350341	35.679270922757	0.00292138887493177	1.73937270761173	0.207680240933333	0.210752073483912	0.204821259113467	0.176804928430946	0.179798225487937	0.174019040284854	0.208546975193002	0.208347945633409	0.205082644076809	0.000352646046290712	0.000344357827009572	0.00295069689052037
112	0.352632526101092	0.25	0.0123012189017787	0.0118515338334178	0.0127509039701395	0.284756625111174	0.489353740311792	0.472836781593685	0.505870699029899	31.71	23.29	43.22	0.0146805516702883	0.0151933672449987	0.0157061828197091	0.0143071987969694	0.0148069725478709	0.0153067462987724	0.0146043489758232	0.015089197185323	0.01564521102175	0.0123012189017787	35.3354920460202	0.00254170249507277	1.73244185987685	0.207680240933333	0.210752073483912	0.204821259113467	0.176804928430946	0.179798225487937	0.174019040284854	0.208546975193002	0.208347945633409	0.205082644076809	0.000352646046290712	0.000344357827009572	0.00295069689052037
112	0.352632526101092	0.25	0.0123051702839344	0.0118508940993922	0.0127594464684767	0.278333385757314	0.489007304905047	0.472237879941766	0.505776729868327	31.93	23.73	43.49	0.0145620699148433	0.0150791769685535	0.0155962840222636	0.0141902216776032	0.0146941241973761	0.015198026717149	0.0144827838627404	0.0149899451457451	0.0155448090500056	0.0123051702839344	35.53792843475	0.00489331065829764	1.74016449094344	0.207680240933333	0.210752073483912	0.204821259113467	0.176804928430946	0.179798225487937	0.174019040284854	0.208546975193002	0.208347945633409	0.205082644076809	0.000352646046290712	0.000344357827009572	0.00295069689052037
112	0.352632526101092	0.25	0.0123068379580538	0.0118506535988188	0.0127630223172889	0.278494562560334	0.485397341096394	0.468758387714247	0.50203629447854	32.04	23.39	43.57	0.0144048723998951	0.0149161848512976	0.0154274973027	0.0140362872764476	0.0145345165044941	0.0150327457325407	0.0142991116657186	0.0148301022363551	0.0153132433653387	0.0123068379580538	35.4596149746586	0.00128473294061344	1.73407622308171	0.207680240933333	0.210752073483912	0.204821259113467	0.176804928430946	0.179798225487937	0.174019040284854	0.208546975193002	0.208347945633409	0.205082644076809	0.000352646046290712	0.000344357827009572	0.00295069689052037
112	0.352632526101092	0.25	0.0123093110382629	0.0118562982542566	0.0127623238222691	0.278605113621034	0.4864627243671	0.469791836757789	0.503133611976412	31.94	23.61	43.25	0.0144822494674542	0.0149961620864306	0.015510074705407	0.0141123731479131	0.014613160450377	0.015113947752841	0.0143980321307446	0.0149281089277654	0.0154410221391943	0.0123093110382629	35.4675955407378	-0.00587717357725871	1.72772392472194	0.207680240933333	0.210752073483912	0.204821259113467	0.176804928430946	0.179798225487937	0.174019040284854	0.208546975193002	0.208347945633409	0.205082644076809	0.000352646046290712	0.000344357827009572	0.00295069689052037
112	0.352632526101092	0.25	0.012313109409627	0.0118612966822149	0.0127649221370391	0.283627565672103	0.489697222145661	0.473122737922624	0.506271706368698	32.29	23.61	43.6	0.0144305462921896	0.0149360786682066	0.0154416110442236	0.0140596846502412	0.0145522249632253	0.0150447652762094	0.0143310361534077	0.0148536759045359	0.0153455548110815	0.012313109409627	35.6963565128051	0.000829090724157761	1.73677372267098	0.207680240933333	0.210752073483912	0.204821259113467	0.176804928430946	0.179798225487937	0.174019040284854	0.208546975193002	0.208347945633409	0.205082644076809	0.000352646046290712	0.000344357827009572	0.00295069689052037
112	0.352632526101092	0.25	0.0123137809592268	0.0118553414288839	0.0127722204895697	0.276930959760363	0.485113282687845	0.468419126905521	0.501807438470169	32.04	23.61	43.58	0.0143981134953839	0.0149112529806381	0.0154243924658923	0.0140297565053726	0.0145297679849124	0.0150297794644522	0.0143250530694843	0.0148229687671233	0.0153280228472982	0.0123137809592268	35.4611641258316	-0.00355888050514332	1.72923018834409	0.207680240933333	0.210752073483912	0.204821259113467	0.176804928430946	0.179798225487937	0.174019040284854	0.208546975193002	0.208347945633409	0.205082644076809	0.000352646046290712	0.000344357827009572	0.00295069689052037
112	0.352632526101092	0.25	0.0123161113364779	0.0118631557911234	0.0127690668818323	0.279233936158508	0.48395702639197	0.467397914775816	0.500516138008124	31.85	23.5	43.35	0.0144509903373847	0.014962964298748	0.0154749382601112	0.0140825564891021	0.014581477467078	0.0150803984450539	0.014377034023083	0.0148748265028503	0.015393403085218	0.0123161113364779	35.4370284926326	0.00204016111875898	1.73488813343348	0.207680240933333	0.210752073483912	0.204821259113467	0.176804928430946	0.179798225487937	0.174019040284854	0.208546975193002	0.208347945633409	0.205082644076809	0.000352646046290712	0.000344357827009572	0.00295069689052037
112	0.352632526101092	0.25	0.0123176653379481	0.0118640532482591	0.0127712774276371	0.279082558171312	0.492354964657242	0.475502170812869	0.509207758501615	32.14	23.56	43.72	0.0145705989589369	0.0150870115339295	0.015603424108922	0.014197150450734	0.0147003272276449	0.0152035040045559	0.0144947798577701	0.0149722605873738	0.0155081218815078	0.0123176653379481	35.7012498312089	0.00278987024729896	1.73811606761394	0.207680240933333	0.210752073483912	0.204821259113467	0.176804928430946	0.179798225487937	0.174019040284854	0.208546975193002	0.208347945633409	0.205082644076809	0.000352646046290712	0.000344357827009572	0.00295069689052037
112	0.352632526101092	0.25	0.0123199920130716	0.0118647184612135	0.0127752655649297	0.283929199924726	0.495137369677113	0.478391186940121	0.511883552414106	31.56	23.67	43.03	0.0149223967276308	0.0154447583206049	0.015967119913579	0.0145439535654482	0.0150530676770253	0.0155621817886024	0.0148547317778905	0.0153941871353006	0.0159025905254689	0.0123199920130716	35.1865213303952	-0.00521275670497003	1.72477944789505	0.207680240933333	0.210752073483912	0.204821259113467	0.176804928430946	0.179798225487937	0.174019040284854	0.208546975193002	0.208347945633409	0.205082644076809	0.000352646046290712	0.000344357827009572	0.00295069689052037
112	0.352632526101092	0.25	0.0123203391969376	0.0118643136150457	0.0127763647788295	0.281764568374839	0.490638020942266	0.473955234492945	0.507320807391588	31.86	23.27	43.27	0.0146461435638046	0.0151616742882252	0.0156772050126457	0.0142726193984184	0.0147750024172513	0.0152773854360843	0.0145559216647834	0.0150697867408732	0.0155774228468536	0.0123203391969376	35.2477542522975	0.00132087314075036	1.730740477254	0.207680240933333	0.210752073483912	0.204821259113467	0.176804928430946	0.179798225487937	0.174019040284854	0.208546975193002	0.208347945633409	0.205082644076809	0.000352646046290712	0.000344357827009572	0.00295069689052037
112	0.352632526101092	0.25	0.012322970440995	0.0118742801516713	0.0127716607303186	0.282843759600944	0.490920227422686	0.47427224207929	0.507568212766083	31.84	23.73	43.25	0.0146656626718749	0.0151804592708539	0.0156952558698329	0.0142917879563503	0.0147934607411313	0.0152951335259123	0.0145894514105938	0.015091975140187	0.0156271479797954	0.012322970440995	35.4265567930224	-0.00464593532766198	1.72837180257074	0.207680240933333	0.210752073483912	0.204821259113467	0.176804928430946	0.179798225487937	0.174019040284854	0.208546975193002	0.208347945633409	0.205082644076809	0.000352646046290712	0.000344357827009572	0.00295069689052037
112	0.352632526101092	0.25	0.0123287044220588	0.0118689717773168	0.0127884370668007	0.269740411591355	0.483042711744952	0.466116166449959	0.499969257039946	31.76	23.51	42.72	0.0144514008879077	0.0149761891473845	0.0155009774068613	0.014083564572999	0.0145949952223057	0.0151064258716124	0.0143972620337877	0.0148985253286056	0.0154491213822578	0.0123287044220588	35.1913009707204	0.00025201339151762	1.73011463568465	0.207680240933333	0.210752073483912	0.204821259113467	0.176804928430946	0.179798225487937	0.174019040284854	0.208546975193002	0.208347945633409	0.205082644076809	0.000352646046290712	0.000344357827009572	0.00295069689052037
112	0.352632526101092	0.25	0.0123302916002407	0.0118785224416048	0.0127820607588767	0.281436799689635	0.486188573520458	0.469643680634985	0.50273346640593	31.77	23.76	43.51	0.0145538088986914	0.0150665193198748	0.0155792297410582	0.014183260341158	0.0146829168526519	0.0151825733641458	0.0144773089087154	0.01501137514893	0.0154877878653148	0.0123302916002407	35.3973968197011	-0.000569411987988585	1.73130139939407	0.207680240933333	0.210752073483912	0.204821259113467	0.176804928430946	0.179798225487937	0.174019040284854	0.208546975193002	0.208347945633409	0.205082644076809	0.000352646046290712	0.000344357827009572	0.00295069689052037
112	0.352632526101092	0.25	0.0123307111431234	0.0118777088430225	0.0127837134432243	0.279371919417586	0.485625412829265	0.469014909675562	0.502235915982968	32.08	23.4	43.45	0.0143961409564435	0.0149059907284339	0.0154158405004242	0.0140275295204183	0.0145243246510864	0.0150211197817546	0.0142935502980011	0.0148308790011385	0.015333304975557	0.0123307111431234	35.4096886249973	-0.000737510614676252	1.73175294498655	0.207680240933333	0.210752073483912	0.204821259113467	0.176804928430946	0.179798225487937	0.174019040284854	0.208546975193002	0.208347945633409	0.205082644076809	0.000352646046290712	0.000344357827009572	0.00295069689052037
112	0.352632526101092	0.25	0.0123320011118578	0.0118828882393813	0.0127811139843343	0.286358081278921	0.497538841304059	0.480811396230689	0.514266286377429	31.68	23.63	43.43	0.0149447902625138	0.0154647200316686	0.0159846498008235	0.014564970725682	0.0150716865600384	0.0155784023943948	0.0148610234799075	0.0153857095942716	0.0158849280338858	0.0123320011118578	35.5041129906314	-0.00253651372400625	1.73101089737973	0.207680240933333	0.210752073483912	0.204821259113467	0.176804928430946	0.179798225487937	0.174019040284854	0.208546975193002	0.208347945633409	0.205082644076809	0.000352646046290712	0.000344357827009572	0.00295069689052037
112	0.352632526101092	0.25	0.0123341251926383	0.0118750805580488	0.0127931698272279	0.275088072942572	0.481507211215166	0.464860566688761	0.498153855741571	31.61	23.27	42.65	0.0144761362475205	0.0149945263014345	0.0155129163553485	0.0141086414115771	0.0146138714851924	0.0151191015588078	0.0144071179776802	0.0149293904940335	0.0154291481535907	0.0123341251926383	34.9384156271253	-0.00231435861770991	1.72436020233126	0.207680240933333	0.210752073483912	0.204821259113467	0.176804928430946	0.179798225487937	0.174019040284854	0.208546975193002	0.208347945633409	0.205082644076809	0.000352646046290712	0.000344357827009572	0.00295069689052037
112	0.352632526101092	0.25	0.0123362590299915	0.01188056491885	0.012791953141133	0.27966784316175	0.485850048174702	0.469244066555412	0.502456029793992	32.08	23.56	43.45	0.0144028173593084	0.0149125156962323	0.0154222140331561	0.0140340296024232	0.0145306769853792	0.0150273243683353	0.014331322658478	0.0148170858319077	0.0153428887838596	0.0123362590299915	35.3849713208626	-0.000514287133303643	1.732399600032	0.207680240933333	0.210752073483912	0.204821259113467	0.176804928430946	0.179798225487937	0.174019040284854	0.208546975193002	0.208347945633409	0.205082644076809	0.000352646046290712	0.000344357827009572	0.00295069689052037
112	0.352632526101092	0.25	0.0123383472880626	0.0118797577470023	0.0127969368291228	0.276319911670586	0.484043368148419	0.467360578911931	0.500726157384907	31.89	23.76	43.16	0.0144302065857951	0.0149453037205818	0.0154604008553685	0.0140620057978766	0.0145639597271413	0.015065913656406	0.0143716984874971	0.0148629659852174	0.0154045628768707	0.0123383472880626	35.3377642200381	0.00326599569955827	1.73603574994939	0.207680240933333	0.210752073483912	0.204821259113467	0.176804928430946	0.179798225487937	0.174019040284854	0.208546975193002	0.208347945633409	0.205082644076809	0.000352646046290712	0.000344357827009572	0.00295069689052037
112	0.352632526101092	0.25	0.0123389884061664	0.0118877601019145	0.0127902167104182	0.283705560520592	0.489194059775006	0.472639783128362	0.50574833642165	32.19	23.76	43.55	0.0144579730959509	0.0149643656911657	0.0154707582863804	0.0140870380243306	0.014580438565104	0.0150738391058774	0.0143727917290739	0.0148719629571926	0.0153980996209089	0.0123389884061664	35.5574015394411	0.00434478211465861	1.73907344384084	0.207680240933333	0.210752073483912	0.204821259113467	0.176804928430946	0.179798225487937	0.174019040284854	0.208546975193002	0.208347945633409	0.205082644076809	0.000352646046290712	0.000344357827009572	0.00295069689052037
112	0.352632526101092	0.25	0.0123439637950319	0.0118886140263572	0.0127993135637066	0.27556597347936	0.481741982538429	0.465107155537365	0.498376809539494	31.85	23.4	43.08	0.0143790894024032	0.0148933658692219	0.0154076423360405	0.0140124724156203	0.0145136366134098	0.0150148008111993	0.0142810580474099	0.0148180230023183	0.0153099975114946	0.0123439637950319	35.2539846177901	-0.00077747951905624	1.72909720563312	0.207680240933333	0.210752073483912	0.204821259113467	0.176804928430946	0.179798225487937	0.174019040284854	0.208546975193002	0.208347945633409	0.205082644076809	0.000352646046290712	0.000344357827009572	0.00295069689052037
112	0.352632526101092	0.25	0.0123444013423423	0.0118940620701296	0.012794740614555	0.282450713219724	0.491279497371819	0.474603172823538	0.507955821920101	31.69	23.36	43.08	0.0147458659313267	0.0152639974148422	0.0157821288983578	0.0143710113597595	0.014875971425864	0.0153809314919685	0.0146494966741654	0.0151682207802225	0.0157017550163913	0.0123444013423423	35.2580466327721	0.00154830725081773	1.73183015592761	0.207680240933333	0.210752073483912	0.204821259113467	0.176804928430946	0.179798225487937	0.174019040284854	0.208546975193002	0.208347945633409	0.205082644076809	0.000352646046290712	0.000344357827009572	0.00295069689052037
112	0.352632526101092	0.25	0.0123473497657467	0.0118927982601102	0.0128019012713832	0.28094769885463	0.490832497515028	0.474109351657243	0.507555643372814	31.98	23.47	43.58	0.0145986193972785	0.0151135530104832	0.0156284866236878	0.0142255187739225	0.0147272920980036	0.0152290654220847	0.0144895321929876	0.0150188382241851	0.0155218896804733	0.0123473497657467	35.4607177092115	-0.00478373183208245	1.72864677960621	0.207680240933333	0.210752073483912	0.204821259113467	0.176804928430946	0.179798225487937	0.174019040284854	0.208546975193002	0.208347945633409	0.205082644076809	0.000352646046290712	0.000344357827009572	0.00295069689052037
112	0.352632526101092	0.25	0.0123514880428492	0.0118991444159231	0.0128038316697753	0.281596394946066	0.489868314976858	0.47320477667829	0.506531853275427	31.93	23.5	43.11	0.0145937312508265	0.0151076381503388	0.0156215450498511	0.0142211024072464	0.0147218874717474	0.0152226725362484	0.0145043965514986	0.0150392539111613	0.015555012986305	0.0123514880428492	35.3239210405212	-0.00113243735605514	1.73046191749406	0.207680240933333	0.210752073483912	0.204821259113467	0.176804928430946	0.179798225487937	0.174019040284854	0.208546975193002	0.208347945633409	0.205082644076809	0.000352646046290712	0.000344357827009572	0.00295069689052037
112	0.352632526101092	0.25	0.0123522951723558	0.0118945376126359	0.0128100527320758	0.277101736847956	0.488068829057429	0.471280123729909	0.504857534384948	32.57	23.87	43.86	0.014250712557496	0.0147583745652663	0.0152660365730367	0.0138826423179528	0.0143771923303718	0.0148717423427908	0.0141598186962114	0.0146595445820026	0.0151981290859831	0.0123522951723558	35.7530549709945	0.0011776169864199	1.73853180301378	0.207680240933333	0.210752073483912	0.204821259113467	0.176804928430946	0.179798225487937	0.174019040284854	0.208546975193002	0.208347945633409	0.205082644076809	0.000352646046290712	0.000344357827009572	0.00295069689052037
112	0.352632526101092	0.25	0.0123523152038086	0.0118974571290838	0.0128071732785335	0.277121947654702	0.486816316373043	0.470071539998443	0.503561092747643	32.11	23.87	43.55	0.0144151828198368	0.0149286770269483	0.0154421712340597	0.0140458827343096	0.0145462218217827	0.0150465609092557	0.0143435093604239	0.014847175791375	0.0153882494195107	0.0123523152038086	35.5409425962854	-0.00220538047451743	1.73325010524717	0.207680240933333	0.210752073483912	0.204821259113467	0.176804928430946	0.179798225487937	0.174019040284854	0.208546975193002	0.208347945633409	0.205082644076809	0.000352646046290712	0.000344357827009572	0.00295069689052037
112	0.352632526101092	0.25	0.0123551167304588	0.0118964513897527	0.0128137820711649	0.275208018825886	0.484541058127909	0.467794564089211	0.501287552166607	31.97	23.66	43.41	0.0144101196791951	0.0149259849795421	0.015441850279889	0.0140419262471458	0.0145446106565884	0.0150472950660311	0.0143384283251962	0.0148406103587188	0.0153604490338855	0.0123551167304588	35.3341168707293	-0.00430693116264128	1.72809674705628	0.207680240933333	0.210752073483912	0.204821259113467	0.176804928430946	0.179798225487937	0.174019040284854	0.208546975193002	0.208347945633409	0.205082644076809	0.000352646046290712	0.000344357827009572	0.00295069689052037
112	0.352632526101092	0.25	0.0123552245097135	0.0118950665107829	0.0128153825086441	0.279589628141613	0.492138726110549	0.475314536324221	0.508962915896878	32	23.75	43.13	0.0146241125817356	0.0151417463310302	0.0156593800803249	0.0142501853942916	0.0147545836511132	0.0152589819079349	0.0145541965157995	0.0150866720105334	0.0155772728447687	0.0123552245097135	35.3185095364453	0.00396358465407851	1.73664600222686	0.207680240933333	0.210752073483912	0.204821259113467	0.176804928430946	0.179798225487937	0.174019040284854	0.208546975193002	0.208347945633409	0.205082644076809	0.000352646046290712	0.000344357827009572	0.00295069689052037
112	0.352632526101092	0.25	0.0123554063383755	0.0119000770715225	0.0128107356052284	0.284503643583634	0.492890526945946	0.476243854420785	0.509537199471107	32.24	23.74	44.22	0.0145491027678947	0.0150576534758227	0.0155662041837507	0.0141755436819483	0.014671036970416	0.0151665302588838	0.0144563552652309	0.0149579540627364	0.0154762423978857	0.0123554063383755	35.8273055234778	0.00594658019491464	1.74382801021958	0.207680240933333	0.210752073483912	0.204821259113467	0.176804928430946	0.179798225487937	0.174019040284854	0.208546975193002	0.208347945633409	0.205082644076809	0.000352646046290712	0.000344357827009572	0.00295069689052037
112	0.352632526101092	0.25	0.012355871509964	0.0119013387687383	0.0128104042511896	0.280365029135063	0.483494598841868	0.466997673694021	0.499991523989714	31.79	23.51	43.29	0.0144620797507728	0.0149729599126449	0.0154838400745169	0.0140937190605996	0.0145915866978372	0.0150894543350748	0.0143661562320119	0.0148992063563878	0.0154005188005012	0.012355871509964	35.2512946814671	-0.00129750509146566	1.72892944134951	0.207680240933333	0.210752073483912	0.204821259113467	0.176804928430946	0.179798225487937	0.174019040284854	0.208546975193002	0.208347945633409	0.205082644076809	0.000352646046290712	0.000344357827009572	0.00295069689052037
112	0.352632526101092	0.25	0.0123561194458856	0.0118948774271663	0.0128173614646049	0.272996995157236	0.48499795112274	0.468142272535939	0.501853629709541	31.79	23.54	43.23	0.0145002993999899	0.0150223893722854	0.0155444793445808	0.0141310073000169	0.0146398007398115	0.0151485941796061	0.0144293680497891	0.0149394478234115	0.0154469647824879	0.0123561194458856	35.290880917085	6.60126987610598e-05	1.73153207856719	0.207680240933333	0.210752073483912	0.204821259113467	0.176804928430946	0.179798225487937	0.174019040284854	0.208546975193002	0.208347945633409	0.205082644076809	0.000352646046290712	0.000344357827009572	0.00295069689052037
112	0.352632526101092	0.25	0.0123571660388545	0.0119021001498898	0.0128122319278192	0.281253767273775	0.490162746911674	0.473475062211337	0.506850431612012	31.85	23.49	43.21	0.0146385604271333	0.0151544982248579	0.0156704360225825	0.0142653395138544	0.0147681230962434	0.0152709066786324	0.0145227876152576	0.0150966511616415	0.0155709679371133	0.0123571660388545	35.3437059196156	-0.00510248726609896	1.72662096524492	0.207680240933333	0.210752073483912	0.204821259113467	0.176804928430946	0.179798225487937	0.174019040284854	0.208546975193002	0.208347945633409	0.205082644076809	0.000352646046290712	0.000344357827009572	0.00295069689052037
112	0.352632526101092	0.25	0.0123607270003578	0.0119056547545368	0.0128157992461789	0.275300675262077	0.486042834988969	0.469248337907784	0.502837332070154	31.53	23.51	42.62	0.0146514851056669	0.0151758648508126	0.0157002445959584	0.0142801308796238	0.0147912197786193	0.0153023086776149	0.0145994356186038	0.0151321659299295	0.0156254660807002	0.0123607270003578	35.1648282469112	-0.00413111359190536	1.72457244285272	0.207680240933333	0.210752073483912	0.204821259113467	0.176804928430946	0.179798225487937	0.174019040284854	0.208546975193002	0.208347945633409	0.205082644076809	0.000352646046290712	0.000344357827009572	0.00295069689052037
112	0.352632526101092	0.25	0.0123609857854558	0.0119027600320295	0.0128192115388821	0.272579396812158	0.481192995412267	0.464451943216808	0.497934047607725	32.23	23.61	43.3	0.014191357004228	0.0147028808589603	0.0152144047136926	0.0138270206133296	0.0143254120554931	0.0148238034976565	0.0141124754607853	0.0146100296861403	0.0151376783532631	0.0123609857854558	35.3838707122603	0.00121665286612381	1.73475520036042	0.207680240933333	0.210752073483912	0.204821259113467	0.176804928430946	0.179798225487937	0.174019040284854	0.208546975193002	0.208347945633409	0.205082644076809	0.000352646046290712	0.000344357827009572	0.00295069689052037
112	0.352632526101092	0.25	0.0123619294833836	0.0119068478972594	0.0128170110695079	0.281328067622335	0.488171850158473	0.471554999720096	0.504788700596851	32.06	23.58	43.63	0.0144821466648436	0.0149924745487579	0.0155028024326721	0.0141114539648535	0.0146087192258331	0.0151059844868126	0.0143995378134748	0.0149224586790007	0.015390697678632	0.0123619294833836	35.4923890042881	0.00361474422002355	1.73692859715045	0.207680240933333	0.210752073483912	0.204821259113467	0.176804928430946	0.179798225487937	0.174019040284854	0.208546975193002	0.208347945633409	0.205082644076809	0.000352646046290712	0.000344357827009572	0.00295069689052037
112	0.352632526101092	0.25	0.0123619304085541	0.011902984999147	0.0128208758179611	0.277862470909037	0.488548004642984	0.471774669566786	0.505321339719183	32.17	23.61	43.72	0.0144436010179999	0.0149571244757224	0.0154706479334449	0.0140732159449326	0.0145735708428774	0.0150739257408223	0.0143811994959833	0.0148560636035297	0.0153736715424667	0.0123619304085541	35.6249720911042	-0.00659478417561454	1.72912600372665	0.207680240933333	0.210752073483912	0.204821259113467	0.176804928430946	0.179798225487937	0.174019040284854	0.208546975193002	0.208347945633409	0.205082644076809	0.000352646046290712	0.000344357827009572	0.00295069689052037
112	0.352632526101092	0.25	0.012362780347456	0.0119080414424446	0.0128175192524675	0.28283734937232	0.491608207036036	0.474936627643623	0.508279786428449	32.04	23.65	43.22	0.0145949498551475	0.0151072726600775	0.0156195954650075	0.0142215044461639	0.0147207182920829	0.0152199321380019	0.0145320209640471	0.0150470414428297	0.0155571438704551	0.012362780347456	35.399487572575	-0.00367274342998128	1.72896101196912	0.207680240933333	0.210752073483912	0.204821259113467	0.176804928430946	0.179798225487937	0.174019040284854	0.208546975193002	0.208347945633409	0.205082644076809	0.000352646046290712	0.000344357827009572	0.00295069689052037
112	0.352632526101092	0.25	0.0123640681168956	0.011906056751189	0.0128220794826021	0.278379772584085	0.490942089904235	0.474108259551105	0.507775920257364	32.17	23.59	43.29	0.0145143140620279	0.0150296636592772	0.0155450132565264	0.0141421046995603	0.0146442385193212	0.0151463723390821	0.0144750006004869	0.0149440592065468	0.0154851136612171	0.0123640681168956	35.485241889415	0.00370914453419401	1.73717842450389	0.207680240933333	0.210752073483912	0.204821259113467	0.176804928430946	0.179798225487937	0.174019040284854	0.208546975193002	0.208347945633409	0.205082644076809	0.000352646046290712	0.000344357827009572	0.00295069689052037
112	0.352632526101092	0.25	0.0123643606698202	0.0119092836546875	0.0128194376849528	0.277157305089607	0.486074017139357	0.469356248609152	0.502791785669563	32.13	23.64	43.72	0.0143865630329148	0.0148989909199243	0.0154114188069338	0.014017895818872	0.0145171923303702	0.0150164888418684	0.014297233614343	0.0148113865376864	0.0152518384620796	0.0123643606698202	35.5159451483082	0.000118388842230087	1.73387210930146	0.207680240933333	0.210752073483912	0.204821259113467	0.176804928430946	0.179798225487937	0.174019040284854	0.208546975193002	0.208347945633409	0.205082644076809	0.000352646046290712	0.000344357827009572	0.00295069689052037
112	0.352632526101092	0.25	0.0123649909864884	0.0119116693099465	0.0128183126630302	0.280908847685449	0.492583994018372	0.475799558994164	0.50936842904258	32.27	23.85	43.3	0.0145213497039687	0.0150336087970316	0.0155458678900945	0.0141482912975614	0.0146473902805229	0.0151464892634843	0.0144542935755827	0.0149406885595984	0.0154683349958565	0.0123649909864884	35.6115255080531	0.00223513386936135	1.73847137161556	0.207680240933333	0.210752073483912	0.204821259113467	0.176804928430946	0.179798225487937	0.174019040284854	0.208546975193002	0.208347945633409	0.205082644076809	0.000352646046290712	0.000344357827009572	0.00295069689052037
112	0.352632526101092	0.25	0.0123688646170029	0.0119160499323337	0.012821679301672	0.280008638013418	0.490188866392774	0.473448747456337	0.50692898532921	32.26	23.71	43.52	0.0144530704543614	0.0149640996200369	0.0154751287857124	0.0140818179907225	0.0145797204759913	0.0150776229612602	0.0143877197429001	0.014906137654373	0.0153795095372281	0.0123688646170029	35.6734970942278	-0.000850126202484496	1.73484717154562	0.207680240933333	0.210752073483912	0.204821259113467	0.176804928430946	0.179798225487937	0.174019040284854	0.208546975193002	0.208347945633409	0.205082644076809	0.000352646046290712	0.000344357827009572	0.00295069689052037
112	0.352632526101092	0.25	0.0123717795677704	0.0119171089232217	0.0128264502123191	0.282314126515169	0.496578652287512	0.479716767899133	0.513440536675891	31.72	23.61	42.99	0.0148913531378279	0.0154147792338058	0.0159382053297837	0.0145125965226969	0.0150227094499823	0.0155328223772677	0.0148044410097352	0.015329389093532	0.0158516933016209	0.0123717795677704	35.3118138474531	0.00309791708588316	1.73406136747455	0.207680240933333	0.210752073483912	0.204821259113467	0.176804928430946	0.179798225487937	0.174019040284854	0.208546975193002	0.208347945633409	0.205082644076809	0.000352646046290712	0.000344357827009572	0.00295069689052037
112	0.352632526101092	0.25	0.0123735013191558	0.0119222318384919	0.0128247707998198	0.286814564161298	0.494609388532955	0.477998986037548	0.511219791028362	31.94	23.66	43.29	0.0147349453507308	0.0152469827821328	0.0157590202135349	0.0143586105721302	0.0148575704190014	0.0153565302658726	0.0146515523646576	0.0151916360214069	0.0156862109994251	0.0123735013191558	35.3744172273926	-0.00100786732184947	1.73182228333837	0.207680240933333	0.210752073483912	0.204821259113467	0.176804928430946	0.179798225487937	0.174019040284854	0.208546975193002	0.208347945633409	0.205082644076809	0.000352646046290712	0.000344357827009572	0.00295069689052037
112	0.352632526101092	0.25	0.0123760683185561	0.0119194460432015	0.0128326905939107	0.274177830639796	0.484907963775571	0.468105404692879	0.501710522858263	31.9	23.58	43.19	0.0144468461758785	0.014965413113998	0.0154839800521174	0.0140781247186816	0.0145834564665907	0.0150887882144999	0.0143556916812145	0.0149350884063528	0.0153898421845866	0.0123760683185561	35.3655154356858	0.00126264660304334	1.73324344955096	0.207680240933333	0.210752073483912	0.204821259113467	0.176804928430946	0.179798225487937	0.174019040284854	0.208546975193002	0.208347945633409	0.205082644076809	0.000352646046290712	0.000344357827009572	0.00295069689052037
112	0.352632526101092	0.25	0.0123766298799591	0.011918591197329	0.0128346685625892	0.279262367439337	0.497590671578086	0.480566272566663	0.51461507058951	32.12	23.83	43.05	0.0147340876656367	0.0152560531089239	0.015778018552211	0.0143565736833415	0.0148651654276533	0.0153737571719651	0.0146749260922947	0.0152073811522558	0.0157348833063019	0.0123766298799591	35.6180495175709	0.00204290229125983	1.73786022879386	0.207680240933333	0.210752073483912	0.204821259113467	0.176804928430946	0.179798225487937	0.174019040284854	0.208546975193002	0.208347945633409	0.205082644076809	0.000352646046290712	0.000344357827009572	0.00295069689052037
112	0.352632526101092	0.25	0.0123769325830159	0.0119250884943189	0.0128287766717128	0.282031906438008	0.49325323734511	0.476492598697493	0.510013875992728	32.25	23.75	43.72	0.0145487914982816	0.015060545590011	0.0155722996817404	0.0141751221432608	0.0146737324064181	0.0151723426695753	0.014480653125555	0.0149769197215708	0.0154730352970328	0.0123769325830159	35.6966475652728	-0.00413881683653988	1.73319310135186	0.207680240933333	0.210752073483912	0.204821259113467	0.176804928430946	0.179798225487937	0.174019040284854	0.208546975193002	0.208347945633409	0.205082644076809	0.000352646046290712	0.000344357827009572	0.00295069689052037
112	0.352632526101092	0.25	0.0123810463255254	0.0119189026576002	0.0128431899934505	0.269307851267673	0.479237049963282	0.462425402783871	0.496048697142693	31.85	23.61	43.55	0.0142975101694082	0.0148173014591278	0.0153370927488474	0.0139329932936494	0.0144395324370351	0.0149460715804208	0.014225581852359	0.0147591321557301	0.0152657571413917	0.0123810463255254	35.4223007891609	0.00508116193792715	1.73899463890675	0.207680240933333	0.210752073483912	0.204821259113467	0.176804928430946	0.179798225487937	0.174019040284854	0.208546975193002	0.208347945633409	0.205082644076809	0.000352646046290712	0.000344357827009572	0.00295069689052037
112	0.352632526101092	0.25	0.0123843508425806	0.0119307331814664	0.0128379685036949	0.285151880679193	0.492916998753415	0.47629589989001	0.509538097616819	32.4	23.72	43.57	0.0144771917889687	0.014982396297436	0.0154876008059033	0.0141043852226192	0.0145965800562234	0.0150887748898275	0.0144120381305234	0.0149123079811851	0.0153865358027647	0.0123843508425806	35.6722001626935	0.00463204102251166	1.74065107307996	0.207680240933333	0.210752073483912	0.204821259113467	0.176804928430946	0.179798225487937	0.174019040284854	0.208546975193002	0.208347945633409	0.205082644076809	0.000352646046290712	0.000344357827009572	0.00295069689052037
112	0.352632526101092	0.25	0.0123853195874657	0.0119266368543813	0.0128440023205502	0.280455703129798	0.487115672876919	0.470498929963069	0.50373241579077	31.92	23.53	43.13	0.0145146222664876	0.0150272392595014	0.0155398562525151	0.0141440789187149	0.0146436093281973	0.0151431397376797	0.0144477405499761	0.0149277767071682	0.015470336141605	0.0123853195874657	35.3171076146078	-0.00406633220394502	1.72712030208841	0.207680240933333	0.210752073483912	0.204821259113467	0.176804928430946	0.179798225487937	0.174019040284854	0.208546975193002	0.208347945633409	0.205082644076809	0.000352646046290712	0.000344357827009572	0.00295069689052037
112	0.352632526101092	0.25	0.0123856870323668	0.0119252980241785	0.0128460760405552	0.275578296937357	0.483159140486887	0.46647589315226	0.499842387821514	32.28	23.83	43.47	0.0142318324314365	0.0147408258949017	0.015249819358367	0.0138661377278451	0.0143620523264032	0.0148579669249613	0.0141657516389703	0.0146532043781096	0.0151689535177494	0.0123856870323668	35.5341459653106	-0.00493859221482277	1.72969362458401	0.207680240933333	0.210752073483912	0.204821259113467	0.176804928430946	0.179798225487937	0.174019040284854	0.208546975193002	0.208347945633409	0.205082644076809	0.000352646046290712	0.000344357827009572	0.00295069689052037
112	0.352632526101092	0.25	0.0123856879457444	0.0119283119940724	0.0128430638974164	0.274155164602983	0.488780970351302	0.471843243034934	0.505718697667669	32.49	23.78	43.55	0.014304583648846	0.0148180743913645	0.0153315651338829	0.0139356688258403	0.0144359166560839	0.0149361644863274	0.0142056015967683	0.0147543303183454	0.0152743385481483	0.0123856879457444	35.6284661588533	-0.00303455837682414	1.7335978264188	0.207680240933333	0.210752073483912	0.204821259113467	0.176804928430946	0.179798225487937	0.174019040284854	0.208546975193002	0.208347945633409	0.205082644076809	0.000352646046290712	0.000344357827009572	0.00295069689052037
112	0.352632526101092	0.25	0.0123864439441387	0.0119259906176689	0.0128468972706085	0.271905478705738	0.481822439187819	0.465030954718789	0.498613923656849	31.85	23.76	43.34	0.0143747167725805	0.0148937635822266	0.0154128103918728	0.0140081807395454	0.014513992550438	0.0150198043613307	0.0143156735226512	0.0148331341066101	0.0153200334236651	0.0123864439441387	35.3557295423475	-0.00221724595838708	1.73056250343688	0.207680240933333	0.210752073483912	0.204821259113467	0.176804928430946	0.179798225487937	0.174019040284854	0.208546975193002	0.208347945633409	0.205082644076809	0.000352646046290712	0.000344357827009572	0.00295069689052037
112	0.352632526101092	0.25	0.0123886255911825	0.0119266057154721	0.012850645466893	0.276024643433184	0.487312431677056	0.470504563954849	0.504120299399263	31.92	23.73	43.03	0.0145121664242972	0.0150305855689958	0.0155490047136943	0.0141416460496281	0.01464682906885	0.015152012088072	0.0144608992244294	0.0149729169934368	0.0154927168970782	0.0123886255911825	35.3021577780925	-0.00496455518251152	1.72719011329049	0.207680240933333	0.210752073483912	0.204821259113467	0.176804928430946	0.179798225487937	0.174019040284854	0.208546975193002	0.208347945633409	0.205082644076809	0.000352646046290712	0.000344357827009572	0.00295069689052037
112	0.352632526101092	0.25	0.0123901825984376	0.0119272839835129	0.0128530812133624	0.271292730736823	0.480605509109746	0.463830476038308	0.497380542181185	31.94	23.42	43.57	0.014297714512517	0.014814809973432	0.0153319054343471	0.0139325396721966	0.0144364281095552	0.0149403165469138	0.0142172708845466	0.0147157837877267	0.0152579375152094	0.0123901825984376	35.3425107272885	0.00484756810739119	1.73676846982921	0.207680240933333	0.210752073483912	0.204821259113467	0.176804928430946	0.179798225487937	0.174019040284854	0.208546975193002	0.208347945633409	0.205082644076809	0.000352646046290712	0.000344357827009572	0.00295069689052037
112	0.352632526101092	0.25	0.0123911145279382	0.0119381835961301	0.0128440454597463	0.28204997947343	0.483588558695364	0.467157057035086	0.500020060355641	31.75	23.39	43.29	0.0144848473184139	0.0149943286356222	0.0155038099528304	0.0141161775217239	0.014612691468997	0.0151092054162701	0.0143878250407809	0.0148994659709449	0.015429634525032	0.0123911145279382	35.2060563505895	0.00640200719936826	1.73562653748377	0.207680240933333	0.210752073483912	0.204821259113467	0.176804928430946	0.179798225487937	0.174019040284854	0.208546975193002	0.208347945633409	0.205082644076809	0.000352646046290712	0.000344357827009572	0.00295069689052037
112	0.352632526101092	0.25	0.0123920423683889	0.0119402357297687	0.0128438490070092	0.280735127564454	0.48786733398061	0.471236464534172	0.504498203427047	32.15	23.63	43.61	0.0144361406056956	0.0149456206391669	0.0154551006726381	0.0140660821056325	0.0145625020406919	0.0150589219757512	0.0143743455718322	0.0148757127791309	0.0153681655508741	0.0123920423683889	35.6292869975196	0.00665530572003919	1.74192544099748	0.207680240933333	0.210752073483912	0.204821259113467	0.176804928430946	0.179798225487937	0.174019040284854	0.208546975193002	0.208347945633409	0.205082644076809	0.000352646046290712	0.000344357827009572	0.00295069689052037
112	0.352632526101092	0.25	0.0123921214178981	0.011932513270731	0.0128517295650652	0.280724388201252	0.492129861558155	0.475353241024084	0.508906482092226	31.71	23.45	43.27	0.0147592689756517	0.0152801671911164	0.015801065406581	0.014383923102363	0.0148915742528206	0.0153992254032781	0.0146618417865352	0.0151871154899853	0.0157442315088857	0.0123921214178981	35.3120804376338	-0.000726675409281961	1.73071581752897	0.207680240933333	0.210752073483912	0.204821259113467	0.176804928430946	0.179798225487937	0.174019040284854	0.208546975193002	0.208347945633409	0.205082644076809	0.000352646046290712	0.000344357827009572	0.00295069689052037
112	0.352632526101092	0.25	0.0123931679101116	0.0119371181802755	0.0128492176399478	0.286060308807336	0.501211341700627	0.484348140578681	0.518074542822574	32.04	23.77	43.55	0.0148854743770532	0.0154037312406306	0.0159219881042079	0.0145046148814772	0.015009611633711	0.0155146083859449	0.0148377973458992	0.0153355286087733	0.0158186335670735	0.0123931679101116	35.5289961430341	0.00122128678239113	1.73596015211085	0.207680240933333	0.210752073483912	0.204821259113467	0.176804928430946	0.179798225487937	0.174019040284854	0.208546975193002	0.208347945633409	0.205082644076809	0.000352646046290712	0.000344357827009572	0.00295069689052037
112	0.352632526101092	0.25	0.012393455410358	0.0119336536280153	0.0128532571927007	0.276827880620281	0.482954428859054	0.466330286694185	0.499578571023923	32.1	23.52	43.63	0.01430361310782	0.0148135205801854	0.0153234280525509	0.0139372187600048	0.0144340646922982	0.0149309106245915	0.0142093540227507	0.0147164814187549	0.0152137615833167	0.012393455410358	35.3911680349413	0.000456348413202506	1.73305254175129	0.207680240933333	0.210752073483912	0.204821259113467	0.176804928430946	0.179798225487937	0.174019040284854	0.208546975193002	0.208347945633409	0.205082644076809	0.000352646046290712	0.000344357827009572	0.00295069689052037
112	0.352632526101092	0.25	0.0123940086434511	0.0119413086950206	0.0128467085918817	0.286448696867553	0.494433919768261	0.477814548059863	0.51105329147666	32.01	23.64	43.54	0.0146984507699513	0.0152096930874472	0.0157209354049432	0.0143225839427135	0.014820752839695	0.0153189217366765	0.0146335075239354	0.0151250942773421	0.0156463350890601	0.0123940086434511	35.4576900193165	0.00326751691040192	1.73592980202047	0.207680240933333	0.210752073483912	0.204821259113467	0.176804928430946	0.179798225487937	0.174019040284854	0.208546975193002	0.208347945633409	0.205082644076809	0.000352646046290712	0.000344357827009572	0.00295069689052037
112	0.352632526101092	0.25	0.0123958473030282	0.0119369190768065	0.01285477552925	0.273232137830415	0.48325513456908	0.466469969671591	0.50004029946657	32	23.89	43.44	0.0143520118682365	0.0148684457256801	0.0153848795831236	0.013985042417746	0.014488271475011	0.014991500532276	0.0142877904134575	0.0148005741251211	0.0153059598903709	0.0123958473030282	35.5290600070224	0.00108319545757941	1.7357776104544	0.207680240933333	0.210752073483912	0.204821259113467	0.176804928430946	0.179798225487937	0.174019040284854	0.208546975193002	0.208347945633409	0.205082644076809	0.000352646046290712	0.000344357827009572	0.00295069689052037
112	0.352632526101092	0.25	0.0123981498382371	0.011945876140073	0.0128504235364013	0.283446907082869	0.49499546215934	0.478234200275296	0.511756724043384	32.29	23.81	43.61	0.014586229869679	0.0150974513979716	0.0156086729262643	0.0142113639215544	0.0147094470621611	0.0152075302027677	0.0144802625358112	0.015014112399853	0.0155310933659562	0.0123981498382371	35.6746433814452	-0.000364249382850016	1.73620619282406	0.207680240933333	0.210752073483912	0.204821259113467	0.176804928430946	0.179798225487937	0.174019040284854	0.208546975193002	0.208347945633409	0.205082644076809	0.000352646046290712	0.000344357827009572	0.00295069689052037
112	0.352632526101092	0.25	0.0124033077642012	0.0119456737242263	0.012860941804176	0.278991967692116	0.487190904742252	0.470511116170466	0.503870693314038	31.84	23.47	43.27	0.0145520806455789	0.0150679571469109	0.0155838336482429	0.0141811427196953	0.0146838693379228	0.0151865959561504	0.0144874440263829	0.0149718520878546	0.0154973818549216	0.0124033077642012	35.2727704127513	-0.000315916473805494	1.73013675203599	0.207680240933333	0.210752073483912	0.204821259113467	0.176804928430946	0.179798225487937	0.174019040284854	0.208546975193002	0.208347945633409	0.205082644076809	0.000352646046290712	0.000344357827009572	0.00295069689052037
112	0.352632526101092	0.25	0.012406123169614	0.0119541161239263	0.0128581302153017	0.285621420380738	0.496661458786563	0.479933365090354	0.513389552482772	32.44	23.66	43.84	0.0145691875980769	0.0150769971252857	0.0155848066524946	0.0141937360835438	0.0146884592354965	0.0151831823874493	0.0144663295820032	0.0149916703907104	0.0154849412645374	0.012406123169614	35.7505520672059	-0.00246943301108928	1.73464443008815	0.207680240933333	0.210752073483912	0.204821259113467	0.176804928430946	0.179798225487937	0.174019040284854	0.208546975193002	0.208347945633409	0.205082644076809	0.000352646046290712	0.000344357827009572	0.00295069689052037
112	0.352632526101092	0.25	0.0124063433829168	0.0119524021594945	0.012860284606339	0.288477885143091	0.493678030126906	0.477166059511904	0.510190000741909	31.96	23.61	43.25	0.0147012661121796	0.0152099923076176	0.0157187185030556	0.0143256707561005	0.0148213997582992	0.0153171287604979	0.014631986258092	0.0151259828785318	0.0156161997483202	0.0124063433829168	35.4106345620038	0.000890941301649572	1.73312947999426	0.207680240933333	0.210752073483912	0.204821259113467	0.176804928430946	0.179798225487937	0.174019040284854	0.208546975193002	0.208347945633409	0.205082644076809	0.000352646046290712	0.000344357827009572	0.00295069689052037
112	0.352632526101092	0.25	0.0124072454356879	0.0119502675752243	0.0128642232961515	0.276622974409469	0.486895300871195	0.470126925657219	0.50366367608517	31.76	23.59	43.18	0.0145731971128249	0.0150929904365394	0.015612783760254	0.0142022219196587	0.0147087833885388	0.0152153448574188	0.0145083534949306	0.0150114489794861	0.0155245980032085	0.0124072454356879	35.2910715957223	0.00846801029791018	1.73982046612959	0.207680240933333	0.210752073483912	0.204821259113467	0.176804928430946	0.179798225487937	0.174019040284854	0.208546975193002	0.208347945633409	0.205082644076809	0.000352646046290712	0.000344357827009572	0.00295069689052037
112	0.352632526101092	0.25	0.0124074085327205	0.0119551870555929	0.0128596300098481	0.278520125739297	0.487454977164533	0.470746552834026	0.504163401495041	31.9	23.61	43.06	0.014532161618797	0.0150479583278851	0.0155637550369732	0.0141613201887807	0.0146639544521011	0.0151665887154215	0.0144573978926731	0.0149859746516325	0.0155055142225716	0.0124074085327205	35.4292466232535	0.0012778406244003	1.73357614626681	0.207680240933333	0.210752073483912	0.204821259113467	0.176804928430946	0.179798225487937	0.174019040284854	0.208546975193002	0.208347945633409	0.205082644076809	0.000352646046290712	0.000344357827009572	0.00295069689052037
112	0.352632526101092	0.25	0.0124081031533302	0.011945935983826	0.0128702703228344	0.271805516197697	0.481609457080353	0.464821156611714	0.498397757548993	32.26	23.81	43.09	0.014187752356075	0.0147001822361276	0.0152126121161802	0.0138232860326669	0.0143225522043532	0.0148218183760396	0.01411030608271	0.0146284452399905	0.0151502447662545	0.0124081031533302	35.3347124881089	0.00498651061330288	1.73859542835845	0.207680240933333	0.210752073483912	0.204821259113467	0.176804928430946	0.179798225487937	0.174019040284854	0.208546975193002	0.208347945633409	0.205082644076809	0.000352646046290712	0.000344357827009572	0.00295069689052037
112	0.352632526101092	0.25	0.0124107170074885	0.0119498240276357	0.0128716099873414	0.277078954543537	0.486787472217431	0.470041891053023	0.503533053381838	31.77	23.36	43.01	0.0145656094993257	0.0150845198363036	0.0156034301732814	0.0141947523024044	0.0147004505844364	0.0152061488664684	0.0145081199693633	0.0150202206819567	0.0155245144211592	0.0124107170074885	35.306699812725	-0.00321123662535984	1.72797488474921	0.207680240933333	0.210752073483912	0.204821259113467	0.176804928430946	0.179798225487937	0.174019040284854	0.208546975193002	0.208347945633409	0.205082644076809	0.000352646046290712	0.000344357827009572	0.00295069689052037
112	0.352632526101092	0.25	0.0124143409352293	0.0119530886367481	0.0128755932337105	0.278729192470135	0.491753711594927	0.474906704311111	0.508600718878743	31.92	23.67	43.46	0.0146499247570702	0.0151696213350491	0.015689317913028	0.0142759170812837	0.0147823459795668	0.0152887748778499	0.0145732878779939	0.0150771738650791	0.0156180248607631	0.0124143409352293	35.3601334701038	-0.00479066481878911	1.72789888126578	0.207680240933333	0.210752073483912	0.204821259113467	0.176804928430946	0.179798225487937	0.174019040284854	0.208546975193002	0.208347945633409	0.205082644076809	0.000352646046290712	0.000344357827009572	0.00295069689052037
112	0.352632526101092	0.25	0.0124149645320364	0.0119595428524584	0.0128703862116145	0.277668975795688	0.484222079913113	0.467589247502825	0.5008549123234	32.17	23.87	43.55	0.0143139905652573	0.0148231601140993	0.0153323296629412	0.0139469071011068	0.0144430189550329	0.0149391308089591	0.0142556995247984	0.0147353638227674	0.0152822356852657	0.0124149645320364	35.603158855357	-0.00125509587772428	1.73516620053402	0.207680240933333	0.210752073483912	0.204821259113467	0.176804928430946	0.179798225487937	0.174019040284854	0.208546975193002	0.208347945633409	0.205082644076809	0.000352646046290712	0.000344357827009572	0.00295069689052037
112	0.352632526101092	0.25	0.0124152786039251	0.0119622296878997	0.0128683275199504	0.288239580488346	0.493464077743694	0.476949676991595	0.509978478495792	31.87	23.48	43.19	0.0147368735256256	0.0152471383333727	0.0157574031411199	0.0143610081501891	0.0148582586049799	0.0153555090597706	0.0146536281949922	0.0151867558414411	0.015669407511573	0.0124152786039251	35.2570194110221	0.000746128045949478	1.73161186900453	0.207680240933333	0.210752073483912	0.204821259113467	0.176804928430946	0.179798225487937	0.174019040284854	0.208546975193002	0.208347945633409	0.205082644076809	0.000352646046290712	0.000344357827009572	0.00295069689052037
112	0.352632526101092	0.25	0.0124159571774839	0.0119547181349842	0.0128771962199836	0.273442698299882	0.483986895644401	0.467185222138729	0.500788569150073	32.11	23.57	43.27	0.0143268232204743	0.0148420676989317	0.0153573121773892	0.0139597890873416	0.0144618336883669	0.0149638782893923	0.0142728635296592	0.0147827634411556	0.0152856292218273	0.0124159571774839	35.3106404821557	0.00411514225210018	1.73653851783146	0.207680240933333	0.210752073483912	0.204821259113467	0.176804928430946	0.179798225487937	0.174019040284854	0.208546975193002	0.208347945633409	0.205082644076809	0.000352646046290712	0.000344357827009572	0.00295069689052037
112	0.352632526101092	0.25	0.0124208219808131	0.0119635898939699	0.0128780540676564	0.279617026533126	0.49072616402502	0.473951404812308	0.507500923237732	31.93	23.86	43.45	0.0146166294343846	0.0151339618798076	0.0156512943252307	0.0142434139874035	0.0147475370632709	0.0152516601391384	0.0145497584770738	0.0150494843423255	0.0155869451761054	0.0124208219808131	35.4461426045491	-0.0019301805604158	1.73221393394208	0.207680240933333	0.210752073483912	0.204821259113467	0.176804928430946	0.179798225487937	0.174019040284854	0.208546975193002	0.208347945633409	0.205082644076809	0.000352646046290712	0.000344357827009572	0.00295069689052037
112	0.352632526101092	0.25	0.0124215607415612	0.0119668943259745	0.0128762271571479	0.279187986854479	0.489096641290334	0.472359761659002	0.505833520921667	32.13	23.79	43.01	0.0144774685595307	0.0149904412306071	0.0155034139016836	0.0141064544505617	0.0146062811702102	0.0151061078898586	0.0143924635598656	0.0149135135801008	0.0154462437015852	0.0124215607415612	35.3854698961191	-0.010273690547037	1.72287020062585	0.207680240933333	0.210752073483912	0.204821259113467	0.176804928430946	0.179798225487937	0.174019040284854	0.208546975193002	0.208347945633409	0.205082644076809	0.000352646046290712	0.000344357827009572	0.00295069689052037
112	0.352632526101092	0.25	0.0124246732068891	0.0119667420235355	0.0128826043902427	0.277082849486841	0.48707233273348	0.470317115215645	0.503827550251315	31.74	23.38	42.99	0.0145898512858108	0.0151096200204326	0.0156293887550545	0.0142186156104908	0.0147251589397656	0.0152317022690404	0.0145229130239349	0.0150386840532971	0.0155656181496434	0.0124246732068891	35.1236053923586	-0.000961142324276442	1.72787058066294	0.207680240933333	0.210752073483912	0.204821259113467	0.176804928430946	0.179798225487937	0.174019040284854	0.208546975193002	0.208347945633409	0.205082644076809	0.000352646046290712	0.000344357827009572	0.00295069689052037
112	0.352632526101092	0.25	0.0124247919202194	0.0119669278615882	0.0128826559788505	0.279646130340201	0.491325255186828	0.474531230162792	0.508119280210864	31.74	23.46	43.37	0.0147178422811691	0.0152387180336143	0.0157595937860594	0.0143433083333315	0.0148509290414455	0.0153585497495595	0.0146429201052109	0.0151468588712181	0.0156640033703373	0.0124247919202194	35.3315562850092	0.00832956786379282	1.73946621105194	0.207680240933333	0.210752073483912	0.204821259113467	0.176804928430946	0.179798225487937	0.174019040284854	0.208546975193002	0.208347945633409	0.205082644076809	0.000352646046290712	0.000344357827009572	0.00295069689052037
112	0.352632526101092	0.25	0.0124297717634133	0.0119758306064843	0.0128837129203422	0.287346532077423	0.496937848576918	0.480270924208008	0.513604772945828	32.17	23.66	43.16	0.0147009082639155	0.0152110764082666	0.0157212445526176	0.0143238828114172	0.0148209669767364	0.0153180511420556	0.0145953169525229	0.0151593138315692	0.0156371599904341	0.0124297717634133	35.5205262322655	-0.000167316989249862	1.7344019050736	0.207680240933333	0.210752073483912	0.204821259113467	0.176804928430946	0.179798225487937	0.174019040284854	0.208546975193002	0.208347945633409	0.205082644076809	0.000352646046290712	0.000344357827009572	0.00295069689052037
112	0.352632526101092	0.25	0.0124301142513334	0.0119737909034873	0.0128864375991795	0.27870130548086	0.486916362421961	0.47023392100862	0.503598803835302	31.75	23.52	42.93	0.0145820479371922	0.0150993737819057	0.0156166996266192	0.0142109314928898	0.0147150912769194	0.0152192510609491	0.0144977402756194	0.0150113395742004	0.0155253668505506	0.0124301142513334	35.1655024916589	0.000784107809416046	1.73065740220136	0.207680240933333	0.210752073483912	0.204821259113467	0.176804928430946	0.179798225487937	0.174019040284854	0.208546975193002	0.208347945633409	0.205082644076809	0.000352646046290712	0.000344357827009572	0.00295069689052037
112	0.352632526101092	0.25	0.0124304721693227	0.0119714635245538	0.0128894808140916	0.281722662780158	0.49794431715597	0.481011347198029	0.51487728711391	32.29	23.88	43.84	0.0146718937517162	0.0151883862161271	0.015704878680538	0.0142948405859825	0.0147980597046291	0.0153012788232756	0.0145777841673498	0.0151241204215324	0.0156296783828444	0.0124304721693227	35.7408092758276	0.000818933551660621	1.73846377590392	0.207680240933333	0.210752073483912	0.204821259113467	0.176804928430946	0.179798225487937	0.174019040284854	0.208546975193002	0.208347945633409	0.205082644076809	0.000352646046290712	0.000344357827009572	0.00295069689052037
112	0.352632526101092	0.25	0.0124311402345949	0.0119712816141787	0.012890998855011	0.279552202923987	0.491784419464733	0.474970779916943	0.508598059012523	32.01	23.85	43.52	0.0146103978687421	0.0151275959234472	0.0156447939781523	0.0142367740812148	0.0147407461103294	0.0152447181394439	0.0145377565482421	0.0150662385721854	0.0155533540173607	0.0124311402345949	35.5148093297858	-0.00166496137603673	1.73324112802196	0.207680240933333	0.210752073483912	0.204821259113467	0.176804928430946	0.179798225487937	0.174019040284854	0.208546975193002	0.208347945633409	0.205082644076809	0.000352646046290712	0.000344357827009572	0.00295069689052037
112	0.352632526101092	0.25	0.0124321776499772	0.0119699250438357	0.0128944302561186	0.272802160788457	0.484579913331876	0.467730493069189	0.501429333594563	32.08	23.77	43.36	0.0143573468174941	0.0148745527169806	0.0153917586164671	0.0139897381747434	0.0144937014214508	0.0149976646681582	0.0142996772085908	0.0147884546489607	0.0153359748211922	0.0124321776499772	35.3637096669873	-0.00455140261974305	1.72863995626593	0.207680240933333	0.210752073483912	0.204821259113467	0.176804928430946	0.179798225487937	0.174019040284854	0.208546975193002	0.208347945633409	0.205082644076809	0.000352646046290712	0.000344357827009572	0.00295069689052037
112	0.352632526101092	0.25	0.0124330310344957	0.0119762456073022	0.0128898164616892	0.281620897419932	0.495136058466477	0.478294350628687	0.511977766304267	31.62	23.4	42.67	0.0148922201705652	0.0154166052502531	0.015940990329941	0.0145141281306452	0.0150251998277607	0.0155362715248763	0.0148263094222262	0.0153247098923388	0.0158565621980724	0.0124330310344957	35.15439439441	0.00466576533092555	1.73385858501958	0.207680240933333	0.210752073483912	0.204821259113467	0.176804928430946	0.179798225487937	0.174019040284854	0.208546975193002	0.208347945633409	0.205082644076809	0.000352646046290712	0.000344357827009572	0.00295069689052037
112	0.352632526101092	0.25	0.0124334391513214	0.0119798729470095	0.0128870053556332	0.284075222478775	0.495722745382821	0.478962783253779	0.512482707511864	31.83	23.63	42.99	0.0148147873751548	0.0153331893972715	0.0158515914193882	0.0144371728259493	0.0149423612837447	0.01544754974154	0.0147394916944995	0.0152664118705038	0.0157932824012422	0.0124334391513214	35.3248426651022	-0.000583142642337514	1.73018612179816	0.207680240933333	0.210752073483912	0.204821259113467	0.176804928430946	0.179798225487937	0.174019040284854	0.208546975193002	0.208347945633409	0.205082644076809	0.000352646046290712	0.000344357827009572	0.00295069689052037
112	0.352632526101092	0.25	0.0124358323119975	0.0119715275913161	0.0129001370326789	0.270944423272267	0.489668747761716	0.472562302793457	0.506775192729975	32.04	23.75	43.45	0.0145238803422221	0.0150496352708973	0.0155753901995726	0.0141522819197873	0.0146645852296473	0.0151768885395072	0.0144315734982273	0.0149690946409708	0.0155037414156083	0.0124358323119975	35.4636661896974	-0.00043918010010082	1.73414671303134	0.207680240933333	0.210752073483912	0.204821259113467	0.176804928430946	0.179798225487937	0.174019040284854	0.208546975193002	0.208347945633409	0.205082644076809	0.000352646046290712	0.000344357827009572	0.00295069689052037
112	0.352632526101092	0.25	0.0124358877012916	0.0119813471803305	0.0128904282222527	0.28725815144783	0.497566835333765	0.48087521329691	0.514258457370621	31.91	23.69	43.36	0.0148367945077778	0.0153517933251725	0.0158667921425672	0.0144580577108494	0.0149599102248145	0.0154617627387795	0.0147642851619045	0.0152634859666466	0.0157928109401227	0.0124358877012916	35.5043644145197	-0.00698875828540064	1.72684850377818	0.207680240933333	0.210752073483912	0.204821259113467	0.176804928430946	0.179798225487937	0.174019040284854	0.208546975193002	0.208347945633409	0.205082644076809	0.000352646046290712	0.000344357827009572	0.00295069689052037
112	0.352632526101092	0.25	0.0124378239963292	0.0119791992062057	0.0128964487864527	0.283744568306358	0.496831236796553	0.480020132335477	0.513642341257629	32.03	23.55	43.36	0.01475697077187	0.0152737844645956	0.0157905981573213	0.0143794670503915	0.0148830599340953	0.0153866528177992	0.0146973853056349	0.0151799932848296	0.0156948671875614	0.0124378239963292	35.4565936535546	-0.00845994634252723	1.7251533707935	0.207680240933333	0.210752073483912	0.204821259113467	0.176804928430946	0.179798225487937	0.174019040284854	0.208546975193002	0.208347945633409	0.205082644076809	0.000352646046290712	0.000344357827009572	0.00295069689052037
112	0.352632526101092	0.25	0.0124382047056412	0.0119804386345631	0.0128959707767194	0.278060074786949	0.48766800339671	0.470933121869904	0.504402884923515	32.39	23.87	44	0.0143215922727166	0.0148305183576084	0.0153394444425002	0.0139529028376244	0.0144487273296787	0.0149445518217329	0.0142453300447093	0.0147539919846324	0.0152365508864783	0.0124382047056412	35.6731188582862	0.000665884920598001	1.73746879521592	0.207680240933333	0.210752073483912	0.204821259113467	0.176804928430946	0.179798225487937	0.174019040284854	0.208546975193002	0.208347945633409	0.205082644076809	0.000352646046290712	0.000344357827009572	0.00295069689052037
112	0.352632526101092	0.25	0.0124395930278223	0.0119795016747217	0.0128996843809229	0.281897323412577	0.496500625759413	0.47962403323823	0.513377218280596	32.13	23.76	43.23	0.0146998164457384	0.01521706077692	0.0157343051081016	0.0143230997768659	0.0148270885301866	0.0153310772835074	0.0146426256733626	0.015125640601316	0.0156580940944584	0.0124395930278223	35.3499717931637	-0.00417847374411165	1.72829624751156	0.207680240933333	0.210752073483912	0.204821259113467	0.176804928430946	0.179798225487937	0.174019040284854	0.208546975193002	0.208347945633409	0.205082644076809	0.000352646046290712	0.000344357827009572	0.00295069689052037
112	0.352632526101092	0.25	0.0124412858060072	0.0119850705350511	0.0128975010769633	0.282644616845614	0.494914796042327	0.478123105296049	0.511706486788604	32.01	23.78	43.1	0.0147072424169452	0.0152237609948185	0.0157402795726918	0.0143311402241906	0.0148344500873212	0.0153377599504518	0.0146272628631924	0.0151355538144317	0.0156801949487206	0.0124412858060072	35.4295976703432	-0.00407938942720076	1.72904054472141	0.207680240933333	0.210752073483912	0.204821259113467	0.176804928430946	0.179798225487937	0.174019040284854	0.208546975193002	0.208347945633409	0.205082644076809	0.000352646046290712	0.000344357827009572	0.00295069689052037
112	0.352632526101092	0.25	0.0124425814769165	0.0119795077821065	0.0129056551717264	0.277178710752442	0.494113421177539	0.477120057544903	0.511106784810174	32.01	23.7	43.47	0.014676767922041	0.0151995035528473	0.0157222391836535	0.0143014507595396	0.0148108188931738	0.015320187026808	0.0145883928309751	0.0151419108759302	0.0156397983060953	0.0124425814769165	35.4839759234714	-0.000330219099506678	1.73342991006329	0.207680240933333	0.210752073483912	0.204821259113467	0.176804928430946	0.179798225487937	0.174019040284854	0.208546975193002	0.208347945633409	0.205082644076809	0.000352646046290712	0.000344357827009572	0.00295069689052037
112	0.352632526101092	0.25	0.0124426984695506	0.011981477041853	0.0129039198972482	0.275923955751165	0.485316623085688	0.468573374672733	0.502059871498643	32.02	23.73	43.56	0.014410989694769	0.0149259288555879	0.0154408680164068	0.0140424258045322	0.0145441952952336	0.015045964785935	0.0143254544065414	0.0148635620889081	0.0153605498303508	0.0124426984695506	35.3987103989237	0.00100227695359809	1.73443693176466	0.207680240933333	0.210752073483912	0.204821259113467	0.176804928430946	0.179798225487937	0.174019040284854	0.208546975193002	0.208347945633409	0.205082644076809	0.000352646046290712	0.000344357827009572	0.00295069689052037
112	0.352632526101092	0.25	0.0124451886090633	0.0119892048469649	0.0129011723711617	0.279712763941344	0.489555849657664	0.472825071941623	0.506286627373705	31.99	23.59	43.28	0.0145562038190168	0.0150712708595299	0.015586337900043	0.0141841439453278	0.0146860457553717	0.0151879475654155	0.0144655692800709	0.0149980699703818	0.0154864935693302	0.0124451886090633	35.3772748114094	0.0012658534750056	1.73376873401179	0.207680240933333	0.210752073483912	0.204821259113467	0.176804928430946	0.179798225487937	0.174019040284854	0.208546975193002	0.208347945633409	0.205082644076809	0.000352646046290712	0.000344357827009572	0.00295069689052037
112	0.352632526101092	0.25	0.0124457431026626	0.0119839314680131	0.0129075547373122	0.272632164484296	0.484777015625527	0.467913516707344	0.50164051454371	31.75	23.59	43.29	0.0145084472316134	0.0150313284382016	0.0155542096447897	0.0141391789672133	0.014648751827804	0.0151583246883946	0.0144236432493847	0.014926972470053	0.0154794640615115	0.0124457431026626	35.3504507949168	0.00205760532466353	1.73504774926218	0.207680240933333	0.210752073483912	0.204821259113467	0.176804928430946	0.179798225487937	0.174019040284854	0.208546975193002	0.208347945633409	0.205082644076809	0.000352646046290712	0.000344357827009572	0.00295069689052037
112	0.352632526101092	0.25	0.0124460066335544	0.0119836308630864	0.0129083824040223	0.275031503773254	0.485258777492977	0.468480054149963	0.502037500835992	32.01	23.62	43.2	0.0144108612612259	0.014926989647258	0.0154431180332901	0.0140423419556211	0.0145452717360337	0.0150482015164464	0.0143308824605654	0.0148419244843665	0.0154101074720838	0.0124460066335544	35.2876740663774	-0.00187630004839467	1.72999119222039	0.207680240933333	0.210752073483912	0.204821259113467	0.176804928430946	0.179798225487937	0.174019040284854	0.208546975193002	0.208347945633409	0.205082644076809	0.000352646046290712	0.000344357827009572	0.00295069689052037
112	0.352632526101092	0.25	0.0124467379036017	0.0119927183842177	0.0129007574229856	0.280436261506703	0.486813369541235	0.470206138980394	0.503420600102076	31.62	23.45	43.12	0.0146407223376545	0.0151578186307099	0.0156749149237654	0.0142690206136854	0.0147729887577907	0.015276956901896	0.0145494080432374	0.0150876484020106	0.0155767716695696	0.0124467379036017	35.3309726782478	0.00209632950670878	1.73336033422556	0.207680240933333	0.210752073483912	0.204821259113467	0.176804928430946	0.179798225487937	0.174019040284854	0.208546975193002	0.208347945633409	0.205082644076809	0.000352646046290712	0.000344357827009572	0.00295069689052037
112	0.352632526101092	0.25	0.0124467742483529	0.0119923324011438	0.0129012160955619	0.283061673632092	0.491427621727306	0.474771376935548	0.508083866519064	31.71	23.65	43.04	0.0147420481922615	0.0152592385187026	0.0157764288451437	0.0143671531239348	0.0148711911325812	0.0153752291412277	0.0146710685393967	0.0151789740688916	0.0157007456535406	0.0124467742483529	35.3079977686921	-0.00265626560435692	1.72850586719764	0.207680240933333	0.210752073483912	0.204821259113467	0.176804928430946	0.179798225487937	0.174019040284854	0.208546975193002	0.208347945633409	0.205082644076809	0.000352646046290712	0.000344357827009572	0.00295069689052037
112	0.352632526101092	0.25	0.0124513441946523	0.0119969748722847	0.01290571351702	0.283904671097484	0.492889035833262	0.476217888994438	0.509560182672086	32.02	23.87	43.48	0.0146445732512429	0.0151572415837554	0.0156699099162679	0.0142700124690734	0.0147695684050465	0.0152691243410196	0.0145382858895475	0.0151027582163798	0.0155851180612528	0.0124513441946523	35.5547168073808	0.000137961815290159	1.73500963510102	0.207680240933333	0.210752073483912	0.204821259113467	0.176804928430946	0.179798225487937	0.174019040284854	0.208546975193002	0.208347945633409	0.205082644076809	0.000352646046290712	0.000344357827009572	0.00295069689052037
112	0.352632526101092	0.25	0.0124568237216545	0.0120009717345429	0.0129126757087661	0.276566906772257	0.48545052792085	0.468729567258739	0.502171488582961	31.77	23.44	42.33	0.0145273225876955	0.0150455548616595	0.0155637871356235	0.014157476336426	0.0146625151081011	0.0151675538797762	0.0144745522907334	0.0149712214651215	0.0154895039933715	0.0124568237216545	35.1076706110979	0.00047284237635176	1.7284267508966	0.207680240933333	0.210752073483912	0.204821259113467	0.176804928430946	0.179798225487937	0.174019040284854	0.208546975193002	0.208347945633409	0.205082644076809	0.000352646046290712	0.000344357827009572	0.00295069689052037
112	0.352632526101092	0.25	0.0124577885088162	0.0119944571120628	0.0129211199055696	0.276747993788827	0.492482794047912	0.475527285785646	0.509438302310178	32.07	23.64	42.84	0.0146018925312979	0.0151225409080784	0.0156431892848589	0.014228100936515	0.0147354213158006	0.0152427416950862	0.0145338115749824	0.0150349516961904	0.0155938905162545	0.0124577885088162	35.2511838789705	-0.00288416764330789	1.7292649796086	0.207680240933333	0.210752073483912	0.204821259113467	0.176804928430946	0.179798225487937	0.174019040284854	0.208546975193002	0.208347945633409	0.205082644076809	0.000352646046290712	0.000344357827009572	0.00295069689052037
112	0.352632526101092	0.25	0.012458610689739	0.0120003169364023	0.0129169044430758	0.282789899904674	0.495019539695026	0.478230310369766	0.511808769020286	32.09	23.58	43.23	0.0146737973888122	0.0151889503268237	0.0157041032648353	0.014297998387331	0.0147999581515113	0.0153019179156916	0.0146033897689592	0.0151062646992099	0.0156167967634641	0.012458610689739	35.3742494961885	-0.000626506391694166	1.73250026639136	0.207680240933333	0.210752073483912	0.204821259113467	0.176804928430946	0.179798225487937	0.174019040284854	0.208546975193002	0.208347945633409	0.205082644076809	0.000352646046290712	0.000344357827009572	0.00295069689052037
112	0.352632526101092	0.25	0.0124592567088514	0.0120045471100135	0.0129139663076893	0.28307954021721	0.486584352531875	0.470092989455032	0.503075715608718	32.04	23.5	43.23	0.0144474001379363	0.0149542303322502	0.0154610605265642	0.0140777496450209	0.0145716121060844	0.0150654745671478	0.0143512945285011	0.0148582336495658	0.015364077421647	0.0124592567088514	35.344963301474	0.00153332679704549	1.7332782903503	0.207680240933333	0.210752073483912	0.204821259113467	0.176804928430946	0.179798225487937	0.174019040284854	0.208546975193002	0.208347945633409	0.205082644076809	0.000352646046290712	0.000344357827009572	0.00295069689052037
112	0.352632526101092	0.25	0.0124612392578172	0.0120063765755567	0.0129161019400777	0.281206799231529	0.489396054549553	0.472732536230563	0.506059572868544	31.83	23.58	43.27	0.0146244454354644	0.0151399477454219	0.0156554500553794	0.0142517183612596	0.0147540822812123	0.0152564462011649	0.0145512300313812	0.0150517179610178	0.0155767756650474	0.0124612392578172	35.2698915871217	-0.00115320430991897	1.72960806110427	0.207680240933333	0.210752073483912	0.204821259113467	0.176804928430946	0.179798225487937	0.174019040284854	0.208546975193002	0.208347945633409	0.205082644076809	0.000352646046290712	0.000344357827009572	0.00295069689052037
112	0.352632526101092	0.25	0.0124639188826339	0.0120060179355066	0.0129218198297612	0.280384104378039	0.491394122195383	0.474628456398322	0.508159787992443	32.37	23.81	43.35	0.0144385127604762	0.0149485354451372	0.0154585581297981	0.0140668810083462	0.0145637762589652	0.0150606715095842	0.0143836941251715	0.0148812974475046	0.0153783017694361	0.0124639188826339	35.5520688873188	-6.80370909354331e-05	1.73615127650884	0.207680240933333	0.210752073483912	0.204821259113467	0.176804928430946	0.179798225487937	0.174019040284854	0.208546975193002	0.208347945633409	0.205082644076809	0.000352646046290712	0.000344357827009572	0.00295069689052037
112	0.352632526101092	0.25	0.0124672700969309	0.0120116758273175	0.0129228643665443	0.282255128245698	0.487910993336754	0.471341016557455	0.504480970116053	31.75	23.54	42.97	0.014616260508097	0.0151300946297023	0.0156439287513077	0.014244271543446	0.0147450284061455	0.0152457852688451	0.0145584926493254	0.0150714139204825	0.0155742480473348	0.0124672700969309	35.1882200395335	0.00293146909676178	1.73193384160937	0.207680240933333	0.210752073483912	0.204821259113467	0.176804928430946	0.179798225487937	0.174019040284854	0.208546975193002	0.208347945633409	0.205082644076809	0.000352646046290712	0.000344357827009572	0.00295069689052037
112	0.352632526101092	0.25	0.0124675082244757	0.0120133446920838	0.0129216717568676	0.286017788151908	0.495138193028658	0.478477587977427	0.51179879807989	32.07	23.76	43.24	0.01469134509368	0.0152028982038513	0.0157144513140227	0.0143152464517866	0.0148137037951125	0.0153121611384385	0.0146704115568356	0.0151238280289478	0.015629737770286	0.0124675082244757	35.4735259808995	0.00398199289914914	1.73724546321413	0.207680240933333	0.210752073483912	0.204821259113467	0.176804928430946	0.179798225487937	0.174019040284854	0.208546975193002	0.208347945633409	0.205082644076809	0.000352646046290712	0.000344357827009572	0.00295069689052037
112	0.352632526101092	0.25	0.0124683650390198	0.0120052482681614	0.0129314818098782	0.273589135093786	0.488540977382085	0.471587456434952	0.505494498329217	32.18	23.62	43.23	0.0144331047365438	0.0149519733793464	0.0154708420221491	0.0140629174206341	0.0145684778671966	0.015074038313759	0.0143682134130245	0.0148741961236049	0.0153898144754635	0.0124683650390198	35.3566691103192	-0.00319109517516278	1.7296620240846	0.207680240933333	0.210752073483912	0.204821259113467	0.176804928430946	0.179798225487937	0.174019040284854	0.208546975193002	0.208347945633409	0.205082644076809	0.000352646046290712	0.000344357827009572	0.00295069689052037
112	0.352632526101092	0.25	0.0124693603970951	0.0120142170237766	0.0129245037704136	0.281633490512282	0.492293011759206	0.475548529315493	0.509037494202919	31.86	23.72	43.07	0.0146961782125104	0.0152136435875443	0.0157311089625782	0.0143213900902125	0.0148256588454546	0.0153299276006967	0.0146389756726955	0.0151374974367856	0.0156771050012201	0.0124693603970951	35.3470414611537	-0.00319704425286854	1.72893555745436	0.207680240933333	0.210752073483912	0.204821259113467	0.176804928430946	0.179798225487937	0.174019040284854	0.208546975193002	0.208347945633409	0.205082644076809	0.000352646046290712	0.000344357827009572	0.00295069689052037
112	0.352632526101092	0.25	0.0124701976794384	0.0120085949888808	0.012931800369996	0.275848547292632	0.489577272220856	0.472683844863994	0.506470699577717	31.96	23.56	42.8	0.0145623925174426	0.0150828433913376	0.0156032942652326	0.0141903334264055	0.0146974871392167	0.0152046408520278	0.0144996169523215	0.0149940019528718	0.0155212204655173	0.0124701976794384	35.1917317054962	0.00893970708737314	1.73950027247392	0.207680240933333	0.210752073483912	0.204821259113467	0.176804928430946	0.179798225487937	0.174019040284854	0.208546975193002	0.208347945633409	0.205082644076809	0.000352646046290712	0.000344357827009572	0.00295069689052037
112	0.352632526101092	0.25	0.0124703406072929	0.0120142723883484	0.0129264088262375	0.281294883761851	0.490391974259933	0.473698183205263	0.507085765314603	32.29	23.51	43.75	0.0144487049866614	0.0149578976975682	0.0154670904084749	0.0140773857394758	0.0145734926372069	0.015069599534938	0.0143618372348783	0.0148620463779497	0.0153530184120839	0.0124703406072929	35.5557789676422	0.00186231692566099	1.73626191121359	0.207680240933333	0.210752073483912	0.204821259113467	0.176804928430946	0.179798225487937	0.174019040284854	0.208546975193002	0.208347945633409	0.205082644076809	0.000352646046290712	0.000344357827009572	0.00295069689052037
112	0.352632526101092	0.25	0.012470400104853	0.0120162045403516	0.0129245956693543	0.280451010050604	0.492122944393669	0.475335195624037	0.508910693163302	32.12	23.62	43.26	0.0145737981539272	0.0150885112748571	0.015603224395787	0.0142003924976799	0.0147019177873615	0.0152034430770432	0.0144973322317502	0.0149933922645436	0.0155008581225215	0.012470400104853	35.4563991897733	-0.00414761382576993	1.72937283325253	0.207680240933333	0.210752073483912	0.204821259113467	0.176804928430946	0.179798225487937	0.174019040284854	0.208546975193002	0.208347945633409	0.205082644076809	0.000352646046290712	0.000344357827009572	0.00295069689052037
112	0.352632526101092	0.25	0.012470507663095	0.0120143056128624	0.0129267097133277	0.281302595776743	0.496791382236934	0.479880066819983	0.513702697653884	32.18	23.99	43.28	0.0146852189697798	0.0152027365478918	0.0157202541260039	0.014308540069413	0.0148127832147334	0.0153170263600539	0.0146344001102535	0.015112895516024	0.0156490131239284	0.012470507663095	35.6432365137484	0.00129491229942859	1.73847184122275	0.207680240933333	0.210752073483912	0.204821259113467	0.176804928430946	0.179798225487937	0.174019040284854	0.208546975193002	0.208347945633409	0.205082644076809	0.000352646046290712	0.000344357827009572	0.00295069689052037
112	0.352632526101092	0.25	0.0124711004520752	0.0120053892025439	0.0129368117016065	0.278197666895114	0.494791457004756	0.477817943140721	0.511764970868791	32.31	24.04	43.45	0.0145649169657422	0.0150823061169774	0.0155996952682127	0.0141904701524677	0.0146945578396878	0.0151986455269079	0.0145055765798667	0.0150001320352131	0.0155336677678991	0.0124711004520752	35.6055533452641	0.0011212263672868	1.73805116881333	0.207680240933333	0.210752073483912	0.204821259113467	0.176804928430946	0.179798225487937	0.174019040284854	0.208546975193002	0.208347945633409	0.205082644076809	0.000352646046290712	0.000344357827009572	0.00295069689052037
112	0.352632526101092	0.25	0.012471904135827	0.0120112145494971	0.0129325937221569	0.28244294533062	0.49744214271625	0.480556305559438	0.514327979873063	32.22	23.88	43.73	0.0146899009231668	0.0152060761808185	0.0157222514384703	0.0143128622589105	0.0148157890929898	0.0153187159270691	0.014599127230477	0.0151371513550164	0.0156278405233152	0.012471904135827	35.718831363732	-0.00555506742457277	1.73187432418858	0.207680240933333	0.210752073483912	0.204821259113467	0.176804928430946	0.179798225487937	0.174019040284854	0.208546975193002	0.208347945633409	0.205082644076809	0.000352646046290712	0.000344357827009572	0.00295069689052037
112	0.352632526101092	0.25	0.0124736285132721	0.0120145054081116	0.0129327516184327	0.270555590121465	0.479587360406505	0.462816600522422	0.496358120290588	32.02	23.55	43.79	0.0142340456436179	0.014749834751871	0.0152656238601241	0.0138700087246224	0.0143726064828882	0.014875204241154	0.0141582061966546	0.0146394477950215	0.0151673739264003	0.0124736285132721	35.440534994921	0.00632290499212331	1.7402989459416	0.207680240933333	0.210752073483912	0.204821259113467	0.176804928430946	0.179798225487937	0.174019040284854	0.208546975193002	0.208347945633409	0.205082644076809	0.000352646046290712	0.000344357827009572	0.00295069689052037
112	0.352632526101092	0.25	0.0124744192578069	0.0120158628870362	0.0129329756285777	0.273048666872122	0.482256990240971	0.465498752869328	0.499015227612614	31.92	23.62	43.28	0.0143595136399082	0.0148764648382425	0.0153934160365768	0.013992917123214	0.0144966706246512	0.0150004241260883	0.0142832992420938	0.0148111475691241	0.0153255090657466	0.0124744192578069	35.2970511375454	-0.000322412325036094	1.73197596874898	0.207680240933333	0.210752073483912	0.204821259113467	0.176804928430946	0.179798225487937	0.174019040284854	0.208546975193002	0.208347945633409	0.205082644076809	0.000352646046290712	0.000344357827009572	0.00295069689052037
112	0.352632526101092	0.25	0.0124768761113733	0.0120224263175275	0.0129313259052191	0.284758655777074	0.495123322257769	0.478411708486051	0.511834936029488	31.9	23.71	43.23	0.0147670511434374	0.0152828856242391	0.0157987201050408	0.0143901893820135	0.0148928595357502	0.0153955296894868	0.014700672610608	0.0151912563255254	0.0157035367257066	0.0124768761113733	35.3931925496067	0.00337514690536234	1.73562954552225	0.207680240933333	0.210752073483912	0.204821259113467	0.176804928430946	0.179798225487937	0.174019040284854	0.208546975193002	0.208347945633409	0.205082644076809	0.000352646046290712	0.000344357827009572	0.00295069689052037
112	0.352632526101092	0.25	0.0124772632360927	0.0120148379941618	0.0129396884780236	0.278083130378846	0.495120455350289	0.478130810114782	0.512110100585797	32.15	23.93	43.5	0.0146460420532073	0.0151664667012834	0.0156868913493595	0.0142705833430682	0.0147776666415578	0.0152847499400473	0.014569950612603	0.0151184112040529	0.0156160364198898	0.0124772632360927	35.6024341473306	0.00353432634481958	1.73946971394068	0.207680240933333	0.210752073483912	0.204821259113467	0.176804928430946	0.179798225487937	0.174019040284854	0.208546975193002	0.208347945633409	0.205082644076809	0.000352646046290712	0.000344357827009572	0.00295069689052037
112	0.352632526101092	0.25	0.0124787632983717	0.0120197585388116	0.0129377680579319	0.27570490408353	0.488128717212123	0.471279215847484	0.504978218576762	32.13	23.66	43.29	0.0144431630139923	0.0149595449946327	0.0154759269752731	0.014073010230533	0.0145761582521523	0.0150793062737716	0.0143867066485446	0.0148793496125814	0.0154171649850891	0.0124787632983717	35.5005335710198	-0.00628932432739451	1.72851468994957	0.207680240933333	0.210752073483912	0.204821259113467	0.176804928430946	0.179798225487937	0.174019040284854	0.208546975193002	0.208347945633409	0.205082644076809	0.000352646046290712	0.000344357827009572	0.00295069689052037
112	0.352632526101092	0.25	0.0124787677237456	0.0120192566287944	0.0129382788186967	0.275813341386668	0.486469067769755	0.469681413226878	0.503256722312633	31.98	23.7	43.49	0.0144605156437183	0.0149773726755323	0.0154942297073462	0.0140909180347391	0.0145945646715817	0.0150982113084243	0.014401064512532	0.0148903502622413	0.0153952542755677	0.0124787677237456	35.4586513952532	0.00350236361537566	1.73773022668577	0.207680240933333	0.210752073483912	0.204821259113467	0.176804928430946	0.179798225487937	0.174019040284854	0.208546975193002	0.208347945633409	0.205082644076809	0.000352646046290712	0.000344357827009572	0.00295069689052037
112	0.352632526101092	0.25	0.0124798032573807	0.0120222061895417	0.0129374003252196	0.284949462594409	0.4942543444662	0.477579871695762	0.510928817236638	32	23.58	43.6	0.014694689914861	0.0152077479840492	0.0157208060532374	0.0143189713682318	0.014818911404089	0.0153188514399462	0.0146083494144821	0.0151084193704562	0.0156453446245054	0.0124798032573807	35.409186070645	-0.000781621265475536	1.7321631256124	0.207680240933333	0.210752073483912	0.204821259113467	0.176804928430946	0.179798225487937	0.174019040284854	0.208546975193002	0.208347945633409	0.205082644076809	0.000352646046290712	0.000344357827009572	0.00295069689052037
112	0.352632526101092	0.25	0.0124798259239474	0.012017374774798	0.0129422770730968	0.277193824204416	0.490649352530465	0.473775760279701	0.507522944781229	31.58	23.34	42.98	0.0147718553126944	0.0152979570769268	0.0158240588411592	0.0143971296039941	0.0149098854578938	0.0154226413117935	0.0147000047499874	0.015237658182882	0.0157307246239299	0.0124798259239474	35.1811632137702	0.00947728658011528	1.73789867634287	0.207680240933333	0.210752073483912	0.204821259113467	0.176804928430946	0.179798225487937	0.174019040284854	0.208546975193002	0.208347945633409	0.205082644076809	0.000352646046290712	0.000344357827009572	0.00295069689052037
112	0.352632526101092	0.25	0.0124803985646091	0.0120248012961614	0.0129359958330568	0.287677703277065	0.499428569222513	0.482691642380876	0.51616549606415	31.84	23.51	43.13	0.0149256188362953	0.01544315211965	0.0159606854030046	0.0145451110632744	0.015049450559539	0.0155537900558036	0.0148659517117452	0.0153688990555323	0.0158839917544655	0.0124803985646091	35.3147606665721	0.00311595087062628	1.73418308726126	0.207680240933333	0.210752073483912	0.204821259113467	0.176804928430946	0.179798225487937	0.174019040284854	0.208546975193002	0.208347945633409	0.205082644076809	0.000352646046290712	0.000344357827009572	0.00295069689052037
112	0.352632526101092	0.25	0.0124805810983763	0.0120190758019819	0.0129420863947707	0.275726929152881	0.491452244615402	0.474488955352915	0.50841553387789	32.14	23.8	43.18	0.0145395653031595	0.0150593642346328	0.0155791631661061	0.0141669124040034	0.0146733887515649	0.0151798650991265	0.0144875382175145	0.0150108960916064	0.0155279587801538	0.0124805810983763	35.4897179141844	0.00651391412580411	1.7411250224476	0.207680240933333	0.210752073483912	0.204821259113467	0.176804928430946	0.179798225487937	0.174019040284854	0.208546975193002	0.208347945633409	0.205082644076809	0.000352646046290712	0.000344357827009572	0.00295069689052037
112	0.352632526101092	0.25	0.012482245580706	0.0120218842775177	0.0129426068838944	0.27754022844288	0.492699666528334	0.475770198942257	0.509629134114411	31.74	23.63	43.1	0.0147584814165139	0.015283636698026	0.0158087919795381	0.0143829469055725	0.014894739434763	0.0154065319639536	0.0147080109930983	0.0152173121282965	0.015705633254832	0.012482245580706	35.309017708329	-0.00164821777950713	1.72994026878812	0.207680240933333	0.210752073483912	0.204821259113467	0.176804928430946	0.179798225487937	0.174019040284854	0.208546975193002	0.208347945633409	0.205082644076809	0.000352646046290712	0.000344357827009572	0.00295069689052037
112	0.352632526101092	0.25	0.0124854743605791	0.0120293005397356	0.0129416481814226	0.277718689062071	0.487487526451324	0.470744602249924	0.504230450652725	32.3	23.65	43.65	0.0143552694714972	0.0148658418445062	0.0153764142175153	0.0139863014828054	0.0144837508098191	0.0149812001368328	0.0142765480380945	0.0147932325867977	0.0153011352119561	0.0124854743605791	35.6396693299176	0.000274873652378524	1.7362263711715	0.207680240933333	0.210752073483912	0.204821259113467	0.176804928430946	0.179798225487937	0.174019040284854	0.208546975193002	0.208347945633409	0.205082644076809	0.000352646046290712	0.000344357827009572	0.00295069689052037
112	0.352632526101092	0.25	0.0124865307920117	0.0120262812918723	0.012946780292151	0.274998398487958	0.4785855788899	0.462036219912123	0.495134937867677	31.77	23.41	43.24	0.0143197354150752	0.0148326442123465	0.0153455530096177	0.0139551719243751	0.0144550226716109	0.0149548734188467	0.0142087711246414	0.0147345870498281	0.0152418855622999	0.0124865307920117	35.2278097736174	0.00290872512724417	1.73312208355844	0.207680240933333	0.210752073483912	0.204821259113467	0.176804928430946	0.179798225487937	0.174019040284854	0.208546975193002	0.208347945633409	0.205082644076809	0.000352646046290712	0.000344357827009572	0.00295069689052037
112	0.352632526101092	0.25	0.0124867613732067	0.0120289652244846	0.0129445575219288	0.274256113548537	0.483659024354685	0.466903038012423	0.500415010696947	32.07	23.62	43.31	0.0143370452582512	0.0148515660794442	0.0153660869006371	0.0139700330759117	0.0144713827446082	0.0149727324133047	0.0142493080893361	0.0147824433601955	0.0152857285635516	0.0124867613732067	35.4595619324996	-0.00395986388475393	1.72993718707339	0.207680240933333	0.210752073483912	0.204821259113467	0.176804928430946	0.179798225487937	0.174019040284854	0.208546975193002	0.208347945633409	0.205082644076809	0.000352646046290712	0.000344357827009572	0.00295069689052037
112	0.352632526101092	0.25	0.0124872888623334	0.0120285521178408	0.0129460256068261	0.279490473123351	0.494506629681255	0.477597329045771	0.511415930316739	31.86	23.67	43.1	0.0147605315257245	0.0152831271307014	0.0158057227356783	0.0143841179490231	0.0148933866571674	0.0154026553653117	0.0147022887040344	0.0152006968079561	0.0157394969885265	0.0124872888623334	35.2909422747812	0.000150214665400849	1.73104129224936	0.207680240933333	0.210752073483912	0.204821259113467	0.176804928430946	0.179798225487937	0.174019040284854	0.208546975193002	0.208347945633409	0.205082644076809	0.000352646046290712	0.000344357827009572	0.00295069689052037
112	0.352632526101092	0.25	0.0124894449741899	0.0120335053996762	0.0129453845487035	0.276248562705253	0.486719882673623	0.469941852866862	0.503497912480384	31.99	23.59	43.21	0.0144667080911366	0.0149832036066521	0.0154996991221676	0.0140969246816553	0.0146002180594415	0.0151035114372278	0.0143812295438854	0.0148966966169002	0.0154024020642796	0.0124894449741899	35.3891013512455	0.00251700867189633	1.73534466564062	0.207680240933333	0.210752073483912	0.204821259113467	0.176804928430946	0.179798225487937	0.174019040284854	0.208546975193002	0.208347945633409	0.205082644076809	0.000352646046290712	0.000344357827009572	0.00295069689052037
112	0.352632526101092	0.25	0.0124902326613495	0.0120345721657954	0.0129458931569035	0.284185518340646	0.501475949580204	0.484526072780578	0.518425826379829	32.18	23.98	43.25	0.0148288061183764	0.0153475530979757	0.0158663000775749	0.0144484653195367	0.0149539070715242	0.0154593488235116	0.0147735747057368	0.0152931368185166	0.0158090609942611	0.0124902326613495	35.6126464876356	-0.000410951743620297	1.736318529374	0.207680240933333	0.210752073483912	0.204821259113467	0.176804928430946	0.179798225487937	0.174019040284854	0.208546975193002	0.208347945633409	0.205082644076809	0.000352646046290712	0.000344357827009572	0.00295069689052037
112	0.352632526101092	0.25	0.0124906616612135	0.0120294019056173	0.0129519214168098	0.274697348275583	0.483735184003069	0.46699511501389	0.500475252992249	32.07	23.77	43.29	0.0143404775973259	0.0148545313349327	0.0153685850725395	0.0139733866480676	0.0144742815160882	0.0149751763841087	0.0142893443464179	0.0148027197752981	0.0153094436109856	0.0124906616612135	35.3185938129482	0.0015163723678431	1.73401972883927	0.207680240933333	0.210752073483912	0.204821259113467	0.176804928430946	0.179798225487937	0.174019040284854	0.208546975193002	0.208347945633409	0.205082644076809	0.000352646046290712	0.000344357827009572	0.00295069689052037
112	0.352632526101092	0.25	0.0124908721997491	0.0120339323698169	0.0129478120296814	0.284074628937329	0.49375811499166	0.477064550976635	0.510451679006686	32.02	23.45	43.64	0.0146728897285214	0.0151863272150566	0.0156997647015918	0.0142976390444707	0.0147979456636986	0.0152982522829266	0.0146049174750489	0.0150755435122836	0.0155939628174027	0.0124908721997491	35.384673279373	0.00460154469496217	1.73610725497545	0.207680240933333	0.210752073483912	0.204821259113467	0.176804928430946	0.179798225487937	0.174019040284854	0.208546975193002	0.208347945633409	0.205082644076809	0.000352646046290712	0.000344357827009572	0.00295069689052037
112	0.352632526101092	0.25	0.0124921247054632	0.0120320595633179	0.0129521898476086	0.276503780794886	0.487072310928495	0.470292842228454	0.503851779628535	31.66	23.42	43.09	0.014625353932676	0.0151471685267011	0.0156689831207262	0.0142537671562904	0.0147623239923318	0.0152708808283733	0.0145278826347689	0.0150882056600809	0.0155919340081829	0.0124921247054632	35.1596964087231	-0.00220517935938945	1.72686129148642	0.207680240933333	0.210752073483912	0.204821259113467	0.176804928430946	0.179798225487937	0.174019040284854	0.208546975193002	0.208347945633409	0.205082644076809	0.000352646046290712	0.000344357827009572	0.00295069689052037
112	0.352632526101092	0.25	0.0124951112135429	0.0120345555550122	0.0129556668720736	0.275606455187099	0.48779525483638	0.470953112540634	0.504637397132126	31.91	23.37	43.24	0.0145339070332121	0.0150536660577272	0.0155734250822424	0.0141629510675414	0.0146694440301219	0.0151759369927024	0.0144612501828166	0.0149787191386602	0.0155015333630432	0.0124951112135429	35.2387837473466	0.00723852787407623	1.7379860176314	0.207680240933333	0.210752073483912	0.204821259113467	0.176804928430946	0.179798225487937	0.174019040284854	0.208546975193002	0.208347945633409	0.205082644076809	0.000352646046290712	0.000344357827009572	0.00295069689052037
112	0.352632526101092	0.25	0.0124972138594725	0.0120389580353479	0.012955469683597	0.28128336181539	0.492303987443477	0.475544630579646	0.509063344307307	31.84	23.65	43.17	0.0147044466015349	0.0152226672946797	0.0157408879878245	0.0143295746567707	0.0148345839449357	0.0153395932331007	0.0146106791918556	0.0151533075779999	0.0156549221219076	0.0124972138594725	35.339611756442	0.000553158770223236	1.73300123871371	0.207680240933333	0.210752073483912	0.204821259113467	0.176804928430946	0.179798225487937	0.174019040284854	0.208546975193002	0.208347945633409	0.205082644076809	0.000352646046290712	0.000344357827009572	0.00295069689052037
112	0.352632526101092	0.25	0.0124973513698017	0.012038521008864	0.0129561817307394	0.276107717045282	0.48951564757192	0.472635297556015	0.506395997587826	31.91	23.63	42.92	0.0145852790511529	0.0151061978583944	0.0156271166656359	0.014213003712304	0.0147206265637535	0.015228249415203	0.0145394936197465	0.01504513921886	0.015561830107218	0.0124973513698017	35.3131678228223	-0.0011098580217702	1.73040139861646	0.207680240933333	0.210752073483912	0.204821259113467	0.176804928430946	0.179798225487937	0.174019040284854	0.208546975193002	0.208347945633409	0.205082644076809	0.000352646046290712	0.000344357827009572	0.00295069689052037
112	0.352632526101092	0.25	0.0124988206701351	0.0120424418217041	0.0129551995185661	0.277790570056634	0.486846687881094	0.470128768927123	0.503564606835064	32.16	23.89	43.74	0.0143951974526737	0.0149070949587323	0.0154189924647909	0.0140260834019965	0.0145248551025486	0.0150236268031006	0.0143333531906137	0.0148196735633631	0.0153239318377916	0.0124988206701351	35.6811802715026	0.00524937815122979	1.74193181096159	0.207680240933333	0.210752073483912	0.204821259113467	0.176804928430946	0.179798225487937	0.174019040284854	0.208546975193002	0.208347945633409	0.205082644076809	0.000352646046290712	0.000344357827009572	0.00295069689052037
112	0.352632526101092	0.25	0.0124990803202003	0.0120440168081343	0.0129541438322663	0.281496980914333	0.490610202154407	0.473917326016455	0.50730307829236	32.1	23.64	43.11	0.0145375309687321	0.0150495890651357	0.0155616471615394	0.0141651627631945	0.0146641048665936	0.0151630469699928	0.0144752589474625	0.0149957157877621	0.0154781268466729	0.0124990803202003	35.3537575875991	-0.00729222752899485	1.72532535097441	0.207680240933333	0.210752073483912	0.204821259113467	0.176804928430946	0.179798225487937	0.174019040284854	0.208546975193002	0.208347945633409	0.205082644076809	0.000352646046290712	0.000344357827009572	0.00295069689052037
112	0.352632526101092	0.25	0.0125013196990325	0.0120377817975741	0.0129648576004909	0.270574293301546	0.485801801392806	0.468814532757209	0.502789070028403	31.92	23.45	43.26	0.0144636771355102	0.0149877615053237	0.0155118458751372	0.0140944497389963	0.014605155332057	0.0151158609251178	0.0143944407568228	0.0149101997412813	0.0154318224503506	0.0125013196990325	35.3097172151721	0.0035038888370559	1.73469420409702	0.207680240933333	0.210752073483912	0.204821259113467	0.176804928430946	0.179798225487937	0.174019040284854	0.208546975193002	0.208347945633409	0.205082644076809	0.000352646046290712	0.000344357827009572	0.00295069689052037
112	0.352632526101092	0.25	0.0125027518612421	0.01203852609921	0.0129669776232742	0.281683866785019	0.500681632459024	0.483653945756347	0.5177093191617	32.06	23.86	43.04	0.0148554524542296	0.0153784586086021	0.0159014647629747	0.0144752304331945	0.0149848503606822	0.0154944702881699	0.0147861140085894	0.0153116535787654	0.0158238499523331	0.0125027518612421	35.3872111113113	0.00138097112316318	1.73525097253068	0.207680240933333	0.210752073483912	0.204821259113467	0.176804928430946	0.179798225487937	0.174019040284854	0.208546975193002	0.208347945633409	0.205082644076809	0.000352646046290712	0.000344357827009572	0.00295069689052037
112	0.352632526101092	0.25	0.0125028057381571	0.0120458610209505	0.0129597504553636	0.280648604815531	0.48725825597107	0.470644589953935	0.503871921988206	31.72	23.51	43.63	0.0146093635832599	0.0151250713858693	0.0156407791884788	0.0142377736336131	0.0147403643804856	0.015242955127358	0.0145379187678517	0.0150537929678997	0.0155803831031638	0.0125028057381571	35.3698733879752	0.000638550411680423	1.73244476304014	0.207680240933333	0.210752073483912	0.204821259113467	0.176804928430946	0.179798225487937	0.174019040284854	0.208546975193002	0.208347945633409	0.205082644076809	0.000352646046290712	0.000344357827009572	0.00295069689052037
112	0.352632526101092	0.25	0.0125031968358617	0.0120422125007379	0.0129641811709855	0.280168998793825	0.491183683741145	0.474416260225564	0.507951107256726	31.83	23.76	43.19	0.0146746518179538	0.0151933020468864	0.0157119522758189	0.0143006166544556	0.0148060472564026	0.0153114778583495	0.0145880541792191	0.0151150942745281	0.0156311208045815	0.0125031968358617	35.2842369296094	-0.0047469754061094	1.726042719414	0.207680240933333	0.210752073483912	0.204821259113467	0.176804928430946	0.179798225487937	0.174019040284854	0.208546975193002	0.208347945633409	0.205082644076809	0.000352646046290712	0.000344357827009572	0.00295069689052037
112	0.352632526101092	0.25	0.0125072208819484	0.0120481396233002	0.0129663021405966	0.283467188704898	0.498742297520691	0.481855005542996	0.515629589498385	32	23.68	43.41	0.0148257326820509	0.0153453215079528	0.0158649103338547	0.0144466560711199	0.0149529596196312	0.0154592631681424	0.0147582095348615	0.0152530550942313	0.0157986108313466	0.0125072208819484	35.4372421433655	0.00845310786838164	1.74202614757675	0.207680240933333	0.210752073483912	0.204821259113467	0.176804928430946	0.179798225487937	0.174019040284854	0.208546975193002	0.208347945633409	0.205082644076809	0.000352646046290712	0.000344357827009572	0.00295069689052037
112	0.352632526101092	0.25	0.0125075002241881	0.0120513146938064	0.0129636857545698	0.279069095821437	0.485686171882163	0.469061087611365	0.502311256152961	32.03	23.59	43.4	0.0144212030840411	0.0149323384625467	0.0154434738410523	0.0140523059228079	0.014550366359574	0.0150484267963402	0.0143389427461244	0.014840487432569	0.0153711452691265	0.0125075002241881	35.4193223144263	-0.000220583073365301	1.73265115483666	0.207680240933333	0.210752073483912	0.204821259113467	0.176804928430946	0.179798225487937	0.174019040284854	0.208546975193002	0.208347945633409	0.205082644076809	0.000352646046290712	0.000344357827009572	0.00295069689052037
112	0.352632526101092	0.25	0.0125079420190051	0.0120517771194821	0.012964106918528	0.28091733986572	0.493503206397305	0.476687803357652	0.510318609436959	31.96	23.74	43.26	0.0146851212828606	0.0152031463536054	0.0157211714243501	0.0143099171309394	0.0148147066857085	0.0153194962404777	0.0146175245082817	0.0151465913992528	0.0156574914058655	0.0125079420190051	35.4318306566164	0.00824954132997988	1.74207228679707	0.207680240933333	0.210752073483912	0.204821259113467	0.176804928430946	0.179798225487937	0.174019040284854	0.208546975193002	0.208347945633409	0.205082644076809	0.000352646046290712	0.000344357827009572	0.00295069689052037
112	0.352632526101092	0.25	0.0125106297956721	0.0120539761051678	0.0129672834861764	0.281541280299499	0.492204956691973	0.475459653312671	0.508950260071274	32.13	23.73	43.23	0.0145703482782155	0.0150835041276359	0.0155966599770563	0.0141969219837181	0.0146969260619049	0.0151969301400917	0.0145156477064167	0.0149998321290804	0.0155218010148682	0.0125106297956721	35.5152995282193	-0.00585013718653559	1.72891933003281	0.207680240933333	0.210752073483912	0.204821259113467	0.176804928430946	0.179798225487937	0.174019040284854	0.208546975193002	0.208347945633409	0.205082644076809	0.000352646046290712	0.000344357827009572	0.00295069689052037
112	0.352632526101092	0.25	0.0125114115824634	0.0120473037021537	0.0129755194627731	0.2784831956384	0.493483103190235	0.47656649918487	0.510399707195601	32.2	23.79	43.22	0.0145755143596638	0.0150928990373922	0.0156102837151207	0.0142015250560137	0.0147056342958696	0.0152097435357255	0.0145136597077881	0.0150364975157217	0.0155377206692719	0.0125114115824634	35.4076439138563	0.00355703787217217	1.73654057245068	0.207680240933333	0.210752073483912	0.204821259113467	0.176804928430946	0.179798225487937	0.174019040284854	0.208546975193002	0.208347945633409	0.205082644076809	0.000352646046290712	0.000344357827009572	0.00295069689052037
112	0.352632526101092	0.25	0.0125145998750035	0.0120583971000037	0.0129708026500033	0.284119601798151	0.501515961426131	0.48456198541607	0.518469937436192	32.22	23.82	43.56	0.0148116163867766	0.0153298489276063	0.015848081468436	0.0144314427496465	0.0149363736801197	0.0154413046105929	0.0147457058900766	0.0152695433199654	0.0157743472361679	0.0125145998750035	35.6697027236932	-0.00281394708193332	1.73436428691581	0.207680240933333	0.210752073483912	0.204821259113467	0.176804928430946	0.179798225487937	0.174019040284854	0.208546975193002	0.208347945633409	0.205082644076809	0.000352646046290712	0.000344357827009572	0.00295069689052037
112	0.352632526101092	0.25	0.012515543862209	0.0120511339743229	0.0129799537500952	0.277926119922898	0.490218315406437	0.473390302494482	0.507046328318391	32.09	23.57	43.33	0.0145252684119077	0.01504161064177	0.0155579528716323	0.0141532729616367	0.0146563915487514	0.0151595101358661	0.0144584553608364	0.0149672180007538	0.0154647063296063	0.012515543862209	35.315617150043	-0.00739644568659881	1.72454210938191	0.207680240933333	0.210752073483912	0.204821259113467	0.176804928430946	0.179798225487937	0.174019040284854	0.208546975193002	0.208347945633409	0.205082644076809	0.000352646046290712	0.000344357827009572	0.00295069689052037
112	0.352632526101092	0.25	0.0125166577637642	0.0120572646511023	0.0129760508764261	0.280554701780312	0.500412389211858	0.483346247995579	0.517478530428137	32.2	23.89	43.46	0.0147817481488206	0.0153036667576385	0.0158255853664565	0.0144024503604687	0.0149109766037809	0.015419502847093	0.0147066371954338	0.0152565271995746	0.0157439467781615	0.0125166577637642	35.7097822212616	0.00256678359186046	1.74026207356061	0.207680240933333	0.210752073483912	0.204821259113467	0.176804928430946	0.179798225487937	0.174019040284854	0.208546975193002	0.208347945633409	0.205082644076809	0.000352646046290712	0.000344357827009572	0.00295069689052037
112	0.352632526101092	0.25	0.0125168670125567	0.0120599007606871	0.0129738332644263	0.279078271717395	0.493736880633066	0.476836605225389	0.510637156040744	32.09	23.94	43.09	0.0146329593394655	0.0151515878175569	0.0156702162956483	0.0142582351478121	0.0147635824684347	0.0152689297890574	0.0145691574172795	0.0151100377957588	0.0155913327180816	0.0125168670125567	35.4798311859957	-0.00380918442260663	1.73141224822091	0.207680240933333	0.210752073483912	0.204821259113467	0.176804928430946	0.179798225487937	0.174019040284854	0.208546975193002	0.208347945633409	0.205082644076809	0.000352646046290712	0.000344357827009572	0.00295069689052037
112	0.352632526101092	0.25	0.0125198530978122	0.0120610483085836	0.0129786578870408	0.280456968823973	0.488640633770667	0.471971922871715	0.505309344669619	31.8	23.6	42.82	0.0146121162601856	0.0151281748004499	0.0156442333407141	0.014239873260005	0.0147427852323201	0.0152456972046351	0.0145414518038487	0.0151030435147507	0.015590030758399	0.0125198530978122	35.2075538388498	0.00165391618545283	1.73169412927494	0.207680240933333	0.210752073483912	0.204821259113467	0.176804928430946	0.179798225487937	0.174019040284854	0.208546975193002	0.208347945633409	0.205082644076809	0.000352646046290712	0.000344357827009572	0.00295069689052037
112	0.352632526101092	0.25	0.0125200368908824	0.0120626375037572	0.0129774362780075	0.284557060677543	0.500478453467619	0.483577727081298	0.51737917985394	32.01	23.68	43.28	0.0148741919168113	0.0153940352299451	0.0159138785430789	0.0144938077912961	0.0150003569271611	0.0155069060630262	0.0147908068562401	0.0153478943864952	0.0158234483713248	0.0125200368908824	35.4815736882887	-0.00208498878642316	1.73185067703866	0.207680240933333	0.210752073483912	0.204821259113467	0.176804928430946	0.179798225487937	0.174019040284854	0.208546975193002	0.208347945633409	0.205082644076809	0.000352646046290712	0.000344357827009572	0.00295069689052037
112	0.352632526101092	0.25	0.0125204771919701	0.0120593468460087	0.0129816075379314	0.276948936673073	0.491445753474311	0.474534438119576	0.508357068829047	31.96	23.69	43.49	0.0146191530968442	0.0151401460709676	0.015661139045091	0.0142456400056822	0.0147533218327816	0.015261003659881	0.0145410446367304	0.0150411306825898	0.0155571782861042	0.0125204771919701	35.4341306050551	0.00652153747052601	1.73974000192491	0.207680240933333	0.210752073483912	0.204821259113467	0.176804928430946	0.179798225487937	0.174019040284854	0.208546975193002	0.208347945633409	0.205082644076809	0.000352646046290712	0.000344357827009572	0.00295069689052037
112	0.352632526101092	0.25	0.0125207696865253	0.0120644744905445	0.0129770648825062	0.282573386053765	0.495096165197666	0.478295369752782	0.511896960642551	31.81	23.7	43.15	0.0148046441051332	0.015324677985815	0.0158447118664968	0.0144274472837306	0.0149342315972211	0.0154410159107115	0.014726249814562	0.0152494268393346	0.0157638741564483	0.0125207696865253	35.3581370583106	-0.000770307766155707	1.73131461979006	0.207680240933333	0.210752073483912	0.204821259113467	0.176804928430946	0.179798225487937	0.174019040284854	0.208546975193002	0.208347945633409	0.205082644076809	0.000352646046290712	0.000344357827009572	0.00295069689052037
112	0.352632526101092	0.25	0.0125249491765111	0.0120615297697545	0.0129883685832677	0.277358886341209	0.495109423053069	0.478089458521343	0.512129387584795	31.86	23.58	43.1	0.0147767610150873	0.0153028130831426	0.0158288651511978	0.014399949002025	0.0149125865783296	0.0154252241546341	0.0146974575422638	0.0152135705357733	0.0157298659032133	0.0125249491765111	35.2888069947281	0.00503538537359513	1.73641896419739	0.207680240933333	0.210752073483912	0.204821259113467	0.176804928430946	0.179798225487937	0.174019040284854	0.208546975193002	0.208347945633409	0.205082644076809	0.000352646046290712	0.000344357827009572	0.00295069689052037
112	0.352632526101092	0.25	0.0125254772531256	0.0120622816102272	0.0129886728960239	0.274820526187558	0.486208401327885	0.469387944185123	0.503028858470647	31.84	23.65	42.83	0.0145140108287113	0.0150341185565264	0.0155542262843415	0.0141439928551395	0.0146508410360412	0.0151576892169429	0.0144655134419179	0.0149877967216159	0.0155335378707838	0.0125254772531256	35.2181440063825	-0.00035512657660717	1.73091492791627	0.207680240933333	0.210752073483912	0.204821259113467	0.176804928430946	0.179798225487937	0.174019040284854	0.208546975193002	0.208347945633409	0.205082644076809	0.000352646046290712	0.000344357827009572	0.00295069689052037
112	0.352632526101092	0.25	0.0125281340581347	0.0120598232292129	0.0129964448870564	0.270793967817052	0.494788590839373	0.477496700285134	0.512080481393612	32.21	23.69	43.16	0.0146004416879241	0.0151291767337587	0.0156579117795933	0.0142257600435147	0.0147409265055581	0.0152560929676016	0.0145081713030948	0.0150749240404605	0.0155790493787832	0.0125281340581347	35.4608285304424	-0.00636107120679066	1.72863060726722	0.207680240933333	0.210752073483912	0.204821259113467	0.176804928430946	0.179798225487937	0.174019040284854	0.208546975193002	0.208347945633409	0.205082644076809	0.000352646046290712	0.000344357827009572	0.00295069689052037
112	0.352632526101092	0.25	0.0125322065094238	0.0120701842245916	0.012994228794256	0.27224781750815	0.481462571198824	0.464698123374851	0.498227019022797	31.87	23.51	43.04	0.0143573540205811	0.0148753098724797	0.0153932657243784	0.0139911536658635	0.0144958984750853	0.0150006432843071	0.0142884092280799	0.0147825482181993	0.01529679558462	0.0125322065094238	35.138771783107	-0.000331443089712381	1.7289437040909	0.207680240933333	0.210752073483912	0.204821259113467	0.176804928430946	0.179798225487937	0.174019040284854	0.208546975193002	0.208347945633409	0.205082644076809	0.000352646046290712	0.000344357827009572	0.00295069689052037
112	0.352632526101092	0.25	0.0125330505815895	0.0120695301112604	0.0129965710519185	0.276930666907027	0.492301958737953	0.475360407363704	0.509243510112201	32.03	23.61	43.33	0.0146157760776279	0.0151366733115118	0.0156575705453956	0.0142419152751429	0.0147494883408924	0.0152570614066419	0.0145265668562158	0.0150655126405723	0.0156072239830068	0.0125330505815895	35.4498555472086	-0.00429286191402072	1.72907162116402	0.207680240933333	0.210752073483912	0.204821259113467	0.176804928430946	0.179798225487937	0.174019040284854	0.208546975193002	0.208347945633409	0.205082644076809	0.000352646046290712	0.000344357827009572	0.00295069689052037
112	0.352632526101092	0.25	0.0125373043306112	0.0120802431793909	0.0129943654818315	0.284303244357568	0.494847750219673	0.47812674492537	0.511568755513975	31.93	23.64	43.12	0.0147444592307243	0.0152601011258394	0.0157757430209546	0.0143679656691632	0.0148704408654836	0.0153729160618041	0.0146832498804211	0.0152098831180387	0.0156786281958878	0.0125373043306112	35.252616363592	-0.000748329043229818	1.72997302474717	0.207680240933333	0.210752073483912	0.204821259113467	0.176804928430946	0.179798225487937	0.174019040284854	0.208546975193002	0.208347945633409	0.205082644076809	0.000352646046290712	0.000344357827009572	0.00295069689052037
112	0.352632526101092	0.25	0.0125423622717836	0.0120745040218336	0.0130102205217336	0.270851684433823	0.489927929527596	0.47280841148413	0.507047447571062	32.32	23.89	43.55	0.0144090662497855	0.0149307918867689	0.0154525175237524	0.0140385791804307	0.0145468901659092	0.0150552011513877	0.0143539498301358	0.0148569761368066	0.0153789673149679	0.0125423622717836	35.5596837672332	-0.000324661133297362	1.73581824723494	0.207680240933333	0.210752073483912	0.204821259113467	0.176804928430946	0.179798225487937	0.174019040284854	0.208546975193002	0.208347945633409	0.205082644076809	0.000352646046290712	0.000344357827009572	0.00295069689052037
112	0.352632526101092	0.25	0.012542643269153	0.0120833801697425	0.0130019063685635	0.279240991561831	0.485460771426762	0.46885049869554	0.502071044157985	32.06	23.76	43.26	0.0143999842812403	0.0149101419261659	0.0154202995710915	0.014031408141451	0.0145285079988278	0.0150256078562046	0.0143410637281249	0.0148551992182758	0.0153573184702099	0.012542643269153	35.3897270264285	-0.00338552650375973	1.73035933211771	0.207680240933333	0.210752073483912	0.204821259113467	0.176804928430946	0.179798225487937	0.174019040284854	0.208546975193002	0.208347945633409	0.205082644076809	0.000352646046290712	0.000344357827009572	0.00295069689052037
112	0.352632526101092	0.25	0.0125433819226177	0.0120850141926682	0.0130017496525672	0.284091088746891	0.503551788886562	0.486527797550151	0.520575780222973	31.95	23.8	43.18	0.0149937159269203	0.0155183578719968	0.0160429998170733	0.0146107095715881	0.0151219498222336	0.015633190072879	0.0148956632210344	0.0154597165594312	0.01598250879256	0.0125433819226177	35.4199216147954	-0.0015923469103044	1.73259875988573	0.207680240933333	0.210752073483912	0.204821259113467	0.176804928430946	0.179798225487937	0.174019040284854	0.208546975193002	0.208347945633409	0.205082644076809	0.000352646046290712	0.000344357827009572	0.00295069689052037
112	0.352632526101092	0.25	0.0125439683150014	0.0120865222981937	0.0130014143318091	0.280038344491921	0.488611096604436	0.471926088330691	0.505296104878181	31.7	23.73	42.86	0.0146560522917463	0.0151742189279948	0.0156923855642433	0.0142833799147012	0.0147883706705563	0.0152933614264113	0.0146161297097671	0.015126508008556	0.015617905036935	0.0125439683150014	35.2121636404865	0.00476038787926375	1.73526595757877	0.207680240933333	0.210752073483912	0.204821259113467	0.176804928430946	0.179798225487937	0.174019040284854	0.208546975193002	0.208347945633409	0.205082644076809	0.000352646046290712	0.000344357827009572	0.00295069689052037
112	0.352632526101092	0.25	0.0125461806434364	0.0120887310476911	0.0130036302391817	0.283821669492212	0.497046898464172	0.480231686388193	0.513862110540151	32.01	23.64	43.33	0.0147735897543125	0.0152908839102035	0.0158081780660944	0.0143958132848001	0.0148998796766093	0.0154039460684184	0.014704701536087	0.0152027334305401	0.0157157727766226	0.0125461806434364	35.4404463508815	0.00148058556456651	1.73479153991388	0.207680240933333	0.210752073483912	0.204821259113467	0.176804928430946	0.179798225487937	0.174019040284854	0.208546975193002	0.208347945633409	0.205082644076809	0.000352646046290712	0.000344357827009572	0.00295069689052037
112	0.352632526101092	0.25	0.0125483814674621	0.0120892363199534	0.0130075266149709	0.279252284276557	0.486716193657963	0.470063433235961	0.503368954079965	31.99	23.61	43.42	0.0144687319650058	0.0149813102895198	0.0154938886140339	0.0140988709136619	0.0145983463098434	0.0150978217060248	0.0143899532519299	0.0149026601626979	0.0154125899477402	0.0125483814674621	35.3591583652349	0.00200511707920847	1.73439927945585	0.207680240933333	0.210752073483912	0.204821259113467	0.176804928430946	0.179798225487937	0.174019040284854	0.208546975193002	0.208347945633409	0.205082644076809	0.000352646046290712	0.000344357827009572	0.00295069689052037
112	0.352632526101092	0.25	0.012551626794453	0.0120864986108257	0.0130167549780804	0.276744506664989	0.487959164462209	0.471159252230194	0.504759076694224	31.75	23.76	43.33	0.0146105669311482	0.0151315293041493	0.0156524916771504	0.0142387220031591	0.0147464256698426	0.0152541293365261	0.0145208714715719	0.0150666136957716	0.0155701041344134	0.012551626794453	35.3405398083633	-0.00423079764759076	1.72823974748238	0.207680240933333	0.210752073483912	0.204821259113467	0.176804928430946	0.179798225487937	0.174019040284854	0.208546975193002	0.208347945633409	0.205082644076809	0.000352646046290712	0.000344357827009572	0.00295069689052037
112	0.352632526101092	0.25	0.012552310864828	0.0120891662746235	0.0130154554550325	0.279153377665965	0.492172979524758	0.475329379289462	0.509016579760053	32.25	23.78	43.51	0.0145141745593858	0.0150284936077666	0.0155428126561474	0.0141414077536657	0.0146425175721312	0.0151436273905967	0.0144458668072917	0.0149360489644878	0.0154822700885295	0.012552310864828	35.492092647671	-0.00145976857575413	1.73384187507577	0.207680240933333	0.210752073483912	0.204821259113467	0.176804928430946	0.179798225487937	0.174019040284854	0.208546975193002	0.208347945633409	0.205082644076809	0.000352646046290712	0.000344357827009572	0.00295069689052037
112	0.352632526101092	0.25	0.0125524065356659	0.0120922744615999	0.013012538609732	0.278911949676239	0.492760010687947	0.47588619844386	0.509633822932035	32.06	23.78	43.51	0.0146152820515225	0.0151335057908077	0.0156517295300928	0.0142411833209549	0.0147461423936854	0.0152511014664158	0.0145412986251416	0.0150478642970681	0.0155624225643139	0.0125524065356659	35.5542388914046	-0.000727487743584833	1.73433033100181	0.207680240933333	0.210752073483912	0.204821259113467	0.176804928430946	0.179798225487937	0.174019040284854	0.208546975193002	0.208347945633409	0.205082644076809	0.000352646046290712	0.000344357827009572	0.00295069689052037
112	0.352632526101092	0.25	0.0125529153216012	0.0120860085767252	0.0130198220664772	0.270618909246174	0.48821055796916	0.471140990543737	0.505280125394584	32.2	23.89	43.52	0.0144112366441846	0.0149333597039883	0.015455482763792	0.0140414873376619	0.0145502142785864	0.0150589412195109	0.0143549433301814	0.0148483656537508	0.0153783618868785	0.0125529153216012	35.4906376919017	-0.00283701192071369	1.73308722138982	0.207680240933333	0.210752073483912	0.204821259113467	0.176804928430946	0.179798225487937	0.174019040284854	0.208546975193002	0.208347945633409	0.205082644076809	0.000352646046290712	0.000344357827009572	0.00295069689052037
112	0.352632526101092	0.25	0.012553740046293	0.0120939070335597	0.0130135730590263	0.278699857151473	0.488831218588969	0.472083111170124	0.505579326007814	31.63	23.38	42.83	0.0146944383032825	0.0152157533542551	0.0157370684052278	0.0143213007552633	0.0148293779936805	0.0153374552320978	0.0146032752838701	0.0151013692364946	0.0156760219232398	0.012553740046293	35.1082595385218	-0.00594385236681316	1.7226570565792	0.207680240933333	0.210752073483912	0.204821259113467	0.176804928430946	0.179798225487937	0.174019040284854	0.208546975193002	0.208347945633409	0.205082644076809	0.000352646046290712	0.000344357827009572	0.00295069689052037
112	0.352632526101092	0.25	0.0125545392590619	0.0120972415473188	0.0130118369708051	0.281853336096735	0.497753348535316	0.480832336200034	0.514674360870597	32.11	23.73	43.35	0.0147452987276379	0.0152642018106327	0.0157831048936275	0.0143675433522573	0.0148731528131611	0.0153787622740649	0.0146631332308807	0.0151874528529738	0.0156864095251247	0.0125545392590619	35.5284752957	-0.0100614466266841	1.72531981500345	0.207680240933333	0.210752073483912	0.204821259113467	0.176804928430946	0.179798225487937	0.174019040284854	0.208546975193002	0.208347945633409	0.205082644076809	0.000352646046290712	0.000344357827009572	0.00295069689052037
112	0.352632526101092	0.25	0.0125567808120021	0.0120975331188971	0.0130160285051072	0.282305091315233	0.488813753238145	0.472215164601589	0.505412341874702	32.05	23.52	43.46	0.0145104181631444	0.0150204662939316	0.0155305144247189	0.0141391221448937	0.0146361190432528	0.0151331159416119	0.0144194376060325	0.0149197307258727	0.0154298642162424	0.0125567808120021	35.3541921214409	-0.0041017854504089	1.72807187974029	0.207680240933333	0.210752073483912	0.204821259113467	0.176804928430946	0.179798225487937	0.174019040284854	0.208546975193002	0.208347945633409	0.205082644076809	0.000352646046290712	0.000344357827009572	0.00295069689052037
112	0.352632526101092	0.25	0.0125580504315128	0.0120932572210225	0.0130228436420031	0.276483432177896	0.490423985828655	0.473528193814448	0.507319777842863	32.08	23.35	43.37	0.0145362879200771	0.0150549520684098	0.0155736162167424	0.014164112305297	0.0146694969871433	0.0151748816689896	0.0144333471954897	0.0149743009289556	0.0154641140474621	0.0125580504315128	35.2907341873404	0.00297313513990534	1.73467198109069	0.207680240933333	0.210752073483912	0.204821259113467	0.176804928430946	0.179798225487937	0.174019040284854	0.208546975193002	0.208347945633409	0.205082644076809	0.000352646046290712	0.000344357827009572	0.00295069689052037
112	0.352632526101092	0.25	0.0125619707669196	0.0121016746476432	0.0130222668861961	0.284157297988574	0.499288481514588	0.482411370443394	0.516165592585782	32.25	23.84	43.41	0.0147334595545307	0.0152489080878772	0.0157643566212238	0.0143551062720838	0.0148573181556264	0.015359530039169	0.01467291444128	0.0151807460423576	0.0156874829165911	0.0125619707669196	35.5236479132529	-0.00339894398312077	1.73133577354901	0.207680240933333	0.210752073483912	0.204821259113467	0.176804928430946	0.179798225487937	0.174019040284854	0.208546975193002	0.208347945633409	0.205082644076809	0.000352646046290712	0.000344357827009572	0.00295069689052037
112	0.352632526101092	0.25	0.0125622564575521	0.0121018758763042	0.0130226370388	0.281659911847028	0.491323628224392	0.474613208807271	0.508034047641513	32.16	23.47	43.48	0.0145317490214573	0.0150433901146817	0.0155550312079061	0.014159122184295	0.0146576436453231	0.0151561651063512	0.0144287660828089	0.0149545948920746	0.0154653499042066	0.0125622564575521	35.4192143231591	0.00183332517393865	1.735238063467	0.207680240933333	0.210752073483912	0.204821259113467	0.176804928430946	0.179798225487937	0.174019040284854	0.208546975193002	0.208347945633409	0.205082644076809	0.000352646046290712	0.000344357827009572	0.00295069689052037
112	0.352632526101092	0.25	0.0125624522898438	0.012104615018208	0.0130202895614796	0.28332302228169	0.499480478410875	0.482562187798849	0.516398769022902	31.93	23.81	42.96	0.0148828075022132	0.0154045882567182	0.0159263690112233	0.0145028049621286	0.0150112630950752	0.0155197212280218	0.0148089508965122	0.0153274966044497	0.0158813655016705	0.0125624522898438	35.3710395202865	0.00465231759678513	1.73783650793996	0.207680240933333	0.210752073483912	0.204821259113467	0.176804928430946	0.179798225487937	0.174019040284854	0.208546975193002	0.208347945633409	0.205082644076809	0.000352646046290712	0.000344357827009572	0.00295069689052037
112	0.352632526101092	0.25	0.0125624646500287	0.0121033671488213	0.0130215621512362	0.282122945156484	0.495239589530866	0.478415237202245	0.512063941859486	32.11	23.59	43.23	0.0146718155128827	0.0151877769085372	0.0157037383041918	0.0142959522932236	0.014798695766991	0.0153014392407585	0.0145889073570584	0.0151124476937998	0.015649192476396	0.0125624646500287	35.4094257677808	-0.00147579625020917	1.73150297862526	0.207680240933333	0.210752073483912	0.204821259113467	0.176804928430946	0.179798225487937	0.174019040284854	0.208546975193002	0.208347945633409	0.205082644076809	0.000352646046290712	0.000344357827009572	0.00295069689052037
112	0.352632526101092	0.25	0.0125625531128612	0.0120981804744968	0.0130269257512255	0.275518758273432	0.490226230595819	0.473296435585019	0.507156025606619	31.96	23.53	43.28	0.0145826571939047	0.0151042782720361	0.0156258993501674	0.0142101013588445	0.0147183961293103	0.015226690899776	0.0144818766944673	0.0150235725770827	0.0155585895341755	0.0125625531128612	35.3511198853457	-0.00182653641586989	1.73119845073465	0.207680240933333	0.210752073483912	0.204821259113467	0.176804928430946	0.179798225487937	0.174019040284854	0.208546975193002	0.208347945633409	0.205082644076809	0.000352646046290712	0.000344357827009572	0.00295069689052037
112	0.352632526101092	0.25	0.0125659583034409	0.0121059376403225	0.0130259789665592	0.277518780801179	0.491035779418648	0.474162581616087	0.507908977221209	32.02	23.51	43.42	0.0145826886435845	0.0151016173813557	0.0156205461191269	0.0142097305475817	0.014715387475282	0.0152210444029823	0.0145117456337504	0.0149836746335236	0.0155446859832865	0.0125659583034409	35.3517897456418	0.00122059712648091	1.73339464555852	0.207680240933333	0.210752073483912	0.204821259113467	0.176804928430946	0.179798225487937	0.174019040284854	0.208546975193002	0.208347945633409	0.205082644076809	0.000352646046290712	0.000344357827009572	0.00295069689052037
112	0.352632526101092	0.25	0.0125683648453345	0.0121061371161859	0.013030592574483	0.2804609434237	0.494949179106482	0.478065434774588	0.511832923438375	31.78	23.53	42.75	0.0148110469359937	0.0153341258109032	0.0158572046858127	0.0144338921332103	0.0149436511050258	0.0154534100768414	0.0147365360168553	0.0152724363228865	0.0157774051924662	0.0125683648453345	35.126390897475	-0.00175305059169221	1.72783433105818	0.207680240933333	0.210752073483912	0.204821259113467	0.176804928430946	0.179798225487937	0.174019040284854	0.208546975193002	0.208347945633409	0.205082644076809	0.000352646046290712	0.000344357827009572	0.00295069689052037
112	0.352632526101092	0.25	0.0125696039685963	0.0121023286847527	0.0130368792524399	0.272191098630379	0.481483809226689	0.464716221863348	0.498251396590031	32	23.3	43.09	0.0143000876188945	0.0148160540456567	0.0153320204724189	0.0139344764778628	0.0144372511620952	0.0149400258463275	0.0142090069775594	0.0147290384682005	0.0152356655058548	0.0125696039685963	35.1889277055881	0.00190712002147847	1.73231906313789	0.207680240933333	0.210752073483912	0.204821259113467	0.176804928430946	0.179798225487937	0.174019040284854	0.208546975193002	0.208347945633409	0.205082644076809	0.000352646046290712	0.000344357827009572	0.00295069689052037
112	0.352632526101092	0.25	0.012570216623005	0.0121090627404482	0.0130313705055618	0.280831688270763	0.496940553707833	0.480004437553846	0.513876669861821	31.95	23.63	43.74	0.0147954160310039	0.0153174463808161	0.0158394767306284	0.0144175164351962	0.0149262132594232	0.0154349100836502	0.0147153137306502	0.0152413294859016	0.0157603062423977	0.012570216623005	35.5018691071613	-0.0018541776068178	1.73206715146319	0.207680240933333	0.210752073483912	0.204821259113467	0.176804928430946	0.179798225487937	0.174019040284854	0.208546975193002	0.208347945633409	0.205082644076809	0.000352646046290712	0.000344357827009572	0.00295069689052037
112	0.352632526101092	0.25	0.0125710274226973	0.0121121614133548	0.0130298934320398	0.283986204981944	0.493419016724463	0.47673329009071	0.510104743358215	31.74	23.33	42.83	0.014787567328591	0.0153051340921291	0.0158227008556671	0.0144112807243429	0.0149156774082054	0.015420074092068	0.0146979511524909	0.0152407472048868	0.0157222538591334	0.0125710274226973	35.117191620066	-0.00195205242919492	1.72725974108495	0.207680240933333	0.210752073483912	0.204821259113467	0.176804928430946	0.179798225487937	0.174019040284854	0.208546975193002	0.208347945633409	0.205082644076809	0.000352646046290712	0.000344357827009572	0.00295069689052037
112	0.352632526101092	0.25	0.0125731559713685	0.0121133701457864	0.0130329417969505	0.283255093166265	0.495679889174393	0.478887522422978	0.512472255925807	32.01	23.83	43.52	0.0147334607687245	0.0152500949785577	0.015766729188391	0.0143567288538202	0.0148601528207763	0.0153635767877325	0.014664337812037	0.0151576111483359	0.0156801553012915	0.0125731559713685	35.5520644485795	0.000326547298566944	1.7358126625086	0.207680240933333	0.210752073483912	0.204821259113467	0.176804928430946	0.179798225487937	0.174019040284854	0.208546975193002	0.208347945633409	0.205082644076809	0.000352646046290712	0.000344357827009572	0.00295069689052037
112	0.352632526101092	0.25	0.0125738614444467	0.0121076231332633	0.0130400997556301	0.27769787011245	0.492316587455281	0.475406930010545	0.509226244900018	32.28	23.67	43.44	0.0145043854007364	0.0150202890889041	0.0155361927770717	0.014131688400459	0.0146343357008722	0.0151369830012854	0.0144392523619399	0.0149468826403615	0.0154663019039739	0.0125738614444467	35.3934666858798	0.00148181607412741	1.73549148990864	0.207680240933333	0.210752073483912	0.204821259113467	0.176804928430946	0.179798225487937	0.174019040284854	0.208546975193002	0.208347945633409	0.205082644076809	0.000352646046290712	0.000344357827009572	0.00295069689052037
112	0.352632526101092	0.25	0.0125757121158488	0.0121175219894602	0.0130339022422375	0.289297638191267	0.496150770634406	0.4795891713143	0.512712369954513	31.87	23.4	43.53	0.0148150339743253	0.0153266398888711	0.015838245803417	0.0144371237443472	0.0149356793271045	0.0154342349098617	0.0147151459679696	0.0152191861073894	0.0157616913028545	0.0125757121158488	35.2998026277361	0.000947455719880443	1.7315547766988	0.207680240933333	0.210752073483912	0.204821259113467	0.176804928430946	0.179798225487937	0.174019040284854	0.208546975193002	0.208347945633409	0.205082644076809	0.000352646046290712	0.000344357827009572	0.00295069689052037
112	0.352632526101092	0.25	0.0125768621084426	0.0121162404635096	0.0130374837533756	0.283637852961962	0.495622054799252	0.47884746102189	0.512396648576614	31.57	23.24	42.91	0.0149313783643977	0.0154544422354358	0.0159775061064739	0.0145526272168662	0.0150624229865574	0.0155722187562485	0.0148289610372992	0.0153582952873208	0.0159106266390267	0.0125768621084426	35.0564946770683	-0.00313226548174294	1.72470741466639	0.207680240933333	0.210752073483912	0.204821259113467	0.176804928430946	0.179798225487937	0.174019040284854	0.208546975193002	0.208347945633409	0.205082644076809	0.000352646046290712	0.000344357827009572	0.00295069689052037
112	0.352632526101092	0.25	0.0125775998596972	0.0121182787636709	0.0130369209557235	0.278171725871486	0.488773874707432	0.472005707167549	0.505542042247315	31.95	23.6	43.33	0.0145465872769767	0.0150633598686845	0.0155801324603924	0.0141750087722154	0.0146785809078112	0.0151821530434071	0.0144748949411242	0.0149763158619982	0.0155108083215867	0.0125775998596972	35.3872039699152	0.00215881026810292	1.73499735643407	0.207680240933333	0.210752073483912	0.204821259113467	0.176804928430946	0.179798225487937	0.174019040284854	0.208546975193002	0.208347945633409	0.205082644076809	0.000352646046290712	0.000344357827009572	0.00295069689052037
112	0.352632526101092	0.25	0.0125779447621076	0.01211913632872	0.0130367531954952	0.281122459205454	0.492125894479268	0.475365930875407	0.50888585808313	32.17	23.65	43.58	0.0145514630665127	0.0150645036012615	0.0155775441360104	0.0141782807599768	0.0146781640163662	0.0151780472727555	0.0144663317937765	0.0149889027220079	0.015507221341052	0.0125779447621076	35.4486758640253	-9.43260863605931e-07	1.7336693605072	0.207680240933333	0.210752073483912	0.204821259113467	0.176804928430946	0.179798225487937	0.174019040284854	0.208546975193002	0.208347945633409	0.205082644076809	0.000352646046290712	0.000344357827009572	0.00295069689052037
112	0.352632526101092	0.25	0.0125782850124969	0.0121174921233797	0.0130390779016141	0.281505059444975	0.498786888756434	0.4818161420467	0.515757635466167	31.89	23.68	43.06	0.0148759433296943	0.015399910553466	0.0159238777772377	0.0144963601729074	0.0150069575465497	0.0155175549201919	0.0148089468594367	0.0153196525800059	0.0158559217071764	0.0125782850124969	35.3609385203876	0.00387131745128587	1.73680339122341	0.207680240933333	0.210752073483912	0.204821259113467	0.176804928430946	0.179798225487937	0.174019040284854	0.208546975193002	0.208347945633409	0.205082644076809	0.000352646046290712	0.000344357827009572	0.00295069689052037
112	0.352632526101092	0.25	0.0125783630088032	0.01211491955697	0.0130418064606364	0.279740882165619	0.49290552730351	0.476061448349486	0.509749606257535	32.05	23.81	43.25	0.0146260508997938	0.0151435520690144	0.015661053238235	0.0142517575670673	0.0147560154323609	0.0152602732976546	0.0145537418999521	0.0150594892840947	0.0155643267596745	0.0125783630088032	35.4184475268852	-0.000993928737845152	1.7326226575221	0.207680240933333	0.210752073483912	0.204821259113467	0.176804928430946	0.179798225487937	0.174019040284854	0.208546975193002	0.208347945633409	0.205082644076809	0.000352646046290712	0.000344357827009572	0.00295069689052037
112	0.352632526101092	0.25	0.0125797349685127	0.0121170755260854	0.01304239441094	0.2820288207682	0.496382582745535	0.479515481100235	0.513249684390835	32.17	23.8	43.48	0.0146800886774938	0.0151964652234963	0.0157128417694989	0.014303631714775	0.0148067662735936	0.0153099008324122	0.0146231395854376	0.015103555353878	0.015648549676944	0.0125797349685127	35.5295140243232	0.00383134876989181	1.73906991170015	0.207680240933333	0.210752073483912	0.204821259113467	0.176804928430946	0.179798225487937	0.174019040284854	0.208546975193002	0.208347945633409	0.205082644076809	0.000352646046290712	0.000344357827009572	0.00295069689052037
112	0.352632526101092	0.25	0.0125798891102463	0.0121178878985981	0.0130418903218945	0.274084781873766	0.487340460868829	0.470449664479881	0.504231257257778	31.98	23.87	43.13	0.0144848109465837	0.015004866567628	0.0155249221886723	0.014114602058626	0.014621365879463	0.0151281297002999	0.0144458754300922	0.0149307875546324	0.0154797669399392	0.0125798891102463	35.3616470512927	-0.00296024240172558	1.73050769129096	0.207680240933333	0.210752073483912	0.204821259113467	0.176804928430946	0.179798225487937	0.174019040284854	0.208546975193002	0.208347945633409	0.205082644076809	0.000352646046290712	0.000344357827009572	0.00295069689052037
112	0.352632526101092	0.25	0.0125822485892442	0.0121191173152642	0.0130453798632243	0.282224923694957	0.488495909692041	0.471904831720671	0.505086987663412	32.01	23.56	43.32	0.0145150013311036	0.0150253150694919	0.0155356288078802	0.0141438007086082	0.0146410638951546	0.0151383270817009	0.014399233809444	0.0149624162923375	0.0154380737825765	0.0125822485892442	35.266306065364	0.00304294630189929	1.7339916394335	0.207680240933333	0.210752073483912	0.204821259113467	0.176804928430946	0.179798225487937	0.174019040284854	0.208546975193002	0.208347945633409	0.205082644076809	0.000352646046290712	0.000344357827009572	0.00295069689052037
112	0.352632526101092	0.25	0.0125829964669202	0.0121225500279806	0.0130434429058597	0.292120653421129	0.505226944683682	0.488477432577715	0.521976456789649	32.2	23.84	43.89	0.01494075930358	0.0154530663461123	0.0159653733886446	0.0145574125910712	0.0150565749723075	0.0155557373535438	0.0148641051039178	0.0153786606985103	0.0158829599950692	0.0125829964669202	35.6114288711766	-0.000627384967057846	1.73508240900781	0.207680240933333	0.210752073483912	0.204821259113467	0.176804928430946	0.179798225487937	0.174019040284854	0.208546975193002	0.208347945633409	0.205082644076809	0.000352646046290712	0.000344357827009572	0.00295069689052037
112	0.352632526101092	0.25	0.0125836304710067	0.0121193320014164	0.013047928940597	0.281347267180149	0.504731682959195	0.4875519691374	0.52191139678099	31.73	23.66	42.79	0.0151275418352162	0.0156605862202405	0.0161936306052648	0.0147426709809123	0.0152621537939324	0.0157816366069524	0.0150447319123673	0.0156040362687418	0.0161375927346524	0.0125836304710067	35.2119800395071	-0.00419614804267457	1.7271371877245	0.207680240933333	0.210752073483912	0.204821259113467	0.176804928430946	0.179798225487937	0.174019040284854	0.208546975193002	0.208347945633409	0.205082644076809	0.000352646046290712	0.000344357827009572	0.00295069689052037
112	0.352632526101092	0.25	0.0125852879190727	0.0121267519582679	0.0130438238798775	0.281856000603169	0.491521397042055	0.474812348463284	0.508230445620825	31.78	23.29	43.15	0.0147108003709846	0.0152284858920687	0.0157461714131528	0.0143362064532722	0.0148407096972133	0.0153452129411543	0.0146278111046997	0.0151227649638635	0.0156975944091947	0.0125852879190727	35.1518369381488	0.00523958660370974	1.73387432848962	0.207680240933333	0.210752073483912	0.204821259113467	0.176804928430946	0.179798225487937	0.174019040284854	0.208546975193002	0.208347945633409	0.205082644076809	0.000352646046290712	0.000344357827009572	0.00295069689052037
112	0.352632526101092	0.25	0.0125862408589475	0.012126481051622	0.0130460006662731	0.28277759908805	0.494688811681038	0.477910290625797	0.511467332736279	32.17	23.68	43.4	0.0146309026886383	0.015144565846	0.0156582290033618	0.0142557063942163	0.0147561971235109	0.0152566878528055	0.0145700135163467	0.0150717606345757	0.0155782693630814	0.0125862408589475	35.4752724347069	0.00590916319042018	1.74028223267118	0.207680240933333	0.210752073483912	0.204821259113467	0.176804928430946	0.179798225487937	0.174019040284854	0.208546975193002	0.208347945633409	0.205082644076809	0.000352646046290712	0.000344357827009572	0.00295069689052037
112	0.352632526101092	0.25	0.0125868720615686	0.0121231647795674	0.0130505793435698	0.275359288249472	0.487777622101477	0.470925657437292	0.504629586765662	32.03	23.53	43.32	0.0144791374300196	0.0149972699812728	0.0155154025325259	0.0141087674584224	0.0146136464067438	0.0151185253550653	0.0144162041196554	0.0149211079944139	0.0154313795523531	0.0125868720615686	35.3172018439732	-0.00212070909318881	1.73057570732436	0.207680240933333	0.210752073483912	0.204821259113467	0.176804928430946	0.179798225487937	0.174019040284854	0.208546975193002	0.208347945633409	0.205082644076809	0.000352646046290712	0.000344357827009572	0.00295069689052037
112	0.352632526101092	0.25	0.0125869978659747	0.0121170915725941	0.0130569041593553	0.277907149906247	0.494751449836505	0.47776702260549	0.511735877067521	31.97	23.69	43.42	0.0147149405676121	0.0152380508398874	0.0157611611121627	0.0143389228324585	0.0148486658241177	0.0153584088157769	0.0146566963655152	0.0151602599310756	0.0156614113261955	0.0125869978659747	35.3711643890088	-0.00388371240940998	1.72875102656373	0.207680240933333	0.210752073483912	0.204821259113467	0.176804928430946	0.179798225487937	0.174019040284854	0.208546975193002	0.208347945633409	0.205082644076809	0.000352646046290712	0.000344357827009572	0.00295069689052037
112	0.352632526101092	0.25	0.0125885019852179	0.0121284915173823	0.0130485124530534	0.281165218314469	0.497034924833811	0.480109568613836	0.513960281053786	32.09	23.59	43.15	0.0147348343491189	0.01525428310937	0.0157737318696211	0.0143575228955979	0.0148636702530564	0.0153698176105149	0.0146803613507921	0.0151775727043847	0.0157111338151319	0.0125885019852179	35.3452340915125	-0.000732125787870476	1.73145430316459	0.207680240933333	0.210752073483912	0.204821259113467	0.176804928430946	0.179798225487937	0.174019040284854	0.208546975193002	0.208347945633409	0.205082644076809	0.000352646046290712	0.000344357827009572	0.00295069689052037
112	0.352632526101092	0.25	0.0125886883877537	0.012129094254793	0.0130482825207144	0.28621343187115	0.501530386419028	0.484662774562267	0.518397998275789	31.85	23.74	42.88	0.0149834045091981	0.0155048686381118	0.0160263327670254	0.0146013756501499	0.0151095441127762	0.0156177125754025	0.0149036612219684	0.0154635282329585	0.0159557510400644	0.0125886883877537	35.2945728866213	-0.00417048565290797	1.72824378643109	0.207680240933333	0.210752073483912	0.204821259113467	0.176804928430946	0.179798225487937	0.174019040284854	0.208546975193002	0.208347945633409	0.205082644076809	0.000352646046290712	0.000344357827009572	0.00295069689052037
112	0.352632526101092	0.25	0.0125888740029892	0.0121276631246917	0.0130500848812866	0.281964161361292	0.49691944963058	0.48003140887664	0.513807490384519	32.03	23.86	43.2	0.0147596751882485	0.0152789370354625	0.0157981988826766	0.0143821377850431	0.014888117445022	0.0153940971050009	0.0146805241662994	0.0152068576118786	0.0157447210195989	0.0125888740029892	35.5119116047706	-0.000263495368218048	1.73534035960223	0.207680240933333	0.210752073483912	0.204821259113467	0.176804928430946	0.179798225487937	0.174019040284854	0.208546975193002	0.208347945633409	0.205082644076809	0.000352646046290712	0.000344357827009572	0.00295069689052037
112	0.352632526101092	0.25	0.0125904925968753	0.0121297798655705	0.01305120532818	0.284603469382303	0.495428091973768	0.478699818633927	0.51215636531361	31.97	23.48	43.37	0.014745211450696	0.0152604861969971	0.0157757609432983	0.0143684434400661	0.0148705519430929	0.0153726604461197	0.0146617192446006	0.0151644892820862	0.0156768090493974	0.0125904925968753	35.3433055799991	-0.00659149105663101	1.72506536166187	0.207680240933333	0.210752073483912	0.204821259113467	0.176804928430946	0.179798225487937	0.174019040284854	0.208546975193002	0.208347945633409	0.205082644076809	0.000352646046290712	0.000344357827009572	0.00295069689052037
112	0.352632526101092	0.25	0.0125913991924071	0.0121278395936202	0.013054958791194	0.277776058659334	0.49543603792542	0.47842255237712	0.51244952347372	31.98	23.58	43.27	0.0147294576565242	0.015253261172325	0.0157770646881259	0.014352983428057	0.0148633989068318	0.0153738143856066	0.0146442710046095	0.0151965240804454	0.015711564730504	0.0125913991924071	35.3735466006707	0.000198413688232083	1.73323145412846	0.207680240933333	0.210752073483912	0.204821259113467	0.176804928430946	0.179798225487937	0.174019040284854	0.208546975193002	0.208347945633409	0.205082644076809	0.000352646046290712	0.000344357827009572	0.00295069689052037
112	0.352632526101092	0.25	0.0125921336543065	0.0121325026629518	0.0130517646456613	0.283914654805188	0.49720518806076	0.480388467510331	0.514021908611189	32.19	23.58	43.32	0.0146972800351612	0.0152117804195764	0.0157262808039916	0.0143202393787398	0.0148215408881112	0.0153228423974825	0.0146188286556169	0.015142971406228	0.0156338556771103	0.0125921336543065	35.3861389129833	0.0043109673589852	1.73671955212705	0.207680240933333	0.210752073483912	0.204821259113467	0.176804928430946	0.179798225487937	0.174019040284854	0.208546975193002	0.208347945633409	0.205082644076809	0.000352646046290712	0.000344357827009572	0.00295069689052037
112	0.352632526101092	0.25	0.0125939183525852	0.0121314328203705	0.0130564038848	0.280326390637406	0.486851783011712	0.47023871937116	0.503464846652263	31.88	23.5	43.54	0.0145226393481781	0.0150357096713592	0.0155487799945404	0.0141521340061699	0.0146521147461832	0.0151520954861966	0.0144257933320655	0.0149629554744618	0.0482100049550346	0.0125939183525852	35.2126923682535	0.000236222144926613	1.730324534902	0.207680240933333	0.210752073483912	0.204821259113467	0.176804928430946	0.179798225487937	0.174019040284854	0.208546975193002	0.208347945633409	0.205082644076809	0.000352646046290712	0.000344357827009572	0.00295069689052037
112	0.352632526101092	0.25	0.0125967009985312	0.0121309166348347	0.0130624853622277	0.273034890636176	0.491432135841024	0.474354473203413	0.508509798478635	31.95	23.65	43.35	0.0146191274095024	0.0151454437827195	0.0156717601559366	0.0142456982659261	0.0147585704802002	0.0152714426944744	0.0145343303668711	0.0150509306744421	0.0155854911240664	0.0125967009985312	35.346310213785	0.00289373885802236	1.73613165206302	0.207680240933333	0.210752073483912	0.204821259113467	0.176804928430946	0.179798225487937	0.174019040284854	0.208546975193002	0.208347945633409	0.205082644076809	0.000352646046290712	0.000344357827009572	0.00295069689052037
112	0.352632526101092	0.25	0.0125981360973449	0.012133879750177	0.0130623924445129	0.279935378985333	0.495527113131303	0.478601616056592	0.512452610206013	31.92	23.56	43.06	0.0147639299193737	0.0152860486174269	0.01580816731548	0.0143870121001372	0.0148958012956711	0.0154045904912051	0.0146821346721039	0.0151924344865131	0.0157405814811736	0.0125981360973449	35.2571365692479	-0.00416248796579634	1.72705880496828	0.207680240933333	0.210752073483912	0.204821259113467	0.176804928430946	0.179798225487937	0.174019040284854	0.208546975193002	0.208347945633409	0.205082644076809	0.000352646046290712	0.000344357827009572	0.00295069689052037
112	0.352632526101092	0.25	0.0125988408244582	0.012131231033885	0.0130664506150313	0.27205076808296	0.490469662283322	0.47338309247513	0.507556232091515	31.89	23.78	43.21	0.0146164311872636	0.0151440053144298	0.0156715794415961	0.0142434828361269	0.0147575955445441	0.0152717082529613	0.0145691002806436	0.0150862826087162	0.0156005604152185	0.0125988408244582	35.2759051740976	0.000395279980846191	1.73254362911098	0.207680240933333	0.210752073483912	0.204821259113467	0.176804928430946	0.179798225487937	0.174019040284854	0.208546975193002	0.208347945633409	0.205082644076809	0.000352646046290712	0.000344357827009572	0.00295069689052037
112	0.352632526101092	0.25	0.0126001164929489	0.0121381690337844	0.0130620639521135	0.286018920252043	0.500253551184137	0.483420869203929	0.517086233164346	32.22	23.7	43.21	0.0147770049572684	0.0152915392707647	0.0158060735842611	0.0143977237283877	0.0148990514951387	0.0154003792618898	0.014674825550668	0.0152113862843359	0.0157039319536062	0.0126001164929489	35.4996424498257	0.0024156868134641	1.7366545051659	0.207680240933333	0.210752073483912	0.204821259113467	0.176804928430946	0.179798225487937	0.174019040284854	0.208546975193002	0.208347945633409	0.205082644076809	0.000352646046290712	0.000344357827009572	0.00295069689052037
112	0.352632526101092	0.25	0.0126011987418159	0.0121386098740788	0.0130637876095529	0.274227580908285	0.490614407158976	0.473616238699868	0.507612575618084	31.8	23.66	43.05	0.0146637976722812	0.0151900838988007	0.0157163701253202	0.0142902498254402	0.0148031293553364	0.0153160088852325	0.0145938706609314	0.0151065687744216	0.0156382716648253	0.0126011987418159	35.3176105157021	0.00699852786916187	1.73914921387688	0.207680240933333	0.210752073483912	0.204821259113467	0.176804928430946	0.179798225487937	0.174019040284854	0.208546975193002	0.208347945633409	0.205082644076809	0.000352646046290712	0.000344357827009572	0.00295069689052037
112	0.352632526101092	0.25	0.0126016855335643	0.0121394927196874	0.0130638783474413	0.281613725436952	0.495072625408752	0.478232776713161	0.511912474104343	32.05	23.6	43.14	0.0146940687129546	0.015211485974794	0.0157289032366334	0.0143180544264149	0.0148222312246118	0.0153264080228087	0.014634421267789	0.0151184717119307	0.0156498347084593	0.0126016855335643	35.3369142332561	0.00455083121447343	1.73660033408887	0.207680240933333	0.210752073483912	0.204821259113467	0.176804928430946	0.179798225487937	0.174019040284854	0.208546975193002	0.208347945633409	0.205082644076809	0.000352646046290712	0.000344357827009572	0.00295069689052037
112	0.352632526101092	0.25	0.0126029187414621	0.0121421839956602	0.0130636534872639	0.27933891021443	0.493036921092507	0.476171529463934	0.50990231272108	32.22	23.75	43.45	0.0145547404451833	0.0150702508914642	0.0155857613377452	0.0141811540531409	0.0146834325432484	0.015185711033356	0.0144438949479139	0.0150084278252184	0.0155181302396852	0.0126029187414621	35.5036589293003	0.00153591201498973	1.73625332288858	0.207680240933333	0.210752073483912	0.204821259113467	0.176804928430946	0.179798225487937	0.174019040284854	0.208546975193002	0.208347945633409	0.205082644076809	0.000352646046290712	0.000344357827009572	0.00295069689052037
112	0.352632526101092	0.25	0.0126046018416198	0.0121453507874725	0.0130638528957671	0.283498437187177	0.49645932589713	0.479650627772749	0.513268024021511	31.9	23.74	43.1	0.014803429255092	0.0153221951216351	0.0158409609881782	0.0144256109427602	0.01493113668495	0.0154366624271398	0.0147210533298062	0.0152614491994123	0.0158036538164023	0.0126046018416198	35.345964330417	-0.00911774820694247	1.72352951636307	0.207680240933333	0.210752073483912	0.204821259113467	0.176804928430946	0.179798225487937	0.174019040284854	0.208546975193002	0.208347945633409	0.205082644076809	0.000352646046290712	0.000344357827009572	0.00295069689052037
112	0.352632526101092	0.25	0.0126046464741299	0.0121425695114795	0.0130667234367802	0.280558151665344	0.495493767194386	0.478595515832502	0.512392018556271	32.22	23.63	43.31	0.0146261810587671	0.0151426022867545	0.0156590235147418	0.0142507212771832	0.0147538857705051	0.015257050263827	0.014534103312093	0.0150495580421709	0.0155759288797586	0.0126046464741299	35.386573827905	0.00315107282652934	1.73647301174479	0.207680240933333	0.210752073483912	0.204821259113467	0.176804928430946	0.179798225487937	0.174019040284854	0.208546975193002	0.208347945633409	0.205082644076809	0.000352646046290712	0.000344357827009572	0.00295069689052037
112	0.352632526101092	0.25	0.0126047547596236	0.0121405346624992	0.013068974856748	0.279050995495958	0.492190204319377	0.475341728496598	0.509038680142155	32.04	23.57	43.21	0.0146086643304925	0.0151264680767654	0.0156442718230383	0.0142348870523565	0.0147394422722404	0.0152439974921243	0.0145265668562158	0.015057246386981	0.0155619881600722	0.0126047547596236	35.3496874289394	0.00038110490106273	1.73295109146424	0.207680240933333	0.210752073483912	0.204821259113467	0.176804928430946	0.179798225487937	0.174019040284854	0.208546975193002	0.208347945633409	0.205082644076809	0.000352646046290712	0.000344357827009572	0.00295069689052037
112	0.352632526101092	0.25	0.0126062129356282	0.0121406226225287	0.0130718032487276	0.274041987121783	0.486097722327091	0.469248186103039	0.502947258551144	32.1	23.73	43.49	0.0143953653288506	0.014912267123573	0.0154291689182955	0.0140266545363745	0.0145303168428304	0.0150339791492863	0.0143095079182785	0.0148429516002805	0.0153329804246543	0.0126062129356282	35.3872474718973	0.000836847176303017	1.73410593424794	0.207680240933333	0.210752073483912	0.204821259113467	0.176804928430946	0.179798225487937	0.174019040284854	0.208546975193002	0.208347945633409	0.205082644076809	0.000352646046290712	0.000344357827009572	0.00295069689052037
112	0.352632526101092	0.25	0.012607506423718	0.012141361063832	0.0130736517836041	0.272245502424768	0.484629171883821	0.467754364954196	0.501503978813446	32.28	23.72	43.82	0.0142718153198954	0.0147866883945317	0.015301561469168	0.0139051078397491	0.0144067514965739	0.0149083951533987	0.0141913787298536	0.0147344039530253	0.0152282158771778	0.012607506423718	35.5052050474289	-0.00949634656329189	1.72569918154205	0.207680240933333	0.210752073483912	0.204821259113467	0.176804928430946	0.179798225487937	0.174019040284854	0.208546975193002	0.208347945633409	0.205082644076809	0.000352646046290712	0.000344357827009572	0.00295069689052037
112	0.352632526101092	0.25	0.0126078176723154	0.0121449295695056	0.0130707057751253	0.283756479462997	0.495392716013059	0.478630777470223	0.512154654555896	32.13	23.88	43.36	0.0146678683377599	0.0151815459347825	0.0156952235318051	0.0142919478104872	0.0147924604438849	0.0152929730772827	0.014588343690044	0.0150919120910073	0.0156083769645616	0.0126078176723154	35.4026883397564	0.000418528370747867	1.73386221187016	0.207680240933333	0.210752073483912	0.204821259113467	0.176804928430946	0.179798225487937	0.174019040284854	0.208546975193002	0.208347945633409	0.205082644076809	0.000352646046290712	0.000344357827009572	0.00295069689052037
112	0.352632526101092	0.25	0.0126088335161726	0.0121458723360987	0.0130717946962465	0.281924934921224	0.497787137920368	0.480867969349038	0.514706306491698	31.95	23.58	42.82	0.0148207699636243	0.0153422334865762	0.0158636970095281	0.0144422037203444	0.0149503475245923	0.0154584913288402	0.0147549611188658	0.0152471097226418	0.0157756022647557	0.0126088335161726	35.2198811545235	-0.00261030930202753	1.72798977684727	0.207680240933333	0.210752073483912	0.204821259113467	0.176804928430946	0.179798225487937	0.174019040284854	0.208546975193002	0.208347945633409	0.205082644076809	0.000352646046290712	0.000344357827009572	0.00295069689052037
112	0.352632526101092	0.25	0.0126090378701061	0.012148760760451	0.0130693149797612	0.280774880668447	0.492892283309758	0.476091772569412	0.509692794050104	31.96	23.51	43.5	0.014666685872133	0.0151842495598863	0.0157018132476397	0.0142919516315836	0.0147962915524166	0.0153006314732497	0.0146759660241515	0.0150932826535561	0.0156241732467517	0.0126090378701061	35.4902398442386	5.94300104018293e-05	1.73335898435123	0.207680240933333	0.210752073483912	0.204821259113467	0.176804928430946	0.179798225487937	0.174019040284854	0.208546975193002	0.208347945633409	0.205082644076809	0.000352646046290712	0.000344357827009572	0.00295069689052037
112	0.352632526101092	0.25	0.0126091605409176	0.0121461326277246	0.0130721884541106	0.282434754062341	0.491333582891605	0.474654765753951	0.508012400029258	31.75	23.53	43.06	0.0147209240766722	0.0152382002497706	0.0157554764228689	0.0143463003157793	0.0148504126450607	0.0153545249743421	0.0146497385545687	0.0151744017665751	0.0156872733122592	0.0126091605409176	35.1507393850582	0.00107641495901517	1.73085439538597	0.207680240933333	0.210752073483912	0.204821259113467	0.176804928430946	0.179798225487937	0.174019040284854	0.208546975193002	0.208347945633409	0.205082644076809	0.000352646046290712	0.000344357827009572	0.00295069689052037
112	0.352632526101092	0.25	0.01260993453629	0.0121496265032528	0.0130702425693272	0.279939897533364	0.487686412185866	0.47102891311462	0.504343911257113	31.93	23.63	43.39	0.0145264160456264	0.0150401292276656	0.0155538424097048	0.0141555028051423	0.0146560989856836	0.0151566951662248	0.0144352604119235	0.0149805772487814	0.0154604351417398	0.01260993453629	35.3038523178639	0.00867525737875243	1.74120380811318	0.207680240933333	0.210752073483912	0.204821259113467	0.176804928430946	0.179798225487937	0.174019040284854	0.208546975193002	0.208347945633409	0.205082644076809	0.000352646046290712	0.000344357827009572	0.00295069689052037
112	0.352632526101092	0.25	0.012610832037891	0.0121449002279354	0.0130767638478466	0.273309305495593	0.486554329494079	0.469657854907823	0.503450804080336	31.8	23.6	42.72	0.0145408160242494	0.0150639383905631	0.0155870607568767	0.0141703945901798	0.0146801906248212	0.0151899866594626	0.014466947007411	0.0149884434833692	0.0155332050044604	0.012610832037891	35.101712492205	0.00318111451343604	1.73287185576371	0.207680240933333	0.210752073483912	0.204821259113467	0.176804928430946	0.179798225487937	0.174019040284854	0.208546975193002	0.208347945633409	0.205082644076809	0.000352646046290712	0.000344357827009572	0.00295069689052037
112	0.352632526101092	0.25	0.0126108362553823	0.0121496078978576	0.0130720646129069	0.282561874197856	0.49553413867895	0.478718003408594	0.512350273949307	32.36	23.87	43.81	0.0145686680824158	0.015080428015066	0.0155921879477162	0.0141937719260199	0.014692362718522	0.0151909535110242	0.0145087533714659	0.0150090662388016	0.0155076064410722	0.0126108362553823	35.6556133278607	-0.000695566782153811	1.73642149377597	0.207680240933333	0.210752073483912	0.204821259113467	0.176804928430946	0.179798225487937	0.174019040284854	0.208546975193002	0.208347945633409	0.205082644076809	0.000352646046290712	0.000344357827009572	0.00295069689052037
112	0.352632526101092	0.25	0.0126129977932976	0.0121497194974595	0.0130762760891356	0.280717845996729	0.497683235928171	0.480717026982713	0.514649444873629	32.05	23.65	42.84	0.0147710848400045	0.0152924088158154	0.0158137327916262	0.0143931100639049	0.0149010939692222	0.0154090778745395	0.0147026587143632	0.0152319265437512	0.0157676887572261	0.0126129977932976	35.3397118795749	-0.0038291002881644	1.72868817191134	0.207680240933333	0.210752073483912	0.204821259113467	0.176804928430946	0.179798225487937	0.174019040284854	0.208546975193002	0.208347945633409	0.205082644076809	0.000352646046290712	0.000344357827009572	0.00295069689052037
112	0.352632526101092	0.25	0.0126135337309987	0.0121506797052527	0.0130763877567447	0.283607477456999	0.496517603552054	0.479711443235508	0.513323763868601	31.75	23.58	43.09	0.0148749557789066	0.0153960834172963	0.015917211055686	0.0144963696969205	0.0150042339902782	0.0155120982836358	0.0147838297864593	0.0153099876246088	0.0158328364728556	0.0126135337309987	35.2480058639407	-0.00590105757090535	1.72512783377276	0.207680240933333	0.210752073483912	0.204821259113467	0.176804928430946	0.179798225487937	0.174019040284854	0.208546975193002	0.208347945633409	0.205082644076809	0.000352646046290712	0.000344357827009572	0.00295069689052037
112	0.352632526101092	0.25	0.0126171076797526	0.012154616489917	0.0130795988695881	0.282158324238624	0.498612851209876	0.481675381315982	0.51555032110377	32.21	23.64	43.35	0.0147252881213827	0.0152430831632497	0.0157608782051168	0.0143473588347724	0.0148518644992656	0.0153563701637589	0.0146219699265488	0.0151662314692223	0.0157075056750184	0.0126171076797526	35.5009813172568	-0.00129699161000708	1.73271977962984	0.207680240933333	0.210752073483912	0.204821259113467	0.176804928430946	0.179798225487937	0.174019040284854	0.208546975193002	0.208347945633409	0.205082644076809	0.000352646046290712	0.000344357827009572	0.00295069689052037
112	0.352632526101092	0.25	0.0126178034563881	0.0121556425185565	0.0130799643942198	0.281643161983902	0.495926065622293	0.479058414399525	0.512793716845061	31.94	23.65	43.32	0.0147682855185836	0.0152882769889307	0.0158082684592777	0.0143911095173169	0.0148978206171543	0.0154045317169917	0.0146956071205661	0.0151983754493316	0.0157138948889665	0.0126178034563881	35.3392519692324	0.00136265818427133	1.73461014475031	0.207680240933333	0.210752073483912	0.204821259113467	0.176804928430946	0.179798225487937	0.174019040284854	0.208546975193002	0.208347945633409	0.205082644076809	0.000352646046290712	0.000344357827009572	0.00295069689052037
112	0.352632526101092	0.25	0.0126182593050731	0.0121587749402425	0.0130777436699037	0.285811638386311	0.497326999137858	0.480584293778408	0.514069704497309	32.06	23.45	43.21	0.0147598298418592	0.0152740361640321	0.015788242486205	0.0143820351356233	0.0148830797595578	0.0153841243834922	0.0146898131779958	0.0151993267959464	0.0156836619010445	0.0126182593050731	35.3839604908293	-0.000316669157649393	1.73186496674617	0.207680240933333	0.210752073483912	0.204821259113467	0.176804928430946	0.179798225487937	0.174019040284854	0.208546975193002	0.208347945633409	0.205082644076809	0.000352646046290712	0.000344357827009572	0.00295069689052037
112	0.352632526101092	0.25	0.0126185120894692	0.0121514073532937	0.0130856168256447	0.281377228952225	0.494039885462981	0.477225337616142	0.51085443330982	31.86	23.7	43.06	0.0147464602787647	0.015266036760532	0.0157856132422993	0.0143703665753844	0.0148766917792502	0.0153830169831159	0.0146917349913181	0.0151891127539362	0.0157439759740789	0.0126185120894692	35.0858930095331	-0.0041205300013998	1.72403208475242	0.207680240933333	0.210752073483912	0.204821259113467	0.176804928430946	0.179798225487937	0.174019040284854	0.208546975193002	0.208347945633409	0.205082644076809	0.000352646046290712	0.000344357827009572	0.00295069689052037
112	0.352632526101092	0.25	0.0126190203616656	0.0121592303073686	0.0130788104159625	0.279986144778315	0.492497928880522	0.475678016355187	0.509317841405856	31.84	23.48	42.89	0.0147090194053999	0.0152291284102851	0.0157492374151704	0.0143340376725876	0.0148408873723806	0.0153477370721737	0.0146561275883735	0.0151710111972384	0.0156787437661617	0.0126190203616656	35.1451253060187	-0.00407137026727524	1.7258661800112	0.207680240933333	0.210752073483912	0.204821259113467	0.176804928430946	0.179798225487937	0.174019040284854	0.208546975193002	0.208347945633409	0.205082644076809	0.000352646046290712	0.000344357827009572	0.00295069689052037
112	0.352632526101092	0.25	0.0126203052450775	0.0121538068373566	0.0130868036527984	0.280970725007165	0.493553264480123	0.476738377715035	0.510368151245211	31.78	23.61	43.76	0.0147699572200233	0.0152909036547748	0.0158118500895264	0.0143938491092716	0.0149015299552026	0.0154092108011337	0.014694283814385	0.0152115458965578	0.0157231496370116	0.0126203052450775	35.3255419029598	0.00438816909852934	1.73640882831528	0.207680240933333	0.210752073483912	0.204821259113467	0.176804928430946	0.179798225487937	0.174019040284854	0.208546975193002	0.208347945633409	0.205082644076809	0.000352646046290712	0.000344357827009572	0.00295069689052037
112	0.352632526101092	0.25	0.0126220552910948	0.0121599623613683	0.0130841482208212	0.278787137611953	0.491437757620973	0.474604000615634	0.508271514626312	32.34	23.76	43.9	0.0144536767024526	0.0149663350052212	0.0154789933079898	0.0140818918422932	0.0145813632861519	0.0150808347300107	0.0143898875137393	0.0148850006164759	0.0153836836687833	0.0126220552910948	35.5646536890431	0.00125123888548351	1.73712084264045	0.207680240933333	0.210752073483912	0.204821259113467	0.176804928430946	0.179798225487937	0.174019040284854	0.208546975193002	0.208347945633409	0.205082644076809	0.000352646046290712	0.000344357827009572	0.00295069689052037
112	0.352632526101092	0.25	0.0126226846412524	0.0121600124948272	0.0130853567876776	0.277178220856666	0.493138407531784	0.476178555468065	0.510098259595502	31.77	23.72	43.39	0.0147576526888699	0.0152832698203784	0.0158088869518868	0.0143819344015384	0.0148941697322547	0.015406405062971	0.0146929524459864	0.0152125605199943	0.0157430772745582	0.0126226846412524	35.3029709218603	-0.00790895863724781	1.72407983560336	0.207680240933333	0.210752073483912	0.204821259113467	0.176804928430946	0.179798225487937	0.174019040284854	0.208546975193002	0.208347945633409	0.205082644076809	0.000352646046290712	0.000344357827009572	0.00295069689052037
112	0.352632526101092	0.25	0.0126234165979569	0.0121637307443919	0.0130831024515218	0.279577318543827	0.492845804278686	0.475996927558334	0.509694680999037	32.18	23.73	43.65	0.0145655969020552	0.0150811757479523	0.0155967545938493	0.0141919744831544	0.0146943282057123	0.0151966819282702	0.0144954504253506	0.0150006976484816	0.0154927035391569	0.0126234165979569	35.5271399116764	-0.00176212775530862	1.73295441050933	0.207680240933333	0.210752073483912	0.204821259113467	0.176804928430946	0.179798225487937	0.174019040284854	0.208546975193002	0.208347945633409	0.205082644076809	0.000352646046290712	0.000344357827009572	0.00295069689052037
112	0.352632526101092	0.25	0.0126286020870243	0.0121664102781746	0.0130907938958741	0.282563753635625	0.498976369241673	0.482043499090058	0.515909239393288	31.79	23.51	43.06	0.0149281294517488	0.0154525138238856	0.0159768981960224	0.0145478997349223	0.0150589276767059	0.0155699556184895	0.0148625858215109	0.0153754296210146	0.0158966112822731	0.0126286020870243	35.254470405239	-0.000327474278719765	1.73002282118531	0.207680240933333	0.210752073483912	0.204821259113467	0.176804928430946	0.179798225487937	0.174019040284854	0.208546975193002	0.208347945633409	0.205082644076809	0.000352646046290712	0.000344357827009572	0.00295069689052037
112	0.352632526101092	0.25	0.0126314146200647	0.0121670850834169	0.0130957441567125	0.284024117447369	0.500885358180772	0.483948724602712	0.517821991758832	32	23.89	43.47	0.0148926443773356	0.0154138385617698	0.015935032746204	0.0145118944684706	0.0150197636427054	0.0155276328169402	0.0148110490953613	0.0153280036780521	0.0158969121695615	0.0126314146200647	35.4862977157128	0.00362197785969232	1.73834140609953	0.207680240933333	0.210752073483912	0.204821259113467	0.176804928430946	0.179798225487937	0.174019040284854	0.208546975193002	0.208347945633409	0.205082644076809	0.000352646046290712	0.000344357827009572	0.00295069689052037
112	0.352632526101092	0.25	0.0126320536589964	0.0121610240047646	0.0131030833132283	0.273749018878942	0.495110554090213	0.477935961946343	0.512285146234083	32.26	23.9	43.54	0.0145885157391209	0.0151127529335423	0.0156369901279637	0.0142137611564101	0.0147245315736383	0.0152353019908666	0.0145267039132552	0.0150637669182349	0.0433171889804605	0.0126320536589964	35.4889706994141	0.00107100383307978	1.73722161892908	0.207680240933333	0.210752073483912	0.204821259113467	0.176804928430946	0.179798225487937	0.174019040284854	0.208546975193002	0.208347945633409	0.205082644076809	0.000352646046290712	0.000344357827009572	0.00295069689052037
112	0.352632526101092	0.25	0.012632618685338	0.0121684959769324	0.0130967413937437	0.274352106772314	0.496280039913955	0.479090953458544	0.513469126369367	32.3	23.72	43.48	0.0146093251135074	0.0151334864457523	0.0156576477779971	0.0142338202904329	0.0147445090558892	0.0152551978213455	0.0145496845994907	0.0150435051140387	0.0155659959400933	0.012632618685338	35.7030787549085	-0.00347932380797409	1.73352808518617	0.207680240933333	0.210752073483912	0.204821259113467	0.176804928430946	0.179798225487937	0.174019040284854	0.208546975193002	0.208347945633409	0.205082644076809	0.000352646046290712	0.000344357827009572	0.00295069689052037
112	0.352632526101092	0.25	0.0126351518495	0.0121751090035506	0.0130951946954493	0.28411531180982	0.497377613353946	0.48056335876791	0.514191867939982	31.97	23.55	43.31	0.0147996914119322	0.015317512370719	0.0158353333295058	0.0144214872667698	0.0149260753798429	0.0154306634929159	0.0147235080507972	0.0152272398391358	0.0157341681020859	0.0126351518495	35.412355575706	0.000181790672543798	1.73346612516922	0.207680240933333	0.210752073483912	0.204821259113467	0.176804928430946	0.179798225487937	0.174019040284854	0.208546975193002	0.208347945633409	0.205082644076809	0.000352646046290712	0.000344357827009572	0.00295069689052037
112	0.352632526101092	0.25	0.0126376695866374	0.0121726754250515	0.0131026637482233	0.282686143354137	0.498664697272517	0.481747510611494	0.515581883933539	32.25	23.7	43.54	0.0147102681725444	0.0152268382575517	0.015743408342559	0.0143324668401098	0.0148357699428893	0.0153390730456688	0.0146258800193123	0.0151485152294479	0.015657388815678	0.0126376695866374	35.4670699575241	-0.00073656835219237	1.73412701502535	0.207680240933333	0.210752073483912	0.204821259113467	0.176804928430946	0.179798225487937	0.174019040284854	0.208546975193002	0.208347945633409	0.205082644076809	0.000352646046290712	0.000344357827009572	0.00295069689052037
112	0.352632526101092	0.25	0.0126401916563687	0.0121777789557328	0.0131026043570045	0.281993110198173	0.49932635573862	0.482357728287615	0.516294983189625	31.94	23.66	43.07	0.0148708441093644	0.0153939782871241	0.0159171124648838	0.0144910616100477	0.0150008356043473	0.0155106095986469	0.0148088370824333	0.0153063667960977	0.0158143010278282	0.0126401916563687	35.3213638271012	-0.00663333067148388	1.72626818550716	0.207680240933333	0.210752073483912	0.204821259113467	0.176804928430946	0.179798225487937	0.174019040284854	0.208546975193002	0.208347945633409	0.205082644076809	0.000352646046290712	0.000344357827009572	0.00295069689052037
112	0.352632526101092	0.25	0.0126411595456871	0.0121749533058747	0.0131073657854995	0.279883606829593	0.496477191710766	0.479517065204272	0.513437318217259	31.74	23.68	43.03	0.0148751180991296	0.015401238863263	0.0159273596273964	0.0144966219306113	0.0150093555947515	0.0155220892588918	0.0148274244013294	0.0153273876225491	0.0158394067142628	0.0126411595456871	35.1719071007109	0.00778870539037539	1.73802950320088	0.207680240933333	0.210752073483912	0.204821259113467	0.176804928430946	0.179798225487937	0.174019040284854	0.208546975193002	0.208347945633409	0.205082644076809	0.000352646046290712	0.000344357827009572	0.00295069689052037
112	0.352632526101092	0.25	0.0126412798143955	0.0121744000033631	0.0131081596254279	0.278519699211026	0.490408397426018	0.473598721292793	0.507218073559244	31.88	23.55	43.02	0.0146270156679221	0.0151461796460304	0.0156653436241388	0.0142538566398283	0.0147597758980368	0.0152656951562453	0.0145483323280631	0.0150798890053284	0.0156045809984722	0.0126412798143955	35.1952969357192	0.00867933484011419	1.73898075004233	0.207680240933333	0.210752073483912	0.204821259113467	0.176804928430946	0.179798225487937	0.174019040284854	0.208546975193002	0.208347945633409	0.205082644076809	0.000352646046290712	0.000344357827009572	0.00295069689052037
112	0.352632526101092	0.25	0.0126448354453494	0.0121803636778358	0.0131093072128629	0.282016783567391	0.498741469088076	0.481793708642694	0.515689229533458	32.05	23.69	43.59	0.0148014462968603	0.0153221076537532	0.0158427690106461	0.0144226536567194	0.0149299904582924	0.0154373272598654	0.0146982397997762	0.0152259159917323	0.0157623345338279	0.0126448354453494	35.4804410249002	0.00251547749807557	1.73652441543005	0.207680240933333	0.210752073483912	0.204821259113467	0.176804928430946	0.179798225487937	0.174019040284854	0.208546975193002	0.208347945633409	0.205082644076809	0.000352646046290712	0.000344357827009572	0.00295069689052037
112	0.352632526101092	0.25	0.0126475838195557	0.0121777139138099	0.0131174537253016	0.279679978573414	0.491920754696683	0.47510778739019	0.508733722003177	31.61	23.46	42.57	0.0147981430329636	0.0153218151377226	0.0158454872424817	0.0144225178967565	0.0149328974954734	0.0154432770941903	0.0147317253784896	0.0152743103421422	0.0157841760925984	0.0126475838195557	34.9451971090927	0.00220130496373677	1.72927864795282	0.207680240933333	0.210752073483912	0.204821259113467	0.176804928430946	0.179798225487937	0.174019040284854	0.208546975193002	0.208347945633409	0.205082644076809	0.000352646046290712	0.000344357827009572	0.00295069689052037
112	0.352632526101092	0.25	0.0126478743478604	0.0121860906627906	0.0131096580329303	0.27886791279038	0.491798912739769	0.474956167906928	0.50864165757261	32.27	23.73	43.7	0.0144954429675051	0.0150094757638715	0.015523508560238	0.014123047625377	0.0146238746563524	0.0151247016873278	0.0144304824936741	0.0149398486027211	0.0154125953925284	0.0126478743478604	35.5841306329231	-0.00512071210616806	1.73081953800068	0.207680240933333	0.210752073483912	0.204821259113467	0.176804928430946	0.179798225487937	0.174019040284854	0.208546975193002	0.208347945633409	0.205082644076809	0.000352646046290712	0.000344357827009572	0.00295069689052037
112	0.352632526101092	0.25	0.0126479088038907	0.0121825379035716	0.0131132797042098	0.277276675362922	0.488151217858804	0.471367007594915	0.504935428122693	32.28	23.88	43.62	0.01437883442551	0.0148908290633587	0.0154028237012074	0.0140093292338658	0.0145081667081239	0.015007004182382	0.0143066442448344	0.0148299142747195	0.0153180948255245	0.0126479088038907	35.50932881273	0.00377294524334885	1.73909663136706	0.207680240933333	0.210752073483912	0.204821259113467	0.176804928430946	0.179798225487937	0.174019040284854	0.208546975193002	0.208347945633409	0.205082644076809	0.000352646046290712	0.000344357827009572	0.00295069689052037
112	0.352632526101092	0.25	0.0126494369968936	0.0121836286661573	0.0131152453276298	0.281084842972643	0.497935025477834	0.480975646297058	0.514894404658611	32.18	23.59	43.13	0.0147171716290145	0.0152361045439065	0.0157550374587986	0.0143396495517656	0.0148452708985846	0.0153508922454036	0.0146445844545946	0.0151537017980114	0.0156790827268561	0.0126494369968936	35.4612704742825	-0.0026780035095839	1.73183861835419	0.207680240933333	0.210752073483912	0.204821259113467	0.176804928430946	0.179798225487937	0.174019040284854	0.208546975193002	0.208347945633409	0.205082644076809	0.000352646046290712	0.000344357827009572	0.00295069689052037
112	0.352632526101092	0.25	0.0126534144308754	0.0121927243698688	0.0131141044918821	0.285722654518136	0.495477359771634	0.478793286732576	0.512161432810691	32.18	23.79	43.49	0.0146499121325972	0.0151604042610563	0.0156708963895153	0.0142741081557205	0.0147715049857025	0.0152689018156845	0.0145788853419327	0.015087183191167	0.0452214391792688	0.0126534144308754	35.4047751625746	0.00207600473591901	1.73536750462574	0.207680240933333	0.210752073483912	0.204821259113467	0.176804928430946	0.179798225487937	0.174019040284854	0.208546975193002	0.208347945633409	0.205082644076809	0.000352646046290712	0.000344357827009572	0.00295069689052037
112	0.352632526101092	0.25	0.0126550618850113	0.0121849188995765	0.0131252048704462	0.276530734629906	0.488483382930716	0.471656436900326	0.505310328961107	32.08	23.55	43.44	0.0144799598306518	0.0149965508989173	0.0155131419671827	0.0141092433955307	0.0146126086813021	0.0151159739670735	0.014413907225137	0.0149308375002078	0.0154369101752645	0.0126550618850113	35.2682678980836	0.00725976705137933	1.73925564722657	0.207680240933333	0.210752073483912	0.204821259113467	0.176804928430946	0.179798225487937	0.174019040284854	0.208546975193002	0.208347945633409	0.205082644076809	0.000352646046290712	0.000344357827009572	0.00295069689052037
112	0.352632526101092	0.25	0.0126555189271457	0.0121895068112112	0.0131215310430802	0.275493258531299	0.491711372529218	0.474729203926391	0.508693541132045	31.91	23.8	43.16	0.0146467278278132	0.0151706753738972	0.0156946229199812	0.0142728361979935	0.0147834087702097	0.0152939813424259	0.0145757794198414	0.0151208962970862	0.0156034708709617	0.0126555189271457	35.2949567154227	-0.0017342070466594	1.73006881366082	0.207680240933333	0.210752073483912	0.204821259113467	0.176804928430946	0.179798225487937	0.174019040284854	0.208546975193002	0.208347945633409	0.205082644076809	0.000352646046290712	0.000344357827009572	0.00295069689052037
112	0.352632526101092	0.25	0.0126565919843571	0.012191080882079	0.0131221030866351	0.276469845278616	0.49083858323378	0.473927933467925	0.507749232999636	31.89	23.67	43.05	0.0146327871482537	0.0151549128156557	0.0156770384830578	0.0142594144041984	0.0147682174221828	0.0152770204401672	0.0145736143604833	0.0150719056618771	0.0156141852735109	0.0126565919843571	35.2847493229829	0.00283438123761023	1.73452158502489	0.207680240933333	0.210752073483912	0.204821259113467	0.176804928430946	0.179798225487937	0.174019040284854	0.208546975193002	0.208347945633409	0.205082644076809	0.000352646046290712	0.000344357827009572	0.00295069689052037
112	0.352632526101092	0.25	0.0126622301668924	0.0122008916961366	0.0131235686376482	0.281369643753705	0.493429507110646	0.476635418373411	0.510223595847881	31.95	23.56	43.63	0.014690384010785	0.015207994752981	0.0157256054951771	0.0143151491903516	0.0148195386597913	0.0153239281292309	0.0146091921469026	0.0151321364355547	0.0156023621979647	0.0126622301668924	35.4079885659113	0.00234260480794391	1.73600611440925	0.207680240933333	0.210752073483912	0.204821259113467	0.176804928430946	0.179798225487937	0.174019040284854	0.208546975193002	0.208347945633409	0.205082644076809	0.000352646046290712	0.000344357827009572	0.00295069689052037
112	0.352632526101092	0.25	0.0126628415149536	0.0121961513023425	0.0131295317275648	0.284476252661315	0.499249295335776	0.482386730007564	0.516111860663988	32.04	23.72	43.24	0.0148276102634631	0.0153459320396964	0.0158642538159298	0.0144482676439181	0.0149533289191759	0.0154583901944337	0.0147592031897647	0.0152629028511472	0.0157976347911272	0.0126628415149536	35.2314312514318	-0.00282699210584946	1.72906640652332	0.207680240933333	0.210752073483912	0.204821259113467	0.176804928430946	0.179798225487937	0.174019040284854	0.208546975193002	0.208347945633409	0.205082644076809	0.000352646046290712	0.000344357827009572	0.00295069689052037
112	0.352632526101092	0.25	0.0126632951715377	0.0121932715350909	0.0131333188079844	0.277644521014426	0.499652615210582	0.482488703790566	0.516816526630597	32.03	23.79	43.5	0.0148327630298376	0.0153604193848115	0.0158880757397854	0.0144533189689637	0.0149674770923758	0.015481635215788	0.0147620839496686	0.0152943935483748	0.0158019874096166	0.0126632951715377	35.4119713989147	0.000664233972130119	1.73500764171177	0.207680240933333	0.210752073483912	0.204821259113467	0.176804928430946	0.179798225487937	0.174019040284854	0.208546975193002	0.208347945633409	0.205082644076809	0.000352646046290712	0.000344357827009572	0.00295069689052037
112	0.352632526101092	0.25	0.01266339935214	0.0121967364540916	0.0131300622501883	0.275563532046171	0.494895098092762	0.477805981968062	0.511984214217461	31.83	23.54	43.32	0.014780231870371	0.0153088587781849	0.0158374856859988	0.0144035166739281	0.0149186700590552	0.0154338234441823	0.0146849533737673	0.0152196086072299	0.0157535190855665	0.01266339935214	35.2864839782918	-0.00384438275907719	1.72801888491705	0.207680240933333	0.210752073483912	0.204821259113467	0.176804928430946	0.179798225487937	0.174019040284854	0.208546975193002	0.208347945633409	0.205082644076809	0.000352646046290712	0.000344357827009572	0.00295069689052037
112	0.352632526101092	0.25	0.0126639140546148	0.0122018375689641	0.0131259905402656	0.286467740430043	0.498637505707983	0.481877619930382	0.515397391485584	31.92	23.87	43.49	0.0148651162103002	0.0153821305713144	0.0158991449323287	0.0144856170742859	0.0149894323118937	0.0154932475495015	0.014787945710171	0.0153023498691321	0.0158492570960224	0.0126639140546148	35.4334709450883	-0.00309681269610343	1.73078649677118	0.207680240933333	0.210752073483912	0.204821259113467	0.176804928430946	0.179798225487937	0.174019040284854	0.208546975193002	0.208347945633409	0.205082644076809	0.000352646046290712	0.000344357827009572	0.00295069689052037
112	0.352632526101092	0.25	0.0126685674111055	0.012205770021689	0.0131313648005219	0.287891171765895	0.503068537561294	0.486218404448255	0.519918670674334	32.09	23.59	43.48	0.0149208554158275	0.0154379448505691	0.0159550342853107	0.0145387585859958	0.0150426062709685	0.0155464539559412	0.0148442159196222	0.0153531189201247	0.0158670648735869	0.0126685674111055	35.4632092091064	-0.00247108887106302	1.73161478863079	0.207680240933333	0.210752073483912	0.204821259113467	0.176804928430946	0.179798225487937	0.174019040284854	0.208546975193002	0.208347945633409	0.205082644076809	0.000352646046290712	0.000344357827009572	0.00295069689052037
112	0.352632526101092	0.25	0.0126698983303253	0.0122084321087414	0.0131313645519092	0.280198553041315	0.49915989733169	0.482121440113224	0.516198354550156	32.52	23.95	43.82	0.01460375048181	0.0151198556725583	0.0156359608633066	0.0142269358134944	0.0147297241507049	0.0152325124879155	0.0145137258561726	0.0150226012036048	0.0155078061221037	0.0126698983303253	35.8072648326736	-0.000381584399029341	1.73894894564076	0.207680240933333	0.210752073483912	0.204821259113467	0.176804928430946	0.179798225487937	0.174019040284854	0.208546975193002	0.208347945633409	0.205082644076809	0.000352646046290712	0.000344357827009572	0.00295069689052037
112	0.352632526101092	0.25	0.0126707074713532	0.012209242369046	0.0131321725736604	0.284631717713397	0.499735120213808	0.482862589279285	0.51660765114833	32.2	23.7	43.46	0.0147663568528048	0.0152823334853308	0.0157983101178569	0.0143874450188765	0.0148901814423216	0.0153929178657668	0.0146812820424619	0.0151876635603736	0.0157216689304566	0.0126707074713532	35.548129612838	-0.0115431394131869	1.72302481337332	0.207680240933333	0.210752073483912	0.204821259113467	0.176804928430946	0.179798225487937	0.174019040284854	0.208546975193002	0.208347945633409	0.205082644076809	0.000352646046290712	0.000344357827009572	0.00295069689052037
112	0.352632526101092	0.25	0.0126707518612987	0.0122028148000465	0.0131386889225509	0.275164014421971	0.490839117957506	0.473873081743635	0.507805154171377	31.8	23.59	43.26	0.0146716284417569	0.0151969154627951	0.0157222024838333	0.0142978792711996	0.0148097849835987	0.0153216906959978	0.0145863346667571	0.0151312358187812	0.0156188702958049	0.0126707518612987	35.2682771785905	0.00439518099227276	1.73585429987268	0.207680240933333	0.210752073483912	0.204821259113467	0.176804928430946	0.179798225487937	0.174019040284854	0.208546975193002	0.208347945633409	0.205082644076809	0.000352646046290712	0.000344357827009572	0.00295069689052037
112	0.352632526101092	0.25	0.0126781599097854	0.0122108414335767	0.0131454783859941	0.2787433687109	0.502504384004763	0.485289676012929	0.519719091996597	32.19	23.91	43.4	0.0148470560174275	0.0153737264712033	0.0159003969249791	0.0144661704296398	0.0149793297075217	0.0154924889854036	0.0147561044010104	0.015306377278486	0.015813169903541	0.0126781599097854	35.5445025852597	0.00318382234845848	1.73926117251438	0.207680240933333	0.210752073483912	0.204821259113467	0.176804928430946	0.179798225487937	0.174019040284854	0.208546975193002	0.208347945633409	0.205082644076809	0.000352646046290712	0.000344357827009572	0.00295069689052037
112	0.352632526101092	0.25	0.0126782768792147	0.0122151889008922	0.0131413648575372	0.282005807643959	0.493251131354471	0.476489484073461	0.510012778635481	31.94	23.61	42.95	0.0146894590920641	0.0152061956419352	0.0157229321918063	0.0143143018397352	0.0148178413438191	0.015321380847903	0.0146107074078755	0.0151535953544129	0.0156485679000266	0.0126782768792147	35.2185615633755	0.00803719756305627	1.73874752214292	0.207680240933333	0.210752073483912	0.204821259113467	0.176804928430946	0.179798225487937	0.174019040284854	0.208546975193002	0.208347945633409	0.205082644076809	0.000352646046290712	0.000344357827009572	0.00295069689052037
112	0.352632526101092	0.25	0.0126784819766536	0.0122129079610998	0.0131440559922075	0.283300864544796	0.499464954731514	0.482546266820391	0.516383642642638	31.91	23.71	43.32	0.0148912275381449	0.0154133329789174	0.01593543841969	0.0145111446844734	0.0150199239353574	0.0155287031862414	0.0148254857538309	0.015319945448944	0.0158675019044497	0.0126784819766536	35.3355017214549	-0.003305999361552	1.72930477615303	0.207680240933333	0.210752073483912	0.204821259113467	0.176804928430946	0.179798225487937	0.174019040284854	0.208546975193002	0.208347945633409	0.205082644076809	0.000352646046290712	0.000344357827009572	0.00295069689052037
112	0.352632526101092	0.25	0.0126796467937047	0.0122144239790519	0.0131448696083575	0.284203117688587	0.495011228029933	0.478280582418587	0.511741873641279	32.13	23.79	43.44	0.0146586019948361	0.0151713718712404	0.0156841417476448	0.0142829409479414	0.014782569893945	0.0152821988399486	0.014619629068794	0.0150843646794067	0.0156178615550684	0.0126796467937047	35.4679912648291	0.00298728682044878	1.73696959312377	0.207680240933333	0.210752073483912	0.204821259113467	0.176804928430946	0.179798225487937	0.174019040284854	0.208546975193002	0.208347945633409	0.205082644076809	0.000352646046290712	0.000344357827009572	0.00295069689052037
112	0.352632526101092	0.25	0.0126845119921753	0.0122166283032955	0.0131523956810551	0.274477606797138	0.490153718880989	0.47318217226109	0.507125265500887	32.3	23.74	43.54	0.0144279262105697	0.0149454102508941	0.0154628942912185	0.0140570657245576	0.0145612481732397	0.0150654306219218	0.0143443615667252	0.0148613461212449	0.0153789673149679	0.0126845119921753	35.4799528657443	-0.00046541788570531	1.73407185917014	0.207680240933333	0.210752073483912	0.204821259113467	0.176804928430946	0.179798225487937	0.174019040284854	0.208546975193002	0.208347945633409	0.205082644076809	0.000352646046290712	0.000344357827009572	0.00295069689052037
112	0.352632526101092	0.25	0.012686294381577	0.0122240251853539	0.0131485635778001	0.282531575172674	0.497957800695198	0.481058154632157	0.514857446758238	32.44	23.83	43.8	0.0146031115029909	0.0151161210288525	0.015629130554714	0.0142267824769954	0.0147265715069951	0.0152263605369949	0.0145250224430685	0.0150447960436749	0.0155328216334097	0.012686294381577	35.6543539265261	-0.000717731583027821	1.7372026010949	0.207680240933333	0.210752073483912	0.204821259113467	0.176804928430946	0.179798225487937	0.174019040284854	0.208546975193002	0.208347945633409	0.205082644076809	0.000352646046290712	0.000344357827009572	0.00295069689052037
112	0.352632526101092	0.25	0.012686424050105	0.0122235908088748	0.0131492572913352	0.281975351855134	0.491714895299978	0.475004195590036	0.50842559500992	31.92	23.51	43.1	0.0146532989714287	0.0151688036367451	0.0156843083020616	0.0142792106946954	0.014781554893398	0.0152838990921007	0.0145773524163475	0.0150669659798	0.0156279849791409	0.012686424050105	35.186615731869	0.00386807938383397	1.73342809531752	0.207680240933333	0.210752073483912	0.204821259113467	0.176804928430946	0.179798225487937	0.174019040284854	0.208546975193002	0.208347945633409	0.205082644076809	0.000352646046290712	0.000344357827009572	0.00295069689052037
112	0.352632526101092	0.25	0.0126865270254297	0.012217390634307	0.0131556634165523	0.280879320410562	0.496879614511093	0.479947571880232	0.513811657141953	31.86	23.52	42.78	0.0148336884326949	0.0153570052690137	0.0158803221053326	0.0144554171382231	0.0149653889634214	0.0154753607886197	0.0147706198441316	0.015311317579159	0.01580000822598	0.0126865270254297	35.1235776303394	-0.00406210638620955	1.72567433193475	0.207680240933333	0.210752073483912	0.204821259113467	0.176804928430946	0.179798225487937	0.174019040284854	0.208546975193002	0.208347945633409	0.205082644076809	0.000352646046290712	0.000344357827009572	0.00295069689052037
112	0.352632526101092	0.25	0.0126900690183702	0.0122222716577156	0.0131578663790248	0.274956528150937	0.484209949492758	0.467464342958839	0.500955556026678	32.17	23.7	43.05	0.014309289082352	0.0148218794614096	0.0153344698404672	0.0139423130299769	0.014441757515293	0.0149412020006092	0.0142494904345923	0.0147471713070502	0.0152783245491559	0.0126900690183702	35.2171351619454	0.0065957689569007	1.73789594850626	0.207680240933333	0.210752073483912	0.204821259113467	0.176804928430946	0.179798225487937	0.174019040284854	0.208546975193002	0.208347945633409	0.205082644076809	0.000352646046290712	0.000344357827009572	0.00295069689052037
112	0.352632526101092	0.25	0.012691929118567	0.0122299132104642	0.0131539450266698	0.284588885221497	0.498385093432258	0.481556373361418	0.515213813503098	31.91	23.71	43.46	0.0148588740627008	0.0153781400219977	0.0158974059812947	0.0144795897109253	0.0149856010015346	0.015491612292144	0.0147489411060146	0.0153038884708808	0.0158309170070611	0.012691929118567	35.3962836852248	0.00278170288824203	1.73609627612761	0.207680240933333	0.210752073483912	0.204821259113467	0.176804928430946	0.179798225487937	0.174019040284854	0.208546975193002	0.208347945633409	0.205082644076809	0.000352646046290712	0.000344357827009572	0.00295069689052037
112	0.352632526101092	0.25	0.0126934989828128	0.0122304869089654	0.0131565110566602	0.282804157578208	0.493258637967647	0.4765297199068	0.509987556028494	31.79	23.59	43.11	0.0147604155019312	0.015278590489053	0.0157967654761748	0.0143845036808035	0.0148894820134648	0.0153944603461262	0.0147037698590929	0.0152038679425793	0.0157335717168799	0.0126934989828128	35.1778717885558	0.00257419774550133	1.73259101993942	0.207680240933333	0.210752073483912	0.204821259113467	0.176804928430946	0.179798225487937	0.174019040284854	0.208546975193002	0.208347945633409	0.205082644076809	0.000352646046290712	0.000344357827009572	0.00295069689052037
112	0.352632526101092	0.25	0.0126935374910902	0.0122312955207536	0.0131557794614268	0.291343889621499	0.511718193478239	0.494721562827849	0.528714824128629	31.89	23.57	42.94	0.0152754180979786	0.0158002196408051	0.0163250211836317	0.0148856571879344	0.0153970681233411	0.0159084790587478	0.0495884186275351	0.0157095935315636	0.0162678481553936	0.0126935374910902	35.2451355769195	-0.000792943681766855	1.73086870471866	0.207680240933333	0.210752073483912	0.204821259113467	0.176804928430946	0.179798225487937	0.174019040284854	0.208546975193002	0.208347945633409	0.205082644076809	0.000352646046290712	0.000344357827009572	0.00295069689052037
112	0.352632526101092	0.25	0.012693651751822	0.012230563242758	0.013156740260886	0.278847909470737	0.495157411719626	0.478198804211018	0.512116019228233	31.93	23.52	43.32	0.0147478412851156	0.0152708514845371	0.0157938616839585	0.0143712788828732	0.0148809348582232	0.0153905908335732	0.014650792351281	0.0151700669793001	0.0156936017236065	0.012693651751822	35.3447384801753	-0.000184166187367733	1.73158997889489	0.207680240933333	0.210752073483912	0.204821259113467	0.176804928430946	0.179798225487937	0.174019040284854	0.208546975193002	0.208347945633409	0.205082644076809	0.000352646046290712	0.000344357827009572	0.00295069689052037
112	0.352632526101092	0.25	0.0126954667043315	0.0122308512834905	0.0131600821251724	0.283122037880898	0.4992145462132	0.482296890740073	0.516132201686327	32.11	23.88	43.46	0.0147899104892161	0.0153087000873639	0.0158274896855116	0.0144110077052894	0.0149165064303683	0.0154220051554473	0.0147120676820105	0.0152201498502654	0.0157531661175327	0.0126954667043315	35.4554873679808	-0.00340882400359881	1.73167879385561	0.207680240933333	0.210752073483912	0.204821259113467	0.176804928430946	0.179798225487937	0.174019040284854	0.208546975193002	0.208347945633409	0.205082644076809	0.000352646046290712	0.000344357827009572	0.00295069689052037
112	0.352632526101092	0.25	0.0126980712858933	0.0122253626327608	0.0131707799390259	0.27268017388511	0.493520427690521	0.476354857522013	0.51068599785903	31.65	23.46	43.08	0.0148174054325873	0.0153513544595616	0.0158853034865358	0.0144409930213454	0.0149613779299834	0.0154817628386214	0.014751896198249	0.0152266785486152	0.0158150338658504	0.0126980712858933	35.1474245292534	0.00189040562727627	1.7314315611468	0.207680240933333	0.210752073483912	0.204821259113467	0.176804928430946	0.179798225487937	0.174019040284854	0.208546975193002	0.208347945633409	0.205082644076809	0.000352646046290712	0.000344357827009572	0.00295069689052037
112	0.352632526101092	0.25	0.0126984835756772	0.0122316137561806	0.0131653533951739	0.276499346469939	0.491028099184923	0.47411216749931	0.507944030870537	32	23.7	43.35	0.0145899174591577	0.0151104736987067	0.0156310299382557	0.0142169067870255	0.0147241543129824	0.0152314018389392	0.0145357192960135	0.0150211259599781	0.0155786269735892	0.0126984835756772	35.2333826012443	0.000786481898566322	1.73304644140581	0.207680240933333	0.210752073483912	0.204821259113467	0.176804928430946	0.179798225487937	0.174019040284854	0.208546975193002	0.208347945633409	0.205082644076809	0.000352646046290712	0.000344357827009572	0.00295069689052037
112	0.352632526101092	0.25	0.0127011926958629	0.0122364833726557	0.0131659020190702	0.28320818374184	0.494795486099922	0.478031143924142	0.511559828275702	31.79	23.73	42.86	0.0148038260736989	0.0153229897494647	0.0158421534252306	0.0144267617357716	0.0149327019308843	0.015438642125997	0.0147428929876407	0.0152746928305498	0.0157787318874064	0.0127011926958629	35.2332534090071	-0.00740493995683697	1.72315136046454	0.207680240933333	0.210752073483912	0.204821259113467	0.176804928430946	0.179798225487937	0.174019040284854	0.208546975193002	0.208347945633409	0.205082644076809	0.000352646046290712	0.000344357827009572	0.00295069689052037
112	0.352632526101092	0.25	0.0127025650670942	0.0122396666005317	0.0131654635336566	0.28371630712086	0.493380348116339	0.476684849353305	0.510075846879374	32.07	23.51	43.27	0.0146371632961112	0.0151498180239384	0.0156624727517655	0.0142624646868442	0.0147619959009369	0.0152615271150295	0.0145621905677292	0.0150528575243928	0.0155658366273537	0.0127025650670942	35.2249336064603	0.00460539384821484	1.73509977400592	0.207680240933333	0.210752073483912	0.204821259113467	0.176804928430946	0.179798225487937	0.174019040284854	0.208546975193002	0.208347945633409	0.205082644076809	0.000352646046290712	0.000344357827009572	0.00295069689052037
112	0.352632526101092	0.25	0.0127121227760435	0.0122419185901395	0.0131823269619475	0.276589538394531	0.497677734162996	0.480536586479343	0.514818881846648	32.23	23.89	43.25	0.0146816854890322	0.0152053936650448	0.0157291018410575	0.0143047438010968	0.0148150061473374	0.015325268493578	0.0146383733096856	0.0151357816298448	0.0156447260854413	0.0127121227760435	35.4817185355125	0.00011458989805493	1.73496008445285	0.207680240933333	0.210752073483912	0.204821259113467	0.176804928430946	0.179798225487937	0.174019040284854	0.208546975193002	0.208347945633409	0.205082644076809	0.000352646046290712	0.000344357827009572	0.00295069689052037
112	0.352632526101092	0.25	0.0127147278200321	0.0122483605023907	0.0131810951376736	0.283399229752153	0.50345695803312	0.486407176528397	0.520506739537843	31.79	23.59	42.81	0.0150651329500618	0.0155932033353949	0.0161212737207281	0.0146814419856783	0.0151960630482552	0.0157106841108321	0.0150404809036188	0.015525508738711	0.0160498929155391	0.0127147278200321	35.156959369491	-0.00201413683889087	1.72872336438494	0.207680240933333	0.210752073483912	0.204821259113467	0.176804928430946	0.179798225487937	0.174019040284854	0.208546975193002	0.208347945633409	0.205082644076809	0.000352646046290712	0.000344357827009572	0.00295069689052037
112	0.352632526101092	0.25	0.0127162274910096	0.0122507929259517	0.0131816620560675	0.284813555389147	0.507545030407824	0.490416462365522	0.524673598450126	32.08	23.81	43	0.0150516951753086	0.0155773993568499	0.0161031035383912	0.0146662780029103	0.0151785208821326	0.015690763761355	0.0150217933204052	0.015490082315728	0.0160490338550398	0.0127162274910096	35.3693964215714	-0.0101247919262868	1.72343515708589	0.207680240933333	0.210752073483912	0.204821259113467	0.176804928430946	0.179798225487937	0.174019040284854	0.208546975193002	0.208347945633409	0.205082644076809	0.000352646046290712	0.000344357827009572	0.00295069689052037
112	0.352632526101092	0.25	0.0127172940446473	0.0122512312796645	0.0131833568096301	0.28171498214063	0.498187306892435	0.481245752367614	0.515128861417257	32.22	23.84	43.88	0.0147103324348266	0.0152281882242996	0.0157460440137726	0.0143327597278798	0.0148373236211223	0.0153418875143649	0.0146422480710549	0.0151453540909287	0.0156474264064852	0.0127172940446473	35.6658356561861	-0.00282705549000496	1.73368480747756	0.207680240933333	0.210752073483912	0.204821259113467	0.176804928430946	0.179798225487937	0.174019040284854	0.208546975193002	0.208347945633409	0.205082644076809	0.000352646046290712	0.000344357827009572	0.00295069689052037
112	0.352632526101092	0.25	0.0127197450249059	0.0122561108581876	0.0131833791916243	0.284877223909319	0.499345112029162	0.482495907128085	0.51619431693024	31.82	23.52	43.2	0.0149279946430506	0.0154492940712677	0.0159705934994847	0.0145475540152822	0.0150555681036751	0.015563582192068	0.0148437027776396	0.0153613926180375	0.0158931352621719	0.0127197450249059	35.2534155776873	0.00290302984499631	1.73417658454832	0.207680240933333	0.210752073483912	0.204821259113467	0.176804928430946	0.179798225487937	0.174019040284854	0.208546975193002	0.208347945633409	0.205082644076809	0.000352646046290712	0.000344357827009572	0.00295069689052037
112	0.352632526101092	0.25	0.0127205455076094	0.0122484752613481	0.0131926157538708	0.278333025725421	0.496442432277306	0.479418020792758	0.513466843761853	31.81	23.57	42.69	0.0148407767668036	0.0153677813420813	0.0158947859173591	0.0144626803204942	0.0149762584720589	0.0154898366236236	0.0147919542661203	0.0153124575796419	0.0158431367226161	0.0127205455076094	34.968590995564	0.00289926555302852	1.73130851561604	0.207680240933333	0.210752073483912	0.204821259113467	0.176804928430946	0.179798225487937	0.174019040284854	0.208546975193002	0.208347945633409	0.205082644076809	0.000352646046290712	0.000344357827009572	0.00295069689052037
112	0.352632526101092	0.25	0.0127248603912909	0.0122598694504367	0.0131898513321451	0.280296266759314	0.498705394835782	0.481686574436568	0.515724215234996	32.13	23.59	43.37	0.0147635919440605	0.0152852152009204	0.0158068384577802	0.0143852493075682	0.0148935050642286	0.015401760820889	0.0146991622416225	0.015234884000492	0.0156992488153546	0.0127248603912909	35.4485458553529	-0.00116012874421322	1.73327765968225	0.207680240933333	0.210752073483912	0.204821259113467	0.176804928430946	0.179798225487937	0.174019040284854	0.208546975193002	0.208347945633409	0.205082644076809	0.000352646046290712	0.000344357827009572	0.00295069689052037
112	0.352632526101092	0.25	0.0127255662528159	0.0122573426201144	0.0131937898855174	0.275760808940918	0.490056067269666	0.473142404108977	0.506969730430355	32.16	23.65	43.36	0.0144901489032794	0.0150081356564639	0.0155261224096484	0.0141186402705952	0.0146233465149521	0.0151280527593089	0.0144041474230945	0.0149228480485084	0.0154347079105893	0.0127255662528159	35.327089632418	-0.00405773821200071	1.72862528782468	0.207680240933333	0.210752073483912	0.204821259113467	0.176804928430946	0.179798225487937	0.174019040284854	0.208546975193002	0.208347945633409	0.205082644076809	0.000352646046290712	0.000344357827009572	0.00295069689052037
112	0.352632526101092	0.25	0.0127277948803119	0.0122620631161373	0.0131935266444865	0.282959912914856	0.497510230977968	0.480643596024836	0.5143768659311	32.3	23.73	43.14	0.0146556511112432	0.015169943862334	0.0156842366134249	0.0142789403380856	0.0147800136410317	0.0152810869439778	0.0146206384729568	0.0151120312603161	0.0156060561223033	0.0127277948803119	35.4299980132526	0.00123932808717267	1.73523104823334	0.207680240933333	0.210752073483912	0.204821259113467	0.176804928430946	0.179798225487937	0.174019040284854	0.208546975193002	0.208347945633409	0.205082644076809	0.000352646046290712	0.000344357827009572	0.00295069689052037
112	0.352632526101092	0.25	0.0127313286632465	0.0122641995047753	0.0131984578217178	0.278082521370271	0.492021135002617	0.475137814749573	0.508904455255661	31.79	23.52	43.14	0.0147140089992961	0.0152368495698203	0.0157596901403445	0.0143392290996916	0.0148487524202033	0.015358275740715	0.0146422986619144	0.0151774171293801	0.0156969159717882	0.0127313286632465	35.0864478733342	-0.000516876518449163	1.72841519852437	0.207680240933333	0.210752073483912	0.204821259113467	0.176804928430946	0.179798225487937	0.174019040284854	0.208546975193002	0.208347945633409	0.205082644076809	0.000352646046290712	0.000344357827009572	0.00295069689052037
112	0.352632526101092	0.25	0.0127334998797044	0.0122693100662603	0.0131976896931486	0.282817430579151	0.495739064130819	0.478926572267211	0.512551555994427	31.98	23.65	43.2	0.0147476254643281	0.0152653339137733	0.0157830423632185	0.0143707268460612	0.014875204446938	0.0153796820478149	0.0146886551142367	0.0152096439624077	0.0156801498332537	0.0127334998797044	35.31526028642	1.5228889444031e-05	1.7326460435463	0.207680240933333	0.210752073483912	0.204821259113467	0.176804928430946	0.179798225487937	0.174019040284854	0.208546975193002	0.208347945633409	0.205082644076809	0.000352646046290712	0.000344357827009572	0.00295069689052037
112	0.352632526101092	0.25	0.012736241242933	0.0122698818901531	0.0132026005957128	0.275970656495895	0.491787701120872	0.474823185583601	0.508752216658143	31.88	23.75	43.4	0.0146633903937634	0.0151872850175238	0.0157111796412843	0.0142892815679303	0.0147998100057479	0.0153103384435656	0.0145859605654338	0.0150899501744596	0.0156480290438028	0.012736241242933	35.3851436487559	-0.00236682826495411	1.73011811875938	0.207680240933333	0.210752073483912	0.204821259113467	0.176804928430946	0.179798225487937	0.174019040284854	0.208546975193002	0.208347945633409	0.205082644076809	0.000352646046290712	0.000344357827009572	0.00295069689052037
112	0.352632526101092	0.25	0.0127375122871742	0.0122730799567551	0.0132019446175933	0.283851465845519	0.496777065059694	0.479972213205652	0.513581916913737	31.85	23.54	43.39	0.0148366962302171	0.0153561606393899	0.0158756250485627	0.0144583822403914	0.014964601069136	0.0154708198978805	0.0147637897836226	0.0152303619889027	0.0157845458912893	0.0127375122871742	35.3369883949088	0.000893576010995528	1.73276248347759	0.207680240933333	0.210752073483912	0.204821259113467	0.176804928430946	0.179798225487937	0.174019040284854	0.208546975193002	0.208347945633409	0.205082644076809	0.000352646046290712	0.000344357827009572	0.00295069689052037
112	0.352632526101092	0.25	0.0127402829908818	0.0122749425294146	0.013205623452349	0.287277678483499	0.493515626130528	0.476960697413016	0.51007055484804	31.89	23.6	43.03	0.0147279618691899	0.0152391577816018	0.0157503536940138	0.0143521838660172	0.0148503368210327	0.0153484897760482	0.01465154630926	0.0151835498750292	0.015661498336493	0.0127402829908818	35.1403965500876	-0.00151262001041169	1.7289783432704	0.207680240933333	0.210752073483912	0.204821259113467	0.176804928430946	0.179798225487937	0.174019040284854	0.208546975193002	0.208347945633409	0.205082644076809	0.000352646046290712	0.000344357827009572	0.00295069689052037
112	0.352632526101092	0.25	0.0127437273872282	0.0122750842032568	0.0132123705711996	0.274715592316658	0.49472738082158	0.477607701293508	0.511847060349652	31.96	23.61	43.24	0.0147130307300869	0.0152404141250857	0.0157677975200845	0.0143371070140845	0.0148510155561287	0.0153649240981728	0.0146562278562798	0.015169383329665	0.01569911839329	0.0127437273872282	35.2929972107513	0.00140679636064446	1.73385182756858	0.207680240933333	0.210752073483912	0.204821259113467	0.176804928430946	0.179798225487937	0.174019040284854	0.208546975193002	0.208347945633409	0.205082644076809	0.000352646046290712	0.000344357827009572	0.00295069689052037
112	0.352632526101092	0.25	0.0127475883049004	0.0122798612751634	0.0132153153346374	0.282856510150747	0.502536158976412	0.485494792165711	0.519577525787113	31.74	23.65	43.16	0.0150616243079445	0.0155903028205434	0.0161189813331422	0.014678398776581	0.0151936256786651	0.0157088525807491	0.0150087076167697	0.0154888251460983	0.016038188241267	0.0127475883049004	35.3289271328204	0.000405955530758207	1.73304423282461	0.207680240933333	0.210752073483912	0.204821259113467	0.176804928430946	0.179798225487937	0.174019040284854	0.208546975193002	0.208347945633409	0.205082644076809	0.000352646046290712	0.000344357827009572	0.00295069689052037
112	0.352632526101092	0.25	0.0127506252285618	0.0122832344119753	0.0132180160451482	0.278248119977078	0.494018388552421	0.477073523084045	0.510963254020796	31.79	23.56	43.04	0.0147738298748992	0.0152985719692928	0.0158233140636863	0.0143975244010738	0.0149089007450736	0.0154202770890735	0.014697107275942	0.0152151586860671	0.015736537522908	0.0127506252285618	35.1869639514945	0.0044797183033557	1.735036150659	0.207680240933333	0.210752073483912	0.204821259113467	0.176804928430946	0.179798225487937	0.174019040284854	0.208546975193002	0.208347945633409	0.205082644076809	0.000352646046290712	0.000344357827009572	0.00295069689052037
112	0.352632526101092	0.25	0.012756444128071	0.0122913977523914	0.0132214905037506	0.28428213733961	0.495435166017276	0.478693443495069	0.512176888539482	32.03	23.66	43.35	0.0147152723714482	0.015229921172741	0.0157445699740339	0.0143388216116027	0.0148403045042117	0.0153417873968207	0.0146246363145317	0.0151232328902606	0.0156415535913188	0.012756444128071	35.2945541732118	-0.00385069979294883	1.72739485855708	0.207680240933333	0.210752073483912	0.204821259113467	0.176804928430946	0.179798225487937	0.174019040284854	0.208546975193002	0.208347945633409	0.205082644076809	0.000352646046290712	0.000344357827009572	0.00295069689052037
112	0.352632526101092	0.25	0.012756755865467	0.0122855050669274	0.0132280066640066	0.27109078597548	0.490490555689153	0.473361746987561	0.507619364390744	31.85	23.55	43.09	0.0146326841992796	0.0151621744887576	0.0156916647782357	0.014259577180954	0.0147755664243868	0.0152915556678196	0.0145714185746196	0.0150971183154478	0.0156211694950099	0.012756755865467	35.1872275874497	0.00281353109521392	1.73457676524687	0.207680240933333	0.210752073483912	0.204821259113467	0.176804928430946	0.179798225487937	0.174019040284854	0.208546975193002	0.208347945633409	0.205082644076809	0.000352646046290712	0.000344357827009572	0.00295069689052037
112	0.352632526101092	0.25	0.0127635951474223	0.0122984521086417	0.0132287381862029	0.283007027698938	0.498737480590392	0.481831202268926	0.515643758911859	32.03	23.72	43.3	0.0148125364947082	0.0153322721686271	0.0158520078425461	0.01443360965544	0.0149400497134296	0.0154464897714192	0.0147340222876881	0.0152394410650246	0.0157874218690941	0.0127635951474223	35.3788551872535	0.00522328062607958	1.73841793574832	0.207680240933333	0.210752073483912	0.204821259113467	0.176804928430946	0.179798225487937	0.174019040284854	0.208546975193002	0.208347945633409	0.205082644076809	0.000352646046290712	0.000344357827009572	0.00295069689052037
112	0.352632526101092	0.25	0.0127639993636974	0.0122972838032643	0.0132307149241305	0.282598225343895	0.497626809846228	0.480741172946546	0.51451244674591	31.88	23.64	43	0.0148488155570014	0.0153703679473429	0.0158919203376845	0.0144700163027005	0.0149782636818927	0.015486511061085	0.014765196397435	0.0152951970644163	0.0158368888636181	0.0127639993636974	35.1551560678442	-0.00261680924985196	1.72785296307227	0.207680240933333	0.210752073483912	0.204821259113467	0.176804928430946	0.179798225487937	0.174019040284854	0.208546975193002	0.208347945633409	0.205082644076809	0.000352646046290712	0.000344357827009572	0.00295069689052037
112	0.352632526101092	0.25	0.0127752038887349	0.0123066970161263	0.0132437107613435	0.280699677232039	0.496259528319461	0.479341092926554	0.513177963712368	32.2	23.82	43.27	0.0146601180302315	0.0151775496950875	0.0156949813599435	0.0142839540739969	0.0147881089601985	0.0152922638464002	0.0145990925445679	0.015122046508791	0.0156323828045059	0.0127752038887349	35.4665574806605	-0.000835666755540577	1.73410512116337	0.207680240933333	0.210752073483912	0.204821259113467	0.176804928430946	0.179798225487937	0.174019040284854	0.208546975193002	0.208347945633409	0.205082644076809	0.000352646046290712	0.000344357827009572	0.00295069689052037
112	0.352632526101092	0.25	0.0127752790053895	0.0123082525315926	0.0132423054791865	0.281699366477738	0.501049523635647	0.484009977959539	0.518089069311755	31.81	23.63	43.04	0.0149798614916786	0.0155072267232494	0.0160345919548202	0.0145981751720624	0.0151121031569375	0.0156260311418126	0.0149248302019329	0.0154455690422927	0.0159478103885777	0.0127752790053895	35.242729118466	-0.00439653318124693	1.72690080665286	0.207680240933333	0.210752073483912	0.204821259113467	0.176804928430946	0.179798225487937	0.174019040284854	0.208546975193002	0.208347945633409	0.205082644076809	0.000352646046290712	0.000344357827009572	0.00295069689052037
112	0.352632526101092	0.25	0.0127775367128993	0.0123115492303279	0.0132435241954708	0.283154490184976	0.499408680086799	0.482485798622353	0.516331561551246	32.26	23.62	43.58	0.0147307688924783	0.0152474412102115	0.0157641135279447	0.0143524105014501	0.0148558121400861	0.0153592137787222	0.0146445895114583	0.0151645385982602	0.0156921839231121	0.0127775367128993	35.5151122106292	0.000562708665996167	1.73545148360224	0.207680240933333	0.210752073483912	0.204821259113467	0.176804928430946	0.179798225487937	0.174019040284854	0.208546975193002	0.208347945633409	0.205082644076809	0.000352646046290712	0.000344357827009572	0.00295069689052037
112	0.352632526101092	0.25	0.0127857017623477	0.0123147354493713	0.0132566680753242	0.272174361213616	0.492418844003947	0.475269721564591	0.509567966443302	31.87	23.69	43.3	0.0146831519955321	0.0152129630900367	0.0157427741845414	0.0143086293461494	0.0148249265674171	0.0153412237886848	0.0146010577759584	0.015128149746686	0.0156769792339205	0.0127857017623477	35.2427717190523	0.00365621286047204	1.73576433861524	0.207680240933333	0.210752073483912	0.204821259113467	0.176804928430946	0.179798225487937	0.174019040284854	0.208546975193002	0.208347945633409	0.205082644076809	0.000352646046290712	0.000344357827009572	0.00295069689052037
112	0.352632526101092	0.25	0.012786078195641	0.0123198425308249	0.0132523138604572	0.288856235379648	0.509636248920563	0.492606223031437	0.526666274809689	32.29	23.98	43.16	0.0150251767301094	0.0155446162676935	0.0160640558052775	0.014639038776593	0.0151451290322603	0.0156512192879276	0.0149779137958859	0.0154811318895373	0.0160086668827273	0.012786078195641	35.5378116788853	0.0015095231096423	1.73756423538962	0.207680240933333	0.210752073483912	0.204821259113467	0.176804928430946	0.179798225487937	0.174019040284854	0.208546975193002	0.208347945633409	0.205082644076809	0.000352646046290712	0.000344357827009572	0.00295069689052037
112	0.352632526101092	0.25	0.0127871405903404	0.0123211463689291	0.0132531348117517	0.28156435512021	0.498498156441531	0.481539719411265	0.515456593471798	32.27	23.67	43.34	0.0146976891447934	0.015215299272899	0.0157329094010046	0.0143201177103948	0.0148244308639486	0.0153287440175025	0.0146224204424304	0.0151179681893087	0.0156660909258074	0.0127871405903404	35.4396543899092	0.00276600977874235	1.73676108468976	0.207680240933333	0.210752073483912	0.204821259113467	0.176804928430946	0.179798225487937	0.174019040284854	0.208546975193002	0.208347945633409	0.205082644076809	0.000352646046290712	0.000344357827009572	0.00295069689052037
112	0.352632526101092	0.25	0.0127871752393477	0.0123209304418892	0.0132534200368062	0.280250765283667	0.491997641798203	0.475205836447015	0.50878944714939	31.79	23.49	43.34	0.0147169891858414	0.0152370266071236	0.0157570640284059	0.014342146630594	0.0148489386690499	0.0153557307075057	0.0146217395053698	0.0151297959505535	0.0156670140387958	0.0127871752393477	35.1729342903272	-0.00171875020115154	1.72838766421194	0.207680240933333	0.210752073483912	0.204821259113467	0.176804928430946	0.179798225487937	0.174019040284854	0.208546975193002	0.208347945633409	0.205082644076809	0.000352646046290712	0.000344357827009572	0.00295069689052037
112	0.352632526101092	0.25	0.0127960291940489	0.0123270186536931	0.0132650397344046	0.279509438119465	0.496360350062298	0.479388461968898	0.513332238155699	31.89	23.5	43.13	0.0147994933289836	0.0153234428282831	0.0158473923275825	0.0144218382955309	0.0149324175961833	0.0154429968968356	0.0146999190555844	0.0152320225667831	0.0157570354691863	0.0127960291940489	35.1415365938863	0.00213479695230387	1.73229192706234	0.207680240933333	0.210752073483912	0.204821259113467	0.176804928430946	0.179798225487937	0.174019040284854	0.208546975193002	0.208347945633409	0.205082644076809	0.000352646046290712	0.000344357827009572	0.00295069689052037
112	0.352632526101092	0.25	0.0127990652577831	0.0123324506145677	0.0132656799009984	0.287126721436922	0.506818244244689	0.489810811200921	0.523825677288457	32.14	23.67	43.28	0.0150068453031814	0.0155279197891983	0.0160489942752152	0.0146221825707525	0.015129900622986	0.0156376186752195	0.0149125195334417	0.0154707770621615	0.0159611966909103	0.0127990652577831	35.4581497335612	-0.0030062254385474	1.73127845764342	0.207680240933333	0.210752073483912	0.204821259113467	0.176804928430946	0.179798225487937	0.174019040284854	0.208546975193002	0.208347945633409	0.205082644076809	0.000352646046290712	0.000344357827009572	0.00295069689052037
112	0.352632526101092	0.25	0.0127993479270127	0.0123312603866905	0.0132674354673349	0.282906272048762	0.503112011946979	0.486053209952776	0.520170813941181	32.25	23.89	43.21	0.0148445307777816	0.0153655229367669	0.0158865150957522	0.014463322880099	0.0149709359482522	0.0154785490164053	0.0147717125191491	0.0152844855862029	0.0157936594613841	0.0127993479270127	35.4068131658341	-0.00555204705572756	1.72894791372405	0.207680240933333	0.210752073483912	0.204821259113467	0.176804928430946	0.179798225487937	0.174019040284854	0.208546975193002	0.208347945633409	0.205082644076809	0.000352646046290712	0.000344357827009572	0.00295069689052037
112	0.352632526101092	0.25	0.0128001856397315	0.0123302989036316	0.0132700723758313	0.283222645132659	0.502760186316943	0.485726596015238	0.519793776618649	31.94	23.61	43.11	0.0149724141277201	0.0154974707545782	0.0160225273814364	0.0145900030822675	0.0151016492162094	0.0156132953501513	0.0148847566948809	0.0154248524441842	0.0158779513075196	0.0128001856397315	35.1591741694968	0.00200752809777229	1.7323607352776	0.207680240933333	0.210752073483912	0.204821259113467	0.176804928430946	0.179798225487937	0.174019040284854	0.208546975193002	0.208347945633409	0.205082644076809	0.000352646046290712	0.000344357827009572	0.00295069689052037
112	0.352632526101092	0.25	0.0128076723267505	0.0123360796965715	0.0132792649569296	0.281130406661552	0.491847828498763	0.475097664137372	0.508597992860154	31.89	23.36	43.26	0.0146689272730378	0.0151860987124613	0.0157032701518848	0.0142946327348321	0.0147986079505993	0.0153025831663666	0.0145773524163475	0.0150975648960813	0.0156202535568174	0.0128076723267505	35.1648150292834	0.00110767968385034	1.73012417004452	0.207680240933333	0.210752073483912	0.204821259113467	0.176804928430946	0.179798225487937	0.174019040284854	0.208546975193002	0.208347945633409	0.205082644076809	0.000352646046290712	0.000344357827009572	0.00295069689052037
112	0.352632526101092	0.25	0.0128135583356351	0.0123435398720004	0.0132835767992698	0.284703300055824	0.504420691927898	0.487392955405734	0.521448428450062	31.71	23.55	42.87	0.0151325602504867	0.0156612368470463	0.016189913443606	0.0147477130660725	0.015262944502244	0.0157781759384155	0.0150643898630178	0.0156100418722148	0.0160814102598651	0.0128135583356351	35.153121026752	-0.00177898061565724	1.72798525323984	0.207680240933333	0.210752073483912	0.204821259113467	0.176804928430946	0.179798225487937	0.174019040284854	0.208546975193002	0.208347945633409	0.205082644076809	0.000352646046290712	0.000344357827009572	0.00295069689052037
112	0.352632526101092	0.25	0.012815006778043	0.0123484587830046	0.0132815547730813	0.285568729343682	0.508337911429971	0.491214331267003	0.525461491592938	31.95	23.78	43.23	0.0151410846432117	0.0156688981863825	0.0161967117295533	0.0147543582151325	0.0152686905942353	0.0157830229733381	0.0150735629577542	0.0155809758877982	0.0160931172605779	0.012815006778043	35.3992032129268	-0.000316220390378531	1.73446369152803	0.207680240933333	0.210752073483912	0.204821259113467	0.176804928430946	0.179798225487937	0.174019040284854	0.208546975193002	0.208347945633409	0.205082644076809	0.000352646046290712	0.000344357827009572	0.00295069689052037
112	0.352632526101092	0.25	0.0128266026239763	0.0123536363744964	0.0132995688734562	0.275107216111232	0.494653842642559	0.477553514186905	0.511754171098214	31.99	23.8	42.86	0.0146995667096227	0.0152259316329723	0.015752296556322	0.0143238092090075	0.0148367189352131	0.0153496286614188	0.0146480828015073	0.0151762779309419	0.0156737842336398	0.0128266026239763	35.1932431383659	-0.00555397780424455	1.72624132092954	0.207680240933333	0.210752073483912	0.204821259113467	0.176804928430946	0.179798225487937	0.174019040284854	0.208546975193002	0.208347945633409	0.205082644076809	0.000352646046290712	0.000344357827009572	0.00295069689052037
112	0.352632526101092	0.25	0.0128295212167515	0.0123590887061341	0.013299953727369	0.282888467815178	0.505714490463833	0.488566694895772	0.522862286031894	31.99	23.76	42.76	0.0150378501280366	0.0155656511068441	0.0160934520856515	0.0146534345125834	0.0151677432078279	0.0156820519030724	0.0150022353489271	0.0154823526904114	0.0160129774695617	0.0128295212167515	35.3029945824953	-0.00580347467952791	1.72637816198845	0.207680240933333	0.210752073483912	0.204821259113467	0.176804928430946	0.179798225487937	0.174019040284854	0.208546975193002	0.208347945633409	0.205082644076809	0.000352646046290712	0.000344357827009572	0.00295069689052037
112	0.352632526101092	0.25	0.0128339134054347	0.0123659904544842	0.0133018363563852	0.284198702505996	0.492778764286687	0.476123391900138	0.509434136673237	31.92	23.46	42.91	0.0146863073900497	0.0152000521938671	0.0157137969976845	0.0143113535092952	0.0148119819726471	0.015312610435999	0.0145934433448146	0.0151485849526662	0.015620496934194	0.0128339134054347	34.9306630283305	0.00412149963259009	1.73150476447624	0.207680240933333	0.210752073483912	0.204821259113467	0.176804928430946	0.179798225487937	0.174019040284854	0.208546975193002	0.208347945633409	0.205082644076809	0.000352646046290712	0.000344357827009572	0.00295069689052037
112	0.352632526101092	0.25	0.0128408604807003	0.0123665077636836	0.0133152131977171	0.273824592683247	0.493124525855798	0.476022076455713	0.510226975255883	31.87	23.62	42.84	0.014705718470567	0.0152340633068136	0.0157624081430602	0.0143306099752176	0.0148454779699929	0.0153603459647682	0.0146547480573522	0.0151581660114355	0.0157093787361694	0.0128408604807003	35.0438444306306	0.0066171286753515	1.73580043790747	0.207680240933333	0.210752073483912	0.204821259113467	0.176804928430946	0.179798225487937	0.174019040284854	0.208546975193002	0.208347945633409	0.205082644076809	0.000352646046290712	0.000344357827009572	0.00295069689052037
112	0.352632526101092	0.25	0.0128436034090685	0.0123721784095068	0.0133150284086302	0.277978092758162	0.495415403435083	0.478411188908176	0.51241961796199	31.91	23.58	43.36	0.0147640578204755	0.0152888181360525	0.0158135784516295	0.014387227451795	0.0148985940496291	0.0154099606474632	0.0147069948812214	0.0152204853589641	0.0157442272111108	0.0128436034090685	35.2657454382058	0.00396298133611757	1.73577830795053	0.207680240933333	0.210752073483912	0.204821259113467	0.176804928430946	0.179798225487937	0.174019040284854	0.208546975193002	0.208347945633409	0.205082644076809	0.000352646046290712	0.000344357827009572	0.00295069689052037
112	0.352632526101092	0.25	0.0128478153614021	0.0123750521348103	0.013320578587994	0.283120156538644	0.498465268746321	0.481572926907215	0.515357610585427	32.12	23.64	43.29	0.0147626768789742	0.0152805136807675	0.0157983504825609	0.014384396244189	0.0148889639325483	0.0153935316209076	0.0146885704746141	0.0152178214033335	0.01569980194228	0.0128478153614021	35.2717270738747	0.00170545098101115	1.73395165401088	0.207680240933333	0.210752073483912	0.204821259113467	0.176804928430946	0.179798225487937	0.174019040284854	0.208546975193002	0.208347945633409	0.205082644076809	0.000352646046290712	0.000344357827009572	0.00295069689052037
112	0.352632526101092	0.25	0.01284874269443	0.012378743558497	0.013318741830363	0.277009954240418	0.497262419055195	0.480153550983669	0.51437128712672	31.95	23.8	43.03	0.014799410898516	0.0153267446401499	0.0158540783817837	0.0144214001902711	0.0149352646254222	0.0154491290605733	0.014673204263687	0.0152472039155575	0.0157795407137104	0.01284874269443	35.1626854183888	0.00610641638236708	1.73760103449205	0.207680240933333	0.210752073483912	0.204821259113467	0.176804928430946	0.179798225487937	0.174019040284854	0.208546975193002	0.208347945633409	0.205082644076809	0.000352646046290712	0.000344357827009572	0.00295069689052037
112	0.352632526101092	0.25	0.012850367207503	0.012382332539165	0.013318401875841	0.274054468592807	0.488421602926841	0.471492045432054	0.505351160421629	32.11	23.8	42.84	0.0144610318430158	0.0149802746858	0.0154995175285843	0.0140905915209914	0.0145965332046344	0.0151024748882774	0.0144007224058006	0.0149158917498405	0.0154686153303848	0.012850367207503	35.0982697015387	-0.0015325387927876	1.72974694495785	0.207680240933333	0.210752073483912	0.204821259113467	0.176804928430946	0.179798225487937	0.174019040284854	0.208546975193002	0.208347945633409	0.205082644076809	0.000352646046290712	0.000344357827009572	0.00295069689052037
112	0.352632526101092	0.25	0.012858122408046	0.0123852153213215	0.0133310294947706	0.285595102053818	0.506358891733505	0.489303078068036	0.523414705398975	31.84	23.55	42.84	0.0151324061377186	0.0156598818699666	0.0161873576022146	0.0147466622192446	0.0152606919367606	0.0157747216542767	0.0150580470655118	0.0156037700544293	0.0161322730948324	0.012858122408046	35.0923591115808	-0.00316147645111954	1.72615472256183	0.207680240933333	0.210752073483912	0.204821259113467	0.176804928430946	0.179798225487937	0.174019040284854	0.208546975193002	0.208347945633409	0.205082644076809	0.000352646046290712	0.000344357827009572	0.00295069689052037
112	0.352632526101092	0.25	0.0128586290093387	0.0123883083020658	0.0133289497166115	0.28170073039031	0.497620681864918	0.480697800271696	0.514543563458139	32.1	23.6	43.53	0.0147449892287252	0.0152640839836211	0.015783178738517	0.0143672991038991	0.014873097344316	0.0153788955847329	0.0146703577536934	0.0151716054556294	0.0156825155981601	0.0128586290093387	35.404772588647	0.000669857421460209	1.73399873562403	0.207680240933333	0.210752073483912	0.204821259113467	0.176804928430946	0.179798225487937	0.174019040284854	0.208546975193002	0.208347945633409	0.205082644076809	0.000352646046290712	0.000344357827009572	0.00295069689052037
112	0.352632526101092	0.25	0.0128803052787263	0.0124080324738358	0.0133525780836168	0.279946858896269	0.503655261651371	0.486452624921235	0.520857898381508	32.27	23.79	42.98	0.0148476540947549	0.0153727181741772	0.0158977822535994	0.0144662303628517	0.0149778059881799	0.0154893816135081	0.0147843923007528	0.0152907283326733	0.0158592584203349	0.0128803052787263	35.3313391893944	-0.00317347845058106	1.73061958396072	0.207680240933333	0.210752073483912	0.204821259113467	0.176804928430946	0.179798225487937	0.174019040284854	0.208546975193002	0.208347945633409	0.205082644076809	0.000352646046290712	0.000344357827009572	0.00295069689052037
112	0.352632526101092	0.25	0.0128807018679234	0.0124078693637221	0.0133535343721247	0.28101272738117	0.504052182693568	0.486881392808921	0.521222972578216	31.7	23.63	42.66	0.0151227854849055	0.0156561190151393	0.016189452545373	0.0147382798180695	0.0152580530313304	0.0157778262445912	0.0150399682319836	0.0155975183775179	0.0161399303626588	0.0128807018679234	35.0947424466484	7.6450317424176e-05	1.72923486026079	0.207680240933333	0.210752073483912	0.204821259113467	0.176804928430946	0.179798225487937	0.174019040284854	0.208546975193002	0.208347945633409	0.205082644076809	0.000352646046290712	0.000344357827009572	0.00295069689052037
112	0.352632526101092	0.25	0.0128917677871963	0.0124181142026794	0.0133654213717132	0.271894788862899	0.495115262321539	0.477860057866238	0.512370466776841	32.14	23.7	43.3	0.0146392437897263	0.0151678570113266	0.0156964702329268	0.0142639817888446	0.0147790445526425	0.0152941073164404	0.0145700135163467	0.015099993267198	0.0156202410016441	0.0128917677871963	35.3382618959314	0.00267841015459697	1.73608271365526	0.207680240933333	0.210752073483912	0.204821259113467	0.176804928430946	0.179798225487937	0.174019040284854	0.208546975193002	0.208347945633409	0.205082644076809	0.000352646046290712	0.000344357827009572	0.00295069689052037
112	0.352632526101092	0.25	0.0129731873169617	0.0124904117302569	0.0134559629036666	0.276120976135707	0.501458975904355	0.484167348324367	0.518750603484343	31.97	23.69	42.78	0.0149142505939619	0.0154469004469475	0.0159795502999331	0.0145331727403317	0.015052212719899	0.0155712526994663	0.0148504335036106	0.0153720687869816	0.0159514454878117	0.0129731873169617	35.092341925607	-0.00460501531575549	1.72633957128781	0.207680240933333	0.210752073483912	0.204821259113467	0.176804928430946	0.179798225487937	0.174019040284854	0.208546975193002	0.208347945633409	0.205082644076809	0.000352646046290712	0.000344357827009572	0.00295069689052037
112	0.352632526101092	0.25	0.0130144958238305	0.0125406530655683	0.0134883385820926	0.282749107161761	0.501203302936121	0.484202633620881	0.518203972251361	31.79	23.44	42.56	0.0149954591376463	0.015521959458644	0.0160484597796417	0.0146135215358468	0.0151266117792935	0.0156397020227402	0.0149489113335239	0.0154592614727363	0.0159984581821404	0.0130144958238305	34.9644397842261	-0.00424971704963409	1.72346025584771	0.207680240933333	0.210752073483912	0.204821259113467	0.176804928430946	0.179798225487937	0.174019040284854	0.208546975193002	0.208347945633409	0.205082644076809	0.000352646046290712	0.000344357827009572	0.00295069689052037
112	0.352632526101092	0.25	0.01303259583913	0.0125572338719264	0.0135079578063336	0.27966960211575	0.50454258008876	0.487297777365286	0.521787382812234	31.63	23.62	42.87	0.0151679393266545	0.0157047119809934	0.0162414846353322	0.01478277684912	0.0153059191294861	0.0158290614098522	0.0151043726835959	0.0156280987539608	0.0161848104440712	0.01303259583913	34.9859113522299	0.00624354888694017	1.73491075404895	0.207680240933333	0.210752073483912	0.204821259113467	0.176804928430946	0.179798225487937	0.174019040284854	0.208546975193002	0.208347945633409	0.205082644076809	0.000352646046290712	0.000344357827009572	0.00295069689052037
112	0.352632526101092	0.26	0.01214273256155	0.0117025489139941	0.0125829162091059	0.286939761587584	0.490923073105558	0.474441511599443	0.507404634611673	31.94	23.7	43.5	0.0146242612136184	0.0151322915077239	0.0156403218018294	0.0142507379375832	0.0147457924555447	0.0152408469735062	0.0145641380185141	0.0150422023423476	0.0155281314425412	0.01214273256155	35.5289560768855	-0.0040245121566837	1.72957311122961	0.207680240933333	0.210752073483912	0.204821259113467	0.176804928430946	0.179798225487937	0.174019040284854	0.208546975193002	0.208347945633409	0.205082644076809	0.000352646046290712	0.000344357827009572	0.00295069689052037
112	0.352632526101092	0.26	0.0121796207148113	0.0117367861714295	0.0126224552581931	0.283357849684541	0.49354239144172	0.476826667930134	0.510258114953305	31.85	23.64	43.61	0.0147402570847312	0.0152569942525319	0.0157737314203326	0.0143644141820942	0.0148679757318626	0.0153715372816309	0.0146599407908164	0.0151918382037906	0.015713545853859	0.0121796207148113	35.6185567732985	-0.00663997595285552	1.72767926130275	0.207680240933333	0.210752073483912	0.204821259113467	0.176804928430946	0.179798225487937	0.174019040284854	0.208546975193002	0.208347945633409	0.205082644076809	0.000352646046290712	0.000344357827009572	0.00295069689052037
112	0.352632526101092	0.26	0.0122242750456599	0.0117813316780939	0.012667218413226	0.292781854792672	0.496950933479572	0.480502092684508	0.513399774274636	31.99	23.58	43.38	0.0147900371975252	0.0152963387743945	0.0158026403512638	0.0144119626799188	0.014905321779235	0.0153986808785512	0.0146801408049684	0.0151605177342622	0.0157378788533035	0.0122242750456599	35.5672626704119	-0.00126819188860076	1.73223187043331	0.207680240933333	0.210752073483912	0.204821259113467	0.176804928430946	0.179798225487937	0.174019040284854	0.208546975193002	0.208347945633409	0.205082644076809	0.000352646046290712	0.000344357827009572	0.00295069689052037
112	0.352632526101092	0.26	0.0122299105399396	0.011785151171281	0.0126746699085983	0.282366761149391	0.481634384375178	0.465282073357888	0.497986695392467	31.82	23.65	43.11	0.0143968804081763	0.0149028579207295	0.0154088354332827	0.0140299974750584	0.0145230809085726	0.0150161643420869	0.0143069862553375	0.0148241635157174	0.0153560044572513	0.0122299105399396	35.4883286114546	0.00178091996620236	1.7353880812542	0.207680240933333	0.210752073483912	0.204821259113467	0.176804928430946	0.179798225487937	0.174019040284854	0.208546975193002	0.208347945633409	0.205082644076809	0.000352646046290712	0.000344357827009572	0.00295069689052037
112	0.352632526101092	0.26	0.0122402534589042	0.0118005736447553	0.012679933273053	0.298430265773885	0.504135509607515	0.487673666948777	0.520597352266252	32.23	23.78	43.47	0.0149018117836337	0.0154048352141321	0.0159078586446304	0.0145192494725216	0.0150093591842783	0.015499468896035	0.0148143574779617	0.0153150255788758	0.0158297295189256	0.0122402534589042	35.5576346584853	-0.000741012353174051	1.73383331397411	0.207680240933333	0.210752073483912	0.204821259113467	0.176804928430946	0.179798225487937	0.174019040284854	0.208546975193002	0.208347945633409	0.205082644076809	0.000352646046290712	0.000344357827009572	0.00295069689052037
112	0.352632526101092	0.26	0.0122445341374335	0.0118087042471122	0.0126803640277548	0.295468105460249	0.497066809761454	0.480720227709502	0.513413391813405	32.11	23.62	44.13	0.0147428854442999	0.0152442077783861	0.0157455301124723	0.0143652072820978	0.0148536869132733	0.0153421665444487	0.0146433819431814	0.0151471684280511	0.0156295728736773	0.0122445341374335	35.9053313308373	-0.000972776188703772	1.73628743545064	0.207680240933333	0.210752073483912	0.204821259113467	0.176804928430946	0.179798225487937	0.174019040284854	0.208546975193002	0.208347945633409	0.205082644076809	0.000352646046290712	0.000344357827009572	0.00295069689052037
112	0.352632526101092	0.26	0.0122496021304408	0.0118108643592827	0.0126883399015988	0.28965513380106	0.486743567354398	0.470510096092809	0.502977038615988	32.17	23.46	43.69	0.0144020988897597	0.0148989980219461	0.0153958971541326	0.0140327363112975	0.0145168917492416	0.0150010471871856	0.0142978351149395	0.0148077143458363	0.0152984211175847	0.0122496021304408	35.5831012840481	-0.00579801138682253	1.7283607204668	0.207680240933333	0.210752073483912	0.204821259113467	0.176804928430946	0.179798225487937	0.174019040284854	0.208546975193002	0.208347945633409	0.205082644076809	0.000352646046290712	0.000344357827009572	0.00295069689052037
112	0.352632526101092	0.26	0.0122501544875165	0.0118070618455334	0.0126932471294996	0.289515297279133	0.489386319096241	0.473059160918226	0.505713477274257	32.25	23.62	43.46	0.0144446664850864	0.014943209530047	0.0154417525750076	0.0140736820559609	0.0145594209488062	0.0150451598416516	0.0143619524321635	0.0148491007857865	0.0153733490771233	0.0122501544875165	35.6084702126926	-0.00834049460622574	1.72632796315279	0.207680240933333	0.210752073483912	0.204821259113467	0.176804928430946	0.179798225487937	0.174019040284854	0.208546975193002	0.208347945633409	0.205082644076809	0.000352646046290712	0.000344357827009572	0.00295069689052037
112	0.352632526101092	0.26	0.0122501739883909	0.0118064892328922	0.0126938587438896	0.290165382683197	0.492065339632169	0.475674706448448	0.50845597281589	31.98	23.76	43.81	0.0146446463764485	0.0151492664952139	0.0156538866139792	0.0142703366687169	0.0147620589540819	0.0152537812394468	0.0145407586200063	0.0150793880266958	0.0155446097223075	0.0122501739883909	35.6346548751866	-0.00695184710756591	1.72854085811761	0.207680240933333	0.210752073483912	0.204821259113467	0.176804928430946	0.179798225487937	0.174019040284854	0.208546975193002	0.208347945633409	0.205082644076809	0.000352646046290712	0.000344357827009572	0.00295069689052037
112	0.352632526101092	0.26	0.0122519189779194	0.0118092541599946	0.0126945837958443	0.284778442189339	0.491078661277715	0.474504369719426	0.507652952836004	31.97	23.59	43.51	0.0146131594813456	0.0151235926433727	0.0156340258053999	0.0142397231001258	0.0147371122443192	0.0152345013885126	0.0145319056950748	0.015022148746728	0.0155914576090714	0.0122519189779194	35.5605027441085	-0.00379639360482928	1.72899775774465	0.207680240933333	0.210752073483912	0.204821259113467	0.176804928430946	0.179798225487937	0.174019040284854	0.208546975193002	0.208347945633409	0.205082644076809	0.000352646046290712	0.000344357827009572	0.00295069689052037
112	0.352632526101092	0.26	0.0122624273368299	0.011819056364023	0.0127057983096369	0.281371031529856	0.485394261855083	0.468873712892049	0.501914810818117	32.19	23.77	43.61	0.014343087175017	0.0148484592345731	0.0153538312941291	0.013975104383506	0.0144675107391687	0.0149599170948314	0.0142610057633371	0.0147721970468744	0.0152543787078226	0.0122624273368299	35.6840624569438	0.00585210452911657	1.74196970553665	0.207680240933333	0.210752073483912	0.204821259113467	0.176804928430946	0.179798225487937	0.174019040284854	0.208546975193002	0.208347945633409	0.205082644076809	0.000352646046290712	0.000344357827009572	0.00295069689052037
112	0.352632526101092	0.26	0.0122702660374466	0.0118277329456804	0.0127127991292127	0.291266336153589	0.49526449552607	0.478811281477884	0.511717709574256	32.11	23.52	43.58	0.0146829772806127	0.0151875229699225	0.0156920686592323	0.0143068133432573	0.0147984330510417	0.0152900527588262	0.0145981693260647	0.0150856409178974	0.0156006235777408	0.0122702660374466	35.6104779237726	0.00344639090805549	1.73793653989289	0.207680240933333	0.210752073483912	0.204821259113467	0.176804928430946	0.179798225487937	0.174019040284854	0.208546975193002	0.208347945633409	0.205082644076809	0.000352646046290712	0.000344357827009572	0.00295069689052037
112	0.352632526101092	0.26	0.0122735270233662	0.0118323020307386	0.0127147520159939	0.286941257450766	0.490838866808016	0.474360192563375	0.507317541052656	31.92	23.54	43.64	0.0146318439447665	0.015140135731776	0.0156484275187855	0.0142582794060271	0.0147535940325587	0.0152489086590903	0.0145375697158699	0.0150601532993209	0.0155493246229886	0.0122735270233662	35.5974730638044	0.0040144764636879	1.73780948582718	0.207680240933333	0.210752073483912	0.204821259113467	0.176804928430946	0.179798225487937	0.174019040284854	0.208546975193002	0.208347945633409	0.205082644076809	0.000352646046290712	0.000344357827009572	0.00295069689052037
112	0.352632526101092	0.26	0.012285268936104	0.01183836249881	0.0127321753733979	0.2868749884543	0.491309123577719	0.474811990087919	0.507806257067519	31.97	23.58	43.47	0.0146247526070628	0.0151328831956972	0.0156410137843315	0.0142510519355815	0.0147461984589619	0.0152413449823423	0.0145221783684364	0.0150460891712049	0.0155744447565163	0.012285268936104	35.5492323499972	0.00540695994319528	1.73919398080194	0.207680240933333	0.210752073483912	0.204821259113467	0.176804928430946	0.179798225487937	0.174019040284854	0.208546975193002	0.208347945633409	0.205082644076809	0.000352646046290712	0.000344357827009572	0.00295069689052037
112	0.352632526101092	0.26	0.0122868924970856	0.0118422792731791	0.0127315057209921	0.289301247054868	0.488511914408893	0.472205444552224	0.504818384265562	32.11	23.69	43.35	0.0144823741196031	0.0149824877878355	0.0154826014560679	0.0141113790007625	0.014598681252286	0.0150859835038095	0.0144118676906735	0.0148877393769965	0.0154122439986123	0.0122868924970856	35.5932168556121	7.26756923144328e-05	1.73475588782629	0.207680240933333	0.210752073483912	0.204821259113467	0.176804928430946	0.179798225487937	0.174019040284854	0.208546975193002	0.208347945633409	0.205082644076809	0.000352646046290712	0.000344357827009572	0.00295069689052037
112	0.352632526101092	0.26	0.0122962992371307	0.0118500552776598	0.0127425431966016	0.279342105237699	0.485560454780572	0.468950943619939	0.502169965941205	32.03	23.59	43.58	0.0144168739356692	0.0149274971294035	0.0154381203231378	0.0140480733212339	0.0145456341722971	0.0150431950233603	0.0143267251375662	0.0148390362488854	0.0153699247357002	0.0122962992371307	35.5754546018352	-0.00991508950757748	1.72395729185035	0.207680240933333	0.210752073483912	0.204821259113467	0.176804928430946	0.179798225487937	0.174019040284854	0.208546975193002	0.208347945633409	0.205082644076809	0.000352646046290712	0.000344357827009572	0.00295069689052037
112	0.352632526101092	0.26	0.0123026008374621	0.0118551799695528	0.0127500217053715	0.286589290713482	0.489889657753153	0.473428693482296	0.50635062202401	31.82	23.62	43.16	0.0146474561608106	0.0151567435272957	0.0156660308937807	0.0142741649638272	0.0147704731147709	0.0152667812657145	0.0145681016925905	0.0150789124192896	0.0155772960430973	0.0123026008374621	35.437012819763	0.00253463908161624	1.73517334139899	0.207680240933333	0.210752073483912	0.204821259113467	0.176804928430946	0.179798225487937	0.174019040284854	0.208546975193002	0.208347945633409	0.205082644076809	0.000352646046290712	0.000344357827009572	0.00295069689052037
112	0.352632526101092	0.26	0.0123039145163283	0.0118574333762314	0.0127503956564251	0.283537325573069	0.48479151790868	0.46837942956104	0.501203606256319	31.88	23.48	43.22	0.0144661283186074	0.0149730237137271	0.0154799191088468	0.0140970784720774	0.0145910423029488	0.0150850061338202	0.0143581062392329	0.0148830359391567	0.0153749718456397	0.0123039145163283	35.4318290036429	8.59748350012485e-05	1.73247873082507	0.207680240933333	0.210752073483912	0.204821259113467	0.176804928430946	0.179798225487937	0.174019040284854	0.208546975193002	0.208347945633409	0.205082644076809	0.000352646046290712	0.000344357827009572	0.00295069689052037
112	0.352632526101092	0.26	0.0123039178719518	0.0118584666688977	0.0127493690750058	0.293063816487656	0.498729655633824	0.482233172550794	0.515226138716853	32.16	23.56	43.39	0.0147682135641609	0.0152734122918617	0.0157786110195624	0.0143895705667203	0.0148818164779054	0.0153740623890905	0.0147030289824771	0.0151892554090914	0.0156922867806084	0.0123039178719518	35.6221012184929	0.00338205875731396	1.73750743068221	0.207680240933333	0.210752073483912	0.204821259113467	0.176804928430946	0.179798225487937	0.174019040284854	0.208546975193002	0.208347945633409	0.205082644076809	0.000352646046290712	0.000344357827009572	0.00295069689052037
112	0.352632526101092	0.26	0.0123043834663276	0.011858285082652	0.0127504818500033	0.29052120359238	0.49381673862215	0.477381963435716	0.510251513808583	31.74	23.51	43.03	0.0148096904177276	0.0153195419647872	0.0158293935118467	0.0144328712891004	0.0149297501263819	0.0154266289636634	0.0147280007083293	0.0152410881171936	0.0157708456133588	0.0123043834663276	35.3473122174173	-0.00146561182037835	1.72974105964654	0.207680240933333	0.210752073483912	0.204821259113467	0.176804928430946	0.179798225487937	0.174019040284854	0.208546975193002	0.208347945633409	0.205082644076809	0.000352646046290712	0.000344357827009572	0.00295069689052037
112	0.352632526101092	0.26	0.0123124065908058	0.0118654721284175	0.012759341053194	0.290968511999847	0.494098471694001	0.477672145485623	0.51052479790238	32.05	23.58	43.53	0.0146739402871759	0.0151785519380696	0.0156831635889633	0.0142983974125424	0.0147900947877717	0.0152817921630011	0.0146085462153285	0.0150965665115771	0.0155860477765879	0.0123124065908058	35.478567191313	0.000502793265502411	1.73307796234099	0.207680240933333	0.210752073483912	0.204821259113467	0.176804928430946	0.179798225487937	0.174019040284854	0.208546975193002	0.208347945633409	0.205082644076809	0.000352646046290712	0.000344357827009572	0.00295069689052037
112	0.352632526101092	0.26	0.0123129028884217	0.0118649386135826	0.0127608671632608	0.286103768319224	0.497614557918746	0.48087415136495	0.514354964472541	32.31	23.61	43.47	0.014655483831409	0.0151656771052291	0.0156758703790493	0.0142786699593336	0.0147757454196972	0.0152728208800608	0.0145851513497189	0.0150675320196369	0.0155708380735775	0.0123129028884217	35.6152078074395	-0.00802957033765063	1.72729898562023	0.207680240933333	0.210752073483912	0.204821259113467	0.176804928430946	0.179798225487937	0.174019040284854	0.208546975193002	0.208347945633409	0.205082644076809	0.000352646046290712	0.000344357827009572	0.00295069689052037
112	0.352632526101092	0.26	0.012313719978513	0.011868921254565	0.0127585187024609	0.284240605318394	0.484903436588622	0.468515929265971	0.501290943911272	32.09	23.57	43.45	0.0143769886161044	0.0148798594717298	0.0153827303273551	0.0140088099246153	0.014498802816812	0.0149887957090087	0.0143049773369285	0.014813330214912	0.0152843463935802	0.012313719978513	35.4633254058801	0.00105748222208514	1.73347363618262	0.207680240933333	0.210752073483912	0.204821259113467	0.176804928430946	0.179798225487937	0.174019040284854	0.208546975193002	0.208347945633409	0.205082644076809	0.000352646046290712	0.000344357827009572	0.00295069689052037
112	0.352632526101092	0.26	0.0123160977248587	0.011870257686523	0.0127619377631945	0.283837177294413	0.488228495083211	0.471712241679975	0.504744748486446	32.23	23.7	43.81	0.0144134083160509	0.0149180708690184	0.0154227334219858	0.0140433743541298	0.0145350807568368	0.0150267871595438	0.0143293893516329	0.0148276944691849	0.0153411344407177	0.0123160977248587	35.7159641392677	0.00256591324665983	1.7392912345613	0.207680240933333	0.210752073483912	0.204821259113467	0.176804928430946	0.179798225487937	0.174019040284854	0.208546975193002	0.208347945633409	0.205082644076809	0.000352646046290712	0.000344357827009572	0.00295069689052037
112	0.352632526101092	0.26	0.0123195120245732	0.0118717489165779	0.0127672751325685	0.283237048232682	0.493618848308962	0.476895561154243	0.51034213546368	32.34	23.96	43.61	0.0145217509129974	0.0150309848633398	0.0155402188136823	0.0141481894683559	0.0146443237469515	0.015140458025547	0.0144605496432409	0.014935633096787	0.0154918970056938	0.0123195120245732	35.7556819140205	0.000420843263995249	1.73839080501932	0.207680240933333	0.210752073483912	0.204821259113467	0.176804928430946	0.179798225487937	0.174019040284854	0.208546975193002	0.208347945633409	0.205082644076809	0.000352646046290712	0.000344357827009572	0.00295069689052037
112	0.352632526101092	0.26	0.0123218267151069	0.0118807114174395	0.0127629420127743	0.289919767625811	0.490519859726946	0.474170958852561	0.506868760601331	31.95	23.69	43.37	0.0146136203537356	0.0151174821489777	0.0156213439442198	0.0142403341256237	0.0147313254161939	0.0152223167067642	0.0145452507410743	0.0150554433264773	0.0155309196056288	0.0123218267151069	35.5330934527978	0.00177590330904611	1.7355172464342	0.207680240933333	0.210752073483912	0.204821259113467	0.176804928430946	0.179798225487937	0.174019040284854	0.208546975193002	0.208347945633409	0.205082644076809	0.000352646046290712	0.000344357827009572	0.00295069689052037
112	0.352632526101092	0.26	0.0123223300923895	0.0118750556067061	0.012769604578073	0.289186121197949	0.496851332192844	0.480261849150463	0.513440815235225	31.88	23.77	43.69	0.0148313820722415	0.01534369626463	0.0158560104570185	0.0144529877992853	0.0149522312774673	0.0154514747556493	0.0147381945106753	0.0152862980262816	0.0157679373500505	0.0123223300923895	35.6362153759427	0.00167070202348708	1.7366228856355	0.207680240933333	0.210752073483912	0.204821259113467	0.176804928430946	0.179798225487937	0.174019040284854	0.208546975193002	0.208347945633409	0.205082644076809	0.000352646046290712	0.000344357827009572	0.00295069689052037
112	0.352632526101092	0.26	0.012322728698698	0.0118811043747261	0.0127643530226699	0.289727268791755	0.492887267323385	0.476451777504325	0.509322757142446	32.07	23.91	43.51	0.0146275568471633	0.0151321431935477	0.0156367295399322	0.0142530673255423	0.0147447354312767	0.0152364035370111	0.0145678102809233	0.0150599832751395	0.0155786298502169	0.012322728698698	35.7349584557892	-0.000803440744240436	1.73543882666909	0.207680240933333	0.210752073483912	0.204821259113467	0.176804928430946	0.179798225487937	0.174019040284854	0.208546975193002	0.208347945633409	0.205082644076809	0.000352646046290712	0.000344357827009572	0.00295069689052037
112	0.352632526101092	0.26	0.0123285868771101	0.0118896113675405	0.0127675623866796	0.291827418596549	0.496557390696517	0.480083615875034	0.513031165518	32.31	23.74	43.75	0.0146341484339886	0.0151363102617075	0.0156384720894263	0.0142579242822102	0.0147471762089163	0.0152364281356224	0.0145157343707752	0.0150506322262788	0.0155353285757882	0.0123285868771101	35.8578648063343	-0.00284450522804068	1.73534849009494	0.207680240933333	0.210752073483912	0.204821259113467	0.176804928430946	0.179798225487937	0.174019040284854	0.208546975193002	0.208347945633409	0.205082644076809	0.000352646046290712	0.000344357827009572	0.00295069689052037
112	0.352632526101092	0.26	0.0123300194925207	0.0118846569103407	0.0127753820747007	0.284245815896022	0.489756322922994	0.473205022299159	0.506307623546829	32.16	23.66	43.87	0.0144902584528006	0.0149970844847901	0.0155039105167796	0.0141187198993333	0.0146125506206181	0.0151063813419029	0.0144196848330601	0.0148589230458622	0.0154275973802963	0.0123300194925207	35.7702862340811	-0.00142566067104115	1.73557872841769	0.207680240933333	0.210752073483912	0.204821259113467	0.176804928430946	0.179798225487937	0.174019040284854	0.208546975193002	0.208347945633409	0.205082644076809	0.000352646046290712	0.000344357827009572	0.00295069689052037
112	0.352632526101092	0.26	0.0123333385020592	0.0118883293126094	0.012778347691509	0.282413633544513	0.48657031480459	0.470052330938883	0.503088298670296	31.65	23.28	43.29	0.0146218477680961	0.0151356702291778	0.0156494926902596	0.0142504106143565	0.0147511805012699	0.0152519503881833	0.0145248410858326	0.0150397953966209	0.0155300806231236	0.0123333385020592	35.3212316130904	-0.00527708253984513	1.72510404468209	0.207680240933333	0.210752073483912	0.204821259113467	0.176804928430946	0.179798225487937	0.174019040284854	0.208546975193002	0.208347945633409	0.205082644076809	0.000352646046290712	0.000344357827009572	0.00295069689052037
112	0.352632526101092	0.26	0.0123344800680082	0.011889592594544	0.0127793675414723	0.292057397323132	0.495884444522764	0.479442144380673	0.512326744664855	31.95	23.44	43.29	0.014774167362076	0.0152808422486372	0.0157875171351984	0.0143967513830339	0.0148904829210002	0.0153842144589664	0.0146799483568633	0.0152004809893611	0.0157183827334645	0.0123344800680082	35.4702701600637	-0.00760339692909242	1.72480659068753	0.207680240933333	0.210752073483912	0.204821259113467	0.176804928430946	0.179798225487937	0.174019040284854	0.208546975193002	0.208347945633409	0.205082644076809	0.000352646046290712	0.000344357827009572	0.00295069689052037
112	0.352632526101092	0.26	0.0123427677960937	0.0118955275553267	0.0127900080368607	0.288889338663562	0.497330084081064	0.480712620468683	0.513947547693445	32.17	23.46	43.82	0.0147161872343507	0.0152249022034759	0.0157336171726011	0.0143387962961779	0.0148344654663876	0.0153301346365974	0.0146223409638766	0.0151257562994875	0.0156209371370713	0.0123427677960937	35.6768033854086	0.00131191162788154	1.736087252854	0.207680240933333	0.210752073483912	0.204821259113467	0.176804928430946	0.179798225487937	0.174019040284854	0.208546975193002	0.208347945633409	0.205082644076809	0.000352646046290712	0.000344357827009572	0.00295069689052037
112	0.352632526101092	0.26	0.0123530193979329	0.0119059296249002	0.0128001091709656	0.283978444804464	0.488420343059539	0.471903339124827	0.504937346994252	31.84	23.71	43.44	0.0145949755399738	0.0151058116549881	0.0156166477700023	0.014222941721481	0.0147207563476978	0.0152185709739146	0.0145322767237163	0.0150527421642547	0.0155304698201843	0.0123530193979329	35.5273752691194	0.000214759227453473	1.73433174287443	0.207680240933333	0.210752073483912	0.204821259113467	0.176804928430946	0.179798225487937	0.174019040284854	0.208546975193002	0.208347945633409	0.205082644076809	0.000352646046290712	0.000344357827009572	0.00295069689052037
112	0.352632526101092	0.26	0.0123618650780789	0.0119137761875764	0.0128099539685814	0.286369793216118	0.495320689525904	0.478668296743627	0.511973082308182	31.92	23.61	43.56	0.0147675399815207	0.0152812879733414	0.0157950359651621	0.0143905534645861	0.0148911864713612	0.0153918194781362	0.0147039108097432	0.0151954734721226	0.0157333614935708	0.0123618650780789	35.535302874417	-0.000960221922614531	1.73327401126109	0.207680240933333	0.210752073483912	0.204821259113467	0.176804928430946	0.179798225487937	0.174019040284854	0.208546975193002	0.208347945633409	0.205082644076809	0.000352646046290712	0.000344357827009572	0.00295069689052037
112	0.352632526101092	0.26	0.0123622231905045	0.0119189411412009	0.012805505239808	0.28931153267119	0.493751165222473	0.477270222031435	0.51023210841351	32.23	23.69	43.71	0.014584728891641	0.0150883641012644	0.0155919993108878	0.0142103189833497	0.0147010251893524	0.0151917313953551	0.0145015015987093	0.0149960368765558	0.015475842310812	0.0123622231905045	35.8631830784215	-0.00540555328488135	1.73252908361773	0.207680240933333	0.210752073483912	0.204821259113467	0.176804928430946	0.179798225487937	0.174019040284854	0.208546975193002	0.208347945633409	0.205082644076809	0.000352646046290712	0.000344357827009572	0.00295069689052037
112	0.352632526101092	0.26	0.0123631280796493	0.0119166381611237	0.012809617998175	0.281824394457169	0.487149243350839	0.470587531146528	0.503710955555151	31.95	23.56	43.96	0.0145047757580474	0.0150152523554778	0.0155257289529082	0.0141342938894561	0.014631731862447	0.0151291698354379	0.0144012763640603	0.0149353572124476	0.0154066508754293	0.0123631280796493	35.5778028981732	0.000721531575936729	1.73493699421836	0.207680240933333	0.210752073483912	0.204821259113467	0.176804928430946	0.179798225487937	0.174019040284854	0.208546975193002	0.208347945633409	0.205082644076809	0.000352646046290712	0.000344357827009572	0.00295069689052037
112	0.352632526101092	0.26	0.0123632993047006	0.0119168939091273	0.0128097047002738	0.286233286455319	0.491488254305218	0.474959185474458	0.508017323135977	32.2	23.57	43.55	0.0145277723912144	0.0150333538330642	0.0155389352749141	0.0141550293060647	0.0146476389046508	0.0151402485032369	0.0144398032891399	0.0149672175798468	0.0154645114582241	0.0123632993047006	35.6064513491367	-0.00198658881103074	1.73252297788695	0.207680240933333	0.210752073483912	0.204821259113467	0.176804928430946	0.179798225487937	0.174019040284854	0.208546975193002	0.208347945633409	0.205082644076809	0.000352646046290712	0.000344357827009572	0.00295069689052037
112	0.352632526101092	0.26	0.0123643588735834	0.0119184759185243	0.0128102418286424	0.289459311391157	0.494532189881747	0.478031106926776	0.511033272836719	31.79	23.6	43.84	0.014806766890769	0.0153178794213535	0.0158289919519381	0.0144296722797039	0.0149277679388571	0.0154258635980104	0.0147267649364136	0.0152432577271016	0.0157437503391381	0.0123643588735834	35.5822960795378	2.06546263307952e-05	1.73373638642196	0.207680240933333	0.210752073483912	0.204821259113467	0.176804928430946	0.179798225487937	0.174019040284854	0.208546975193002	0.208347945633409	0.205082644076809	0.000352646046290712	0.000344357827009572	0.00295069689052037
112	0.352632526101092	0.26	0.0123648928455977	0.0119172474388712	0.0128125382523242	0.288435510102257	0.493669543320199	0.477156152003106	0.510182934637291	32.19	23.64	43.57	0.0145960797428282	0.0151012199898458	0.0156063602368634	0.0142216006705739	0.0147137809684549	0.0152059612663358	0.0145067565728537	0.0150277550451898	0.0155235828670116	0.0123648928455977	35.4984641196225	0.00272211216799232	1.73675588702038	0.207680240933333	0.210752073483912	0.204821259113467	0.176804928430946	0.179798225487937	0.174019040284854	0.208546975193002	0.208347945633409	0.205082644076809	0.000352646046290712	0.000344357827009572	0.00295069689052037
112	0.352632526101092	0.26	0.0123649038326172	0.011916454590398	0.0128133530748365	0.288178714935132	0.493085662204214	0.476581477428098	0.509589846980331	31.83	23.41	43.3	0.0147400685631543	0.0152505223401071	0.0157609761170599	0.014364342426382	0.0148617846746032	0.0153592269228244	0.0146646324270834	0.0151638907548151	0.0156751034346136	0.0123649038326172	35.4462130442136	-0.00176213210649619	1.73031323429657	0.207680240933333	0.210752073483912	0.204821259113467	0.176804928430946	0.179798225487937	0.174019040284854	0.208546975193002	0.208347945633409	0.205082644076809	0.000352646046290712	0.000344357827009572	0.00295069689052037
112	0.352632526101092	0.26	0.0123684370277343	0.0119191987292463	0.0128176753262224	0.286466101237982	0.493330743626081	0.476749158863619	0.509912328388542	32.16	23.93	43.43	0.0146003157166515	0.0151081223233615	0.0156159289300714	0.0142259781815029	0.0147207651332151	0.0152155520849274	0.0145437450053209	0.0150523856810721	0.0155511506470333	0.0123684370277343	35.5873041508688	-0.00180637421990481	1.73331290605304	0.207680240933333	0.210752073483912	0.204821259113467	0.176804928430946	0.179798225487937	0.174019040284854	0.208546975193002	0.208347945633409	0.205082644076809	0.000352646046290712	0.000344357827009572	0.00295069689052037
112	0.352632526101092	0.26	0.0123708850850574	0.0119225321753632	0.0128192379947516	0.292084291333911	0.495088334644082	0.478673499108633	0.511503170179532	31.69	23.4	43.03	0.0148705484494363	0.0153804943887331	0.0158904403280299	0.0144924972075771	0.0149894788842384	0.0154864605608997	0.0148013859999235	0.0153183335261147	0.0158311748633574	0.0123708850850574	35.2379970065239	-0.00541350058527967	1.723622425615	0.207680240933333	0.210752073483912	0.204821259113467	0.176804928430946	0.179798225487937	0.174019040284854	0.208546975193002	0.208347945633409	0.205082644076809	0.000352646046290712	0.000344357827009572	0.00295069689052037
112	0.352632526101092	0.26	0.0123730636467052	0.01192681693424	0.0128193103591704	0.283894331242913	0.492046968109786	0.475403879574753	0.508690056644818	32.1	23.77	43.42	0.0145818789660826	0.0150923659710619	0.0156028529760412	0.0142083560082059	0.0147057666039994	0.0152031771997929	0.0145080531789252	0.0150137993491785	0.0155182016683273	0.0123730636467052	35.5702569160945	0.00110636316998114	1.73566423856512	0.207680240933333	0.210752073483912	0.204821259113467	0.176804928430946	0.179798225487937	0.174019040284854	0.208546975193002	0.208347945633409	0.205082644076809	0.000352646046290712	0.000344357827009572	0.00295069689052037
112	0.352632526101092	0.26	0.0123787609010431	0.0119322856356509	0.0128252361664354	0.286288842117064	0.493278204603074	0.476691193830635	0.509865215375513	31.75	23.42	43.34	0.0147815635793594	0.0152959048499713	0.0158102461205831	0.0144053583949804	0.0149066091794941	0.0154078599640078	0.0146794506253969	0.0151957266017288	0.0157128118066717	0.0123787609010431	35.4003594221994	0.00295852183614612	1.73454391828558	0.207680240933333	0.210752073483912	0.204821259113467	0.176804928430946	0.179798225487937	0.174019040284854	0.208546975193002	0.208347945633409	0.205082644076809	0.000352646046290712	0.000344357827009572	0.00295069689052037
112	0.352632526101092	0.26	0.0123807200988001	0.0119359505472335	0.0128254896503668	0.289736769116934	0.493133879926787	0.476690546292125	0.509577213561448	32.05	23.7	43.17	0.0146440255588187	0.015149167940792	0.0156543103227654	0.0142692518828654	0.0147614665308211	0.0152536811787768	0.0145943329159807	0.0150454769490686	0.0155986867630455	0.0123807200988001	35.541835132563	-0.00064623760501158	1.73313626621236	0.207680240933333	0.210752073483912	0.204821259113467	0.176804928430946	0.179798225487937	0.174019040284854	0.208546975193002	0.208347945633409	0.205082644076809	0.000352646046290712	0.000344357827009572	0.00295069689052037
112	0.352632526101092	0.26	0.0123807423898784	0.0119334676940187	0.012828017085738	0.28674910753924	0.49278297498978	0.476231260459043	0.509334689520517	32.02	23.74	43.56	0.0146468390032413	0.0151558990295102	0.015664959055779	0.0142722482026015	0.014768289091924	0.0152643299812465	0.0145709352437693	0.0150990341402261	0.0155663015582249	0.0123807423898784	35.6540492476209	-0.00493543004505522	1.73057295427807	0.207680240933333	0.210752073483912	0.204821259113467	0.176804928430946	0.179798225487937	0.174019040284854	0.208546975193002	0.208347945633409	0.205082644076809	0.000352646046290712	0.000344357827009572	0.00295069689052037
112	0.352632526101092	0.26	0.0123807626152726	0.0119311477403365	0.0128303774902086	0.281227658635376	0.487683137721843	0.471078799531778	0.504287475911909	32.06	23.65	43.46	0.0144697083893141	0.014979729073426	0.0154897497575378	0.014099366954871	0.0145963340385462	0.0150933011222214	0.0143984138034463	0.0148719661896256	0.0154150179041244	0.0123807626152726	35.4984701342872	-0.000712744015042208	1.73355780634369	0.207680240933333	0.210752073483912	0.204821259113467	0.176804928430946	0.179798225487937	0.174019040284854	0.208546975193002	0.208347945633409	0.205082644076809	0.000352646046290712	0.000344357827009572	0.00295069689052037
112	0.352632526101092	0.26	0.0123847426392048	0.011936177415921	0.0128333078624886	0.283935204901126	0.488070209355532	0.47156329084192	0.504577127869144	31.87	23.52	43.43	0.0145697748311576	0.0150797850261204	0.0155897952210832	0.0141981611976569	0.0146951631791182	0.0151921651605795	0.0144713702677258	0.0150038890395492	0.015463815738494	0.0123847426392048	35.4760166063165	-0.00222582054861996	1.72984407098976	0.207680240933333	0.210752073483912	0.204821259113467	0.176804928430946	0.179798225487937	0.174019040284854	0.208546975193002	0.208347945633409	0.205082644076809	0.000352646046290712	0.000344357827009572	0.00295069689052037
112	0.352632526101092	0.26	0.0123859359166931	0.0119358666641834	0.0128360051692029	0.279820570032001	0.489808615659087	0.473073676962855	0.506543554355318	32.02	23.86	42.98	0.0145494309899973	0.0150641158002912	0.015578800610585	0.0141773269537909	0.0146788486173324	0.0151803702808739	0.0144857024942525	0.0150131377203771	0.0155266420122431	0.0123859359166931	35.4827257130716	0.0057862175690634	1.74019900705351	0.207680240933333	0.210752073483912	0.204821259113467	0.176804928430946	0.179798225487937	0.174019040284854	0.208546975193002	0.208347945633409	0.205082644076809	0.000352646046290712	0.000344357827009572	0.00295069689052037
112	0.352632526101092	0.26	0.0123893785554443	0.0119420119998381	0.0128367451110505	0.284159803292422	0.488045354597067	0.471548388937533	0.5045423202566	32.22	23.88	43.74	0.0144114872743854	0.0149156684278913	0.0154198495813971	0.0140415488052945	0.0145327877828457	0.015024026760397	0.0143275208514297	0.0148272422667041	0.0153264195967949	0.0123893785554443	35.7393671254156	-0.000395231532467038	1.73650907231624	0.207680240933333	0.210752073483912	0.204821259113467	0.176804928430946	0.179798225487937	0.174019040284854	0.208546975193002	0.208347945633409	0.205082644076809	0.000352646046290712	0.000344357827009572	0.00295069689052037
112	0.352632526101092	0.26	0.0123921609489306	0.0119496839776122	0.012834637920249	0.293458447100074	0.491764461306574	0.475513844312253	0.508015078300895	32.1	23.37	43.76	0.0145871921209098	0.0150857073061455	0.0155842224913812	0.0142135622097756	0.0146993086467276	0.0151850550836796	0.0145104673158693	0.014972293350253	0.0154731899393824	0.0123921609489306	35.4844953344735	-0.00691545046311642	1.7250198598173	0.207680240933333	0.210752073483912	0.204821259113467	0.176804928430946	0.179798225487937	0.174019040284854	0.208546975193002	0.208347945633409	0.205082644076809	0.000352646046290712	0.000344357827009572	0.00295069689052037
112	0.352632526101092	0.26	0.0123941158778074	0.0119475997839242	0.0128406319716905	0.291768938871674	0.492957479624691	0.476600821164457	0.509314138084926	32.1	23.59	43.5	0.0146223032661842	0.0151241320709323	0.0156259608756805	0.0142478005699011	0.014736776663484	0.0152257527570669	0.0145374225321803	0.0150319621750903	0.0154923080991389	0.0123941158778074	35.5679593080862	-0.00574816857291643	1.72849119678106	0.207680240933333	0.210752073483912	0.204821259113467	0.176804928430946	0.179798225487937	0.174019040284854	0.208546975193002	0.208347945633409	0.205082644076809	0.000352646046290712	0.000344357827009572	0.00295069689052037
112	0.352632526101092	0.26	0.0123949804311552	0.0119471115868886	0.0128428492754217	0.286988787446812	0.491684423409922	0.475179278829871	0.508189567989974	31.71	23.49	43.13	0.0147522694615665	0.0152646830940519	0.0157770967265374	0.0143770772922365	0.0148764587886925	0.0153758402851485	0.0146734931980992	0.0151861973502259	0.0156990416860029	0.0123949804311552	35.3382846878802	-0.00315995022438596	1.72739783692946	0.207680240933333	0.210752073483912	0.204821259113467	0.176804928430946	0.179798225487937	0.174019040284854	0.208546975193002	0.208347945633409	0.205082644076809	0.000352646046290712	0.000344357827009572	0.00295069689052037
112	0.352632526101092	0.26	0.012397989915129	0.0119548264655684	0.0128411533646896	0.292853133961303	0.496664366135783	0.480227839705204	0.513100892566362	31.62	23.54	43.02	0.0149530331829984	0.0154648234308952	0.0159766136787921	0.0145734065180367	0.0150722034673438	0.0155710004166509	0.0148880218417648	0.0153753264843002	0.0158987454277599	0.012397989915129	35.3047412466467	-0.00234514985344046	1.72709593242572	0.207680240933333	0.210752073483912	0.204821259113467	0.176804928430946	0.179798225487937	0.174019040284854	0.208546975193002	0.208347945633409	0.205082644076809	0.000352646046290712	0.000344357827009572	0.00295069689052037
112	0.352632526101092	0.26	0.0123998423804395	0.011951035904034	0.0128486488568451	0.287949494394356	0.493678689574418	0.477145418441028	0.510211960707807	32.25	23.77	43.65	0.0145691365550952	0.0150739627056465	0.0155787888561978	0.0141949508265598	0.0146868112985883	0.0151786717706168	0.0144814648247334	0.0149858581594063	0.0155153691317441	0.0123998423804395	35.6805327417388	0.00626043317961448	1.74200872680319	0.207680240933333	0.210752073483912	0.204821259113467	0.176804928430946	0.179798225487937	0.174019040284854	0.208546975193002	0.208347945633409	0.205082644076809	0.000352646046290712	0.000344357827009572	0.00295069689052037
112	0.352632526101092	0.26	0.0124051657741178	0.0119577996031462	0.0128525319450893	0.283571992377476	0.493707022943608	0.476994535905468	0.510419509981747	32.28	23.97	43.4	0.0145530170038907	0.0150629119601959	0.0155728069165011	0.0141790732999771	0.0146758663676144	0.0151726594352517	0.0145039675779441	0.0150135391560463	0.0154958577051355	0.0124051657741178	35.6994081315322	0.000422458622820268	1.73769113409169	0.207680240933333	0.210752073483912	0.204821259113467	0.176804928430946	0.179798225487937	0.174019040284854	0.208546975193002	0.208347945633409	0.205082644076809	0.000352646046290712	0.000344357827009572	0.00295069689052037
112	0.352632526101092	0.26	0.0124058316002744	0.0119616099487088	0.0128500532518399	0.293065099768924	0.500974044193759	0.484403374780497	0.517544713607022	32.12	23.64	43.9	0.0148519484215045	0.0153600099674157	0.0158680715133269	0.0144714178732922	0.0149664620740643	0.0154615062748364	0.0147549482005147	0.0152627422165115	0.0157832744934501	0.0124058316002744	35.7709592334523	-0.00454679084017422	1.73175540590491	0.207680240933333	0.210752073483912	0.204821259113467	0.176804928430946	0.179798225487937	0.174019040284854	0.208546975193002	0.208347945633409	0.205082644076809	0.000352646046290712	0.000344357827009572	0.00295069689052037
112	0.352632526101092	0.26	0.0124068179210303	0.0119567243932622	0.0128569114487984	0.285629856395362	0.489291493603989	0.472811968954996	0.505771018252982	32.02	23.28	43.43	0.0145419040216387	0.0150487517359585	0.0155555994502783	0.0141700003493542	0.0146638856258829	0.0151577709024116	0.0144660055613456	0.0149392218458308	0.0154584904637412	0.0124068179210303	35.3972401383062	0.00392579304206284	1.73527036076894	0.207680240933333	0.210752073483912	0.204821259113467	0.176804928430946	0.179798225487937	0.174019040284854	0.208546975193002	0.208347945633409	0.205082644076809	0.000352646046290712	0.000344357827009572	0.00295069689052037
112	0.352632526101092	0.26	0.0124091184093857	0.0119575896291866	0.0128606471895848	0.281410097304997	0.489512844748055	0.472853727798669	0.506171961697441	31.96	23.75	43.08	0.0145677704554742	0.0150810078002222	0.0155942451449701	0.0141955761375065	0.0146957006985195	0.0151958252595324	0.0144963695107081	0.015018583378872	0.0155359948107585	0.0124091184093857	35.4046337682679	-0.00427386129354032	1.72898264272561	0.207680240933333	0.210752073483912	0.204821259113467	0.176804928430946	0.179798225487937	0.174019040284854	0.208546975193002	0.208347945633409	0.205082644076809	0.000352646046290712	0.000344357827009572	0.00295069689052037
112	0.352632526101092	0.26	0.0124123932773871	0.0119682891056762	0.012856497449098	0.28938534535471	0.499560205407314	0.482888354573928	0.5162320562407	32.17	23.83	43.77	0.0147840943560022	0.0152945192057119	0.0158049440554216	0.0144049814665591	0.014902317341391	0.0153996532162229	0.0147110557420406	0.0151953136967834	0.0157156985386758	0.0124123932773871	35.8607902014392	-0.00416414365340019	1.73423134117559	0.207680240933333	0.210752073483912	0.204821259113467	0.176804928430946	0.179798225487937	0.174019040284854	0.208546975193002	0.208347945633409	0.205082644076809	0.000352646046290712	0.000344357827009572	0.00295069689052037
112	0.352632526101092	0.26	0.0124169541080705	0.0119696661013657	0.0128642421147753	0.288036408406686	0.491889621199903	0.475419756702306	0.5083594856975	31.98	23.96	43.54	0.0146383583199497	0.0151454718224872	0.0156525853250247	0.014264232871204	0.0147583856261936	0.0152525383811831	0.014577875349509	0.0150880179183524	0.0155843953889994	0.0124169541080705	35.6255541344868	-0.00234491412202483	1.73355863895909	0.207680240933333	0.210752073483912	0.204821259113467	0.176804928430946	0.179798225487937	0.174019040284854	0.208546975193002	0.208347945633409	0.205082644076809	0.000352646046290712	0.000344357827009572	0.00295069689052037
112	0.352632526101092	0.26	0.012417230181061	0.0119671471788554	0.0128673131832665	0.287698008451588	0.493653925160902	0.477111338671571	0.510196511650232	32.17	23.62	43.35	0.0146055557531057	0.0151119651583888	0.0156183745636719	0.0142309961536498	0.0147244186854986	0.0152178412173474	0.0145222069726172	0.0150605646389066	0.0154900118743322	0.012417230181061	35.5935134327102	0.0020671117912754	1.73719794759938	0.207680240933333	0.210752073483912	0.204821259113467	0.176804928430946	0.179798225487937	0.174019040284854	0.208546975193002	0.208347945633409	0.205082644076809	0.000352646046290712	0.000344357827009572	0.00295069689052037
112	0.352632526101092	0.26	0.0124185756182362	0.0119732489123796	0.0128639023240927	0.292968304073943	0.497343738067841	0.480889304170717	0.513798171964965	31.97	23.61	43.66	0.0148115586732962	0.0153183609893166	0.0158251633053369	0.0144330788539344	0.0149269308483005	0.0154207828426666	0.0147228632710117	0.015212292463027	0.0157426125356786	0.0124185756182362	35.5173296138869	0.00330360648723375	1.73676189099954	0.207680240933333	0.210752073483912	0.204821259113467	0.176804928430946	0.179798225487937	0.174019040284854	0.208546975193002	0.208347945633409	0.205082644076809	0.000352646046290712	0.000344357827009572	0.00295069689052037
112	0.352632526101092	0.26	0.0124207040398868	0.0119714886630694	0.0128699194167042	0.287133326901951	0.490921115777521	0.474447412667258	0.507394818887785	32.28	23.66	43.68	0.0144760951775581	0.0149787323250774	0.0154813694725968	0.0141041398094433	0.0145938619696722	0.0150835841299011	0.0143870177434146	0.0149056083567196	0.0153759413723112	0.0124207040398868	35.6709978077261	-0.00170104635703524	1.73384943606118	0.207680240933333	0.210752073483912	0.204821259113467	0.176804928430946	0.179798225487937	0.174019040284854	0.208546975193002	0.208347945633409	0.205082644076809	0.000352646046290712	0.000344357827009572	0.00295069689052037
112	0.352632526101092	0.26	0.0124212461851985	0.0119698733487647	0.0128726190216323	0.282102225235474	0.486697480125048	0.470162475786784	0.503232484463312	32.04	23.6	43.57	0.0144497843470546	0.0149579645170388	0.015466144687023	0.0140800765946063	0.0145752546225536	0.0150704326505009	0.0143528369027763	0.0148808062287864	0.0154064732989313	0.0124212461851985	35.4910593914004	-0.00826281445444373	1.7258017543485	0.207680240933333	0.210752073483912	0.204821259113467	0.176804928430946	0.179798225487937	0.174019040284854	0.208546975193002	0.208347945633409	0.205082644076809	0.000352646046290712	0.000344357827009572	0.00295069689052037
112	0.352632526101092	0.26	0.0124220989772951	0.011973258313343	0.0128709396412472	0.285283429939745	0.495146613968201	0.478455718656845	0.511837509279558	32.51	24.05	43.72	0.014493561532819	0.0149991684443888	0.0155047753559586	0.0141196026007553	0.0146121639803302	0.0151047253599052	0.0144132447207044	0.0149034076271426	0.0154457588412116	0.0124220989772951	35.8517341563108	-0.00437791600203918	1.73492212912909	0.207680240933333	0.210752073483912	0.204821259113467	0.176804928430946	0.179798225487937	0.174019040284854	0.208546975193002	0.208347945633409	0.205082644076809	0.000352646046290712	0.000344357827009572	0.00295069689052037
112	0.352632526101092	0.26	0.0124221733410647	0.0119753727213184	0.0128689739608109	0.294333843788483	0.503050854889739	0.486462298141758	0.519639411637721	32.15	23.71	43.45	0.0149019138426717	0.0154100749979698	0.015918236153268	0.0145199056702993	0.0150150401958467	0.0155101747213941	0.0148127574825367	0.0152997524683239	0.0158464599852138	0.0124221733410647	35.6945074244862	0.00614652782231743	1.7417137486635	0.207680240933333	0.210752073483912	0.204821259113467	0.176804928430946	0.179798225487937	0.174019040284854	0.208546975193002	0.208347945633409	0.205082644076809	0.000352646046290712	0.000344357827009572	0.00295069689052037
112	0.352632526101092	0.26	0.0124224670281927	0.0119712895218621	0.0128736445345234	0.280457116028739	0.488100522950771	0.471450242607762	0.50475080329378	32.05	23.75	43.41	0.0144847322743296	0.0149962917800093	0.0155078512856891	0.0141140606977211	0.0146125291386226	0.015110997579524	0.014425437501049	0.0149069696729441	0.0154395928581482	0.0124224670281927	35.5964482912641	0.000651291795069121	1.73605712749005	0.207680240933333	0.210752073483912	0.204821259113467	0.176804928430946	0.179798225487937	0.174019040284854	0.208546975193002	0.208347945633409	0.205082644076809	0.000352646046290712	0.000344357827009572	0.00295069689052037
112	0.352632526101092	0.26	0.0124233331615359	0.0119759869658193	0.0128706793572525	0.295433459558269	0.504738833538384	0.488138567240335	0.521339099836434	32.02	23.61	43.59	0.0150137982336165	0.0155243767159361	0.0160349551982557	0.014629833669678	0.0151273545604895	0.0156248754513009	0.0149421551486053	0.0154340218227307	0.0159440548594254	0.0124233331615359	35.6933751063844	0.00162988468157489	1.73743349759275	0.207680240933333	0.210752073483912	0.204821259113467	0.176804928430946	0.179798225487937	0.174019040284854	0.208546975193002	0.208347945633409	0.205082644076809	0.000352646046290712	0.000344357827009572	0.00295069689052037
112	0.352632526101092	0.26	0.0124236518149036	0.0119766313749933	0.0128706722548139	0.288792887630643	0.489622681713958	0.473258906877002	0.505986456550914	32.6	23.82	43.94	0.0142972064884482	0.0147915580249428	0.0152859095614375	0.0139277380933911	0.0144093145979989	0.0148908911026068	0.0142033280529405	0.0147004404523816	0.0152072316458544	0.0124236518149036	35.831057096845	-0.00164172314365817	1.73638135880607	0.207680240933333	0.210752073483912	0.204821259113467	0.176804928430946	0.179798225487937	0.174019040284854	0.208546975193002	0.208347945633409	0.205082644076809	0.000352646046290712	0.000344357827009572	0.00295069689052037
112	0.352632526101092	0.26	0.0124256148478854	0.0119772660394775	0.0128739636562933	0.283458152031917	0.48592274579332	0.469469154679968	0.502376336906672	32.22	23.72	43.59	0.0143501306282536	0.0148530628857337	0.0153559951432138	0.0139817999284145	0.0144718232169682	0.014961846505522	0.0142776062634368	0.0147801329182983	0.0152550848683533	0.0124256148478854	35.6292056618816	0.00481136020642309	1.7402700563168	0.207680240933333	0.210752073483912	0.204821259113467	0.176804928430946	0.179798225487937	0.174019040284854	0.208546975193002	0.208347945633409	0.205082644076809	0.000352646046290712	0.000344357827009572	0.00295069689052037
112	0.352632526101092	0.26	0.0124281621343657	0.0119808869153516	0.0128754373533798	0.287142998294885	0.491323379981724	0.474836567701041	0.507810192262407	31.92	23.46	43.17	0.0146465892005169	0.0151551337885429	0.0156636783765688	0.0142726489760772	0.0147682099762671	0.015263770976457	0.0145876655058538	0.0150729286207361	0.0155894030516523	0.0124281621343657	35.3027382447514	0.00184039534026781	1.73287588553273	0.207680240933333	0.210752073483912	0.204821259113467	0.176804928430946	0.179798225487937	0.174019040284854	0.208546975193002	0.208347945633409	0.205082644076809	0.000352646046290712	0.000344357827009572	0.00295069689052037
112	0.352632526101092	0.26	0.012431110306966	0.0119864551769917	0.0128757654369403	0.29329322399892	0.500061168555343	0.483529796043263	0.516592541067423	31.85	23.75	43	0.0149475018336457	0.0154585411180063	0.015969580402367	0.014566375107319	0.015064384071855	0.0155623930363909	0.0148962692430092	0.0153872156844014	0.0159291034897514	0.012431110306966	35.3969027781837	-0.000721252456321445	1.73150018582875	0.207680240933333	0.210752073483912	0.204821259113467	0.176804928430946	0.179798225487937	0.174019040284854	0.208546975193002	0.208347945633409	0.205082644076809	0.000352646046290712	0.000344357827009572	0.00295069689052037
112	0.352632526101092	0.26	0.0124333154953787	0.0119835975565241	0.0128830334342333	0.278076191428798	0.485777707115285	0.469108362404118	0.502447051826451	31.98	23.71	43.28	0.0144448961769952	0.0149581826007488	0.0154714690245025	0.0140757283021362	0.0145758966767236	0.015076065051311	0.014351343917042	0.0148919664763035	0.0153733299294148	0.0124333154953787	35.4425457816912	-0.00292469201603729	1.7313710792931	0.207680240933333	0.210752073483912	0.204821259113467	0.176804928430946	0.179798225487937	0.174019040284854	0.208546975193002	0.208347945633409	0.205082644076809	0.000352646046290712	0.000344357827009572	0.00295069689052037
112	0.352632526101092	0.26	0.012438471458954	0.0119946715637713	0.0128822713541367	0.292111908602108	0.49377983212956	0.477409473730796	0.510150190528324	31.67	23.6	43.26	0.0148427135542874	0.0153516698148221	0.0158606260753568	0.0144655440683479	0.01496156719705	0.0154575903257521	0.0147617383912958	0.0152850193564388	0.0158087057835445	0.012438471458954	35.3460288847192	0.00117847424191745	1.73317581605141	0.207680240933333	0.210752073483912	0.204821259113467	0.176804928430946	0.179798225487937	0.174019040284854	0.208546975193002	0.208347945633409	0.205082644076809	0.000352646046290712	0.000344357827009572	0.00295069689052037
112	0.352632526101092	0.26	0.0124399115655931	0.0119923523874025	0.0128874707437836	0.288668909075215	0.498057686140267	0.481406978143601	0.514708394136932	32.09	23.65	43.67	0.014772206556994	0.0152831416057452	0.0157940766544963	0.0143939013673745	0.0148917517506929	0.0153896021340114	0.014679114839596	0.0152064702821196	0.0157264550200133	0.0124399115655931	35.574952154929	-0.000584723970996721	1.73395568889104	0.207680240933333	0.210752073483912	0.204821259113467	0.176804928430946	0.179798225487937	0.174019040284854	0.208546975193002	0.208347945633409	0.205082644076809	0.000352646046290712	0.000344357827009572	0.00295069689052037
112	0.352632526101092	0.26	0.0124404982005764	0.0119899107607409	0.0128910856404119	0.289063489758679	0.496616631881991	0.480030037804888	0.513203225959094	32.03	23.73	43.49	0.0147584579678458	0.0152684105379725	0.0157783631080992	0.0143809340081725	0.0148778419015492	0.0153747497949259	0.0146787725540712	0.0152019037504264	0.0156845054934277	0.0124404982005764	35.4534639815518	-0.00209963694769094	1.73139071406033	0.207680240933333	0.210752073483912	0.204821259113467	0.176804928430946	0.179798225487937	0.174019040284854	0.208546975193002	0.208347945633409	0.205082644076809	0.000352646046290712	0.000344357827009572	0.00295069689052037
112	0.352632526101092	0.26	0.012441383157552	0.0119916066663965	0.0128911596487075	0.285231632100416	0.492754389817087	0.476142023900823	0.509366755733352	32.21	23.92	43.45	0.0145597986430723	0.0150677830061082	0.015575767369144	0.0141861716580923	0.0146811203555512	0.0151760690530102	0.0144883129074222	0.0149962850366004	0.0155168590390689	0.012441383157552	35.5444879594827	0.00234660799524932	1.73774451049177	0.207680240933333	0.210752073483912	0.204821259113467	0.176804928430946	0.179798225487937	0.174019040284854	0.208546975193002	0.208347945633409	0.205082644076809	0.000352646046290712	0.000344357827009572	0.00295069689052037
112	0.352632526101092	0.26	0.0124417008111051	0.0119987851329219	0.0128846164892883	0.2928584765452	0.497014904221857	0.480566989307946	0.513462819135768	32.1	23.67	43.59	0.0147422844727648	0.0152468547949875	0.0157514251172102	0.0143646832748257	0.014856329795553	0.0153479763162802	0.0146862791102195	0.0151732370197743	0.0156541657132885	0.0124417008111051	35.6604868815388	0.00285399743101964	1.73845945941951	0.207680240933333	0.210752073483912	0.204821259113467	0.176804928430946	0.179798225487937	0.174019040284854	0.208546975193002	0.208347945633409	0.205082644076809	0.000352646046290712	0.000344357827009572	0.00295069689052037
112	0.352632526101092	0.26	0.0124439484092328	0.0119956155428387	0.012892281275627	0.288503429852305	0.498846105029587	0.482162316800627	0.515529893258547	32.39	23.93	43.69	0.0146614896485495	0.0151688067488169	0.0156761238490842	0.0142840262873109	0.014778282394291	0.0152725385012711	0.0145998639115118	0.0150817076903354	0.015601486592906	0.0124439484092328	35.8587158992077	-0.00116497945350386	1.73750617343333	0.207680240933333	0.210752073483912	0.204821259113467	0.176804928430946	0.179798225487937	0.174019040284854	0.208546975193002	0.208347945633409	0.205082644076809	0.000352646046290712	0.000344357827009572	0.00295069689052037
112	0.352632526101092	0.26	0.0124443126246092	0.0119955130587799	0.0128931121904385	0.288243049127204	0.492322578020621	0.475846518285522	0.508798637755719	31.93	23.53	43.4	0.0146731396537646	0.0151811932301739	0.0156892468065832	0.0142984520757623	0.0147935321939662	0.0152886123121701	0.0146085034345277	0.0150998109331888	0.0156187121047442	0.0124443126246092	35.432283623188	-0.00332561018477323	1.72930747321321	0.207680240933333	0.210752073483912	0.204821259113467	0.176804928430946	0.179798225487937	0.174019040284854	0.208546975193002	0.208347945633409	0.205082644076809	0.000352646046290712	0.000344357827009572	0.00295069689052037
112	0.352632526101092	0.26	0.0124485850416329	0.0120011235016091	0.0128960465816568	0.289239704439266	0.493616651744558	0.477137320067585	0.51009598342153	32	23.76	43.4	0.0146833034668747	0.0151904342608147	0.0156975650547547	0.0143079096663857	0.0148020751384203	0.0152962406104549	0.0146096835128929	0.0151013752032621	0.0156011629272112	0.0124485850416329	35.5116388665384	-0.00714766928688882	1.72636093902182	0.207680240933333	0.210752073483912	0.204821259113467	0.176804928430946	0.179798225487937	0.174019040284854	0.208546975193002	0.208347945633409	0.205082644076809	0.000352646046290712	0.000344357827009572	0.00295069689052037
112	0.352632526101092	0.26	0.0124537464474849	0.0120037346483446	0.0129037582466251	0.286150957790663	0.491141019746875	0.474620299996141	0.507661739497609	31.9	23.6	43.38	0.0146495637306001	0.0151594899534475	0.015669416176295	0.0142756933672068	0.0147726058030401	0.0152695182388735	0.0145923897292494	0.0150570539389846	0.0156038518420095	0.0124537464474849	35.3999862354648	0.000694401499581541	1.73346248087807	0.207680240933333	0.210752073483912	0.204821259113467	0.176804928430946	0.179798225487937	0.174019040284854	0.208546975193002	0.208347945633409	0.205082644076809	0.000352646046290712	0.000344357827009572	0.00295069689052037
112	0.352632526101092	0.26	0.0124552659664344	0.0120062735341841	0.0129042583986846	0.288829654198539	0.497648678004057	0.481018153286889	0.514279202721225	32.13	23.75	43.1	0.0147449713457966	0.015254757948952	0.0157645445521074	0.0143671339092921	0.0148638573155932	0.0153605807218944	0.0146767655840038	0.0151715924903991	0.0157248725180086	0.0124552659664344	35.5340809789352	0.000676937903909329	1.73524209945676	0.207680240933333	0.210752073483912	0.204821259113467	0.176804928430946	0.179798225487937	0.174019040284854	0.208546975193002	0.208347945633409	0.205082644076809	0.000352646046290712	0.000344357827009572	0.00295069689052037
112	0.352632526101092	0.26	0.0124553272809994	0.0120030526399508	0.0129076019220481	0.280090492404501	0.486438046534447	0.46982939112242	0.503046701946474	32.11	23.74	43.28	0.0144090334032418	0.0149183984517823	0.0154277635003228	0.0140399100259215	0.0145362264165997	0.0150325428072779	0.0143216197863012	0.0148548708607778	0.015332635491088	0.0124553272809994	35.4824292654449	0.000390915755426506	1.73400176140738	0.207680240933333	0.210752073483912	0.204821259113467	0.176804928430946	0.179798225487937	0.174019040284854	0.208546975193002	0.208347945633409	0.205082644076809	0.000352646046290712	0.000344357827009572	0.00295069689052037
112	0.352632526101092	0.26	0.0124559090785875	0.0120027810133663	0.0129090371438086	0.278146446605761	0.486635259552595	0.469939409637146	0.503331109468043	31.75	23.57	43.26	0.0145708056125007	0.0150884723130682	0.0156061390136356	0.0141999432527699	0.01470443407966	0.0152089249065502	0.0144673582199106	0.0149920089470896	0.01550634772777	0.0124559090785875	35.3112479952642	0.00417970458475464	1.73534035292731	0.207680240933333	0.210752073483912	0.204821259113467	0.176804928430946	0.179798225487937	0.174019040284854	0.208546975193002	0.208347945633409	0.205082644076809	0.000352646046290712	0.000344357827009572	0.00295069689052037
112	0.352632526101092	0.26	0.0124569784812753	0.0120145490637955	0.012899407898755	0.294585653636117	0.488567128054548	0.472465946070116	0.504668310038981	32	23.48	43.4	0.0145374228640773	0.0150328441596566	0.0155282654552359	0.0141657266330646	0.01464848088098	0.0151312351288953	0.0144620510210642	0.0149508350738218	0.0154625576810838	0.0124569784812753	35.4477656631103	0.00102658486732987	1.73359487023974	0.207680240933333	0.210752073483912	0.204821259113467	0.176804928430946	0.179798225487937	0.174019040284854	0.208546975193002	0.208347945633409	0.205082644076809	0.000352646046290712	0.000344357827009572	0.00295069689052037
112	0.352632526101092	0.26	0.0124579363592325	0.0120088333700152	0.0129070393484498	0.287968538761102	0.489324976014576	0.472938271531181	0.505711680497971	31.91	23.34	43.33	0.0145949696907	0.0151006666699089	0.0156063636491179	0.0142224521615654	0.014715241886208	0.0152080316108506	0.0144960721793266	0.0149927657953005	0.0155674196903636	0.0124579363592325	35.3503402887888	-0.0042073748402367	1.72650493120863	0.207680240933333	0.210752073483912	0.204821259113467	0.176804928430946	0.179798225487937	0.174019040284854	0.208546975193002	0.208347945633409	0.205082644076809	0.000352646046290712	0.000344357827009572	0.00295069689052037
112	0.352632526101092	0.26	0.0124598647002107	0.0120089857435661	0.0129107436568553	0.285511595437136	0.493754683145998	0.477120016093147	0.510389350198849	31.99	23.58	43.6	0.0146848138291305	0.0151967960988766	0.0157087783686227	0.0143094122058581	0.0148083061942418	0.0153072001826256	0.0145911625886291	0.0151331790119824	0.0156308879296834	0.0124598647002107	35.5229226641755	0.00132570590976543	1.73529226878358	0.207680240933333	0.210752073483912	0.204821259113467	0.176804928430946	0.179798225487937	0.174019040284854	0.208546975193002	0.208347945633409	0.205082644076809	0.000352646046290712	0.000344357827009572	0.00295069689052037
112	0.352632526101092	0.26	0.012462640766545	0.0120129596960771	0.0129123218370129	0.287738860666724	0.486598687445823	0.470294150612558	0.502903224279088	31.91	23.45	43.24	0.0145140219429237	0.0150172057589652	0.0155203895750067	0.0141435803288907	0.0146339213763528	0.0151242624238148	0.0144094769989709	0.0149192678249389	0.0154258422428017	0.012462640766545	35.269409134526	-0.00138143070007998	1.72867057280907	0.207680240933333	0.210752073483912	0.204821259113467	0.176804928430946	0.179798225487937	0.174019040284854	0.208546975193002	0.208347945633409	0.205082644076809	0.000352646046290712	0.000344357827009572	0.00295069689052037
112	0.352632526101092	0.26	0.0124637200390689	0.0120137803503998	0.012913659727738	0.290497855182611	0.495550871869948	0.479057448628274	0.512044295111621	32.03	23.54	43.31	0.0147272121389051	0.0152342539220407	0.0157412957051762	0.0143504672241138	0.0148445380924842	0.0153386089608545	0.0146442925311344	0.0151614921183016	0.0156611765456913	0.0124637200390689	35.4312408576979	-0.00582388579519294	1.7265567969667	0.207680240933333	0.210752073483912	0.204821259113467	0.176804928430946	0.179798225487937	0.174019040284854	0.208546975193002	0.208347945633409	0.205082644076809	0.000352646046290712	0.000344357827009572	0.00295069689052037
112	0.352632526101092	0.26	0.0124658555709823	0.0120144245972027	0.012917286544762	0.286516128387992	0.49625691739519	0.479579020505508	0.512934814284873	31.66	23.39	42.93	0.0149119780506435	0.0154305587677227	0.0159491394848018	0.0145330760919982	0.01503848006963	0.0155438840472618	0.0148292904317553	0.0153300897643549	0.0158867368957091	0.0124658555709823	35.1347514732688	-0.00154221241868939	1.72649055611178	0.207680240933333	0.210752073483912	0.204821259113467	0.176804928430946	0.179798225487937	0.174019040284854	0.208546975193002	0.208347945633409	0.205082644076809	0.000352646046290712	0.000344357827009572	0.00295069689052037
112	0.352632526101092	0.26	0.0124679820787335	0.0120147295957466	0.0129212345617204	0.285540391289379	0.492714490893182	0.476116039591359	0.509312942195006	31.96	23.4	43.38	0.0146688216226841	0.0151802089760029	0.0156915963293217	0.0142940537585939	0.0147923758806995	0.0152906980028051	0.0145704243517644	0.0151005787799015	0.0156474555311809	0.0124679820787335	35.358268485592	-0.00250872255278044	1.72953264267217	0.207680240933333	0.210752073483912	0.204821259113467	0.176804928430946	0.179798225487937	0.174019040284854	0.208546975193002	0.208347945633409	0.205082644076809	0.000352646046290712	0.000344357827009572	0.00295069689052037
112	0.352632526101092	0.26	0.0124682632396008	0.0120251534110031	0.0129113730681985	0.292013990843443	0.491547769815219	0.475247552075202	0.507847987555236	31.66	23.27	43.51	0.0147777742492954	0.0152846278604808	0.0157914814716662	0.0144022895932147	0.0148962646916641	0.0153902397901135	0.0146827753747816	0.0152035077665827	0.0156806351113004	0.0124682632396008	35.4235513951528	-0.00444338219283653	1.72589081460157	0.207680240933333	0.210752073483912	0.204821259113467	0.176804928430946	0.179798225487937	0.174019040284854	0.208546975193002	0.208347945633409	0.205082644076809	0.000352646046290712	0.000344357827009572	0.00295069689052037
112	0.352632526101092	0.26	0.0124684980022378	0.0120165689691647	0.0129204270353108	0.290357119770175	0.492808409133367	0.476400661677778	0.509216156588956	31.93	23.33	43.59	0.0146931458266605	0.0151991934572472	0.0157052410878339	0.0143179914639582	0.0148111183777298	0.0153042452915013	0.0145931100880476	0.0150888674471125	0.0155969458394646	0.0124684980022378	35.3641566186996	0.000581536214805307	1.73194882490079	0.207680240933333	0.210752073483912	0.204821259113467	0.176804928430946	0.179798225487937	0.174019040284854	0.208546975193002	0.208347945633409	0.205082644076809	0.000352646046290712	0.000344357827009572	0.00295069689052037
112	0.352632526101092	0.26	0.0124690056655961	0.0120178212271949	0.0129201901039974	0.287414563721092	0.494832260054966	0.478238711946545	0.511425808163387	32.2	23.55	43.65	0.0146283472018774	0.0151359100088552	0.015643472815833	0.0142530275737617	0.0147475678374999	0.0152421081012381	0.0145368336050188	0.0150156243225639	0.0155190620633216	0.0124690056655961	35.6293300708483	-0.00309586020721409	1.73188895342994	0.207680240933333	0.210752073483912	0.204821259113467	0.176804928430946	0.179798225487937	0.174019040284854	0.208546975193002	0.208347945633409	0.205082644076809	0.000352646046290712	0.000344357827009572	0.00295069689052037
112	0.352632526101092	0.26	0.0124690904106365	0.0120241420602306	0.0129140387610425	0.286343562590117	0.490813042375349	0.474311135026983	0.507314949723716	31.94	23.71	43.84	0.014622455592474	0.0151311900276857	0.0156399244628975	0.0142490118479962	0.0147447536848562	0.0152404955217161	0.0145465050493611	0.0150632298012076	0.0155676429265743	0.0124690904106365	35.5887898628888	-0.000569183933218354	1.73366130248826	0.207680240933333	0.210752073483912	0.204821259113467	0.176804928430946	0.179798225487937	0.174019040284854	0.208546975193002	0.208347945633409	0.205082644076809	0.000352646046290712	0.000344357827009572	0.00295069689052037
112	0.352632526101092	0.26	0.0124725689934289	0.0120221041530192	0.0129230338338385	0.285300081020197	0.488637125981709	0.472166331515469	0.50510792044795	32.12	23.75	43.46	0.0144751850362656	0.0149801295477218	0.015485074059178	0.0141042841653126	0.0145962903717583	0.015088296578204	0.0143963465687875	0.0149235044949797	0.0153931596141607	0.0124725689934289	35.5154026358873	-0.00122690146478101	1.73271261501032	0.207680240933333	0.210752073483912	0.204821259113467	0.176804928430946	0.179798225487937	0.174019040284854	0.208546975193002	0.208347945633409	0.205082644076809	0.000352646046290712	0.000344357827009572	0.00295069689052037
112	0.352632526101092	0.26	0.0124726573617022	0.0120229091816374	0.012922405541767	0.285318416813078	0.493853786200751	0.47720789896727	0.510499673434232	32.15	23.74	43.57	0.0146165265008867	0.0151263777678198	0.0156362290347529	0.0142418057632942	0.0147385860832553	0.0152353664032164	0.0145490474700446	0.0150525334248901	0.0155564366248772	0.0124726573617022	35.623872762158	-0.00026906288973918	1.73544244563197	0.207680240933333	0.210752073483912	0.204821259113467	0.176804928430946	0.179798225487937	0.174019040284854	0.208546975193002	0.208347945633409	0.205082644076809	0.000352646046290712	0.000344357827009572	0.00295069689052037
112	0.352632526101092	0.26	0.0124728548780705	0.0120286577441642	0.0129170520119767	0.292625484853073	0.495832941130111	0.479414906192412	0.51225097606781	31.89	23.66	43.88	0.0148026392974895	0.0153095702377194	0.0158165011779493	0.0144249392123066	0.0149189354416746	0.0154129316710425	0.014733525344973	0.0152257348077779	0.0157393581909106	0.0124728548780705	35.5969332088492	0.000619323329996805	1.73511705207271	0.207680240933333	0.210752073483912	0.204821259113467	0.176804928430946	0.179798225487937	0.174019040284854	0.208546975193002	0.208347945633409	0.205082644076809	0.000352646046290712	0.000344357827009572	0.00295069689052037
112	0.352632526101092	0.26	0.0124737494873878	0.012020477708461	0.0129270212663146	0.289609110813418	0.497818499568331	0.481213809233234	0.514423189903428	31.92	23.68	43	0.0148424612161615	0.015354612919991	0.0158667646238204	0.0144635075582641	0.0149625831449497	0.0154616587316353	0.0147790313781892	0.0152724821062518	0.0157526214321449	0.0124737494873878	35.3098827069284	-0.00779082139613833	1.72319933907191	0.207680240933333	0.210752073483912	0.204821259113467	0.176804928430946	0.179798225487937	0.174019040284854	0.208546975193002	0.208347945633409	0.205082644076809	0.000352646046290712	0.000344357827009572	0.00295069689052037
112	0.352632526101092	0.26	0.0124752201078835	0.0120275874020594	0.0129228528137077	0.289983761891409	0.497963026132186	0.48136862568024	0.514557426584133	32.08	23.45	43.13	0.0147761111734502	0.0152854935736601	0.0157948759738699	0.0143977823718115	0.0148941225019148	0.0153904626320182	0.0146922926183695	0.0151948294944065	0.0156985113380859	0.0124752201078835	35.5331406709946	-0.00142172211186635	1.73166494900781	0.207680240933333	0.210752073483912	0.204821259113467	0.176804928430946	0.179798225487937	0.174019040284854	0.208546975193002	0.208347945633409	0.205082644076809	0.000352646046290712	0.000344357827009572	0.00295069689052037
112	0.352632526101092	0.26	0.0124759091033186	0.0120331150026109	0.0129187032040264	0.301008683131435	0.50052524072231	0.484281369809736	0.516769111634884	31.87	23.51	43.39	0.0149612625538793	0.0154630964726812	0.015964930391483	0.0145796416315341	0.0150686751384544	0.0155577086453747	0.0148764895381761	0.0153698339175128	0.0158683996607377	0.0124759091033186	35.5115477216474	0.00464780592410786	1.73726705054855	0.207680240933333	0.210752073483912	0.204821259113467	0.176804928430946	0.179798225487937	0.174019040284854	0.208546975193002	0.208347945633409	0.205082644076809	0.000352646046290712	0.000344357827009572	0.00295069689052037
112	0.352632526101092	0.26	0.0124765258075844	0.0120325028310001	0.0129205487841686	0.293840892005766	0.496590101989833	0.48019514081777	0.512985063161897	31.96	23.5	43.65	0.0147934059026717	0.0152984866391486	0.0158035673756255	0.0144154386375353	0.0149076147064938	0.0153997907754522	0.0147073623657402	0.0152036461121036	0.0157213397362311	0.0124765258075844	35.5331580287381	-0.00182800090192956	1.73166334097889	0.207680240933333	0.210752073483912	0.204821259113467	0.176804928430946	0.179798225487937	0.174019040284854	0.208546975193002	0.208347945633409	0.205082644076809	0.000352646046290712	0.000344357827009572	0.00295069689052037
112	0.352632526101092	0.26	0.0124766165177352	0.0120265570317077	0.0129266760037626	0.289284258334432	0.498363907047065	0.481727891548474	0.514999922545655	32.13	23.52	42.98	0.0147655810756697	0.0152754964032439	0.015785411730818	0.014387198312434	0.014884046550425	0.0153808947884159	0.0146774820913401	0.0151996066506667	0.0157237272175662	0.0124766165177352	35.4192867184294	-0.00358231518823642	1.7283162449729	0.207680240933333	0.210752073483912	0.204821259113467	0.176804928430946	0.179798225487937	0.174019040284854	0.208546975193002	0.208347945633409	0.205082644076809	0.000352646046290712	0.000344357827009572	0.00295069689052037
112	0.352632526101092	0.26	0.0124771452666737	0.0120243068709805	0.0129299836623668	0.28578015880126	0.495675177080216	0.478986794126691	0.512363560033741	31.91	23.68	43.1	0.0147808635729767	0.0152958437659888	0.015810823959001	0.0144035897881157	0.0149054253819921	0.0154072609758686	0.0147311257621863	0.0152337050031321	0.0157671151698944	0.0124771452666737	35.5106151131225	-0.00380766088418392	1.72951800399646	0.207680240933333	0.210752073483912	0.204821259113467	0.176804928430946	0.179798225487937	0.174019040284854	0.208546975193002	0.208347945633409	0.205082644076809	0.000352646046290712	0.000344357827009572	0.00295069689052037
112	0.352632526101092	0.26	0.012478077003594	0.0120297674063179	0.01292638660087	0.290140261766588	0.499725996025571	0.483079172208455	0.516372819842687	32.09	23.73	43.33	0.0148242239662313	0.0153350641323746	0.0158459042985179	0.0144445972484666	0.0149423555442862	0.0154401138401058	0.014715286998694	0.0152376751124357	0.0157853612159261	0.012478077003594	35.6029255409209	0.00183611833701431	1.73645521821842	0.207680240933333	0.210752073483912	0.204821259113467	0.176804928430946	0.179798225487937	0.174019040284854	0.208546975193002	0.208347945633409	0.205082644076809	0.000352646046290712	0.000344357827009572	0.00295069689052037
112	0.352632526101092	0.26	0.0124785790364019	0.0120258280719947	0.012931330000809	0.286646012715114	0.500622435950151	0.48380316871488	0.517441703185423	32.04	23.82	43.15	0.0148693831387023	0.0153863126356665	0.0159032421326307	0.0144889452473891	0.0149926489389551	0.0154963526305212	0.0148117933119551	0.0153080915795431	0.0158459865629145	0.0124785790364019	35.5046141057135	0.0017142097952221	1.73593621262186	0.207680240933333	0.210752073483912	0.204821259113467	0.176804928430946	0.179798225487937	0.174019040284854	0.208546975193002	0.208347945633409	0.205082644076809	0.000352646046290712	0.000344357827009572	0.00295069689052037
112	0.352632526101092	0.26	0.0124801443203523	0.0120263752179598	0.0129339134227447	0.281508940465135	0.487614969654513	0.471024495975652	0.504205443333373	31.83	23.33	43.43	0.0145688411568748	0.0150819863920159	0.015595131627157	0.0141974893691121	0.0146975548130467	0.0151976202569814	0.0144779380236594	0.0150173669848755	0.0154847278133934	0.0124801443203523	35.3306378540075	0.00241730575059698	1.73292651644846	0.207680240933333	0.210752073483912	0.204821259113467	0.176804928430946	0.179798225487937	0.174019040284854	0.208546975193002	0.208347945633409	0.205082644076809	0.000352646046290712	0.000344357827009572	0.00295069689052037
112	0.352632526101092	0.26	0.0124801655160064	0.0120269904075919	0.0129333406244209	0.281325836822388	0.488509398142862	0.47188096619457	0.505137830091154	32.57	23.82	44.03	0.0142688825966562	0.0147716982646627	0.0152745139326691	0.0139003430811279	0.0143901719268355	0.014880000772543	0.0141898314967513	0.0146791949669762	0.0151804708889796	0.0124801655160064	35.7113077551262	-0.002279749041375	1.73512370646283	0.207680240933333	0.210752073483912	0.204821259113467	0.176804928430946	0.179798225487937	0.174019040284854	0.208546975193002	0.208347945633409	0.205082644076809	0.000352646046290712	0.000344357827009572	0.00295069689052037
112	0.352632526101092	0.26	0.0124808543477764	0.0120294358089311	0.0129322728866218	0.289269957607541	0.492176480474153	0.475746437668858	0.508606523279448	32.21	23.77	43.44	0.0145465556511419	0.0150489252184033	0.0155512947856647	0.014173251337008	0.0146627287302561	0.0151522061235043	0.0144576262633447	0.0149785632649352	0.0154626795808903	0.0124808543477764	35.5265015636128	0.00132600398062148	1.73583429005614	0.207680240933333	0.210752073483912	0.204821259113467	0.176804928430946	0.179798225487937	0.174019040284854	0.208546975193002	0.208347945633409	0.205082644076809	0.000352646046290712	0.000344357827009572	0.00295069689052037
112	0.352632526101092	0.26	0.0124815506818007	0.0120291339091134	0.0129339674544881	0.28018901072077	0.486414451853275	0.46981065829151	0.50301824541504	31.9	23.53	43.18	0.0145025176145783	0.0150150577290874	0.0155275978435965	0.0141324212836924	0.0146318816543355	0.0151313420249785	0.0144336378446927	0.0149361648844749	0.0154460428528754	0.0124815506818007	35.3708053601088	0.00494596854900896	1.73739069237439	0.207680240933333	0.210752073483912	0.204821259113467	0.176804928430946	0.179798225487937	0.174019040284854	0.208546975193002	0.208347945633409	0.205082644076809	0.000352646046290712	0.000344357827009572	0.00295069689052037
112	0.352632526101092	0.26	0.0124817766052126	0.0120275406266885	0.0129360125837367	0.280477215639202	0.48890594517686	0.472229020471831	0.505582869881889	31.89	23.43	43.19	0.0145819450003249	0.015096911231287	0.0156118774622491	0.0142098939426401	0.0147117210669263	0.0152135481912124	0.0144878169590645	0.0149955240959243	0.0155416709814766	0.0124817766052126	35.2915950434733	0.00664252687974072	1.73749988094245	0.207680240933333	0.210752073483912	0.204821259113467	0.176804928430946	0.179798225487937	0.174019040284854	0.208546975193002	0.208347945633409	0.205082644076809	0.000352646046290712	0.000344357827009572	0.00295069689052037
112	0.352632526101092	0.26	0.0124825562168631	0.0120327597601883	0.012932352673538	0.297773640748844	0.509172634090771	0.4925202024235	0.525825065758043	31.96	23.69	43.14	0.0151754877825531	0.015688580995934	0.0162016742093149	0.0147877943908616	0.0152877794359253	0.015787764480989	0.0151160489965923	0.0156076395336088	0.0161084464696914	0.0124825562168631	35.4263844361166	-0.00219247745176353	1.73064299125497	0.207680240933333	0.210752073483912	0.204821259113467	0.176804928430946	0.179798225487937	0.174019040284854	0.208546975193002	0.208347945633409	0.205082644076809	0.000352646046290712	0.000344357827009572	0.00295069689052037
112	0.352632526101092	0.26	0.0124834819472406	0.0120292231104316	0.0129377407840496	0.292630666107623	0.50465421644825	0.487944300313485	0.521364132583015	32.1	23.59	43.66	0.0149702336090252	0.0154828973453654	0.0159955610817057	0.0145868184256745	0.0150863519019534	0.0155858853782323	0.0148680734784352	0.0154030405668627	0.0158928216928446	0.0124834819472406	35.5494464038061	0.000333665971347819	1.73404049786515	0.207680240933333	0.210752073483912	0.204821259113467	0.176804928430946	0.179798225487937	0.174019040284854	0.208546975193002	0.208347945633409	0.205082644076809	0.000352646046290712	0.000344357827009572	0.00295069689052037
112	0.352632526101092	0.26	0.0124837006694739	0.0120308907878971	0.0129365105510508	0.284614812870092	0.492956153222061	0.476311809269043	0.50960049717508	32.07	23.34	43.16	0.0146237793076416	0.0151347958475484	0.0156458123874552	0.0142493943096464	0.0147473282583677	0.0152452622070891	0.0145492910405467	0.0150319011949143	0.0155306935344795	0.0124837006694739	35.3701482894883	-0.00248144650284346	1.72817986666546	0.207680240933333	0.210752073483912	0.204821259113467	0.176804928430946	0.179798225487937	0.174019040284854	0.208546975193002	0.208347945633409	0.205082644076809	0.000352646046290712	0.000344357827009572	0.00295069689052037
112	0.352632526101092	0.26	0.0124840820052943	0.012029842958473	0.0129383210521155	0.286328454718343	0.495378156154879	0.478722146796544	0.512034165513214	32.3	23.64	42.99	0.0145982077876179	0.0151061180381726	0.0156140282887272	0.0142229906403523	0.0147178460941776	0.0152127015480029	0.0145161639393994	0.0150482902612357	0.0155335915782099	0.0124840820052943	35.4137373386112	-0.00816782790869682	1.72480247108146	0.207680240933333	0.210752073483912	0.204821259113467	0.176804928430946	0.179798225487937	0.174019040284854	0.208546975193002	0.208347945633409	0.205082644076809	0.000352646046290712	0.000344357827009572	0.00295069689052037
112	0.352632526101092	0.26	0.0124852031980632	0.0120359200732437	0.0129344863228826	0.282766728103806	0.486715295940039	0.47020677277428	0.503223819105798	31.62	23.33	43.25	0.0146417156247673	0.0151557726642944	0.0156698297038215	0.0142700035325383	0.014771010105673	0.0152720166788077	0.0145454640852124	0.0150884334519155	0.0155776469826085	0.0124852031980632	35.2935360769787	0.00338330813344582	1.73352527824991	0.207680240933333	0.210752073483912	0.204821259113467	0.176804928430946	0.179798225487937	0.174019040284854	0.208546975193002	0.208347945633409	0.205082644076809	0.000352646046290712	0.000344357827009572	0.00295069689052037
112	0.352632526101092	0.26	0.0124872766288342	0.0120359436595019	0.0129386095981665	0.285902024630695	0.495640378176475	0.47895814708463	0.51232260926832	32.03	23.81	43.32	0.0147260686379439	0.0152389812621218	0.0157518938862996	0.0143493817220963	0.0148491742475397	0.0153489667729831	0.0146764619982638	0.0151692858815401	0.0156880225875157	0.0124872766288342	35.5273816690995	0.00876016707320651	1.74355570276524	0.207680240933333	0.210752073483912	0.204821259113467	0.176804928430946	0.179798225487937	0.174019040284854	0.208546975193002	0.208347945633409	0.205082644076809	0.000352646046290712	0.000344357827009572	0.00295069689052037
112	0.352632526101092	0.26	0.0124879462080856	0.0120421015233187	0.0129337908928525	0.28648114994523	0.489050526026943	0.47261341085854	0.505487641195345	32.17	23.61	43.72	0.0144656601457721	0.0149687641972866	0.0154718682488011	0.0140946551538781	0.0145848559494974	0.0150750567451167	0.0143630607678762	0.0148668569817085	0.0153789545399498	0.0124879462080856	35.5783964125407	-0.00128994887759084	1.73316070491152	0.207680240933333	0.210752073483912	0.204821259113467	0.176804928430946	0.179798225487937	0.174019040284854	0.208546975193002	0.208347945633409	0.205082644076809	0.000352646046290712	0.000344357827009572	0.00295069689052037
112	0.352632526101092	0.26	0.0124880466508825	0.0120431491114416	0.0129329441903233	0.295856208891825	0.493077520832079	0.476877233971448	0.509277807692709	31.89	23.62	43.24	0.0147226448317479	0.0152227967631689	0.0157229486945898	0.0143469610649137	0.0148343504143575	0.0153217397638013	0.0146448163326491	0.0151403942008341	0.0156512238496267	0.0124880466508825	35.4191000707838	-0.00317127297641704	1.72837516332825	0.207680240933333	0.210752073483912	0.204821259113467	0.176804928430946	0.179798225487937	0.174019040284854	0.208546975193002	0.208347945633409	0.205082644076809	0.000352646046290712	0.000344357827009572	0.00295069689052037
112	0.352632526101092	0.26	0.01248846653528	0.0120400082669173	0.0129369248036426	0.296148455836522	0.50131759982776	0.484858127155139	0.517777072500381	32.05	23.33	43.23	0.0148970786813554	0.0154027896217831	0.0159085005622108	0.0145158610548156	0.0150086308053263	0.015501400555837	0.0147884955546431	0.0152867730153414	0.0158258218201199	0.01248846653528	35.3880689718115	0.00179737422830668	1.73325833404109	0.207680240933333	0.210752073483912	0.204821259113467	0.176804928430946	0.179798225487937	0.174019040284854	0.208546975193002	0.208347945633409	0.205082644076809	0.000352646046290712	0.000344357827009572	0.00295069689052037
112	0.352632526101092	0.26	0.0124889813342056	0.0120417918452239	0.0129361708231874	0.287794074592386	0.494092835618307	0.477539421048835	0.510646250187779	32.38	23.92	43.85	0.0145231472821185	0.0150265772969357	0.0155300073117529	0.0141492787757588	0.0146397490220051	0.0151302192682515	0.0144368790402538	0.0149982516017041	0.0154488224007454	0.0124889813342056	35.8859336594859	-0.000371839697410366	1.73912287099042	0.207680240933333	0.210752073483912	0.204821259113467	0.176804928430946	0.179798225487937	0.174019040284854	0.208546975193002	0.208347945633409	0.205082644076809	0.000352646046290712	0.000344357827009572	0.00295069689052037
112	0.352632526101092	0.26	0.012489027298837	0.0120444173920014	0.0129336372056727	0.295672706170992	0.504535865837619	0.487951806110451	0.521119925564788	31.93	23.75	43.18	0.0150471939513625	0.0155586042178904	0.0160700144844182	0.0146629664068909	0.0151613178990345	0.0156596693911782	0.0149605801834141	0.015477513560274	0.0159989973977462	0.012489027298837	35.6136727005795	0.000726224682894319	1.73540244505746	0.207680240933333	0.210752073483912	0.204821259113467	0.176804928430946	0.179798225487937	0.174019040284854	0.208546975193002	0.208347945633409	0.205082644076809	0.000352646046290712	0.000344357827009572	0.00295069689052037
112	0.352632526101092	0.26	0.0124918695847687	0.0120446776948884	0.012939061474649	0.290868920356299	0.49370830890506	0.477290991124054	0.510125626686067	32.28	23.86	43.71	0.0145615206454991	0.0150623914271765	0.0155632622088538	0.0141873503544953	0.0146753508480552	0.0151633513416151	0.0144865144177822	0.0149930219901321	0.0154831321441883	0.0124918695847687	35.7071012572752	0.00124148043222042	1.73755335021117	0.207680240933333	0.210752073483912	0.204821259113467	0.176804928430946	0.179798225487937	0.174019040284854	0.208546975193002	0.208347945633409	0.205082644076809	0.000352646046290712	0.000344357827009572	0.00295069689052037
112	0.352632526101092	0.26	0.0124920636002096	0.0120407450915186	0.0129433821089007	0.289677885467281	0.496042402606834	0.479499718857155	0.512585086356514	32.3	23.8	43.74	0.0146208884916215	0.0151253074202346	0.0156297263488477	0.0142450729956878	0.0147365263340138	0.0152279796723399	0.0145183279560699	0.0150321554072695	0.0155578845570143	0.0124920636002096	35.6664999507958	0.00668279849926281	1.74300831275625	0.207680240933333	0.210752073483912	0.204821259113467	0.176804928430946	0.179798225487937	0.174019040284854	0.208546975193002	0.208347945633409	0.205082644076809	0.000352646046290712	0.000344357827009572	0.00295069689052037
112	0.352632526101092	0.26	0.0124934917531636	0.012042125081701	0.0129448584246262	0.28207279632176	0.491169861501676	0.474481700492243	0.50785802251111	31.71	23.36	43.1	0.0147312216253037	0.0152493385476079	0.0157674554699122	0.0143565740228352	0.0148615140839343	0.0153664541450333	0.014654578803522	0.0151718080208296	0.015674603968472	0.0124934917531636	35.2743056199699	0.00231262868321616	1.73290285081167	0.207680240933333	0.210752073483912	0.204821259113467	0.176804928430946	0.179798225487937	0.174019040284854	0.208546975193002	0.208347945633409	0.205082644076809	0.000352646046290712	0.000344357827009572	0.00295069689052037
112	0.352632526101092	0.26	0.0124941298745157	0.012041600454833	0.0129466592941983	0.289684974168075	0.497006110712797	0.480431573440865	0.513580647984729	31.59	23.28	43.33	0.0149734157644413	0.0154899876373064	0.0160065595101714	0.0145934859537478	0.0150969505265182	0.0156004150992885	0.0148956724391692	0.0154162163419029	0.0159451589554783	0.0124941298745157	35.2254542779048	-0.00135810556590837	1.72759633978977	0.207680240933333	0.210752073483912	0.204821259113467	0.176804928430946	0.179798225487937	0.174019040284854	0.208546975193002	0.208347945633409	0.205082644076809	0.000352646046290712	0.000344357827009572	0.00295069689052037
112	0.352632526101092	0.26	0.0124945264132286	0.0120448693900462	0.0129441834364111	0.287593983976272	0.494888146026529	0.478299990068704	0.511476301984354	32.4	23.91	43.71	0.0145399681151273	0.0150442358628244	0.0155485036105216	0.0141655726780814	0.0146568558344581	0.0151481389908348	0.0144630028433667	0.0149478802347556	0.0154940256135855	0.0124945264132286	35.7973771962422	0.00381035089757543	1.74172025504445	0.207680240933333	0.210752073483912	0.204821259113467	0.176804928430946	0.179798225487937	0.174019040284854	0.208546975193002	0.208347945633409	0.205082644076809	0.000352646046290712	0.000344357827009572	0.00295069689052037
112	0.352632526101092	0.26	0.0124966724504818	0.0120429240599516	0.012950420841012	0.286439877077026	0.497093899288629	0.480384757376667	0.513803041200591	31.64	23.4	42.7	0.0149482584308803	0.0154682011801512	0.0159881439294221	0.0145686057356698	0.0150753430893404	0.0155820804430109	0.0148570999864873	0.0153279939015784	0.015934180979086	0.0124966724504818	35.2062379111476	-0.00204638359289823	1.72736525865154	0.207680240933333	0.210752073483912	0.204821259113467	0.176804928430946	0.179798225487937	0.174019040284854	0.208546975193002	0.208347945633409	0.205082644076809	0.000352646046290712	0.000344357827009572	0.00295069689052037
112	0.352632526101092	0.26	0.0124970018940673	0.0120422883679764	0.0129517154201581	0.282819806979349	0.495439776651475	0.478637533250335	0.512242020052614	32.09	23.88	43.59	0.0146883049981061	0.0152039279039246	0.0157195508097431	0.0143121646974221	0.0148145834551201	0.0153170022128182	0.014630460154799	0.0150974320031451	0.0155873421027413	0.0124970018940673	35.6846077268711	0.00228470545095091	1.73914664307286	0.207680240933333	0.210752073483912	0.204821259113467	0.176804928430946	0.179798225487937	0.174019040284854	0.208546975193002	0.208347945633409	0.205082644076809	0.000352646046290712	0.000344357827009572	0.00295069689052037
112	0.352632526101092	0.26	0.0124978711487705	0.0120464966426767	0.0129492456548643	0.283745443906712	0.490868156592098	0.474258858565628	0.507477454618568	32.12	23.66	43.69	0.0145415034067223	0.0150507699380121	0.0155600364693019	0.0141689357941976	0.0146651544163136	0.0151613730384296	0.0144383851803183	0.0149590841377529	0.0154646305704685	0.0124978711487705	35.5294327417015	-0.00131994918550044	1.73332127568026	0.207680240933333	0.210752073483912	0.204821259113467	0.176804928430946	0.179798225487937	0.174019040284854	0.208546975193002	0.208347945633409	0.205082644076809	0.000352646046290712	0.000344357827009572	0.00295069689052037
112	0.352632526101092	0.26	0.0124982881799103	0.0120543001611317	0.0129422761986888	0.298977359503059	0.502977733886641	0.48657512992971	0.519380337843573	32.01	23.6	43.76	0.0149692715785667	0.0154738905328121	0.0159785094870576	0.014586499384035	0.0150782149646256	0.0155699305452162	0.014884285171681	0.015371552718331	0.0159121096847234	0.0124982881799103	35.6324160857713	-0.0015757048208414	1.73291984829566	0.207680240933333	0.210752073483912	0.204821259113467	0.176804928430946	0.179798225487937	0.174019040284854	0.208546975193002	0.208347945633409	0.205082644076809	0.000352646046290712	0.000344357827009572	0.00295069689052037
112	0.352632526101092	0.26	0.0125010229477221	0.0120499415815724	0.0129521043138719	0.285278219229085	0.499122335645563	0.48229720775927	0.515947463531857	32.01	23.61	43.28	0.0148379972033786	0.0153556265748676	0.0158732559463565	0.0144585867966814	0.0149629802868271	0.0154673737769729	0.014749306485255	0.0152707354662455	0.0157988613085749	0.0125010229477221	35.4832772735919	-0.00154261086533439	1.73226872877599	0.207680240933333	0.210752073483912	0.204821259113467	0.176804928430946	0.179798225487937	0.174019040284854	0.208546975193002	0.208347945633409	0.205082644076809	0.000352646046290712	0.000344357827009572	0.00295069689052037
112	0.352632526101092	0.26	0.0125020823803254	0.0120523745813752	0.0129517901792755	0.288976540169175	0.493472281007849	0.476987218347255	0.509957343668443	32	23.71	43.21	0.0146785413438349	0.0151858435618224	0.0156931457798099	0.0143032671379352	0.0147975995769407	0.0152919320159463	0.014602486547711	0.0151088388790964	0.0156102597647579	0.0125020823803254	35.4588763322596	-0.00337615834321594	1.73042575400814	0.207680240933333	0.210752073483912	0.204821259113467	0.176804928430946	0.179798225487937	0.174019040284854	0.208546975193002	0.208347945633409	0.205082644076809	0.000352646046290712	0.000344357827009572	0.00295069689052037
112	0.352632526101092	0.26	0.012505167943947	0.0120565978323278	0.0129537380555663	0.293414793920219	0.497858087465913	0.481404371314152	0.514311803617673	31.98	23.62	43.29	0.0148220763728167	0.0153286738446101	0.0158352713164035	0.0144432471783453	0.0149368968075198	0.0154305464366943	0.0147615639366182	0.0152691206050597	0.0157630871083857	0.012505167943947	35.3431919520266	0.000405914726076129	1.73181904271641	0.207680240933333	0.210752073483912	0.204821259113467	0.176804928430946	0.179798225487937	0.174019040284854	0.208546975193002	0.208347945633409	0.205082644076809	0.000352646046290712	0.000344357827009572	0.00295069689052037
112	0.352632526101092	0.26	0.012505253268238	0.0120506662190286	0.0129598403174474	0.289013401938163	0.501045362312352	0.484308812642805	0.517781911981898	32.26	23.77	43.49	0.0147854477125296	0.0152963972834798	0.01580734685443	0.0144056702580616	0.0149034956320859	0.0154013210061102	0.0147145717259951	0.0151931380200934	0.0157111010682804	0.012505253268238	35.6381622067579	-0.00357454704942398	1.73213581243554	0.207680240933333	0.210752073483912	0.204821259113467	0.176804928430946	0.179798225487937	0.174019040284854	0.208546975193002	0.208347945633409	0.205082644076809	0.000352646046290712	0.000344357827009572	0.00295069689052037
112	0.352632526101092	0.26	0.0125055590735783	0.0120614957798595	0.0129496223672971	0.293367284293151	0.497309293263038	0.480871830846044	0.513746755680032	32.17	23.74	43.5	0.0147203765386739	0.0152235576788391	0.0157267388190043	0.0143428679049036	0.0148331448082605	0.0153234217116174	0.014653331586186	0.0151452638620372	0.015625849403772	0.0125055590735783	35.6178883912003	-0.00285715455618021	1.73304507763147	0.207680240933333	0.210752073483912	0.204821259113467	0.176804928430946	0.179798225487937	0.174019040284854	0.208546975193002	0.208347945633409	0.205082644076809	0.000352646046290712	0.000344357827009572	0.00295069689052037
112	0.352632526101092	0.26	0.012508571932543	0.0120538396405869	0.0129633042244991	0.285943642899564	0.495099935767203	0.478437593165163	0.511762278369242	32.14	23.76	43.87	0.0146601231245787	0.0151706849984353	0.0156812468722918	0.0142843737153204	0.0147818495242878	0.0152793253332552	0.0145613123521725	0.0150633904851602	0.0155946142971476	0.012508571932543	35.6531904513553	-0.00292286357164568	1.73357170609477	0.207680240933333	0.210752073483912	0.204821259113467	0.176804928430946	0.179798225487937	0.174019040284854	0.208546975193002	0.208347945633409	0.205082644076809	0.000352646046290712	0.000344357827009572	0.00295069689052037
112	0.352632526101092	0.26	0.0125085749174157	0.0120603858827667	0.0129567639520646	0.293098293172758	0.498464824115293	0.481978472633902	0.514951175596683	32.09	23.59	43.55	0.0147893975316112	0.0152952773991739	0.0158011572667367	0.0144106469008316	0.0149035713847468	0.015396495868662	0.0146997364875732	0.0152222261036288	0.0157004606408592	0.0125085749174157	35.5765906076361	0.00305176101014567	1.73696573624546	0.207680240933333	0.210752073483912	0.204821259113467	0.176804928430946	0.179798225487937	0.174019040284854	0.208546975193002	0.208347945633409	0.205082644076809	0.000352646046290712	0.000344357827009572	0.00295069689052037
112	0.352632526101092	0.26	0.0125086676507172	0.0120560756070235	0.0129612596944108	0.285897311843834	0.494219540350658	0.477584939731719	0.510854140969597	32	23.64	43.3	0.0146981053587053	0.0152100501294816	0.0157219949002578	0.0143223486103232	0.0148212055240101	0.0153200624376971	0.0146422728953465	0.0151499002648819	0.0156490864078918	0.0125086676507172	35.4621563403937	-0.000398931750524439	1.73236112316161	0.207680240933333	0.210752073483912	0.204821259113467	0.176804928430946	0.179798225487937	0.174019040284854	0.208546975193002	0.208347945633409	0.205082644076809	0.000352646046290712	0.000344357827009572	0.00295069689052037
112	0.352632526101092	0.26	0.0125099284561879	0.0120546888023742	0.0129651681100016	0.28442103502547	0.490729221399354	0.474152180305563	0.507306262493146	31.91	23.52	43.67	0.0146309269344485	0.0151424451497108	0.015653963364973	0.0142574689117733	0.0147559304982867	0.0152543920848002	0.014532179971837	0.0150310524822153	0.015567997118303	0.0125099284561879	35.3670758156346	0.00141835658727576	1.73317798137741	0.207680240933333	0.210752073483912	0.204821259113467	0.176804928430946	0.179798225487937	0.174019040284854	0.208546975193002	0.208347945633409	0.205082644076809	0.000352646046290712	0.000344357827009572	0.00295069689052037
112	0.352632526101092	0.26	0.0125099598671418	0.0120579380692235	0.0129619816650601	0.286122851691084	0.488389062657953	0.471959781382056	0.50481834393385	32.11	23.52	43.92	0.014474381005792	0.0149782452887661	0.0154821095717401	0.014103583757753	0.0145945403046769	0.0150854968516009	0.0143722833308857	0.0148570318276247	0.0153884421919143	0.0125099598671418	35.4835676510778	-0.00679217412669215	1.72685619374809	0.207680240933333	0.210752073483912	0.204821259113467	0.176804928430946	0.179798225487937	0.174019040284854	0.208546975193002	0.208347945633409	0.205082644076809	0.000352646046290712	0.000344357827009572	0.00295069689052037
112	0.352632526101092	0.26	0.0125134723531301	0.0120621699715385	0.0129647747347218	0.284681922931139	0.490807149516408	0.474238095906048	0.507376203126768	32.03	23.71	43.47	0.0145781337731662	0.0150874683924466	0.0155968030117271	0.0142051886415325	0.0147014932070633	0.0151977977725942	0.0145049404527176	0.0150028093401306	0.0154986970027396	0.0125134723531301	35.5497545986717	7.41166945470674e-05	1.73479311310086	0.207680240933333	0.210752073483912	0.204821259113467	0.176804928430946	0.179798225487937	0.174019040284854	0.208546975193002	0.208347945633409	0.205082644076809	0.000352646046290712	0.000344357827009572	0.00295069689052037
112	0.352632526101092	0.26	0.0125139969727542	0.0120587224866672	0.0129692714588412	0.27848650132689	0.492860625898658	0.475965499397585	0.509755752399731	31.93	23.69	43.38	0.0146760587032186	0.0151970079498381	0.0157179571964577	0.0143012852624845	0.0148089313501598	0.0153165774378351	0.0146162427131501	0.0151345599125773	0.0156234319285943	0.0125139969727542	35.53424146047	0.00390392180645471	1.73960129962146	0.207680240933333	0.210752073483912	0.204821259113467	0.176804928430946	0.179798225487937	0.174019040284854	0.208546975193002	0.208347945633409	0.205082644076809	0.000352646046290712	0.000344357827009572	0.00295069689052037
112	0.352632526101092	0.26	0.0125144624241216	0.01206587881435	0.0129630460338932	0.296290711424163	0.50285070640755	0.486346530045878	0.519354882769222	32	23.53	43.66	0.0149649952343815	0.0154728325588845	0.0159806698833875	0.0145823739238144	0.0150772269887428	0.0155720800536711	0.0148657024560216	0.015361972565229	0.0158631963009261	0.0125144624241216	35.5221389784051	-0.000215535113392204	1.73321216191495	0.207680240933333	0.210752073483912	0.204821259113467	0.176804928430946	0.179798225487937	0.174019040284854	0.208546975193002	0.208347945633409	0.205082644076809	0.000352646046290712	0.000344357827009572	0.00295069689052037
112	0.352632526101092	0.26	0.0125162344353764	0.012061702010432	0.0129707668603207	0.282062456665894	0.491198279741099	0.474508727115958	0.507887832366241	32.1	23.64	43.53	0.0145570794274985	0.0150690850646767	0.0155810907018549	0.0141842316406179	0.0146831233719716	0.0151820151033252	0.0144951122309191	0.0149813437453316	0.0154915391661075	0.0125162344353764	35.5462605610139	0.00583949077025634	1.74053545612493	0.207680240933333	0.210752073483912	0.204821259113467	0.176804928430946	0.179798225487937	0.174019040284854	0.208546975193002	0.208347945633409	0.205082644076809	0.000352646046290712	0.000344357827009572	0.00295069689052037
112	0.352632526101092	0.26	0.0125162842676899	0.0120668602376878	0.012965708297692	0.29171993389311	0.497751170319817	0.481233495422567	0.514268845217067	32.12	23.72	43.13	0.0147558331954144	0.0152623067843858	0.0157687803733572	0.0143777814010704	0.0148712788844866	0.0153647763679027	0.0147021222499946	0.0152015326300319	0.0156979982428115	0.0125162842676899	35.4140391981737	0.00224585017422656	1.73486440369088	0.207680240933333	0.210752073483912	0.204821259113467	0.176804928430946	0.179798225487937	0.174019040284854	0.208546975193002	0.208347945633409	0.205082644076809	0.000352646046290712	0.000344357827009572	0.00295069689052037
112	0.352632526101092	0.26	0.012518030314053	0.012066086594436	0.0129699740336699	0.285916996581479	0.494994312726531	0.478334437729311	0.511654187723751	31.73	23.49	43.15	0.0148440732955185	0.0153610764340064	0.0158780795724943	0.0144664528098809	0.0149703038322114	0.0154741548545419	0.0147553814982649	0.0152862328673517	0.0157796672406469	0.012518030314053	35.3522701761531	0.00308554279450472	1.73483263015068	0.207680240933333	0.210752073483912	0.204821259113467	0.176804928430946	0.179798225487937	0.174019040284854	0.208546975193002	0.208347945633409	0.205082644076809	0.000352646046290712	0.000344357827009572	0.00295069689052037
112	0.352632526101092	0.26	0.0125180581815856	0.0120651944012911	0.0129709219618801	0.285504629767865	0.494294500940131	0.477641363025974	0.510947638854289	32.08	23.46	44.01	0.0146604860214725	0.0151716291395171	0.0156827722575617	0.0142850994651028	0.0147831545958451	0.0152812097265874	0.0145406025006222	0.0150890434402442	0.0155561455128355	0.0125180581815856	35.6377568146679	0.00352631939504757	1.73927989538945	0.207680240933333	0.210752073483912	0.204821259113467	0.176804928430946	0.179798225487937	0.174019040284854	0.208546975193002	0.208347945633409	0.205082644076809	0.000352646046290712	0.000344357827009572	0.00295069689052037
112	0.352632526101092	0.26	0.0125192043239992	0.0120698947835992	0.0129685138643992	0.284387082264819	0.4902011238377	0.473640540768589	0.50676170690681	32.14	23.6	43.24	0.0145128747198578	0.0150203094655824	0.0155277442113071	0.0141408955099627	0.0146353242055814	0.0151297529012001	0.0144534619098047	0.0149617475354908	0.0154329634668063	0.0125192043239992	35.486705119899	-0.0043136040607554	1.72848101702105	0.207680240933333	0.210752073483912	0.204821259113467	0.176804928430946	0.179798225487937	0.174019040284854	0.208546975193002	0.208347945633409	0.205082644076809	0.000352646046290712	0.000344357827009572	0.00295069689052037
112	0.352632526101092	0.26	0.0125202928021205	0.012066809409697	0.0129737761945439	0.285205039388717	0.491016479123225	0.474461624199087	0.507571334047362	32.17	23.72	43.57	0.0145227918462673	0.0150295192607642	0.0155362466752611	0.014150330003469	0.0146440615265011	0.0151377930495332	0.0144653249773698	0.0149367888518757	0.0154410572593769	0.0125202928021205	35.543909441754	0.0058530563203305	1.74020710374335	0.207680240933333	0.210752073483912	0.204821259113467	0.176804928430946	0.179798225487937	0.174019040284854	0.208546975193002	0.208347945633409	0.205082644076809	0.000352646046290712	0.000344357827009572	0.00295069689052037
112	0.352632526101092	0.26	0.0125204723132657	0.0120719024943647	0.0129690421321666	0.291322009274668	0.495734677801987	0.479268064300711	0.512201291303263	31.77	23.36	43.27	0.0148523563432962	0.0153626511651411	0.015872945986986	0.0144742110995859	0.0149715136692042	0.0154688162388226	0.0147530802895913	0.0152814728733935	0.0157534245764022	0.0125204723132657	35.2450069963333	0.00401710032284567	1.73322632785308	0.207680240933333	0.210752073483912	0.204821259113467	0.176804928430946	0.179798225487937	0.174019040284854	0.208546975193002	0.208347945633409	0.205082644076809	0.000352646046290712	0.000344357827009572	0.00295069689052037
112	0.352632526101092	0.26	0.0125207268208979	0.0120655232898207	0.012975930351975	0.282671671242304	0.492044074435714	0.475350896531203	0.508737252340225	32.14	23.59	43.36	0.014566452464118	0.0150779911699362	0.0155895298757545	0.014193117568364	0.0146915456523695	0.0151899737363749	0.0145093469402998	0.0149779167792169	0.0154939413006192	0.0125207268208979	35.3896988682774	-0.00218131443954575	1.7295856636555	0.207680240933333	0.210752073483912	0.204821259113467	0.176804928430946	0.179798225487937	0.174019040284854	0.208546975193002	0.208347945633409	0.205082644076809	0.000352646046290712	0.000344357827009572	0.00295069689052037
112	0.352632526101092	0.26	0.0125207597900161	0.0120657780766968	0.0129757415033353	0.286038573171922	0.49694405862468	0.480223540021322	0.513664577228038	31.98	23.55	43.56	0.0147884295899911	0.0153033360688841	0.0158182425477771	0.0144105012260186	0.0149122489200668	0.0154139966141149	0.0146962028520649	0.0152167216230734	0.0157573002181825	0.0125207597900161	35.4827812514352	-0.00356104367914237	1.72971793235828	0.207680240933333	0.210752073483912	0.204821259113467	0.176804928430946	0.179798225487937	0.174019040284854	0.208546975193002	0.208347945633409	0.205082644076809	0.000352646046290712	0.000344357827009572	0.00295069689052037
112	0.352632526101092	0.26	0.0125215987945425	0.0120746097152307	0.0129685878738543	0.290707254889616	0.49665873263813	0.480136829655119	0.51318063562114	31.85	23.38	43.48	0.0148445163227438	0.0153553283316668	0.0158661403405899	0.0144660442932607	0.0149638327685436	0.0154616212438265	0.0147659572307737	0.0152614137189433	0.0157782404082626	0.0125215987945425	35.4832845161215	-0.000190378862261832	1.7326122625488	0.207680240933333	0.210752073483912	0.204821259113467	0.176804928430946	0.179798225487937	0.174019040284854	0.208546975193002	0.208347945633409	0.205082644076809	0.000352646046290712	0.000344357827009572	0.00295069689052037
112	0.352632526101092	0.26	0.0125216455960493	0.0120683029717723	0.0129749882203262	0.286526629737112	0.495266586079428	0.478622399143774	0.511910773015082	31.99	23.74	43.4	0.0147344092375078	0.0152468011819179	0.015759193126328	0.0143577903407144	0.0148570852898043	0.0153563802388943	0.0146660497542429	0.0151929770446234	0.0156839587238626	0.0125216455960493	35.4641127133329	0.00457546384518066	1.7385373765474	0.207680240933333	0.210752073483912	0.204821259113467	0.176804928430946	0.179798225487937	0.174019040284854	0.208546975193002	0.208347945633409	0.205082644076809	0.000352646046290712	0.000344357827009572	0.00295069689052037
112	0.352632526101092	0.26	0.0125253731919259	0.0120739751058826	0.0129767712779691	0.290816175594532	0.502101661917457	0.485403104357123	0.518800219477791	32.12	23.48	43.26	0.0148796279268415	0.0153915083025177	0.0159033886781939	0.0144983435665531	0.0149971072176349	0.0154958708687166	0.0148019380994107	0.0152875033836742	0.0157883729515359	0.0125253731919259	35.4010900687553	0.000723844436535307	1.7330364926483	0.207680240933333	0.210752073483912	0.204821259113467	0.176804928430946	0.179798225487937	0.174019040284854	0.208546975193002	0.208347945633409	0.205082644076809	0.000352646046290712	0.000344357827009572	0.00295069689052037
112	0.352632526101092	0.26	0.0125274236882974	0.0120743752972457	0.012980472079349	0.288805957025516	0.502309522225816	0.485522272126739	0.519096772324893	32.06	23.61	43.32	0.0149109644424373	0.0154265207900734	0.0159420771377095	0.0145292934248999	0.0150316532474849	0.01553401307007	0.0148324220153413	0.0153239251551686	0.0158514302819129	0.0125274236882974	35.5260136315461	-0.000988247181387345	1.73304229581925	0.207680240933333	0.210752073483912	0.204821259113467	0.176804928430946	0.179798225487937	0.174019040284854	0.208546975193002	0.208347945633409	0.205082644076809	0.000352646046290712	0.000344357827009572	0.00295069689052037
112	0.352632526101092	0.26	0.0125281553571114	0.0120781063254329	0.0129782043887899	0.290358527148487	0.496581697311034	0.480048377051487	0.513115017570581	32.08	23.67	43.48	0.0147370801974714	0.0152446391816137	0.015752198165756	0.0143597732291983	0.0148543374043988	0.0153489015795993	0.0146451415593675	0.0151810943014015	0.0156790472807346	0.0125281553571114	35.558135935816	0.0018259662494136	1.73606329299209	0.207680240933333	0.210752073483912	0.204821259113467	0.176804928430946	0.179798225487937	0.174019040284854	0.208546975193002	0.208347945633409	0.205082644076809	0.000352646046290712	0.000344357827009572	0.00295069689052037
112	0.352632526101092	0.26	0.0125282664982102	0.0120742353965357	0.0129822975998848	0.28477878395919	0.498549216503467	0.481722801940178	0.515375631066756	32.04	23.85	43.32	0.0148039650545234	0.0153210625474895	0.0158381600404556	0.0144251786429186	0.0149290452546249	0.0154329118663312	0.0147498399134794	0.0152232538169432	0.0157745193195397	0.0125282664982102	35.452319256477	0.00129242183604906	1.73580400674318	0.207680240933333	0.210752073483912	0.204821259113467	0.176804928430946	0.179798225487937	0.174019040284854	0.208546975193002	0.208347945633409	0.205082644076809	0.000352646046290712	0.000344357827009572	0.00295069689052037
112	0.352632526101092	0.26	0.0125283572359233	0.0120792201830047	0.0129774942888419	0.292743005474266	0.500787249606457	0.48420987342728	0.517364625785635	31.81	23.67	43.25	0.0149898228468353	0.0155030133987594	0.0160162039506834	0.0146079399444985	0.0151080563794418	0.0156081728143851	0.014938755014073	0.0154548019930229	0.015950764484862	0.0125283572359233	35.3958658458484	0.00602796880846028	1.73831797322509	0.207680240933333	0.210752073483912	0.204821259113467	0.176804928430946	0.179798225487937	0.174019040284854	0.208546975193002	0.208347945633409	0.205082644076809	0.000352646046290712	0.000344357827009572	0.00295069689052037
112	0.352632526101092	0.26	0.0125304798027964	0.0120744239240377	0.0129865356815551	0.281552299716984	0.494377551484311	0.477558792384185	0.511196310584437	32.08	23.45	43.06	0.0146590922388038	0.0151753590208686	0.0156916258029335	0.0142837585155836	0.0147868067210592	0.0152898549265348	0.0145841772200641	0.0150963991739875	0.0156185275535801	0.0125304798027964	35.4073263320109	0.00614832060092987	1.73843092296621	0.207680240933333	0.210752073483912	0.204821259113467	0.176804928430946	0.179798225487937	0.174019040284854	0.208546975193002	0.208347945633409	0.205082644076809	0.000352646046290712	0.000344357827009572	0.00295069689052037
112	0.352632526101092	0.26	0.0125305063446377	0.0120834844072112	0.0129775282820642	0.290469146226363	0.493321763997924	0.476901388576867	0.509742139418981	32.07	23.74	43.42	0.014643704174523	0.0151479071939734	0.0156521102134239	0.0142688364973671	0.0147601323034196	0.0152514281094721	0.0145792931496677	0.0150906727628577	0.0155568124319966	0.0125305063446377	35.4988330226558	-0.00246095519827902	1.73135094973059	0.207680240933333	0.210752073483912	0.204821259113467	0.176804928430946	0.179798225487937	0.174019040284854	0.208546975193002	0.208347945633409	0.205082644076809	0.000352646046290712	0.000344357827009572	0.00295069689052037
112	0.352632526101092	0.26	0.012530902004207	0.0120777359878465	0.0129840680205674	0.287743885752215	0.496708048791189	0.480064980074464	0.513351117507913	31.86	23.49	43.22	0.0148373236168204	0.0153517093911977	0.015866095165575	0.0144589597199627	0.0149602282360589	0.0154614967521551	0.0147516705173169	0.015268315760405	0.0157933228433608	0.012530902004207	35.3681448013268	0.00368602362215735	1.73528504102055	0.207680240933333	0.210752073483912	0.204821259113467	0.176804928430946	0.179798225487937	0.174019040284854	0.208546975193002	0.208347945633409	0.205082644076809	0.000352646046290712	0.000344357827009572	0.00295069689052037
112	0.352632526101092	0.26	0.0125313541607635	0.0120752502872276	0.0129874580342994	0.285830960321112	0.500480087254314	0.483632029372106	0.517328145136521	32.04	23.6	43.07	0.0148633369905983	0.0153811239582346	0.0158989109258708	0.0144830419583287	0.0149875807696666	0.0154921195810046	0.0147860939165838	0.0152946781719174	0.0158016516263313	0.0125313541607635	35.3914357104178	-0.00860594306001455	1.72394018543496	0.207680240933333	0.210752073483912	0.204821259113467	0.176804928430946	0.179798225487937	0.174019040284854	0.208546975193002	0.208347945633409	0.205082644076809	0.000352646046290712	0.000344357827009572	0.00295069689052037
112	0.352632526101092	0.26	0.0125332540120733	0.0120846612855389	0.0129818467386077	0.289929540930598	0.500758726590742	0.4840689630809	0.517448490100585	32.11	23.56	43.64	0.0148461737177917	0.015358041131887	0.0158699085459822	0.0144658583853377	0.0149646132608446	0.0154633681363514	0.014739981938024	0.0152595278261456	0.0157913808354367	0.0125332540120733	35.6859266837485	0.00220902403837028	1.73845319691296	0.207680240933333	0.210752073483912	0.204821259113467	0.176804928430946	0.179798225487937	0.174019040284854	0.208546975193002	0.208347945633409	0.205082644076809	0.000352646046290712	0.000344357827009572	0.00295069689052037
112	0.352632526101092	0.26	0.0125332804890985	0.0120837389632434	0.0129828220149536	0.286922932907974	0.493024138778702	0.476471358319077	0.509576919238327	32.26	23.64	43.54	0.0145468338714654	0.0150521959320654	0.0155575579926654	0.0141731952265612	0.0146655769508779	0.0151579586751946	0.0144754114180247	0.0149566969495322	0.0154637569637375	0.0125332804890985	35.5470544915636	-0.00022050776751229	1.73482048849078	0.207680240933333	0.210752073483912	0.204821259113467	0.176804928430946	0.179798225487937	0.174019040284854	0.208546975193002	0.208347945633409	0.205082644076809	0.000352646046290712	0.000344357827009572	0.00295069689052037
112	0.352632526101092	0.26	0.0125341259047099	0.0120866857020687	0.0129815661073511	0.29054421292581	0.495014716739587	0.478540990994686	0.511488442484488	31.66	23.47	43.09	0.0148803517374107	0.0153926063574386	0.0159048609774665	0.0145022632803875	0.0150015022431039	0.0155007412058202	0.0148342987871416	0.0153058892285575	0.0158197834971089	0.0125341259047099	35.3186552085063	0.00258379819892048	1.73258354696646	0.207680240933333	0.210752073483912	0.204821259113467	0.176804928430946	0.179798225487937	0.174019040284854	0.208546975193002	0.208347945633409	0.205082644076809	0.000352646046290712	0.000344357827009572	0.00295069689052037
112	0.352632526101092	0.26	0.0125351439094447	0.0120899509926052	0.0129803368262843	0.288042924840768	0.494331494047657	0.477780131668998	0.510882856426316	32.2	23.79	43.89	0.0146112588789672	0.0151174252607072	0.0156235916424473	0.014236331845219	0.0147295099237841	0.0152226880023491	0.0145212708701988	0.0150349756514262	0.0155334638338683	0.0125351439094447	35.8021842681279	0.00446064177912581	1.7416726375973	0.207680240933333	0.210752073483912	0.204821259113467	0.176804928430946	0.179798225487937	0.174019040284854	0.208546975193002	0.208347945633409	0.205082644076809	0.000352646046290712	0.000344357827009572	0.00295069689052037
[truncated: 1,383 more rows]
