# Supplementary material for: Re-expressing coefficients from regression models for inclusion in a meta-analysis
Source: BMC Med Res Methodol. 2024 Jan 8;24:6. doi: 10.1186/s12874-023-02132-y (PMC10773134; doi:10.1186/s12874-023-02132-y)
Supplement: Supplementary file 2 — Additional file 2. [file 12874_2023_2132_MOESM2_ESM.zip › Supp_Files_R1/simdata/simdata_scenario_113.csv]

ex_no	errsd	rsquare	beta	b_low_ci	b_hi_ci	lrsquare	lbeta	lb_low_ci	lb_hi_ci	x_median	x_25	x_75	rbl	rb	rbu	altl	alt	altu	dzl	dz	dzu	observed_beta	xlog	error	ylog	RelBias_rb	RelBias_rbl	RelBias_rbu	RelBias_alt	RelBias_altl	RelBias_altu	RelBias_dz	RelBias_dzl	RelBias_dzu	MC_SE_RelBias_rb	MC_SE_RelBias_alt	MC_SE_RelBias_dz
113	0.810930216216329	0.04	1.35932927702777	0.292719917240704	2.42593863681484	0.0620924230347231	0.496996060878236	0.195418429096618	0.798573692659853	0.26	0.19	0.32	0.309531022565073	0.787211828718543	1.26489263487201	0.726426266453163	1.84747669201253	2.9685271175719	0.74396919051982	1.89078497824837	3.03827848482475	1.35932927702777	0.272964011383603	-0.0600794376555378	-1.4595517970682	-0.50782129245059	-0.492537771259625	-0.515294849748265	0.175022778886651	0.211493762201292	0.15718305654175	0.199768263657868	0.236648356977355	0.181068948051884	0.000958716870311491	0.00239471339066156	0.00245134242835958
113	0.810930216216329	0.04	1.45019316342501	0.388041590815306	2.51234473603471	0.0731207366240928	0.585078039474954	0.259848066491731	0.910308012458177	0.25	0.19	0.31	0.414580893671276	0.933476934224884	1.45237297477849	0.980028176646927	2.2066470301831	3.43326588371927	1.01074232335086	2.26996137608427	3.53409276686603	1.45019316342501	0.270553632178033	0.0648934850763281	-1.330125889308	-0.50782129245059	-0.492537771259625	-0.515294849748265	0.175022778886651	0.211493762201292	0.15718305654175	0.199768263657868	0.236648356977355	0.181068948051884	0.000958716870311491	0.00239471339066156	0.00245134242835958
113	0.810930216216329	0.06	1.75933850652117	0.716992133514405	2.80168487952793	0.0819339892601015	0.576517585823364	0.275214954081776	0.877820217564953	0.26	0.19	0.36	0.432454179838866	0.905900773349131	1.3793473668594	1.00692740728212	2.10930165434679	3.21167590141146	1.02802884655993	2.15188237900817	3.27707787392003	1.75933850652117	0.288023828999026	-0.0278398857328146	-1.36328969876768	-0.50782129245059	-0.492537771259625	-0.515294849748265	0.175022778886651	0.211493762201292	0.15718305654175	0.199768263657868	0.236648356977355	0.181068948051884	0.000958716870311491	0.00239471339066156	0.00245134242835958
113	0.810930216216329	0.07	1.465926649179	0.641257668585934	2.29059562977206	0.0893183241542816	0.523425565872055	0.262477904632189	0.78437322711192	0.25	0.19	0.33	0.425347599010629	0.848215426042972	1.27108325307531	1.0214262756712	2.03689764701901	3.05236901836682	1.04598755312127	2.08581695269515	3.12585253613796	1.465926649179	0.281596268710069	-0.146294956564473	-1.5220672549647	-0.50782129245059	-0.492537771259625	-0.515294849748265	0.175022778886651	0.211493762201292	0.15718305654175	0.199768263657868	0.236648356977355	0.181068948051884	0.000958716870311491	0.00239471339066156	0.00245134242835958
113	0.810930216216329	0.07	1.63706127006537	0.732612844925458	2.54150969520527	0.0879485663335211	0.534800517561519	0.265911810146309	0.80368922497673	0.26	0.18	0.36	0.422974915789035	0.850685058911275	1.27839520203351	0.996854171317938	2.00486817964521	3.01288218797248	1.01156600469647	2.03568581724204	3.05778571607569	1.63706127006537	0.281642124462439	0.00587556642490729	-1.36682729780849	-0.50782129245059	-0.492537771259625	-0.515294849748265	0.175022778886651	0.211493762201292	0.15718305654175	0.199768263657868	0.236648356977355	0.181068948051884	0.000958716870311491	0.00239471339066156	0.00245134242835958
113	0.810930216216329	0.07	1.73713996743767	0.750021463943565	2.72425847093178	0.10112283801004	0.633165337935958	0.338432760717616	0.927897915154301	0.26	0.19	0.34	0.534376747918146	0.999752014146837	1.46512728037553	1.25021224488637	2.3389906368599	3.42776902883343	1.27986013950214	2.39306619281354	3.50733984615005	1.73713996743767	0.28202594996754	-0.0985287992762958	-1.45454991912135	-0.50782129245059	-0.492537771259625	-0.515294849748265	0.175022778886651	0.211493762201292	0.15718305654175	0.199768263657868	0.236648356977355	0.181068948051884	0.000958716870311491	0.00239471339066156	0.00245134242835958
113	0.810930216216329	0.07	1.80401222596095	0.799667482508231	2.80835696941366	0.0959294331925662	0.621634547282193	0.323682873208199	0.919586221356188	0.27	0.2	0.35	0.504183169706172	0.968286252964647	1.43238933622312	1.16393638248258	2.23534553749602	3.30675469250945	1.19181285473258	2.28935522346672	3.38787473043053	1.80401222596095	0.28957249728019	0.0531998678291461	-1.28387898538502	-0.50782129245059	-0.492537771259625	-0.515294849748265	0.175022778886651	0.211493762201292	0.15718305654175	0.199768263657868	0.236648356977355	0.181068948051884	0.000958716870311491	0.00239471339066156	0.00245134242835958
113	0.810930216216329	0.07	1.82976732554038	0.760540716842742	2.89899393423802	0.076707135517907	0.562163623163552	0.257654675696722	0.866672570630382	0.23	0.19	0.31	0.429340927963242	0.936757118742591	1.44417330952194	1.06127731760057	2.31554696389786	3.56981661019516	1.09123563119776	2.38044070120328	3.66579119246956	1.82976732554038	0.266467591995371	-0.0141443636134296	-1.41785157418783	-0.50782129245059	-0.492537771259625	-0.515294849748265	0.175022778886651	0.211493762201292	0.15718305654175	0.199768263657868	0.236648356977355	0.181068948051884	0.000958716870311491	0.00239471339066156	0.00245134242835958
113	0.810930216216329	0.07	1.86523185905268	0.823542401053892	2.90692131705147	0.0899278542393285	0.593091801184233	0.298515247001316	0.88766835536715	0.25	0.19	0.34	0.48375381736805	0.96112485293356	1.43849588849907	1.16170064500836	2.30807349006819	3.45444633512801	1.18694378282904	2.35720361247464	3.5274754718732	1.86523185905268	0.27591883547848	0.0734809965868738	-1.31556459337995	-0.50782129245059	-0.492537771259625	-0.515294849748265	0.175022778886651	0.211493762201292	0.15718305654175	0.199768263657868	0.236648356977355	0.181068948051884	0.000958716870311491	0.00239471339066156	0.00245134242835958
113	0.810930216216329	0.07	1.93269260825687	0.789475502853114	3.07590971366063	0.0771516506848041	0.585365585448006	0.2692796250275	0.901451545868513	0.24	0.2	0.33	0.437763619645645	0.951619557088815	1.46547549453198	1.05467373195005	2.29267144328697	3.5306691546239	1.0831046661657	2.35422482911636	3.62915503390489	1.93269260825687	0.274065375150922	0.0426813102368257	-1.34381323839324	-0.50782129245059	-0.492537771259625	-0.515294849748265	0.175022778886651	0.211493762201292	0.15718305654175	0.199768263657868	0.236648356977355	0.181068948051884	0.000958716870311491	0.00239471339066156	0.00245134242835958
113	0.810930216216329	0.07	2.00030407268406	0.826213663380348	3.17439448198778	0.0822336131980598	0.593361261157764	0.283871676604064	0.902850845711464	0.24	0.18	0.36	0.46554519031245	0.973103356257035	1.48066152220162	1.13176270321869	2.36566096676779	3.59955923031688	1.14951778704742	2.40199336684621	3.65341288164437	2.00030407268406	0.267627065262335	-0.00930455546485299	-1.42585399735139	-0.50782129245059	-0.492537771259625	-0.515294849748265	0.175022778886651	0.211493762201292	0.15718305654175	0.199768263657868	0.236648356977355	0.181068948051884	0.000958716870311491	0.00239471339066156	0.00245134242835958
113	0.810930216216329	0.07	2.42469277062247	1.08662911619545	3.76275642504949	0.0801448371384468	0.655961617606504	0.308996480336713	1.00292675487629	0.25	0.18	0.32	0.496615260858013	1.05425327008747	1.61189127931692	1.18261752772564	2.51055191842761	3.83848630912958	1.20975092145059	2.56999413405065	3.92995035766425	2.42469277062247	0.26351304246369	0.0459258656382336	-1.36764359296631	-0.50782129245059	-0.492537771259625	-0.515294849748265	0.175022778886651	0.211493762201292	0.15718305654175	0.199768263657868	0.236648356977355	0.181068948051884	0.000958716870311491	0.00239471339066156	0.00245134242835958
113	0.810930216216329	0.08	1.78594724936326	0.832066248940448	2.73982824978607	0.0938991427416684	0.536135701816566	0.276109179991803	0.796162223641329	0.25	0.17	0.36	0.440356001628513	0.855062385065389	1.26976876850226	1.0405579858997	2.02050611308081	3.00045424026192	1.05196028272321	2.04312052061645	3.03711839612399	1.78594724936326	0.27797708235403	-0.0216388062790935	-1.40295980384037	-0.50782129245059	-0.492537771259625	-0.515294849748265	0.175022778886651	0.211493762201292	0.15718305654175	0.199768263657868	0.236648356977355	0.181068948051884	0.000958716870311491	0.00239471339066156	0.00245134242835958
113	0.810930216216329	0.08	2.02346361171235	0.973024763294274	3.07390246013042	0.111731470675789	0.740641793572278	0.414596408935999	1.06668717820856	0.25	0.19	0.32	0.664492187731739	1.18705969258015	1.70962719742856	1.57798102698867	2.81893106853304	4.0598811100774	1.61953104626522	2.89438823816608	4.17101377833188	2.02346361171235	0.276866253605062	-0.00360590517536827	-1.371290283263	-0.50782129245059	-0.492537771259625	-0.515294849748265	0.175022778886651	0.211493762201292	0.15718305654175	0.199768263657868	0.236648356977355	0.181068948051884	0.000958716870311491	0.00239471339066156	0.00245134242835958
113	0.810930216216329	0.08	2.05796858244855	1.00220367588132	3.11373348901577	0.091679621848821	0.604256967238109	0.30730223511322	0.901211699362998	0.25	0.19	0.35	0.491574403509625	0.966596478307978	1.44161855310633	1.16507963797444	2.2909286304863	3.41677762299816	1.18896497431848	2.33609301615245	3.48399906999134	2.05796858244855	0.27532613552734	0.0804435940576026	-1.29311665262149	-0.50782129245059	-0.492537771259625	-0.515294849748265	0.175022778886651	0.211493762201292	0.15718305654175	0.199768263657868	0.236648356977355	0.181068948051884	0.000958716870311491	0.00239471339066156	0.00245134242835958
113	0.810930216216329	0.09	2.02642257432975	1.03020191705027	3.02264323160922	0.100014866222871	0.602401590921554	0.320266594274122	0.884536587568987	0.23	0.18	0.32	0.535567447383261	1.00736913595594	1.47917082452861	1.32882050770816	2.49942892016841	3.67003733262866	1.35748503096607	2.55531382919162	3.7475829374037	2.02642257432975	0.262120988118937	-0.0307033599230624	-1.4734656346837	-0.50782129245059	-0.492537771259625	-0.515294849748265	0.175022778886651	0.211493762201292	0.15718305654175	0.199768263657868	0.236648356977355	0.181068948051884	0.000958716870311491	0.00239471339066156	0.00245134242835958
113	0.810930216216329	0.09	2.08867783477461	1.05731541693528	3.12004025261395	0.0971485585230506	0.627798745259993	0.328988232824702	0.926609257695285	0.26	0.19	0.33	0.523767040736026	0.999489520215836	1.47521199969565	1.23547896547207	2.35762883571513	3.47977870595818	1.26742122135438	2.41691501401443	3.56649957266019	2.08867783477461	0.277268365817702	-0.110924544676236	-1.48536862929853	-0.50782129245059	-0.492537771259625	-0.515294849748265	0.175022778886651	0.211493762201292	0.15718305654175	0.199768263657868	0.236648356977355	0.181068948051884	0.000958716870311491	0.00239471339066156	0.00245134242835958
113	0.810930216216329	0.09	2.26527824774986	1.1608016518911	3.36975484360863	0.104586824519267	0.723763236422021	0.393123358010017	1.05440311483403	0.26	0.2	0.34	0.617091182472871	1.13610118120398	1.6551111799351	1.43538205423575	2.64262283048896	3.84986360674217	1.47040931280474	2.70822848001948	3.94254563779986	2.26527824774986	0.286230117307144	-0.131859003810334	-1.47201610723847	-0.50782129245059	-0.492537771259625	-0.515294849748265	0.175022778886651	0.211493762201292	0.15718305654175	0.199768263657868	0.236648356977355	0.181068948051884	0.000958716870311491	0.00239471339066156	0.00245134242835958
113	0.810930216216329	0.09	2.27992061398952	1.12903486780813	3.43080636017091	0.0967958642758283	0.702849940899336	0.367643286120271	1.0380565956784	0.26	0.2	0.33	0.577365224342313	1.10379035637706	1.6302154884118	1.34359606220578	2.56864860196298	3.79370114172019	1.37977175719826	2.63733134608846	3.89617812403877	2.27992061398952	0.278967347640027	-0.00724139981807848	-1.36455406703718	-0.50782129245059	-0.492537771259625	-0.515294849748265	0.175022778886651	0.211493762201292	0.15718305654175	0.199768263657868	0.236648356977355	0.181068948051884	0.000958716870311491	0.00239471339066156	0.00245134242835958
113	0.810930216216329	0.1	1.91094676850191	1.03821100086269	2.78368253614113	0.128388728752694	0.710481170532183	0.421455775392515	0.999506565671851	0.27	0.21	0.38	0.65703700286515	1.10761898669874	1.55820097053233	1.51806455392259	2.55912089521099	3.6001772364994	1.55161697319745	2.61680038048256	3.67934593162948	1.91094676850191	0.299916200060463	-0.0945137324866026	-1.40025853543418	-0.50782129245059	-0.492537771259625	-0.515294849748265	0.175022778886651	0.211493762201292	0.15718305654175	0.199768263657868	0.236648356977355	0.181068948051884	0.000958716870311491	0.00239471339066156	0.00245134242835958
113	0.810930216216329	0.1	1.93941651857786	1.05459041991649	2.82424261723923	0.123608541536573	0.61530715351624	0.35950614480548	0.871108162226999	0.26	0.18	0.36	0.570529842058048	0.976481482125299	1.38243312219255	1.34151038882905	2.29604125183866	3.25057211484828	1.36339446221254	2.33260687989391	3.3032582847606	1.93941651857786	0.284413493998617	-0.00294315157292252	-1.36786183924232	-0.50782129245059	-0.492537771259625	-0.515294849748265	0.175022778886651	0.211493762201292	0.15718305654175	0.199768263657868	0.236648356977355	0.181068948051884	0.000958716870311491	0.00239471339066156	0.00245134242835958
113	0.810930216216329	0.1	2.0175532836876	1.05000844167628	2.98509812569893	0.121453716066066	0.704747733740131	0.408812912896209	1.00068255458405	0.25	0.19	0.31	0.661527696786695	1.14039975355454	1.61927181032239	1.58624844744185	2.73451489231033	3.8827813371788	1.62811499637177	2.80578303698164	3.98632925287538	2.0175532836876	0.272484155977017	0.0271669245773744	-1.36711047169391	-0.50782129245059	-0.492537771259625	-0.515294849748265	0.175022778886651	0.211493762201292	0.15718305654175	0.199768263657868	0.236648356977355	0.181068948051884	0.000958716870311491	0.00239471339066156	0.00245134242835958
113	0.810930216216329	0.1	2.03821195358959	1.09858573134314	2.97783817583605	0.141324466131368	0.766886243080649	0.471750182344104	1.06202230381719	0.25	0.19	0.33	0.75619509389799	1.22928540634341	1.70237571878882	1.79598863264063	2.91959394325508	4.04319925386953	1.83825176400612	2.98666261342593	4.13504420156413	2.03821195358959	0.285243781729642	-0.112174011965314	-1.48029233481473	-0.50782129245059	-0.492537771259625	-0.515294849748265	0.175022778886651	0.211493762201292	0.15718305654175	0.199768263657868	0.236648356977355	0.181068948051884	0.000958716870311491	0.00239471339066156	0.00245134242835958
113	0.810930216216329	0.1	2.04488814987229	1.07571254070299	3.01406375904159	0.132439059274134	0.658555567530429	0.395395590931002	0.921715544129856	0.25	0.19	0.33	0.633025198422007	1.05434222932601	1.47565926023001	1.50160189549355	2.50100990292551	3.50041791035747	1.536416168202	2.55706587796973	3.58249318054447	2.04488814987229	0.275078658685495	-0.017167971252955	-1.41006170022743	-0.50782129245059	-0.492537771259625	-0.515294849748265	0.175022778886651	0.211493762201292	0.15718305654175	0.199768263657868	0.236648356977355	0.181068948051884	0.000958716870311491	0.00239471339066156	0.00245134242835958
113	0.810930216216329	0.1	2.06721068850325	1.1218786134707	3.0125427635358	0.116994181443578	0.709352289154162	0.405090729455138	1.01361384885319	0.24	0.19	0.32	0.668431269386432	1.17048655178864	1.67254183419084	1.63537540814386	2.86369745107125	4.09201949399863	1.67982120175296	2.93795140827755	4.20161116689322	2.06721068850325	0.277611818430982	0.0851057544844687	-1.30166733708904	-0.50782129245059	-0.492537771259625	-0.515294849748265	0.175022778886651	0.211493762201292	0.15718305654175	0.199768263657868	0.236648356977355	0.181068948051884	0.000958716870311491	0.00239471339066156	0.00245134242835958
113	0.810930216216329	0.1	2.09166053818592	1.0912994873658	3.09202158900603	0.143449040261495	0.784047336562203	0.484920398870169	1.08317427425424	0.25	0.19	0.34	0.778585755859229	1.25886246400234	1.73913917214545	1.85223495846516	2.99480056779552	4.13736617712588	1.89033762392441	3.05647836175919	4.2203734766471	2.09166053818592	0.28632711049614	-0.090905746906327	-1.44871772376356	-0.50782129245059	-0.492537771259625	-0.515294849748265	0.175022778886651	0.211493762201292	0.15718305654175	0.199768263657868	0.236648356977355	0.181068948051884	0.000958716870311491	0.00239471339066156	0.00245134242835958
113	0.810930216216329	0.1	2.09940975748267	1.0896125486859	3.10920696627943	0.133920320517048	0.740127515233445	0.446262628686718	1.03399240178017	0.24	0.18	0.34	0.729426797366609	1.20975588896697	1.69008498056733	1.76717434948141	2.93086240296437	4.09455045644734	1.79843272582934	2.98254541807766	4.16940265665645	2.09940975748267	0.274847643031282	-0.0506798186444063	-1.45080579472845	-0.50782129245059	-0.492537771259625	-0.515294849748265	0.175022778886651	0.211493762201292	0.15718305654175	0.199768263657868	0.236648356977355	0.181068948051884	0.000958716870311491	0.00239471339066156	0.00245134242835958
113	0.810930216216329	0.1	2.29716587770192	1.22565961227061	3.36867214313323	0.142543331137337	0.786849600569077	0.485542178607539	1.08815702253062	0.23	0.18	0.3	0.815780818324348	1.32202070042873	1.8282605825331	2.03421228969381	3.29656041872327	4.55890854775274	2.08656304232809	3.38325960369005	4.68077660161665	2.29716587770192	0.256937474043543	0.020144261177469	-1.44129848753824	-0.50782129245059	-0.492537771259625	-0.515294849748265	0.175022778886651	0.211493762201292	0.15718305654175	0.199768263657868	0.236648356977355	0.181068948051884	0.000958716870311491	0.00239471339066156	0.00245134242835958
113	0.810930216216329	0.1	2.32103879263035	1.2239431920912	3.41813439316951	0.136032779310948	0.8176544032678	0.495931419020949	1.13937738751465	0.25	0.19	0.34	0.790655460726747	1.30357322431239	1.81649098789803	1.86763544809608	3.07921678132332	4.29079811455056	1.90840651214793	3.14734481338453	4.38189327108561	2.32103879263035	0.278246560312245	0.0026954692831499	-1.37124155301156	-0.50782129245059	-0.492537771259625	-0.515294849748265	0.175022778886651	0.211493762201292	0.15718305654175	0.199768263657868	0.236648356977355	0.181068948051884	0.000958716870311491	0.00239471339066156	0.00245134242835958
113	0.810930216216329	0.1	2.44797916293117	1.30438480959398	3.59157351626835	0.111090334857749	0.738307939953628	0.412235812724186	1.06438006718307	0.25	0.19	0.33	0.658830534586086	1.17995525802182	1.70107998145755	1.56006598994203	2.79405396540949	4.02804194087695	1.59841667580732	2.86429386252938	4.12992742535798	2.44797916293117	0.272317069577251	-0.000627632030898487	-1.38665514786088	-0.50782129245059	-0.492537771259625	-0.515294849748265	0.175022778886651	0.211493762201292	0.15718305654175	0.199768263657868	0.236648356977355	0.181068948051884	0.000958716870311491	0.00239471339066156	0.00245134242835958
113	0.810930216216329	0.1	2.47252208537489	1.33796805662601	3.60707611412377	0.128970475752462	0.739173017523952	0.439254794837563	1.03909124021034	0.24	0.19	0.32	0.720813465083523	1.21297677411744	1.70514008315135	1.75344589176436	2.95067898202395	4.14791207228354	1.80084537003644	3.03038632984733	4.26126743382774	2.47252208537489	0.26696892239273	0.0335446840680198	-1.37349416048952	-0.50782129245059	-0.492537771259625	-0.515294849748265	0.175022778886651	0.211493762201292	0.15718305654175	0.199768263657868	0.236648356977355	0.181068948051884	0.000958716870311491	0.00239471339066156	0.00245134242835958
113	0.810930216216329	0.1	2.57282790715522	1.33781051487708	3.80784529943337	0.104153777896446	0.690694811528861	0.374429999355897	1.00695962370182	0.24	0.18	0.33	0.610091377360144	1.12540915425053	1.64072693114092	1.47328396702094	2.71770315861577	3.96212235021059	1.50634907115936	2.77957047556745	4.0517035674663	2.57282790715522	0.262777311777755	0.0509136752044864	-1.36670239417634	-0.50782129245059	-0.492537771259625	-0.515294849748265	0.175022778886651	0.211493762201292	0.15718305654175	0.199768263657868	0.236648356977355	0.181068948051884	0.000958716870311491	0.00239471339066156	0.00245134242835958
113	0.810930216216329	0.11	1.90505528071772	1.04053385940424	2.7695767020312	0.121379315209678	0.73729107347634	0.427582799701199	1.04699934725148	0.25	0.2	0.32	0.682128942969432	1.17621097238398	1.67029300179854	1.61232339404912	2.78016713212086	3.9480108701926	1.66045631879895	2.86135926893585	4.06742264597228	1.90505528071772	0.287224522230492	0.033097666556645	-1.31693151520886	-0.50782129245059	-0.492537771259625	-0.515294849748265	0.175022778886651	0.211493762201292	0.15718305654175	0.199768263657868	0.236648356977355	0.181068948051884	0.000958716870311491	0.00239471339066156	0.00245134242835958
113	0.810930216216329	0.11	2.02221872023244	1.1414831449575	2.90295429550738	0.135194025283291	0.6609553832395	0.399956771782333	0.921953994696667	0.26	0.18	0.36	0.629980855158686	1.04108560457521	1.45219035399172	1.47033322310797	2.42982423985058	3.38931525659319	1.49533668948651	2.47185257954281	3.44692048799708	2.02221872023244	0.287375468670138	0.119389061221305	-1.23416380409252	-0.50782129245059	-0.492537771259625	-0.515294849748265	0.175022778886651	0.211493762201292	0.15718305654175	0.199768263657868	0.236648356977355	0.181068948051884	0.000958716870311491	0.00239471339066156	0.00245134242835958
113	0.810930216216329	0.11	2.08100056192987	1.15639438760566	3.00560673625409	0.12649706583422	0.689181814422432	0.406426205416376	0.971937423428489	0.25	0.18	0.34	0.651635628561165	1.1049863883014	1.55833714804164	1.54802015022669	2.62499642414231	3.70197269805793	1.57398471221674	2.66980783147974	3.76282660875866	2.08100056192987	0.281601795641594	-0.114459524476158	-1.50187121348067	-0.50782129245059	-0.492537771259625	-0.515294849748265	0.175022778886651	0.211493762201292	0.15718305654175	0.199768263657868	0.236648356977355	0.181068948051884	0.000958716870311491	0.00239471339066156	0.00245134242835958
113	0.810930216216329	0.11	2.16763028610324	1.19687065730494	3.13838991490154	0.140712624555328	0.733643919597551	0.450587200886125	1.01670063830898	0.27	0.2	0.36	0.701557740845335	1.14227294917738	1.58298815750942	1.61891940608282	2.63591681311717	3.65291422015152	1.65250132028216	2.69213151672888	3.73009684567914	2.16763028610324	0.290885392110602	-0.0218243727130194	-1.35784391381068	-0.50782129245059	-0.492537771259625	-0.515294849748265	0.175022778886651	0.211493762201292	0.15718305654175	0.199768263657868	0.236648356977355	0.181068948051884	0.000958716870311491	0.00239471339066156	0.00245134242835958
113	0.810930216216329	0.11	2.16944605393013	1.18917879319162	3.14971331466863	0.151576306450815	0.720470149182798	0.454341158236452	0.986599140129143	0.23	0.18	0.31	0.76556109724787	1.21398624787515	1.66241139850243	1.91486180918506	3.0364864558672	4.15811110254935	1.9639871016641	3.11472942054388	4.26522919651589	2.16944605393013	0.263746529412983	0.0666410223036203	-1.37635477280123	-0.50782129245059	-0.492537771259625	-0.515294849748265	0.175022778886651	0.211493762201292	0.15718305654175	0.199768263657868	0.236648356977355	0.181068948051884	0.000958716870311491	0.00239471339066156	0.00245134242835958
113	0.810930216216329	0.11	2.19745874951867	1.22517355381326	3.16974394522407	0.160972930009669	0.733793471057374	0.47223374926806	0.995353192846687	0.24	0.19	0.33	0.777215632072416	1.2076980040127	1.63818037595298	1.8964296654162	2.94681968190292	3.99720969838964	1.94024963876813	3.01392208286118	4.08820469426232	2.19745874951867	0.268122647244153	0.0863930454040922	-1.33202707650666	-0.50782129245059	-0.492537771259625	-0.515294849748265	0.175022778886651	0.211493762201292	0.15718305654175	0.199768263657868	0.236648356977355	0.181068948051884	0.000958716870311491	0.00239471339066156	0.00245134242835958
113	0.810930216216329	0.11	2.21044548771586	1.2064431286382	3.21444784679351	0.148998833993041	0.841517348512649	0.527522749477383	1.15551194754792	0.25	0.19	0.31	0.852648983722016	1.36016676570745	1.86768454769289	2.04216297378972	3.2577089284524	4.47325488311509	2.09670210486597	3.34691534534086	4.59570834521536	2.21044548771586	0.266586848127316	0.0189654404254423	-1.39626810960786	-0.50782129245059	-0.492537771259625	-0.515294849748265	0.175022778886651	0.211493762201292	0.15718305654175	0.199768263657868	0.236648356977355	0.181068948051884	0.000958716870311491	0.00239471339066156	0.00245134242835958
113	0.810930216216329	0.11	2.22662366004421	1.23620267565211	3.21704464443632	0.13394685782463	0.72906442610744	0.43962520879247	1.01850364342241	0.26	0.19	0.35	0.700590760454858	1.16184374892913	1.62309673740341	1.65418988632657	2.74327080437446	3.83235172242235	1.68746447479922	2.80005537783076	3.91059653202035	2.22662366004421	0.285952748940328	0.0218395471344471	-1.33744064403909	-0.50782129245059	-0.492537771259625	-0.515294849748265	0.175022778886651	0.211493762201292	0.15718305654175	0.199768263657868	0.236648356977355	0.181068948051884	0.000958716870311491	0.00239471339066156	0.00245134242835958
113	0.810930216216329	0.11	2.23270217567934	1.24670591745175	3.21869843390694	0.137584605567014	0.744341977451067	0.453383308033804	1.03530064686833	0.25	0.19	0.32	0.731852388473129	1.20151854818122	1.67118470788931	1.75050465927269	2.87389075983184	3.99727686039098	1.79314745192805	2.94412989738182	4.09534090847376	2.23270217567934	0.265609921939119	0.132537598774191	-1.28365297575611	-0.50782129245059	-0.492537771259625	-0.515294849748265	0.175022778886651	0.211493762201292	0.15718305654175	0.199768263657868	0.236648356977355	0.181068948051884	0.000958716870311491	0.00239471339066156	0.00245134242835958
113	0.810930216216329	0.11	2.26596336943094	1.24786143493973	3.28406530392215	0.128595810127	0.717354827383837	0.425802911773853	1.00890674299382	0.26	0.19	0.33	0.667571563339081	1.12466512168852	1.58175868003795	1.55093834008268	2.61288280204125	3.67482726399982	1.58783876083578	2.67926532852143	3.76327898519919	2.26596336943094	0.276340160758807	-0.0381631601159627	-1.41450574115413	-0.50782129245059	-0.492537771259625	-0.515294849748265	0.175022778886651	0.211493762201292	0.15718305654175	0.199768263657868	0.236648356977355	0.181068948051884	0.000958716870311491	0.00239471339066156	0.00245134242835958
113	0.810930216216329	0.11	2.26694160814797	1.28380640559021	3.25007681070573	0.126967471122344	0.718464590777762	0.424320716383918	1.01260846517161	0.24	0.19	0.33	0.690937859456516	1.16990372442278	1.64886958938905	1.66741502520508	2.82328580124462	3.97915657728416	1.70664619520645	2.88878915681299	4.07768673015886	2.26694160814797	0.276304015665278	-0.00198729159478018	-1.38583089444497	-0.50782129245059	-0.492537771259625	-0.515294849748265	0.175022778886651	0.211493762201292	0.15718305654175	0.199768263657868	0.236648356977355	0.181068948051884	0.000958716870311491	0.00239471339066156	0.00245134242835958
113	0.810930216216329	0.11	2.31664378600741	1.30568218796104	3.32760538405378	0.129659666014439	0.704308898651556	0.419410017950725	0.989207779352386	0.24	0.18	0.34	0.685480713771924	1.15111739324335	1.61675407271478	1.66056970245398	2.78856958158522	3.91656946071646	1.69408973302478	2.8424572303788	3.99486907096584	2.31664378600741	0.275360864374121	-0.160732351905535	-1.55338404016965	-0.50782129245059	-0.492537771259625	-0.515294849748265	0.175022778886651	0.211493762201292	0.15718305654175	0.199768263657868	0.236648356977355	0.181068948051884	0.000958716870311491	0.00239471339066156	0.00245134242835958
113	0.810930216216329	0.11	2.39243853361909	1.32138331361889	3.46349375361929	0.133530906335114	0.750153813326293	0.451806986831015	1.04850063982157	0.25	0.2	0.33	0.724416257555236	1.20277825239536	1.68114024723549	1.72096560527505	2.85739032159618	3.9938150379173	1.76763309474603	2.93568330628174	4.10217274994842	2.39243853361909	0.275052555853036	0.0500935448162351	-1.34046326361989	-0.50782129245059	-0.492537771259625	-0.515294849748265	0.175022778886651	0.211493762201292	0.15718305654175	0.199768263657868	0.236648356977355	0.181068948051884	0.000958716870311491	0.00239471339066156	0.00245134242835958
113	0.810930216216329	0.11	2.40242538349443	1.31573926683121	3.48911150015765	0.111943686708551	0.668411098702706	0.374477275003517	0.962344922401894	0.24	0.18	0.33	0.612434151972669	1.09314452899516	1.57385490601765	1.4845927302899	2.64987577141978	3.81515881254966	1.51675003177827	2.70786360991467	3.90265130060064	2.40242538349443	0.267764936100737	-0.08899761717863	-1.49365092188221	-0.50782129245059	-0.492537771259625	-0.515294849748265	0.175022778886651	0.211493762201292	0.15718305654175	0.199768263657868	0.236648356977355	0.181068948051884	0.000958716870311491	0.00239471339066156	0.00245134242835958
113	0.810930216216329	0.11	2.42248190665272	1.32903143244161	3.51593238086383	0.128032731320012	0.803666373632181	0.476211962525853	1.13112078473851	0.26	0.19	0.35	0.757057241905984	1.27762739307821	1.79819754425044	1.78319074159264	3.00935413127602	4.2355175209594	1.82147395871172	3.07735492211968	4.32984416092763	2.42248190665272	0.28398145552855	-0.046615662612655	-1.3989594125094	-0.50782129245059	-0.492537771259625	-0.515294849748265	0.175022778886651	0.211493762201292	0.15718305654175	0.199768263657868	0.236648356977355	0.181068948051884	0.000958716870311491	0.00239471339066156	0.00245134242835958
113	0.810930216216329	0.11	2.47694224475408	1.4010877567293	3.55279673277886	0.12420667504722	0.709906292666112	0.415589640546884	1.00422294478534	0.26	0.19	0.36	0.659049157350872	1.12578153623851	1.59251391512616	1.54851796322445	2.64516373640341	3.74180950958237	1.57859506027259	2.69296679471518	3.81318838666272	2.47694224475408	0.281347794089629	0.0133470922653136	-1.34606203293729	-0.50782129245059	-0.492537771259625	-0.515294849748265	0.175022778886651	0.211493762201292	0.15718305654175	0.199768263657868	0.236648356977355	0.181068948051884	0.000958716870311491	0.00239471339066156	0.00245134242835958
113	0.810930216216329	0.11	2.53985019767346	1.41629540540241	3.66340498994451	0.124352791045464	0.785111429706683	0.459834264322273	1.11038859509109	0.25	0.19	0.33	0.736120669574645	1.25683707406664	1.77755347855863	1.74598739479427	2.98106245257108	4.21613751034789	1.78616966749122	3.05060258704344	4.316559869077	2.53985019767346	0.271862294266667	-0.0475340432807666	-1.42841633420289	-0.50782129245059	-0.492537771259625	-0.515294849748265	0.175022778886651	0.211493762201292	0.15718305654175	0.199768263657868	0.236648356977355	0.181068948051884	0.000958716870311491	0.00239471339066156	0.00245134242835958
113	0.810930216216329	0.11	2.59258650316469	1.43515501770522	3.75001798862416	0.167172704806126	0.876678670630966	0.571172003418651	1.18218533784328	0.25	0.19	0.31	0.922488340673661	1.41590597461686	1.90932360856006	2.20770159112156	3.38855000677562	4.56939842242969	2.27047621108823	3.48171373600185	4.70444789910908	2.59258650316469	0.268826431191951	0.00574119583849515	-1.40879659965659	-0.50782129245059	-0.492537771259625	-0.515294849748265	0.175022778886651	0.211493762201292	0.15718305654175	0.199768263657868	0.236648356977355	0.181068948051884	0.000958716870311491	0.00239471339066156	0.00245134242835958
113	0.810930216216329	0.11	2.6180294399972	1.48071367647469	3.75534520351971	0.152644689983467	0.818773998991598	0.517583386704654	1.11996461127854	0.25	0.18	0.33	0.841381680864476	1.33099605052197	1.82061042017946	2.02697085971164	3.20649982066089	4.38602878161015	2.0713679188631	3.27896429507466	4.4845255512776	2.6180294399972	0.26778265283508	0.14916342271522	-1.25638044460488	-0.50782129245059	-0.492537771259625	-0.515294849748265	0.175022778886651	0.211493762201292	0.15718305654175	0.199768263657868	0.236648356977355	0.181068948051884	0.000958716870311491	0.00239471339066156	0.00245134242835958
113	0.810930216216329	0.11	2.7211422746653	1.51101182608656	3.93127272324404	0.109728203998093	0.714410447787179	0.396697121920595	1.03212377365376	0.23	0.17	0.32	0.665506999924701	1.19850920904053	1.73151141815637	1.65684043339479	2.98379809312155	4.31075575284831	1.68899134337635	3.04244568828426	4.39385218117034	2.7211422746653	0.255612517455611	0.120114277560294	-1.32894887766297	-0.50782129245059	-0.492537771259625	-0.515294849748265	0.175022778886651	0.211493762201292	0.15718305654175	0.199768263657868	0.236648356977355	0.181068948051884	0.000958716870311491	0.00239471339066156	0.00245134242835958
113	0.810930216216329	0.11	2.74090810481933	1.49954873742346	3.9822674722152	0.126494458099542	0.744421939960663	0.438998960949703	1.04984491897162	0.25	0.19	0.35	0.704022065999319	1.19382850249245	1.68363493898559	1.67285559848193	2.83670468650301	4.00055377452409	1.71115263600994	2.90018989703406	4.08598979629648	2.74090810481933	0.273255296703053	0.00425566487470882	-1.3902321305594	-0.50782129245059	-0.492537771259625	-0.515294849748265	0.175022778886651	0.211493762201292	0.15718305654175	0.199768263657868	0.236648356977355	0.181068948051884	0.000958716870311491	0.00239471339066156	0.00245134242835958
113	0.810930216216329	0.12	1.99705075589398	1.13918895734212	2.85491255444583	0.12924186552237	0.685546683307392	0.407722749311698	0.963370617303086	0.24	0.19	0.33	0.666834025416482	1.12121743320068	1.57560084098488	1.61653512555186	2.71804871237333	3.8195622991948	1.65568236897189	2.78206431579855	3.90907760832816	1.99705075589398	0.281176793747649	0.0492834856659208	-1.32697918423315	-0.50782129245059	-0.492537771259625	-0.515294849748265	0.175022778886651	0.211493762201292	0.15718305654175	0.199768263657868	0.236648356977355	0.181068948051884	0.000958716870311491	0.00239471339066156	0.00245134242835958
113	0.810930216216329	0.12	2.09721463320224	1.22177766419652	2.97265160220795	0.144250366423846	0.67207550141563	0.416500468921861	0.927650533909399	0.26	0.2	0.34	0.662066999258389	1.0683277539858	1.47458850871321	1.55929819368329	2.5161222941451	3.47294639460691	1.59751655049753	2.57639535740321	3.55719273018644	2.09721463320224	0.288452814136613	0.0806304773579856	-1.25518208607381	-0.50782129245059	-0.492537771259625	-0.515294849748265	0.175022778886651	0.211493762201292	0.15718305654175	0.199768263657868	0.236648356977355	0.181068948051884	0.000958716870311491	0.00239471339066156	0.00245134242835958
113	0.810930216216329	0.12	2.10152692056458	1.22119934579794	2.98185449533122	0.153732735716268	0.738926109175265	0.468245548934558	1.00960666941597	0.26	0.18	0.34	0.742613558232946	1.17189912099423	1.60118468375552	1.74500720727034	2.75375043945431	3.76249367163829	1.77964693601949	2.80801673698523	3.83927944927708	2.10152692056458	0.283352499351229	-0.0162689170477551	-1.37951182014007	-0.50782129245059	-0.492537771259625	-0.515294849748265	0.175022778886651	0.211493762201292	0.15718305654175	0.199768263657868	0.236648356977355	0.181068948051884	0.000958716870311491	0.00239471339066156	0.00245134242835958
113	0.810930216216329	0.12	2.12421982646567	1.23255523222304	3.0158844207083	0.140990376110336	0.677594631446702	0.416462870050911	0.938726392842493	0.26	0.2	0.34	0.660585740327641	1.0747881346578	1.48899052898797	1.5524830871854	2.5259255528831	3.49936801858079	1.58873100642007	2.58486028356711	3.58183823747907	2.12421982646567	0.284851791629946	0.0497184874304667	-1.30986876230925	-0.50782129245059	-0.492537771259625	-0.515294849748265	0.175022778886651	0.211493762201292	0.15718305654175	0.199768263657868	0.236648356977355	0.181068948051884	0.000958716870311491	0.00239471339066156	0.00245134242835958
113	0.810930216216329	0.12	2.15202983026897	1.25976009284449	3.04429956769345	0.145837242459192	0.720351376500285	0.448165274640825	0.992537478359746	0.23	0.18	0.31	0.758266969522393	1.21878843845703	1.67930990739166	1.90499181185171	3.06195850401156	4.21892519617141	1.95132955751662	3.13616369512532	4.32317627081097	2.15202983026897	0.26864724853398	0.0492006797649344	-1.37511544722429	-0.50782129245059	-0.492537771259625	-0.515294849748265	0.175022778886651	0.211493762201292	0.15718305654175	0.199768263657868	0.236648356977355	0.181068948051884	0.000958716870311491	0.00239471339066156	0.00245134242835958
113	0.810930216216329	0.12	2.18988634527531	1.24339977418327	3.13637291636736	0.132210161706701	0.70784439541796	0.42470642070734	0.990982370128581	0.27	0.2	0.37	0.65349147280335	1.08915300999424	1.52481454718513	1.49088012499916	2.4848014752475	3.47872282549584	1.52183385286411	2.53602120927892	3.54948000234111	2.18988634527531	0.293259024802117	-0.07580348561663	-1.39020804006821	-0.50782129245059	-0.492537771259625	-0.515294849748265	0.175022778886651	0.211493762201292	0.15718305654175	0.199768263657868	0.236648356977355	0.181068948051884	0.000958716870311491	0.00239471339066156	0.00245134242835958
113	0.810930216216329	0.12	2.24797773788271	1.30900446259499	3.18695101317044	0.121036531992623	0.612170160557026	0.354606377719875	0.869733943394176	0.26	0.18	0.35	0.565028676281357	0.9754299900148	1.38583130374824	1.33393165940702	2.30281576818218	3.27169987695734	1.35673721699178	2.34239026186357	3.32613950016825	2.24797773788271	0.279073149973497	0.0177109155634606	-1.37207266692461	-0.50782129245059	-0.492537771259625	-0.515294849748265	0.175022778886651	0.211493762201292	0.15718305654175	0.199768263657868	0.236648356977355	0.181068948051884	0.000958716870311491	0.00239471339066156	0.00245134242835958
113	0.810930216216329	0.12	2.25073435947095	1.27906214204926	3.22240657689264	0.114750174864451	0.682649618901269	0.386617004616932	0.978682233185605	0.25	0.19	0.34	0.627170533248834	1.10739496813553	1.58761940302223	1.50768819541464	2.66212494466332	3.81656169391199	1.54202907492634	2.72101928293705	3.90074191653796	2.25073435947095	0.278728632511598	0.0808711718502006	-1.29155784087952	-0.50782129245059	-0.492537771259625	-0.515294849748265	0.175022778886651	0.211493762201292	0.15718305654175	0.199768263657868	0.236648356977355	0.181068948051884	0.000958716870311491	0.00239471339066156	0.00245134242835958
113	0.810930216216329	0.12	2.27402750519461	1.3051770804194	3.24287792996982	0.141998951814128	0.76282289000528	0.470063712819297	1.05558206719126	0.25	0.19	0.34	0.758309533773255	1.23059035253343	1.70287117129361	1.81265058622079	2.94158285577399	4.07051512532718	1.8501859970293	2.99994309021136	4.154226177219	2.27402750519461	0.283779763656389	0.0576883648140164	-1.31009968362946	-0.50782129245059	-0.492537771259625	-0.515294849748265	0.175022778886651	0.211493762201292	0.15718305654175	0.199768263657868	0.236648356977355	0.181068948051884	0.000958716870311491	0.00239471339066156	0.00245134242835958
113	0.810930216216329	0.12	2.30307145204051	1.31718161414926	3.28896128993176	0.10203494413041	0.585932279968419	0.31454584316291	0.857318716773928	0.27	0.2	0.34	0.49070173181978	0.914073387899465	1.33744504397915	1.13450476774946	2.11334207604898	3.0921793843485	1.16278960396727	2.16500726031011	3.16705828869856	2.30307145204051	0.28251160062569	0.0446937499005167	-1.30782946130159	-0.50782129245059	-0.492537771259625	-0.515294849748265	0.175022778886651	0.211493762201292	0.15718305654175	0.199768263657868	0.236648356977355	0.181068948051884	0.000958716870311491	0.00239471339066156	0.00245134242835958
113	0.810930216216329	0.12	2.31230219132614	1.34662021378779	3.27798416886449	0.166456139962978	0.880680341111228	0.572987010920347	1.18837367130211	0.25	0.19	0.33	0.918791957888612	1.41218212535725	1.9055722928259	2.1829240327345	3.35515159179719	4.52737915085988	2.23555099188966	3.44030337997513	4.64132141496579	2.31230219132614	0.284739811996185	0.0783837479493922	-1.27473460150065	-0.50782129245059	-0.492537771259625	-0.515294849748265	0.175022778886651	0.211493762201292	0.15718305654175	0.199768263657868	0.236648356977355	0.181068948051884	0.000958716870311491	0.00239471339066156	0.00245134242835958
113	0.810930216216329	0.12	2.33030604986091	1.34666479137894	3.31394730834287	0.186321069679054	0.901233637205753	0.60718551857729	1.19528175583422	0.25	0.19	0.33	0.980493714687695	1.45532772062134	1.93016172655498	2.34613290595547	3.48231936946831	4.61850583298114	2.40181168558311	3.56583313849288	4.72998854317096	2.33030604986091	0.273629916255613	0.100698219724934	-1.28598043152992	-0.50782129245059	-0.492537771259625	-0.515294849748265	0.175022778886651	0.211493762201292	0.15718305654175	0.199768263657868	0.236648356977355	0.181068948051884	0.000958716870311491	0.00239471339066156	0.00245134242835958
113	0.810930216216329	0.12	2.34918450847881	1.3607051851841	3.33766383177353	0.135284947858106	0.797818947593263	0.482897979437157	1.11273991574937	0.26	0.2	0.35	0.767979038522653	1.26881505903581	1.76965107954897	1.80960408943761	2.98973383959555	4.16986358975348	1.85080028566476	3.05626960026336	4.26747094776695	2.34918450847881	0.292265797892435	-0.0757394866473948	-1.39863848379368	-0.50782129245059	-0.492537771259625	-0.515294849748265	0.175022778886651	0.211493762201292	0.15718305654175	0.199768263657868	0.236648356977355	0.181068948051884	0.000958716870311491	0.00239471339066156	0.00245134242835958
113	0.810930216216329	0.12	2.36205537392772	1.35778054596191	3.36633020189352	0.150550083962442	0.770328200868616	0.484641748148406	1.05601465358883	0.24	0.18	0.31	0.793058811088315	1.26055084908119	1.72804288707407	1.92358723851186	3.05750278905589	4.19141833959991	1.9736261136858	3.1341917807404	4.29810247748208	2.36205537392772	0.264969774444868	-0.0220824204280409	-1.43772448968381	-0.50782129245059	-0.492537771259625	-0.515294849748265	0.175022778886651	0.211493762201292	0.15718305654175	0.199768263657868	0.236648356977355	0.181068948051884	0.000958716870311491	0.00239471339066156	0.00245134242835958
113	0.810930216216329	0.12	2.44042164867093	1.39852330078951	3.48231999655235	0.138571719641336	0.721943280276941	0.44090802839437	1.00297853215951	0.24	0.18	0.33	0.71861583040988	1.17666233421589	1.63470883802191	1.73586612835056	2.8423090670105	3.94875200567043	1.77189141620886	2.89989957913063	4.02965267528646	2.44042164867093	0.26822955207169	-0.0177618998055855	-1.42428836666374	-0.50782129245059	-0.492537771259625	-0.515294849748265	0.175022778886651	0.211493762201292	0.15718305654175	0.199768263657868	0.236648356977355	0.181068948051884	0.000958716870311491	0.00239471339066156	0.00245134242835958
113	0.810930216216329	0.12	2.4457413003404	1.38792191625112	3.50356068442967	0.158434599440398	0.795397215515987	0.50918481333808	1.08160961769389	0.25	0.18	0.34	0.819571882866355	1.280252624334	1.74093336580164	1.95462514776992	3.05331847924037	4.15201181071082	1.99139861855746	3.11052847206112	4.23032815983133	2.4457413003404	0.272295123262879	-0.119794942650602	-1.51936932772298	-0.50782129245059	-0.492537771259625	-0.515294849748265	0.175022778886651	0.211493762201292	0.15718305654175	0.199768263657868	0.236648356977355	0.181068948051884	0.000958716870311491	0.00239471339066156	0.00245134242835958
113	0.810930216216329	0.12	2.45672307327572	1.41187831729427	3.50156782925717	0.16541643764781	0.835508695713221	0.542498982555368	1.12851840887107	0.25	0.19	0.32	0.881067652827061	1.35694205725725	1.83281646168744	2.1205666679903	3.26590822825125	4.4112497885122	2.17674944609794	3.35030237836104	4.5273316055058	2.45672307327572	0.268016187480629	-0.0977553752867877	-1.5078218628445	-0.50782129245059	-0.492537771259625	-0.515294849748265	0.175022778886651	0.211493762201292	0.15718305654175	0.199768263657868	0.236648356977355	0.181068948051884	0.000958716870311491	0.00239471339066156	0.00245134242835958
113	0.810930216216329	0.12	2.49908701714575	1.45457106003983	3.54360297425168	0.132389809432008	0.768650423275331	0.461430500324137	1.07587034622653	0.26	0.18	0.34	0.72952423656477	1.21524067618248	1.70095711580019	1.70894673799224	2.84676160893134	3.98457647987044	1.74097371167936	2.90126887394682	4.0613493393746	2.49908701714575	0.274949781447449	0.0585592205064439	-1.32842507082801	-0.50782129245059	-0.492537771259625	-0.515294849748265	0.175022778886651	0.211493762201292	0.15718305654175	0.199768263657868	0.236648356977355	0.181068948051884	0.000958716870311491	0.00239471339066156	0.00245134242835958
113	0.810930216216329	0.12	2.52356150577598	1.47312856597456	3.5739944455774	0.137251812487508	0.739556240957251	0.450062184638746	1.02905029727576	0.25	0.18	0.33	0.722002473657132	1.18641701881331	1.65083156396948	1.71615044097795	2.82003201416606	3.92391358735418	1.7548249779153	2.8852390245799	4.01277917879634	2.52356150577598	0.269875099457068	0.0523928555098265	-1.33967061184927	-0.50782129245059	-0.492537771259625	-0.515294849748265	0.175022778886651	0.211493762201292	0.15718305654175	0.199768263657868	0.236648356977355	0.181068948051884	0.000958716870311491	0.00239471339066156	0.00245134242835958
113	0.810930216216329	0.12	2.55387225878044	1.48804593260391	3.61969858495697	0.175925562516355	0.904250924800962	0.598693268446398	1.20980858115553	0.24	0.18	0.31	0.989305355584895	1.49422138154252	1.99913740750015	2.42403796251895	3.66120463496852	4.89837130741808	2.48734641205001	3.75429351220974	5.02309940702923	2.55387225878044	0.265579795544543	0.0010530927655085	-1.41383967536695	-0.50782129245059	-0.492537771259625	-0.515294849748265	0.175022778886651	0.211493762201292	0.15718305654175	0.199768263657868	0.236648356977355	0.181068948051884	0.000958716870311491	0.00239471339066156	0.00245134242835958
113	0.810930216216329	0.12	2.56720011362286	1.45846525198797	3.67593497525775	0.117376026093693	0.704363797650897	0.402798998069047	1.00592859723275	0.24	0.18	0.31	0.657364282582609	1.1495152786864	1.6416662747902	1.59004846297063	2.78047507366189	3.97090168435314	1.62785765054423	2.84572068046021	4.06494273396597	2.56720011362286	0.260786134352411	-0.105231133745211	-1.54133384068382	-0.50782129245059	-0.492537771259625	-0.515294849748265	0.175022778886651	0.211493762201292	0.15718305654175	0.199768263657868	0.236648356977355	0.181068948051884	0.000958716870311491	0.00239471339066156	0.00245134242835958
113	0.810930216216329	0.12	2.5893487774595	1.48192757209877	3.69676998282023	0.128091050112502	0.76808871189431	0.455212158456305	1.08096526533232	0.27	0.2	0.32	0.706466793153252	1.19203575534829	1.67760471754332	1.62512879726832	2.74211279590853	3.85909679454873	1.67172320947352	2.82603063300842	3.97284105917347	2.5893487774595	0.278213617263807	0.0013151300846904	-1.35591867190268	-0.50782129245059	-0.492537771259625	-0.515294849748265	0.175022778886651	0.211493762201292	0.15718305654175	0.199768263657868	0.236648356977355	0.181068948051884	0.000958716870311491	0.00239471339066156	0.00245134242835958
113	0.810930216216329	0.12	2.59606039208381	1.49209238323261	3.70002840093501	0.127219755722583	0.771030178526629	0.455724339467521	1.08633601758574	0.27	0.21	0.34	0.711742517928067	1.20418181154044	1.69662110515281	1.64735369197499	2.78712217281188	3.92689065364877	1.6946749129994	2.86631644439206	4.03521199177502	2.59606039208381	0.287442988239258	-0.132100987223048	-1.45917218851607	-0.50782129245059	-0.492537771259625	-0.515294849748265	0.175022778886651	0.211493762201292	0.15718305654175	0.199768263657868	0.236648356977355	0.181068948051884	0.000958716870311491	0.00239471339066156	0.00245134242835958
113	0.810930216216329	0.12	2.65023641082121	1.53691554921603	3.7635572724264	0.123437245741907	0.762910621446498	0.44549556893667	1.08032567395633	0.24	0.18	0.33	0.731412500989762	1.25254302078852	1.77367354058727	1.78013141609835	3.0484728908832	4.31681436566805	1.81851417269895	3.11467210929708	4.40742642530953	2.65023641082121	0.263814869630491	-0.0343583910107095	-1.46212882357593	-0.50782129245059	-0.492537771259625	-0.515294849748265	0.175022778886651	0.211493762201292	0.15718305654175	0.199768263657868	0.236648356977355	0.181068948051884	0.000958716870311491	0.00239471339066156	0.00245134242835958
113	0.810930216216329	0.12	2.68754643008024	1.56424769594339	3.81084516421709	0.131122337390736	0.737604711907874	0.441155623698139	1.03405380011761	0.26	0.19	0.35	0.702968073430355	1.17535068222959	1.64773329102883	1.65965769119795	2.7749194783458	3.89018126549364	1.69227656077609	2.82929892969618	3.96676543772664	2.68754643008024	0.273423173855824	0.0577807490722036	-1.33509298901814	-0.50782129245059	-0.492537771259625	-0.515294849748265	0.175022778886651	0.211493762201292	0.15718305654175	0.199768263657868	0.236648356977355	0.181068948051884	0.000958716870311491	0.00239471339066156	0.00245134242835958
113	0.810930216216329	0.12	2.71108662305626	1.59014120595832	3.83203204015419	0.151743716727351	0.855099765030396	0.539446393341909	1.17075313671888	0.24	0.17	0.32	0.878912795948035	1.39320261396395	1.90749243197987	2.12231523976133	3.36417350313084	4.60603176650034	2.16840073882295	3.4363590818872	4.70368603567556	2.71108662305626	0.264427569514935	-0.00348577048151997	-1.42819186977116	-0.50782129245059	-0.492537771259625	-0.515294849748265	0.175022778886651	0.211493762201292	0.15718305654175	0.199768263657868	0.236648356977355	0.181068948051884	0.000958716870311491	0.00239471339066156	0.00245134242835958
113	0.810930216216329	0.12	2.74154199651884	1.58297501391876	3.90010897911892	0.13700076487281	0.811240417548331	0.493349038081432	1.12913179701523	0.26	0.19	0.33	0.785914882085615	1.29232220575516	1.7987295294247	1.85496583235685	3.05022031102181	4.24547478968678	1.89709060975129	3.11842649574391	4.34160412288562	2.74154199651884	0.270706498896865	0.0278833378838155	-1.36106668037838	-0.50782129245059	-0.492537771259625	-0.515294849748265	0.175022778886651	0.211493762201292	0.15718305654175	0.199768263657868	0.236648356977355	0.181068948051884	0.000958716870311491	0.00239471339066156	0.00245134242835958
113	0.810930216216329	0.12	2.74883362831873	1.60156705943032	3.89610019720714	0.140266585845208	0.740873328509898	0.454498915511304	1.02724774150849	0.24	0.18	0.31	0.751882377635395	1.22563460715852	1.69938683668164	1.84447174121147	3.00665165881963	4.16883157642779	1.89321530802959	3.08905133828615	4.27567859125465	2.74883362831873	0.256099700788107	0.0224661127528758	-1.42311057424487	-0.50782129245059	-0.492537771259625	-0.515294849748265	0.175022778886651	0.211493762201292	0.15718305654175	0.199768263657868	0.236648356977355	0.181068948051884	0.000958716870311491	0.00239471339066156	0.00245134242835958
113	0.810930216216329	0.12	2.75499588662532	1.59902838981634	3.9109633834343	0.173996379010956	0.945378627298957	0.623781536322124	1.26697571827579	0.26	0.18	0.32	0.992895232733001	1.50479274796629	2.01669026319958	2.34160607192555	3.54884555737911	4.75608504283266	2.39480546742644	3.62729751583756	4.86288563347137	2.75499588662532	0.26959013991758	0.0699170261772229	-1.32642883552506	-0.50782129245059	-0.492537771259625	-0.515294849748265	0.175022778886651	0.211493762201292	0.15718305654175	0.199768263657868	0.236648356977355	0.181068948051884	0.000958716870311491	0.00239471339066156	0.00245134242835958
113	0.810930216216329	0.12	2.79041670447653	1.63067619161074	3.95015721734232	0.152262601357442	0.836897378417417	0.528584463161999	1.14521029367284	0.23	0.18	0.29	0.880719466466447	1.39442579942245	1.90813213237845	2.17681183848271	3.44650334600518	4.71619485352764	2.23551704328968	3.5411429470569	4.84815314903787	2.79041670447653	0.254030485247868	0.0618292998027702	-1.40458410837233	-0.50782129245059	-0.492537771259625	-0.515294849748265	0.175022778886651	0.211493762201292	0.15718305654175	0.199768263657868	0.236648356977355	0.181068948051884	0.000958716870311491	0.00239471339066156	0.00245134242835958
113	0.810930216216329	0.12	2.79679396319213	1.63587613180994	3.95771179457432	0.145455096492802	0.893689124868525	0.555488109234215	1.23189014050284	0.25	0.2	0.34	0.895516237152032	1.44073853063975	1.98596082412746	2.13917254712842	3.44157725396045	4.74398196079247	2.19205059253558	3.52942739579401	4.85981750297254	2.79679396319213	0.276012689163809	-0.0757543764670833	-1.44015760581932	-0.50782129245059	-0.492537771259625	-0.515294849748265	0.175022778886651	0.211493762201292	0.15718305654175	0.199768263657868	0.236648356977355	0.181068948051884	0.000958716870311491	0.00239471339066156	0.00245134242835958
113	0.810930216216329	0.12	2.8036673258821	1.64062717789493	3.96670747386927	0.125397537372147	0.738838929279362	0.434192511419908	1.04348534713882	0.26	0.19	0.35	0.690889039437768	1.17564376336142	1.66039848728508	1.62882343730729	2.77166955383392	3.91451567036056	1.66182770092014	2.82804088769968	3.9933551372236	2.8036673258821	0.273135705301725	0.0498965949431358	-1.33569312131526	-0.50782129245059	-0.492537771259625	-0.515294849748265	0.175022778886651	0.211493762201292	0.15718305654175	0.199768263657868	0.236648356977355	0.181068948051884	0.000958716870311491	0.00239471339066156	0.00245134242835958
113	0.810930216216329	0.12	3.2445617571237	1.89994917484449	4.5891743394029	0.11804890047898	0.826213483519605	0.473624272072158	1.17880269496705	0.25	0.19	0.32	0.768897202963176	1.34130211221924	1.91370702147531	1.84982648852947	3.22692834197046	4.60403019541145	1.89815417226956	3.31175816956807	4.72308286709093	3.2445617571237	0.263992136177959	0.0866760781915825	-1.31584734472253	-0.50782129245059	-0.492537771259625	-0.515294849748265	0.175022778886651	0.211493762201292	0.15718305654175	0.199768263657868	0.236648356977355	0.181068948051884	0.000958716870311491	0.00239471339066156	0.00245134242835958
113	0.810930216216329	0.13	2.00128170513119	1.20316343217613	2.79939997808626	0.227652629149833	0.939604946054627	0.669395357072239	1.20981453503702	0.26	0.18	0.36	1.0557996325323	1.48198601363013	1.90817239472796	2.46744144585039	3.46345423840609	4.4594670309618	2.50639710805212	3.51646888425581	4.52726430979943	2.00128170513119	0.290235457968069	0.0739958373620771	-1.28011395284433	-0.50782129245059	-0.492537771259625	-0.515294849748265	0.175022778886651	0.211493762201292	0.15718305654175	0.199768263657868	0.236648356977355	0.181068948051884	0.000958716870311491	0.00239471339066156	0.00245134242835958
113	0.810930216216329	0.13	2.01618649010839	1.21308564842449	2.81928733179229	0.157452180596461	0.715049714622645	0.456797152512258	0.973302276733032	0.25	0.18	0.33	0.73693749772424	1.15356880957856	1.57020012143289	1.76163515570107	2.75758442981858	3.7535337039361	1.79605987033335	2.80982412256327	3.82601797223673	2.01618649010839	0.274406000839992	-0.000612143740060486	-1.39439508740198	-0.50782129245059	-0.492537771259625	-0.515294849748265	0.175022778886651	0.211493762201292	0.15718305654175	0.199768263657868	0.236648356977355	0.181068948051884	0.000958716870311491	0.00239471339066156	0.00245134242835958
113	0.810930216216329	0.13	2.01710470702326	1.2122434745434	2.82196593950313	0.169578720699049	0.783998246052163	0.513126248810198	1.05487024329413	0.25	0.18	0.34	0.833763004145565	1.27389455205027	1.71402609995498	2.00769690800371	3.06753134950514	4.12736579100658	2.04480169747702	3.12463546196463	4.20291688179597	2.01710470702326	0.284627987386588	0.0677830018339212	-1.30626423007373	-0.50782129245059	-0.492537771259625	-0.515294849748265	0.175022778886651	0.211493762201292	0.15718305654175	0.199768263657868	0.236648356977355	0.181068948051884	0.000958716870311491	0.00239471339066156	0.00245134242835958
113	0.810930216216329	0.13	2.10245114350474	1.27016866804497	2.9347336189645	0.163709698920835	0.708653535429046	0.458584024460473	0.95872304639762	0.26	0.17	0.35	0.720408204195319	1.11325251998417	1.50609683577302	1.676988877255	2.5914642319695	3.505939586684	1.70164080903732	2.62790268940153	3.55874530618641	2.10245114350474	0.283683678411444	0.080309712879501	-1.2964105285099	-0.50782129245059	-0.492537771259625	-0.515294849748265	0.175022778886651	0.211493762201292	0.15718305654175	0.199768263657868	0.236648356977355	0.181068948051884	0.000958716870311491	0.00239471339066156	0.00245134242835958
113	0.810930216216329	0.13	2.16264950374694	1.30716962390079	3.01812938359309	0.201944320994371	0.882410190493727	0.608532441118783	1.15628793986867	0.27	0.21	0.35	0.951042332486319	1.3790710060321	1.80709967957788	2.20268475590296	3.19403098950737	4.18537722311178	2.25801954960456	3.27499917684705	4.29020278009673	2.16264950374694	0.292335204671516	-0.025382323341005	-1.34820027285335	-0.50782129245059	-0.492537771259625	-0.515294849748265	0.175022778886651	0.211493762201292	0.15718305654175	0.199768263657868	0.236648356977355	0.181068948051884	0.000958716870311491	0.00239471339066156	0.00245134242835958
113	0.810930216216329	0.13	2.17424485765211	1.30186952847785	3.04662018682637	0.166455175643505	0.78947374357578	0.513645343564372	1.06530214358719	0.26	0.2	0.36	0.806573524423549	1.23970484260015	1.67283616077675	1.87680623107222	2.88465428485919	3.89250233864616	1.9203471350194	2.9549250839184	3.98569310140165	2.17424485765211	0.303431642062526	0.0255741372118179	-1.2844704467265	-0.50782129245059	-0.492537771259625	-0.515294849748265	0.175022778886651	0.211493762201292	0.15718305654175	0.199768263657868	0.236648356977355	0.181068948051884	0.000958716870311491	0.00239471339066156	0.00245134242835958
113	0.810930216216329	0.13	2.19151429772704	1.31502962906166	3.06799896639241	0.160701127327821	0.797994553884878	0.513263885790993	1.08272522197876	0.26	0.2	0.35	0.814201609237047	1.26587602970384	1.71755045017063	1.91367318298911	2.97527416250498	4.03687514202085	1.95890708995233	3.04649315762621	4.13072011277254	2.19151429772704	0.285612643053567	0.0731099744116716	-1.27370505774536	-0.50782129245059	-0.492537771259625	-0.515294849748265	0.175022778886651	0.211493762201292	0.15718305654175	0.199768263657868	0.236648356977355	0.181068948051884	0.000958716870311491	0.00239471339066156	0.00245134242835958
113	0.810930216216329	0.13	2.22395166685102	1.33802717223637	3.10987616146567	0.189239205038192	0.837486055623701	0.566838656085803	1.1081334551616	0.27	0.19	0.34	0.882782860942495	1.30428355272761	1.72578424451273	2.03761716846705	3.01051445057461	3.98341173268217	2.08471551052493	3.08146414106374	4.07818599631771	2.22395166685102	0.28748781302062	-0.0123153972400796	-1.37077526379929	-0.50782129245059	-0.492537771259625	-0.515294849748265	0.175022778886651	0.211493762201292	0.15718305654175	0.199768263657868	0.236648356977355	0.181068948051884	0.000958716870311491	0.00239471339066156	0.00245134242835958
113	0.810930216216329	0.13	2.26674461537611	1.33247468889882	3.20101454185339	0.134259471752964	0.694666995758251	0.419254567374699	0.970079424141804	0.26	0.18	0.35	0.664650168083061	1.10126536815957	1.53788056823607	1.56118584410418	2.58674410379151	3.61230236347884	1.58813613012423	2.63113025590183	3.67466570715025	2.26674461537611	0.282934770457601	-0.0479407719496302	-1.42447795517534	-0.50782129245059	-0.492537771259625	-0.515294849748265	0.175022778886651	0.211493762201292	0.15718305654175	0.199768263657868	0.236648356977355	0.181068948051884	0.000958716870311491	0.00239471339066156	0.00245134242835958
113	0.810930216216329	0.13	2.29267564917713	1.3657233513012	3.21962794705305	0.173014871893495	0.822845541838165	0.541971946144311	1.10371913753202	0.25	0.19	0.33	0.876388751922895	1.33057178063761	1.78475480935233	2.09996038729193	3.18825181822199	4.27654324915205	2.15506133619297	3.26941627399537	4.38694099521038	2.29267564917713	0.281821520259518	-0.100876577861457	-1.47168535855011	-0.50782129245059	-0.492537771259625	-0.515294849748265	0.175022778886651	0.211493762201292	0.15718305654175	0.199768263657868	0.236648356977355	0.181068948051884	0.000958716870311491	0.00239471339066156	0.00245134242835958
113	0.810930216216329	0.13	2.32508208583954	1.37171313740691	3.27845103427217	0.158739280581714	0.803940879020065	0.514984241075847	1.09289751696428	0.26	0.17	0.34	0.812747169534494	1.26877799703467	1.72480882453484	1.90055491048803	2.96695250746248	4.03335010443693	1.92693122800019	3.00850339750496	4.08833997295562	2.32508208583954	0.279051308200852	0.0895322632013612	-1.30822348427647	-0.50782129245059	-0.492537771259625	-0.515294849748265	0.175022778886651	0.211493762201292	0.15718305654175	0.199768263657868	0.236648356977355	0.181068948051884	0.000958716870311491	0.00239471339066156	0.00245134242835958
113	0.810930216216329	0.13	2.33665178377364	1.40929703034272	3.26400653720456	0.165763333228254	0.798197466110882	0.518623834504751	1.07777109771701	0.24	0.19	0.31	0.858783866069518	1.32172696322023	1.78467006037094	2.1088194806784	3.24561706187329	4.38241464306817	2.16354565164541	3.33285189101476	4.50067241508259	2.33665178377364	0.266109119714878	0.0162580179795464	-1.41807067468305	-0.50782129245059	-0.492537771259625	-0.515294849748265	0.175022778886651	0.211493762201292	0.15718305654175	0.199768263657868	0.236648356977355	0.181068948051884	0.000958716870311491	0.00239471339066156	0.00245134242835958
113	0.810930216216329	0.13	2.35891190129818	1.40819885462979	3.30962494796656	0.150361988948155	0.775993258568776	0.487994015861084	1.06399250127647	0.26	0.19	0.34	0.772168380201362	1.22787869941176	1.68358901862216	1.81034633390576	2.87875774113074	3.94716914835571	1.85614888424173	2.94931844473445	4.04385136231478	2.35891190129818	0.283448639778024	-0.0879919037090734	-1.43753881288995	-0.50782129245059	-0.492537771259625	-0.515294849748265	0.175022778886651	0.211493762201292	0.15718305654175	0.199768263657868	0.236648356977355	0.181068948051884	0.000958716870311491	0.00239471339066156	0.00245134242835958
113	0.810930216216329	0.13	2.37974919877706	1.41287430523614	3.34662409231798	0.150755549902025	0.774028940784643	0.487200399123755	1.06085748244553	0.25	0.19	0.33	0.789082305799106	1.25363719415682	1.71819208251453	1.89384358971143	3.00880243610755	4.12376128250367	1.94075040105952	3.08697882775453	4.22592291197195	2.37974919877706	0.27756783737894	-0.0302548363976728	-1.40635348134781	-0.50782129245059	-0.492537771259625	-0.515294849748265	0.175022778886651	0.211493762201292	0.15718305654175	0.199768263657868	0.236648356977355	0.181068948051884	0.000958716870311491	0.00239471339066156	0.00245134242835958
113	0.810930216216329	0.13	2.39477157286208	1.44648128632205	3.34306185940211	0.1718828513475	0.816518308216144	0.536696858110569	1.09633975832172	0.23	0.17	0.3	0.904271417268372	1.37573782413325	1.84720423099813	2.26165542564736	3.44083076695969	4.62000610827202	2.31822284334016	3.52618000637971	4.73599757169358	2.39477157286208	0.259365138262147	0.0712422768328553	-1.38060600383395	-0.50782129245059	-0.492537771259625	-0.515294849748265	0.175022778886651	0.211493762201292	0.15718305654175	0.199768263657868	0.236648356977355	0.181068948051884	0.000958716870311491	0.00239471339066156	0.00245134242835958
113	0.810930216216329	0.13	2.41151846682494	1.43825680867044	3.38478012497943	0.141791797641709	0.757113192626363	0.466298026399714	1.04792835885301	0.27	0.19	0.35	0.724761872190792	1.17677267301547	1.62878347384015	1.66965049857348	2.71095811686228	3.75226573515109	1.70347072130024	2.76366189968812	3.82913995196194	2.41151846682494	0.287659929795234	0.0415867108991539	-1.30758068473347	-0.50782129245059	-0.492537771259625	-0.515294849748265	0.175022778886651	0.211493762201292	0.15718305654175	0.199768263657868	0.236648356977355	0.181068948051884	0.000958716870311491	0.00239471339066156	0.00245134242835958
113	0.810930216216329	0.13	2.42267008572415	1.44425380331137	3.40108636813693	0.153488134076618	0.753971197306819	0.47751945018118	1.03042294443246	0.25	0.18	0.34	0.773406575443923	1.22115713081671	1.66890768618949	1.85623017944846	2.93086300535987	4.00549583127128	1.89353907168803	2.99112835750732	4.07964872384957	2.42267008572415	0.276670719234256	0.0417796529740872	-1.33905658945909	-0.50782129245059	-0.492537771259625	-0.515294849748265	0.175022778886651	0.211493762201292	0.15718305654175	0.199768263657868	0.236648356977355	0.181068948051884	0.000958716870311491	0.00239471339066156	0.00245134242835958
113	0.810930216216329	0.13	2.46509059658988	1.48288180957435	3.44729938360542	0.136637141867301	0.727811491737022	0.442173042684379	1.01344994078967	0.27	0.21	0.37	0.689177634044641	1.1343780680539	1.57957850206317	1.59197131508796	2.62036557136696	3.64875982764595	1.63437037576461	2.68545277529261	3.74152414473514	2.46509059658988	0.297093263119507	0.0292358636263991	-1.27281419517487	-0.50782129245059	-0.492537771259625	-0.515294849748265	0.175022778886651	0.211493762201292	0.15718305654175	0.199768263657868	0.236648356977355	0.181068948051884	0.000958716870311491	0.00239471339066156	0.00245134242835958
113	0.810930216216329	0.13	2.4856300605361	1.50295834482701	3.46830177624518	0.148700787387893	0.736866117561969	0.46159634081114	1.0121358943128	0.26	0.18	0.35	0.729916416757503	1.16519701004498	1.60047760333246	1.71016716289197	2.73001349076501	3.74985981863805	1.73443382415245	2.76959505743055	3.80179856653913	2.4856300605361	0.281375108185301	-0.154225206046745	-1.53265524426285	-0.50782129245059	-0.492537771259625	-0.515294849748265	0.175022778886651	0.211493762201292	0.15718305654175	0.199768263657868	0.236648356977355	0.181068948051884	0.000958716870311491	0.00239471339066156	0.00245134242835958
113	0.810930216216329	0.13	2.50185892235482	1.50211119981807	3.50160664489156	0.13995534611629	0.728386230054582	0.446474632608411	1.01029782750075	0.26	0.18	0.35	0.705819957659112	1.15148655826884	1.59715315887857	1.65328146950381	2.69719121499826	3.74110096049271	1.67853130519491	2.73683743144401	3.79612580772799	2.50185892235482	0.279316651487254	0.140202043084175	-1.24759856955481	-0.50782129245059	-0.492537771259625	-0.515294849748265	0.175022778886651	0.211493762201292	0.15718305654175	0.199768263657868	0.236648356977355	0.181068948051884	0.000958716870311491	0.00239471339066156	0.00245134242835958
113	0.810930216216329	0.13	2.5026126905968	1.47474353113131	3.5304818500623	0.13877684905618	0.833294840479986	0.509191512164028	1.15739816879594	0.25	0.2	0.35	0.817254021389982	1.33744090998597	1.85762779858197	1.94350295462352	3.1805537717284	4.41760458883329	1.98738331328725	3.2520144204158	4.51749241809575	2.5026126905968	0.285060699780739	0.0771527153792568	-1.2681006118557	-0.50782129245059	-0.492537771259625	-0.515294849748265	0.175022778886651	0.211493762201292	0.15718305654175	0.199768263657868	0.236648356977355	0.181068948051884	0.000958716870311491	0.00239471339066156	0.00245134242835958
113	0.810930216216329	0.13	2.51282474972818	1.49846006101968	3.52718943843668	0.138168989226652	0.803035999379465	0.489904869900268	1.11616712885866	0.26	0.2	0.36	0.771883029654123	1.26524535314077	1.75860767662742	1.80203675819194	2.95383956752215	4.10564237685235	1.83950663685328	3.01688774130554	4.19435894750576	2.51282474972818	0.289531268307853	-0.0603456741822849	-1.39350228876393	-0.50782129245059	-0.492537771259625	-0.515294849748265	0.175022778886651	0.211493762201292	0.15718305654175	0.199768263657868	0.236648356977355	0.181068948051884	0.000958716870311491	0.00239471339066156	0.00245134242835958
113	0.810930216216329	0.13	2.53092952381862	1.51165833563334	3.55020071200391	0.173995111556293	0.82371307017024	0.543502699857842	1.10392344048264	0.24	0.18	0.32	0.892357150315186	1.35242428081175	1.81249141130832	2.17193615814146	3.29170802924144	4.41147990034141	2.21948292563414	3.36359656343948	4.50931714737335	2.53092952381862	0.265881241312123	0.00252499342405912	-1.41572873852391	-0.50782129245059	-0.492537771259625	-0.515294849748265	0.175022778886651	0.211493762201292	0.15718305654175	0.199768263657868	0.236648356977355	0.181068948051884	0.000958716870311491	0.00239471339066156	0.00245134242835958
113	0.810930216216329	0.13	2.54415631962936	1.5132861678904	3.57502647136832	0.13971730612217	0.805929086565916	0.493696819028037	1.11816135410379	0.24	0.17	0.32	0.812273884275181	1.32598616066446	1.83969843705374	1.98129811985116	3.23434489023056	4.48739166060996	2.02074933657935	3.30083315252445	4.5797033774362	2.54415631962936	0.273320579052513	0.0109943469843542	-1.39191934759871	-0.50782129245059	-0.492537771259625	-0.515294849748265	0.175022778886651	0.211493762201292	0.15718305654175	0.199768263657868	0.236648356977355	0.181068948051884	0.000958716870311491	0.00239471339066156	0.00245134242835958
113	0.810930216216329	0.13	2.54533030146064	1.53457828980284	3.55608231311844	0.146165267770004	0.797649846009357	0.49665257195228	1.09864712006643	0.24	0.18	0.33	0.818566373904949	1.31466014467042	1.81075391543589	2.00027844610301	3.21255115671324	4.42482386732347	2.03652380505558	3.27204285950733	4.5081071990137	2.54533030146064	0.274530106351416	0.0797272703602419	-1.32161899283546	-0.50782129245059	-0.492537771259625	-0.515294849748265	0.175022778886651	0.211493762201292	0.15718305654175	0.199768263657868	0.236648356977355	0.181068948051884	0.000958716870311491	0.00239471339066156	0.00245134242835958
113	0.810930216216329	0.13	2.55505696308402	1.54075538372976	3.56935854243828	0.120669939036694	0.654127877227827	0.378435642939393	0.929820111516261	0.25	0.18	0.32	0.614851184489118	1.06277330802398	1.51069543155885	1.4804174439523	2.55890886096756	3.63740027798281	1.51601457560393	2.62053564859382	3.72256318065435	2.55505696308402	0.26372812763433	0.0329290273138344	-1.38753814256154	-0.50782129245059	-0.492537771259625	-0.515294849748265	0.175022778886651	0.211493762201292	0.15718305654175	0.199768263657868	0.236648356977355	0.181068948051884	0.000958716870311491	0.00239471339066156	0.00245134242835958
113	0.810930216216329	0.13	2.56068026148044	1.52657298878356	3.59478753417731	0.170938069314463	0.814962930905335	0.534744042421149	1.09518181938952	0.26	0.19	0.33	0.843181801527525	1.28502958003546	1.72687735854339	1.96999243511122	3.00231640077845	4.03464036644567	2.02143220603439	3.07919729993542	4.13842606838456	2.56068026148044	0.275571937002925	-0.08190906755465	-1.46533675698257	-0.50782129245059	-0.492537771259625	-0.515294849748265	0.175022778886651	0.211493762201292	0.15718305654175	0.199768263657868	0.236648356977355	0.181068948051884	0.000958716870311491	0.00239471339066156	0.00245134242835958
113	0.810930216216329	0.13	2.56213659308006	1.52799261635656	3.59628056980356	0.179147145408915	0.858899790451249	0.571851034798688	1.14594854610381	0.26	0.17	0.33	0.907416552758085	1.36290719013962	1.81839782752115	2.13341012631286	3.20430566516637	4.27520120401988	2.16983660905232	3.26023196186819	4.35052016371259	2.56213659308006	0.272795619340604	0.0834352880094823	-1.32470020921321	-0.50782129245059	-0.492537771259625	-0.515294849748265	0.175022778886651	0.211493762201292	0.15718305654175	0.199768263657868	0.236648356977355	0.181068948051884	0.000958716870311491	0.00239471339066156	0.00245134242835958
113	0.810930216216329	0.13	2.56776140306151	1.52107684768239	3.61444595844062	0.146056662178156	0.79696710518624	0.496096541720442	1.09783766865204	0.23	0.17	0.3	0.839503871381967	1.34864268121617	1.85778149105038	2.10946155334023	3.38879900641315	4.66813645948607	2.16072481605653	3.47339306813898	4.78325871390903	2.56776140306151	0.257557683850691	-0.0166762915485738	-1.46999500042536	-0.50782129245059	-0.492537771259625	-0.515294849748265	0.175022778886651	0.211493762201292	0.15718305654175	0.199768263657868	0.236648356977355	0.181068948051884	0.000958716870311491	0.00239471339066156	0.00245134242835958
113	0.810930216216329	0.13	2.60957951901424	1.53847466090168	3.6806843771268	0.149070974726487	0.834811571326028	0.523407672997605	1.14621546965445	0.26	0.19	0.35	0.821058418971988	1.3095510521788	1.79804368538561	1.90858240018245	3.04410262726279	4.17962285434313	1.94670204901271	3.10588325982441	4.26402853194911	2.60957951901424	0.282951490724839	-0.138694828653187	-1.48836009549608	-0.50782129245059	-0.492537771259625	-0.515294849748265	0.175022778886651	0.211493762201292	0.15718305654175	0.199768263657868	0.236648356977355	0.181068948051884	0.000958716870311491	0.00239471339066156	0.00245134242835958
113	0.810930216216329	0.13	2.62559834240994	1.56951805244588	3.68167863237401	0.145809132678404	0.769703738220315	0.478836936269329	1.0605705401713	0.24	0.18	0.34	0.791659609924439	1.27254878436141	1.75343795879838	1.94080713496931	3.11973950587283	4.29867187677635	1.97814165553906	3.17904989432369	4.38033014277918	2.62559834240994	0.269689050264514	0.00988172873346963	-1.39646230591655	-0.50782129245059	-0.492537771259625	-0.515294849748265	0.175022778886651	0.211493762201292	0.15718305654175	0.199768263657868	0.236648356977355	0.181068948051884	0.000958716870311491	0.00239471339066156	0.00245134242835958
113	0.810930216216329	0.13	2.62958826152495	1.55328363804221	3.70589288500769	0.123917041875198	0.751392566989597	0.43946090903524	1.06332422494395	0.25	0.19	0.33	0.709124333547462	1.21246450445103	1.71580467535461	1.69552413633524	2.89901606036043	4.10250798438562	1.73702883058887	2.96848767000363	4.20041456867038	2.62958826152495	0.272939151674019	0.0460279981073222	-1.33954578976531	-0.50782129245059	-0.492537771259625	-0.515294849748265	0.175022778886651	0.211493762201292	0.15718305654175	0.199768263657868	0.236648356977355	0.181068948051884	0.000958716870311491	0.00239471339066156	0.00245134242835958
113	0.810930216216329	0.13	2.64020893282784	1.57131187134811	3.70910599430757	0.149183871308792	0.80617941008257	0.505589717552966	1.10676910261217	0.23	0.18	0.32	0.842605659628805	1.3435623985779	1.84451913752699	2.08312925825681	3.32161801999323	4.56010678172964	2.12998995348301	3.39798112337381	4.6645817987709	2.64020893282784	0.26697377055041	-0.000565660759417047	-1.4202590352473	-0.50782129245059	-0.492537771259625	-0.515294849748265	0.175022778886651	0.211493762201292	0.15718305654175	0.199768263657868	0.236648356977355	0.181068948051884	0.000958716870311491	0.00239471339066156	0.00245134242835958
113	0.810930216216329	0.13	2.64145396586026	1.59481931464841	3.6880886170721	0.126655811626917	0.727146146972442	0.429028746979235	1.02526354696565	0.26	0.19	0.31	0.682453280312056	1.15666671933206	1.63088015835206	1.60842001562221	2.72605606339393	3.84369211116565	1.65203494280472	2.79958617226365	3.94703534296511	2.64145396586026	0.271172719735269	0.063322565679973	-1.33121709768111	-0.50782129245059	-0.492537771259625	-0.515294849748265	0.175022778886651	0.211493762201292	0.15718305654175	0.199768263657868	0.236648356977355	0.181068948051884	0.000958716870311491	0.00239471339066156	0.00245134242835958
113	0.810930216216329	0.13	2.65432693829325	1.57615644075269	3.7324974358338	0.158687001123594	0.810126023109734	0.518889278740388	1.10136276747908	0.25	0.18	0.32	0.84043910916262	1.31215197744036	1.78386484571809	2.01718287291084	3.14936616667684	4.28154946044284	2.06280564154854	3.22393206089588	4.38436994045719	2.65432693829325	0.266490807674049	0.00953123747756022	-1.4040281600941	-0.50782129245059	-0.492537771259625	-0.515294849748265	0.175022778886651	0.211493762201292	0.15718305654175	0.199768263657868	0.236648356977355	0.181068948051884	0.000958716870311491	0.00239471339066156	0.00245134242835958
113	0.810930216216329	0.13	2.65764001036485	1.57457212560276	3.74070789512693	0.164612545730058	0.834357776019144	0.540896846976724	1.12781870506156	0.25	0.19	0.36	0.863285529049035	1.33165685493053	1.80002818081202	2.04142860210538	3.14899566872093	4.25656273533649	2.07965057324671	3.20962258482376	4.33650501472977	2.65764001036485	0.281210946917069	0.0174478926003309	-1.34644265288651	-0.50782129245059	-0.492537771259625	-0.515294849748265	0.175022778886651	0.211493762201292	0.15718305654175	0.199768263657868	0.236648356977355	0.181068948051884	0.000958716870311491	0.00239471339066156	0.00245134242835958
113	0.810930216216329	0.13	2.66703593700406	1.57727462490331	3.75679724910482	0.133167178688346	0.750030467949587	0.45126290719799	1.04879802870118	0.25	0.18	0.33	0.731391053630175	1.21562301146037	1.69985496929056	1.75664030251726	2.91965886648437	4.08267743045148	1.79373677611897	2.98453573703842	4.17042497124748	2.66703593700406	0.269838093327056	0.0383589176844147	-1.36797204290373	-0.50782129245059	-0.492537771259625	-0.515294849748265	0.175022778886651	0.211493762201292	0.15718305654175	0.199768263657868	0.236648356977355	0.181068948051884	0.000958716870311491	0.00239471339066156	0.00245134242835958
113	0.810930216216329	0.13	2.67419111877407	1.60963477451202	3.73874746303611	0.133584161970186	0.732875926822699	0.441467823592414	1.02428403005298	0.26	0.19	0.32	0.695361505789058	1.15436206400058	1.6133626222121	1.6229173141173	2.69418736129326	3.76545740846921	1.66443529448505	2.76331036427232	3.86339374707262	2.67419111877407	0.274597834882062	-0.0164224572162401	-1.39456984216135	-0.50782129245059	-0.492537771259625	-0.515294849748265	0.175022778886651	0.211493762201292	0.15718305654175	0.199768263657868	0.236648356977355	0.181068948051884	0.000958716870311491	0.00239471339066156	0.00245134242835958
113	0.810930216216329	0.13	2.67983465586744	1.61942813989528	3.74024117183959	0.139381968011487	0.789967292941485	0.483491274705994	1.09644331117698	0.25	0.19	0.33	0.782736484355467	1.27889840826771	1.77506033217996	1.87778580495509	3.06807888098158	4.25837195700806	1.92246138834312	3.14239865672871	4.36261661711077	2.67983465586744	0.276712797293011	0.0513937444820606	-1.33663851695746	-0.50782129245059	-0.492537771259625	-0.515294849748265	0.175022778886651	0.211493762201292	0.15718305654175	0.199768263657868	0.236648356977355	0.181068948051884	0.000958716870311491	0.00239471339066156	0.00245134242835958
113	0.810930216216329	0.13	2.694469101585	1.61394710568702	3.77499109748297	0.156403309003466	0.841740057274651	0.536523617689401	1.1469564968599	0.27	0.2	0.33	0.83692740401577	1.31303692468351	1.78914644535124	1.93482947183336	3.03551123704777	4.13619300226218	1.98740912032642	3.11885104400895	4.25003062232727	2.694469101585	0.276921945168723	0.043111442926835	-1.32170652823535	-0.50782129245059	-0.492537771259625	-0.515294849748265	0.175022778886651	0.211493762201292	0.15718305654175	0.199768263657868	0.236648356977355	0.181068948051884	0.000958716870311491	0.00239471339066156	0.00245134242835958
113	0.810930216216329	0.13	2.72014298363847	1.60207241816802	3.83821354910893	0.134105867642179	0.791622868567908	0.47756310352556	1.10568263361026	0.26	0.17	0.35	0.758147015630286	1.25672714428476	1.75530727293924	1.78327781516116	2.95601458544386	4.12875135572656	1.80413895573306	2.99202066906542	4.17785702061326	2.72014298363847	0.276269202233115	0.0324924166863723	-1.34390433733606	-0.50782129245059	-0.492537771259625	-0.515294849748265	0.175022778886651	0.211493762201292	0.15718305654175	0.199768263657868	0.236648356977355	0.181068948051884	0.000958716870311491	0.00239471339066156	0.00245134242835958
113	0.810930216216329	0.13	2.72623497404298	1.62471274203774	3.82775720604821	0.151751129091733	0.811597249950457	0.512011116487585	1.11118338341333	0.25	0.19	0.33	0.831969992052713	1.31876933107107	1.80556867008943	2.00342599827863	3.17566353214445	4.34790106601026	2.05108397316873	3.24982162587705	4.45279117794854	2.72623497404298	0.271619022011716	0.0346641638212204	-1.35659835776765	-0.50782129245059	-0.492537771259625	-0.515294849748265	0.175022778886651	0.211493762201292	0.15718305654175	0.199768263657868	0.236648356977355	0.181068948051884	0.000958716870311491	0.00239471339066156	0.00245134242835958
113	0.810930216216329	0.13	2.74439959835843	1.65969724436524	3.82910195235161	0.163941765737821	0.872828940504721	0.565086028174701	1.18057185283474	0.24	0.2	0.31	0.921482929720414	1.42331774126328	1.92515255280615	2.22708518761669	3.43994419929327	4.65280321096985	2.29502931078204	3.54168267540844	4.79111317350601	2.74439959835843	0.265601353318258	0.11941023909899	-1.28250096629922	-0.50782129245059	-0.492537771259625	-0.515294849748265	0.175022778886651	0.211493762201292	0.15718305654175	0.199768263657868	0.236648356977355	0.181068948051884	0.000958716870311491	0.00239471339066156	0.00245134242835958
113	0.810930216216329	0.13	2.75299716491077	1.66002438002976	3.84596994979178	0.178437317239033	0.856035482095604	0.569251601253957	1.14281936293725	0.25	0.19	0.32	0.918100489226123	1.38063132923235	1.84316216923858	2.19408002921184	3.29943798388154	4.40479593855124	2.24838492891632	3.38408797552724	4.5134848412075	2.75299716491077	0.268708172279426	0.0482475837744861	-1.35697397596728	-0.50782129245059	-0.492537771259625	-0.515294849748265	0.175022778886651	0.211493762201292	0.15718305654175	0.199768263657868	0.236648356977355	0.181068948051884	0.000958716870311491	0.00239471339066156	0.00245134242835958
113	0.810930216216329	0.13	2.75642606874054	1.6652437793562	3.84760835812488	0.168026190819008	0.840224299165192	0.548315601699749	1.13213299663063	0.25	0.18	0.31	0.886134541224535	1.35788909080534	1.82964364038614	2.12206532585969	3.25179667635934	4.38152802685899	2.17982600718476	3.33709243900218	4.49999632192496	2.75642606874054	0.26141178842394	0.0280908681227383	-1.39466294747001	-0.50782129245059	-0.492537771259625	-0.515294849748265	0.175022778886651	0.211493762201292	0.15718305654175	0.199768263657868	0.236648356977355	0.181068948051884	0.000958716870311491	0.00239471339066156	0.00245134242835958
113	0.810930216216329	0.13	2.7652130710379	1.64631889686528	3.88410724521052	0.139348776754228	0.77532562086233	0.474488369552387	1.07616287217227	0.23	0.19	0.33	0.78896578124558	1.28918941629785	1.78941305135013	1.94582400353782	3.1795240946685	4.41322418579918	1.98994774502162	3.25044309218079	4.51232853281324	2.7652130710379	0.265296157593727	-0.00996340356498573	-1.4294328335291	-0.50782129245059	-0.492537771259625	-0.515294849748265	0.175022778886651	0.211493762201292	0.15718305654175	0.199768263657868	0.236648356977355	0.181068948051884	0.000958716870311491	0.00239471339066156	0.00245134242835958
113	0.810930216216329	0.13	2.7821810057995	1.66690296315707	3.89745904844193	0.132572506162211	0.724361872304136	0.435073550112869	1.0136501944954	0.26	0.2	0.32	0.690505581670627	1.14963531073225	1.60876503979387	1.62373508007545	2.70338608822399	3.78303709637254	1.67127030803036	2.77929968219492	3.89315752679235	2.7821810057995	0.273356559930211	-0.00430192247311856	-1.392074797987	-0.50782129245059	-0.492537771259625	-0.515294849748265	0.175022778886651	0.211493762201292	0.15718305654175	0.199768263657868	0.236648356977355	0.181068948051884	0.000958716870311491	0.00239471339066156	0.00245134242835958
113	0.810930216216329	0.13	2.78273118762486	1.66993417962156	3.89552819562816	0.163288677260067	0.845336459128387	0.546574809010332	1.14409810924644	0.23	0.17	0.33	0.910568493396057	1.4082916616575	1.90601482991895	2.25025870579783	3.48026600407412	4.71027330235041	2.29195851514666	3.54882598342244	4.80058826852999	2.78273118762486	0.262506395820603	0.0400655053354234	-1.39976488358317	-0.50782129245059	-0.492537771259625	-0.515294849748265	0.175022778886651	0.211493762201292	0.15718305654175	0.199768263657868	0.236648356977355	0.181068948051884	0.000958716870311491	0.00239471339066156	0.00245134242835958
113	0.810930216216329	0.13	2.78773169606199	1.65133394032026	3.92412945180371	0.154232110351481	0.855995058384919	0.543030675709682	1.16895944106016	0.25	0.19	0.32	0.87497392091118	1.37924685661048	1.88351979230979	2.08899034723091	3.29293628192646	4.49688221662201	2.14072015242155	3.37387233438958	4.6127788016689	2.78773169606199	0.272643504802685	-0.0275120999333722	-1.42423932156535	-0.50782129245059	-0.492537771259625	-0.515294849748265	0.175022778886651	0.211493762201292	0.15718305654175	0.199768263657868	0.236648356977355	0.181068948051884	0.000958716870311491	0.00239471339066156	0.00245134242835958
113	0.810930216216329	0.13	2.79391266380964	1.68676837773053	3.90105694988875	0.171903389309893	0.906408711143838	0.595804159199294	1.21701326308838	0.24	0.18	0.34	0.984186500156142	1.4972624869396	2.01033847372306	2.41061404307111	3.66731506336202	4.92401608365294	2.45662758025969	3.74082875943914	5.02167726709817	2.79391266380964	0.272222610303385	-0.044082475130622	-1.4307896521929	-0.50782129245059	-0.492537771259625	-0.515294849748265	0.175022778886651	0.211493762201292	0.15718305654175	0.199768263657868	0.236648356977355	0.181068948051884	0.000958716870311491	0.00239471339066156	0.00245134242835958
113	0.810930216216329	0.13	2.80040521720007	1.68117954865608	3.91963088574405	0.170917373223093	0.905180863370927	0.593918487627961	1.21644323911389	0.26	0.19	0.35	0.93873215754634	1.43070539567734	1.92267863380834	2.19843209045791	3.35059220946426	4.50275232847061	2.24684440784929	3.42547992865512	4.60276155449191	2.80040521720007	0.279970582530636	-0.00666649837880615	-1.38332638317515	-0.50782129245059	-0.492537771259625	-0.515294849748265	0.175022778886651	0.211493762201292	0.15718305654175	0.199768263657868	0.236648356977355	0.181068948051884	0.000958716870311491	0.00239471339066156	0.00245134242835958
113	0.810930216216329	0.13	2.80588608908619	1.67892516254061	3.93284701563177	0.146551326428401	0.806448586106622	0.502600871980034	1.11029630023321	0.24	0.18	0.33	0.825047695255171	1.32383086540982	1.82261403556447	2.00772070647837	3.22148968555866	4.43525866463894	2.05092901861574	3.29094354358232	4.53326832606271	2.80588608908619	0.265459757011967	0.0961199236344569	-1.33066782415474	-0.50782129245059	-0.492537771259625	-0.515294849748265	0.175022778886651	0.211493762201292	0.15718305654175	0.199768263657868	0.236648356977355	0.181068948051884	0.000958716870311491	0.00239471339066156	0.00245134242835958
113	0.810930216216329	0.13	2.81839085527641	1.68470500819676	3.95207670235606	0.129100268705119	0.729408394089566	0.433623000726571	1.02519378745256	0.23	0.18	0.32	0.724873849578173	1.21932893239613	1.71378401521409	1.79784902457958	3.02420805085703	4.25056707713449	1.84122316929564	3.09545690462766	4.35071498388134	2.81839085527641	0.253683511661776	-0.00812913041794472	-1.46665230883411	-0.50782129245059	-0.492537771259625	-0.515294849748265	0.175022778886651	0.211493762201292	0.15718305654175	0.199768263657868	0.236648356977355	0.181068948051884	0.000958716870311491	0.00239471339066156	0.00245134242835958
113	0.810930216216329	0.13	2.89290298106631	1.70172835367516	4.08407760845746	0.131822780654121	0.829462134604221	0.49711572960736	1.16180853960108	0.25	0.19	0.35	0.799850702091262	1.33459038048407	1.86933005887688	1.90687975378432	3.18172300091326	4.45656624804219	1.9473379897105	3.2503824020277	4.5528693154174	2.89290298106631	0.277714573784223	-0.138850768380797	-1.50873047832013	-0.50782129245059	-0.492537771259625	-0.515294849748265	0.175022778886651	0.211493762201292	0.15718305654175	0.199768263657868	0.236648356977355	0.181068948051884	0.000958716870311491	0.00239471339066156	0.00245134242835958
113	0.810930216216329	0.13	2.894130829988	1.73961188311239	4.04864977686361	0.13802772946622	0.816107411073936	0.49769040196697	1.1345244201809	0.26	0.2	0.34	0.786983236523287	1.29048671459055	1.79399019265782	1.84385343661168	3.02353119249587	4.20320894838006	1.89297544125686	3.10260959463227	4.31279005514423	2.894130829988	0.275843201460633	0.0857922276003375	-1.27564809075907	-0.50782129245059	-0.492537771259625	-0.515294849748265	0.175022778886651	0.211493762201292	0.15718305654175	0.199768263657868	0.236648356977355	0.181068948051884	0.000958716870311491	0.00239471339066156	0.00245134242835958
113	0.810930216216329	0.13	2.910657729856	1.75332372498732	4.06799173472468	0.183313255269372	0.864180785541935	0.579393309941188	1.14896826114268	0.24	0.18	0.32	0.946549026924118	1.4118034633922	1.87705789986028	2.29198903145705	3.41856360381363	4.54513817617021	2.34478132899971	3.49401738691361	4.64965975923964	2.910657729856	0.259579506272197	-0.0941362662720695	-1.53247452764321	-0.50782129245059	-0.492537771259625	-0.515294849748265	0.175022778886651	0.211493762201292	0.15718305654175	0.199768263657868	0.236648356977355	0.181068948051884	0.000958716870311491	0.00239471339066156	0.00245134242835958
113	0.810930216216329	0.13	2.9367960924588	1.74831320850597	4.12527897641164	0.137275192309514	0.840892350321172	0.511763482369255	1.17002121827309	0.25	0.19	0.33	0.816220151034766	1.34115329606089	1.86608644108702	1.92878864008851	3.16924452156698	4.40970040304546	1.98128964914261	3.25526234132379	4.52742942325177	2.9367960924588	0.271976906134303	-0.0309934617870069	-1.41454419345666	-0.50782129245059	-0.492537771259625	-0.515294849748265	0.175022778886651	0.211493762201292	0.15718305654175	0.199768263657868	0.236648356977355	0.181068948051884	0.000958716870311491	0.00239471339066156	0.00245134242835958
113	0.810930216216329	0.14	2.0656828319911	1.26151367570598	2.86985198827622	0.133609878469931	0.649170642272019	0.391074332974801	0.907266951569238	0.26	0.18	0.37	0.611744221607709	1.0154754627501	1.41920670389249	1.41810376563107	2.35400601553262	3.28990826543418	1.43971878747282	2.38969894972525	3.33867361897888	2.0656828319911	0.29447155265031	0.0733413925270434	-1.26319386577211	-0.50782129245059	-0.492537771259625	-0.515294849748265	0.175022778886651	0.211493762201292	0.15718305654175	0.199768263657868	0.236648356977355	0.181068948051884	0.000958716870311491	0.00239471339066156	0.00245134242835958
113	0.810930216216329	0.14	2.23215614533379	1.36371455337793	3.10059773728965	0.18926599156598	0.805395338757394	0.545141300700755	1.06564937681403	0.27	0.19	0.38	0.839933582798084	1.24092339285574	1.6419132029134	1.91870911255279	2.83471344712814	3.75071778170349	1.94718063224365	2.87729554495461	3.80928247111964	2.23215614533379	0.294663606721776	-0.0449923517399158	-1.37888120992369	-0.50782129245059	-0.492537771259625	-0.515294849748265	0.175022778886651	0.211493762201292	0.15718305654175	0.199768263657868	0.236648356977355	0.181068948051884	0.000958716870311491	0.00239471339066156	0.00245134242835958
113	0.810930216216329	0.14	2.29836896585771	1.40617563402342	3.19056229769201	0.131209500280599	0.714151544115774	0.42723821019912	1.00106487803243	0.26	0.19	0.34	0.671215638936995	1.12197287962166	1.57273012030633	1.56259095924093	2.61195445473655	3.66131795023217	1.59818339145467	2.66941927963489	3.74209179080933	2.29836896585771	0.292235171302789	-0.0547617771738301	-1.40572223087905	-0.50782129245059	-0.492537771259625	-0.515294849748265	0.175022778886651	0.211493762201292	0.15718305654175	0.199768263657868	0.236648356977355	0.181068948051884	0.000958716870311491	0.00239471339066156	0.00245134242835958
113	0.810930216216329	0.14	2.30910300869309	1.42872306112424	3.18948295626193	0.183596060017551	0.824552544506056	0.553080780316153	1.09602430869596	0.27	0.2	0.37	0.861801350151618	1.28480417583861	1.7078070015256	1.9901878541707	2.96704300276617	3.94389815136164	2.02907155295142	3.02602564189307	4.01952585980251	2.30910300869309	0.294994133180698	0.0603393883877779	-1.26279339762253	-0.50782129245059	-0.492537771259625	-0.515294849748265	0.175022778886651	0.211493762201292	0.15718305654175	0.199768263657868	0.236648356977355	0.181068948051884	0.000958716870311491	0.00239471339066156	0.00245134242835958
113	0.810930216216329	0.14	2.32250386841754	1.43144534457067	3.21356239226441	0.186170903947252	0.842335075217414	0.567367775055685	1.11730237537914	0.25	0.19	0.35	0.915585152633369	1.35931140667212	1.80303766071088	2.18933764610737	3.25037122636931	4.31140480663124	2.23109974399412	3.31239123186579	4.39042603093598	2.32250386841754	0.289175198517172	-0.0118769608943023	-1.36511648507598	-0.50782129245059	-0.492537771259625	-0.515294849748265	0.175022778886651	0.211493762201292	0.15718305654175	0.199768263657868	0.236648356977355	0.181068948051884	0.000958716870311491	0.00239471339066156	0.00245134242835958
113	0.810930216216329	0.14	2.3847319159372	1.47911706652254	3.29034676535185	0.167555645803293	0.745412862842786	0.48600662374362	1.00481910194195	0.27	0.19	0.37	0.753533178411203	1.15573182817942	1.55793047794763	1.73178452753631	2.65612524486634	3.58046596219637	1.76040309592888	2.69912700744723	3.63828542936484	2.3847319159372	0.292377404143665	-0.0428780146147709	-1.38056750895875	-0.50782129245059	-0.492537771259625	-0.515294849748265	0.175022778886651	0.211493762201292	0.15718305654175	0.199768263657868	0.236648356977355	0.181068948051884	0.000958716870311491	0.00239471339066156	0.00245134242835958
113	0.810930216216329	0.14	2.40611045514348	1.4911379542926	3.32108295599435	0.176805607253572	0.80555644487902	0.534172205279046	1.07694068447899	0.27	0.19	0.37	0.833711918407746	1.25727621618758	1.68084051396741	1.92841661201457	2.90814163460376	3.88786665719296	1.96367519639871	2.96059170556815	3.96029715533866	2.40611045514348	0.297518886034957	0.150454995657049	-1.16861743288488	-0.50782129245059	-0.492537771259625	-0.515294849748265	0.175022778886651	0.211493762201292	0.15718305654175	0.199768263657868	0.236648356977355	0.181068948051884	0.000958716870311491	0.00239471339066156	0.00245134242835958
113	0.810930216216329	0.14	2.41783852895867	1.48163730976019	3.35403974815716	0.17029917112309	0.755486074788858	0.495130776430775	1.01584137314694	0.24	0.17	0.33	0.819983345594626	1.25115631797558	1.68232929035654	2.0138020246844	3.07272231792559	4.13164261116679	2.05123557773272	3.1313494307656	4.20657686250365	2.41783852895867	0.266421109338787	0.0510856845901779	-1.3752016345978	-0.50782129245059	-0.492537771259625	-0.515294849748265	0.175022778886651	0.211493762201292	0.15718305654175	0.199768263657868	0.236648356977355	0.181068948051884	0.000958716870311491	0.00239471339066156	0.00245134242835958
113	0.810930216216329	0.14	2.4214322593127	1.48044396249923	3.36242055612617	0.160801951976626	0.80943951349396	0.520733096511637	1.09814593047628	0.25	0.19	0.33	0.832119668707724	1.29346597003266	1.7548122713576	1.97014164937834	3.06243353623934	4.15472542310033	2.01825711088429	3.13666274398679	4.25701149594054	2.4214322593127	0.282692253351281	-0.140729012328901	-1.51693670181622	-0.50782129245059	-0.492537771259625	-0.515294849748265	0.175022778886651	0.211493762201292	0.15718305654175	0.199768263657868	0.236648356977355	0.181068948051884	0.000958716870311491	0.00239471339066156	0.00245134242835958
113	0.810930216216329	0.14	2.42205526882321	1.4721754482966	3.37193508934982	0.174803305031829	0.859653941410106	0.568036805430691	1.15127107738952	0.22	0.18	0.31	0.969977960661111	1.46794251532879	1.96590706999647	2.46123783853577	3.72478119096655	4.98832454339733	2.52164303670798	3.81600255181341	5.11231013452406	2.42205526882321	0.259139561933538	0.011996441242055	-1.43965648271233	-0.50782129245059	-0.492537771259625	-0.515294849748265	0.175022778886651	0.211493762201292	0.15718305654175	0.199768263657868	0.236648356977355	0.181068948051884	0.000958716870311491	0.00239471339066156	0.00245134242835958
113	0.810930216216329	0.14	2.45313420185747	1.50791984039881	3.39834856331613	0.186319610640358	0.91084877188601	0.613662065264304	1.20803547850772	0.24	0.17	0.33	1.00203615737826	1.48730621460243	1.97257627182661	2.42510698704739	3.5995474478171	4.77398790858681	2.47101594888372	3.66630363117355	4.86543165353202	2.45313420185747	0.274406161618977	0.108697714268218	-1.29136108621893	-0.50782129245059	-0.492537771259625	-0.515294849748265	0.175022778886651	0.211493762201292	0.15718305654175	0.199768263657868	0.236648356977355	0.181068948051884	0.000958716870311491	0.00239471339066156	0.00245134242835958
113	0.810930216216329	0.14	2.45748556763	1.51484786489196	3.40012327036804	0.152597771819962	0.7047679106093	0.445468047293048	0.964067773925552	0.25	0.18	0.33	0.715647693759071	1.13221483095768	1.54878196815628	1.70348338763696	2.69505396662663	3.68662454561631	1.73840649471826	2.74920723033024	3.76093539277398	2.45748556763	0.270249221940056	-0.0354080333217529	-1.44778545182556	-0.50782129245059	-0.492537771259625	-0.515294849748265	0.175022778886651	0.211493762201292	0.15718305654175	0.199768263657868	0.236648356977355	0.181068948051884	0.000958716870311491	0.00239471339066156	0.00245134242835958
113	0.810930216216329	0.14	2.46269382322698	1.51905748569586	3.4063301607581	0.155368250326693	0.739224492406607	0.470124073983162	1.00832491083005	0.27	0.2	0.36	0.733795904839565	1.15382286358835	1.57384982233714	1.69741299437632	2.66901724164238	3.64062148890843	1.73371949469065	2.72843454445916	3.72152503280347	2.46269382322698	0.286776071787488	0.0217879109145927	-1.32936801546453	-0.50782129245059	-0.492537771259625	-0.515294849748265	0.175022778886651	0.211493762201292	0.15718305654175	0.199768263657868	0.236648356977355	0.181068948051884	0.000958716870311491	0.00239471339066156	0.00245134242835958
113	0.810930216216329	0.14	2.48038629469186	1.5141774643266	3.44659512505712	0.153431511476925	0.795490270264948	0.503751531294668	1.08722900923523	0.26	0.19	0.35	0.80002380580191	1.26334336266958	1.72666291953724	1.8824855338128	2.97269354638774	4.06290155896267	1.92154196352763	3.03309077957729	4.14565619532691	2.48038629469186	0.282807329901113	-0.0612684952025938	-1.4272570472471	-0.50782129245059	-0.492537771259625	-0.515294849748265	0.175022778886651	0.211493762201292	0.15718305654175	0.199768263657868	0.236648356977355	0.181068948051884	0.000958716870311491	0.00239471339066156	0.00245134242835958
113	0.810930216216329	0.14	2.49204540858016	1.50986310268225	3.47422771447806	0.167357052929691	0.826501555321115	0.538671241778262	1.11433186886397	0.24	0.19	0.36	0.876650386347823	1.34507441941292	1.81349845247801	2.11437898844126	3.24416339122916	4.37394779401705	2.15308886641973	3.30353027590082	4.45521712216114	2.49204540858016	0.284886144076152	-0.110270130952902	-1.47066768442884	-0.50782129245059	-0.492537771259625	-0.515294849748265	0.175022778886651	0.211493762201292	0.15718305654175	0.199768263657868	0.236648356977355	0.181068948051884	0.000958716870311491	0.00239471339066156	0.00245134242835958
113	0.810930216216329	0.14	2.50639907045355	1.53639251909771	3.47640562180939	0.126870995583256	0.703304431115414	0.415241849251329	0.9913670129795	0.25	0.19	0.35	0.67413582325843	1.14179896011475	1.60946209697106	1.62189354220575	2.74703746042796	3.87218137865016	1.65542383958319	2.80244259476237	3.95155229498895	2.50639907045355	0.277581723141078	0.108380256347596	-1.28619244528077	-0.50782129245059	-0.492537771259625	-0.515294849748265	0.175022778886651	0.211493762201292	0.15718305654175	0.199768263657868	0.236648356977355	0.181068948051884	0.000958716870311491	0.00239471339066156	0.00245134242835958
113	0.810930216216329	0.14	2.51973732420065	1.52508368368352	3.51439096471778	0.137711641621774	0.791534119768303	0.482293855688485	1.10077438384812	0.26	0.18	0.34	0.768339873925724	1.26098895645792	1.75363803899011	1.81356940755868	2.97640545845535	4.13924150935201	1.84896550403971	3.03503262771734	4.22099560878575	2.51973732420065	0.281287946785178	-0.0260623250408725	-1.40442602526415	-0.50782129245059	-0.492537771259625	-0.515294849748265	0.175022778886651	0.211493762201292	0.15718305654175	0.199768263657868	0.236648356977355	0.181068948051884	0.000958716870311491	0.00239471339066156	0.00245134242835958
113	0.810930216216329	0.14	2.55061997716327	1.54909921683365	3.55214073749288	0.131541380578582	0.680612654753949	0.407571037021491	0.953654272486408	0.23	0.18	0.33	0.677534400899998	1.13143095410717	1.58532750731435	1.67057807546751	2.78973841523908	3.90889875501066	1.70261139850135	2.84523318577211	3.98450420827499	2.55061997716327	0.267022228599652	-0.0734472998941898	-1.48266437873368	-0.50782129245059	-0.492537771259625	-0.515294849748265	0.175022778886651	0.211493762201292	0.15718305654175	0.199768263657868	0.236648356977355	0.181068948051884	0.000958716870311491	0.00239471339066156	0.00245134242835958
113	0.810930216216329	0.14	2.55197605413704	1.57020342808083	3.53374868019326	0.16312363926124	0.749386534859737	0.484375751310827	1.01439731840865	0.23	0.17	0.32	0.805030313733199	1.24547704056812	1.68592376740304	1.98446946067375	3.07020879687879	4.15594813308382	2.01944175033724	3.12812060073614	4.23199402628488	2.55197605413704	0.263821718848631	-0.108105142151391	-1.54128251916981	-0.50782129245059	-0.492537771259625	-0.515294849748265	0.175022778886651	0.211493762201292	0.15718305654175	0.199768263657868	0.236648356977355	0.181068948051884	0.000958716870311491	0.00239471339066156	0.00245134242835958
113	0.810930216216329	0.14	2.59438513337435	1.58120223817127	3.60756802857743	0.169949123552322	0.866108421447714	0.567260241950215	1.16495660094521	0.28	0.2	0.35	0.861989558319826	1.31610918666554	1.77022881501126	1.94326905312103	2.96703623412862	3.9908034151362	1.99113222052841	3.03867885836969	4.08555645924116	2.59438513337435	0.291330985190885	-0.0308142967291688	-1.3533643549713	-0.50782129245059	-0.492537771259625	-0.515294849748265	0.175022778886651	0.211493762201292	0.15718305654175	0.199768263657868	0.236648356977355	0.181068948051884	0.000958716870311491	0.00239471339066156	0.00245134242835958
113	0.810930216216329	0.14	2.59778022155239	1.59145630131621	3.60410414178856	0.156277021954885	0.794259261284601	0.506121535403664	1.08239698716554	0.23	0.18	0.31	0.845929530525292	1.3275217848179	1.80911403911051	2.09773239542828	3.29198278717143	4.48623317891459	2.14769589105123	3.37159379148416	4.5974170597476	2.59778022155239	0.267435595544859	-0.0857469601464727	-1.5018094096719	-0.50782129245059	-0.492537771259625	-0.515294849748265	0.175022778886651	0.211493762201292	0.15718305654175	0.199768263657868	0.236648356977355	0.181068948051884	0.000958716870311491	0.00239471339066156	0.00245134242835958
113	0.810930216216329	0.14	2.60379054102773	1.61408787295706	3.5934932090984	0.129161447009623	0.743028415661488	0.441801859129624	1.04425497219335	0.27	0.2	0.36	0.678827772159966	1.14166184146149	1.60449591076301	1.54656821232468	2.60103959449131	3.65551097665794	1.58081538794878	2.65864922603325	3.73642496731404	2.60379054102773	0.295903566244335	0.0563765937404797	-1.25455123698325	-0.50782129245059	-0.492537771259625	-0.515294849748265	0.175022778886651	0.211493762201292	0.15718305654175	0.199768263657868	0.236648356977355	0.181068948051884	0.000958716870311491	0.00239471339066156	0.00245134242835958
113	0.810930216216329	0.14	2.61089108991569	1.61196831378785	3.60981386604353	0.134865437877252	0.735872079029452	0.444881261741391	1.02686289631751	0.25	0.19	0.34	0.71835212689478	1.18821653900221	1.65808095110963	1.71875732643615	2.84297325133665	3.96718917623715	1.75521246659903	2.90490548688888	4.04961234287406	2.61089108991569	0.280843239635302	0.0368108962070179	-1.33428132997278	-0.50782129245059	-0.492537771259625	-0.515294849748265	0.175022778886651	0.211493762201292	0.15718305654175	0.199768263657868	0.236648356977355	0.181068948051884	0.000958716870311491	0.00239471339066156	0.00245134242835958
113	0.810930216216329	0.14	2.61110447694711	1.58289105486035	3.63931789903387	0.166706374776021	0.847208436850652	0.551476205866825	1.14294066783448	0.24	0.18	0.34	0.908135092157947	1.39512766587459	1.88212023959123	2.21714588847269	3.406102897024	4.59505990557531	2.26268035351762	3.4740820259446	4.68946172791407	2.61110447694711	0.273729514142799	0.0442947711335263	-1.34859180547502	-0.50782129245059	-0.492537771259625	-0.515294849748265	0.175022778886651	0.211493762201292	0.15718305654175	0.199768263657868	0.236648356977355	0.181068948051884	0.000958716870311491	0.00239471339066156	0.00245134242835958
113	0.810930216216329	0.14	2.61981152434394	1.61595093043826	3.62367211824961	0.191041169898853	0.88038874131301	0.59753647227425	1.16324101035177	0.27	0.2	0.35	0.93265076790081	1.37413408843762	1.81561740897443	2.15736351784481	3.17858179401352	4.19980007018224	2.20853725613061	3.25508235235235	4.30366409911784	2.61981152434394	0.29099829023997	0.017654612379724	-1.31520929529951	-0.50782129245059	-0.492537771259625	-0.515294849748265	0.175022778886651	0.211493762201292	0.15718305654175	0.199768263657868	0.236648356977355	0.181068948051884	0.000958716870311491	0.00239471339066156	0.00245134242835958
113	0.810930216216329	0.14	2.62491491956343	1.59610376939357	3.65372606973329	0.13996104319963	0.84142655727454	0.515772005235473	1.16708110931361	0.26	0.21	0.33	0.817883795769884	1.3342894525869	1.85069510940391	1.92163498528937	3.13494081415323	4.3482466430171	1.98094033206932	3.22848999636626	4.4806863720253	2.62491491956343	0.288453029741053	-0.0053118122318196	-1.32178833457995	-0.50782129245059	-0.492537771259625	-0.515294849748265	0.175022778886651	0.211493762201292	0.15718305654175	0.199768263657868	0.236648356977355	0.181068948051884	0.000958716870311491	0.00239471339066156	0.00245134242835958
113	0.810930216216329	0.14	2.64956147879669	1.61718988497731	3.68193307261608	0.17499945100834	0.832850512679582	0.55051773908687	1.11518328627229	0.24	0.18	0.31	0.898796155722532	1.35974335782453	1.82069055992652	2.17491661195762	3.29032161308505	4.40572661421248	2.22909240071272	3.37435036696171	4.51602985954165	2.64956147879669	0.264999499329814	-0.0566949687770901	-1.47406916341487	-0.50782129245059	-0.492537771259625	-0.515294849748265	0.175022778886651	0.211493762201292	0.15718305654175	0.199768263657868	0.236648356977355	0.181068948051884	0.000958716870311491	0.00239471339066156	0.00245134242835958
113	0.810930216216329	0.14	2.65314054325361	1.60513007071823	3.70115101578899	0.133381864039481	0.743003514300857	0.447309982273917	1.0386970463278	0.25	0.19	0.34	0.717832233483921	1.19235405712538	1.66687588076684	1.70682514857066	2.83511912083486	3.96341309309905	1.74503008191464	2.89715884584775	4.05233752087498	2.65314054325361	0.276733716751793	0.0529584319770315	-1.31781216264056	-0.50782129245059	-0.492537771259625	-0.515294849748265	0.175022778886651	0.211493762201292	0.15718305654175	0.199768263657868	0.236648356977355	0.181068948051884	0.000958716870311491	0.00239471339066156	0.00245134242835958
113	0.810930216216329	0.14	2.65642387079324	1.63617376561023	3.67667397597625	0.155599650723209	0.772445914098663	0.491499537656686	1.05339229054064	0.24	0.18	0.34	0.805496696375275	1.26592719680168	1.72635769722809	1.95680666743691	3.07533822340738	4.19386977937785	1.9907173416359	3.12752823180173	4.26367221574891	2.65642387079324	0.268953570330186	0.0216750343380953	-1.39417331403414	-0.50782129245059	-0.492537771259625	-0.515294849748265	0.175022778886651	0.211493762201292	0.15718305654175	0.199768263657868	0.236648356977355	0.181068948051884	0.000958716870311491	0.00239471339066156	0.00245134242835958
113	0.810930216216329	0.14	2.6733930558771	1.65573638168767	3.69104973006653	0.15902046995669	0.814239781078157	0.521889191192056	1.10659037096426	0.23	0.19	0.32	0.866323250776799	1.35161805601724	1.83691286125769	2.1328353135549	3.32760169801182	4.52236808246874	2.18908669280207	3.41182456869657	4.63689478983538	2.6733930558771	0.269628524017246	-0.0518555710057434	-1.46874924848923	-0.50782129245059	-0.492537771259625	-0.515294849748265	0.175022778886651	0.211493762201292	0.15718305654175	0.199768263657868	0.236648356977355	0.181068948051884	0.000958716870311491	0.00239471339066156	0.00245134242835958
113	0.810930216216329	0.14	2.67558898720274	1.63062960216845	3.72054837223703	0.150644503363078	0.787430905863784	0.495509444940665	1.0793523667869	0.27	0.19	0.33	0.771970582425546	1.22676469888951	1.68155881535347	1.78245964574396	2.83256722519563	3.8826748046473	1.82730402975725	2.90433720327754	3.98093353449767	2.67558898720274	0.279933494316273	0.0720132660787282	-1.28313331932645	-0.50782129245059	-0.492537771259625	-0.515294849748265	0.175022778886651	0.211493762201292	0.15718305654175	0.199768263657868	0.236648356977355	0.181068948051884	0.000958716870311491	0.00239471339066156	0.00245134242835958
113	0.810930216216329	0.14	2.68035763545444	1.65017215106577	3.71054311984311	0.193110817595314	0.897807731981708	0.611276182676179	1.18433928128724	0.22	0.17	0.31	1.04041051914462	1.52809586729468	2.01578121544475	2.63062972397339	3.8637194988102	5.096809273647	2.68819534531176	3.94526388455717	5.20489063322871	2.68035763545444	0.261422729908256	0.0516347623602726	-1.39868163210106	-0.50782129245059	-0.492537771259625	-0.515294849748265	0.175022778886651	0.211493762201292	0.15718305654175	0.199768263657868	0.236648356977355	0.181068948051884	0.000958716870311491	0.00239471339066156	0.00245134242835958
113	0.810930216216329	0.14	2.68432742028144	1.64789409677151	3.72076074379138	0.142336839651442	0.754316845863533	0.465222906652323	1.04341078507474	0.25	0.18	0.34	0.753462207836596	1.22167079042267	1.68987937300874	1.80829263719555	2.93198288171777	4.05567312624	1.84367050134239	2.98925967910015	4.13729563698271	2.68432742028144	0.274006983104023	0.0951514054634087	-1.29009188958584	-0.50782129245059	-0.492537771259625	-0.515294849748265	0.175022778886651	0.211493762201292	0.15718305654175	0.199768263657868	0.236648356977355	0.181068948051884	0.000958716870311491	0.00239471339066156	0.00245134242835958
113	0.810930216216329	0.14	2.68581420521631	1.66230378997814	3.70932462045447	0.153240304005024	0.77498870712037	0.49055934821287	1.05941806602787	0.25	0.19	0.35	0.796098421311573	1.25768123371915	1.71926404612672	1.91455058069304	3.02461890626127	4.1346872318295	1.95237385676285	3.08623662694222	4.21943732871693	2.68581420521631	0.276356822593188	0.0188633160126741	-1.36536962195075	-0.50782129245059	-0.492537771259625	-0.515294849748265	0.175022778886651	0.211493762201292	0.15718305654175	0.199768263657868	0.236648356977355	0.181068948051884	0.000958716870311491	0.00239471339066156	0.00245134242835958
113	0.810930216216329	0.14	2.69048361090101	1.6642838264664	3.71668339533562	0.153316180586741	0.80733022980563	0.511117778295965	1.1035426813153	0.25	0.19	0.35	0.820527672773864	1.29605508309831	1.77158249342276	1.95172460059677	3.08282422804844	4.21392385550011	1.98694763698135	3.14132071000083	4.29032304062204	2.69048361090101	0.280711523959876	0.0395617422941415	-1.33036307527346	-0.50782129245059	-0.492537771259625	-0.515294849748265	0.175022778886651	0.211493762201292	0.15718305654175	0.199768263657868	0.236648356977355	0.181068948051884	0.000958716870311491	0.00239471339066156	0.00245134242835958
113	0.810930216216329	0.14	2.70210067781671	1.64230538137714	3.76189597425628	0.168363550611181	0.866589616066542	0.565883914890323	1.16729531724276	0.24	0.17	0.31	0.929319827649532	1.42315215445189	1.91698448125425	2.26244513619006	3.46468844643262	4.66693175667518	2.30840494110428	3.53538809077869	4.76057216800491	2.70210067781671	0.260924374437442	-0.0286112655690023	-1.47390925178123	-0.50782129245059	-0.492537771259625	-0.515294849748265	0.175022778886651	0.211493762201292	0.15718305654175	0.199768263657868	0.236648356977355	0.181068948051884	0.000958716870311491	0.00239471339066156	0.00245134242835958
113	0.810930216216329	0.14	2.71967526936157	1.66152806304769	3.77782247567546	0.170972184129536	0.899244789176621	0.590083426547611	1.20840615180563	0.24	0.19	0.3	0.962657197896546	1.46702047545474	1.97138375301293	2.32761906958682	3.54712439859587	4.76662972760492	2.39573242545911	3.65274079644081	4.90672120539525	2.71967526936157	0.267551669940911	0.10849923472912	-1.28811267860933	-0.50782129245059	-0.492537771259625	-0.515294849748265	0.175022778886651	0.211493762201292	0.15718305654175	0.199768263657868	0.236648356977355	0.181068948051884	0.000958716870311491	0.00239471339066156	0.00245134242835958
113	0.810930216216329	0.14	2.74638989622617	1.67294414452726	3.81983564792507	0.164295332061261	0.915029848491222	0.592823180073919	1.23723651690853	0.26	0.2	0.37	0.93176735503151	1.43819433915732	1.94462132328313	2.17009087258037	3.34956187459102	4.52903287660166	2.21550890687469	3.41998878576568	4.62224752312118	2.74638989622617	0.290561855581377	0.0615911392453237	-1.26907377363939	-0.50782129245059	-0.492537771259625	-0.515294849748265	0.175022778886651	0.211493762201292	0.15718305654175	0.199768263657868	0.236648356977355	0.181068948051884	0.000958716870311491	0.00239471339066156	0.00245134242835958
113	0.810930216216329	0.14	2.75317420878584	1.67857444128933	3.82777397628234	0.161171325695243	0.857887227095799	0.552318849630159	1.16345560456144	0.26	0.19	0.34	0.878461566450255	1.36446720559488	1.85047284473951	2.07012131653803	3.21540834100792	4.36069536547782	2.11761023233994	3.28426100853269	4.46133788690248	2.75317420878584	0.280672156919899	-0.0379313462322011	-1.39568725543257	-0.50782129245059	-0.492537771259625	-0.515294849748265	0.175022778886651	0.211493762201292	0.15718305654175	0.199768263657868	0.236648356977355	0.181068948051884	0.000958716870311491	0.00239471339066156	0.00245134242835958
113	0.810930216216329	0.14	2.75853077867905	1.70081633003969	3.81624522731841	0.149679472996172	0.823363735232051	0.516964691750518	1.12976277871358	0.26	0.2	0.37	0.816711486026391	1.30076701653374	1.7848225470411	1.91176726871387	3.04484980189374	4.17793233507362	1.94996241541005	3.10439642408414	4.25820814336941	2.75853077867905	0.287854363755104	0.027068017699682	-1.31187458273438	-0.50782129245059	-0.492537771259625	-0.515294849748265	0.175022778886651	0.211493762201292	0.15718305654175	0.199768263657868	0.236648356977355	0.181068948051884	0.000958716870311491	0.00239471339066156	0.00245134242835958
113	0.810930216216329	0.14	2.7714879486103	1.71248513976614	3.83049075745445	0.205969167964204	0.966764569598738	0.670401719161373	1.2631274200361	0.25	0.18	0.34	1.08872869768322	1.57002033369212	2.05131196970102	2.62020928225315	3.77851879942202	4.93682831659088	2.66719246998325	3.84786581973305	5.02752355257749	2.7714879486103	0.272300262455098	0.127240237528061	-1.28084546350258	-0.50782129245059	-0.492537771259625	-0.515294849748265	0.175022778886651	0.211493762201292	0.15718305654175	0.199768263657868	0.236648356977355	0.181068948051884	0.000958716870311491	0.00239471339066156	0.00245134242835958
113	0.810930216216329	0.14	2.77508274227614	1.71789279091463	3.83227269363766	0.158613151953095	0.819262051640427	0.524659460639003	1.11386464264185	0.24	0.18	0.35	0.865664463395386	1.35174546066461	1.83782645793383	2.11775909212472	3.30690626750758	4.49605344289044	2.15010910261988	3.35454258063271	4.56157063470769	2.77508274227614	0.278661950835624	-0.202562659292352	-1.58265820602477	-0.50782129245059	-0.492537771259625	-0.515294849748265	0.175022778886651	0.211493762201292	0.15718305654175	0.199768263657868	0.236648356977355	0.181068948051884	0.000958716870311491	0.00239471339066156	0.00245134242835958
113	0.810930216216329	0.14	2.78701634560537	1.71894454172418	3.85508814948655	0.11833542565632	0.675028733815419	0.387353795826599	0.962703671804239	0.24	0.19	0.31	0.634750119357818	1.10615817884254	1.57756623832725	1.54184149696036	2.68691652089331	3.83199154482625	1.58540984450324	2.76055911632062	3.93954304268194	2.78701634560537	0.255707203367838	0.053820210998392	-1.3840240531926	-0.50782129245059	-0.492537771259625	-0.515294849748265	0.175022778886651	0.211493762201292	0.15718305654175	0.199768263657868	0.236648356977355	0.181068948051884	0.000958716870311491	0.00239471339066156	0.00245134242835958
113	0.810930216216329	0.14	2.79404549431857	1.72480057935992	3.86329040927723	0.170651297863742	0.83842847583711	0.549849114182223	1.127007837492	0.24	0.18	0.32	0.907177252977201	1.38329447462873	1.85941169628026	2.21919093641753	3.38389719364984	4.54860345088215	2.26895235307439	3.4626470161011	4.65441789387211	2.79404549431857	0.265465862470386	-0.0261823814982205	-1.45730797018381	-0.50782129245059	-0.492537771259625	-0.515294849748265	0.175022778886651	0.211493762201292	0.15718305654175	0.199768263657868	0.236648356977355	0.181068948051884	0.000958716870311491	0.00239471339066156	0.00245134242835958
113	0.810930216216329	0.14	2.82162561880988	1.71006533950997	3.93318589810979	0.141562668199993	0.79849944977446	0.491498293701155	1.10550060584776	0.26	0.19	0.36	0.769812349066699	1.25065487517866	1.73149740129063	1.78674947534828	2.90279435602252	4.01883923669675	1.82357992446104	2.96352812888429	4.09686928251069	2.82162561880988	0.282592198471832	0.0170759574011921	-1.3375737354715	-0.50782129245059	-0.492537771259625	-0.515294849748265	0.175022778886651	0.211493762201292	0.15718305654175	0.199768263657868	0.236648356977355	0.181068948051884	0.000958716870311491	0.00239471339066156	0.00245134242835958
113	0.810930216216329	0.14	2.84639592604384	1.75620576999797	3.93658608208971	0.140490210426271	0.833815691686052	0.511814182102675	1.15581720126943	0.28	0.21	0.35	0.780977019388236	1.27231897118763	1.76366092298702	1.76758643161062	2.87964139061825	3.99169634962588	1.8129724910291	2.95491453457633	4.09462658764647	2.84639592604384	0.29047208520472	0.0425615920779818	-1.2765357168774	-0.50782129245059	-0.492537771259625	-0.515294849748265	0.175022778886651	0.211493762201292	0.15718305654175	0.199768263657868	0.236648356977355	0.181068948051884	0.000958716870311491	0.00239471339066156	0.00245134242835958
113	0.810930216216329	0.14	2.89031929106249	1.79231317566312	3.98832540646185	0.159182699592414	0.906431379891619	0.581176905080201	1.23168585470304	0.25	0.2	0.34	0.935868487165402	1.45962538566696	1.98338228416851	2.23299882426774	3.48269208202287	4.732385339778	2.29052237237728	3.57141924320103	4.85256237262037	2.89031929106249	0.278547608507218	-0.0323050946007301	-1.4094078075427	-0.50782129245059	-0.492537771259625	-0.515294849748265	0.175022778886651	0.211493762201292	0.15718305654175	0.199768263657868	0.236648356977355	0.181068948051884	0.000958716870311491	0.00239471339066156	0.00245134242835958
113	0.810930216216329	0.14	2.90248457137701	1.77912360718762	4.02584553556641	0.171538344705695	0.897331444094089	0.589442604610563	1.20522028357762	0.24	0.19	0.33	0.968433295209361	1.47428373942049	1.98013418363162	2.35873893408278	3.59080018547327	4.82286143686375	2.41355523542257	3.67382191951821	4.93527198525571	2.90248457137701	0.270229252416051	-0.157910774918058	-1.55714767156031	-0.50782129245059	-0.492537771259625	-0.515294849748265	0.175022778886651	0.211493762201292	0.15718305654175	0.199768263657868	0.236648356977355	0.181068948051884	0.000958716870311491	0.00239471339066156	0.00245134242835958
113	0.810930216216329	0.14	2.92028121965912	1.79991364270068	4.04064879661756	0.146580028045346	0.82737798217039	0.51568040836518	1.1390755559756	0.23	0.18	0.32	0.859055077827064	1.37830184225742	1.89754860668777	2.1228386395142	3.40596602380676	4.68909340809931	2.16668452806136	3.47761151506469	4.7908905023363	2.92028121965912	0.264053699155951	0.109843620718958	-1.31948830956743	-0.50782129245059	-0.492537771259625	-0.515294849748265	0.175022778886651	0.211493762201292	0.15718305654175	0.199768263657868	0.236648356977355	0.181068948051884	0.000958716870311491	0.00239471339066156	0.00245134242835958
113	0.810930216216329	0.14	2.92325290940467	1.77795808764649	4.06854773116284	0.134272314536623	0.764372494066868	0.461340887968389	1.06740410016535	0.24	0.18	0.33	0.75131299614009	1.2448126833358	1.73831237053152	1.81334830762255	3.00444552966733	4.19554275171211	1.85146003225771	3.06809129324999	4.28838471180061	2.92325290940467	0.264064619549778	0.0552275205756047	-1.36403308353236	-0.50782129245059	-0.492537771259625	-0.515294849748265	0.175022778886651	0.211493762201292	0.15718305654175	0.199768263657868	0.236648356977355	0.181068948051884	0.000958716870311491	0.00239471339066156	0.00245134242835958
113	0.810930216216329	0.14	2.93250471514031	1.80766256323409	4.05734686704654	0.143170164798428	0.812005780549119	0.501860190555456	1.12215137054278	0.24	0.18	0.34	0.816272900153253	1.32072303383225	1.82517316751126	1.96759427263246	3.18355182024814	4.39950936786381	2.00660509469725	3.24887376790892	4.48740627482218	2.93250471514031	0.270854340894999	-0.0885160919389301	-1.48208207856701	-0.50782129245059	-0.492537771259625	-0.515294849748265	0.175022778886651	0.211493762201292	0.15718305654175	0.199768263657868	0.236648356977355	0.181068948051884	0.000958716870311491	0.00239471339066156	0.00245134242835958
113	0.810930216216329	0.14	2.95650535506753	1.82339093619498	4.08961977394008	0.154768132603953	0.817011736253095	0.518912463326106	1.11511100918008	0.24	0.18	0.35	0.853799459965218	1.34428102714457	1.83476259432393	2.08268497733914	3.27912353173669	4.47556208613425	2.1184994893398	3.3391682283268	4.55634010875301	2.95650535506753	0.268318310776663	0.0384170390203681	-1.3715080872275	-0.50782129245059	-0.492537771259625	-0.515294849748265	0.175022778886651	0.211493762201292	0.15718305654175	0.199768263657868	0.236648356977355	0.181068948051884	0.000958716870311491	0.00239471339066156	0.00245134242835958
113	0.810930216216329	0.14	2.96665248511634	1.82606079553198	4.1072441747007	0.149787743345009	0.775185471912392	0.486837681264754	1.06353326256003	0.23	0.17	0.34	0.807968573868858	1.28651812365424	1.76506767343962	1.98873037093838	3.16663017352593	4.34452997611348	2.02231734064659	3.22188199270106	4.41615119297381	2.96665248511634	0.263157781341071	-0.112077759567134	-1.53664106954083	-0.50782129245059	-0.492537771259625	-0.515294849748265	0.175022778886651	0.211493762201292	0.15718305654175	0.199768263657868	0.236648356977355	0.181068948051884	0.000958716870311491	0.00239471339066156	0.00245134242835958
113	0.810930216216329	0.14	2.99083212581575	1.84856281643722	4.13310143519427	0.14097100876865	0.771595466997583	0.47421383816681	1.06897709582836	0.22	0.17	0.3	0.806958668799311	1.31300607613422	1.81905348346913	2.03989938989638	3.31912946374525	4.59835953759412	2.08785993291036	3.39826541753215	4.7049404293931	2.99083212581575	0.25379618668725	-0.0546956114345721	-1.53173056629311	-0.50782129245059	-0.492537771259625	-0.515294849748265	0.175022778886651	0.211493762201292	0.15718305654175	0.199768263657868	0.236648356977355	0.181068948051884	0.000958716870311491	0.00239471339066156	0.00245134242835958
113	0.810930216216329	0.14	3.01428633750986	1.86336748444064	4.16520519057908	0.172891285422766	0.91929384485321	0.605362586718653	1.23322510298777	0.28	0.19	0.34	0.924838073121745	1.40444415753407	1.88405024194639	2.0955901786472	3.18232939205499	4.26906860546279	2.14356842934853	3.25515955811529	4.36820636572935	3.01428633750986	0.28294821682741	0.040281267611222	-1.30380953842078	-0.50782129245059	-0.492537771259625	-0.515294849748265	0.175022778886651	0.211493762201292	0.15718305654175	0.199768263657868	0.236648356977355	0.181068948051884	0.000958716870311491	0.00239471339066156	0.00245134242835958
113	0.810930216216329	0.14	3.01835133762327	1.86957452593863	4.1671281493079	0.172900545044621	0.932076901531841	0.613790639969239	1.25036316309444	0.25	0.18	0.34	0.985624647310878	1.49672853822759	2.0078324291443	2.34507625496712	3.56113512857608	4.77719400218503	2.38624220172898	3.62330747276924	4.86109070400035	3.01835133762327	0.273885471846239	-0.0969172270440364	-1.48642376792032	-0.50782129245059	-0.492537771259625	-0.515294849748265	0.175022778886651	0.211493762201292	0.15718305654175	0.199768263657868	0.236648356977355	0.181068948051884	0.000958716870311491	0.00239471339066156	0.00245134242835958
113	0.810930216216329	0.14	3.0439555290799	1.8712777978	4.2166332603598	0.142082491411977	0.81537719479283	0.502555758503615	1.12819863108204	0.24	0.18	0.34	0.81966523505193	1.32987500136473	1.84008476767753	1.98138011411885	3.21471226213579	4.44804441015273	2.01851033026	3.2751960766738	4.52892636542378	3.0439555290799	0.267285232218844	-0.0546084429353437	-1.46027392211108	-0.50782129245059	-0.492537771259625	-0.515294849748265	0.175022778886651	0.211493762201292	0.15718305654175	0.199768263657868	0.236648356977355	0.181068948051884	0.000958716870311491	0.00239471339066156	0.00245134242835958
113	0.810930216216329	0.14	3.07952803256578	1.89953622900844	4.25951983612312	0.163609823840579	0.875736689164596	0.566594143001842	1.18487923532735	0.25	0.18	0.33	0.91422177695558	1.41303534814452	1.91184891933346	2.18579865927491	3.37840428584805	4.57100991242118	2.23196836264588	3.45256982761088	4.67483328873114	3.07952803256578	0.268534074318408	0.0573671383029923	-1.35342674796967	-0.50782129245059	-0.492537771259625	-0.515294849748265	0.175022778886651	0.211493762201292	0.15718305654175	0.199768263657868	0.236648356977355	0.181068948051884	0.000958716870311491	0.00239471339066156	0.00245134242835958
113	0.810930216216329	0.14	3.10791583048979	1.89626540849271	4.31956625248687	0.146627099019572	0.817326695224398	0.509473654081334	1.12517973636746	0.24	0.18	0.32	0.838391160440233	1.34499491971487	1.8515986789895	2.04540841110817	3.28136083905987	4.51731326701158	2.09294077734945	3.35933714130881	4.62396009327519	3.10791583048979	0.257012928983892	-0.0199354387248797	-1.46428843679136	-0.50782129245059	-0.492537771259625	-0.515294849748265	0.175022778886651	0.211493762201292	0.15718305654175	0.199768263657868	0.236648356977355	0.181068948051884	0.000958716870311491	0.00239471339066156	0.00245134242835958
113	0.810930216216329	0.14	3.10831726802984	1.89180499311909	4.32482954294058	0.148682986905549	0.879794531310122	0.551108129264179	1.20848093335606	0.24	0.18	0.34	0.90228977732773	1.44042442779761	1.97855907826748	2.18969905593887	3.49565748050593	4.80161590507298	2.22945796291479	3.55735692389598	4.88533382784837	3.10831726802984	0.267869416623834	0.00272900791833472	-1.4000908425713	-0.50782129245059	-0.492537771259625	-0.515294849748265	0.175022778886651	0.211493762201292	0.15718305654175	0.199768263657868	0.236648356977355	0.181068948051884	0.000958716870311491	0.00239471339066156	0.00245134242835958
113	0.810930216216329	0.14	3.130483162206	1.89435076254604	4.36661556186595	0.135229899472879	0.792370369564073	0.479526493155743	1.1052142459724	0.23	0.18	0.32	0.806872713577657	1.33327780503057	1.85968289648348	2.01519122771511	3.32990531417476	4.64461940063443	2.05878947185441	3.40277626382707	4.74277624040876	3.130483162206	0.252947752690484	0.0309320413637916	-1.42341297541816	-0.50782129245059	-0.492537771259625	-0.515294849748265	0.175022778886651	0.211493762201292	0.15718305654175	0.199768263657868	0.236648356977355	0.181068948051884	0.000958716870311491	0.00239471339066156	0.00245134242835958
113	0.810930216216329	0.14	3.1487574159737	1.92416290341868	4.37335192852872	0.168843797556154	0.876945127216025	0.573166895274188	1.18072335915786	0.25	0.19	0.33	0.920502827971863	1.4083689693773	1.89623511078274	2.19040165159609	3.35131367643666	4.51222570127723	2.24140382680568	3.43106992176253	4.61694921888273	3.1487574159737	0.267266703995991	-0.0922317639159018	-1.49056897242365	-0.50782129245059	-0.492537771259625	-0.515294849748265	0.175022778886651	0.211493762201292	0.15718305654175	0.199768263657868	0.236648356977355	0.181068948051884	0.000958716870311491	0.00239471339066156	0.00245134242835958
113	0.810930216216329	0.14	3.17771608463289	1.92523077185318	4.4302013974126	0.174240630317384	0.884948639144982	0.584164060756568	1.1857332175334	0.24	0.19	0.33	0.956487797010381	1.44898091338736	1.94147402976433	2.32142342509139	3.51671839971338	4.71201337433537	2.37875275804839	3.60324605335018	4.83233615499666	3.17771608463289	0.258746497674872	-0.0321921721867354	-1.46714010214442	-0.50782129245059	-0.492537771259625	-0.515294849748265	0.175022778886651	0.211493762201292	0.15718305654175	0.199768263657868	0.236648356977355	0.181068948051884	0.000958716870311491	0.00239471339066156	0.00245134242835958
113	0.810930216216329	0.14	3.1836677691492	1.96465170986266	4.40268382843575	0.180939856876205	0.987191936679366	0.659264438144383	1.31511943521435	0.25	0.19	0.33	1.05592090826745	1.58115097084076	2.10638103341407	2.50581388595951	3.75224131609638	4.99866874623325	2.5698157200939	3.8465113181191	5.1323780869103	3.1836677691492	0.276341697123866	0.0071687434326209	-1.36422106292767	-0.50782129245059	-0.492537771259625	-0.515294849748265	0.175022778886651	0.211493762201292	0.15718305654175	0.199768263657868	0.236648356977355	0.181068948051884	0.000958716870311491	0.00239471339066156	0.00245134242835958
113	0.810930216216329	0.14	3.2275208816971	1.98644884543602	4.46859291795818	0.152508933614446	0.900337971120163	0.568969678257051	1.23170626398328	0.26	0.2	0.34	0.905759272922712	1.43327403422381	1.96078879552491	2.1363671198759	3.38058865310554	4.62481018633517	2.19042430484538	3.46102734074303	4.73861314719284	3.2275208816971	0.270846407242277	-0.0535063927010511	-1.43487470831815	-0.50782129245059	-0.492537771259625	-0.515294849748265	0.175022778886651	0.211493762201292	0.15718305654175	0.199768263657868	0.236648356977355	0.181068948051884	0.000958716870311491	0.00239471339066156	0.00245134242835958
113	0.810930216216329	0.15	2.15489726878654	1.34476318623479	2.96503135133828	0.186717829404208	0.725170232724396	0.488875978801466	0.961464486647326	0.26	0.18	0.36	0.771409353752276	1.14426383140721	1.51711830906214	1.80357997474797	2.67532578146202	3.54707158817608	1.8294600967199	2.71583946674964	3.59753819247697	2.15489726878654	0.286705412000632	-0.0304949417301003	-1.40818990762687	-0.50782129245059	-0.492537771259625	-0.515294849748265	0.175022778886651	0.211493762201292	0.15718305654175	0.199768263657868	0.236648356977355	0.181068948051884	0.000958716870311491	0.00239471339066156	0.00245134242835958
113	0.810930216216329	0.15	2.16476789390399	1.36435948522813	2.96517630257986	0.163915795780355	0.80810611704242	0.523156247941137	1.0930559861437	0.24	0.18	0.32	0.855987458051771	1.32222200095192	1.78845654385206	2.0759828283876	3.20671774273409	4.33745265708058	2.12481362458822	3.28196866102679	4.44053568298918	2.16476789390399	0.27909747572403	0.0399359134932108	-1.35126365276021	-0.50782129245059	-0.492537771259625	-0.515294849748265	0.175022778886651	0.211493762201292	0.15718305654175	0.199768263657868	0.236648356977355	0.181068948051884	0.000958716870311491	0.00239471339066156	0.00245134242835958
113	0.810930216216329	0.15	2.21029353457164	1.38298649967082	3.03760056947245	0.16254172644886	0.751130519054563	0.48493543910937	1.01732559899976	0.27	0.2	0.37	0.749172128714144	1.16041436554063	1.57165660236712	1.71578892385834	2.65763506031391	3.59948119676947	1.75154928944134	2.71170700050341	3.67349210153292	2.21029353457164	0.303877953074936	0.0334324169470869	-1.2736095068644	-0.50782129245059	-0.492537771259625	-0.515294849748265	0.175022778886651	0.211493762201292	0.15718305654175	0.199768263657868	0.236648356977355	0.181068948051884	0.000958716870311491	0.00239471339066156	0.00245134242835958
113	0.810930216216329	0.15	2.35589407288301	1.48420373495188	3.22758441081413	0.181996332218093	0.796646139004596	0.532953974684452	1.06033830332474	0.25	0.18	0.33	0.854251197250227	1.27691311136646	1.6995750254827	2.028753383358	3.03252931137548	4.03630523939295	2.0739400280755	3.09980124582014	4.12523652704638	2.35589407288301	0.283035520083574	-0.0813620926363435	-1.45333791368143	-0.50782129245059	-0.492537771259625	-0.515294849748265	0.175022778886651	0.211493762201292	0.15718305654175	0.199768263657868	0.236648356977355	0.181068948051884	0.000958716870311491	0.00239471339066156	0.00245134242835958
113	0.810930216216329	0.15	2.38933317569471	1.50646868627439	3.27219766511503	0.183059451380951	0.772551092822421	0.517743819309165	1.02735836633568	0.26	0.18	0.35	0.816914912075656	1.21895903829249	1.62100316450932	1.90986781935468	2.84980798603753	3.78974815272038	1.94179303003777	2.89651346821179	3.85418533071666	2.38933317569471	0.284364627915888	0.0279981390677556	-1.34160251198971	-0.50782129245059	-0.492537771259625	-0.515294849748265	0.175022778886651	0.211493762201292	0.15718305654175	0.199768263657868	0.236648356977355	0.181068948051884	0.000958716870311491	0.00239471339066156	0.00245134242835958
113	0.810930216216329	0.15	2.40891483301749	1.51205638011536	3.30577328591961	0.175374376585076	0.812896365988888	0.537685240624969	1.08810749135281	0.24	0.18	0.32	0.886633351549067	1.34045157832684	1.79426980510461	2.16772501131983	3.27726270134721	4.38680039137459	2.21528559490799	3.35258592997255	4.48807709361153	2.40891483301749	0.271870483208357	-0.0295638308751394	-1.43404495590803	-0.50782129245059	-0.492537771259625	-0.515294849748265	0.175022778886651	0.211493762201292	0.15718305654175	0.199768263657868	0.236648356977355	0.181068948051884	0.000958716870311491	0.00239471339066156	0.00245134242835958
113	0.810930216216329	0.15	2.42974925072021	1.54198139008572	3.3175171113547	0.185590774626393	0.788942304278877	0.530910133636394	1.04697447492136	0.25	0.18	0.34	0.851240385755089	1.26495899943173	1.67867761310838	2.02223746545256	3.00508237592972	3.98792728640688	2.05942175468831	3.0613995442519	4.06303912165759	2.42974925072021	0.283757612272717	0.0939368538964513	-1.28175614682341	-0.50782129245059	-0.492537771259625	-0.515294849748265	0.175022778886651	0.211493762201292	0.15718305654175	0.199768263657868	0.236648356977355	0.181068948051884	0.000958716870311491	0.00239471339066156	0.00245134242835958
113	0.810930216216329	0.15	2.44510526481614	1.55038974216544	3.33982078746685	0.155943482477526	0.778768316539129	0.495892457732953	1.06164417534531	0.27	0.19	0.34	0.77498316641967	1.21706294670814	1.65914272699661	1.79487281497362	2.8187363181708	3.84259982136799	1.83568488159288	2.88305440727005	3.93310895815617	2.44510526481614	0.287854496505843	-0.0867637342877303	-1.42892483696913	-0.50782129245059	-0.492537771259625	-0.515294849748265	0.175022778886651	0.211493762201292	0.15718305654175	0.199768263657868	0.236648356977355	0.181068948051884	0.000958716870311491	0.00239471339066156	0.00245134242835958
113	0.810930216216329	0.15	2.45934484001286	1.53174383611922	3.38694584390651	0.170983063413662	0.787047863955778	0.51647031350343	1.05762541440813	0.25	0.19	0.34	0.839180598158384	1.27882528769837	1.71846997723835	2.02070283869091	3.07934417777625	4.13798551686158	2.06672256312216	3.14788651853405	4.22703937062507	2.45934484001286	0.27809158202386	0.0149134831602978	-1.36978005024347	-0.50782129245059	-0.492537771259625	-0.515294849748265	0.175022778886651	0.211493762201292	0.15718305654175	0.199768263657868	0.236648356977355	0.181068948051884	0.000958716870311491	0.00239471339066156	0.00245134242835958
113	0.810930216216329	0.15	2.46355968810219	1.54247619913638	3.384643177068	0.157409884820907	0.805964524472147	0.514830095586319	1.09709895335797	0.26	0.2	0.34	0.813724562412198	1.2738826568578	1.73404075130339	1.9056688959462	2.98331728989826	4.06096568385032	1.95723322225949	3.06519857352572	4.17433707221369	2.46355968810219	0.2849493815173	0.0375253667873647	-1.31211611055964	-0.50782129245059	-0.492537771259625	-0.515294849748265	0.175022778886651	0.211493762201292	0.15718305654175	0.199768263657868	0.236648356977355	0.181068948051884	0.000958716870311491	0.00239471339066156	0.00245134242835958
113	0.810930216216329	0.15	2.46958205159337	1.54429105834136	3.39487304484537	0.187065464307782	0.897896041760047	0.605654131876348	1.19013795164375	0.25	0.19	0.33	0.967341519141556	1.43410582930636	1.90087013947116	2.289156031337	3.39372594246293	4.49829585358887	2.34693117617535	3.4737664713224	4.60950976729928	2.46958205159337	0.279328649820669	0.0347475747180962	-1.342617976397	-0.50782129245059	-0.492537771259625	-0.515294849748265	0.175022778886651	0.211493762201292	0.15718305654175	0.199768263657868	0.236648356977355	0.181068948051884	0.000958716870311491	0.00239471339066156	0.00245134242835958
113	0.810930216216329	0.15	2.48766911214466	1.54599249842786	3.42934572586145	0.18440545530101	0.913662823466193	0.613662523257634	1.21366312367475	0.25	0.18	0.36	0.986578152741734	1.46888517131368	1.95119218988562	2.35013333624111	3.49903958304882	4.64794582985653	2.3861514689958	3.55501379933796	4.71904859348721	2.48766911214466	0.285878049932178	0.0329069455223888	-1.32515531873477	-0.50782129245059	-0.492537771259625	-0.515294849748265	0.175022778886651	0.211493762201292	0.15718305654175	0.199768263657868	0.236648356977355	0.181068948051884	0.000958716870311491	0.00239471339066156	0.00245134242835958
113	0.810930216216329	0.15	2.4896309141574	1.57001160309968	3.40925022521512	0.192829572261616	0.907436785734043	0.617570540805454	1.19730303066263	0.27	0.21	0.34	0.949597384573724	1.39530554238416	1.8410137001946	2.16499256929474	3.18116517613781	4.19733778298088	2.22531417349148	3.27083206951905	4.31516516533439	2.4896309141574	0.293369211243022	0.140794147231021	-1.18863881292463	-0.50782129245059	-0.492537771259625	-0.515294849748265	0.175022778886651	0.211493762201292	0.15718305654175	0.199768263657868	0.236648356977355	0.181068948051884	0.000958716870311491	0.00239471339066156	0.00245134242835958
113	0.810930216216329	0.15	2.50528102871197	1.56448865596111	3.44607340146282	0.147811763122755	0.728503910659927	0.455398302812904	1.00160951850695	0.27	0.18	0.35	0.710301693742636	1.13627468184147	1.56224766994031	1.64191793542614	2.62658782334557	3.61125771126501	1.66855543901587	2.67028514129435	3.67192309723675	2.50528102871197	0.284966226001383	0.0365812922720289	-1.32483287558663	-0.50782129245059	-0.492537771259625	-0.515294849748265	0.175022778886651	0.211493762201292	0.15718305654175	0.199768263657868	0.236648356977355	0.181068948051884	0.000958716870311491	0.00239471339066156	0.00245134242835958
113	0.810930216216329	0.15	2.52054109110451	1.56644552009151	3.4746366621175	0.178938653632192	0.814869781174629	0.542342869315944	1.08739669303331	0.25	0.19	0.35	0.878512688852879	1.31996469950386	1.76141671015484	2.10877592802864	3.16843435442677	4.2280927808249	2.14908647852141	3.22750630224199	4.30951854416377	2.52054109110451	0.275707148621435	0.0331994016875641	-1.34522907423442	-0.50782129245059	-0.492537771259625	-0.515294849748265	0.175022778886651	0.211493762201292	0.15718305654175	0.199768263657868	0.236648356977355	0.181068948051884	0.000958716870311491	0.00239471339066156	0.00245134242835958
113	0.810930216216329	0.15	2.52914130908425	1.59708441063954	3.46119820752896	0.174971238944843	0.821900787957843	0.543252698838636	1.10054887707705	0.26	0.19	0.35	0.860757662898133	1.30226210176061	1.74376654062309	2.02072684033257	3.05720889351757	4.09369094670258	2.05842972119391	3.11651889925951	4.17314885659567	2.52914130908425	0.2823035504506	-0.00804551782463276	-1.36891209269841	-0.50782129245059	-0.492537771259625	-0.515294849748265	0.175022778886651	0.211493762201292	0.15718305654175	0.199768263657868	0.236648356977355	0.181068948051884	0.000958716870311491	0.00239471339066156	0.00245134242835958
113	0.810930216216329	0.15	2.53856468082559	1.59010185749003	3.48702750416115	0.172431445919206	0.879641644505155	0.578767409993394	1.18051587901692	0.25	0.19	0.33	0.933339605944137	1.41853941959839	1.90373923325265	2.23023636386762	3.38963243070322	4.54902849753881	2.28572187475646	3.47766420093139	4.66255743436036	2.53856468082559	0.285583994836115	-0.0269587309378809	-1.36877784582439	-0.50782129245059	-0.492537771259625	-0.515294849748265	0.175022778886651	0.211493762201292	0.15718305654175	0.199768263657868	0.236648356977355	0.181068948051884	0.000958716870311491	0.00239471339066156	0.00245134242835958
113	0.810930216216329	0.15	2.56196364563953	1.600181481969	3.52374580931006	0.156880885347133	0.867021087759946	0.553205455135271	1.18083672038462	0.24	0.19	0.32	0.905819010079081	1.41966095262087	1.93350289516267	2.1985030733047	3.44564303978914	4.69278300627358	2.26083766594657	3.54324205043122	4.82461700135097	2.56196364563953	0.273228763721725	0.167484440796955	-1.22129350581893	-0.50782129245059	-0.492537771259625	-0.515294849748265	0.175022778886651	0.211493762201292	0.15718305654175	0.199768263657868	0.236648356977355	0.181068948051884	0.000958716870311491	0.00239471339066156	0.00245134242835958
113	0.810930216216329	0.15	2.57290550329239	1.62027427494205	3.52553673164272	0.179556808322208	0.812965140250227	0.54164583003727	1.08428445046318	0.25	0.19	0.33	0.866151303857786	1.30002074634307	1.73389018882835	2.05217460860916	3.08014264300919	4.10811067740921	2.10137386081291	3.15260810747562	4.20574473769398	2.57290550329239	0.276318631085246	0.089414021498979	-1.29728442958323	-0.50782129245059	-0.492537771259625	-0.515294849748265	0.175022778886651	0.211493762201292	0.15718305654175	0.199768263657868	0.236648356977355	0.181068948051884	0.000958716870311491	0.00239471339066156	0.00245134242835958
113	0.810930216216329	0.15	2.61031955642169	1.63235152513565	3.58828758770773	0.155703449736238	0.792825814071766	0.504580912922094	1.08107071522144	0.26	0.19	0.34	0.801750638237263	1.25975554398578	1.7177604497343	1.88750963012828	2.96576093298599	4.0440122358437	1.92639214739073	3.02566943863211	4.12551562915335	2.61031955642169	0.281355227843797	0.0502336913474794	-1.31550683535476	-0.50782129245059	-0.492537771259625	-0.515294849748265	0.175022778886651	0.211493762201292	0.15718305654175	0.199768263657868	0.236648356977355	0.181068948051884	0.000958716870311491	0.00239471339066156	0.00245134242835958
113	0.810930216216329	0.15	2.6349671869264	1.65620228106244	3.61373209279036	0.163745594997677	0.764879704196894	0.495004493025941	1.03475491536785	0.24	0.18	0.34	0.809323820105456	1.25056514202048	1.6918064639355	1.96130775637344	3.03060783825123	4.09990792012901	2.00067526505729	3.09295304738481	4.1827681658054	2.6349671869264	0.271114958344448	-0.0313672479055939	-1.44690838983733	-0.50782129245059	-0.492537771259625	-0.515294849748265	0.175022778886651	0.211493762201292	0.15718305654175	0.199768263657868	0.236648356977355	0.181068948051884	0.000958716870311491	0.00239471339066156	0.00245134242835958
113	0.810930216216329	0.15	2.64113062307863	1.67524199574258	3.60701925041468	0.219913629357625	0.945841996567411	0.667711041614938	1.22397295151988	0.26	0.19	0.34	1.06072146882896	1.50255851610985	1.94439556339073	2.49663969718164	3.53659970962941	4.57655972207718	2.55439768033993	3.61974247151145	4.68555289919592	2.64113062307863	0.281157941031974	-0.0586934921065666	-1.42886405697846	-0.50782129245059	-0.492537771259625	-0.515294849748265	0.175022778886651	0.211493762201292	0.15718305654175	0.199768263657868	0.236648356977355	0.181068948051884	0.000958716870311491	0.00239471339066156	0.00245134242835958
113	0.810930216216329	0.15	2.64536247709795	1.67480308673658	3.61592186745932	0.183732725298341	0.832653478004786	0.558639513518678	1.10666744249089	0.24	0.18	0.34	0.913017818279765	1.36085515520121	1.80869249212265	2.21172952424757	3.29658793587832	4.38144634750908	2.25668926145102	3.36361362404363	4.47177916138735	2.64536247709795	0.273172442913186	-0.0510196447931763	-1.45144858906744	-0.50782129245059	-0.492537771259625	-0.515294849748265	0.175022778886651	0.211493762201292	0.15718305654175	0.199768263657868	0.236648356977355	0.181068948051884	0.000958716870311491	0.00239471339066156	0.00245134242835958
113	0.810930216216329	0.15	2.6577402908705	1.67740466725952	3.63807591448148	0.157699025193095	0.762050337866855	0.487078466857147	1.03702220887656	0.26	0.2	0.35	0.763834964894518	1.19504501364685	1.62625506239917	1.77502926678668	2.77709187434693	3.77915448190718	1.81434410158381	2.83824479818756	3.86308648652565	2.6577402908705	0.285025885636738	0.000459921347267739	-1.34155468123735	-0.50782129245059	-0.492537771259625	-0.515294849748265	0.175022778886651	0.211493762201292	0.15718305654175	0.199768263657868	0.236648356977355	0.181068948051884	0.000958716870311491	0.00239471339066156	0.00245134242835958
113	0.810930216216329	0.15	2.660868320543	1.65728819712601	3.66444844395999	0.177833422449945	0.873613581848689	0.580336548527924	1.16689061516945	0.25	0.19	0.32	0.929700025277503	1.39953027460998	1.86936052394247	2.20674424965531	3.32193750859827	4.43713076754123	2.26216798464503	3.40523227860165	4.54995584888143	2.660868320543	0.273254052986552	-0.00419515009107255	-1.39986026613127	-0.50782129245059	-0.492537771259625	-0.515294849748265	0.175022778886651	0.211493762201292	0.15718305654175	0.199768263657868	0.236648356977355	0.181068948051884	0.000958716870311491	0.00239471339066156	0.00245134242835958
113	0.810930216216329	0.15	2.66726174625874	1.67057508663834	3.66394840587915	0.161470606902658	0.791627225046204	0.509971495819312	1.0732829542731	0.26	0.19	0.34	0.80227256152974	1.24536529359186	1.68845802565398	1.87016486994948	2.90305132446372	3.93593777897797	1.91025592570355	2.965900860027	4.02343848927112	2.66726174625874	0.282297666513645	0.0762849454448046	-1.28795192461469	-0.50782129245059	-0.492537771259625	-0.515294849748265	0.175022778886651	0.211493762201292	0.15718305654175	0.199768263657868	0.236648356977355	0.181068948051884	0.000958716870311491	0.00239471339066156	0.00245134242835958
113	0.810930216216329	0.15	2.68402675956971	1.68385381423218	3.68419970490724	0.17198011731999	0.838620975615905	0.55132308023169	1.12591887100012	0.27	0.2	0.35	0.859149553949481	1.30685774451942	1.75456593508935	1.98425967595239	3.01826976774342	4.05227985953445	2.03171037574185	3.09286754759063	4.15170132500611	2.68402675956971	0.286841724425217	-0.0311258375467061	-1.37253860934955	-0.50782129245059	-0.492537771259625	-0.515294849748265	0.175022778886651	0.211493762201292	0.15718305654175	0.199768263657868	0.236648356977355	0.181068948051884	0.000958716870311491	0.00239471339066156	0.00245134242835958
113	0.810930216216329	0.15	2.68417640982186	1.68757369370865	3.68077912593506	0.166429483369114	0.839130278841946	0.545925601620847	1.13233495606304	0.25	0.2	0.34	0.875910718443292	1.3463431706184	1.81677562279351	2.08227080756844	3.2006128274469	4.31895484732535	2.13780616321301	3.28574224269878	4.43747093490316	2.68417640982186	0.280730255202067	-0.052985372017814	-1.40684931911337	-0.50782129245059	-0.492537771259625	-0.515294849748265	0.175022778886651	0.211493762201292	0.15718305654175	0.199768263657868	0.236648356977355	0.181068948051884	0.000958716870311491	0.00239471339066156	0.00245134242835958
113	0.810930216216329	0.15	2.72987011399439	1.69959791643327	3.7601423115555	0.169139398533288	0.84568204902277	0.553041659967564	1.13832243807797	0.24	0.19	0.33	0.91211237015255	1.3947539832259	1.87739559629925	2.23041726307432	3.4106360835874	4.59085490410049	2.28241981407012	3.4911171545145	4.69827893442094	2.72987011399439	0.274351062813157	0.0319744985414657	-1.36439484531187	-0.50782129245059	-0.492537771259625	-0.515294849748265	0.175022778886651	0.211493762201292	0.15718305654175	0.199768263657868	0.236648356977355	0.181068948051884	0.000958716870311491	0.00239471339066156	0.00245134242835958
113	0.810930216216329	0.15	2.73288396011699	1.70315504056782	3.76261287966617	0.17467194861187	0.805336579547366	0.532020861667701	1.07865229742703	0.24	0.18	0.32	0.870860075129663	1.31824807014304	1.76563606515642	2.11297503737034	3.19847624758679	4.28397745780324	2.16004233788307	3.2699680325529	4.37753309902869	2.73288396011699	0.271260087025253	0.00937752960535641	-1.40412884166116	-0.50782129245059	-0.492537771259625	-0.515294849748265	0.175022778886651	0.211493762201292	0.15718305654175	0.199768263657868	0.236648356977355	0.181068948051884	0.000958716870311491	0.00239471339066156	0.00245134242835958
113	0.810930216216329	0.15	2.7589712035281	1.74214373965694	3.77579866739927	0.172058176549939	0.863578438928393	0.567811582790249	1.15934529506654	0.26	0.19	0.36	0.901455341784083	1.37101359045212	1.84057183912015	2.12044504164566	3.22496172039916	4.32947839915266	2.16185318637683	3.2873535864712	4.41315370673764	2.7589712035281	0.287903407253867	-0.0246418164296737	-1.36419344292912	-0.50782129245059	-0.492537771259625	-0.515294849748265	0.175022778886651	0.211493762201292	0.15718305654175	0.199768263657868	0.236648356977355	0.181068948051884	0.000958716870311491	0.00239471339066156	0.00245134242835958
113	0.810930216216329	0.15	2.76032304891563	1.72541317588185	3.7952329219494	0.161086454555042	0.855846160293849	0.550909064351333	1.16078325623636	0.24	0.19	0.32	0.909202867579287	1.41246139063278	1.91571991368628	2.22485219695428	3.4563439471207	4.68783569728711	2.28210023755989	3.54848006981915	4.80893407883486	2.76032304891563	0.272555318851286	0.135759945713219	-1.25927470719301	-0.50782129245059	-0.492537771259625	-0.515294849748265	0.175022778886651	0.211493762201292	0.15718305654175	0.199768263657868	0.236648356977355	0.181068948051884	0.000958716870311491	0.00239471339066156	0.00245134242835958
113	0.810930216216329	0.15	2.78463829881592	1.74057024797546	3.82870634965639	0.133840637488438	0.758810259436865	0.457423922951584	1.06019659592215	0.24	0.18	0.32	0.756969425773102	1.25571955802027	1.75446969026744	1.85758779708216	3.08151062396416	4.30543345084616	1.90472244689918	3.15729019096865	4.41618288289727	2.78463829881592	0.268469065958911	0.166483634888269	-1.23807617943279	-0.50782129245059	-0.492537771259625	-0.515294849748265	0.175022778886651	0.211493762201292	0.15718305654175	0.199768263657868	0.236648356977355	0.181068948051884	0.000958716870311491	0.00239471339066156	0.00245134242835958
113	0.810930216216329	0.15	2.80414737867647	1.76506133090272	3.84323342645022	0.166198595106202	0.844453981515785	0.549143347278616	1.13976461575296	0.26	0.19	0.34	0.867283640614031	1.33367931533629	1.80007499005855	2.02953498710963	3.1209499468283	4.21236490654698	2.0716797358604	3.18494402533069	4.29980664697739	2.80414737867647	0.280497399121715	-0.0349665428707012	-1.40867549957612	-0.50782129245059	-0.492537771259625	-0.515294849748265	0.175022778886651	0.211493762201292	0.15718305654175	0.199768263657868	0.236648356977355	0.181068948051884	0.000958716870311491	0.00239471339066156	0.00245134242835958
113	0.810930216216329	0.15	2.8106317432297	1.77648383232249	3.84477965413691	0.155462851587725	0.773602741546009	0.492089047480715	1.0551164356113	0.25	0.19	0.32	0.792503180826854	1.24587742098774	1.69925166114862	1.89115079530307	2.9730380048353	4.05492521436753	1.93873373394036	3.04989368981106	4.15792599753877	2.8106317432297	0.2656254541535	0.0514519559046245	-1.35998748420421	-0.50782129245059	-0.492537771259625	-0.515294849748265	0.175022778886651	0.211493762201292	0.15718305654175	0.199768263657868	0.236648356977355	0.181068948051884	0.000958716870311491	0.00239471339066156	0.00245134242835958
113	0.810930216216329	0.15	2.82250455099325	1.75839765009839	3.8866114518881	0.151698229737419	0.767931039653012	0.48440522049676	1.05145685880926	0.24	0.17	0.31	0.791126551983768	1.25417854691775	1.71723054185173	1.91504483936914	3.03593419775853	4.15682355614793	1.95880634799405	3.1034034172438	4.25284784434395	2.82250455099325	0.254568981720787	0.00654309955803654	-1.45081279764819	-0.50782129245059	-0.492537771259625	-0.515294849748265	0.175022778886651	0.211493762201292	0.15718305654175	0.199768263657868	0.236648356977355	0.181068948051884	0.000958716870311491	0.00239471339066156	0.00245134242835958
113	0.810930216216329	0.15	2.82509124968465	1.7559192661009	3.8942632332684	0.146555942095245	0.811654203597992	0.505850798123621	1.11745760907236	0.25	0.19	0.31	0.814434408542888	1.30678673178081	1.79913905501873	1.94292521250611	3.11748725485202	4.29204929719793	1.99316531927809	3.19869110023452	4.4030745213964	2.82509124968465	0.267712339141751	0.0101601423715081	-1.38886161408042	-0.50782129245059	-0.492537771259625	-0.515294849748265	0.175022778886651	0.211493762201292	0.15718305654175	0.199768263657868	0.236648356977355	0.181068948051884	0.000958716870311491	0.00239471339066156	0.00245134242835958
113	0.810930216216329	0.15	2.83561097555274	1.78615629101385	3.88506566009164	0.169322932894007	0.856612527972784	0.560383166506732	1.15284188943884	0.25	0.19	0.34	0.909436329087121	1.39018193166987	1.87092753425262	2.18718064681451	3.34336656591631	4.49955248501812	2.23359695947174	3.41190111231958	4.59074730796326	2.83561097555274	0.270100109190203	-0.0658628858242695	-1.47489663765369	-0.50782129245059	-0.492537771259625	-0.515294849748265	0.175022778886651	0.211493762201292	0.15718305654175	0.199768263657868	0.236648356977355	0.181068948051884	0.000958716870311491	0.00239471339066156	0.00245134242835958
113	0.810930216216329	0.15	2.8439253761508	1.79515199092515	3.89269876137644	0.145352005302259	0.793972072263983	0.49338256732425	1.09456157720372	0.24	0.19	0.33	0.818461016973038	1.317102047682	1.81574307839096	2.01360234784529	3.24037397086155	4.46714559387782	2.06027221365921	3.31627201227207	4.56593353328444	2.8439253761508	0.270742948822821	-0.0164658894079443	-1.41801264524531	-0.50782129245059	-0.492537771259625	-0.515294849748265	0.175022778886651	0.211493762201292	0.15718305654175	0.199768263657868	0.236648356977355	0.181068948051884	0.000958716870311491	0.00239471339066156	0.00245134242835958
113	0.810930216216329	0.15	2.85215530257914	1.78747445982701	3.91683614533128	0.185566935172085	0.92567507175616	0.622899083026797	1.22845106048552	0.25	0.2	0.36	0.999349539551454	1.48510887548374	1.97086821141602	2.37557046964056	3.53027709442259	4.68498371920462	2.42946835670896	3.60905330648088	4.79312210533648	2.85215530257914	0.28167857038361	0.0382492347550793	-1.30989942032921	-0.50782129245059	-0.492537771259625	-0.515294849748265	0.175022778886651	0.211493762201292	0.15718305654175	0.199768263657868	0.236648356977355	0.181068948051884	0.000958716870311491	0.00239471339066156	0.00245134242835958
113	0.810930216216329	0.15	2.85326805376461	1.79643250925288	3.91010359827635	0.150445668637079	0.761620708992711	0.479048178617453	1.04419323936797	0.25	0.18	0.33	0.768552452900344	1.22189268262197	1.67523291234359	1.8269159423748	2.90454504871984	3.98217415506487	1.8669760561841	2.96663143697214	4.06285094888354	2.85326805376461	0.26492965423815	0.0137958894157328	-1.40620390485471	-0.50782129245059	-0.492537771259625	-0.515294849748265	0.175022778886651	0.211493762201292	0.15718305654175	0.199768263657868	0.236648356977355	0.181068948051884	0.000958716870311491	0.00239471339066156	0.00245134242835958
113	0.810930216216329	0.15	2.85635203867619	1.81069924466029	3.9020048326921	0.191302241466073	0.943050642507214	0.640321962521854	1.24577932249257	0.26	0.19	0.34	1.00823696915012	1.48490693308695	1.96157689702379	2.35235603875766	3.464492870148	4.57662970153834	2.4058902025715	3.54410978955186	4.68338142334461	2.85635203867619	0.280422539844913	0.0997608033105837	-1.26533187153145	-0.50782129245059	-0.492537771259625	-0.515294849748265	0.175022778886651	0.211493762201292	0.15718305654175	0.199768263657868	0.236648356977355	0.181068948051884	0.000958716870311491	0.00239471339066156	0.00245134242835958
113	0.810930216216329	0.15	2.87969328103646	1.82780843462769	3.93157812744523	0.162409839095063	0.896536561934907	0.578656651194839	1.21441647267497	0.24	0.19	0.32	0.944683083619508	1.46363637600551	1.98258966839152	2.28582050296812	3.54151576880663	4.79721103464513	2.34908156218628	3.63683838771942	4.92826749186637	2.87969328103646	0.271970125369449	0.00641685155559117	-1.38044327567259	-0.50782129245059	-0.492537771259625	-0.515294849748265	0.175022778886651	0.211493762201292	0.15718305654175	0.199768263657868	0.236648356977355	0.181068948051884	0.000958716870311491	0.00239471339066156	0.00245134242835958
113	0.810930216216329	0.15	2.89518836771421	1.83046559214238	3.95991114328604	0.183053490082164	0.959145162258664	0.642788047305139	1.27550227721219	0.23	0.18	0.32	1.07052833499207	1.59740380654751	2.12427927810295	2.6447108605983	3.94634224788505	5.24797363517181	2.70670651128048	4.03209279553053	5.3636688477505	2.89518836771421	0.259321419366226	-0.0433941878412255	-1.4893285537704	-0.50782129245059	-0.492537771259625	-0.515294849748265	0.175022778886651	0.211493762201292	0.15718305654175	0.199768263657868	0.236648356977355	0.181068948051884	0.000958716870311491	0.00239471339066156	0.00245134242835958
113	0.810930216216329	0.15	2.91972982487385	1.81467325510963	4.02478639463806	0.155711473309292	0.808954840669503	0.514854940928076	1.10305474041093	0.25	0.18	0.35	0.829378094455537	1.30314263478882	1.7769071751221	1.97965482300872	3.11049040151166	4.2413259800146	2.01086551907764	3.15812317233316	4.30957244869474	2.91972982487385	0.270740668957948	-0.0144179437448871	-1.43501844567321	-0.50782129245059	-0.492537771259625	-0.515294849748265	0.175022778886651	0.211493762201292	0.15718305654175	0.199768263657868	0.236648356977355	0.181068948051884	0.000958716870311491	0.00239471339066156	0.00245134242835958
113	0.810930216216329	0.15	2.92139816131507	1.81742445865314	4.025371863977	0.163903220369811	0.860500405675272	0.557061633104173	1.16393917824637	0.26	0.19	0.35	0.876464782164147	1.35388663622307	1.83130849028199	2.0433688839357	3.15641869602979	4.26946850812387	2.08145627677469	3.21695761744511	4.35351732232552	2.92139816131507	0.281020908181842	-0.0286003821112616	-1.39164606217145	-0.50782129245059	-0.492537771259625	-0.515294849748265	0.175022778886651	0.211493762201292	0.15718305654175	0.199768263657868	0.236648356977355	0.181068948051884	0.000958716870311491	0.00239471339066156	0.00245134242835958
113	0.810930216216329	0.15	2.92738574319001	1.82199283141879	4.03277865496123	0.164282369298814	0.897842213993992	0.581672849918095	1.21401157806989	0.23	0.18	0.3	0.981334837817413	1.514741221942	2.04814760606659	2.45783637579235	3.79379792883079	5.12975948186923	2.52387639632256	3.89822928787359	5.27138777218398	2.92738574319001	0.257027705314956	-0.0548898907703429	-1.49468583698811	-0.50782129245059	-0.492537771259625	-0.515294849748265	0.175022778886651	0.211493762201292	0.15718305654175	0.199768263657868	0.236648356977355	0.181068948051884	0.000958716870311491	0.00239471339066156	0.00245134242835958
113	0.810930216216329	0.15	2.9322705584259	1.84116035556175	4.02338076129005	0.168786654782441	0.882147310730711	0.576504787243109	1.18778983421831	0.23	0.18	0.32	0.971150492667774	1.48602026276049	2.0008900328532	2.42841073833395	3.71586854016446	5.00332634199497	2.48743371429876	3.804131122144	5.12192305416873	2.9322705584259	0.260406814715126	0.0407731298431756	-1.40034616270346	-0.50782129245059	-0.492537771259625	-0.515294849748265	0.175022778886651	0.211493762201292	0.15718305654175	0.199768263657868	0.236648356977355	0.181068948051884	0.000958716870311491	0.00239471339066156	0.00245134242835958
113	0.810930216216329	0.15	2.93321629338449	1.8566476002742	4.00978498649479	0.18121838856696	0.978446259659427	0.65372901957491	1.30316349974394	0.24	0.18	0.32	1.07720543142586	1.61226990649553	2.14733438156519	2.63166474449601	3.93885302445969	5.24604130442337	2.6934423521496	4.03059013204188	5.37304588539571	2.93321629338449	0.269576404327359	0.0375811040962823	-1.36876442199803	-0.50782129245059	-0.492537771259625	-0.515294849748265	0.175022778886651	0.211493762201292	0.15718305654175	0.199768263657868	0.236648356977355	0.181068948051884	0.000958716870311491	0.00239471339066156	0.00245134242835958
113	0.810930216216329	0.15	2.93774812976881	1.86094045562494	4.01455580391268	0.186599169154807	0.816398534351562	0.550273867419932	1.08252320128319	0.24	0.18	0.32	0.897237578724883	1.33116160444003	1.76508563015518	2.16826125860651	3.21688057242733	4.26549988624814	2.22090894885744	3.291935282299	4.36195403233314	2.93774812976881	0.261412545001709	-0.0479439402434211	-1.49263253844124	-0.50782129245059	-0.492537771259625	-0.515294849748265	0.175022778886651	0.211493762201292	0.15718305654175	0.199768263657868	0.236648356977355	0.181068948051884	0.000958716870311491	0.00239471339066156	0.00245134242835958
113	0.810930216216329	0.15	2.94494909030184	1.83740293194556	4.05249524865813	0.142949308150883	0.774500435451039	0.47841342579554	1.07058744510654	0.23	0.18	0.34	0.796761388438975	1.28987191626242	1.78298244408586	1.96835108794453	3.18655098819298	4.40475088844143	2.00541766795026	3.24956340096966	4.49057892886363	2.94494909030184	0.264882617506746	-0.111937637831168	-1.53996785483672	-0.50782129245059	-0.492537771259625	-0.515294849748265	0.175022778886651	0.211493762201292	0.15718305654175	0.199768263657868	0.236648356977355	0.181068948051884	0.000958716870311491	0.00239471339066156	0.00245134242835958
113	0.810930216216329	0.15	2.94831594718122	1.87106711582149	4.02556477854095	0.168625979930597	0.887012304985499	0.579508079886846	1.19451653008415	0.27	0.2	0.35	0.905104678977671	1.38538014467357	1.86565561036948	2.09498511272257	3.20664653046632	4.31830794821006	2.14591605789971	3.28693669616351	4.42460096970636	2.94831594718122	0.284532530518275	-0.0778956864300095	-1.41854769657218	-0.50782129245059	-0.492537771259625	-0.515294849748265	0.175022778886651	0.211493762201292	0.15718305654175	0.199768263657868	0.236648356977355	0.181068948051884	0.000958716870311491	0.00239471339066156	0.00245134242835958
113	0.810930216216329	0.15	2.95984501964379	1.86526780918492	4.05442223010266	0.184504334556446	0.935337001726906	0.628320924353812	1.2423530791	0.25	0.18	0.35	1.01363306155025	1.50892397800809	2.00421489446593	2.42302525295971	3.60698663273503	4.79094801251034	2.46290476651664	3.6653825918808	4.86720854637051	2.95984501964379	0.274528398178268	0.0572473850934261	-1.33189729717857	-0.50782129245059	-0.492537771259625	-0.515294849748265	0.175022778886651	0.211493762201292	0.15718305654175	0.199768263657868	0.236648356977355	0.181068948051884	0.000958716870311491	0.00239471339066156	0.00245134242835958
113	0.810930216216329	0.15	2.96723661257216	1.87965681356008	4.05481641158423	0.171515375710185	0.933394550470937	0.61310599598186	1.25368310496001	0.24	0.19	0.35	1.00497573900845	1.52997831418002	2.05498088935159	2.44186579608675	3.71750438258018	4.99314296907361	2.4904894926618	3.79014728981306	5.08688893771465	2.96723661257216	0.284165933631208	-0.0061301304763105	-1.36297040037145	-0.50782129245059	-0.492537771259625	-0.515294849748265	0.175022778886651	0.211493762201292	0.15718305654175	0.199768263657868	0.236648356977355	0.181068948051884	0.000958716870311491	0.00239471339066156	0.00245134242835958
113	0.810930216216329	0.15	2.97168843269244	1.8520216833902	4.09135518199467	0.175475865268146	0.911946138830398	0.60330938654233	1.22058289111847	0.26	0.18	0.32	0.960316799937339	1.4515888817443	1.94286096355126	2.26479275002209	3.42339941944332	4.58200608886456	2.31779338852475	3.50164765846803	4.68681519957559	2.97168843269244	0.271023958172721	-0.00263073125534962	-1.40019689151498	-0.50782129245059	-0.492537771259625	-0.515294849748265	0.175022778886651	0.211493762201292	0.15718305654175	0.199768263657868	0.236648356977355	0.181068948051884	0.000958716870311491	0.00239471339066156	0.00245134242835958
113	0.810930216216329	0.15	2.97501505970203	1.86875320018344	4.08127691922062	0.179615788887731	0.880985165715466	0.587023669687548	1.17494666174338	0.25	0.17	0.34	0.94636548925437	1.42027315154417	1.89418081383397	2.26066334987993	3.3927266970017	4.52479004412347	2.2925460137346	3.44022832037515	4.58769975796474	2.97501505970203	0.269204988643627	-0.0699779420275275	-1.48508888734488	-0.50782129245059	-0.492537771259625	-0.515294849748265	0.175022778886651	0.211493762201292	0.15718305654175	0.199768263657868	0.236648356977355	0.181068948051884	0.000958716870311491	0.00239471339066156	0.00245134242835958
113	0.810930216216329	0.15	2.99343544304859	1.8811272722926	4.10574361380457	0.150036265003876	0.785149976947569	0.493380296460254	1.07691965743488	0.24	0.17	0.33	0.81242545897775	1.29286847278747	1.77331148659719	1.98337351174595	3.15627859117638	4.3291836706068	2.01528470580133	3.20771511112654	4.39982102379568	2.99343544304859	0.259456811197782	0.0718707321893165	-1.37787703733356	-0.50782129245059	-0.492537771259625	-0.515294849748265	0.175022778886651	0.211493762201292	0.15718305654175	0.199768263657868	0.236648356977355	0.181068948051884	0.000958716870311491	0.00239471339066156	0.00245134242835958
113	0.810930216216329	0.15	3.05707277507702	1.92553598239707	4.18860956775697	0.197386207035816	0.969324937818141	0.664149373685958	1.27450050195032	0.25	0.18	0.33	1.06250654607802	1.55072658729246	2.03894662850689	2.51849134736625	3.67573405231525	4.83297675726425	2.5693330279687	3.75007540297206	4.93005298800207	3.05707277507702	0.269637702537631	0.0726860481916378	-1.33294381718092	-0.50782129245059	-0.492537771259625	-0.515294849748265	0.175022778886651	0.211493762201292	0.15718305654175	0.199768263657868	0.236648356977355	0.181068948051884	0.000958716870311491	0.00239471339066156	0.00245134242835958
113	0.810930216216329	0.15	3.1100493139008	1.96352994816185	4.25656867963975	0.167401257950776	0.951172601043405	0.619977953226679	1.28236724886013	0.25	0.19	0.33	1.00089607852129	1.53557867892951	2.07026127933772	2.39433207611865	3.67339363722625	4.95245519833384	2.44912797441648	3.75999018992358	5.06889812731231	3.1100493139008	0.273901173692967	0.0291555547451237	-1.35124534553325	-0.50782129245059	-0.492537771259625	-0.515294849748265	0.175022778886651	0.211493762201292	0.15718305654175	0.199768263657868	0.236648356977355	0.181068948051884	0.000958716870311491	0.00239471339066156	0.00245134242835958
113	0.810930216216329	0.15	3.11969259061852	1.95697405110568	4.28241113013136	0.167299148732744	0.908091103086794	0.59178139524085	1.22440081093274	0.25	0.19	0.33	0.961103404093532	1.47481731839264	1.98853123269176	2.31318961318206	3.54959943718489	4.78600926118773	2.36919073609801	3.63524953022323	4.90233230226822	3.11969259061852	0.267151223297803	0.0863444135842811	-1.31981070153682	-0.50782129245059	-0.492537771259625	-0.515294849748265	0.175022778886651	0.211493762201292	0.15718305654175	0.199768263657868	0.236648356977355	0.181068948051884	0.000958716870311491	0.00239471339066156	0.00245134242835958
113	0.810930216216329	0.15	3.12233796375776	1.94217534612514	4.30250058139037	0.164893447389856	0.974986624296585	0.632413438836687	1.31755980975648	0.25	0.2	0.35	1.01504303269614	1.56488353850391	2.11472404431168	2.41390464607529	3.72149704247282	5.02908943887034	2.47189763415881	3.81068617586967	5.14675228600702	3.12233796375776	0.283435480898044	-0.0213210817623235	-1.3673358954345	-0.50782129245059	-0.492537771259625	-0.515294849748265	0.175022778886651	0.211493762201292	0.15718305654175	0.199768263657868	0.236648356977355	0.181068948051884	0.000958716870311491	0.00239471339066156	0.00245134242835958
113	0.810930216216329	0.15	3.13673976389773	1.95720425084003	4.31627527695543	0.158563137509418	0.965732507758724	0.618394776049535	1.31307023946791	0.25	0.2	0.35	0.994256733885819	1.55270724488565	2.11115775588547	2.36859447065793	3.69897800984772	5.0293615490375	2.42393052650542	3.78641437433108	5.14304655668288	3.13673976389773	0.277898845266437	-0.117438420557704	-1.48402453347521	-0.50782129245059	-0.492537771259625	-0.515294849748265	0.175022778886651	0.211493762201292	0.15718305654175	0.199768263657868	0.236648356977355	0.181068948051884	0.000958716870311491	0.00239471339066156	0.00245134242835958
113	0.810930216216329	0.15	3.14888560884518	1.98979716956049	4.30797404812988	0.168629551236147	0.883538049973518	0.577242160594783	1.18983393935225	0.26	0.19	0.34	0.910786871910515	1.39406805615191	1.8773492403933	2.12931593652074	3.25917228289869	4.38902862927664	2.1767110353522	3.33590818533281	4.49181849070543	3.14888560884518	0.272187167042276	-0.0273036652603444	-1.41430391197716	-0.50782129245059	-0.492537771259625	-0.515294849748265	0.175022778886651	0.211493762201292	0.15718305654175	0.199768263657868	0.236648356977355	0.181068948051884	0.000958716870311491	0.00239471339066156	0.00245134242835958
113	0.810930216216329	0.15	3.21415300915305	2.00137368594765	4.42693233235845	0.182539884809165	0.943901057117529	0.632036275030145	1.25576583920491	0.24	0.19	0.32	1.04545375628968	1.56131055243981	2.07716734858995	2.5643082774086	3.82961135214234	5.09491442687609	2.62785487613355	3.9204531825592	5.21674352484971	3.21415300915305	0.264373299248792	-0.110224994594357	-1.52793783211859	-0.50782129245059	-0.492537771259625	-0.515294849748265	0.175022778886651	0.211493762201292	0.15718305654175	0.199768263657868	0.236648356977355	0.181068948051884	0.000958716870311491	0.00239471339066156	0.00245134242835958
113	0.810930216216329	0.15	3.31094925017494	2.07746005467077	4.5444384456791	0.152122191845452	0.926374789476724	0.584912666460523	1.26783691249292	0.26	0.19	0.35	0.92479420209135	1.46467341775285	2.00455263341436	2.16647834682169	3.43123176762026	4.69598518841884	2.21323826834887	3.49733974179272	4.79177989000665	3.31094925017494	0.274400704698939	0.0237569193545141	-1.34803323790991	-0.50782129245059	-0.492537771259625	-0.515294849748265	0.175022778886651	0.211493762201292	0.15718305654175	0.199768263657868	0.236648356977355	0.181068948051884	0.000958716870311491	0.00239471339066156	0.00245134242835958
113	0.810930216216329	0.15	3.40022791825817	2.12779695660191	4.67265887991444	0.142213274065193	0.902947156719298	0.556715009171152	1.24917930426744	0.25	0.2	0.34	0.888786495432249	1.44154051132172	1.99429452721119	2.10233505174626	3.40981907470363	4.717303097661	2.15730443187923	3.50510863890576	4.84369573736174	3.40022791825817	0.273792362306034	-0.015389550589255	-1.38430345320553	-0.50782129245059	-0.492537771259625	-0.515294849748265	0.175022778886651	0.211493762201292	0.15718305654175	0.199768263657868	0.236648356977355	0.181068948051884	0.000958716870311491	0.00239471339066156	0.00245134242835958
113	0.810930216216329	0.15	3.62665198926928	2.25407708187757	4.99922689666099	0.150989753114381	0.921399528711708	0.58027246521804	1.26252659220538	0.26	0.19	0.34	0.909987414684972	1.44494530635581	1.97990319802664	2.1146774539809	3.35784123195149	4.60100500992208	2.16231114322861	3.4342241127463	4.70209008109278	3.62665198926928	0.272454429671078	0.0736265358401004	-1.30726174047231	-0.50782129245059	-0.492537771259625	-0.515294849748265	0.175022778886651	0.211493762201292	0.15718305654175	0.199768263657868	0.236648356977355	0.181068948051884	0.000958716870311491	0.00239471339066156	0.00245134242835958
113	0.810930216216329	0.15	3.62805018265277	2.26963188630594	4.9864684789996	0.16432843040739	1.02405888449257	0.663503611458938	1.38461415752621	0.23	0.18	0.3	1.12143235405314	1.73083122034613	2.34023008663912	2.8142110946023	4.34348483488761	5.87275857517291	2.89200946317052	4.45762659014014	6.03206004473167	3.62805018265277	0.25163880572857	0.00268297812481697	-1.44622236784146	-0.50782129245059	-0.492537771259625	-0.515294849748265	0.175022778886651	0.211493762201292	0.15718305654175	0.199768263657868	0.236648356977355	0.181068948051884	0.000958716870311491	0.00239471339066156	0.00245134242835958
113	0.810930216216329	0.16	2.11821253631499	1.37039652565618	2.86602854697381	0.202270169507873	0.780524658413943	0.538514226662491	1.02253509016539	0.24	0.18	0.36	0.878894613530065	1.27387334269509	1.66885207186011	2.12600161256268	3.08143517900594	4.0368687454492	2.1606708142824	3.12818551954936	4.09804800824624	2.11821253631499	0.287345519788302	0.0195273080254307	-1.34450359147626	-0.50782129245059	-0.492537771259625	-0.515294849748265	0.175022778886651	0.211493762201292	0.15718305654175	0.199768263657868	0.236648356977355	0.181068948051884	0.000958716870311491	0.00239471339066156	0.00245134242835958
113	0.810930216216329	0.16	2.3218783381379	1.49678194967348	3.14697472660232	0.219075761776287	0.91958783991822	0.648515023935791	1.19066065590065	0.26	0.2	0.36	1.02103806641156	1.4478218010546	1.87460553569763	2.38199390070769	3.37764360886578	4.37329331702387	2.43705927259933	3.4584943123313	4.47503092164859	2.3218783381379	0.29480000604611	-0.020224107689977	-1.35054612503446	-0.50782129245059	-0.492537771259625	-0.515294849748265	0.175022778886651	0.211493762201292	0.15718305654175	0.199768263657868	0.236648356977355	0.181068948051884	0.000958716870311491	0.00239471339066156	0.00245134242835958
113	0.810930216216329	0.16	2.3598358629252	1.53097490124713	3.18869682460328	0.194894253610564	0.824711021809857	0.563004704417303	1.08641733920241	0.26	0.18	0.33	0.885553784529677	1.29719336406421	1.70883294359874	2.06395821720173	3.02336566093705	3.98277310467237	2.10710214820211	3.08919537422509	4.06840304147577	2.3598358629252	0.284986156955042	0.0631285714578132	-1.31271530711933	-0.50782129245059	-0.492537771259625	-0.515294849748265	0.175022778886651	0.211493762201292	0.15718305654175	0.199768263657868	0.236648356977355	0.181068948051884	0.000958716870311491	0.00239471339066156	0.00245134242835958
113	0.810930216216329	0.16	2.39536678655989	1.54215421961536	3.24857935350442	0.22925637142538	0.889788410694935	0.635066401975658	1.14451041941421	0.25	0.19	0.33	1.01379166138428	1.42041850797434	1.82704535456439	2.39782888057085	3.35958624503541	4.32134360949997	2.45489661978873	3.43770856434527	4.42477746437398	2.39536678655989	0.27757712817534	0.0202860776481444	-1.3626580136186	-0.50782129245059	-0.492537771259625	-0.515294849748265	0.175022778886651	0.211493762201292	0.15718305654175	0.199768263657868	0.236648356977355	0.181068948051884	0.000958716870311491	0.00239471339066156	0.00245134242835958
113	0.810930216216329	0.16	2.39733508715284	1.53865558674823	3.25601458755744	0.204870676681037	0.877468886288186	0.607573058168018	1.14736471440835	0.25	0.19	0.34	0.969193206068824	1.39972777214902	1.83026233822922	2.29066510841303	3.30822332313253	4.32578153785202	2.34608793209798	3.38765957001469	4.43273416450496	2.39733508715284	0.287330880796035	-0.0484507563353289	-1.40503351940942	-0.50782129245059	-0.492537771259625	-0.515294849748265	0.175022778886651	0.211493762201292	0.15718305654175	0.199768263657868	0.236648356977355	0.181068948051884	0.000958716870311491	0.00239471339066156	0.00245134242835958
113	0.810930216216329	0.16	2.42402968152381	1.5406818565948	3.30737750645281	0.176530038030892	0.827948772107886	0.548756430309492	1.10714111390628	0.26	0.19	0.35	0.858638555729614	1.29549049202007	1.73234242831053	1.99097642800002	3.00393106633605	4.01688570467209	2.03523269412433	3.07125551304535	4.1023498524776	2.42402968152381	0.291205307206023	0.034912038003737	-1.29989995098806	-0.50782129245059	-0.492537771259625	-0.515294849748265	0.175022778886651	0.211493762201292	0.15718305654175	0.199768263657868	0.236648356977355	0.181068948051884	0.000958716870311491	0.00239471339066156	0.00245134242835958
113	0.810930216216329	0.16	2.42468443368731	1.56896389876621	3.28040496860841	0.14909064224041	0.763519806324023	0.478731451904754	1.04830816074329	0.25	0.19	0.34	0.766395612456406	1.22230997621338	1.67822433997035	1.81785207058372	2.89925814427991	3.98066421797611	1.85880573565859	2.96431245020182	4.07125006415433	2.42468443368731	0.289427316629102	0.0275645334915911	-1.32147444797487	-0.50782129245059	-0.492537771259625	-0.515294849748265	0.175022778886651	0.211493762201292	0.15718305654175	0.199768263657868	0.236648356977355	0.181068948051884	0.000958716870311491	0.00239471339066156	0.00245134242835958
113	0.810930216216329	0.16	2.43234843646423	1.57760558002096	3.2870912929075	0.207549240850003	0.851515990865087	0.591737112134453	1.11129486959572	0.25	0.18	0.33	0.951584117484448	1.36933965451053	1.78709519153661	2.2673883914934	3.26279598366614	4.25820357583889	2.31311416401519	3.32827708180996	4.340903209514	2.43234843646423	0.282964008449175	-0.00521405420922744	-1.38886637750574	-0.50782129245059	-0.492537771259625	-0.515294849748265	0.175022778886651	0.211493762201292	0.15718305654175	0.199768263657868	0.236648356977355	0.181068948051884	0.000958716870311491	0.00239471339066156	0.00245134242835958
113	0.810930216216329	0.16	2.45769805325269	1.58621135907629	3.32918474742908	0.201524583082178	0.799011660923711	0.550695298128468	1.04732802371895	0.25	0.19	0.35	0.89319358054422	1.29594730287773	1.69870102521123	2.14683919714622	3.11487960488772	4.08292001262922	2.18793877325002	3.17204772845109	4.15711791999223	2.45769805325269	0.284691105201015	-0.00668599009153757	-1.3777646541679	-0.50782129245059	-0.492537771259625	-0.515294849748265	0.175022778886651	0.211493762201292	0.15718305654175	0.199768263657868	0.236648356977355	0.181068948051884	0.000958716870311491	0.00239471339066156	0.00245134242835958
113	0.810930216216329	0.16	2.48098978038043	1.59011346839699	3.37186609236388	0.204399545373014	0.893514613147168	0.618285310505768	1.16874391578857	0.25	0.18	0.33	1.00335277542402	1.44999460888012	1.89663644233621	2.4129205988453	3.48703062938446	4.56114065992362	2.46568662603386	3.5629388492504	4.65975953680667	2.48098978038043	0.277881140490108	0.102684637298859	-1.29533428867955	-0.50782129245059	-0.492537771259625	-0.515294849748265	0.175022778886651	0.211493762201292	0.15718305654175	0.199768263657868	0.236648356977355	0.181068948051884	0.000958716870311491	0.00239471339066156	0.00245134242835958
113	0.810930216216329	0.16	2.50088272467369	1.60134269854899	3.40042275079839	0.214651260600873	0.938208817808849	0.658020821352454	1.21839681426524	0.24	0.19	0.33	1.07509644069378	1.53287696669031	1.99065749268684	2.60349136391574	3.71206879091535	4.82064621791496	2.66315375975446	3.79874955557358	4.93285574011457	2.50088272467369	0.282150644799084	-0.0994424991987675	-1.47852483486243	-0.50782129245059	-0.492537771259625	-0.515294849748265	0.175022778886651	0.211493762201292	0.15718305654175	0.199768263657868	0.236648356977355	0.181068948051884	0.000958716870311491	0.00239471339066156	0.00245134242835958
113	0.810930216216329	0.16	2.50346185529733	1.61913373240867	3.38778997818599	0.260291420322059	0.939105601119224	0.69193301943193	1.18627818280652	0.25	0.18	0.33	1.12440454635881	1.52606477470375	1.9277250030487	2.70781637133736	3.6751035862011	4.64239080106485	2.76154962012624	3.74970844974263	4.73371066982421	2.50346185529733	0.274940551653832	-0.0221077642625033	-1.43785021031867	-0.50782129245059	-0.492537771259625	-0.515294849748265	0.175022778886651	0.211493762201292	0.15718305654175	0.199768263657868	0.236648356977355	0.181068948051884	0.000958716870311491	0.00239471339066156	0.00245134242835958
113	0.810930216216329	0.16	2.51224695452878	1.6289006091109	3.39559329994667	0.172740411171293	0.747404418460037	0.492037254769526	1.00277158215055	0.26	0.2	0.35	0.772197258004865	1.17296736570466	1.57373747340445	1.79579938100138	2.72781863368644	3.65983788637149	1.84301541385799	2.79806310318394	3.75352423425224	2.51224695452878	0.288759473095504	-0.023144206291873	-1.3645126689648	-0.50782129245059	-0.492537771259625	-0.515294849748265	0.175022778886651	0.211493762201292	0.15718305654175	0.199768263657868	0.236648356977355	0.181068948051884	0.000958716870311491	0.00239471339066156	0.00245134242835958
113	0.810930216216329	0.16	2.53201462959333	1.62364137905452	3.44038788013215	0.168627414750959	0.736472925394309	0.481158116297717	0.991787734490902	0.24	0.17	0.33	0.788487392277349	1.20687897960703	1.62527056693671	1.91533197102463	2.93165612721152	3.94798028339841	1.95312297749067	2.98790454864716	4.02466216041721	2.53201462959333	0.269232813602697	-0.0228042919854863	-1.44826767329603	-0.50782129245059	-0.492537771259625	-0.515294849748265	0.175022778886651	0.211493762201292	0.15718305654175	0.199768263657868	0.236648356977355	0.181068948051884	0.000958716870311491	0.00239471339066156	0.00245134242835958
113	0.810930216216329	0.16	2.53790361391755	1.61358897266649	3.46221825516862	0.196274288604833	0.819922606483035	0.560874425432625	1.07897078753345	0.25	0.17	0.34	0.89665314939509	1.31078571963085	1.72491828986662	2.12385584771418	3.10479020523861	4.08572456276304	2.15505923360743	3.14965315196519	4.1436076410219	2.53790361391755	0.277179085251211	0.105446826728986	-1.29319082383947	-0.50782129245059	-0.492537771259625	-0.515294849748265	0.175022778886651	0.211493762201292	0.15718305654175	0.199768263657868	0.236648356977355	0.181068948051884	0.000958716870311491	0.00239471339066156	0.00245134242835958
113	0.810930216216329	0.16	2.58749231755696	1.66646192081263	3.50852271430129	0.169255697156312	0.75886195726089	0.496373457327676	1.0213504571941	0.25	0.17	0.31	0.803079520936179	1.22775802794681	1.65243653495744	1.92533792496779	2.94348072919856	3.96162353342933	1.96986069943215	3.01190705973773	4.05300596315561	2.58749231755696	0.264513780819313	0.15234532407848	-1.27940886417834	-0.50782129245059	-0.492537771259625	-0.515294849748265	0.175022778886651	0.211493762201292	0.15718305654175	0.199768263657868	0.236648356977355	0.181068948051884	0.000958716870311491	0.00239471339066156	0.00245134242835958
113	0.810930216216329	0.16	2.5977647531078	1.65661540051024	3.53891410570536	0.186205406465151	0.792823819798053	0.53404816979882	1.05159946979729	0.25	0.18	0.33	0.866669272759534	1.28661810336258	1.70656693396562	2.08425663989823	3.0941933782978	4.10413011669737	2.12733509598731	3.16007266063593	4.19007288623033	2.5977647531078	0.272814791624582	-0.0206644155796391	-1.4276316893991	-0.50782129245059	-0.492537771259625	-0.515294849748265	0.175022778886651	0.211493762201292	0.15718305654175	0.199768263657868	0.236648356977355	0.181068948051884	0.000958716870311491	0.00239471339066156	0.00245134242835958
113	0.810930216216329	0.16	2.60721177384174	1.65757104813414	3.55685249954935	0.158753549534823	0.750432447774165	0.480722499408842	1.02014239613949	0.24	0.17	0.34	0.788916010722955	1.23153830690906	1.67416060309517	1.91924868267368	2.99604551190611	4.07284234113855	1.94414843251256	3.03617168348431	4.12815792552425	2.60721177384174	0.265802888345582	0.00175321331958401	-1.41929058185079	-0.50782129245059	-0.492537771259625	-0.515294849748265	0.175022778886651	0.211493762201292	0.15718305654175	0.199768263657868	0.236648356977355	0.181068948051884	0.000958716870311491	0.00239471339066156	0.00245134242835958
113	0.810930216216329	0.16	2.60864965187636	1.69081501348695	3.52648429026578	0.213869267099895	0.869068669458539	0.608925305447986	1.12921203346909	0.24	0.18	0.33	0.990864698059662	1.41417913995644	1.83749358185323	2.3895555960144	3.41041484701908	4.43127409802376	2.44342064454597	3.48713492566788	4.53051576893652	2.60864965187636	0.273460889394279	0.0685434971606196	-1.33566207112159	-0.50782129245059	-0.492537771259625	-0.515294849748265	0.175022778886651	0.211493762201292	0.15718305654175	0.199768263657868	0.236648356977355	0.181068948051884	0.000958716870311491	0.00239471339066156	0.00245134242835958
113	0.810930216216329	0.16	2.61136777304358	1.68547105571176	3.53726449037541	0.188450007099829	0.858629918626095	0.58043381768762	1.13682601956457	0.25	0.19	0.35	0.929464821359592	1.37494797789213	1.82043113442468	2.2052526472531	3.2622080991152	4.3191635509773	2.24953114536715	3.32733543532508	4.41136808910848	2.61136777304358	0.286248015400563	-0.0440065597888958	-1.39673914304518	-0.50782129245059	-0.492537771259625	-0.515294849748265	0.175022778886651	0.211493762201292	0.15718305654175	0.199768263657868	0.236648356977355	0.181068948051884	0.000958716870311491	0.00239471339066156	0.00245134242835958
113	0.810930216216329	0.16	2.64582731901878	1.71011869176012	3.58153594627743	0.190153168757974	0.834413468937528	0.565559515275517	1.10326742259954	0.25	0.18	0.36	0.918469269201205	1.3550883829677	1.79170749673419	2.21046043212813	3.26126235577992	4.31206427943171	2.24275978425711	3.31008045655945	4.37771247353665	2.64582731901878	0.278214743815292	-0.0887054228109015	-1.47737165483543	-0.50782129245059	-0.492537771259625	-0.515294849748265	0.175022778886651	0.211493762201292	0.15718305654175	0.199768263657868	0.236648356977355	0.181068948051884	0.000958716870311491	0.00239471339066156	0.00245134242835958
113	0.810930216216329	0.16	2.67511456117922	1.70748361513824	3.64274550722021	0.186288987767607	0.858215398073613	0.578173334512952	1.13825746163427	0.26	0.19	0.32	0.916486843219605	1.36039328352201	1.80429972382441	2.15248867682893	3.19506074798456	4.2376328191402	2.21168245191595	3.28400296643109	4.35533445152618	2.67511456117922	0.275834984667009	0.0370080850400849	-1.34921478653461	-0.50782129245059	-0.492537771259625	-0.515294849748265	0.175022778886651	0.211493762201292	0.15718305654175	0.199768263657868	0.236648356977355	0.181068948051884	0.000958716870311491	0.00239471339066156	0.00245134242835958
113	0.810930216216329	0.16	2.70092424677967	1.7337273885215	3.66812110503784	0.174754980986967	0.875451613199492	0.578425738733201	1.17247748766578	0.25	0.2	0.34	0.929478334552629	1.40677230097017	1.88406626738771	2.21303307313101	3.34944184568868	4.48585061824635	2.27101460716898	3.43511823750934	4.60247210253665	2.70092424677967	0.282401633423466	-0.0779249470213054	-1.43087701549409	-0.50782129245059	-0.492537771259625	-0.515294849748265	0.175022778886651	0.211493762201292	0.15718305654175	0.199768263657868	0.236648356977355	0.181068948051884	0.000958716870311491	0.00239471339066156	0.00245134242835958
113	0.810930216216329	0.16	2.71019071920978	1.73214554003952	3.68823589838004	0.166499514009597	0.818636868437549	0.53266507109751	1.10460866577759	0.27	0.2	0.34	0.828601241974505	1.27345223616004	1.71830323034558	1.91040340062543	2.93604131789252	3.96167923515961	1.96231202412102	3.0144633893259	4.06856659777295	2.71019071920978	0.29027444421637	0.0473008000182658	-1.29131897507472	-0.50782129245059	-0.492537771259625	-0.515294849748265	0.175022778886651	0.211493762201292	0.15718305654175	0.199768263657868	0.236648356977355	0.181068948051884	0.000958716870311491	0.00239471339066156	0.00245134242835958
113	0.810930216216329	0.16	2.74161408952842	1.76712623410503	3.7161019449518	0.17459792013879	0.870284823557928	0.574851066033315	1.16571858108254	0.26	0.21	0.36	0.912377680334636	1.381276813188	1.85017594604136	2.14554367929003	3.24820499203621	4.35086630478239	2.19747970365729	3.32751889484869	4.45371954596708	2.74161408952842	0.294078412151685	0.0226365261956191	-1.30735516985212	-0.50782129245059	-0.492537771259625	-0.515294849748265	0.175022778886651	0.211493762201292	0.15718305654175	0.199768263657868	0.236648356977355	0.181068948051884	0.000958716870311491	0.00239471339066156	0.00245134242835958
113	0.810930216216329	0.16	2.75919336759893	1.77976485008371	3.73862188511414	0.171874825980388	0.827463369360541	0.54388304396108	1.11104369476	0.24	0.19	0.33	0.887769728207882	1.35065238505901	1.81353504191013	2.14775085298311	3.26758698784431	4.38742312270551	2.19711227918158	3.33857268854463	4.48783868527623	2.75919336759893	0.27246722392798	0.0583525197689104	-1.33615516939891	-0.50782129245059	-0.492537771259625	-0.515294849748265	0.175022778886651	0.211493762201292	0.15718305654175	0.199768263657868	0.236648356977355	0.181068948051884	0.000958716870311491	0.00239471339066156	0.00245134242835958
113	0.810930216216329	0.16	2.76065262544032	1.78200975459962	3.73929549628102	0.233300203035741	1.0585871411731	0.758969630427721	1.35820465191848	0.28	0.19	0.35	1.15813036774244	1.61532407351176	2.07251777928108	2.62123893149901	3.6560222116706	4.69080549184219	2.67324092558247	3.72984093932019	4.78506179196509	2.76065262544032	0.287948139106961	-0.12231236573086	-1.46570965765821	-0.50782129245059	-0.492537771259625	-0.515294849748265	0.175022778886651	0.211493762201292	0.15718305654175	0.199768263657868	0.236648356977355	0.181068948051884	0.000958716870311491	0.00239471339066156	0.00245134242835958
113	0.810930216216329	0.16	2.761264311355	1.77339879742141	3.7491298252886	0.21601915771584	0.929246671683978	0.652856200225709	1.20563714314225	0.26	0.19	0.34	1.02580118844312	1.46008009090009	1.89435899335706	2.38835690705444	3.39948170195287	4.4106064968513	2.4414363819089	3.47536021915028	4.50903625815211	2.761264311355	0.280925932810628	-0.0795525868211287	-1.45484606622337	-0.50782129245059	-0.492537771259625	-0.515294849748265	0.175022778886651	0.211493762201292	0.15718305654175	0.199768263657868	0.236648356977355	0.181068948051884	0.000958716870311491	0.00239471339066156	0.00245134242835958
113	0.810930216216329	0.16	2.76558658711444	1.76013464945601	3.77103852477288	0.121549756044895	0.722632090130612	0.419323826261707	1.02594035399952	0.24	0.18	0.33	0.688621382229701	1.18671985130343	1.68481832037717	1.67643305871213	2.88904242809499	4.10165179747785	1.7123140373	2.95263710782302	4.18933123102981	2.76558658711444	0.267887363749214	-0.0866231665091907	-1.50250211153283	-0.50782129245059	-0.492537771259625	-0.515294849748265	0.175022778886651	0.211493762201292	0.15718305654175	0.199768263657868	0.236648356977355	0.181068948051884	0.000958716870311491	0.00239471339066156	0.00245134242835958
113	0.810930216216329	0.16	2.77110603425851	1.78346411910923	3.7587479494078	0.196483359084482	0.849663717503162	0.581396820744061	1.11793061426226	0.25	0.18	0.32	0.936149123894496	1.36810508135833	1.80006103882216	2.23349091316249	3.26406358717015	4.2946362611778	2.289909874748	3.34522202475953	4.40276686199224	2.77110603425851	0.269993162669143	-0.0203523252384888	-1.42812515351607	-0.50782129245059	-0.492537771259625	-0.515294849748265	0.175022778886651	0.211493762201292	0.15718305654175	0.199768263657868	0.236648356977355	0.181068948051884	0.000958716870311491	0.00239471339066156	0.00245134242835958
113	0.810930216216329	0.16	2.77389715666128	1.79360070535532	3.75419360796724	0.184321746605569	0.818964350402431	0.54998334521927	1.08794535558559	0.25	0.19	0.34	0.889576481549481	1.32464270359859	1.7597089256477	2.13212848791557	3.17489108944587	4.21765369097616	2.17879358460406	3.24529073782214	4.3091380321049	2.77389715666128	0.279056308751693	-0.0444365253548434	-1.43130712448243	-0.50782129245059	-0.492537771259625	-0.515294849748265	0.175022778886651	0.211493762201292	0.15718305654175	0.199768263657868	0.236648356977355	0.181068948051884	0.000958716870311491	0.00239471339066156	0.00245134242835958
113	0.810930216216329	0.16	2.78882438638744	1.78524645847085	3.79240231430403	0.16645779684211	0.824222407628358	0.536256148644446	1.11218866661227	0.27	0.19	0.33	0.834055170450663	1.28193767553335	1.72982018061603	1.92268158621885	2.95514979194528	3.9876179976717	1.96750999904853	3.0270805389006	4.08927882783553	2.78882438638744	0.281456754725119	-0.12204238116031	-1.48073495841031	-0.50782129245059	-0.492537771259625	-0.515294849748265	0.175022778886651	0.211493762201292	0.15718305654175	0.199768263657868	0.236648356977355	0.181068948051884	0.000958716870311491	0.00239471339066156	0.00245134242835958
113	0.810930216216329	0.16	2.78973227755119	1.78037281298973	3.79909174211265	0.17914286150353	0.892931057624725	0.594504529502851	1.1913575857466	0.25	0.2	0.36	0.961807583780108	1.44461113481245	1.92741468584479	2.30578777736653	3.46323605040286	4.62068432343918	2.35363619822727	3.53400925542699	4.72067438359025	2.78973227755119	0.284616073474426	0.0643061707197164	-1.28974278992633	-0.50782129245059	-0.492537771259625	-0.515294849748265	0.175022778886651	0.211493762201292	0.15718305654175	0.199768263657868	0.236648356977355	0.181068948051884	0.000958716870311491	0.00239471339066156	0.00245134242835958
113	0.810930216216329	0.16	2.79076395081134	1.78499169123453	3.79653621038814	0.154157387159	0.808476247698661	0.512800749819936	1.10415174557739	0.25	0.18	0.33	0.832708671508855	1.31283969924773	1.79297072698661	2.00386460455314	3.15927177749673	4.31467895044032	2.04339353010944	3.22419984334761	4.40351535565132	2.79076395081134	0.270381729896243	0.096870583016938	-1.3162592072838	-0.50782129245059	-0.492537771259625	-0.515294849748265	0.175022778886651	0.211493762201292	0.15718305654175	0.199768263657868	0.236648356977355	0.181068948051884	0.000958716870311491	0.00239471339066156	0.00245134242835958
113	0.810930216216329	0.16	2.80397615683844	1.80849994233974	3.79945237133715	0.183967524344028	0.86925466414562	0.583419516592331	1.15508981169891	0.27	0.19	0.37	0.899475321851309	1.34015591965442	1.78083651745753	2.05596303592368	3.06324249954161	4.07052196315954	2.09251912567685	3.1163627777412	4.13998301762942	2.80397615683844	0.291763279768037	0.0850254194483722	-1.24378022387116	-0.50782129245059	-0.492537771259625	-0.515294849748265	0.175022778886651	0.211493762201292	0.15718305654175	0.199768263657868	0.236648356977355	0.181068948051884	0.000958716870311491	0.00239471339066156	0.00245134242835958
113	0.810930216216329	0.16	2.81496575769064	1.80002987029054	3.82990164509075	0.200023457729141	0.970608876416733	0.667549391210317	1.27366836162315	0.25	0.2	0.33	1.06524577186349	1.54885468453726	2.03246359721103	2.51858047805459	3.66198606448808	4.80539165092158	2.58797506922695	3.76529456976274	4.93733030810905	2.81496575769064	0.283589105632224	0.0257656710153373	-1.32080069229083	-0.50782129245059	-0.492537771259625	-0.515294849748265	0.175022778886651	0.211493762201292	0.15718305654175	0.199768263657868	0.236648356977355	0.181068948051884	0.000958716870311491	0.00239471339066156	0.00245134242835958
113	0.810930216216329	0.16	2.81981932678488	1.81008316691645	3.82955548665331	0.159041494870716	0.800806321059562	0.51330157843831	1.08831106368081	0.25	0.19	0.35	0.821070587835224	1.28095946787267	1.74084834791011	1.94594754954599	3.03588993992171	4.12583233029742	1.98424868439239	3.09552800860411	4.20884682274527	2.81981932678488	0.278488134006055	0.00382362870756541	-1.37597303469172	-0.50782129245059	-0.492537771259625	-0.515294849748265	0.175022778886651	0.211493762201292	0.15718305654175	0.199768263657868	0.236648356977355	0.181068948051884	0.000958716870311491	0.00239471339066156	0.00245134242835958
113	0.810930216216329	0.16	2.84093641635826	1.81329891675157	3.86857391596496	0.196575912163805	0.939283022808158	0.642807250789725	1.23575879482659	0.23	0.17	0.31	1.08672515594371	1.58794489045112	2.08916462495853	2.72784950792266	3.98598915681101	5.24412880569936	2.78779381068876	4.07332056065883	5.35760719622023	2.84093641635826	0.256921326860044	0.0343181375689712	-1.42204670693075	-0.50782129245059	-0.492537771259625	-0.515294849748265	0.175022778886651	0.211493762201292	0.15718305654175	0.199768263657868	0.236648356977355	0.181068948051884	0.000958716870311491	0.00239471339066156	0.00245134242835958
113	0.810930216216329	0.16	2.84993112290542	1.84284686269823	3.85701538311261	0.168526763770955	0.869402466769255	0.567896420052339	1.17090851348617	0.25	0.19	0.34	0.913183471412105	1.39800839488551	1.88283331835891	2.17573998500486	3.330878032014	4.48601607902314	2.23051428692361	3.41333018533159	4.59683666175188	2.84993112290542	0.282468303110941	-0.0898623351711165	-1.44945221881168	-0.50782129245059	-0.492537771259625	-0.515294849748265	0.175022778886651	0.211493762201292	0.15718305654175	0.199768263657868	0.236648356977355	0.181068948051884	0.000958716870311491	0.00239471339066156	0.00245134242835958
113	0.810930216216329	0.16	2.8574314557075	1.84098409121728	3.87387882019771	0.188369338030107	0.904513115719447	0.611373545239504	1.19765268619939	0.25	0.19	0.32	0.980119254868773	1.45006392229595	1.92000858972313	2.32808860057686	3.44435360374281	4.56061860690875	2.39082173964625	3.53804017560039	4.68929424445919	2.8574314557075	0.270219374164448	-0.0344138085380536	-1.42582404196071	-0.50782129245059	-0.492537771259625	-0.515294849748265	0.175022778886651	0.211493762201292	0.15718305654175	0.199768263657868	0.236648356977355	0.181068948051884	0.000958716870311491	0.00239471339066156	0.00245134242835958
113	0.810930216216329	0.16	2.87103893579633	1.86158601079772	3.88049186079493	0.224262875223531	0.978509011079219	0.694371294428543	1.26264672772989	0.25	0.17	0.33	1.12606754954662	1.58685598491234	2.04764442027806	2.70617283633513	3.81354259189387	4.92091234745262	2.75982230181636	3.88988938670057	5.01988566801433	2.87103893579633	0.264905776448511	-0.0562994199947888	-1.47771356853943	-0.50782129245059	-0.492537771259625	-0.515294849748265	0.175022778886651	0.211493762201292	0.15718305654175	0.199768263657868	0.236648356977355	0.181068948051884	0.000958716870311491	0.00239471339066156	0.00245134242835958
113	0.810930216216329	0.16	2.87150645421737	1.84766124630741	3.89535166212733	0.179864528704752	0.89478636248625	0.596471525651628	1.19310119932087	0.26	0.19	0.34	0.949789317113383	1.42480988888738	1.89983046066138	2.2408054316803	3.36150521026498	4.48220498884965	2.29075906677994	3.43436417273599	4.5795989683465	2.87150645421737	0.283534585408576	0.0104464597395891	-1.35083345981883	-0.50782129245059	-0.492537771259625	-0.515294849748265	0.175022778886651	0.211493762201292	0.15718305654175	0.199768263657868	0.236648356977355	0.181068948051884	0.000958716870311491	0.00239471339066156	0.00245134242835958
113	0.810930216216329	0.16	2.87544947388747	1.82973226327152	3.92116668450343	0.176803784799235	0.877408044844577	0.58181583975882	1.17300024993033	0.24	0.19	0.33	0.945929632895936	1.42651026844477	1.9070909039936	2.27916255810313	3.43709371133174	4.59502486456035	2.33558169580365	3.52298554210139	4.70683959881801	2.87544947388747	0.273827147119006	-0.0283423470778876	-1.41381260212639	-0.50782129245059	-0.492537771259625	-0.515294849748265	0.175022778886651	0.211493762201292	0.15718305654175	0.199768263657868	0.236648356977355	0.181068948051884	0.000958716870311491	0.00239471339066156	0.00245134242835958
113	0.810930216216329	0.16	2.87593160813778	1.86248250836383	3.88938070791174	0.234481736932326	0.98737467671313	0.708832661700973	1.26591669172529	0.26	0.19	0.33	1.12401410179242	1.56570530725132	2.00739651271021	2.64085945083989	3.6786083477878	4.71635724473572	2.70541736099372	3.76923348561935	4.83119214759315	2.87593160813778	0.271533510286117	-0.0199639672185615	-1.42514484676443	-0.50782129245059	-0.492537771259625	-0.515294849748265	0.175022778886651	0.211493762201292	0.15718305654175	0.199768263657868	0.236648356977355	0.181068948051884	0.000958716870311491	0.00239471339066156	0.00245134242835958
113	0.810930216216329	0.16	2.88597746648946	1.86209638163445	3.90985855134447	0.174735231884561	0.880362612466235	0.581650066022945	1.17907515890952	0.27	0.2	0.35	0.905241035639141	1.37013714877748	1.83503326191583	2.08808859578071	3.16044859035559	4.23280858493048	2.13842979805389	3.23434207009874	4.33339099800899	2.88597746648946	0.287554070868668	0.0517414318731573	-1.28281733436231	-0.50782129245059	-0.492537771259625	-0.515294849748265	0.175022778886651	0.211493762201292	0.15718305654175	0.199768263657868	0.236648356977355	0.181068948051884	0.000958716870311491	0.00239471339066156	0.00245134242835958
113	0.810930216216329	0.16	2.88712383181631	1.86025026245407	3.91399740117855	0.163534037671997	0.803053054500497	0.519489927659019	1.08661618134198	0.25	0.18	0.33	0.832062487152732	1.28624307472977	1.74042366230681	1.97460612024172	3.05244315985336	4.130280199465	2.0196608218641	3.1231072043063	4.22528087620005	2.88712383181631	0.276013130452332	0.0139703005867334	-1.37147778023926	-0.50782129245059	-0.492537771259625	-0.515294849748265	0.175022778886651	0.211493762201292	0.15718305654175	0.199768263657868	0.236648356977355	0.181068948051884	0.000958716870311491	0.00239471339066156	0.00245134242835958
113	0.810930216216329	0.16	2.89427070989877	1.84824368052077	3.94029773927677	0.176936548581189	0.866309163181947	0.574589131264334	1.15802919509956	0.24	0.18	0.33	0.937942043684968	1.41413706380061	1.89033208391626	2.2692588840223	3.42136608211647	4.57347328021064	2.31263741236601	3.48621875575743	4.65686058645598	2.89427070989877	0.270150132710879	-0.0723349084454304	-1.48424380495444	-0.50782129245059	-0.492537771259625	-0.515294849748265	0.175022778886651	0.211493762201292	0.15718305654175	0.199768263657868	0.236648356977355	0.181068948051884	0.000958716870311491	0.00239471339066156	0.00245134242835958
113	0.810930216216329	0.16	2.90537897827396	1.86811024708171	3.94264770946621	0.180518498114363	0.872854977423066	0.582495319623934	1.1632146352222	0.25	0.18	0.35	0.936968601784771	1.40402451351021	1.87108042523565	2.23315694216272	3.34633101188186	4.45950508160099	2.2755037021658	3.40857974547247	4.54120324333673	2.90537897827396	0.273821317657487	-0.0158783283716454	-1.39999551978764	-0.50782129245059	-0.492537771259625	-0.515294849748265	0.175022778886651	0.211493762201292	0.15718305654175	0.199768263657868	0.236648356977355	0.181068948051884	0.000958716870311491	0.00239471339066156	0.00245134242835958
113	0.810930216216329	0.16	2.93065152352988	1.8654880700234	3.99581497703637	0.209591645276707	1.00946474426011	0.703398527775274	1.31553096074495	0.24	0.17	0.32	1.15663865139154	1.6599209329044	2.16320321441727	2.81961427878315	4.04649866960389	5.27338306042464	2.88004563811529	4.13132175626232	5.38223723567048	2.93065152352988	0.262245650442411	0.0537672914967403	-1.37883518020484	-0.50782129245059	-0.492537771259625	-0.515294849748265	0.175022778886651	0.211493762201292	0.15718305654175	0.199768263657868	0.236648356977355	0.181068948051884	0.000958716870311491	0.00239471339066156	0.00245134242835958
113	0.810930216216329	0.16	2.9329219015662	1.89032983538599	3.97551396774642	0.175347927182321	0.815036407209044	0.539075521808561	1.09099729260953	0.26	0.2	0.34	0.858082500687761	1.29734786714702	1.73661323360629	2.02370855201047	3.05967546427488	4.09564237653929	2.07442014083999	3.13666145934969	4.19667695311317	2.9329219015662	0.277928691273177	0.15718142617034	-1.21471382439627	-0.50782129245059	-0.492537771259625	-0.515294849748265	0.175022778886651	0.211493762201292	0.15718305654175	0.199768263657868	0.236648356977355	0.181068948051884	0.000958716870311491	0.00239471339066156	0.00245134242835958
113	0.810930216216329	0.16	2.94114952261738	1.90388591360895	3.97841313162582	0.157700859079311	0.791785230166542	0.506086041503853	1.07748441882923	0.26	0.19	0.34	0.796839903168891	1.24667747061675	1.6965150380646	1.85906362991307	2.90855507441172	3.95804651891036	1.90189177918422	2.97710640107729	4.05117148827377	2.94114952261738	0.278628087110153	0.10275586908561	-1.26961187984656	-0.50782129245059	-0.492537771259625	-0.515294849748265	0.175022778886651	0.211493762201292	0.15718305654175	0.199768263657868	0.236648356977355	0.181068948051884	0.000958716870311491	0.00239471339066156	0.00245134242835958
113	0.810930216216329	0.16	2.94404741964538	1.89206859072863	3.99602624856212	0.201696033191153	0.984552622421905	0.678736864315426	1.29036838052838	0.24	0.18	0.31	1.11003394904831	1.61017751203942	2.11032107503054	2.69082286013594	3.90321616918759	5.11560947823924	2.75565780137556	3.9987210730226	5.24188144670259	2.94404741964538	0.266205328174194	0.0332102867109383	-1.38834742747849	-0.50782129245059	-0.492537771259625	-0.515294849748265	0.175022778886651	0.211493762201292	0.15718305654175	0.199768263657868	0.236648356977355	0.181068948051884	0.000958716870311491	0.00239471339066156	0.00245134242835958
113	0.810930216216329	0.16	2.94433568775675	1.89461776590294	3.99405360961055	0.193757276260244	0.969211210694357	0.660531713498378	1.27789070789034	0.25	0.19	0.31	1.07157453469942	1.57234244912272	2.07311036354603	2.57615982752143	3.78005012378613	4.98394042005084	2.64221437519238	3.88066463471357	5.11552776531397	2.94433568775675	0.266635763536282	0.0396020531901047	-1.37487243639339	-0.50782129245059	-0.492537771259625	-0.515294849748265	0.175022778886651	0.211493762201292	0.15718305654175	0.199768263657868	0.236648356977355	0.181068948051884	0.000958716870311491	0.00239471339066156	0.00245134242835958
113	0.810930216216329	0.16	2.94957777938829	1.88524909529837	4.01390646347821	0.156687843122035	0.819625773902109	0.522748059638375	1.11650348816584	0.23	0.18	0.31	0.875924396319775	1.37337709433103	1.87082979234228	2.1779251498509	3.4148067190958	4.65168828834069	2.23189121615211	3.5020627744527	4.77231303002013	2.94957777938829	0.261283115292258	0.00902413560511323	-1.43043430278797	-0.50782129245059	-0.492537771259625	-0.515294849748265	0.175022778886651	0.211493762201292	0.15718305654175	0.199768263657868	0.236648356977355	0.181068948051884	0.000958716870311491	0.00239471339066156	0.00245134242835958
113	0.810930216216329	0.16	2.96111507766947	1.91631605913947	4.00591409619947	0.181477675973062	0.939878181584393	0.628232804250715	1.25152355891807	0.24	0.17	0.35	1.02756813856805	1.53731047948583	2.04705282040362	2.4912447885283	3.72706838274102	4.96289197695374	2.52522763092604	3.77781014866395	5.03122642487328	2.96111507766947	0.277098067997492	0.0413636895897471	-1.35778339903353	-0.50782129245059	-0.492537771259625	-0.515294849748265	0.175022778886651	0.211493762201292	0.15718305654175	0.199768263657868	0.236648356977355	0.181068948051884	0.000958716870311491	0.00239471339066156	0.00245134242835958
113	0.810930216216329	0.16	2.98133736760399	1.89563133654477	4.0670433986632	0.171573381362065	0.876643264541313	0.575889945226337	1.17739658385629	0.25	0.18	0.32	0.91929378632802	1.39938665816158	1.87947952999514	2.17424769288272	3.30972890082498	4.44521010876724	2.22613750042172	3.38818919319404	4.55117056362344	2.98133736760399	0.271548104088628	-0.0379304241795629	-1.42046319886763	-0.50782129245059	-0.492537771259625	-0.515294849748265	0.175022778886651	0.211493762201292	0.15718305654175	0.199768263657868	0.236648356977355	0.181068948051884	0.000958716870311491	0.00239471339066156	0.00245134242835958
113	0.810930216216329	0.16	2.98348695835453	1.91266318650891	4.05431073020014	0.157494486737459	0.79650335243872	0.508878262392685	1.08412844248476	0.25	0.17	0.34	0.822072610796904	1.28671951395422	1.75136641711154	1.9678573900236	3.08011782799555	4.1923782659675	2.00205643771564	3.13318301320906	4.26360293969706	2.98348695835453	0.265883897755271	0.0700762520268051	-1.34922158962981	-0.50782129245059	-0.492537771259625	-0.515294849748265	0.175022778886651	0.211493762201292	0.15718305654175	0.199768263657868	0.236648356977355	0.181068948051884	0.000958716870311491	0.00239471339066156	0.00245134242835958
113	0.810930216216329	0.16	2.9896904251939	1.93533812079924	4.04404272958855	0.208697922131358	0.97023145358575	0.675264813115695	1.2651980940558	0.23	0.18	0.32	1.13204210783675	1.62653649127508	2.12103087471342	2.81621900545627	4.04638921828658	5.27655943111689	2.87938833815954	4.13569439520387	5.39085886223851	2.9896904251939	0.267775320246389	0.146772855299838	-1.27928051369192	-0.50782129245059	-0.492537771259625	-0.515294849748265	0.175022778886651	0.211493762201292	0.15718305654175	0.199768263657868	0.236648356977355	0.181068948051884	0.000958716870311491	0.00239471339066156	0.00245134242835958
113	0.810930216216329	0.16	3.005349430198	1.91616479269928	4.09453406769671	0.161865132095696	0.816820409847769	0.526623793935258	1.10701702576028	0.24	0.17	0.31	0.863626981593598	1.33952957155521	1.81543216151682	2.09944833659521	3.25635163184962	4.41325492710403	2.14295801136743	3.32324094836387	4.5031618505279	3.005349430198	0.260097498367325	-0.015394326147823	-1.44489840161105	-0.50782129245059	-0.492537771259625	-0.515294849748265	0.175022778886651	0.211493762201292	0.15718305654175	0.199768263657868	0.236648356977355	0.181068948051884	0.000958716870311491	0.00239471339066156	0.00245134242835958
113	0.810930216216329	0.16	3.01004529589264	1.93896606711589	4.0811245246694	0.16400626077856	0.883177238117222	0.571858954029602	1.19449552220484	0.26	0.18	0.33	0.904120897750092	1.39632157855074	1.88852225935139	2.11796815677395	3.27098361219856	4.42399906762318	2.16389732835896	3.34409585777415	4.52223390866987	3.01004529589264	0.279665854111384	0.0400280652520197	-1.32628941302693	-0.50782129245059	-0.492537771259625	-0.515294849748265	0.175022778886651	0.211493762201292	0.15718305654175	0.199768263657868	0.236648356977355	0.181068948051884	0.000958716870311491	0.00239471339066156	0.00245134242835958
113	0.810930216216329	0.16	3.04046482499884	1.96284836298227	4.11808128701541	0.17283116611227	0.907006005573421	0.597205818653995	1.21680619249285	0.25	0.18	0.32	0.965030194646868	1.46563907243428	1.9662479502217	2.31071787167527	3.50940148493358	4.70808509819189	2.36703996214679	3.59669057036763	4.82272539789555	3.04046482499884	0.269949803507555	0.0885092101762276	-1.31205146715802	-0.50782129245059	-0.492537771259625	-0.515294849748265	0.175022778886651	0.211493762201292	0.15718305654175	0.199768263657868	0.236648356977355	0.181068948051884	0.000958716870311491	0.00239471339066156	0.00245134242835958
113	0.810930216216329	0.16	3.04382362079468	1.94668050733927	4.1409667342501	0.142919469077009	0.799326492631512	0.493711407791018	1.10494157747201	0.25	0.2	0.33	0.794150140160288	1.28574150027711	1.77733286039393	1.89275170816351	3.06439462494463	4.23603754172575	1.93971214495819	3.14075320951377	4.34329878425348	3.04382362079468	0.2736434559715	-0.0592253234712549	-1.43806595426673	-0.50782129245059	-0.492537771259625	-0.515294849748265	0.175022778886651	0.211493762201292	0.15718305654175	0.199768263657868	0.236648356977355	0.181068948051884	0.000958716870311491	0.00239471339066156	0.00245134242835958
113	0.810930216216329	0.16	3.04383041661405	1.94337556302883	4.14428527019927	0.167778776145873	0.881581487800335	0.575033262632594	1.18812971296808	0.24	0.18	0.35	0.936708193305408	1.43606406159597	1.93541992988654	2.26141358802393	3.46696527838219	4.67251696874045	2.2990563312011	3.52557251175461	4.7492143480379	3.04383041661405	0.273785834100435	-0.0176946292476738	-1.40968153780498	-0.50782129245059	-0.492537771259625	-0.515294849748265	0.175022778886651	0.211493762201292	0.15718305654175	0.199768263657868	0.236648356977355	0.181068948051884	0.000958716870311491	0.00239471339066156	0.00245134242835958
113	0.810930216216329	0.16	3.04788761586157	1.94905046623108	4.14672476549205	0.152081432284142	0.874477483084243	0.552093788103123	1.19686117806536	0.25	0.19	0.33	0.885315477162913	1.40227705307987	1.91923862899683	2.10345088591415	3.33171732075701	4.55998375559987	2.15860887071639	3.41365157416119	4.67794698688186	3.04788761586157	0.273643820942433	-0.117525478817043	-1.49936531414273	-0.50782129245059	-0.492537771259625	-0.515294849748265	0.175022778886651	0.211493762201292	0.15718305654175	0.199768263657868	0.236648356977355	0.181068948051884	0.000958716870311491	0.00239471339066156	0.00245134242835958
113	0.810930216216329	0.16	3.062103785527	1.96861101598263	4.15559655507137	0.171920562197899	0.855077903248899	0.56208086238917	1.14807494410863	0.24	0.19	0.32	0.917259808248856	1.39540170472637	1.87354360120389	2.21856304376134	3.37503793959716	4.53151283543298	2.27317087746502	3.46050380106256	4.64797407608553	3.062103785527	0.263605673617099	0.0248360257492611	-1.40367957712656	-0.50782129245059	-0.492537771259625	-0.515294849748265	0.175022778886651	0.211493762201292	0.15718305654175	0.199768263657868	0.236648356977355	0.181068948051884	0.000958716870311491	0.00239471339066156	0.00245134242835958
113	0.810930216216329	0.16	3.07025444727386	1.96871052509461	4.17179836945312	0.197022488174629	0.983379570096613	0.673423293921516	1.29333584627171	0.25	0.19	0.34	1.07841722329895	1.57477989699017	2.07114257068138	2.55876703986515	3.7364897447893	4.91421244971345	2.6170478406415	3.82254501638058	5.03291231946522	3.07025444727386	0.277471949452271	0.0667910624961217	-1.2988578171874	-0.50782129245059	-0.492537771259625	-0.515294849748265	0.175022778886651	0.211493762201292	0.15718305654175	0.199768263657868	0.236648356977355	0.181068948051884	0.000958716870311491	0.00239471339066156	0.00245134242835958
113	0.810930216216329	0.16	3.09185125956011	1.99513395239104	4.18856856672919	0.194442938010898	0.913179967202582	0.622982308325703	1.20337762607946	0.26	0.19	0.33	0.982448981525523	1.44009342919999	1.89773787687446	2.29568147586066	3.36505596839196	4.43443046092327	2.35325225817123	3.44877434368634	4.54054131726535	3.09185125956011	0.273398300751234	-0.0836756649859314	-1.47317429493859	-0.50782129245059	-0.492537771259625	-0.515294849748265	0.175022778886651	0.211493762201292	0.15718305654175	0.199768263657868	0.236648356977355	0.181068948051884	0.000958716870311491	0.00239471339066156	0.00245134242835958
113	0.810930216216329	0.16	3.09551847109656	1.9905079557365	4.20052898645662	0.169108299273982	0.853337773439068	0.558015514653309	1.14866003222483	0.24	0.2	0.32	0.90889337787058	1.38991305976047	1.87093274165036	2.19403097016654	3.35519255965756	4.51635414914859	2.25407712594301	3.44873275105367	4.64093580152968	3.09551847109656	0.267324393844361	0.11235327782436	-1.29448260935847	-0.50782129245059	-0.492537771259625	-0.515294849748265	0.175022778886651	0.211493762201292	0.15718305654175	0.199768263657868	0.236648356977355	0.181068948051884	0.000958716870311491	0.00239471339066156	0.00245134242835958
113	0.810930216216329	0.16	3.12914310823543	2.00566512129455	4.25262109517631	0.179676411548065	0.888056067333891	0.591796138225995	1.18431599644179	0.25	0.18	0.32	0.961735539594969	1.44319137273889	1.92464720588281	2.31620966877981	3.47573077401839	4.63525187925698	2.37129305023532	3.55891915659728	4.74558574880152	3.12914310823543	0.262376446443766	-0.0334755048397096	-1.45791335896335	-0.50782129245059	-0.492537771259625	-0.515294849748265	0.175022778886651	0.211493762201292	0.15718305654175	0.199768263657868	0.236648356977355	0.181068948051884	0.000958716870311491	0.00239471339066156	0.00245134242835958
113	0.810930216216329	0.16	3.13136392348791	2.01855472420463	4.24417312277119	0.166027686433487	0.860293938717996	0.559258321089409	1.16132955634658	0.26	0.2	0.36	0.878202084272831	1.35091763784171	1.82363319141059	2.04348434766801	3.14344397190084	4.24340359613367	2.08592680500219	3.20857473988346	4.33053645601676	3.13136392348791	0.282010579298234	-0.0962494263037393	-1.44571759119457	-0.50782129245059	-0.492537771259625	-0.515294849748265	0.175022778886651	0.211493762201292	0.15718305654175	0.199768263657868	0.236648356977355	0.181068948051884	0.000958716870311491	0.00239471339066156	0.00245134242835958
113	0.810930216216329	0.16	3.15890218932328	2.03446942176546	4.2833349568811	0.208958200966143	1.0311091970006	0.717881521126041	1.34433687287515	0.27	0.2	0.33	1.11752231281181	1.60512215551419	2.09272199821657	2.57833347285451	3.70331771825619	4.82830196365787	2.6438759123183	3.80152652676075	4.95626525285333	3.15890218932328	0.283072711961574	0.0657819595707021	-1.27130387372791	-0.50782129245059	-0.492537771259625	-0.515294849748265	0.175022778886651	0.211493762201292	0.15718305654175	0.199768263657868	0.236648356977355	0.181068948051884	0.000958716870311491	0.00239471339066156	0.00245134242835958
113	0.810930216216329	0.16	3.19847996159785	2.05628376464608	4.34067615854961	0.182839854419772	0.902301551693394	0.604480549373858	1.20012255401293	0.24	0.19	0.33	0.994244621306834	1.48409814922452	1.97395167714221	2.42440011330656	3.61887572135792	4.81335132940927	2.48293746419949	3.71032790434776	4.93223814553238	3.19847996159785	0.266862840744929	0.0242448174513837	-1.37840793932247	-0.50782129245059	-0.492537771259625	-0.515294849748265	0.175022778886651	0.211493762201292	0.15718305654175	0.199768263657868	0.236648356977355	0.181068948051884	0.000958716870311491	0.00239471339066156	0.00245134242835958
113	0.810930216216329	0.16	3.33313437542424	2.15052743023322	4.51574132061526	0.171512945000498	0.931860901794559	0.612095874406925	1.25162592918219	0.23	0.17	0.31	1.02838311033476	1.56562076735997	2.10285842438519	2.5642830345495	3.90389022528062	5.24349741601174	2.61962070127056	3.99255186021906	5.35873332993076	3.33313437542424	0.25366782855112	0.0329014521880846	-1.42647409524905	-0.50782129245059	-0.492537771259625	-0.515294849748265	0.175022778886651	0.211493762201292	0.15718305654175	0.199768263657868	0.236648356977355	0.181068948051884	0.000958716870311491	0.00239471339066156	0.00245134242835958
113	0.810930216216329	0.16	3.35992119192734	2.15895474345936	4.56088764039532	0.199759400271859	1.02868412420703	0.707226169760481	1.35014207865358	0.24	0.19	0.3	1.15820231503111	1.6846440149349	2.2110857148387	2.81153529511647	4.08947214681484	5.36740899851321	2.89594117139954	4.21124182781303	5.52395512209158	3.35992119192734	0.256164439032401	-0.0276761482111239	-1.46579961589501	-0.50782129245059	-0.492537771259625	-0.515294849748265	0.175022778886651	0.211493762201292	0.15718305654175	0.199768263657868	0.236648356977355	0.181068948051884	0.000958716870311491	0.00239471339066156	0.00245134242835958
113	0.810930216216329	0.16	3.36345826646429	2.17011047926429	4.55680605366429	0.19323488321193	1.02468991693214	0.697794587456146	1.35158524640814	0.26	0.2	0.34	1.10933190485833	1.629019825997	2.14870774713568	2.61297984592708	3.83708063862942	5.06118143133177	2.68255572741241	3.94024697804404	5.19906209840346	3.36345826646429	0.276024419564825	-0.0384457849728037	-1.40525701355079	-0.50782129245059	-0.492537771259625	-0.515294849748265	0.175022778886651	0.211493762201292	0.15718305654175	0.199768263657868	0.236648356977355	0.181068948051884	0.000958716870311491	0.00239471339066156	0.00245134242835958
113	0.810930216216329	0.16	3.4504734529543	2.22864743558185	4.67229947032674	0.194716631288498	0.959813500546197	0.655062488114166	1.26456451297823	0.24	0.18	0.33	1.08062986018674	1.58336517159843	2.08610048301012	2.64315606837318	3.87281660071648	5.10247713305979	2.69496860296633	3.94781373800163	5.20646549676494	3.4504734529543	0.256662345992711	-0.00541696213768332	-1.45135647582953	-0.50782129245059	-0.492537771259625	-0.515294849748265	0.175022778886651	0.211493762201292	0.15718305654175	0.199768263657868	0.236648356977355	0.181068948051884	0.000958716870311491	0.00239471339066156	0.00245134242835958
113	0.810930216216329	0.16	3.45691838598072	2.22895027883991	4.68488649312153	0.199670919932776	0.985185960293802	0.677235707494094	1.29313621309351	0.24	0.17	0.34	1.10352210561225	1.6053118187548	2.10710153189736	2.66495576843324	3.87675513681816	5.08855450520308	2.70749665878739	3.93706758573387	5.16763587064898	3.45691838598072	0.260831934276672	-0.0204572274052218	-1.46257235150273	-0.50782129245059	-0.492537771259625	-0.515294849748265	0.175022778886651	0.211493762201292	0.15718305654175	0.199768263657868	0.236648356977355	0.181068948051884	0.000958716870311491	0.00239471339066156	0.00245134242835958
113	0.810930216216329	0.16	3.46447171669956	2.23917734692913	4.68976608647	0.185941265903705	1.01304316618104	0.682100020070801	1.34398631229128	0.25	0.2	0.32	1.10229151189666	1.637104310817	2.17191710973735	2.6395782396019	3.92025600138719	5.20093376317249	2.7153935168898	4.0354707327803	5.35157488876188	3.46447171669956	0.270652819273331	-0.13132597021009	-1.52347264540342	-0.50782129245059	-0.492537771259625	-0.515294849748265	0.175022778886651	0.211493762201292	0.15718305654175	0.199768263657868	0.236648356977355	0.181068948051884	0.000958716870311491	0.00239471339066156	0.00245134242835958
113	0.810930216216329	0.16	3.47224651554803	2.25096116979538	4.69353186130068	0.196330663668994	1.02735274353159	0.702826607847588	1.35187887921559	0.25	0.19	0.31	1.14031022139213	1.66684189435008	2.19337356730804	2.74170382943125	4.00766977184233	5.27363571425341	2.81701856225273	4.11694051246473	5.41350073285766	3.47224651554803	0.262411042455596	-0.0454103760478506	-1.45868275819461	-0.50782129245059	-0.492537771259625	-0.515294849748265	0.175022778886651	0.211493762201292	0.15718305654175	0.199768263657868	0.236648356977355	0.181068948051884	0.000958716870311491	0.00239471339066156	0.00245134242835958
113	0.810930216216329	0.16	3.51279094996084	2.2703431787196	4.75523872120208	0.184911694623704	0.991649643218579	0.66658939460453	1.31670989183263	0.27	0.18	0.34	1.04072421023771	1.54823014006013	2.05573606988254	2.40801724415135	3.58227937671218	4.75654150927302	2.45506755576353	3.65290350918165	4.85070127379243	3.51279094996084	0.272927291427218	0.0721979314677577	-1.32021436523873	-0.50782129245059	-0.492537771259625	-0.515294849748265	0.175022778886651	0.211493762201292	0.15718305654175	0.199768263657868	0.236648356977355	0.181068948051884	0.000958716870311491	0.00239471339066156	0.00245134242835958
113	0.810930216216329	0.16	3.53905741359035	2.26752813647349	4.81058669070721	0.189901568345453	1.02272224346549	0.692924421528537	1.35252006540243	0.24	0.17	0.29	1.14549112573519	1.69068836020734	2.23588559467948	2.80794521603552	4.14438853884984	5.48083186166417	2.8821290142785	4.25272534267187	5.62371354905647	3.53905741359035	0.252930883735218	0.0363253381126858	-1.4199280407073	-0.50782129245059	-0.492537771259625	-0.515294849748265	0.175022778886651	0.211493762201292	0.15718305654175	0.199768263657868	0.236648356977355	0.181068948051884	0.000958716870311491	0.00239471339066156	0.00245134242835958
113	0.810930216216329	0.17	2.12346968871238	1.39206068661212	2.85487869081264	0.240398559408779	0.910277677234944	0.657646867763858	1.16290848670603	0.25	0.2	0.35	1.05021118111335	1.45364304372129	1.85707490632923	2.48485333620804	3.43939374461545	4.39393415302286	2.54080399471307	3.51872258146662	4.49072742362948	2.12346968871238	0.293677063456743	-0.0443047319584761	-1.39196980115217	-0.50782129245059	-0.492537771259625	-0.515294849748265	0.175022778886651	0.211493762201292	0.15718305654175	0.199768263657868	0.236648356977355	0.181068948051884	0.000958716870311491	0.00239471339066156	0.00245134242835958
113	0.810930216216329	0.17	2.19673008450571	1.4306802606953	2.96277990831612	0.176213275687704	0.771618967323802	0.511137734734537	1.03210019991307	0.25	0.18	0.33	0.827398933651962	1.24905024099017	1.67070154832837	1.98469862231271	2.99612217476619	4.00754572721967	2.02768864539223	3.06122177245828	4.09703299170787	2.19673008450571	0.285122600229626	-0.0772852376419566	-1.47848859411663	-0.50782129245059	-0.492537771259625	-0.515294849748265	0.175022778886651	0.211493762201292	0.15718305654175	0.199768263657868	0.236648356977355	0.181068948051884	0.000958716870311491	0.00239471339066156	0.00245134242835958
113	0.810930216216329	0.17	2.33604791027279	1.51906084749207	3.15303497305352	0.16777684848271	0.727058202037816	0.474239894246394	0.979876509829238	0.27	0.19	0.35	0.733527874575587	1.12457316245195	1.51561845032832	1.68190416256179	2.57853088967829	3.47515761679479	1.71757443990697	2.63297921104054	3.54857273023801	2.33604791027279	0.291845543014987	0.013516295008444	-1.31962576281331	-0.50782129245059	-0.492537771259625	-0.515294849748265	0.175022778886651	0.211493762201292	0.15718305654175	0.199768263657868	0.236648356977355	0.181068948051884	0.000958716870311491	0.00239471339066156	0.00245134242835958
113	0.810930216216329	0.17	2.3483938962234	1.53576321387212	3.16102457857469	0.194304811521913	0.849178145095584	0.579200454863296	1.11915583532787	0.26	0.19	0.38	0.916791028199015	1.34412688772846	1.77146274725791	2.15012034857286	3.15233731949383	4.15455429041481	2.18328205651734	3.19929365664388	4.21723798273295	2.3483938962234	0.306900128119966	-0.0336682672565656	-1.33554675290318	-0.50782129245059	-0.492537771259625	-0.515294849748265	0.175022778886651	0.211493762201292	0.15718305654175	0.199768263657868	0.236648356977355	0.181068948051884	0.000958716870311491	0.00239471339066156	0.00245134242835958
113	0.810930216216329	0.17	2.36573412066632	1.55406850721421	3.17739973411844	0.185024086010613	0.744348665001229	0.500443987898982	0.988253342103476	0.26	0.18	0.37	0.791592260944816	1.17739578635625	1.56319931176768	1.85524403191249	2.75944651508994	3.6636489982674	1.88113769247886	2.79680827917592	3.71347218499391	2.36573412066632	0.291127693099702	-0.0493212951911689	-1.38963979003864	-0.50782129245059	-0.492537771259625	-0.515294849748265	0.175022778886651	0.211493762201292	0.15718305654175	0.199768263657868	0.236648356977355	0.181068948051884	0.000958716870311491	0.00239471339066156	0.00245134242835958
113	0.810930216216329	0.17	2.38738361352178	1.56146363533026	3.2133035917133	0.186908930461943	0.790820797911017	0.533296558442787	1.04834503737925	0.25	0.18	0.34	0.864613403197301	1.28212764657172	1.69964188994614	2.07726097497115	3.08035211495246	4.08344325493376	2.11832133948835	3.14152146051377	4.16311247975572	2.38738361352178	0.283702386202575	0.12572866676679	-1.2347114862487	-0.50782129245059	-0.492537771259625	-0.515294849748265	0.175022778886651	0.211493762201292	0.15718305654175	0.199768263657868	0.236648356977355	0.181068948051884	0.000958716870311491	0.00239471339066156	0.00245134242835958
113	0.810930216216329	0.17	2.44104320268704	1.59950012782172	3.28258627755237	0.202246097276649	0.843270480885834	0.581785497437944	1.10475546433372	0.25	0.19	0.35	0.937745123985106	1.35921707422006	1.78068902445502	2.23964580138513	3.24626034898614	4.25287489658715	2.28305977730221	3.31033033571117	4.33388350338271	2.44104320268704	0.284958768940252	-0.131193456822132	-1.49930979402492	-0.50782129245059	-0.492537771259625	-0.515294849748265	0.175022778886651	0.211493762201292	0.15718305654175	0.199768263657868	0.236648356977355	0.181068948051884	0.000958716870311491	0.00239471339066156	0.00245134242835958
113	0.810930216216329	0.17	2.45986240921667	1.60690789840043	3.31281692003292	0.208986220422674	0.842057730735439	0.586281297103254	1.09783416436762	0.26	0.18	0.34	0.923658467713991	1.32662214732195	1.72958582692991	2.15620312622433	3.09688799633216	4.03757286644	2.19734984072077	3.15618854570132	4.11205264646709	2.45986240921667	0.282997012657295	0.0275076240571744	-1.34586942610095	-0.50782129245059	-0.492537771259625	-0.515294849748265	0.175022778886651	0.211493762201292	0.15718305654175	0.199768263657868	0.236648356977355	0.181068948051884	0.000958716870311491	0.00239471339066156	0.00245134242835958
113	0.810930216216329	0.17	2.47472958416059	1.61541742198042	3.33404174634075	0.191763939536123	0.862607629071282	0.586114466311119	1.13910079183145	0.23	0.18	0.34	0.975924933175637	1.43630696927948	1.89668900538333	2.41043190609668	3.54752709763715	4.68462228917761	2.45747885996523	3.61772589734119	4.77781085165081	2.47472958416059	0.280965437092383	-0.014481366136218	-1.39436111996858	-0.50782129245059	-0.492537771259625	-0.515294849748265	0.175022778886651	0.211493762201292	0.15718305654175	0.199768263657868	0.236648356977355	0.181068948051884	0.000958716870311491	0.00239471339066156	0.00245134242835958
113	0.810930216216329	0.17	2.49029594010969	1.61930847300091	3.36128340721847	0.213752984302193	0.814000334167902	0.570256602211352	1.05774406612445	0.24	0.17	0.33	0.940301234129169	1.3422124633569	1.74412369258463	2.29883112653718	3.2814162921402	4.26400145774322	2.34272851662567	3.34519167537811	4.34492116568272	2.49029594010969	0.271768875557767	0.00695937494886897	-1.40936519157805	-0.50782129245059	-0.492537771259625	-0.515294849748265	0.175022778886651	0.211493762201292	0.15718305654175	0.199768263657868	0.236648356977355	0.181068948051884	0.000958716870311491	0.00239471339066156	0.00245134242835958
113	0.810930216216329	0.17	2.52602671498465	1.66078362487564	3.39126980509367	0.161742794909416	0.831952403456358	0.536246416103092	1.12765839080962	0.25	0.19	0.36	0.863077979908671	1.33901090654047	1.81494383317226	2.05825976680264	3.1932598680525	4.32825996930235	2.099631701349	3.25768232569048	4.40713680554036	2.52602671498465	0.292297253062579	0.0738924250615325	-1.26035930973883	-0.50782129245059	-0.492537771259625	-0.515294849748265	0.175022778886651	0.211493762201292	0.15718305654175	0.199768263657868	0.236648356977355	0.181068948051884	0.000958716870311491	0.00239471339066156	0.00245134242835958
113	0.810930216216329	0.17	2.52823639727636	1.65057835304174	3.40589444151099	0.171208992274995	0.790149903089321	0.518722193238494	1.06157761294015	0.26	0.2	0.33	0.826502376004331	1.25897981774352	1.6914572594827	1.95115840605956	2.97212582294708	3.99309323983461	2.00415958156341	3.05408465260605	4.09893369847712	2.52823639727636	0.289133394835356	0.00472343162925698	-1.35083026778655	-0.50782129245059	-0.492537771259625	-0.515294849748265	0.175022778886651	0.211493762201292	0.15718305654175	0.199768263657868	0.236648356977355	0.181068948051884	0.000958716870311491	0.00239471339066156	0.00245134242835958
113	0.810930216216329	0.17	2.54743920724353	1.65466961928695	3.44020879520011	0.180992666132328	0.798387931651095	0.533224987930144	1.06355087537205	0.25	0.2	0.35	0.850819839959503	1.27391684112518	1.69701384229087	2.0114269391892	3.01167242720617	4.01191791522314	2.05966490779794	3.08456092346224	4.11052494893295	2.54743920724353	0.289610493254469	0.036008051691427	-1.31273538097706	-0.50782129245059	-0.492537771259625	-0.515294849748265	0.175022778886651	0.211493762201292	0.15718305654175	0.199768263657868	0.236648356977355	0.181068948051884	0.000958716870311491	0.00239471339066156	0.00245134242835958
113	0.810930216216329	0.17	2.55238941344756	1.68492639290735	3.41985243398777	0.190465964892968	0.766595074546016	0.519843261886498	1.01334688720553	0.27	0.19	0.38	0.800497727523727	1.18046661387515	1.56043550022658	1.82762011347439	2.69512885873781	3.56263760400124	1.85785035999445	2.74136736710814	3.62300477723308	2.55238941344756	0.29164657989309	0.00812711961012506	-1.31439208963565	-0.50782129245059	-0.492537771259625	-0.515294849748265	0.175022778886651	0.211493762201292	0.15718305654175	0.199768263657868	0.236648356977355	0.181068948051884	0.000958716870311491	0.00239471339066156	0.00245134242835958
113	0.810930216216329	0.17	2.56947085774643	1.69125929386914	3.44768242162372	0.211725318172547	0.883359013791483	0.617240494488986	1.14947753309398	0.25	0.19	0.32	0.985979570326962	1.4110771225139	1.83617467470084	2.33357629717136	3.33967987337431	4.34578344957726	2.39345633406104	3.42517373626904	4.45224991188333	2.56947085774643	0.277013643527627	-0.0615416700045232	-1.45724888735863	-0.50782129245059	-0.492537771259625	-0.515294849748265	0.175022778886651	0.211493762201292	0.15718305654175	0.199768263657868	0.236648356977355	0.181068948051884	0.000958716870311491	0.00239471339066156	0.00245134242835958
113	0.810930216216329	0.17	2.57896744107444	1.68478200449869	3.4731528776502	0.213884595073886	0.943990514045369	0.661433239893865	1.22654778819687	0.25	0.2	0.36	1.0589236537757	1.51128462250087	1.96364559122603	2.5118162101135	3.5848374898017	4.6578587694899	2.56836722666048	3.66646775186347	4.76038200002222	2.57896744107444	0.293670070746861	-0.00711380417489052	-1.33582639648213	-0.50782129245059	-0.492537771259625	-0.515294849748265	0.175022778886651	0.211493762201292	0.15718305654175	0.199768263657868	0.236648356977355	0.181068948051884	0.000958716870311491	0.00239471339066156	0.00245134242835958
113	0.810930216216329	0.17	2.58637201056827	1.68997510726182	3.48276891387473	0.170100375554154	0.792265917747806	0.519043340968701	1.06548849452691	0.26	0.19	0.37	0.825315973273475	1.25975937920156	1.69420278512964	1.94436277747932	2.96786845865194	3.99137413982455	1.9801600565359	3.02136823217398	4.06412909410493	2.58637201056827	0.289983244910879	0.0253623554221327	-1.32083756858615	-0.50782129245059	-0.492537771259625	-0.515294849748265	0.175022778886651	0.211493762201292	0.15718305654175	0.199768263657868	0.236648356977355	0.181068948051884	0.000958716870311491	0.00239471339066156	0.00245134242835958
113	0.810930216216329	0.17	2.59229048214015	1.69067495207891	3.49390601220139	0.199255099967204	0.829571426084544	0.569925439556034	1.08921741261305	0.24	0.18	0.35	0.942670238276561	1.37213087821404	1.80159151815152	2.31208171739563	3.36541728865099	4.41875285990636	2.350416903993	3.42294317242227	4.48828321585963	2.59229048214015	0.276753860813594	-0.0487226490037804	-1.4561786166406	-0.50782129245059	-0.492537771259625	-0.515294849748265	0.175022778886651	0.211493762201292	0.15718305654175	0.199768263657868	0.236648356977355	0.181068948051884	0.000958716870311491	0.00239471339066156	0.00245134242835958
113	0.810930216216329	0.17	2.59890728472076	1.71181001341602	3.4860045560255	0.195610198492762	0.852816623263047	0.582807368833394	1.1228258776927	0.25	0.19	0.33	0.933601123567772	1.36612987455768	1.79865862554758	2.21586742279051	3.24245827036377	4.26904911793704	2.2684381024093	3.32312412140293	4.37233045716239	2.59890728472076	0.281439450164552	-0.00328945755964766	-1.37293262922755	-0.50782129245059	-0.492537771259625	-0.515294849748265	0.175022778886651	0.211493762201292	0.15718305654175	0.199768263657868	0.236648356977355	0.181068948051884	0.000958716870311491	0.00239471339066156	0.00245134242835958
113	0.810930216216329	0.17	2.61936198957896	1.70234436094829	3.53637961820963	0.193079917179324	0.855712503737455	0.582588387024117	1.12883662045079	0.24	0.18	0.33	0.966205798356942	1.41917415666482	1.87214251497269	2.37647791366807	3.49059801203605	4.60471811040402	2.42575534349346	3.56267570636252	4.69745173254105	2.61936198957896	0.271078619122101	0.112785080824838	-1.30101160993078	-0.50782129245059	-0.492537771259625	-0.515294849748265	0.175022778886651	0.211493762201292	0.15718305654175	0.199768263657868	0.236648356977355	0.181068948051884	0.000958716870311491	0.00239471339066156	0.00245134242835958
113	0.810930216216329	0.17	2.62629318339483	1.72983499055626	3.52275137623341	0.256953016038199	1.08865027843998	0.799612155929085	1.37768840095088	0.25	0.19	0.32	1.29820075884589	1.76746514808351	2.23672953732114	3.12344123818872	4.25248059128636	5.381519944384	3.20712251483808	4.36344153712394	5.5205742737671	2.62629318339483	0.276377142130779	-0.0914339816489322	-1.48498931802417	-0.50782129245059	-0.492537771259625	-0.515294849748265	0.175022778886651	0.211493762201292	0.15718305654175	0.199768263657868	0.236648356977355	0.181068948051884	0.000958716870311491	0.00239471339066156	0.00245134242835958
113	0.810930216216329	0.17	2.64835758818669	1.74871452855676	3.54800064781663	0.221778796312556	0.92245420655647	0.652666723811427	1.19224168930151	0.24	0.19	0.31	1.07008369380613	1.5124154008565	1.95474710790686	2.60072154876854	3.67576045356458	4.75079935836062	2.67563712769847	3.77622841434583	4.88328015686187	2.64835758818669	0.271329725032865	-0.0116279101217017	-1.4299755814248	-0.50782129245059	-0.492537771259625	-0.515294849748265	0.175022778886651	0.211493762201292	0.15718305654175	0.199768263657868	0.236648356977355	0.181068948051884	0.000958716870311491	0.00239471339066156	0.00245134242835958
113	0.810930216216329	0.17	2.66309250857729	1.75130295497072	3.57488206218387	0.219225883873526	0.894937702460492	0.631246855572635	1.15862854934835	0.23	0.17	0.32	1.05383121581682	1.4940482930544	1.93426537029198	2.61005818536773	3.70035819597429	4.79065820658085	2.66316289615322	3.77499596657141	4.88815673610154	2.66309250857729	0.261914510113739	0.0429353823751201	-1.40476711966372	-0.50782129245059	-0.492537771259625	-0.515294849748265	0.175022778886651	0.211493762201292	0.15718305654175	0.199768263657868	0.236648356977355	0.181068948051884	0.000958716870311491	0.00239471339066156	0.00245134242835958
113	0.810930216216329	0.17	2.66740727203535	1.74937192349455	3.58544262057616	0.229250170474447	0.870602328010238	0.621368395100817	1.11983626091966	0.25	0.17	0.34	1.00977086062953	1.41479494121733	1.81981902180514	2.43183969406625	3.40726260893633	4.3826855238064	2.46903776763095	3.45857257600105	4.44907856621515	2.66740727203535	0.279029928235805	0.0597971542549013	-1.34024884854018	-0.50782129245059	-0.492537771259625	-0.515294849748265	0.175022778886651	0.211493762201292	0.15718305654175	0.199768263657868	0.236648356977355	0.181068948051884	0.000958716870311491	0.00239471339066156	0.00245134242835958
113	0.810930216216329	0.17	2.66793737100569	1.75860310479784	3.57727163721355	0.204944136281244	0.872614028729388	0.604271983095095	1.14095607436368	0.27	0.2	0.36	0.93745952406959	1.35376180752097	1.77006409097236	2.15573633084479	3.11304481617965	4.0703533015145	2.19757028201255	3.1749462381207	4.15013957395206	2.66793737100569	0.294349370671198	0.0170637091146745	-1.311405026236	-0.50782129245059	-0.492537771259625	-0.515294849748265	0.175022778886651	0.211493762201292	0.15718305654175	0.199768263657868	0.236648356977355	0.181068948051884	0.000958716870311491	0.00239471339066156	0.00245134242835958
113	0.810930216216329	0.17	2.6719644816323	1.73569638495354	3.60823257831106	0.206330361680937	0.907093873741241	0.629329840898791	1.18485790658369	0.24	0.19	0.34	1.03982193238202	1.49876272083084	1.95770350927966	2.54753817063463	3.67193181941658	4.79632546819853	2.60276961758816	3.74971250039597	4.89835806123119	2.6719644816323	0.283248806979558	0.0519998656911264	-1.31983600691151	-0.50782129245059	-0.492537771259625	-0.515294849748265	0.175022778886651	0.211493762201292	0.15718305654175	0.199768263657868	0.236648356977355	0.181068948051884	0.000958716870311491	0.00239471339066156	0.00245134242835958
113	0.810930216216329	0.17	2.67455114704881	1.74530567633402	3.60379661776361	0.223726844555784	0.897396989889995	0.636410332426417	1.15838364735357	0.25	0.17	0.34	1.02500905692088	1.44535686399645	1.86570467107201	2.44616885903766	3.44932264454843	4.45247643005921	2.48516880100465	3.50146111726693	4.52003627124914	2.67455114704881	0.274472600630969	0.0425072869706722	-1.35684146379776	-0.50782129245059	-0.492537771259625	-0.515294849748265	0.175022778886651	0.211493762201292	0.15718305654175	0.199768263657868	0.236648356977355	0.181068948051884	0.000958716870311491	0.00239471339066156	0.00245134242835958
113	0.810930216216329	0.17	2.68042020114874	1.76454296175439	3.59629744054309	0.215791631368381	1.01609801381795	0.713671752153829	1.31852427548207	0.26	0.2	0.34	1.13316893837069	1.6133617508662	2.09355456336172	2.66583584200966	3.79551312778714	4.92519041356462	2.73587608257318	3.896665803669	5.05580824092608	2.68042020114874	0.287742378828918	-0.0179836927315981	-1.35870128555913	-0.50782129245059	-0.492537771259625	-0.515294849748265	0.175022778886651	0.211493762201292	0.15718305654175	0.199768263657868	0.236648356977355	0.181068948051884	0.000958716870311491	0.00239471339066156	0.00245134242835958
113	0.810930216216329	0.17	2.70093195681658	1.76867838046075	3.63318553317241	0.192005368949575	0.827474678093146	0.562449139824075	1.09250021636222	0.25	0.19	0.31	0.906394148897726	1.3334862718774	1.76057839485708	2.1643243493083	3.18415207247577	4.20397979564324	2.22207954197276	3.26852405042687	4.31627853313347	2.70093195681658	0.264635418473571	-0.0284307963084727	-1.45432384847213	-0.50782129245059	-0.492537771259625	-0.515294849748265	0.175022778886651	0.211493762201292	0.15718305654175	0.199768263657868	0.236648356977355	0.181068948051884	0.000958716870311491	0.00239471339066156	0.00245134242835958
113	0.810930216216329	0.17	2.70721644732565	1.76160670214088	3.65282619251043	0.190405258256769	0.904556704193905	0.613340438301326	1.19577297008648	0.25	0.19	0.34	0.985582359597059	1.4535404405714	1.92149852154575	2.34661159796906	3.46079130044131	4.57497100291355	2.39851429236191	3.53499056447377	4.67484005111843	2.70721644732565	0.276304184713492	0.0158358366740077	-1.36546163786196	-0.50782129245059	-0.492537771259625	-0.515294849748265	0.175022778886651	0.211493762201292	0.15718305654175	0.199768263657868	0.236648356977355	0.181068948051884	0.000958716870311491	0.00239471339066156	0.00245134242835958
113	0.810930216216329	0.17	2.71683742967853	1.77282831849858	3.66084654085848	0.194302287497316	0.862667969174513	0.588399272292934	1.13693666605609	0.25	0.2	0.33	0.955637002143083	1.40108506370886	1.84653312527464	2.30009816410391	3.37223566643316	4.4443731687624	2.36207306915896	3.46038082394583	4.56161053678077	2.71683742967853	0.281357679836373	0.0455778639662986	-1.31639506254164	-0.50782129245059	-0.492537771259625	-0.515294849748265	0.175022778886651	0.211493762201292	0.15718305654175	0.199768263657868	0.236648356977355	0.181068948051884	0.000958716870311491	0.00239471339066156	0.00245134242835958
113	0.810930216216329	0.17	2.72699747173704	1.78639330333546	3.66760164013861	0.198013596811044	0.872417540730575	0.598294306738455	1.14654077472269	0.25	0.19	0.36	0.968591023524881	1.41237479481262	1.85615856610037	2.32364362686407	3.3882780358283	4.45291244479252	2.3720011446685	3.45591821387439	4.54433467651606	2.72699747173704	0.284184065849222	-0.117222402674504	-1.46810679152999	-0.50782129245059	-0.492537771259625	-0.515294849748265	0.175022778886651	0.211493762201292	0.15718305654175	0.199768263657868	0.236648356977355	0.181068948051884	0.000958716870311491	0.00239471339066156	0.00245134242835958
113	0.810930216216329	0.17	2.7278335290664	1.77112700489732	3.68454005323548	0.194007541992562	0.911159453541138	0.621200830095733	1.20111807698654	0.26	0.2	0.33	0.979965540843358	1.43738517951815	1.89480481819295	2.29063110614037	3.35983161293192	4.42903211972347	2.3472046066736	3.44331750382706	4.54310524628856	2.7278335290664	0.281421529352989	0.0424925810452974	-1.32434354870093	-0.50782129245059	-0.492537771259625	-0.515294849748265	0.175022778886651	0.211493762201292	0.15718305654175	0.199768263657868	0.236648356977355	0.181068948051884	0.000958716870311491	0.00239471339066156	0.00245134242835958
113	0.810930216216329	0.17	2.73309136083163	1.7866056806923	3.67957704097096	0.205050415919703	0.893531550237414	0.61884662913378	1.16821647134105	0.25	0.19	0.36	0.999977787287386	1.44383383606461	1.88768988484183	2.39434466571326	3.45711263540706	4.51988060510085	2.44048894087318	3.52156299583131	4.60503497913703	2.73309136083163	0.28249502421584	0.0516075693733125	-1.31331560190651	-0.50782129245059	-0.492537771259625	-0.515294849748265	0.175022778886651	0.211493762201292	0.15718305654175	0.199768263657868	0.236648356977355	0.181068948051884	0.000958716870311491	0.00239471339066156	0.00245134242835958
113	0.810930216216329	0.17	2.73336192044604	1.80148760304155	3.66523623785053	0.188547100328038	0.80841855342292	0.546574049204641	1.0702630576412	0.25	0.18	0.33	0.881875603458003	1.30435135126505	1.7268270990721	2.10835843920615	3.1183992031826	4.12843996715906	2.14829728099476	3.17618707778456	4.20544819520772	2.73336192044604	0.274345199347045	0.0123207379194047	-1.38649892906831	-0.50782129245059	-0.492537771259625	-0.515294849748265	0.175022778886651	0.211493762201292	0.15718305654175	0.199768263657868	0.236648356977355	0.181068948051884	0.000958716870311491	0.00239471339066156	0.00245134242835958
113	0.810930216216329	0.17	2.7353046283694	1.80240633474887	3.66820292198993	0.209191476361758	0.957039563470072	0.666517559273361	1.24756156766678	0.26	0.19	0.36	1.04953908027386	1.50701269494705	1.96448630962024	2.4488463041955	3.51625064541076	4.58365498662602	2.49666458206071	3.58471286194891	4.67501619122736	2.7353046283694	0.294259965919525	-0.0618937761006218	-1.39768926219613	-0.50782129245059	-0.492537771259625	-0.515294849748265	0.175022778886651	0.211493762201292	0.15718305654175	0.199768263657868	0.236648356977355	0.181068948051884	0.000958716870311491	0.00239471339066156	0.00245134242835958
113	0.810930216216329	0.17	2.75478945696753	1.81560124090472	3.69397767303034	0.218265704660773	0.938028956186238	0.660863859941509	1.21519405243097	0.25	0.18	0.35	1.06625373793269	1.51343860884025	1.96062347974782	2.54910534991966	3.61819547948275	4.68728560904585	2.59700674882715	3.68652900723625	4.77233525753486	2.75478945696753	0.282679520332569	0.0817447743056009	-1.29639993267017	-0.50782129245059	-0.492537771259625	-0.515294849748265	0.175022778886651	0.211493762201292	0.15718305654175	0.199768263657868	0.236648356977355	0.181068948051884	0.000958716870311491	0.00239471339066156	0.00245134242835958
113	0.810930216216329	0.17	2.75641640931281	1.81990895237851	3.6929238662471	0.182095451463848	0.78757945860089	0.526975142098013	1.04818377510377	0.24	0.18	0.34	0.859699858328137	1.28484608645051	1.70999231457289	2.07866994369166	3.10663182772696	4.13459371176225	2.11807446274906	3.16243102138539	4.20701144331307	2.75641640931281	0.268237260563665	0.0854622100732587	-1.33986667809744	-0.50782129245059	-0.492537771259625	-0.515294849748265	0.175022778886651	0.211493762201292	0.15718305654175	0.199768263657868	0.236648356977355	0.181068948051884	0.000958716870311491	0.00239471339066156	0.00245134242835958
113	0.810930216216329	0.17	2.76905906202197	1.79778091576657	3.74033720827737	0.182048271745096	0.842714921512958	0.563822506912312	1.1216073361136	0.25	0.19	0.34	0.913679739805953	1.36562755260549	1.81757536540503	2.19410493009163	3.27940963917732	4.36471434826302	2.24349473023557	3.35600219628527	4.47744412643223	2.76905906202197	0.281194347680948	0.0455836358940429	-1.32379925997728	-0.50782129245059	-0.492537771259625	-0.515294849748265	0.175022778886651	0.211493762201292	0.15718305654175	0.199768263657868	0.236648356977355	0.181068948051884	0.000958716870311491	0.00239471339066156	0.00245134242835958
113	0.810930216216329	0.17	2.80151054880878	1.82004297013485	3.78297812748272	0.188450886778457	0.875651779695889	0.591941411564955	1.15936214782682	0.24	0.19	0.31	0.973551932519432	1.44016361363065	1.90677529474186	2.37376915083386	3.51148803057983	4.64920691032579	2.43609509370523	3.6079276123623	4.77213765105342	2.80151054880878	0.267885303745353	0.0502648413878142	-1.36907514181205	-0.50782129245059	-0.492537771259625	-0.515294849748265	0.175022778886651	0.211493762201292	0.15718305654175	0.199768263657868	0.236648356977355	0.181068948051884	0.000958716870311491	0.00239471339066156	0.00245134242835958
113	0.810930216216329	0.17	2.80903270419839	1.83720798681888	3.7808574215779	0.213114712237007	0.86710759789992	0.606967409785419	1.12724778601442	0.25	0.18	0.33	0.974464614025721	1.39211044462014	1.80975627521456	2.31803549639643	3.31152242891863	4.30500936144082	2.36768124772212	3.38411064233195	4.39573996505096	2.80903270419839	0.271966062926991	-0.05553385864766	-1.46715607952647	-0.50782129245059	-0.492537771259625	-0.515294849748265	0.175022778886651	0.211493762201292	0.15718305654175	0.199768263657868	0.236648356977355	0.181068948051884	0.000958716870311491	0.00239471339066156	0.00245134242835958
113	0.810930216216329	0.17	2.81317784447954	1.83954427821401	3.78681141074506	0.191689474724129	0.87275968236288	0.592945243889348	1.15257412083641	0.27	0.19	0.34	0.921686446913655	1.3566358427468	1.79158523857995	2.12348506560717	3.12557048135709	4.12765589710702	2.17297754829677	3.19593908964127	4.21921986863008	2.81317784447954	0.286614078070368	0.0216988134525747	-1.32557001129438	-0.50782129245059	-0.492537771259625	-0.515294849748265	0.175022778886651	0.211493762201292	0.15718305654175	0.199768263657868	0.236648356977355	0.181068948051884	0.000958716870311491	0.00239471339066156	0.00245134242835958
113	0.810930216216329	0.17	2.82445301674289	1.84132243420362	3.80758359928216	0.209935909283642	0.889275985442303	0.619930424512435	1.15862154637217	0.25	0.18	0.35	1.00555737109382	1.44244900192069	1.87934063274755	2.41708032945426	3.46724633423042	4.51741233900657	2.45644488147009	3.52382258918006	4.5943326460634	2.82445301674289	0.271373215297911	-0.00049997196941852	-1.4165436895462	-0.50782129245059	-0.492537771259625	-0.515294849748265	0.175022778886651	0.211493762201292	0.15718305654175	0.199768263657868	0.236648356977355	0.181068948051884	0.000958716870311491	0.00239471339066156	0.00245134242835958
113	0.810930216216329	0.17	2.82824765264172	1.84258434239317	3.81391096289027	0.186473963875	0.911443576386715	0.614214099590666	1.20867305318276	0.25	0.2	0.35	0.980496415180584	1.45497662766471	1.92945684014884	2.3190607535817	3.44129681899392	4.56353288440615	2.37629153800481	3.52640665355837	4.67072462256523	2.82824765264172	0.286479534537923	0.0246601377549458	-1.31937337020184	-0.50782129245059	-0.492537771259625	-0.515294849748265	0.175022778886651	0.211493762201292	0.15718305654175	0.199768263657868	0.236648356977355	0.181068948051884	0.000958716870311491	0.00239471339066156	0.00245134242835958
113	0.810930216216329	0.17	2.83842252428769	1.86551579249684	3.81132925607854	0.221977563856751	0.948860524455298	0.671509764192783	1.22621128471781	0.24	0.18	0.32	1.09917442391795	1.55316166042704	2.00714889693614	2.66690157861922	3.7684003502186	4.86989912181799	2.73107168368806	3.85986035117266	4.98436535546319	2.83842252428769	0.266314803892632	0.0232192100825275	-1.38796612034915	-0.50782129245059	-0.492537771259625	-0.515294849748265	0.175022778886651	0.211493762201292	0.15718305654175	0.199768263657868	0.236648356977355	0.181068948051884	0.000958716870311491	0.00239471339066156	0.00245134242835958
113	0.810930216216329	0.17	2.84625448412468	1.88075574932991	3.81175321891945	0.180128057662527	0.906175434704663	0.604333152777263	1.20801771663206	0.25	0.19	0.34	0.963624895903654	1.44492024792088	1.9262155999381	2.27655855031639	3.41361618915504	4.55067382799369	2.33119826709418	3.49555883225632	4.6603819266034	2.84625448412468	0.282594510404509	0.00347917210640574	-1.36080240397503	-0.50782129245059	-0.492537771259625	-0.515294849748265	0.175022778886651	0.211493762201292	0.15718305654175	0.199768263657868	0.236648356977355	0.181068948051884	0.000958716870311491	0.00239471339066156	0.00245134242835958
113	0.810930216216329	0.17	2.84939959754347	1.87277271082266	3.82602648426429	0.211225687189539	0.905021987049302	0.631968576474295	1.17807539762431	0.24	0.18	0.34	1.03356616171531	1.48013704516929	1.92670792862328	2.50550545987011	3.58805423919167	4.67060301851323	2.54938165496704	3.65396510851453	4.75442224225124	2.84939959754347	0.273209764464634	0.0221257960161969	-1.38107169984679	-0.50782129245059	-0.492537771259625	-0.515294849748265	0.175022778886651	0.211493762201292	0.15718305654175	0.199768263657868	0.236648356977355	0.181068948051884	0.000958716870311491	0.00239471339066156	0.00245134242835958
113	0.810930216216329	0.17	2.87072148866582	1.86400505112048	3.87743792621116	0.201444027997757	0.939518463893938	0.64746237596537	1.23157455182251	0.27	0.2	0.37	1.00395071198611	1.45681087544902	1.90967103891194	2.30749265671491	3.34835202285065	4.38921138898639	2.35862474933364	3.42323115636912	4.48929633263997	2.87072148866582	0.294468693205557	0.0800656588453224	-1.23546221146352	-0.50782129245059	-0.492537771259625	-0.515294849748265	0.175022778886651	0.211493762201292	0.15718305654175	0.199768263657868	0.236648356977355	0.181068948051884	0.000958716870311491	0.00239471339066156	0.00245134242835958
113	0.810930216216329	0.17	2.87367469382282	1.89129703135506	3.85605235629059	0.175722876319844	0.837164093390191	0.554078005870465	1.12025018090992	0.26	0.2	0.36	0.879717881645792	1.32917786850271	1.77863785535964	2.06946754000421	3.12678702018914	4.18410650037408	2.11709783193601	3.19726892405094	4.28250353423099	2.87367469382282	0.290590260332133	0.0828769919544837	-1.2456908294846	-0.50782129245059	-0.492537771259625	-0.515294849748265	0.175022778886651	0.211493762201292	0.15718305654175	0.199768263657868	0.236648356977355	0.181068948051884	0.000958716870311491	0.00239471339066156	0.00245134242835958
113	0.810930216216329	0.17	2.90123205101899	1.89348209172227	3.90898201031571	0.208347480023021	0.874924706970565	0.608650367800858	1.14119904614027	0.23	0.16	0.32	1.01204361176221	1.45479573710238	1.89754786244255	2.49599260828245	3.58794755894525	4.67990250960805	2.53501241656118	3.6462326997353	4.75761625179985	2.90123205101899	0.261903628123719	-0.0257046081936272	-1.48426986888607	-0.50782129245059	-0.492537771259625	-0.515294849748265	0.175022778886651	0.211493762201292	0.15718305654175	0.199768263657868	0.236648356977355	0.181068948051884	0.000958716870311491	0.00239471339066156	0.00245134242835958
113	0.810930216216329	0.17	2.9052317544731	1.9176327389008	3.8928307700454	0.200643392618014	0.845598303266685	0.582082043496476	1.10911456303689	0.25	0.19	0.33	0.93275314979874	1.35502286945439	1.77729258911004	2.21460488580981	3.2171858843095	4.21976688280919	2.26439378394511	3.291176395447	4.31930759773089	2.9052317544731	0.269674176661404	0.105835815433335	-1.29529483072738	-0.50782129245059	-0.492537771259625	-0.515294849748265	0.175022778886651	0.211493762201292	0.15718305654175	0.199768263657868	0.236648356977355	0.181068948051884	0.000958716870311491	0.00239471339066156	0.00245134242835958
113	0.810930216216329	0.17	2.9169041416816	1.89814537826055	3.93566290510265	0.174403278261302	0.910301159882572	0.601074296324304	1.21952802344084	0.26	0.2	0.35	0.945679106135851	1.43219031733094	1.91870152852604	2.20465556832956	3.33885600043886	4.47305643254816	2.25280532433253	3.415427711387	4.57435623634181	2.9169041416816	0.290715740507879	-0.0100972569890078	-1.33895220446964	-0.50782129245059	-0.492537771259625	-0.515294849748265	0.175022778886651	0.211493762201292	0.15718305654175	0.199768263657868	0.236648356977355	0.181068948051884	0.000958716870311491	0.00239471339066156	0.00245134242835958
113	0.810930216216329	0.17	2.92685038349836	1.93461140364166	3.91908936335505	0.219707847670159	0.928584805408012	0.655364564943359	1.20180504587267	0.25	0.18	0.33	1.06453070389623	1.50833152935842	1.95213235482061	2.56251995670871	3.63082965213439	4.69913934756007	2.61345659969374	3.70239990432284	4.79481368395178	2.92685038349836	0.271884130736172	-0.0256518994206867	-1.43020334178165	-0.50782129245059	-0.492537771259625	-0.515294849748265	0.175022778886651	0.211493762201292	0.15718305654175	0.199768263657868	0.236648356977355	0.181068948051884	0.000958716870311491	0.00239471339066156	0.00245134242835958
113	0.810930216216329	0.17	2.92942766895834	1.93519400373504	3.92366133418165	0.20616081232311	0.894669689065448	0.62056820051459	1.16877117761631	0.26	0.19	0.36	0.972752138935401	1.4024112949349	1.83207045093439	2.25955985510168	3.25759475157165	4.25562964804162	2.29878054801505	3.31502676861045	4.3337444181205	2.92942766895834	0.286838675540648	0.0547283238291395	-1.29467640123331	-0.50782129245059	-0.492537771259625	-0.515294849748265	0.175022778886651	0.211493762201292	0.15718305654175	0.199768263657868	0.236648356977355	0.181068948051884	0.000958716870311491	0.00239471339066156	0.00245134242835958
113	0.810930216216329	0.17	2.93842825396335	1.91687526836452	3.95998123956218	0.205236166538892	0.897444483926762	0.621713763888065	1.17317520396546	0.25	0.18	0.33	1.00167151457898	1.44591390392206	1.89015629326514	2.39127912586849	3.45181397886225	4.51234883185601	2.43858292799778	3.52258369114244	4.60082661016075	2.93842825396335	0.273795714531107	-0.0829209052915044	-1.47894247151806	-0.50782129245059	-0.492537771259625	-0.515294849748265	0.175022778886651	0.211493762201292	0.15718305654175	0.199768263657868	0.236648356977355	0.181068948051884	0.000958716870311491	0.00239471339066156	0.00245134242835958
113	0.810930216216329	0.17	2.962014539646	1.94092462185696	3.98310445743505	0.172498801136364	0.806671703040196	0.53082134018776	1.08252206589263	0.24	0.17	0.31	0.868508512696024	1.31984377416627	1.77117903563651	2.1062980624681	3.20087177459822	4.29544548672835	2.15254483982789	3.27045398223096	4.39413443839103	2.962014539646	0.265143142510152	-0.0719246408927447	-1.49873055581899	-0.50782129245059	-0.492537771259625	-0.515294849748265	0.175022778886651	0.211493762201292	0.15718305654175	0.199768263657868	0.236648356977355	0.181068948051884	0.000958716870311491	0.00239471339066156	0.00245134242835958
113	0.810930216216329	0.17	2.97716991277012	1.96280817107316	3.99153165446707	0.187530959055941	0.919107472305051	0.620418848606958	1.21779609600314	0.25	0.2	0.35	1.00616880177885	1.49056926009193	1.97496971840501	2.41810630633854	3.58225669638172	4.74640708642491	2.47163775439258	3.66199294498913	4.85595608014039	2.97716991277012	0.278694712978629	0.0551321390588644	-1.31220823853284	-0.50782129245059	-0.492537771259625	-0.515294849748265	0.175022778886651	0.211493762201292	0.15718305654175	0.199768263657868	0.236648356977355	0.181068948051884	0.000958716870311491	0.00239471339066156	0.00245134242835958
113	0.810930216216329	0.17	2.97771688116052	1.94727204123491	4.00816172108614	0.205074122430153	0.935575382360881	0.647986472924161	1.2231642917976	0.25	0.2	0.35	1.03581011890279	1.49552265137974	1.95523518385669	2.45321669485365	3.54200163615208	4.63078657745052	2.50853893303078	3.62327089921882	4.73474853183636	2.97771688116052	0.281343439339756	0.0675320499615418	-1.29769285423804	-0.50782129245059	-0.492537771259625	-0.515294849748265	0.175022778886651	0.211493762201292	0.15718305654175	0.199768263657868	0.236648356977355	0.181068948051884	0.000958716870311491	0.00239471339066156	0.00245134242835958
113	0.810930216216329	0.17	2.98309445138419	1.96719298260502	3.99899592016336	0.199542819780396	0.935486576289641	0.64295414454264	1.22801900803664	0.25	0.19	0.35	1.03303376623173	1.50304532503037	1.973056883829	2.45926565507373	3.57818676087413	4.69710786667453	2.5132044367632	3.65843982385464	4.80462809688051	2.98309445138419	0.280389397498893	-0.136249710411776	-1.50115354200467	-0.50782129245059	-0.492537771259625	-0.515294849748265	0.175022778886651	0.211493762201292	0.15718305654175	0.199768263657868	0.236648356977355	0.181068948051884	0.000958716870311491	0.00239471339066156	0.00245134242835958
113	0.810930216216329	0.17	2.98346981722328	1.94154265756281	4.02539697688374	0.158450260258732	0.84639465378302	0.541849432237905	1.15093987532814	0.26	0.2	0.37	0.853776776526578	1.33364004127795	1.81350330602933	1.99334339279004	3.11369744145166	4.23405149011327	2.03481541263266	3.17956442015961	4.32095045214008	2.98346981722328	0.287824538915543	0.0844934034922136	-1.24167693099585	-0.50782129245059	-0.492537771259625	-0.515294849748265	0.175022778886651	0.211493762201292	0.15718305654175	0.199768263657868	0.236648356977355	0.181068948051884	0.000958716870311491	0.00239471339066156	0.00245134242835958
113	0.810930216216329	0.17	2.98855434869051	1.94445507681675	4.03265362056427	0.198665563649579	0.92372225427579	0.634072960050934	1.21337154850065	0.25	0.2	0.36	1.01220551065385	1.47458859626572	1.93697168187758	2.39407667644457	3.48770889756413	4.58134111868369	2.44688586649434	3.56535563792896	4.68305108812142	2.98855434869051	0.278775649921515	0.0591838975838419	-1.30462942425283	-0.50782129245059	-0.492537771259625	-0.515294849748265	0.175022778886651	0.211493762201292	0.15718305654175	0.199768263657868	0.236648356977355	0.181068948051884	0.000958716870311491	0.00239471339066156	0.00245134242835958
113	0.810930216216329	0.17	2.99958457789726	1.98237132289894	4.01679783289557	0.241968952581435	1.02889123495472	0.744563906975649	1.3132185629338	0.25	0.18	0.33	1.20038664397946	1.65877943447987	2.11717222498027	2.8675715743263	3.96261386133258	5.05765614833886	2.93104195333657	4.04967523631153	5.16594221411431	2.99958457789726	0.271856735775015	0.0422862398734202	-1.37573973226928	-0.50782129245059	-0.492537771259625	-0.515294849748265	0.175022778886651	0.211493762201292	0.15718305654175	0.199768263657868	0.236648356977355	0.181068948051884	0.000958716870311491	0.00239471339066156	0.00245134242835958
113	0.810930216216329	0.17	3.01287528982901	1.95769738438487	4.06805319527315	0.224451194199949	0.956157577937411	0.678660420089277	1.23365473578555	0.24	0.16	0.32	1.11617984825173	1.57257413082455	2.02896841339737	2.72154074172652	3.83435032725925	4.94715991279197	2.76365455076557	3.89275823313748	5.0217245676852	3.01287528982901	0.263642229440438	-0.0506385731141227	-1.50988488834534	-0.50782129245059	-0.492537771259625	-0.515294849748265	0.175022778886651	0.211493762201292	0.15718305654175	0.199768263657868	0.236648356977355	0.181068948051884	0.000958716870311491	0.00239471339066156	0.00245134242835958
113	0.810930216216329	0.17	3.02260035263899	1.98379217832504	4.06140852695294	0.190175920128212	0.905365753323269	0.613672016426835	1.1970594902197	0.26	0.19	0.34	0.974677175567359	1.43796574014019	1.90125430471303	2.29365094124578	3.38388089516086	4.47411084907595	2.34314397740239	3.4597325692698	4.5706953482843	3.02260035263899	0.277725762895225	-0.038219456383763	-1.41072865878101	-0.50782129245059	-0.492537771259625	-0.515294849748265	0.175022778886651	0.211493762201292	0.15718305654175	0.199768263657868	0.236648356977355	0.181068948051884	0.000958716870311491	0.00239471339066156	0.00245134242835958
113	0.810930216216329	0.17	3.03975644984005	2.00619064301296	4.07332225666714	0.201625720792498	0.935571034796067	0.644906174519434	1.2262358950727	0.23	0.18	0.33	1.08631502054175	1.57592671312241	2.06553840570306	2.71622263782486	3.94044796655879	5.16467329529271	2.77301635127514	4.02168802661226	5.27314225348264	3.03975644984005	0.269689848254812	-0.0739892328164825	-1.49275867785762	-0.50782129245059	-0.492537771259625	-0.515294849748265	0.175022778886651	0.211493762201292	0.15718305654175	0.199768263657868	0.236648356977355	0.181068948051884	0.000958716870311491	0.00239471339066156	0.00245134242835958
113	0.810930216216329	0.17	3.04978230850688	2.01297231294012	4.08659230407365	0.202315009479367	0.89050958289661	0.614435449755915	1.16658371603731	0.27	0.2	0.33	0.957452234209607	1.38764843413271	1.81784463405582	2.21118807037377	3.20470468791592	4.19822130545807	2.27445414313729	3.29612378354333	4.32037804430802	3.04978230850688	0.274954239459114	0.0270685101317568	-1.35432722014252	-0.50782129245059	-0.492537771259625	-0.515294849748265	0.175022778886651	0.211493762201292	0.15718305654175	0.199768263657868	0.236648356977355	0.181068948051884	0.000958716870311491	0.00239471339066156	0.00245134242835958
113	0.810930216216329	0.17	3.05117307183565	2.00356861136491	4.0987775323064	0.197409392498322	0.918019871249594	0.629017987222781	1.20702175527641	0.27	0.18	0.35	0.982933538519271	1.43454168053668	1.88614982255409	2.27626536362232	3.32209392813813	4.36792249265395	2.31646828394511	3.38026176564558	4.44867184172154	3.05117307183565	0.280990071502349	-0.0323169125793546	-1.40338585816422	-0.50782129245059	-0.492537771259625	-0.515294849748265	0.175022778886651	0.211493762201292	0.15718305654175	0.199768263657868	0.236648356977355	0.181068948051884	0.000958716870311491	0.00239471339066156	0.00245134242835958
113	0.810930216216329	0.17	3.05352599452315	1.99444347112569	4.1126085179206	0.193791846949243	0.991650223738857	0.675859173413346	1.30744127406437	0.26	0.21	0.35	1.06729659735421	1.5659843813568	2.0646721653594	2.49732172017672	3.66417996526412	4.83103821035152	2.56318097155756	3.75914624799981	4.95486539415791	3.05352599452315	0.292000575506599	-0.030974676887814	-1.34555623622393	-0.50782129245059	-0.492537771259625	-0.515294849748265	0.175022778886651	0.211493762201292	0.15718305654175	0.199768263657868	0.236648356977355	0.181068948051884	0.000958716870311491	0.00239471339066156	0.00245134242835958
113	0.810930216216329	0.17	3.05590453583157	1.99805066114669	4.11375841051644	0.162980173848059	0.84662313193333	0.547068474682746	1.14617778918391	0.23	0.18	0.33	0.907963052549449	1.40513036082904	1.90229766910863	2.23494386024548	3.45871725062112	4.68249064099675	2.27796939815702	3.52549567580719	4.77704036758242	3.05590453583157	0.267264060759018	0.000171225377536071	-1.42336700901284	-0.50782129245059	-0.492537771259625	-0.515294849748265	0.175022778886651	0.211493762201292	0.15718305654175	0.199768263657868	0.236648356977355	0.181068948051884	0.000958716870311491	0.00239471339066156	0.00245134242835958
113	0.810930216216329	0.17	3.05627512694024	1.99069247332426	4.12185778055621	0.201360242211727	0.975893048669888	0.67245063320967	1.27933546413011	0.24	0.18	0.31	1.11439708381327	1.61726722207172	2.12013736033016	2.73879837516252	3.97467734288848	5.21055631061445	2.80978391054096	4.07288560208799	5.34914451454853	3.05627512694024	0.266191391383842	0.0276011228081855	-1.38135120610755	-0.50782129245059	-0.492537771259625	-0.515294849748265	0.175022778886651	0.211493762201292	0.15718305654175	0.199768263657868	0.236648356977355	0.181068948051884	0.000958716870311491	0.00239471339066156	0.00245134242835958
113	0.810930216216329	0.17	3.09122827559988	2.03303585536531	4.14942069583446	0.215477207648754	0.976709056302403	0.685735990858794	1.26768212174601	0.27	0.19	0.34	1.06849586782681	1.52188248048809	1.97526909314937	2.46749975990673	3.51451490668685	4.56153005346698	2.52312453489148	3.59423641118509	4.6628236992244	3.09122827559988	0.282435999924735	-0.0353832658700834	-1.39586112332217	-0.50782129245059	-0.492537771259625	-0.515294849748265	0.175022778886651	0.211493762201292	0.15718305654175	0.199768263657868	0.236648356977355	0.181068948051884	0.000958716870311491	0.00239471339066156	0.00245134242835958
113	0.810930216216329	0.17	3.09774099791723	2.0346578308894	4.16082416494506	0.18763773265694	0.860904411285171	0.581228425200969	1.14058039736937	0.23	0.17	0.31	0.971360831985778	1.43876106010652	1.90616128822727	2.40850859848306	3.56743680651096	4.72636501453885	2.45972654793786	3.64101171966858	4.82779071601134	3.09774099791723	0.255947626660524	-0.0660877594493945	-1.52333238000473	-0.50782129245059	-0.492537771259625	-0.515294849748265	0.175022778886651	0.211493762201292	0.15718305654175	0.199768263657868	0.236648356977355	0.181068948051884	0.000958716870311491	0.00239471339066156	0.00245134242835958
113	0.810930216216329	0.17	3.10053665788635	2.04753182757063	4.15354148820208	0.172736412561063	0.791994954932619	0.521388667377933	1.06260124248731	0.24	0.17	0.35	0.854492752334804	1.29798361801581	1.74147448369682	2.07586398170043	3.15325956143455	4.23065514116866	2.10734550327595	3.19928886629668	4.29364862277079	3.10053665788635	0.265558390304678	-0.0235745375350754	-1.44299810445191	-0.50782129245059	-0.492537771259625	-0.515294849748265	0.175022778886651	0.211493762201292	0.15718305654175	0.199768263657868	0.236648356977355	0.181068948051884	0.000958716870311491	0.00239471339066156	0.00245134242835958
113	0.810930216216329	0.17	3.10253526596664	2.0352394384333	4.16983109349998	0.177684219434232	0.949328980368194	0.630471152441056	1.26818680829533	0.26	0.2	0.35	0.999560350747296	1.50508330939078	2.01060626803427	2.34800391032044	3.5354958739265	4.72298783753256	2.3999161215761	3.61578844842126	4.83649348927518	3.10253526596664	0.289770489187547	-0.0560217574515977	-1.38502458468138	-0.50782129245059	-0.492537771259625	-0.515294849748265	0.175022778886651	0.211493762201292	0.15718305654175	0.199768263657868	0.236648356977355	0.181068948051884	0.000958716870311491	0.00239471339066156	0.00245134242835958
113	0.810930216216329	0.17	3.10815269184626	2.04755518292925	4.16875020076328	0.210747213576017	0.967673506355999	0.675297685833832	1.26004932687817	0.24	0.19	0.33	1.1128974503191	1.59473577439436	2.07657409846962	2.71924721501679	3.89656819859378	5.07388918217076	2.79045664508327	4.00099111407375	5.21253855792586	3.10815269184626	0.268561130023453	0.0602612240663133	-1.34263848352345	-0.50782129245059	-0.492537771259625	-0.515294849748265	0.175022778886651	0.211493762201292	0.15718305654175	0.199768263657868	0.236648356977355	0.181068948051884	0.000958716870311491	0.00239471339066156	0.00245134242835958
113	0.810930216216329	0.17	3.11796393922348	2.04706016689748	4.18886771154947	0.179395157592301	0.927943957749677	0.618081551210062	1.23780636428929	0.25	0.19	0.33	0.990462849800132	1.48701092120964	1.98355899261915	2.35167700709915	3.53064165245542	4.70960629781169	2.40750170942928	3.61484396922498	4.81810669445753	3.11796393922348	0.272359361058033	-0.0266634237791059	-1.42688410591351	-0.50782129245059	-0.492537771259625	-0.515294849748265	0.175022778886651	0.211493762201292	0.15718305654175	0.199768263657868	0.236648356977355	0.181068948051884	0.000958716870311491	0.00239471339066156	0.00245134242835958
113	0.810930216216329	0.17	3.1192271103991	2.03866301356549	4.1997912072327	0.18334604229511	0.893436108507346	0.599039889564506	1.18783232745019	0.26	0.19	0.33	0.952778918797152	1.42101904114734	1.88925916349753	2.24527044484979	3.34870135317949	4.4521322615092	2.30137787766403	3.43499561103198	4.56166366234271	3.1192271103991	0.276178917867259	-0.000783411779102251	-1.37293207608317	-0.50782129245059	-0.492537771259625	-0.515294849748265	0.175022778886651	0.211493762201292	0.15718305654175	0.199768263657868	0.236648356977355	0.181068948051884	0.000958716870311491	0.00239471339066156	0.00245134242835958
113	0.810930216216329	0.17	3.13427176589332	2.0599001674167	4.20864336436995	0.180666355621698	0.891175183877023	0.594869284512529	1.18748108324152	0.24	0.18	0.34	0.983910489483864	1.47399879975791	1.96408711003196	2.41318667293185	3.61520107521088	4.81721547748991	2.45700604408355	3.68073367758449	4.90188844662562	3.13427176589332	0.266317332599799	0.0320952713617592	-1.3840963869969	-0.50782129245059	-0.492537771259625	-0.515294849748265	0.175022778886651	0.211493762201292	0.15718305654175	0.199768263657868	0.236648356977355	0.181068948051884	0.000958716870311491	0.00239471339066156	0.00245134242835958
113	0.810930216216329	0.17	3.14383611296254	2.04298665415111	4.24468557177398	0.199642013303955	0.958992027860158	0.659202381715878	1.25878167400444	0.26	0.18	0.34	1.04358059698918	1.51817636085774	1.9927721247263	2.44784354879107	3.56106487757098	4.67428620635089	2.5008966717635	3.63720560171555	4.77368413465887	3.14383611296254	0.274699782725743	-0.0458854949189904	-1.42867582872724	-0.50782129245059	-0.492537771259625	-0.515294849748265	0.175022778886651	0.211493762201292	0.15718305654175	0.199768263657868	0.236648356977355	0.181068948051884	0.000958716870311491	0.00239471339066156	0.00245134242835958
113	0.810930216216329	0.17	3.14654468980056	2.04556037097503	4.24752900862608	0.176995946316285	0.950426018008203	0.630445818113815	1.27040621790259	0.25	0.19	0.34	1.01429816589596	1.52910105704197	2.04390394818798	2.41794312595511	3.64516028331708	4.87237744067905	2.46743757415043	3.72048799092779	4.97381510324795	3.14654468980056	0.275587250233377	0.0363798116972676	-1.3413659672114	-0.50782129245059	-0.492537771259625	-0.515294849748265	0.175022778886651	0.211493762201292	0.15718305654175	0.199768263657868	0.236648356977355	0.181068948051884	0.000958716870311491	0.00239471339066156	0.00245134242835958
113	0.810930216216329	0.17	3.16241644852657	2.07671711746846	4.24811577958469	0.192480648673925	0.889725985869756	0.605198210012778	1.17425376172673	0.24	0.18	0.36	0.995568600127682	1.46362503985409	1.9316814795805	2.42799214021979	3.56948792131336	4.71098370240692	2.45902751381696	3.61374690891198	4.76983321482526	3.16241644852657	0.269485751925664	-0.004375589154307	-1.40846898481677	-0.50782129245059	-0.492537771259625	-0.515294849748265	0.175022778886651	0.211493762201292	0.15718305654175	0.199768263657868	0.236648356977355	0.181068948051884	0.000958716870311491	0.00239471339066156	0.00245134242835958
113	0.810930216216329	0.17	3.16499176283912	2.06168614492869	4.26829738074956	0.167221116624927	0.922948748269557	0.601373703127365	1.24452379341175	0.25	0.19	0.32	0.969156793205216	1.48739800978003	2.00563922635485	2.31427669363692	3.55179943258881	4.78932217154069	2.37141531892489	3.6406735087998	4.90189883402188	3.16499176283912	0.270862838930367	-0.0245280846674281	-1.41984698195377	-0.50782129245059	-0.492537771259625	-0.515294849748265	0.175022778886651	0.211493762201292	0.15718305654175	0.199768263657868	0.236648356977355	0.181068948051884	0.000958716870311491	0.00239471339066156	0.00245134242835958
113	0.810930216216329	0.17	3.16518768852811	2.08925009472142	4.24112528233481	0.184070813338205	0.950106581388767	0.637792506602915	1.26242065617462	0.25	0.19	0.33	1.01906413084965	1.51807919904001	2.01709426723037	2.41248445110821	3.59382923249525	4.77517401388229	2.47374900936493	3.68608326050921	4.89807438740534	3.16518768852811	0.277548563049829	0.0364879155745005	-1.33928199682277	-0.50782129245059	-0.492537771259625	-0.515294849748265	0.175022778886651	0.211493762201292	0.15718305654175	0.199768263657868	0.236648356977355	0.181068948051884	0.000958716870311491	0.00239471339066156	0.00245134242835958
113	0.810930216216329	0.17	3.16729058236436	2.092249375063	4.24233178966573	0.212207871386215	0.982363291473578	0.686846160920008	1.27788042202715	0.24	0.19	0.33	1.11941905074541	1.60105165581112	2.08268426087682	2.70393449960307	3.86730849802097	5.03068249643888	2.77147889736287	3.96886004948975	5.15815679748574	3.16729058236436	0.270902432957588	0.0878177712946463	-1.3126789356004	-0.50782129245059	-0.492537771259625	-0.515294849748265	0.175022778886651	0.211493762201292	0.15718305654175	0.199768263657868	0.236648356977355	0.181068948051884	0.000958716870311491	0.00239471339066156	0.00245134242835958
113	0.810930216216329	0.17	3.17100439293768	2.08980056942009	4.25220821645528	0.19118912321459	0.988992114729786	0.671399648902344	1.30658458055723	0.25	0.18	0.3	1.0875646051995	1.60201576000223	2.11646691480495	2.61058182393423	3.84546647134662	5.080351118759	2.6820071356197	3.95498487662755	5.22303518064396	3.17100439293768	0.267331998288573	0.0814780964617481	-1.32351099681459	-0.50782129245059	-0.492537771259625	-0.515294849748265	0.175022778886651	0.211493762201292	0.15718305654175	0.199768263657868	0.236648356977355	0.181068948051884	0.000958716870311491	0.00239471339066156	0.00245134242835958
113	0.810930216216329	0.17	3.18978642900078	2.0835576851732	4.29601517282835	0.181198874995911	0.925544706662117	0.61836372088028	1.23272569244395	0.25	0.18	0.34	1.00430717773127	1.50321107274647	2.00211496776167	2.41725103416668	3.6180549146085	4.81885879505032	2.46603420705069	3.6899510999395	4.91621524103077	3.18978642900078	0.273609410301379	0.00827897310311466	-1.38242757706891	-0.50782129245059	-0.492537771259625	-0.515294849748265	0.175022778886651	0.211493762201292	0.15718305654175	0.199768263657868	0.236648356977355	0.181068948051884	0.000958716870311491	0.00239471339066156	0.00245134242835958
113	0.810930216216329	0.17	3.20693149523079	2.08618310965468	4.32767988080689	0.231478710212312	1.09148065151673	0.780971841003752	1.40198946202971	0.26	0.19	0.34	1.23681020797037	1.72855708838747	2.22030396880457	2.9021506819839	4.0560250073809	5.2098993327779	2.96370197755019	4.14081926083519	5.31597574086074	3.20693149523079	0.277615273901348	0.0713143628467702	-1.29871436458148	-0.50782129245059	-0.492537771259625	-0.515294849748265	0.175022778886651	0.211493762201292	0.15718305654175	0.199768263657868	0.236648356977355	0.181068948051884	0.000958716870311491	0.00239471339066156	0.00245134242835958
113	0.810930216216329	0.17	3.21372515873021	2.11483474114735	4.31261557631306	0.188930360302978	0.95152690008691	0.643715480270611	1.25933831990321	0.24	0.18	0.33	1.06091131746912	1.56821715201588	2.07552298656264	2.59238141271842	3.83200455028656	5.0716276878547	2.63932424973505	3.90836414140486	5.16674675125751	3.21372515873021	0.271683050627107	0.0239188685504507	-1.38157536180764	-0.50782129245059	-0.492537771259625	-0.515294849748265	0.175022778886651	0.211493762201292	0.15718305654175	0.199768263657868	0.236648356977355	0.181068948051884	0.000958716870311491	0.00239471339066156	0.00245134242835958
113	0.810930216216329	0.17	3.2179377076067	2.11013524106042	4.32574017415298	0.206622197309066	0.94926025050804	0.658843078573174	1.23967742244291	0.23	0.16	0.3	1.11366805154698	1.60457147987915	2.09547490821131	2.79503033331919	4.0270760681437	5.25912180296821	2.84952886194933	4.10776415478855	5.36898198296833	3.2179377076067	0.244742824922771	-0.0310446098508311	-1.52965632480564	-0.50782129245059	-0.492537771259625	-0.515294849748265	0.175022778886651	0.211493762201292	0.15718305654175	0.199768263657868	0.236648356977355	0.181068948051884	0.000958716870311491	0.00239471339066156	0.00245134242835958
113	0.810930216216329	0.17	3.25011054790963	2.11210433354873	4.38811676227054	0.192935461353609	0.891962068095091	0.607135858050033	1.17678827814015	0.24	0.17	0.31	0.998388925133404	1.46676405061195	1.93513917609049	2.43394101907422	3.57577803420731	4.7176150493404	2.4845881819752	3.65027277682471	4.81897404796972	3.25011054790963	0.254244905804254	0.0226809136992501	-1.44529486629088	-0.50782129245059	-0.492537771259625	-0.515294849748265	0.175022778886651	0.211493762201292	0.15718305654175	0.199768263657868	0.236648356977355	0.181068948051884	0.000958716870311491	0.00239471339066156	0.00245134242835958
113	0.810930216216329	0.17	3.27548435609574	2.16004122885844	4.39092748333304	0.182231538954909	0.951684094188006	0.636922541104263	1.26644564727175	0.25	0.2	0.32	1.02136206872565	1.52611027634213	2.0308584839586	2.42673309520327	3.62600338110269	4.82527366700212	2.49551739141989	3.72796110389883	4.96419360397712	3.27548435609574	0.27794920407035	-0.153686605176135	-1.51968862881062	-0.50782129245059	-0.492537771259625	-0.515294849748265	0.175022778886651	0.211493762201292	0.15718305654175	0.199768263657868	0.236648356977355	0.181068948051884	0.000958716870311491	0.00239471339066156	0.00245134242835958
113	0.810930216216329	0.17	3.30344582536951	2.1832658483151	4.42362580242393	0.182043307360242	0.950912336702954	0.636207266524488	1.26561740688142	0.25	0.18	0.35	1.02669459874039	1.53455738615169	2.04242017356299	2.45507060103118	3.66949113101246	4.88391166099373	2.49787098257819	3.73827968145158	4.97295869350991	3.30344582536951	0.275589466969482	0.0605777566450527	-1.31974426253364	-0.50782129245059	-0.492537771259625	-0.515294849748265	0.175022778886651	0.211493762201292	0.15718305654175	0.199768263657868	0.236648356977355	0.181068948051884	0.000958716870311491	0.00239471339066156	0.00245134242835958
113	0.810930216216329	0.17	3.31173355913177	2.16758039447594	4.4558867237876	0.166050279535306	0.928890200561127	0.60387777037701	1.25390263074524	0.25	0.18	0.32	0.973363944598042	1.49723714643805	2.02111034827805	2.32473860550569	3.57593376582187	4.82712892613804	2.38328185991804	3.66555224643601	4.94514838202256	3.31173355913177	0.268418449019826	0.0495581251684921	-1.35608159313104	-0.50782129245059	-0.492537771259625	-0.515294849748265	0.175022778886651	0.211493762201292	0.15718305654175	0.199768263657868	0.236648356977355	0.181068948051884	0.000958716870311491	0.00239471339066156	0.00245134242835958
113	0.810930216216329	0.17	3.31456237895966	2.180455084639	4.44866967328033	0.198036286833128	0.890480773521481	0.610701859460709	1.17025968758225	0.24	0.18	0.31	1.00607563537702	1.46698588866714	1.92789614195726	2.45730612698603	3.58306402189427	4.70882191680251	2.51807720790189	3.67337070918057	4.82428280026765	3.31456237895966	0.252864233850854	0.0416393254638601	-1.41967259008461	-0.50782129245059	-0.492537771259625	-0.515294849748265	0.175022778886651	0.211493762201292	0.15718305654175	0.199768263657868	0.236648356977355	0.181068948051884	0.000958716870311491	0.00239471339066156	0.00245134242835958
113	0.810930216216329	0.17	3.32779650488192	2.17586933036257	4.47972367940127	0.209967330681293	0.982802469509392	0.685157626518671	1.28044731250011	0.25	0.18	0.33	1.10533125706987	1.58550711110648	2.06568296514309	2.64224067935683	3.79007773423551	4.93791478911419	2.69556569571724	3.86543339816501	5.03913172519279	3.32779650488192	0.270827470147721	0.0672953198021577	-1.34306899263724	-0.50782129245059	-0.492537771259625	-0.515294849748265	0.175022778886651	0.211493762201292	0.15718305654175	0.199768263657868	0.236648356977355	0.181068948051884	0.000958716870311491	0.00239471339066156	0.00245134242835958
113	0.810930216216329	0.17	3.347305751249	2.18826934930018	4.50634215319782	0.201178173425515	1.00210760458782	0.690337584890877	1.31387762428477	0.24	0.18	0.33	1.13011053877005	1.64049066675882	2.15087079474759	2.74225530061556	3.98071168456301	5.21916806851045	2.80619693447664	4.07107337848515	5.34096190203845	3.347305751249	0.268008224733541	0.0443863975793785	-1.36306275768436	-0.50782129245059	-0.492537771259625	-0.515294849748265	0.175022778886651	0.211493762201292	0.15718305654175	0.199768263657868	0.236648356977355	0.181068948051884	0.000958716870311491	0.00239471339066156	0.00245134242835958
113	0.810930216216329	0.17	3.34802888913743	2.18976187051804	4.50629590775682	0.195750499949147	1.01364338072417	0.692857968767078	1.33442879268127	0.25	0.18	0.33	1.12572999742553	1.64693026826777	2.16813053911001	2.71057070870717	3.96553432409104	5.22049793947492	2.76459921361572	4.04796466695003	5.32569074683243	3.34802888913743	0.268761460426159	-0.0183681358846658	-1.42912635671462	-0.50782129245059	-0.492537771259625	-0.515294849748265	0.175022778886651	0.211493762201292	0.15718305654175	0.199768263657868	0.236648356977355	0.181068948051884	0.000958716870311491	0.00239471339066156	0.00245134242835958
113	0.810930216216329	0.17	3.40679888756734	2.24200456089703	4.57159321423765	0.205108821310486	0.976773359006062	0.676552449190096	1.27699426882203	0.24	0.18	0.33	1.11925718905615	1.61592882481589	2.11260046057562	2.74576823399066	3.96420597424165	5.18264371449264	2.7981841765861	4.04353701459993	5.28535299089908	3.40679888756734	0.261546541535297	0.0929930872898981	-1.33771136482067	-0.50782129245059	-0.492537771259625	-0.515294849748265	0.175022778886651	0.211493762201292	0.15718305654175	0.199768263657868	0.236648356977355	0.181068948051884	0.000958716870311491	0.00239471339066156	0.00245134242835958
113	0.810930216216329	0.17	3.464608381848	2.26875588011841	4.66046088357759	0.175684165832361	0.944111313431431	0.624818477627536	1.26340414923533	0.25	0.18	0.33	0.998743405092531	1.50911821869164	2.01949303229075	2.3653504032516	3.5740845635981	4.78281872394459	2.41456468326265	3.65072879247439	4.88058575652093	3.464608381848	0.267834766525426	0.102267801757681	-1.29290061294969	-0.50782129245059	-0.492537771259625	-0.515294849748265	0.175022778886651	0.211493762201292	0.15718305654175	0.199768263657868	0.236648356977355	0.181068948051884	0.000958716870311491	0.00239471339066156	0.00245134242835958
113	0.810930216216329	0.17	3.5209600263262	2.31570248117291	4.72621757147948	0.201439433236241	0.976189324218264	0.672729501119081	1.27964914731745	0.25	0.2	0.34	1.08408220164506	1.57309805807612	2.06211391450718	2.58854196344715	3.75620071039638	4.92385945734561	2.65247704779775	3.84857931298426	5.04939758374893	3.5209600263262	0.273419399508003	-0.0605866818890783	-1.45122528906606	-0.50782129245059	-0.492537771259625	-0.515294849748265	0.175022778886651	0.211493762201292	0.15718305654175	0.199768263657868	0.236648356977355	0.181068948051884	0.000958716870311491	0.00239471339066156	0.00245134242835958
113	0.810930216216329	0.17	3.53344030180237	2.29302569863402	4.77385490497072	0.199393097347884	1.06848804819455	0.734208554727264	1.40276754166183	0.24	0.18	0.32	1.19956319420265	1.74571506666213	2.2918669391216	2.90487620867981	4.22744394692056	5.55001168516132	2.97393081189215	4.32888469216786	5.67777337375295	3.53344030180237	0.261125962215784	0.0626680769049062	-1.36234790381188	-0.50782129245059	-0.492537771259625	-0.515294849748265	0.175022778886651	0.211493762201292	0.15718305654175	0.199768263657868	0.236648356977355	0.181068948051884	0.000958716870311491	0.00239471339066156	0.00245134242835958
113	0.810930216216329	0.17	3.55598286902986	2.33618260646348	4.77578313159623	0.19482072176841	1.04281271543337	0.711818426524897	1.37380700434185	0.24	0.19	0.32	1.15906619141273	1.69802988710894	2.23699358280514	2.79709403480059	4.09773773347362	5.39838143214666	2.86935541357968	4.20434591175635	5.54868973653738	3.55598286902986	0.268337544807357	-0.132226690383077	-1.53315458431893	-0.50782129245059	-0.492537771259625	-0.515294849748265	0.175022778886651	0.211493762201292	0.15718305654175	0.199768263657868	0.236648356977355	0.181068948051884	0.000958716870311491	0.00239471339066156	0.00245134242835958
113	0.810930216216329	0.17	3.60774394138192	2.34759515552542	4.86789272723841	0.182706052425719	1.02895790156593	0.689179520813703	1.36873628231816	0.23	0.18	0.3	1.14975103887512	1.71659978359106	2.28344852830699	2.84554598863408	4.24845332870208	5.65136066877008	2.92682697770233	4.36724453736308	5.8086394724513	3.60774394138192	0.254169326609427	0.0175836695302414	-1.41928442816943	-0.50782129245059	-0.492537771259625	-0.515294849748265	0.175022778886651	0.211493762201292	0.15718305654175	0.199768263657868	0.236648356977355	0.181068948051884	0.000958716870311491	0.00239471339066156	0.00245134242835958
113	0.810930216216329	0.17	3.63291249043126	2.37915644292005	4.88666853794247	0.213769333194152	1.16952800887689	0.81934233338336	1.51971368437042	0.24	0.19	0.32	1.33769731155508	1.90942712163144	2.48115693170781	3.23699407691651	4.62048045520815	6.00396683349979	3.31634700794085	4.73843354534256	6.15317131582171	3.63291249043126	0.267483670853238	-0.143567679007656	-1.55871269825204	-0.50782129245059	-0.492537771259625	-0.515294849748265	0.175022778886651	0.211493762201292	0.15718305654175	0.199768263657868	0.236648356977355	0.181068948051884	0.000958716870311491	0.00239471339066156	0.00245134242835958
113	0.810930216216329	0.18	2.56186952572155	1.70349469315387	3.42024435828923	0.211171632360177	0.948878537250212	0.66254675498726	1.23521031951316	0.27	0.21	0.33	1.02640216396056	1.4699807623208	1.91355936068104	2.35701066827116	3.37563623752906	4.39426180678696	2.42514993036969	3.47518008139011	4.52115017519352	2.56186952572155	0.290492342256085	-0.00409534585007775	-1.33866644309456	-0.50782129245059	-0.492537771259625	-0.515294849748265	0.175022778886651	0.211493762201292	0.15718305654175	0.199768263657868	0.236648356977355	0.181068948051884	0.000958716870311491	0.00239471339066156	0.00245134242835958
113	0.810930216216329	0.18	2.59778986390824	1.71749846741175	3.47808126040472	0.197175007545234	0.840506569023669	0.575710775054098	1.10530236299324	0.25	0.19	0.36	0.926425477726379	1.35253105114585	1.77863662456533	2.20892110940788	3.22490525340248	4.24088939739708	2.24841211779848	3.28018562322436	4.31563722422603	2.59778986390824	0.287565145372707	-0.0104622746625309	-1.36100795890469	-0.50782129245059	-0.492537771259625	-0.515294849748265	0.175022778886651	0.211493762201292	0.15718305654175	0.199768263657868	0.236648356977355	0.181068948051884	0.000958716870311491	0.00239471339066156	0.00245134242835958
113	0.810930216216329	0.18	2.6020814066092	1.73872398235328	3.46543883086512	0.203242989431188	0.845501156249281	0.584131704412831	1.10687060808573	0.24	0.19	0.34	0.954082171717356	1.38098578325709	1.80788939479681	2.30971154376431	3.34319086963111	4.3766701954979	2.35967218855179	3.4138312869749	4.47505859000611	2.6020814066092	0.27676144836179	-0.020016098515091	-1.41832240164206	-0.50782129245059	-0.492537771259625	-0.515294849748265	0.175022778886651	0.211493762201292	0.15718305654175	0.199768263657868	0.236648356977355	0.181068948051884	0.000958716870311491	0.00239471339066156	0.00245134242835958
113	0.810930216216329	0.18	2.61755225911038	1.73320683055256	3.5018976876682	0.219694360189396	0.933303514633917	0.658684071813687	1.20792295745415	0.25	0.18	0.33	1.06897905091675	1.51465922432815	1.96033939773956	2.57090761030413	3.64277384435466	4.71464007840519	2.62379174658417	3.71920453474414	4.81318955080555	2.61755225911038	0.272605483152209	-0.0251627037703653	-1.43476510252939	-0.50782129245059	-0.492537771259625	-0.515294849748265	0.175022778886651	0.211493762201292	0.15718305654175	0.199768263657868	0.236648356977355	0.181068948051884	0.000958716870311491	0.00239471339066156	0.00245134242835958
113	0.810930216216329	0.18	2.62935592552592	1.74842484938149	3.51028700167035	0.232102627638184	0.950085026218356	0.680274122135204	1.21989593030151	0.26	0.2	0.35	1.07117192315894	1.49602104737501	1.92087017159109	2.49925443977286	3.49051087300658	4.48176730624031	2.56362184539456	3.57915783107101	4.59687438357756	2.62935592552592	0.291193688632811	0.0239079919716918	-1.30482626016713	-0.50782129245059	-0.492537771259625	-0.515294849748265	0.175022778886651	0.211493762201292	0.15718305654175	0.199768263657868	0.236648356977355	0.181068948051884	0.000958716870311491	0.00239471339066156	0.00245134242835958
113	0.810930216216329	0.18	2.63409339301254	1.74402453644652	3.52416224957856	0.181837403043769	0.798105686182695	0.53378931262852	1.06242205973687	0.24	0.18	0.34	0.870663538549216	1.3017898718247	1.73291620510018	2.10479911707425	3.147032178927	4.18926524077975	2.14353475734182	3.20786308045814	4.26836119790452	2.63409339301254	0.279892593633951	0.0196024841301069	-1.35994908378959	-0.50782129245059	-0.492537771259625	-0.515294849748265	0.175022778886651	0.211493762201292	0.15718305654175	0.199768263657868	0.236648356977355	0.181068948051884	0.000958716870311491	0.00239471339066156	0.00245134242835958
113	0.810930216216329	0.18	2.63430731122086	1.76705822265259	3.50155639978914	0.195045853677481	0.791840485696142	0.540686326818395	1.04299464457389	0.25	0.19	0.34	0.867434461109854	1.27036636756953	1.67329827402921	2.061952540314	3.01974993636751	3.97754733242102	2.10656052851822	3.0892953484414	4.06620026961371	2.63430731122086	0.280874032344513	0.0483921632056732	-1.33202345828039	-0.50782129245059	-0.492537771259625	-0.515294849748265	0.175022778886651	0.211493762201292	0.15718305654175	0.199768263657868	0.236648356977355	0.181068948051884	0.000958716870311491	0.00239471339066156	0.00245134242835958
113	0.810930216216329	0.18	2.63781258813464	1.74737367891967	3.5282514973496	0.208391884836635	0.924747737996418	0.643348150344951	1.20614732564788	0.25	0.19	0.34	1.02684276261592	1.47598236118022	1.92512195974452	2.42829581696022	3.49042903553247	4.55256225410473	2.48248971316199	3.56872314795097	4.65582190207346	2.63781258813464	0.282120344735294	-0.0569531388557206	-1.42826409843615	-0.50782129245059	-0.492537771259625	-0.515294849748265	0.175022778886651	0.211493762201292	0.15718305654175	0.199768263657868	0.236648356977355	0.181068948051884	0.000958716870311491	0.00239471339066156	0.00245134242835958
113	0.810930216216329	0.18	2.64659983869008	1.77661760813517	3.516582069245	0.188428282975227	0.799533982499804	0.540466565384907	1.0586013996147	0.24	0.18	0.33	0.883357333216792	1.30678612116226	1.73021490910772	2.13998029184029	3.16575913255177	4.19153797326326	2.18718894772149	3.23538710993641	4.28011466052816	2.64659983869008	0.277550459960685	0.010706206375369	-1.37909144031147	-0.50782129245059	-0.492537771259625	-0.515294849748265	0.175022778886651	0.211493762201292	0.15718305654175	0.199768263657868	0.236648356977355	0.181068948051884	0.000958716870311491	0.00239471339066156	0.00245134242835958
113	0.810930216216329	0.18	2.68370987845277	1.78326208072663	3.58415767617892	0.19544131092472	0.876048710576521	0.59853502991025	1.15356239124279	0.25	0.19	0.34	0.958186362132836	1.40245413399505	1.84672190585725	2.27276678871262	3.32654617557036	4.38032556242809	2.32439924681818	3.40316295958031	4.48142221494526	2.68370987845277	0.281373341818908	0.15014830179725	-1.22556878600508	-0.50782129245059	-0.492537771259625	-0.515294849748265	0.175022778886651	0.211493762201292	0.15718305654175	0.199768263657868	0.236648356977355	0.181068948051884	0.000958716870311491	0.00239471339066156	0.00245134242835958
113	0.810930216216329	0.18	2.71045099280291	1.79341444521323	3.62748754039259	0.232708839782013	1.01826399402573	0.729582126721388	1.30694586133008	0.25	0.19	0.34	1.18599499829875	1.65527081822744	2.12454663815613	2.8571507881793	3.98767138962033	5.11819199106135	2.9160511382728	4.0692567593785	5.22399880740408	2.71045099280291	0.280742700158868	0.0647403906787998	-1.31142149507031	-0.50782129245059	-0.492537771259625	-0.515294849748265	0.175022778886651	0.211493762201292	0.15718305654175	0.199768263657868	0.236648356977355	0.181068948051884	0.000958716870311491	0.00239471339066156	0.00245134242835958
113	0.810930216216329	0.18	2.71561759214706	1.80180427565744	3.62943090863668	0.173654435704545	0.817878914522635	0.539323000745421	1.09643482829985	0.24	0.18	0.34	0.87877092181309	1.33264890733968	1.78652689286628	2.12211935184424	3.21817662064282	4.3142338894414	2.16543342424842	3.2851991702588	4.40354348953837	2.71561759214706	0.282642825937472	-0.0976776761558623	-1.46260686136461	-0.50782129245059	-0.492537771259625	-0.515294849748265	0.175022778886651	0.211493762201292	0.15718305654175	0.199768263657868	0.236648356977355	0.181068948051884	0.000958716870311491	0.00239471339066156	0.00245134242835958
113	0.810930216216329	0.18	2.72670544228047	1.82401457728257	3.62939630727837	0.244196983198613	0.950086726861917	0.689121359701737	1.2110520940221	0.25	0.19	0.34	1.10967385475126	1.52989946647595	1.95012507820065	2.64765933772714	3.6503091343959	4.65295893106466	2.70531149527524	3.72811741706336	4.7567361313495	2.72670544228047	0.281596853431247	0.0765792580473096	-1.29852358392306	-0.50782129245059	-0.492537771259625	-0.515294849748265	0.175022778886651	0.211493762201292	0.15718305654175	0.199768263657868	0.236648356977355	0.181068948051884	0.000958716870311491	0.00239471339066156	0.00245134242835958
113	0.810930216216329	0.18	2.74848754291436	1.81753604467443	3.67943904115429	0.160655581131509	0.722065572320881	0.464383446363948	0.979747698277814	0.24	0.17	0.33	0.760108451079697	1.18188567670144	1.60366290232318	1.84416588652568	2.86747666553385	3.89078744454202	1.87847472716687	2.92360798258689	3.96301511272068	2.74848754291436	0.266351523553023	0.0918018475238329	-1.33406661593523	-0.50782129245059	-0.492537771259625	-0.515294849748265	0.175022778886651	0.211493762201292	0.15718305654175	0.199768263657868	0.236648356977355	0.181068948051884	0.000958716870311491	0.00239471339066156	0.00245134242835958
113	0.810930216216329	0.18	2.75526812821087	1.83631373042644	3.6742225259953	0.210451326023595	0.908087346675678	0.633470796707191	1.18270389664416	0.25	0.19	0.32	1.02091196851574	1.46348852306671	1.90606507761768	2.43793308170515	3.49480385685687	4.5516746320086	2.50301189110142	3.59295632169562	4.67476571768127	2.75526812821087	0.285376693475477	0.106295977668703	-1.26236143037134	-0.50782129245059	-0.492537771259625	-0.515294849748265	0.175022778886651	0.211493762201292	0.15718305654175	0.199768263657868	0.236648356977355	0.181068948051884	0.000958716870311491	0.00239471339066156	0.00245134242835958
113	0.810930216216329	0.18	2.75938956997274	1.85382719872073	3.66495194122474	0.179138664856909	0.769599048998597	0.512387646658646	1.02681045133855	0.25	0.18	0.34	0.819774024562602	1.23128907148973	1.64280411841685	1.94326842900889	2.91876188793164	3.89425534685439	1.97948123371268	2.97102867147585	3.96410947141703	2.75938956997274	0.277175281166403	-0.0666813787515757	-1.44506128899822	-0.50782129245059	-0.492537771259625	-0.515294849748265	0.175022778886651	0.211493762201292	0.15718305654175	0.199768263657868	0.236648356977355	0.181068948051884	0.000958716870311491	0.00239471339066156	0.00245134242835958
113	0.810930216216329	0.18	2.76337456754864	1.85675477811176	3.66999435698552	0.202806856197144	0.848708279472602	0.585993587108683	1.11142297183652	0.25	0.17	0.35	0.936170899752867	1.35587830839898	1.7755857170451	2.21594070050562	3.2093989775875	4.20285725466938	2.24459832340387	3.25117459762376	4.26268077630925	2.76337456754864	0.282945499512689	0.0745079636418776	-1.30564901462281	-0.50782129245059	-0.492537771259625	-0.515294849748265	0.175022778886651	0.211493762201292	0.15718305654175	0.199768263657868	0.236648356977355	0.181068948051884	0.000958716870311491	0.00239471339066156	0.00245134242835958
113	0.810930216216329	0.18	2.76857793346165	1.83392543627617	3.70323043064712	0.179960764127039	0.879208756774694	0.586182951346763	1.17223456220262	0.25	0.19	0.35	0.951159279297685	1.42663236029758	1.90210544129747	2.28716234030704	3.43048727900257	4.5738122176981	2.33298981550737	3.49843664879057	4.6662525551481	2.76857793346165	0.28507506595369	0.0424294350932945	-1.30508002976225	-0.50782129245059	-0.492537771259625	-0.515294849748265	0.175022778886651	0.211493762201292	0.15718305654175	0.199768263657868	0.236648356977355	0.181068948051884	0.000958716870311491	0.00239471339066156	0.00245134242835958
113	0.810930216216329	0.18	2.79736716633111	1.87037681002032	3.7243575226419	0.220322969554027	1.01227529554946	0.714963882264329	1.3095867088346	0.26	0.2	0.36	1.13437129904703	1.60608958087358	2.07780786270013	2.66667749980898	3.77559177633569	4.8845060528624	2.72770210330805	3.8592478534536	4.99718426127028	2.79736716633111	0.293738780505767	-0.0751919766919721	-1.41041857580753	-0.50782129245059	-0.492537771259625	-0.515294849748265	0.175022778886651	0.211493762201292	0.15718305654175	0.199768263657868	0.236648356977355	0.181068948051884	0.000958716870311491	0.00239471339066156	0.00245134242835958
113	0.810930216216329	0.18	2.80090888561055	1.87888894281233	3.72292882840877	0.177945883562666	0.792667636866569	0.526666912110665	1.05866836162247	0.25	0.18	0.34	0.85502256757624	1.28686405491491	1.71870554225358	2.05706333846741	3.0960128648545	4.1349623912416	2.09351964327178	3.15137876881233	4.21168554498035	2.80090888561055	0.276080771555403	-0.00718061795218306	-1.40607162891546	-0.50782129245059	-0.492537771259625	-0.515294849748265	0.175022778886651	0.211493762201292	0.15718305654175	0.199768263657868	0.236648356977355	0.181068948051884	0.000958716870311491	0.00239471339066156	0.00245134242835958
113	0.810930216216329	0.18	2.80856064107922	1.8786824683877	3.73843881377075	0.21386854141749	0.862893311085323	0.604597895473805	1.12118872669684	0.27	0.18	0.35	0.937678970385647	1.33827278849039	1.73886660659512	2.15560383380552	3.07651770451995	3.99743157523438	2.19683048302728	3.13622128779978	4.07244603853507	2.80856064107922	0.285854111230215	-0.0052564185585772	-1.36360419143056	-0.50782129245059	-0.492537771259625	-0.515294849748265	0.175022778886651	0.211493762201292	0.15718305654175	0.199768263657868	0.236648356977355	0.181068948051884	0.000958716870311491	0.00239471339066156	0.00245134242835958
113	0.810930216216329	0.18	2.81493077494692	1.89112715067943	3.7387343992144	0.226280993916736	0.893366394715578	0.635447792102578	1.15128499732858	0.24	0.16	0.33	1.05274753508149	1.48004176212425	1.90733598916701	2.58644180611712	3.63623923190766	4.68603665769821	2.62408145186928	3.69123211525527	4.75858989839189	2.81493077494692	0.266800626128872	-0.0193791104160499	-1.45616792338805	-0.50782129245059	-0.492537771259625	-0.515294849748265	0.175022778886651	0.211493762201292	0.15718305654175	0.199768263657868	0.236648356977355	0.181068948051884	0.000958716870311491	0.00239471339066156	0.00245134242835958
113	0.810930216216329	0.18	2.83353753858785	1.88343047997519	3.78364459720052	0.194020487226303	0.910461121189286	0.620736720917447	1.20018552146113	0.25	0.19	0.35	0.994450945579579	1.45860377253329	1.92275659948699	2.36050874876444	3.46225923093571	4.56400971310698	2.41008702897261	3.53456250136853	4.65450449726792	2.83353753858785	0.28843280713561	0.00829792456298678	-1.35405353514367	-0.50782129245059	-0.492537771259625	-0.515294849748265	0.175022778886651	0.211493762201292	0.15718305654175	0.199768263657868	0.236648356977355	0.181068948051884	0.000958716870311491	0.00239471339066156	0.00245134242835958
113	0.810930216216329	0.18	2.83894453796373	1.90391477695084	3.77397429897662	0.173049143711007	0.839515388246109	0.552985951561335	1.12604482493088	0.25	0.19	0.35	0.886297921632427	1.34553281449581	1.80476770735919	2.10471320866445	3.19526946666505	4.28582572466565	2.15107982861661	3.26495890425633	4.38226037942726	2.83894453796373	0.285132219845564	0.0334276272417025	-1.32647583903671	-0.50782129245059	-0.492537771259625	-0.515294849748265	0.175022778886651	0.211493762201292	0.15718305654175	0.199768263657868	0.236648356977355	0.181068948051884	0.000958716870311491	0.00239471339066156	0.00245134242835958
113	0.810930216216329	0.18	2.83969727258472	1.89318312462831	3.78621142054113	0.207504772034738	0.859525375993702	0.59726755525721	1.12178319673019	0.25	0.18	0.34	0.957507700045961	1.37794554325732	1.79838338646869	2.27438477064401	3.27305812601905	4.27173148139409	2.31881608397604	3.3352350157683	4.3575132194664	2.83969727258472	0.277903240903405	-0.0345491881008671	-1.42125904889657	-0.50782129245059	-0.492537771259625	-0.515294849748265	0.175022778886651	0.211493762201292	0.15718305654175	0.199768263657868	0.236648356977355	0.181068948051884	0.000958716870311491	0.00239471339066156	0.00245134242835958
113	0.810930216216329	0.18	2.84571708594175	1.90833403979682	3.78310013208668	0.203372578445299	0.891402164585031	0.615953561462095	1.16685076770797	0.25	0.19	0.33	0.986156960991392	1.42715702067163	1.86815708035186	2.339315516564	3.3854352756118	4.4315550346596	2.3984193357756	3.47064257846054	4.54482491187936	2.84571708594175	0.278116274690804	0.035498263508593	-1.336068042618	-0.50782129245059	-0.492537771259625	-0.515294849748265	0.175022778886651	0.211493762201292	0.15718305654175	0.199768263657868	0.236648356977355	0.181068948051884	0.000958716870311491	0.00239471339066156	0.00245134242835958
113	0.810930216216329	0.18	2.84871753008459	1.91162706956456	3.78580799060462	0.202337500905731	0.859275620385798	0.592903144046386	1.12564809672521	0.26	0.18	0.36	0.943307521466437	1.36710551101285	1.79090350055927	2.22363079620791	3.22263720661099	4.22164361701406	2.2553949118415	3.26744055414081	4.28213596100405	2.84871753008459	0.281434794764067	0.0512886294305023	-1.31680113570802	-0.50782129245059	-0.492537771259625	-0.515294849748265	0.175022778886651	0.211493762201292	0.15718305654175	0.199768263657868	0.236648356977355	0.181068948051884	0.000958716870311491	0.00239471339066156	0.00245134242835958
113	0.810930216216329	0.18	2.85416607283847	1.91332123171787	3.79501091395907	0.233826029915644	0.974732633786963	0.699253799502515	1.25021146807141	0.23	0.18	0.34	1.16088475763859	1.61822825723829	2.07557175683798	2.85839133601603	3.98448648735405	5.11058163869206	2.91108401330205	4.0580125237886	5.20454970495645	2.85416607283847	0.278607595458148	0.018544776022708	-1.3772585482498	-0.50782129245059	-0.492537771259625	-0.515294849748265	0.175022778886651	0.211493762201292	0.15718305654175	0.199768263657868	0.236648356977355	0.181068948051884	0.000958716870311491	0.00239471339066156	0.00245134242835958
113	0.810930216216329	0.18	2.86327936494744	1.89306496562903	3.83349376426586	0.186350349914755	0.915620506232896	0.616907187572501	1.21433382489329	0.27	0.21	0.35	0.962933152776839	1.42919609071721	1.89545902865759	2.22751976173155	3.30610959471229	4.38469942769304	2.28526590319724	3.39470845354872	4.49774367510124	2.86327936494744	0.294183334345684	-0.0180767826057324	-1.33591968903438	-0.50782129245059	-0.492537771259625	-0.515294849748265	0.175022778886651	0.211493762201292	0.15718305654175	0.199768263657868	0.236648356977355	0.181068948051884	0.000958716870311491	0.00239471339066156	0.00245134242835958
113	0.810930216216329	0.18	2.8752446814309	1.92955959140278	3.82092977145901	0.20620690094801	0.910901299399965	0.631866194214406	1.18993640458553	0.25	0.17	0.32	1.01970802923647	1.47001592638599	1.9203238235355	2.43841002453677	3.51522344470729	4.5920368648778	2.48918524682224	3.59234329531894	4.68886882270388	2.8752446814309	0.264087683772545	0.0075579626421536	-1.41722450843004	-0.50782129245059	-0.492537771259625	-0.515294849748265	0.175022778886651	0.211493762201292	0.15718305654175	0.199768263657868	0.236648356977355	0.181068948051884	0.000958716870311491	0.00239471339066156	0.00245134242835958
113	0.810930216216329	0.18	2.882241835418	1.92320194234418	3.84128172849181	0.201469816317841	0.889660947958098	0.613125593959827	1.16619630195637	0.25	0.19	0.34	0.987150377520854	1.43238049315544	1.87761060879002	2.35495973035808	3.41710691374399	4.47925409712989	2.40778775290775	3.49603867146349	4.57862075921324	2.882241835418	0.278606120397334	0.0565734932934177	-1.32115569248002	-0.50782129245059	-0.492537771259625	-0.515294849748265	0.175022778886651	0.211493762201292	0.15718305654175	0.199768263657868	0.236648356977355	0.181068948051884	0.000958716870311491	0.00239471339066156	0.00245134242835958
113	0.810930216216329	0.18	2.88421103068208	1.93044586267741	3.83797619868675	0.247068978976833	0.971822629932225	0.706947639246449	1.236697620618	0.25	0.19	0.35	1.14750572932082	1.57744643849372	2.00738714766662	2.7602561113385	3.79445266450963	4.82864921768076	2.81222879352941	3.86532889312562	4.91831759990979	2.88421103068208	0.280478101386723	0.0249718088591425	-1.36279878659419	-0.50782129245059	-0.492537771259625	-0.515294849748265	0.175022778886651	0.211493762201292	0.15718305654175	0.199768263657868	0.236648356977355	0.181068948051884	0.000958716870311491	0.00239471339066156	0.00245134242835958
113	0.810930216216329	0.18	2.8853256489471	1.92929327163025	3.84135802626394	0.197321810678522	0.883574716629624	0.60533960994773	1.16180982331152	0.26	0.19	0.35	0.958675424017139	1.39931594132568	1.83995645863422	2.2495376740539	3.28350330993782	4.31746894582173	2.30154393567656	3.35610650512121	4.41180374945088	2.8853256489471	0.289914078256591	-0.0698694563579962	-1.41068020059577	-0.50782129245059	-0.492537771259625	-0.515294849748265	0.175022778886651	0.211493762201292	0.15718305654175	0.199768263657868	0.236648356977355	0.181068948051884	0.000958716870311491	0.00239471339066156	0.00245134242835958
113	0.810930216216329	0.18	2.89377488892213	1.91825771961174	3.86929205823251	0.192438244275929	0.876560674812046	0.596204824379505	1.15691652524459	0.26	0.18	0.34	0.949729578971534	1.3963248309818	1.84292008299207	2.24152519764035	3.29556682453335	4.34960845142636	2.28707922350358	3.36236232924752	4.4386098513671	2.89377488892213	0.275911570087919	-0.0467164093171578	-1.42998913251231	-0.50782129245059	-0.492537771259625	-0.515294849748265	0.175022778886651	0.211493762201292	0.15718305654175	0.199768263657868	0.236648356977355	0.181068948051884	0.000958716870311491	0.00239471339066156	0.00245134242835958
113	0.810930216216329	0.18	2.89668447396028	1.91774920545768	3.87561974246288	0.241541761436509	0.969082066773224	0.700970382787044	1.2371937507594	0.27	0.18	0.35	1.09191216815668	1.5095537937636	1.92719541937053	2.52085287867542	3.48504498575965	4.44923709284388	2.5650633749784	3.54766305701091	4.52627989961447	2.89668447396028	0.284442401283368	-0.0244484307279912	-1.38670228716341	-0.50782129245059	-0.492537771259625	-0.515294849748265	0.175022778886651	0.211493762201292	0.15718305654175	0.199768263657868	0.236648356977355	0.181068948051884	0.000958716870311491	0.00239471339066156	0.00245134242835958
113	0.810930216216329	0.18	2.93378249075295	1.94941610705626	3.91814887444965	0.195954829783972	0.871156381331981	0.595642286549686	1.14667047611428	0.26	0.18	0.35	0.93959774014721	1.37420828859516	1.80881883704311	2.1961613556906	3.2119948879502	4.22782842020981	2.23865184664833	3.27364622562739	4.31108579287744	2.93378249075295	0.277829626185225	-0.0618347224849148	-1.44440338461243	-0.50782129245059	-0.492537771259625	-0.515294849748265	0.175022778886651	0.211493762201292	0.15718305654175	0.199768263657868	0.236648356977355	0.181068948051884	0.000958716870311491	0.00239471339066156	0.00245134242835958
113	0.810930216216329	0.18	2.94379615225505	1.95611146445971	3.93148084005038	0.167290410760046	0.836642654018652	0.545210998824597	1.12807430921271	0.26	0.19	0.35	0.859850871643579	1.3194669895931	1.77908310754261	2.0093180906274	3.08335896329015	4.1573998359529	2.05272960632498	3.14707607133601	4.24777056184463	2.94379615225505	0.285783933653538	0.0938488012236662	-1.25504665488719	-0.50782129245059	-0.492537771259625	-0.515294849748265	0.175022778886651	0.211493762201292	0.15718305654175	0.199768263657868	0.236648356977355	0.181068948051884	0.000958716870311491	0.00239471339066156	0.00245134242835958
113	0.810930216216329	0.18	2.95041833143406	1.97576788743523	3.92506877543288	0.198498915442379	0.867834769795342	0.595567462792994	1.14010207679769	0.24	0.18	0.32	0.972127493164247	1.41654152039389	1.86095554762353	2.35182049226699	3.42696960968114	4.50211872709529	2.402312953203	3.5003358512977	4.59787658104291	2.95041833143406	0.265290649513575	-0.0674550813768282	-1.49723057444433	-0.50782129245059	-0.492537771259625	-0.515294849748265	0.175022778886651	0.211493762201292	0.15718305654175	0.199768263657868	0.236648356977355	0.181068948051884	0.000958716870311491	0.00239471339066156	0.00245134242835958
113	0.810930216216329	0.18	2.95501540355259	1.97298568573033	3.93704512137486	0.200287644129309	0.905450584370516	0.622969066073648	1.18793210266738	0.25	0.2	0.33	0.994875340385054	1.44599548739226	1.89711563439946	2.35402535898267	3.42144378106551	4.48886220314835	2.41540786759106	3.51254535766053	4.61029122698106	2.95501540355259	0.2822771175971	0.0164374533219801	-1.35067198994562	-0.50782129245059	-0.492537771259625	-0.515294849748265	0.175022778886651	0.211493762201292	0.15718305654175	0.199768263657868	0.236648356977355	0.181068948051884	0.000958716870311491	0.00239471339066156	0.00245134242835958
113	0.810930216216329	0.18	2.95531995597218	1.96591076816482	3.94472914377955	0.201880629018157	0.859478811096638	0.592665656815688	1.12629196537759	0.23	0.18	0.33	0.983792846801044	1.42668821216495	1.86958357752885	2.4219928527972	3.51235391095735	4.60271496911751	2.47137362788816	3.58372419524405	4.69426488204964	2.95531995597218	0.264772268866729	-0.0414706657219265	-1.47260625044084	-0.50782129245059	-0.492537771259625	-0.515294849748265	0.175022778886651	0.211493762201292	0.15718305654175	0.199768263657868	0.236648356977355	0.181068948051884	0.000958716870311491	0.00239471339066156	0.00245134242835958
113	0.810930216216329	0.18	2.95830543101524	1.95822144915144	3.95838941287903	0.212230609059413	0.892861748550895	0.624286973916099	1.16143652318569	0.25	0.19	0.32	1.00715349573875	1.44044144574014	1.87372939574153	2.40760458711545	3.44338121935563	4.47915785159582	2.4689748927223	3.53553709746499	4.59818703814438	2.95830543101524	0.271433613682427	-0.172616914084451	-1.57355033893502	-0.50782129245059	-0.492537771259625	-0.515294849748265	0.175022778886651	0.211493762201292	0.15718305654175	0.199768263657868	0.236648356977355	0.181068948051884	0.000958716870311491	0.00239471339066156	0.00245134242835958
113	0.810930216216329	0.18	2.96034632227345	1.98006006585997	3.94063257868692	0.22314918167368	0.974443585078971	0.690577618500312	1.25830955165763	0.25	0.18	0.32	1.10490112640603	1.55907719267099	2.01325325893595	2.61925357786928	3.69591307084724	4.77257256382521	2.67984110630359	3.77881448991051	4.88051012436356	2.96034632227345	0.270845824448176	0.0336153206532255	-1.3793094968247	-0.50782129245059	-0.492537771259625	-0.515294849748265	0.175022778886651	0.211493762201292	0.15718305654175	0.199768263657868	0.236648356977355	0.181068948051884	0.000958716870311491	0.00239471339066156	0.00245134242835958
113	0.810930216216329	0.18	2.97088523245096	1.98922308310405	3.95254738179787	0.186659509994947	0.882071800290272	0.594596500650103	1.16954709993044	0.25	0.17	0.35	0.963879455774302	1.42989554410103	1.89591163242775	2.31546344198256	3.43494286384598	4.5544222857094	2.34629174702134	3.48045974157329	4.61474469528367	2.97088523245096	0.27865487970556	-0.0458268621580905	-1.45123824978287	-0.50782129245059	-0.492537771259625	-0.515294849748265	0.175022778886651	0.211493762201292	0.15718305654175	0.199768263657868	0.236648356977355	0.181068948051884	0.000958716870311491	0.00239471339066156	0.00245134242835958
113	0.810930216216329	0.18	2.97274966511136	1.9652179325124	3.98028139771032	0.187020601370948	0.848269898022025	0.57213928124855	1.1244005147955	0.24	0.19	0.37	0.943078079681623	1.39823426339924	1.85339044711686	2.30478652083394	3.4171417538818	4.52949698692966	2.34148987825012	3.47052867995247	4.5984499907638	2.97274966511136	0.276342120977286	0.05075684807723	-1.3437132735454	-0.50782129245059	-0.492537771259625	-0.515294849748265	0.175022778886651	0.211493762201292	0.15718305654175	0.199768263657868	0.236648356977355	0.181068948051884	0.000958716870311491	0.00239471339066156	0.00245134242835958
113	0.810930216216329	0.18	2.97493682845967	1.99120800535543	3.95866565156391	0.207955028817142	0.92642636231146	0.644142160512462	1.20871056411046	0.25	0.18	0.34	1.03024876875747	1.48173753811815	1.93322630747884	2.44143414514035	3.51135058774282	4.5812670303453	2.49231327346243	3.58497063359963	4.67681435154607	2.97493682845967	0.278125730570556	-0.0034173614066334	-1.39523752410159	-0.50782129245059	-0.492537771259625	-0.515294849748265	0.175022778886651	0.211493762201292	0.15718305654175	0.199768263657868	0.236648356977355	0.181068948051884	0.000958716870311491	0.00239471339066156	0.00245134242835958
113	0.810930216216329	0.18	2.98586823870175	2.00655185879423	3.96518461860927	0.231149329903331	0.922742571961217	0.659993797762601	1.18549134615983	0.26	0.18	0.32	1.04849581900729	1.46591033431101	1.88332484961473	2.46794348900152	3.45045139850744	4.43295930801335	2.52827484996478	3.53378030766296	4.53861413175641	2.98586823870175	0.271217542463024	-0.000171517172727745	-1.40158491360485	-0.50782129245059	-0.492537771259625	-0.515294849748265	0.175022778886651	0.211493762201292	0.15718305654175	0.199768263657868	0.236648356977355	0.181068948051884	0.000958716870311491	0.00239471339066156	0.00245134242835958
113	0.810930216216329	0.18	2.99446486163648	1.99781883858854	3.99111088468441	0.194788298032485	0.833963865631383	0.569231949744621	1.09869578151815	0.24	0.18	0.33	0.925475200036488	1.35588467181906	1.78629414360163	2.22989050004848	3.26694259201269	4.3039946839769	2.27705697710364	3.33492632225804	4.3949793395822	2.99446486163648	0.269002526132495	-0.0237769394259612	-1.43501020224267	-0.50782129245059	-0.492537771259625	-0.515294849748265	0.175022778886651	0.211493762201292	0.15718305654175	0.199768263657868	0.236648356977355	0.181068948051884	0.000958716870311491	0.00239471339066156	0.00245134242835958
113	0.810930216216329	0.18	3.00900182050583	1.99429407210734	4.02370956890432	0.232718280979958	0.946683713005108	0.678302233701392	1.21506519230882	0.25	0.17	0.33	1.09697778802436	1.5310151638218	1.96505253961925	2.62886145403067	3.66901389767995	4.70916634132923	2.67554798309866	3.73589528193366	4.79564147255811	3.00900182050583	0.27486552134048	0.00733832035732519	-1.40228858191759	-0.50782129245059	-0.492537771259625	-0.515294849748265	0.175022778886651	0.211493762201292	0.15718305654175	0.199768263657868	0.236648356977355	0.181068948051884	0.000958716870311491	0.00239471339066156	0.00245134242835958
113	0.810930216216329	0.18	3.01308470580631	2.00236549398694	4.02380391762568	0.192389477785157	0.933688615583288	0.635014317675416	1.23236291349116	0.26	0.2	0.33	0.999779172862244	1.47001792843968	1.94025668401712	2.33239172263076	3.42941495630051	4.52643818997025	2.39328775669847	3.51746470414372	4.64508457015567	3.01308470580631	0.282222903115472	-0.0253788946582983	-1.38252209045328	-0.50782129245059	-0.492537771259625	-0.515294849748265	0.175022778886651	0.211493762201292	0.15718305654175	0.199768263657868	0.236648356977355	0.181068948051884	0.000958716870311491	0.00239471339066156	0.00245134242835958
113	0.810930216216329	0.18	3.01434653307484	1.9996051549298	4.02908791121988	0.202996332194166	1.02386930654133	0.707119724859827	1.34061888822284	0.27	0.21	0.36	1.0919846503753	1.58113191787314	2.07027918537097	2.49994819374153	3.61978337405706	4.73961855437258	2.56595165523267	3.71483173304248	4.86346771113458	3.01434653307484	0.295995243079301	0.00887287198708716	-1.29410545584373	-0.50782129245059	-0.492537771259625	-0.515294849748265	0.175022778886651	0.211493762201292	0.15718305654175	0.199768263657868	0.236648356977355	0.181068948051884	0.000958716870311491	0.00239471339066156	0.00245134242835958
113	0.810930216216329	0.18	3.02084034628693	2.0012436326036	4.04043705997026	0.211729531722796	0.861311966897647	0.601838560974332	1.12078537282096	0.25	0.17	0.33	0.973169685587427	1.39273677422976	1.81230386287209	2.33179976306765	3.33711923856757	4.34243871406749	2.37472062317829	3.39682925610111	4.41859791125088	3.02084034628693	0.265067536188174	0.028063820386711	-1.40883988317073	-0.50782129245059	-0.492537771259625	-0.515294849748265	0.175022778886651	0.211493762201292	0.15718305654175	0.199768263657868	0.236648356977355	0.181068948051884	0.000958716870311491	0.00239471339066156	0.00245134242835958
113	0.810930216216329	0.18	3.03007979337597	2.02892797037752	4.03123161637442	0.174224985138417	0.804942078073273	0.531335998482258	1.07854815766429	0.25	0.18	0.36	0.860273141742776	1.30326206468801	1.74625098763325	2.06399094250914	3.1268221297511	4.18965331699305	2.09337710050421	3.16984956315259	4.24998418709838	3.03007979337597	0.278621858889542	0.0103422487937689	-1.37029266175759	-0.50782129245059	-0.492537771259625	-0.515294849748265	0.175022778886651	0.211493762201292	0.15718305654175	0.199768263657868	0.236648356977355	0.181068948051884	0.000958716870311491	0.00239471339066156	0.00245134242835958
113	0.810930216216329	0.18	3.03311712099492	2.01721460155574	4.0490196404341	0.196422522164292	0.881684267528841	0.603253778995258	1.16011475606242	0.23	0.17	0.34	1.0154972970453	1.4841978976313	1.95289849821731	2.53739924365468	3.70853042528142	4.87966160690816	2.57524355530904	3.76201631046627	4.9539643648594	3.03311712099492	0.265334730557514	-0.0265827472212565	-1.46833138559563	-0.50782129245059	-0.492537771259625	-0.515294849748265	0.175022778886651	0.211493762201292	0.15718305654175	0.199768263657868	0.236648356977355	0.181068948051884	0.000958716870311491	0.00239471339066156	0.00245134242835958
113	0.810930216216329	0.18	3.04613035454794	2.0235328327388	4.06872787635707	0.219296817440564	0.990925933405423	0.699012913138692	1.28283895367215	0.24	0.19	0.35	1.13706877011086	1.61191719235765	2.08676561460444	2.74117655758713	3.88591238859867	5.03064821961021	2.79621178122151	3.96171955750359	5.12728830160389	3.04613035454794	0.275560787311306	0.00891169762172129	-1.37824839332599	-0.50782129245059	-0.492537771259625	-0.515294849748265	0.175022778886651	0.211493762201292	0.15718305654175	0.199768263657868	0.236648356977355	0.181068948051884	0.000958716870311491	0.00239471339066156	0.00245134242835958
113	0.810930216216329	0.18	3.06707010093069	2.02843839584486	4.10570180601653	0.189378441334279	0.934663887938627	0.632748859866587	1.23657891601067	0.26	0.19	0.34	0.995029108683152	1.46980553316207	1.94458195764099	2.31859432849	3.42490761670569	4.53122090492138	2.37060418169876	3.50034789942317	4.63111657760566	3.06707010093069	0.281703215090459	-0.0167087196513712	-1.3822833789823	-0.50782129245059	-0.492537771259625	-0.515294849748265	0.175022778886651	0.211493762201292	0.15718305654175	0.199768263657868	0.236648356977355	0.181068948051884	0.000958716870311491	0.00239471339066156	0.00245134242835958
113	0.810930216216329	0.18	3.0746349957514	2.06099689244798	4.08827309905482	0.196564304854373	0.924372428071577	0.632592321577388	1.21615253456577	0.24	0.18	0.34	1.04046718482576	1.52037757203242	2.00028795923909	2.53707168512723	3.70728355969431	4.87749543426139	2.59121236503573	3.78811640569119	4.98351937578172	3.0746349957514	0.273162626211916	0.151311593244974	-1.23335371313227	-0.50782129245059	-0.492537771259625	-0.515294849748265	0.175022778886651	0.211493762201292	0.15718305654175	0.199768263657868	0.236648356977355	0.181068948051884	0.000958716870311491	0.00239471339066156	0.00245134242835958
113	0.810930216216329	0.18	3.10456460315421	2.06768371873967	4.14144548756875	0.196801625281436	0.937009856110038	0.641462763919665	1.23255694830041	0.25	0.19	0.35	1.03113576287116	1.50622051215247	1.98130526143378	2.45594573163442	3.58749640049416	4.71904706935389	2.50106270761636	3.65439388078914	4.80761790698895	3.10456460315421	0.280138413396763	0.0280166850882283	-1.3460386897425	-0.50782129245059	-0.492537771259625	-0.515294849748265	0.175022778886651	0.211493762201292	0.15718305654175	0.199768263657868	0.236648356977355	0.181068948051884	0.000958716870311491	0.00239471339066156	0.00245134242835958
113	0.810930216216329	0.18	3.11610144139495	2.06688721376485	4.16531566902505	0.197919109064053	0.964408653097102	0.661290615153035	1.26752669104117	0.24	0.18	0.32	1.09256014985814	1.59336067745105	2.09416120504395	2.67656760575001	3.90343504116921	5.13030247658842	2.74142139614744	3.99792215600087	5.25052378581048	3.11610144139495	0.265754096971301	0.048786494554141	-1.36881961712207	-0.50782129245059	-0.492537771259625	-0.515294849748265	0.175022778886651	0.211493762201292	0.15718305654175	0.199768263657868	0.236648356977355	0.181068948051884	0.000958716870311491	0.00239471339066156	0.00245134242835958
113	0.810930216216329	0.18	3.11770724435612	2.0923974433378	4.14301704537445	0.226242826765425	0.92985806359366	0.661374899096162	1.19834122809116	0.24	0.18	0.34	1.08390336092001	1.52391069223388	1.96391802354774	2.63315847811128	3.70208129600604	4.7710041139008	2.68302404966673	3.77318071578019	4.86957382677792	3.11770724435612	0.263889435217782	-0.0595866952551481	-1.48521250758547	-0.50782129245059	-0.492537771259625	-0.515294849748265	0.175022778886651	0.211493762201292	0.15718305654175	0.199768263657868	0.236648356977355	0.181068948051884	0.000958716870311491	0.00239471339066156	0.00245134242835958
113	0.810930216216329	0.18	3.11906749887138	2.08743485779033	4.15070013995244	0.193019406066897	0.910391620299338	0.619758723119332	1.20102451747934	0.24	0.18	0.36	1.00968752715045	1.48317567716031	1.95666382717018	2.43790660720669	3.58115128271621	4.72439595822574	2.47361225447921	3.63390222590831	4.79574010696133	3.11906749887138	0.280623456297174	0.0169680031114125	-1.3573870536955	-0.50782129245059	-0.492537771259625	-0.515294849748265	0.175022778886651	0.211493762201292	0.15718305654175	0.199768263657868	0.236648356977355	0.181068948051884	0.000958716870311491	0.00239471339066156	0.00245134242835958
113	0.810930216216329	0.18	3.12210016207503	2.06455335896832	4.17964696518174	0.166316952682731	0.847158851102593	0.551028760253952	1.14328894195123	0.24	0.19	0.32	0.899942333417389	1.38358315977028	1.86722398612316	2.17846724168363	3.34920414095772	4.51994104023182	2.23620465869022	3.43974648724873	4.6415710180744	3.12210016207503	0.268385185304069	0.0812800544876178	-1.32018965464417	-0.50782129245059	-0.492537771259625	-0.515294849748265	0.175022778886651	0.211493762201292	0.15718305654175	0.199768263657868	0.236648356977355	0.181068948051884	0.000958716870311491	0.00239471339066156	0.00245134242835958
113	0.810930216216329	0.18	3.13147750263912	2.09824981057484	4.16470519470341	0.204977529648507	0.919634593147671	0.636861986427108	1.20240719986823	0.25	0.19	0.32	1.02625626373595	1.48192352767169	1.93759079160742	2.45040245794466	3.53840379153783	4.62640512513099	2.51040223437668	3.62535493953943	4.73680185378477	3.13147750263912	0.270749885343389	-0.0822387689595305	-1.48011564588014	-0.50782129245059	-0.492537771259625	-0.515294849748265	0.175022778886651	0.211493762201292	0.15718305654175	0.199768263657868	0.236648356977355	0.181068948051884	0.000958716870311491	0.00239471339066156	0.00245134242835958
113	0.810930216216329	0.18	3.13378784560914	2.10441828546768	4.1631574057506	0.207497289170127	0.976250624204747	0.678370894780667	1.27413035362883	0.27	0.19	0.37	1.05917661868511	1.52427210997714	1.98936760126918	2.45084398991515	3.52703512693703	4.60322626395891	2.49336250503739	3.58867535022772	4.6822683026352	3.13378784560914	0.290002262728833	-0.0277745238131565	-1.36281320004664	-0.50782129245059	-0.492537771259625	-0.515294849748265	0.175022778886651	0.211493762201292	0.15718305654175	0.199768263657868	0.236648356977355	0.181068948051884	0.000958716870311491	0.00239471339066156	0.00245134242835958
113	0.810930216216329	0.18	3.15217864321967	2.10477274712418	4.19958453931516	0.189606815167955	0.876254836552849	0.593417455013158	1.15909221809254	0.26	0.18	0.34	0.936212685274995	1.38243472042149	1.82865675556798	2.18853691202125	3.23164753232704	4.27475815263282	2.22840666298717	3.28989565051684	4.35435437097005	3.15217864321967	0.271351429088517	0.100642869649688	-1.29796583704108	-0.50782129245059	-0.492537771259625	-0.515294849748265	0.175022778886651	0.211493762201292	0.15718305654175	0.199768263657868	0.236648356977355	0.181068948051884	0.000958716870311491	0.00239471339066156	0.00245134242835958
113	0.810930216216329	0.18	3.15246305748285	2.08567944381534	4.21924667115035	0.184800746509612	0.992106953244083	0.666777052268922	1.31743685421924	0.25	0.2	0.32	1.07515553083961	1.59973903471201	2.12432253858442	2.56883894653863	3.82221159524443	5.07558424395024	2.64416952773916	3.93555983541266	5.22743506443845	3.15246305748285	0.272988667648667	-0.0778409650004654	-1.45606012308369	-0.50782129245059	-0.492537771259625	-0.515294849748265	0.175022778886651	0.211493762201292	0.15718305654175	0.199768263657868	0.236648356977355	0.181068948051884	0.000958716870311491	0.00239471339066156	0.00245134242835958
113	0.810930216216329	0.18	3.15814857707941	2.09143358953618	4.22486356462264	0.192420054140425	0.949188566166588	0.645585917337655	1.25279121499552	0.24	0.19	0.33	1.06482475255646	1.56558477029035	2.06634478802424	2.60405949574361	3.82868249228645	5.05330548882929	2.67105294092474	3.92620900517318	5.18336382350848	3.15814857707941	0.27251360775937	0.0380650055739161	-1.34616479488667	-0.50782129245059	-0.492537771259625	-0.515294849748265	0.175022778886651	0.211493762201292	0.15718305654175	0.199768263657868	0.236648356977355	0.181068948051884	0.000958716870311491	0.00239471339066156	0.00245134242835958
113	0.810930216216329	0.18	3.17176823543609	2.10339810149732	4.24013836937486	0.185500372715312	0.872573149371957	0.587103226263479	1.15804307248044	0.24	0.17	0.33	0.965930398900077	1.43559921413905	1.90526802937802	2.35603620401191	3.50162260843449	4.64720901285706	2.39896722039306	3.56301685707146	4.72978483159677	3.17176823543609	0.262855020106076	0.0476191223959125	-1.38910723033253	-0.50782129245059	-0.492537771259625	-0.515294849748265	0.175022778886651	0.211493762201292	0.15718305654175	0.199768263657868	0.236648356977355	0.181068948051884	0.000958716870311491	0.00239471339066156	0.00245134242835958
113	0.810930216216329	0.18	3.18033567826889	2.10610102001374	4.25457033652405	0.1923744640956	0.920361436896716	0.625936097331564	1.21478677646187	0.25	0.18	0.34	1.01748419733351	1.49608437965117	1.97468456196884	2.45113210259057	3.6040859020293	4.75703970146802	2.49320657770845	3.66715664517434	4.84100668832059	3.18033567826889	0.268621086226955	-0.0477650749130977	-1.45499758178886	-0.50782129245059	-0.492537771259625	-0.515294849748265	0.175022778886651	0.211493762201292	0.15718305654175	0.199768263657868	0.236648356977355	0.181068948051884	0.000958716870311491	0.00239471339066156	0.00245134242835958
113	0.810930216216329	0.18	3.18240509833035	2.13872987493767	4.22608032172302	0.196047200187941	0.890756196864002	0.609125968253926	1.17238642547408	0.26	0.19	0.34	0.955333136340469	1.39703272494541	1.83873231355036	2.22027649142907	3.24682437880805	4.27337226618703	2.27057800420892	3.3199720023639	4.36932934392789	3.18240509833035	0.276293547249349	0.0278108178953293	-1.34791536927443	-0.50782129245059	-0.492537771259625	-0.515294849748265	0.175022778886651	0.211493762201292	0.15718305654175	0.199768263657868	0.236648356977355	0.181068948051884	0.000958716870311491	0.00239471339066156	0.00245134242835958
113	0.810930216216329	0.18	3.19267787562056	2.13941411757226	4.24594163366886	0.209190902476334	0.869802562037804	0.60576204424413	1.13384307983148	0.26	0.18	0.33	0.960660251536849	1.37939436115922	1.79812847078159	2.25726653589846	3.24116744319394	4.22506835048942	2.30874623739778	3.31262132813154	4.32085330390177	3.19267787562056	0.266471420490466	-0.0362401329177909	-1.45229733442105	-0.50782129245059	-0.492537771259625	-0.515294849748265	0.175022778886651	0.211493762201292	0.15718305654175	0.199768263657868	0.236648356977355	0.181068948051884	0.000958716870311491	0.00239471339066156	0.00245134242835958
113	0.810930216216329	0.18	3.19662163541053	2.11397774596146	4.2792655248596	0.210649453427891	0.997309614989458	0.69589087064605	1.29872835933287	0.26	0.2	0.35	1.09254470625168	1.56577041934617	2.03899613244066	2.54175451248964	3.64269215357776	4.74362979466588	2.60517431664611	3.73387279258969	4.86170177837175	3.19662163541053	0.282650554692786	-0.0453082759622347	-1.40121522885244	-0.50782129245059	-0.492537771259625	-0.515294849748265	0.175022778886651	0.211493762201292	0.15718305654175	0.199768263657868	0.236648356977355	0.181068948051884	0.000958716870311491	0.00239471339066156	0.00245134242835958
113	0.810930216216329	0.18	3.19742731204716	2.1260195819853	4.26883504210902	0.20419005381576	0.983671962095704	0.680476188010155	1.28686773618125	0.26	0.2	0.35	1.08422043487339	1.56731015913264	2.05039988339189	2.55953687777716	3.69997467506063	4.84041247234411	2.61572494455797	3.78143437670762	4.94724496235813	3.19742731204716	0.284905869945651	0.0473604609411428	-1.28985906226509	-0.50782129245059	-0.492537771259625	-0.515294849748265	0.175022778886651	0.211493762201292	0.15718305654175	0.199768263657868	0.236648356977355	0.181068948051884	0.000958716870311491	0.00239471339066156	0.00245134242835958
113	0.810930216216329	0.18	3.20714916682016	2.14151917451593	4.27277915912438	0.233255274839527	1.01961441076797	0.730991310007993	1.30823751152795	0.26	0.18	0.35	1.15387221945157	1.60946474606487	2.06505727267817	2.69876889650352	3.76434523985965	4.82992158321578	2.7464497702892	3.83331113529311	4.91500414807676	3.20714916682016	0.277453517870679	0.0299506299277099	-1.35350440051854	-0.50782129245059	-0.492537771259625	-0.515294849748265	0.175022778886651	0.211493762201292	0.15718305654175	0.199768263657868	0.236648356977355	0.181068948051884	0.000958716870311491	0.00239471339066156	0.00245134242835958
113	0.810930216216329	0.18	3.21081217438206	2.12417526036572	4.2974490883984	0.208433270043178	1.01480673290967	0.706041035105411	1.32357243071393	0.26	0.2	0.35	1.10918783341507	1.59425759331828	2.07932735322149	2.58209249215155	3.71129256763339	4.84049264311524	2.64865219814194	3.80584492427061	4.96253745116385	3.21081217438206	0.284923192449606	0.0270813494299258	-1.32230620165394	-0.50782129245059	-0.492537771259625	-0.515294849748265	0.175022778886651	0.211493762201292	0.15718305654175	0.199768263657868	0.236648356977355	0.181068948051884	0.000958716870311491	0.00239471339066156	0.00245134242835958
113	0.810930216216329	0.18	3.22313806173915	2.14252460001384	4.30375152346446	0.201001305569754	0.956088408188976	0.658471836278288	1.25370498009966	0.25	0.19	0.34	1.06894111809586	1.55208188982603	2.03522266155619	2.5715699942469	3.7338700410369	4.8961700878269	2.63079435229302	3.81672836107226	5.00228398239282	3.22313806173915	0.278453757826517	-0.0435787964487517	-1.41518918850388	-0.50782129245059	-0.492537771259625	-0.515294849748265	0.175022778886651	0.211493762201292	0.15718305654175	0.199768263657868	0.236648356977355	0.181068948051884	0.000958716870311491	0.00239471339066156	0.00245134242835958
113	0.810930216216329	0.18	3.23866380015931	2.14361829762923	4.3337093026894	0.183124329530108	0.959875965401365	0.643352774087779	1.27639915671495	0.27	0.19	0.35	0.989506367189676	1.47633369705094	1.9631610269122	2.25656138999699	3.36676723867717	4.47697308735735	2.30438143039328	3.43715092941105	4.57098528882879	3.23866380015931	0.285590390639037	-0.13119651303505	-1.47609233809408	-0.50782129245059	-0.492537771259625	-0.515294849748265	0.175022778886651	0.211493762201292	0.15718305654175	0.199768263657868	0.236648356977355	0.181068948051884	0.000958716870311491	0.00239471339066156	0.00245134242835958
113	0.810930216216329	0.18	3.24390753765755	2.15095291319893	4.33686216211616	0.22737326191214	1.0828610035397	0.771206543639948	1.39451546343944	0.26	0.2	0.34	1.22871944922427	1.72526074477516	2.22180204032605	2.90050696186694	4.07263904255391	5.24477112324089	2.97214999191142	4.17377152431671	5.37283129394846	3.24390753765755	0.281379369146853	-0.0691459469031641	-1.42781074230868	-0.50782129245059	-0.492537771259625	-0.515294849748265	0.175022778886651	0.211493762201292	0.15718305654175	0.199768263657868	0.236648356977355	0.181068948051884	0.000958716870311491	0.00239471339066156	0.00245134242835958
113	0.810930216216329	0.18	3.25589785669815	2.18653323215065	4.32526248124566	0.221409282023432	0.942473293087477	0.666535483109989	1.21841110306496	0.23	0.19	0.33	1.10714876765967	1.56549526834683	2.02384176903398	2.72758603446624	3.85677440620008	4.98596277793392	2.78997476878137	3.94661936038001	5.10271970518674	3.25589785669815	0.264202093122077	-0.0582253602634501	-1.48025560749479	-0.50782129245059	-0.492537771259625	-0.515294849748265	0.175022778886651	0.211493762201292	0.15718305654175	0.199768263657868	0.236648356977355	0.181068948051884	0.000958716870311491	0.00239471339066156	0.00245134242835958
113	0.810930216216329	0.18	3.26052789982325	2.18196889900131	4.33908690064518	0.241904956573036	0.997925310707695	0.722107095090351	1.27374352632504	0.25	0.18	0.34	1.16009829277627	1.60321295434077	2.04632761590526	2.76149316479868	3.81628146743814	4.8710697700776	2.80969393364629	3.8821732988192	4.95451386008435	3.26052789982325	0.268767539569388	0.0581942699231762	-1.35084283835757	-0.50782129245059	-0.492537771259625	-0.515294849748265	0.175022778886651	0.211493762201292	0.15718305654175	0.199768263657868	0.236648356977355	0.181068948051884	0.000958716870311491	0.00239471339066156	0.00245134242835958
113	0.810930216216329	0.18	3.26636877910802	2.19550968499703	4.337227873219	0.20254318310632	0.994972048076802	0.686730545031377	1.30321355112223	0.25	0.19	0.32	1.10491200019926	1.60085577048661	2.09679954077396	2.63409753881795	3.81642180036132	4.99874606190468	2.69885348589924	3.9143333619503	5.12300541961344	3.26636877910802	0.268452865683757	-0.020407451366144	-1.42140943997424	-0.50782129245059	-0.492537771259625	-0.515294849748265	0.175022778886651	0.211493762201292	0.15718305654175	0.199768263657868	0.236648356977355	0.181068948051884	0.000958716870311491	0.00239471339066156	0.00245134242835958
113	0.810930216216329	0.18	3.26741554003006	2.18484970225571	4.3499813778044	0.191207603141438	0.972904217771331	0.660496683628164	1.2853117519145	0.26	0.2	0.32	1.03897999108143	1.53040589083745	2.02183179059347	2.4217329348612	3.5671854909246	4.71263804698801	2.49016233136247	3.66727398849499	4.84909636539098	3.26741554003006	0.281564717249611	-0.0292662539292547	-1.38391757006817	-0.50782129245059	-0.492537771259625	-0.515294849748265	0.175022778886651	0.211493762201292	0.15718305654175	0.199768263657868	0.236648356977355	0.181068948051884	0.000958716870311491	0.00239471339066156	0.00245134242835958
113	0.810930216216329	0.18	3.27328757599405	2.16499522981322	4.38157992217488	0.159126796506265	0.886474941469189	0.568314982692169	1.20463490024621	0.26	0.18	0.33	0.898991124345138	1.40227361341068	1.90555610247622	2.10705059757741	3.28664140845251	4.46623221932761	2.15622650403991	3.36215778933212	4.56737046216063	3.27328757599405	0.276702757421452	-0.104427867826417	-1.48924110159375	-0.50782129245059	-0.492537771259625	-0.515294849748265	0.175022778886651	0.211493762201292	0.15718305654175	0.199768263657868	0.236648356977355	0.181068948051884	0.000958716870311491	0.00239471339066156	0.00245134242835958
113	0.810930216216329	0.18	3.27347350724729	2.18841227163739	4.35853474285719	0.193963735988133	0.947447770008461	0.64589886216614	1.24899667785078	0.25	0.18	0.32	1.04650411131827	1.53508241715736	2.02366072299644	2.51262495531594	3.68568680055881	4.85874864580167	2.57142865436503	3.77220785512008	4.97174879468454	3.27347350724729	0.267314158851643	0.112125081159695	-1.29983202231185	-0.50782129245059	-0.492537771259625	-0.515294849748265	0.175022778886651	0.211493762201292	0.15718305654175	0.199768263657868	0.236648356977355	0.181068948051884	0.000958716870311491	0.00239471339066156	0.00245134242835958
113	0.810930216216329	0.18	3.27974212832111	2.17240021434021	4.38708404230201	0.189898376299709	0.948064399749448	0.642338363221867	1.25379043627703	0.24	0.18	0.33	1.06282982235189	1.56869210256996	2.07455438278803	2.60778883675998	3.84898660854575	5.09018438033152	2.66148197439834	3.93009310835987	5.19498987610445	3.27974212832111	0.263021696562969	-0.0696189582671738	-1.49108786674317	-0.50782129245059	-0.492537771259625	-0.515294849748265	0.175022778886651	0.211493762201292	0.15718305654175	0.199768263657868	0.236648356977355	0.181068948051884	0.000958716870311491	0.00239471339066156	0.00245134242835958
113	0.810930216216329	0.18	3.2852502348013	2.18270276813423	4.38779770146837	0.19355094575987	0.933636445981546	0.636090472312064	1.23118241965103	0.24	0.18	0.33	1.0470977662741	1.53690187112212	2.02670597597014	2.55546283472402	3.75083945240915	4.94621607009428	2.60793132156432	3.8283399555997	5.04979134277965	3.2852502348013	0.269453477751956	0.00367329525591348	-1.40332662943105	-0.50782129245059	-0.492537771259625	-0.515294849748265	0.175022778886651	0.211493762201292	0.15718305654175	0.199768263657868	0.236648356977355	0.181068948051884	0.000958716870311491	0.00239471339066156	0.00245134242835958
113	0.810930216216329	0.18	3.30287969762458	2.1927594068383	4.41299998841086	0.191722619985635	0.983530362295305	0.66823559155083	1.29882513303978	0.25	0.2	0.33	1.07308564827456	1.57940153108575	2.08571741389693	2.55325042333318	3.75795504705695	4.96265967078071	2.6178756612139	3.85647104111906	5.09034390106859	3.30287969762458	0.27511745985523	-0.04888290987593	-1.41854935985575	-0.50782129245059	-0.492537771259625	-0.515294849748265	0.175022778886651	0.211493762201292	0.15718305654175	0.199768263657868	0.236648356977355	0.181068948051884	0.000958716870311491	0.00239471339066156	0.00245134242835958
113	0.810930216216329	0.18	3.30319688828451	2.20000545558024	4.40638832098878	0.177491454783252	0.994861081751225	0.660489477982447	1.32923268552	0.25	0.2	0.34	1.05680235776719	1.59180664021638	2.12681092266557	2.5053299845712	3.77364875850532	5.04196753243943	2.57346754176542	3.87264426149266	5.16856795408257	3.30319688828451	0.283059468292223	0.0647942871680554	-1.28898543499447	-0.50782129245059	-0.492537771259625	-0.515294849748265	0.175022778886651	0.211493762201292	0.15718305654175	0.199768263657868	0.236648356977355	0.181068948051884	0.000958716870311491	0.00239471339066156	0.00245134242835958
113	0.810930216216329	0.18	3.30386245020178	2.21328272915623	4.39444217124732	0.246535199732509	1.03821208997809	0.754835767635838	1.32158841232034	0.24	0.18	0.31	1.23893576177196	1.70405026063685	2.16916475950174	3.01447303602714	4.14615004362937	5.27782705123159	3.08948634014115	4.24840344960736	5.40910834273736	3.30386245020178	0.259647875114127	-0.0601757718676359	-1.50025026751815	-0.50782129245059	-0.492537771259625	-0.515294849748265	0.175022778886651	0.211493762201292	0.15718305654175	0.199768263657868	0.236648356977355	0.181068948051884	0.000958716870311491	0.00239471339066156	0.00245134242835958
113	0.810930216216329	0.18	3.31702509940949	2.19445482268005	4.43959537613893	0.185818580512158	0.943273111873574	0.63499766142906	1.25154856231809	0.24	0.19	0.32	1.0409926431874	1.54636848231381	2.05174432144022	2.5297132157107	3.75782558279188	4.98593794987306	2.59895846712958	3.85976577267921	5.11870783774873	3.31702509940949	0.265399104840858	0.0148807086153747	-1.39164983344624	-0.50782129245059	-0.492537771259625	-0.515294849748265	0.175022778886651	0.211493762201292	0.15718305654175	0.199768263657868	0.236648356977355	0.181068948051884	0.000958716870311491	0.00239471339066156	0.00245134242835958
113	0.810930216216329	0.18	3.31820299175214	2.22617305938691	4.41023292411737	0.171891156446315	0.812581141258588	0.534117085057804	1.09104519745937	0.24	0.16	0.33	0.880241679384818	1.3391591627152	1.79807664604558	2.15080616553802	3.2721374723105	4.39346877908297	2.18136356061902	3.31870838766972	4.45559630537087	3.31820299175214	0.256633407438381	0.0817295924037233	-1.37908439140966	-0.50782129245059	-0.492537771259625	-0.515294849748265	0.175022778886651	0.211493762201292	0.15718305654175	0.199768263657868	0.236648356977355	0.181068948051884	0.000958716870311491	0.00239471339066156	0.00245134242835958
113	0.810930216216329	0.18	3.33757045920252	2.24381190974591	4.43132900865913	0.216971296717985	1.02772444128886	0.722899958645604	1.33254892393212	0.26	0.19	0.36	1.13168628286468	1.60888327473478	2.08608026660488	2.62539267589609	3.73243930744496	4.83948593899383	2.67770403095484	3.805235185483	4.93431638165349	3.33757045920252	0.28384513235228	0.148651026649281	-1.22016980218488	-0.50782129245059	-0.492537771259625	-0.515294849748265	0.175022778886651	0.211493762201292	0.15718305654175	0.199768263657868	0.236648356977355	0.181068948051884	0.000958716870311491	0.00239471339066156	0.00245134242835958
113	0.810930216216329	0.18	3.35838729024945	2.25345191394097	4.46332266655792	0.174692663244873	0.948434018965477	0.626576910970646	1.27029112696031	0.23	0.18	0.31	1.04082481198883	1.57547085152617	2.1101168910635	2.56431690222307	3.88154325972357	5.19876961722408	2.63216130263263	3.98426352261793	5.33232076876819	3.35838729024945	0.259954676022508	0.0535357126807164	-1.37996754850682	-0.50782129245059	-0.492537771259625	-0.515294849748265	0.175022778886651	0.211493762201292	0.15718305654175	0.199768263657868	0.236648356977355	0.181068948051884	0.000958716870311491	0.00239471339066156	0.00245134242835958
113	0.810930216216329	0.18	3.41127719723172	2.25895090265239	4.56360349181104	0.186554485595336	0.916834428999473	0.617926275642085	1.21574258235686	0.22	0.17	0.28	1.04833988456808	1.55545109077392	2.06256229697976	2.64145933297775	3.91920679657054	5.19695426016333	2.71288345619525	4.03080777422744	5.33797750529335	3.41127719723172	0.243920373568504	-0.000480513800292243	-1.49864682552369	-0.50782129245059	-0.492537771259625	-0.515294849748265	0.175022778886651	0.211493762201292	0.15718305654175	0.199768263657868	0.236648356977355	0.181068948051884	0.000958716870311491	0.00239471339066156	0.00245134242835958
113	0.810930216216329	0.18	3.41524961986365	2.29347744927341	4.5370217904539	0.137740397759637	0.8066495948717	0.491542098666159	1.12175709107724	0.25	0.19	0.33	0.793026979026017	1.30140407726934	1.80978117551265	1.89580447798227	3.1111270393118	4.32644960064132	1.94361368265207	3.19080028863354	4.43620521615842	3.41524961986365	0.268842529114477	0.0474563345131907	-1.35438915211316	-0.50782129245059	-0.492537771259625	-0.515294849748265	0.175022778886651	0.211493762201292	0.15718305654175	0.199768263657868	0.236648356977355	0.181068948051884	0.000958716870311491	0.00239471339066156	0.00245134242835958
113	0.810930216216329	0.18	3.42044061340175	2.2733369746692	4.5675442521343	0.212400359827905	0.946583887096786	0.661993845227294	1.23117392896628	0.24	0.18	0.33	1.09556331241724	1.56654413980613	2.03752496719501	2.68864621849463	3.84449071072086	5.0003352029471	2.74706236686213	3.92830067118658	5.10413047194642	3.42044061340175	0.262295698146495	0.03074606878299	-1.39812109411241	-0.50782129245059	-0.492537771259625	-0.515294849748265	0.175022778886651	0.211493762201292	0.15718305654175	0.199768263657868	0.236648356977355	0.181068948051884	0.000958716870311491	0.00239471339066156	0.00245134242835958
113	0.810930216216329	0.18	3.43033544070712	2.28654789152931	4.57412298988492	0.198054561159761	0.972990759794903	0.667305734722325	1.27867578486748	0.26	0.19	0.33	1.05269491965792	1.53492226488419	2.01714961011045	2.4606269846211	3.58781169524126	4.71499640586143	2.52173472811287	3.67994158375008	4.83125824529128	3.43033544070712	0.268412492406866	0.00193395011005501	-1.39802478123236	-0.50782129245059	-0.492537771259625	-0.515294849748265	0.175022778886651	0.211493762201292	0.15718305654175	0.199768263657868	0.236648356977355	0.181068948051884	0.000958716870311491	0.00239471339066156	0.00245134242835958
113	0.810930216216329	0.18	3.44839452830975	2.31460002727314	4.58218902934636	0.19113233166635	1.04181398489773	0.70719752233539	1.37643044746006	0.26	0.2	0.35	1.11881720981418	1.64819499349981	2.17757277718545	2.62258972460839	3.86349013599954	5.10439054739069	2.6839949844632	3.95341984651285	5.22373462779972	3.44839452830975	0.282415128801244	-0.0181549981788597	-1.35730048445511	-0.50782129245059	-0.492537771259625	-0.515294849748265	0.175022778886651	0.211493762201292	0.15718305654175	0.199768263657868	0.236648356977355	0.181068948051884	0.000958716870311491	0.00239471339066156	0.00245134242835958
113	0.810930216216329	0.18	3.47057079677538	2.32381259145821	4.61732900209254	0.202750554617378	1.09200604126381	0.753920506155317	1.43009157637231	0.26	0.2	0.34	1.18759945310259	1.72016249299692	2.25272553289125	2.7719674736265	4.01501909375487	5.25807071388323	2.84005843678713	4.11309389770576	5.39273720332513	3.47057079677538	0.286316767554662	0.0265628087786953	-1.30824533854078	-0.50782129245059	-0.492537771259625	-0.515294849748265	0.175022778886651	0.211493762201292	0.15718305654175	0.199768263657868	0.236648356977355	0.181068948051884	0.000958716870311491	0.00239471339066156	0.00245134242835958
113	0.810930216216329	0.18	3.50435638838834	2.33423080830278	4.6744819684739	0.204419066994398	0.942987680574421	0.652536622552523	1.23343873859632	0.25	0.17	0.33	1.04519296266351	1.51041957424457	1.97564618582563	2.48046935053522	3.58455289520379	4.68863643987235	2.52310825573772	3.64972013025706	4.77316079869215	3.50435638838834	0.260902209548543	0.0212904267758759	-1.41905502327258	-0.50782129245059	-0.492537771259625	-0.515294849748265	0.175022778886651	0.211493762201292	0.15718305654175	0.199768263657868	0.236648356977355	0.181068948051884	0.000958716870311491	0.00239471339066156	0.00245134242835958
113	0.810930216216329	0.18	3.53484312060708	2.35356191005211	4.71612433116206	0.160215275056619	0.867521572645935	0.557424425849275	1.1776187194426	0.24	0.18	0.33	0.914375157142147	1.42304523721538	1.93171531728862	2.22341242221824	3.46030448562516	4.69719654903208	2.27097710670872	3.53496005388363	4.79935549111105	3.53484312060708	0.261810471199037	0.000225311400340489	-1.43130537804435	-0.50782129245059	-0.492537771259625	-0.515294849748265	0.175022778886651	0.211493762201292	0.15718305654175	0.199768263657868	0.236648356977355	0.181068948051884	0.000958716870311491	0.00239471339066156	0.00245134242835958
113	0.810930216216329	0.18	3.55989702795255	2.3835569826455	4.73623707325961	0.19337370938447	1.01832143763836	0.693602348138107	1.34304052713862	0.24	0.19	0.32	1.13143500530646	1.66113122928562	2.19082745326477	2.73545492082473	4.01609422898684	5.29673353714895	2.80343081732951	4.11710667611621	5.42572619190053	3.55989702795255	0.269030418964502	-0.127894446953154	-1.5297912484957	-0.50782129245059	-0.492537771259625	-0.515294849748265	0.175022778886651	0.211493762201292	0.15718305654175	0.199768263657868	0.236648356977355	0.181068948051884	0.000958716870311491	0.00239471339066156	0.00245134242835958
113	0.810930216216329	0.18	3.59251093846556	2.40883349749956	4.77618837943156	0.211418889677517	1.02728211817383	0.717521301217618	1.33704293513004	0.24	0.18	0.3	1.17484003692457	1.68202973152047	2.18921942611637	2.85136612795063	4.08232819100911	5.3132902540676	2.92569916767298	4.19430376246981	5.46080315928834	3.59251093846556	0.258949326198667	0.0296852527575024	-1.40519888139471	-0.50782129245059	-0.492537771259625	-0.515294849748265	0.175022778886651	0.211493762201292	0.15718305654175	0.199768263657868	0.236648356977355	0.181068948051884	0.000958716870311491	0.00239471339066156	0.00245134242835958
113	0.810930216216329	0.18	3.63306663067658	2.41724991782063	4.84888334353254	0.21034382766744	1.02114503830238	0.712238554596279	1.33005152200848	0.25	0.18	0.33	1.14697910539504	1.64443782908459	2.14189655277413	2.73686277204127	3.92387328957303	5.11088380710479	2.79616248422015	4.00935345679755	5.22704081972076	3.63306663067658	0.267864524754399	0.0555221687055872	-1.35909262819343	-0.50782129245059	-0.492537771259625	-0.515294849748265	0.175022778886651	0.211493762201292	0.15718305654175	0.199768263657868	0.236648356977355	0.181068948051884	0.000958716870311491	0.00239471339066156	0.00245134242835958
113	0.810930216216329	0.18	3.66193128841439	2.44481536934927	4.87904720747951	0.185449127938798	0.998153587934681	0.671543539142065	1.3247636367273	0.23	0.17	0.32	1.13242299243656	1.68318509087935	2.23394718932214	2.8348250131559	4.21356262568396	5.59230023821203	2.89370368633956	4.30079119297197	5.71037516010972	3.66193128841439	0.25650022323841	0.0726625383656478	-1.3866554310627	-0.50782129245059	-0.492537771259625	-0.515294849748265	0.175022778886651	0.211493762201292	0.15718305654175	0.199768263657868	0.236648356977355	0.181068948051884	0.000958716870311491	0.00239471339066156	0.00245134242835958
113	0.810930216216329	0.18	3.69093769031455	2.44090690399849	4.9409684766306	0.203169111199271	1.04925529990653	0.724825399495839	1.37368520031722	0.26	0.19	0.32	1.14608067554997	1.6590633051459	2.17204593474184	2.68504705322713	3.88686689657479	5.08868673992246	2.75297042548442	3.98103208264591	5.21880659393428	3.69093769031455	0.267922326971228	0.0106026149382448	-1.38525200948245	-0.50782129245059	-0.492537771259625	-0.515294849748265	0.175022778886651	0.211493762201292	0.15718305654175	0.199768263657868	0.236648356977355	0.181068948051884	0.000958716870311491	0.00239471339066156	0.00245134242835958
113	0.810930216216329	0.18	3.70531883782367	2.47902057492285	4.93161710072449	0.213889892586294	1.06808887963468	0.748391251710375	1.38778650755898	0.27	0.21	0.36	1.14966210318243	1.64077453463043	2.13188696607842	2.61874366280133	3.73741806636502	4.85609246992871	2.68948068368461	3.83644071898674	4.98610631859879	3.70531883782367	0.284516790984069	-0.061975476438284	-1.39080809609456	-0.50782129245059	-0.492537771259625	-0.515294849748265	0.175022778886651	0.211493762201292	0.15718305654175	0.199768263657868	0.236648356977355	0.181068948051884	0.000958716870311491	0.00239471339066156	0.00245134242835958
113	0.810930216216329	0.19	2.42600142699674	1.64542798231661	3.20657487167686	0.233297998012017	0.886094653584341	0.635297056978016	1.13689225019067	0.25	0.18	0.33	1.01663384233052	1.41797258848808	1.81931133464565	2.41043744391843	3.36201105985847	4.31358467579851	2.4652194946993	3.44364816875168	4.41059975560355	2.42600142699674	0.273330360479417	0.0883636549940405	-1.31808831246606	-0.50782129245059	-0.492537771259625	-0.515294849748265	0.175022778886651	0.211493762201292	0.15718305654175	0.199768263657868	0.236648356977355	0.181068948051884	0.000958716870311491	0.00239471339066156	0.00245134242835958
113	0.810930216216329	0.19	2.49572365597064	1.68333165761153	3.30811565432974	0.20526709377514	0.842039348770289	0.583355818450742	1.10072287908984	0.26	0.19	0.35	0.926720170728569	1.33766532255556	1.74861047438255	2.18124978200649	3.14850403107991	4.11575828015333	2.22526235080201	3.21187188544945	4.19588041741163	2.49572365597064	0.291395240562811	0.0886064027308633	-1.25531480472196	-0.50782129245059	-0.492537771259625	-0.515294849748265	0.175022778886651	0.211493762201292	0.15718305654175	0.199768263657868	0.236648356977355	0.181068948051884	0.000958716870311491	0.00239471339066156	0.00245134242835958
113	0.810930216216329	0.19	2.51045035513083	1.68798719971086	3.3329135105508	0.21264171485898	0.950702786817181	0.665080431323063	1.2363251423113	0.26	0.2	0.33	1.04949900451542	1.50021197642185	1.95092494832827	2.45388350753715	3.50771693056637	4.56155035359558	2.52059894667704	3.6057375276227	4.68456126807105	2.51045035513083	0.284564881271598	-0.0637269150363756	-1.42346222974211	-0.50782129245059	-0.492537771259625	-0.515294849748265	0.175022778886651	0.211493762201292	0.15718305654175	0.199768263657868	0.236648356977355	0.181068948051884	0.000958716870311491	0.00239471339066156	0.00245134242835958
113	0.810930216216329	0.19	2.51472651141642	1.69738740450652	3.33206561832633	0.205623793015903	0.792181517739488	0.549080600133344	1.03528243534563	0.25	0.19	0.36	0.89011449766329	1.28420536720763	1.67829623675197	2.13831002564945	3.08502919444828	4.0317483632471	2.17887347648516	3.14436841802494	4.1078076685472	2.51472651141642	0.288178497815427	-0.0191729039237599	-1.38174051155849	-0.50782129245059	-0.492537771259625	-0.515294849748265	0.175022778886651	0.211493762201292	0.15718305654175	0.199768263657868	0.236648356977355	0.181068948051884	0.000958716870311491	0.00239471339066156	0.00245134242835958
113	0.810930216216329	0.19	2.53131325211371	1.70930137410689	3.35332513012054	0.19263090572926	0.794660552803927	0.540656764640691	1.04866434096716	0.26	0.19	0.35	0.85485617497399	1.2564727290967	1.65808928321941	2.00271654644017	2.94360478216042	3.88449301788066	2.04363738825814	3.00108198046139	3.96075194095067	2.53131325211371	0.290870960305481	-0.0219010765297186	-1.36278237436148	-0.50782129245059	-0.492537771259625	-0.515294849748265	0.175022778886651	0.211493762201292	0.15718305654175	0.199768263657868	0.236648356977355	0.181068948051884	0.000958716870311491	0.00239471339066156	0.00245134242835958
113	0.810930216216329	0.19	2.5708377830088	1.73037104282003	3.41130452319758	0.221272487149697	0.830597459366458	0.587318185660266	1.07387673307265	0.26	0.18	0.35	0.933542468849636	1.32023496252801	1.70692745620638	2.19854610653997	3.10922912822664	4.0199121499133	2.23319468511975	3.15973563458676	4.08374761903542	2.5708377830088	0.279183305488087	-0.109829607305603	-1.49550918484235	-0.50782129245059	-0.492537771259625	-0.515294849748265	0.175022778886651	0.211493762201292	0.15718305654175	0.199768263657868	0.236648356977355	0.181068948051884	0.000958716870311491	0.00239471339066156	0.00245134242835958
113	0.810930216216329	0.19	2.58039167807913	1.73865778661216	3.42212556954611	0.1971561594671	0.825082414860537	0.565130418159778	1.0850344115613	0.26	0.19	0.34	0.891995072018182	1.30230018490419	1.71260529779019	2.08611891124005	3.04570409530767	4.00528927937529	2.13267866068093	3.1136974949293	4.09313360249375	2.58039167807913	0.289165795018439	0.0640024328403297	-1.28065453339651	-0.50782129245059	-0.492537771259625	-0.515294849748265	0.175022778886651	0.211493762201292	0.15718305654175	0.199768263657868	0.236648356977355	0.181068948051884	0.000958716870311491	0.00239471339066156	0.00245134242835958
113	0.810930216216329	0.19	2.58483202065181	1.7387701838603	3.43089385744332	0.207606818535256	0.836051403479902	0.58103506837656	1.09106773858324	0.23	0.18	0.33	0.978365716446213	1.40777050279755	1.83717528914888	2.44534160864874	3.51860222414943	4.59186283965012	2.49161698179958	3.58340044499121	4.67783646651249	2.58483202065181	0.27167055153865	-0.159515952239428	-1.57077488854197	-0.50782129245059	-0.492537771259625	-0.515294849748265	0.175022778886651	0.211493762201292	0.15718305654175	0.199768263657868	0.236648356977355	0.181068948051884	0.000958716870311491	0.00239471339066156	0.00245134242835958
113	0.810930216216329	0.19	2.59162091577909	1.76298565972029	3.42025617183789	0.218075598274579	0.856375344563873	0.603195887763393	1.10955480136435	0.25	0.2	0.35	0.972037441472162	1.38003079224611	1.78802414302005	2.32102013481861	3.29522209620011	4.26942405758161	2.3768635994212	3.37485500842731	4.37116846573368	2.59162091577909	0.285763782285578	0.0524731130670265	-1.31164767424292	-0.50782129245059	-0.492537771259625	-0.515294849748265	0.175022778886651	0.211493762201292	0.15718305654175	0.199768263657868	0.236648356977355	0.181068948051884	0.000958716870311491	0.00239471339066156	0.00245134242835958
113	0.810930216216329	0.19	2.62050053927265	1.77032634122971	3.47067473731559	0.193004366903974	0.813504730290551	0.553789410107332	1.07322005047377	0.25	0.18	0.34	0.893935999047075	1.31317275218546	1.73240950532384	2.13820861188278	3.14098245356029	4.1437562952378	2.18228598576013	3.20583096892641	4.23065252820064	2.62050053927265	0.282550348766163	-0.0363002177989832	-1.40987054580723	-0.50782129245059	-0.492537771259625	-0.515294849748265	0.175022778886651	0.211493762201292	0.15718305654175	0.199768263657868	0.236648356977355	0.181068948051884	0.000958716870311491	0.00239471339066156	0.00245134242835958
113	0.810930216216329	0.19	2.65588572444246	1.79155839921246	3.52021304967246	0.212274627917035	0.884058310627933	0.618166632195082	1.14994998906078	0.24	0.18	0.34	1.02487635892324	1.4657058716593	1.90653538439535	2.51992058329185	3.60381265787654	4.68770473246124	2.56902503827588	3.6741843289907	4.78125764452208	2.65588572444246	0.272803112916335	-0.0749457866997762	-1.47798640930778	-0.50782129245059	-0.492537771259625	-0.515294849748265	0.175022778886651	0.211493762201292	0.15718305654175	0.199768263657868	0.236648356977355	0.181068948051884	0.000958716870311491	0.00239471339066156	0.00245134242835958
113	0.810930216216329	0.19	2.7304250140824	1.83611071951854	3.62473930864627	0.220173564017917	0.966654626466707	0.682618758612442	1.25069049432097	0.26	0.2	0.35	1.08255311987006	1.53300062225874	1.98344812464742	2.54369743729842	3.60212324239987	4.66054904750132	2.6050248289328	3.69268062637764	4.77497988269326	2.7304250140824	0.295472320931314	-0.062242215197272	-1.38266701166632	-0.50782129245059	-0.492537771259625	-0.515294849748265	0.175022778886651	0.211493762201292	0.15718305654175	0.199768263657868	0.236648356977355	0.181068948051884	0.000958716870311491	0.00239471339066156	0.00245134242835958
113	0.810930216216329	0.19	2.74959610977715	1.87691458231961	3.62227763723469	0.205460515536465	0.852924635664646	0.59105226755095	1.11479700377834	0.25	0.17	0.34	0.949723509246566	1.37050921310686	1.79129491696715	2.26112858381865	3.26294708509547	4.26476558637229	2.29297014829929	3.31070561316941	4.32576457431687	2.74959610977715	0.280306702281528	-0.113112729436618	-1.49846499809596	-0.50782129245059	-0.492537771259625	-0.515294849748265	0.175022778886651	0.211493762201292	0.15718305654175	0.199768263657868	0.236648356977355	0.181068948051884	0.000958716870311491	0.00239471339066156	0.00245134242835958
113	0.810930216216329	0.19	2.75033416449298	1.87564232549441	3.62502600349154	0.229035933755855	0.885938320948016	0.632160183996676	1.13971645789936	0.24	0.18	0.34	1.03388232643195	1.44893018498262	1.86397804353329	2.50627887680539	3.51241434711446	4.51854981742354	2.55220464226413	3.57401115989456	4.59992384544333	2.75033416449298	0.278747952767966	0.0100251685895583	-1.38633877847011	-0.50782129245059	-0.492537771259625	-0.515294849748265	0.175022778886651	0.211493762201292	0.15718305654175	0.199768263657868	0.236648356977355	0.181068948051884	0.000958716870311491	0.00239471339066156	0.00245134242835958
113	0.810930216216329	0.19	2.75376922365427	1.87637947886283	3.63115896844571	0.215360708607839	0.889186946660995	0.624196430954672	1.15417746236732	0.24	0.18	0.33	1.02435509785819	1.45922523198036	1.89409536610254	2.49197507621844	3.54989487169766	4.60781466717689	2.54594597022777	3.62911283092846	4.7098952285264	2.75376922365427	0.2788920309299	0.0349114074329022	-1.3486670244679	-0.50782129245059	-0.492537771259625	-0.515294849748265	0.175022778886651	0.211493762201292	0.15718305654175	0.199768263657868	0.236648356977355	0.181068948051884	0.000958716870311491	0.00239471339066156	0.00245134242835958
113	0.810930216216329	0.19	2.76171673258305	1.85736910039917	3.66606436476692	0.195639158949369	0.837415572076939	0.57230682313974	1.10252432101414	0.27	0.19	0.36	0.88286020717624	1.2918260897196	1.70079197226296	2.01912401278378	2.95443951023236	3.88975500768095	2.05610678074017	3.0090898291587	3.96240402844685	2.76171673258305	0.293659858571955	-0.0831970363446047	-1.41384992084839	-0.50782129245059	-0.492537771259625	-0.515294849748265	0.175022778886651	0.211493762201292	0.15718305654175	0.199768263657868	0.236648356977355	0.181068948051884	0.000958716870311491	0.00239471339066156	0.00245134242835958
113	0.810930216216329	0.19	2.77549641115556	1.89333777800003	3.65765504431109	0.230898616830114	0.918738400254236	0.656945140444646	1.18053166006383	0.27	0.19	0.35	1.02532554419959	1.43391874332177	1.84251194244396	2.3716174135184	3.31670919589453	4.26180097827067	2.42068837102272	3.39054039927895	4.35151180240857	2.77549641115556	0.287435257269869	0.0981450009022713	-1.25748009572324	-0.50782129245059	-0.492537771259625	-0.515294849748265	0.175022778886651	0.211493762201292	0.15718305654175	0.199768263657868	0.236648356977355	0.181068948051884	0.000958716870311491	0.00239471339066156	0.00245134242835958
113	0.810930216216329	0.19	2.79119684776235	1.88331785326519	3.69907584225951	0.17907747353698	0.839575207172431	0.558918339388118	1.12023207495674	0.23	0.18	0.33	0.939079794207214	1.41063203192814	1.88218426964907	2.34171147444173	3.51758523158288	4.69345898872404	2.38941059437729	3.58732610539169	4.78882492043749	2.79119684776235	0.272190831830638	0.00738580548239354	-1.40789993228288	-0.50782129245059	-0.492537771259625	-0.515294849748265	0.175022778886651	0.211493762201292	0.15718305654175	0.199768263657868	0.236648356977355	0.181068948051884	0.000958716870311491	0.00239471339066156	0.00245134242835958
113	0.810930216216329	0.19	2.79202148558084	1.87747392402706	3.70656904713462	0.238282208585008	1.00119286131991	0.721710472119815	1.28067525052001	0.26	0.2	0.35	1.14440661248805	1.58757808724179	2.03074956199552	2.68870566571777	3.72990696781817	4.77110826991858	2.74782550671255	3.81353277680348	4.88042988661993	2.79202148558084	0.290666589483121	-0.00699946503604686	-1.35568665307388	-0.50782129245059	-0.492537771259625	-0.515294849748265	0.175022778886651	0.211493762201292	0.15718305654175	0.199768263657868	0.236648356977355	0.181068948051884	0.000958716870311491	0.00239471339066156	0.00245134242835958
113	0.810930216216329	0.19	2.80386229160011	1.88789388732088	3.71983069587934	0.212773113017238	0.791805615117798	0.55401449959379	1.02959673064181	0.25	0.17	0.33	0.895067452808703	1.27924347749519	1.66341950218167	2.14278299056487	3.062496749006	3.98221050744713	2.17497143472783	3.1098713778105	4.04356983277255	2.80386229160011	0.26620540773431	0.0060571111397976	-1.43066458636741	-0.50782129245059	-0.492537771259625	-0.515294849748265	0.175022778886651	0.211493762201292	0.15718305654175	0.199768263657868	0.236648356977355	0.181068948051884	0.000958716870311491	0.00239471339066156	0.00245134242835958
113	0.810930216216329	0.19	2.81467824852683	1.89644418309377	3.73291231395988	0.233587313328165	0.958088895183628	0.687133386555803	1.22904440381145	0.26	0.19	0.34	1.09225214129958	1.52295706742622	1.95366199355285	2.5724418199383	3.58682606523107	4.60121031052384	2.62725336829401	3.66245010566623	4.70143099243088	2.81467824852683	0.283176162634745	0.0921297553831804	-1.26889091657521	-0.50782129245059	-0.492537771259625	-0.515294849748265	0.175022778886651	0.211493762201292	0.15718305654175	0.199768263657868	0.236648356977355	0.181068948051884	0.000958716870311491	0.00239471339066156	0.00245134242835958
113	0.810930216216329	0.19	2.82139912317099	1.90093835368632	3.74185989265566	0.188126902028204	0.843564542938411	0.569960568280286	1.11716851759654	0.24	0.18	0.34	0.937469148967698	1.38749200941021	1.83751486985272	2.28596371404304	3.38331815028687	4.4806725865307	2.32788019193603	3.44504183223793	4.56166300412828	2.82139912317099	0.276193550832263	0.00200002085666723	-1.39477332567238	-0.50782129245059	-0.492537771259625	-0.515294849748265	0.175022778886651	0.211493762201292	0.15718305654175	0.199768263657868	0.236648356977355	0.181068948051884	0.000958716870311491	0.00239471339066156	0.00245134242835958
113	0.810930216216329	0.19	2.82209216054037	1.91874364890466	3.72544067217607	0.237912057397928	0.872201823383382	0.628478680022327	1.11592496674444	0.25	0.18	0.32	1.00943695412863	1.40089517746295	1.79235340079726	2.40227580249742	3.33387496157163	4.26547412064584	2.45853632762446	3.41356502858393	4.36752166086226	2.82209216054037	0.272341934758536	0.0515283519675424	-1.3519040023992	-0.50782129245059	-0.492537771259625	-0.515294849748265	0.175022778886651	0.211493762201292	0.15718305654175	0.199768263657868	0.236648356977355	0.181068948051884	0.000958716870311491	0.00239471339066156	0.00245134242835958
113	0.810930216216329	0.19	2.82893712346438	1.91693805518025	3.74093619174851	0.226167904829143	0.953214066179685	0.677928281472422	1.22849985088695	0.26	0.19	0.34	1.06716621042415	1.50050952368971	1.93385283695528	2.48919119880211	3.49997504006678	4.51075888133145	2.54161058172813	3.57410259565833	4.60929921745357	2.82893712346438	0.291907429684191	0.153015951759371	-1.18630840611962	-0.50782129245059	-0.492537771259625	-0.515294849748265	0.175022778886651	0.211493762201292	0.15718305654175	0.199768263657868	0.236648356977355	0.181068948051884	0.000958716870311491	0.00239471339066156	0.00245134242835958
113	0.810930216216329	0.19	2.83546655782248	1.92437435881715	3.74655875682781	0.216161091348194	0.940499138086302	0.660878958713799	1.22011931745881	0.24	0.18	0.33	1.07673134144096	1.53230010612923	1.98786887081751	2.59991455249615	3.69994741620998	4.79998027992381	2.65818490838719	3.7781384419187	4.90816246485738	2.83546655782248	0.276913383033447	0.0455968633474369	-1.33577502055839	-0.50782129245059	-0.492537771259625	-0.515294849748265	0.175022778886651	0.211493762201292	0.15718305654175	0.199768263657868	0.236648356977355	0.181068948051884	0.000958716870311491	0.00239471339066156	0.00245134242835958
113	0.810930216216329	0.19	2.85266084453511	1.94531243264692	3.76000925642329	0.215469267274076	0.919279667222816	0.645409057240172	1.19315027720546	0.24	0.19	0.32	1.05720502798199	1.50581569224542	1.95442635650885	2.56696314218846	3.65621925607115	4.74547536995383	2.62767879392232	3.7438759617559	4.85989984903695	2.85266084453511	0.280634560288142	0.0165193238431283	-1.36783167010004	-0.50782129245059	-0.492537771259625	-0.515294849748265	0.175022778886651	0.211493762201292	0.15718305654175	0.199768263657868	0.236648356977355	0.181068948051884	0.000958716870311491	0.00239471339066156	0.00245134242835958
113	0.810930216216329	0.19	2.87309994781982	1.94103105758871	3.80516883805094	0.22268964058897	0.918714501983075	0.65072779383831	1.18670121012784	0.26	0.18	0.33	1.02924246342146	1.45311140257985	1.87698034173824	2.41206896042626	3.40542198244796	4.39877500446966	2.46064537708402	3.47011515271826	4.48340371871392	2.87309994781982	0.279031164125771	0.0297299157199349	-1.36623971715891	-0.50782129245059	-0.492537771259625	-0.515294849748265	0.175022778886651	0.211493762201292	0.15718305654175	0.199768263657868	0.236648356977355	0.181068948051884	0.000958716870311491	0.00239471339066156	0.00245134242835958
113	0.810930216216329	0.19	2.87644237055054	1.93446319042116	3.81842155067992	0.205845854623092	0.92875050423265	0.643933532248633	1.21356747621667	0.26	0.19	0.33	1.02015732249149	1.47138109790929	1.92260487332709	2.39464606899887	3.45381725389431	4.51298843878975	2.45496502451681	3.53969866014989	4.62428796718895	2.87644237055054	0.283122819766771	0.0211325236884631	-1.34149270992851	-0.50782129245059	-0.492537771259625	-0.515294849748265	0.175022778886651	0.211493762201292	0.15718305654175	0.199768263657868	0.236648356977355	0.181068948051884	0.000958716870311491	0.00239471339066156	0.00245134242835958
113	0.810930216216329	0.19	2.87648912523474	1.94810944281078	3.8048688076587	0.263224071791807	1.04738316966748	0.77379584967623	1.32097048965873	0.27	0.19	0.37	1.19183571290235	1.61322739999818	2.03461908709402	2.72170136693462	3.68400038043765	4.64629939394067	2.76529499514722	3.74329126920662	4.72143948456482	2.87648912523474	0.294851669097509	0.0504082154259127	-1.27500154304579	-0.50782129245059	-0.492537771259625	-0.515294849748265	0.175022778886651	0.211493762201292	0.15718305654175	0.199768263657868	0.236648356977355	0.181068948051884	0.000958716870311491	0.00239471339066156	0.00245134242835958
113	0.810930216216329	0.19	2.87660035802204	1.93541262222379	3.81778809382028	0.232978765938588	0.921428626831542	0.660397267176071	1.18245998648701	0.26	0.19	0.36	1.05029463078461	1.46543843760998	1.88058224443535	2.47489751084123	3.45313575374812	4.431373996655	2.51980478754223	3.51606756776351	4.51209204497799	2.87660035802204	0.285083723797298	0.053800722247077	-1.31016225962977	-0.50782129245059	-0.492537771259625	-0.515294849748265	0.175022778886651	0.211493762201292	0.15718305654175	0.199768263657868	0.236648356977355	0.181068948051884	0.000958716870311491	0.00239471339066156	0.00245134242835958
113	0.810930216216329	0.19	2.87709492212201	1.93936795475967	3.81482188948436	0.236627364990405	0.924125302625682	0.664974753790539	1.18327585146083	0.24	0.17	0.34	1.09651561779867	1.52384405777181	1.95117249774494	2.68082461439003	3.72558182688531	4.77033903938059	2.7188577402354	3.77607629285393	4.83775072627418	2.87709492212201	0.26905182110273	0.00150081121196138	-1.4334864612424	-0.50782129245059	-0.492537771259625	-0.515294849748265	0.175022778886651	0.211493762201292	0.15718305654175	0.199768263657868	0.236648356977355	0.181068948051884	0.000958716870311491	0.00239471339066156	0.00245134242835958
113	0.810930216216329	0.19	2.87802142498713	1.96376478521569	3.79227806475858	0.226215212747624	0.917192909209326	0.652345737215779	1.18204008120287	0.25	0.19	0.33	1.05396561489518	1.48186725747325	1.90976890005131	2.52326623777143	3.54769222714447	4.57211821651751	2.58427924080361	3.63048683214494	4.68087098423282	2.87802142498713	0.276101071112819	-0.120813106234129	-1.50961122512841	-0.50782129245059	-0.492537771259625	-0.515294849748265	0.175022778886651	0.211493762201292	0.15718305654175	0.199768263657868	0.236648356977355	0.181068948051884	0.000958716870311491	0.00239471339066156	0.00245134242835958
113	0.810930216216329	0.19	2.89131338855177	1.95216673438627	3.83046004271726	0.196605606528485	0.887358947129186	0.60729884469393	1.16741904956444	0.25	0.18	0.35	0.985289339401777	1.43966239762865	1.89403545585552	2.36890432792555	3.46134109861052	4.55377786929548	2.40962983955217	3.52392141440179	4.63469402341104	2.89131338855177	0.277187130441807	0.0088211492723242	-1.37821683433368	-0.50782129245059	-0.492537771259625	-0.515294849748265	0.175022778886651	0.211493762201292	0.15718305654175	0.199768263657868	0.236648356977355	0.181068948051884	0.000958716870311491	0.00239471339066156	0.00245134242835958
113	0.810930216216329	0.19	2.89824815914728	1.967991253975	3.82850506431956	0.206103138071455	0.85231654979973	0.591144845283225	1.11348825431624	0.25	0.18	0.33	0.952192601443828	1.3728775938469	1.79356258624998	2.27260763997261	3.27666073417578	4.28071382837895	2.31982455205202	3.34873785173592	4.37188985873823	2.89824815914728	0.270963837823579	-0.0726238450380667	-1.48657129780208	-0.50782129245059	-0.492537771259625	-0.515294849748265	0.175022778886651	0.211493762201292	0.15718305654175	0.199768263657868	0.236648356977355	0.181068948051884	0.000958716870311491	0.00239471339066156	0.00245134242835958
113	0.810930216216329	0.19	2.90838231765922	1.97419490847985	3.84256972683858	0.229158833903488	1.04129638005216	0.743119498647432	1.33947326145689	0.26	0.19	0.34	1.16572775302788	1.63347630033079	2.10122484763369	2.70980733580409	3.79711819505133	4.88442905429858	2.76484981408638	3.87416340894001	4.99086060643038	2.90838231765922	0.289285451819136	0.0599919526943489	-1.29074493376091	-0.50782129245059	-0.492537771259625	-0.515294849748265	0.175022778886651	0.211493762201292	0.15718305654175	0.199768263657868	0.236648356977355	0.181068948051884	0.000958716870311491	0.00239471339066156	0.00245134242835958
113	0.810930216216329	0.19	2.9317881246459	1.98967236786627	3.87390388142553	0.221905321036739	0.937490623294236	0.663405944883517	1.21157530170496	0.26	0.19	0.34	1.05322156501268	1.48835769270057	1.92349382038845	2.47743894214116	3.50098728531764	4.52453562849412	2.53306250389351	3.5804318450541	4.62601922587662	2.9317881246459	0.280870523540226	0.0311041573304068	-1.33814382160405	-0.50782129245059	-0.492537771259625	-0.515294849748265	0.175022778886651	0.211493762201292	0.15718305654175	0.199768263657868	0.236648356977355	0.181068948051884	0.000958716870311491	0.00239471339066156	0.00245134242835958
113	0.810930216216329	0.19	2.94309987495083	1.9900225905057	3.89617715939595	0.238195951011041	0.923838268481098	0.665888073405247	1.18178846355695	0.25	0.19	0.34	1.06785906935947	1.48152386717776	1.89518866499606	2.53732426525506	3.5202271213555	4.50312997745594	2.59496268522967	3.59702769261037	4.600240750562	2.94309987495083	0.278182186112179	0.0142304820461548	-1.36506604761813	-0.50782129245059	-0.492537771259625	-0.515294849748265	0.175022778886651	0.211493762201292	0.15718305654175	0.199768263657868	0.236648356977355	0.181068948051884	0.000958716870311491	0.00239471339066156	0.00245134242835958
113	0.810930216216329	0.19	2.94375871962042	1.98687129332914	3.9006461459117	0.23528295430666	0.931564130423021	0.669351641779265	1.19377661906678	0.27	0.18	0.37	1.03380635764646	1.43879070502722	1.84377505240798	2.3670788181492	3.29436066670483	4.22164251526046	2.40075375232878	3.33722797465049	4.27989819573661	2.94375871962042	0.283536930451738	0.0652949145218468	-1.2982432106638	-0.50782129245059	-0.492537771259625	-0.515294849748265	0.175022778886651	0.211493762201292	0.15718305654175	0.199768263657868	0.236648356977355	0.181068948051884	0.000958716870311491	0.00239471339066156	0.00245134242835958
113	0.810930216216329	0.19	2.94804652425472	1.99358377021146	3.90250927829797	0.211173980525565	0.965034221092089	0.673829382887453	1.25623905929672	0.25	0.19	0.34	1.07643950930639	1.54163797215971	2.00683643501303	2.5478272109774	3.64890654884587	4.74998588671435	2.60289362959252	3.72533985756504	4.84968856322875	2.94804652425472	0.283256110407579	-0.0180932411300587	-1.37748091119109	-0.50782129245059	-0.492537771259625	-0.515294849748265	0.175022778886651	0.211493762201292	0.15718305654175	0.199768263657868	0.236648356977355	0.181068948051884	0.000958716870311491	0.00239471339066156	0.00245134242835958
113	0.810930216216329	0.19	2.95455995163082	2.00400145099196	3.90511845226968	0.226161658281783	0.904549365010633	0.643313159619855	1.16578557040141	0.25	0.17	0.34	1.02771592494772	1.44505016479392	1.86238440464013	2.4325648442681	3.42037925437456	4.40819366448101	2.46872954419312	3.46908250312319	4.47388224582584	2.95455995163082	0.27494584267883	0.0182300146439733	-1.38860741295754	-0.50782129245059	-0.492537771259625	-0.515294849748265	0.175022778886651	0.211493762201292	0.15718305654175	0.199768263657868	0.236648356977355	0.181068948051884	0.000958716870311491	0.00239471339066156	0.00245134242835958
113	0.810930216216329	0.19	2.96518640198929	2.0083189271446	3.92205387683398	0.220200267397394	0.956528804223949	0.675490100201693	1.2375675082462	0.24	0.19	0.32	1.1028463518255	1.56168728725915	2.0205282226928	2.66871826393827	3.7790426374173	4.88936701089633	2.73444155809728	3.87159381414808	5.00849464697071	2.96518640198929	0.272222060266621	0.000162799530836617	-1.40214802214994	-0.50782129245059	-0.492537771259625	-0.515294849748265	0.175022778886651	0.211493762201292	0.15718305654175	0.199768263657868	0.236648356977355	0.181068948051884	0.000958716870311491	0.00239471339066156	0.00245134242835958
113	0.810930216216329	0.19	2.96833401716899	2.00149361024107	3.93517442409691	0.212494152461116	0.924006660975922	0.646282306842983	1.20173101510886	0.25	0.2	0.35	1.03448976074011	1.47903697736147	1.92358419398284	2.45343356265374	3.50773791909596	4.56204227553817	2.50811964195006	3.58732891026271	4.66586901251306	2.96833401716899	0.283263346552037	0.0592816442489815	-1.29900856853904	-0.50782129245059	-0.492537771259625	-0.515294849748265	0.175022778886651	0.211493762201292	0.15718305654175	0.199768263657868	0.236648356977355	0.181068948051884	0.000958716870311491	0.00239471339066156	0.00245134242835958
113	0.810930216216329	0.19	2.97125378561257	2.0256499440925	3.91685762713265	0.223503551699093	0.962497375354957	0.682397743646388	1.24259700706353	0.24	0.18	0.33	1.11187233206889	1.56825577357222	2.02463921507555	2.68496980363007	3.78705295110179	4.8891360985735	2.74196130199826	3.86641371793534	4.99379329047888	2.97125378561257	0.274364936343209	0.030442428398258	-1.3651400469607	-0.50782129245059	-0.492537771259625	-0.515294849748265	0.175022778886651	0.211493762201292	0.15718305654175	0.199768263657868	0.236648356977355	0.181068948051884	0.000958716870311491	0.00239471339066156	0.00245134242835958
113	0.810930216216329	0.19	2.97769359794141	2.03136398052366	3.92402321535916	0.243312604402789	1.02413874371788	0.742157511640311	1.30611997579545	0.24	0.17	0.31	1.21554397799335	1.67738743195431	2.13923088591527	2.95107243975562	4.0723263911887	5.19358034262179	3.01526458038285	4.16015983816127	5.30510591185648	2.97769359794141	0.267510237564907	-0.0211375522905892	-1.44685686694639	-0.50782129245059	-0.492537771259625	-0.515294849748265	0.175022778886651	0.211493762201292	0.15718305654175	0.199768263657868	0.236648356977355	0.181068948051884	0.000958716870311491	0.00239471339066156	0.00245134242835958
113	0.810930216216329	0.19	2.99065399476686	2.03053790138847	3.95077008814525	0.17946521570351	0.82952610857442	0.552593640164587	1.10645857698425	0.25	0.19	0.35	0.895681961428156	1.34455324488082	1.79342452833349	2.15137210256323	3.22953287664205	4.30769365072088	2.1929524706576	3.29280160622161	4.39094155655178	2.99065399476686	0.281093202221656	-0.0638537843074243	-1.4431796985622	-0.50782129245059	-0.492537771259625	-0.515294849748265	0.175022778886651	0.211493762201292	0.15718305654175	0.199768263657868	0.236648356977355	0.181068948051884	0.000958716870311491	0.00239471339066156	0.00245134242835958
113	0.810930216216329	0.19	2.99225139404638	2.03777190747855	3.94673088061421	0.229390498359543	0.94390889418348	0.67379619223127	1.21402159613569	0.23	0.18	0.33	1.11873845320257	1.56722045689526	2.01570246058795	2.75492111102716	3.85931913752908	4.96371716403101	2.81586389994424	3.94449267918514	5.07523957107575	2.99225139404638	0.274968026164397	-0.126919510519066	-1.52445458804613	-0.50782129245059	-0.492537771259625	-0.515294849748265	0.175022778886651	0.211493762201292	0.15718305654175	0.199768263657868	0.236648356977355	0.181068948051884	0.000958716870311491	0.00239471339066156	0.00245134242835958
113	0.810930216216329	0.19	2.99586933899735	2.03868790020475	3.95305077778996	0.203336565716557	0.862829421170789	0.596180330513082	1.1294785118285	0.25	0.18	0.33	0.96034739285925	1.38987474543232	1.81940209800538	2.29217672232406	3.31738135815708	4.34258599399011	2.34311892432257	3.38941072190617	4.43945882135423	2.99586933899735	0.277116957021071	-0.0820033826394642	-1.4804882997315	-0.50782129245059	-0.492537771259625	-0.515294849748265	0.175022778886651	0.211493762201292	0.15718305654175	0.199768263657868	0.236648356977355	0.181068948051884	0.000958716870311491	0.00239471339066156	0.00245134242835958
113	0.810930216216329	0.19	2.99946243529325	2.01751596877248	3.98140890181401	0.20743701681403	1.0284656140318	0.714596196993906	1.3423350310697	0.25	0.2	0.35	1.14435339305448	1.64698345724219	2.14961352142991	2.71521909439086	3.9078146299838	5.10041016557673	2.78326969157224	4.00454453538987	5.22739162777894	2.99946243529325	0.285184233699169	0.072812897980948	-1.27208406754924	-0.50782129245059	-0.492537771259625	-0.515294849748265	0.175022778886651	0.211493762201292	0.15718305654175	0.199768263657868	0.236648356977355	0.181068948051884	0.000958716870311491	0.00239471339066156	0.00245134242835958
113	0.810930216216329	0.19	3.0016466234227	2.01871294495963	3.98458030188577	0.217275370915564	0.973552438312136	0.685053605733212	1.26205127089106	0.26	0.19	0.35	1.07459520912596	1.52714295244588	1.97969069576581	2.49786164226755	3.54979416507585	4.60172668788416	2.547887282171	3.62240037581832	4.69409036875877	3.0016466234227	0.286760277079237	-0.0176362658749095	-1.36677562863498	-0.50782129245059	-0.492537771259625	-0.515294849748265	0.175022778886651	0.211493762201292	0.15718305654175	0.199768263657868	0.236648356977355	0.181068948051884	0.000958716870311491	0.00239471339066156	0.00245134242835958
113	0.810930216216329	0.19	3.00632134991572	2.03170190943042	3.98094079040102	0.206062048043004	0.899038158912344	0.62351515655486	1.17456116126983	0.26	0.19	0.35	0.991181402646575	1.42917119819063	1.86716099373469	2.334532932623	3.36613178942178	4.39773064622056	2.38211457531455	3.43522579000822	4.48621134598733	3.00632134991572	0.281819390876145	0.057518274739224	-1.31411776450424	-0.50782129245059	-0.492537771259625	-0.515294849748265	0.175022778886651	0.211493762201292	0.15718305654175	0.199768263657868	0.236648356977355	0.181068948051884	0.000958716870311491	0.00239471339066156	0.00245134242835958
113	0.810930216216329	0.19	3.03698298732653	2.0432326098143	4.03073336483876	0.219747741638785	0.961581302276983	0.67868532074328	1.24447728381069	0.25	0.18	0.33	1.10165009529501	1.56085022161255	2.0200503479301	2.650000575563	3.75459867276031	4.85919676995762	2.70760883316106	3.83686426082261	4.96381337347309	3.03698298732653	0.277825413170924	-0.0494776672357168	-1.43668372621331	-0.50782129245059	-0.492537771259625	-0.515294849748265	0.175022778886651	0.211493762201292	0.15718305654175	0.199768263657868	0.236648356977355	0.181068948051884	0.000958716870311491	0.00239471339066156	0.00245134242835958
113	0.810930216216329	0.19	3.04450200982977	2.0645237510377	4.02448026862183	0.190038715709916	0.891219803019578	0.603955688700314	1.17848391733884	0.25	0.18	0.33	0.966513988205087	1.42622451000909	1.88593503181308	2.29168472935175	3.38169645768382	4.47170818601588	2.34179582485301	3.45747150185923	4.57307381748941	3.04450200982977	0.276222987527425	0.027032772931785	-1.36087613714854	-0.50782129245059	-0.492537771259625	-0.515294849748265	0.175022778886651	0.211493762201292	0.15718305654175	0.199768263657868	0.236648356977355	0.181068948051884	0.000958716870311491	0.00239471339066156	0.00245134242835958
113	0.810930216216329	0.19	3.0527374284318	2.06661119087361	4.03886366598999	0.18895695391019	0.902900284306175	0.610844532208177	1.19495603640417	0.25	0.18	0.33	0.983953876649701	1.4543999137712	1.92484595089269	2.34848463872921	3.47133736358736	4.59419008844551	2.40155932267868	3.54733607729148	4.69459925609866	3.0527374284318	0.276750942748437	0.0517066620242219	-1.33725119571688	-0.50782129245059	-0.492537771259625	-0.515294849748265	0.175022778886651	0.211493762201292	0.15718305654175	0.199768263657868	0.236648356977355	0.181068948051884	0.000958716870311491	0.00239471339066156	0.00245134242835958
113	0.810930216216329	0.19	3.06484246623495	2.07144233931391	4.05824259315599	0.209624716662592	0.962943436438301	0.671011458493907	1.25487541438269	0.27	0.2	0.34	1.04189152812634	1.49517954692132	1.94846756571629	2.39787550160207	3.44110140957433	4.48432731754659	2.45951235179969	3.52679513589085	4.59889147748749	3.06484246623495	0.288915529467694	-0.00186491185760541	-1.34566337129656	-0.50782129245059	-0.492537771259625	-0.515294849748265	0.175022778886651	0.211493762201292	0.15718305654175	0.199768263657868	0.236648356977355	0.181068948051884	0.000958716870311491	0.00239471339066156	0.00245134242835958
113	0.810930216216329	0.19	3.06961066146867	2.06758534444454	4.0716359784928	0.194918178965755	0.920833299989314	0.628646686240976	1.21301991373765	0.25	0.19	0.35	1.01554040187066	1.4875500658705	1.95955972987034	2.43094342698139	3.56081358089993	4.69068373481847	2.48304715402228	3.63540642767483	4.79112936355276	3.06961066146867	0.282410210726058	0.0159315684839342	-1.34551502391096	-0.50782129245059	-0.492537771259625	-0.515294849748265	0.175022778886651	0.211493762201292	0.15718305654175	0.199768263657868	0.236648356977355	0.181068948051884	0.000958716870311491	0.00239471339066156	0.00245134242835958
113	0.810930216216329	0.19	3.07118738907692	2.08238066276748	4.05999411538635	0.189741541164021	0.853812336572773	0.57833970234757	1.12928497079798	0.24	0.18	0.34	0.954840762760892	1.40964699362427	1.86445322448764	2.33746717906407	3.45084092570122	4.56421467233838	2.38202035611298	3.51591887643046	4.65028962033976	3.07118738907692	0.274213252290854	-0.00118982617308641	-1.40263139022844	-0.50782129245059	-0.492537771259625	-0.515294849748265	0.175022778886651	0.211493762201292	0.15718305654175	0.199768263657868	0.236648356977355	0.181068948051884	0.000958716870311491	0.00239471339066156	0.00245134242835958
113	0.810930216216329	0.19	3.07857500099593	2.09595521692857	4.06119478506329	0.222947939786353	1.0522533025615	0.745542490818903	1.35896411430409	0.24	0.19	0.32	1.22916022368284	1.73482788798106	2.24049555227927	3.00459176045222	4.2406591733118	5.47672658617138	3.080045076143	4.35058161044684	5.6139058412481	3.07857500099593	0.280007885738987	-0.000672970484526205	-1.37482081002629	-0.50782129245059	-0.492537771259625	-0.515294849748265	0.175022778886651	0.211493762201292	0.15718305654175	0.199768263657868	0.236648356977355	0.181068948051884	0.000958716870311491	0.00239471339066156	0.00245134242835958
113	0.810930216216329	0.19	3.08383188149441	2.08730917812328	4.08035458486553	0.230668010508142	1.02980802945462	0.73617497290798	1.32344108600126	0.24	0.18	0.36	1.19736399454523	1.67494834942815	2.15253270431108	2.88614865564622	4.03732695237338	5.18850524910055	2.93124096619587	4.10032125657101	5.27049098016645	3.08383188149441	0.287127737200388	0.0709533551232451	-1.27933951300685	-0.50782129245059	-0.492537771259625	-0.515294849748265	0.175022778886651	0.211493762201292	0.15718305654175	0.199768263657868	0.236648356977355	0.181068948051884	0.000958716870311491	0.00239471339066156	0.00245134242835958
113	0.810930216216329	0.19	3.09588990893984	2.11289755066288	4.07888226721679	0.197554265642418	0.927108508411395	0.635378799319696	1.21883821750309	0.26	0.2	0.37	0.993586902633906	1.44978534421405	1.9059837857942	2.30255276679055	3.35975368306807	4.41695459934559	2.3534214498097	3.43382275586719	4.51300476741374	3.09588990893984	0.291718909563386	0.00540378540897698	-1.31280241839876	-0.50782129245059	-0.492537771259625	-0.515294849748265	0.175022778886651	0.211493762201292	0.15718305654175	0.199768263657868	0.236648356977355	0.181068948051884	0.000958716870311491	0.00239471339066156	0.00245134242835958
113	0.810930216216329	0.19	3.09678871497756	2.08723962196622	4.1063378079889	0.229083771954401	0.999142547498015	0.712975682252052	1.28530941274398	0.25	0.19	0.32	1.13735252732142	1.59385141715043	2.05035030697944	2.6881585025728	3.76710398572826	4.84604946888373	2.75972031131345	3.86567045039571	4.97411544612605	3.09678871497756	0.27017594590773	-0.0789453605376765	-1.48053650571958	-0.50782129245059	-0.492537771259625	-0.515294849748265	0.175022778886651	0.211493762201292	0.15718305654175	0.199768263657868	0.236648356977355	0.181068948051884	0.000958716870311491	0.00239471339066156	0.00245134242835958
113	0.810930216216329	0.19	3.10568550031331	2.08922249745419	4.12214850317244	0.196814600683542	0.915174404668869	0.626526391322522	1.20382241801522	0.27	0.19	0.35	0.977151394994279	1.42733643557706	1.87752147615983	2.258615099416	3.29918540960567	4.33975571979534	2.30850782465132	3.36921364316356	4.43277230347933	3.10568550031331	0.285668660455438	0.0192978616359149	-1.31701292185603	-0.50782129245059	-0.492537771259625	-0.515294849748265	0.175022778886651	0.211493762201292	0.15718305654175	0.199768263657868	0.236648356977355	0.181068948051884	0.000958716870311491	0.00239471339066156	0.00245134242835958
113	0.810930216216329	0.19	3.1101814887757	2.10648425277174	4.11387872477967	0.20014748819895	0.982739342013347	0.676011154422765	1.28946752960393	0.25	0.19	0.34	1.08114396665651	1.57169405188433	2.06224413711215	2.5618612007522	3.72426072304459	4.88666024533699	2.6244823574867	3.81619471171024	5.00653288948912	3.1101814887757	0.285483294565587	0.0486983220127931	-1.30398027555826	-0.50782129245059	-0.492537771259625	-0.515294849748265	0.175022778886651	0.211493762201292	0.15718305654175	0.199768263657868	0.236648356977355	0.181068948051884	0.000958716870311491	0.00239471339066156	0.00245134242835958
113	0.810930216216329	0.19	3.11883867495628	2.09756957158987	4.14010777832269	0.218378094207666	1.00271006858234	0.706530795526462	1.29888934163821	0.25	0.2	0.36	1.1294438049581	1.6029091474853	2.0763744900125	2.67509852905895	3.79650575250368	4.9179129759484	2.73647956917471	3.88322226966266	5.03151488875912	3.11883867495628	0.287779987481619	0.0139488423898062	-1.33360369695213	-0.50782129245059	-0.492537771259625	-0.515294849748265	0.175022778886651	0.211493762201292	0.15718305654175	0.199768263657868	0.236648356977355	0.181068948051884	0.000958716870311491	0.00239471339066156	0.00245134242835958
113	0.810930216216329	0.19	3.13426680796651	2.11672655032568	4.15180706560734	0.20758533388146	0.915244419939412	0.636054026773015	1.19443481310581	0.25	0.19	0.33	1.0198500248312	1.46750433943078	1.91515865403037	2.42285499738704	3.48634616454075	4.54983733169447	2.48102701262817	3.56731939100873	4.65905672722848	3.13426680796651	0.273403694122149	-0.0857449221974495	-1.47128833749917	-0.50782129245059	-0.492537771259625	-0.515294849748265	0.175022778886651	0.211493762201292	0.15718305654175	0.199768263657868	0.236648356977355	0.181068948051884	0.000958716870311491	0.00239471339066156	0.00245134242835958
113	0.810930216216329	0.19	3.13859650590758	2.13977184793358	4.13742116388158	0.238655961833994	0.956705768579024	0.689916604774436	1.22349493238361	0.27	0.19	0.38	1.06636529685573	1.47872630380872	1.8910873107617	2.44338764354178	3.38824002390172	4.33309240426166	2.48210050459984	3.43922502133026	4.39874173755944	3.13859650590758	0.293882287662586	0.126430683278657	-1.20219282996009	-0.50782129245059	-0.492537771259625	-0.515294849748265	0.175022778886651	0.211493762201292	0.15718305654175	0.199768263657868	0.236648356977355	0.181068948051884	0.000958716870311491	0.00239471339066156	0.00245134242835958
113	0.810930216216329	0.19	3.14107626991124	2.13776971592084	4.14438282390163	0.209476353777853	0.941089221406544	0.655654901412539	1.22652354140055	0.24	0.17	0.33	1.07266873170357	1.53964681629199	2.00662490088042	2.60120661235617	3.73362191034634	4.86603720833651	2.64951371133829	3.80391950417318	4.95253937715609	3.14107626991124	0.26524185467964	-0.137990760723558	-1.56891130714311	-0.50782129245059	-0.492537771259625	-0.515294849748265	0.175022778886651	0.211493762201292	0.15718305654175	0.199768263657868	0.236648356977355	0.181068948051884	0.000958716870311491	0.00239471339066156	0.00245134242835958
113	0.810930216216329	0.19	3.15205814645549	2.13440961011029	4.16970668280068	0.220977015639896	0.926314920872359	0.654767485895545	1.19786235584917	0.23	0.17	0.32	1.0873851936204	1.53834933970278	1.98931348578515	2.67833650536161	3.78910547862693	4.89987445189225	2.7349503865889	3.86968852698367	5.00731456221525	3.15205814645549	0.262289338762809	-0.0984718218937635	-1.52717544529654	-0.50782129245059	-0.492537771259625	-0.515294849748265	0.175022778886651	0.211493762201292	0.15718305654175	0.199768263657868	0.236648356977355	0.181068948051884	0.000958716870311491	0.00239471339066156	0.00245134242835958
113	0.810930216216329	0.19	3.15993227751438	2.15440210512693	4.16546244990184	0.260634367860292	1.04291610625796	0.768664850600407	1.3171673619155	0.25	0.18	0.33	1.24145941930065	1.68439863308823	2.12733784687581	2.97107468646758	4.03112180944924	5.0911689324309	3.03117316263597	4.11201974478999	5.19806516544151	3.15993227751438	0.27294209957197	-0.0426160925859943	-1.43995278989341	-0.50782129245059	-0.492537771259625	-0.515294849748265	0.175022778886651	0.211493762201292	0.15718305654175	0.199768263657868	0.236648356977355	0.181068948051884	0.000958716870311491	0.00239471339066156	0.00245134242835958
113	0.810930216216329	0.19	3.16549618790626	2.15734143398337	4.17365094182914	0.219162749423599	1.02671779769628	0.724142517815635	1.32929307757692	0.25	0.2	0.33	1.16615546369718	1.65342117055953	2.14068687742187	2.78263583168395	3.94533073615859	5.10802564063322	2.85531367068953	4.04759693743052	5.24037591221167	3.16549618790626	0.28134284664445	0.00808719783630136	-1.36866592259681	-0.50782129245059	-0.492537771259625	-0.515294849748265	0.175022778886651	0.211493762201292	0.15718305654175	0.199768263657868	0.236648356977355	0.181068948051884	0.000958716870311491	0.00239471339066156	0.00245134242835958
113	0.810930216216329	0.19	3.16585359474445	2.16109741495235	4.17060977453655	0.212710991767106	0.962988016736512	0.67373461695899	1.25224141651404	0.26	0.18	0.35	1.05624900879708	1.50972669736417	1.96320438593125	2.45386967715835	3.50738559998977	4.5609015228212	2.49772698532351	3.5706891044259	4.64426765861764	3.16585359474445	0.279055476883476	-0.0657269435087557	-1.43559648265796	-0.50782129245059	-0.492537771259625	-0.515294849748265	0.175022778886651	0.211493762201292	0.15718305654175	0.199768263657868	0.236648356977355	0.181068948051884	0.000958716870311491	0.00239471339066156	0.00245134242835958
113	0.810930216216329	0.19	3.17867396760797	2.1577406916536	4.19960724356235	0.223356049208363	0.97402615671078	0.69045098506232	1.25760132835924	0.25	0.18	0.35	1.11139034353188	1.56784954810097	2.02430875267006	2.65072986903636	3.73941131618911	4.82809276334186	2.69941827008236	3.80713473777256	4.91323556174602	3.17867396760797	0.276792345633037	0.0181859570418023	-1.36850963695012	-0.50782129245059	-0.492537771259625	-0.515294849748265	0.175022778886651	0.211493762201292	0.15718305654175	0.199768263657868	0.236648356977355	0.181068948051884	0.000958716870311491	0.00239471339066156	0.00245134242835958
113	0.810930216216329	0.19	3.18345761884151	2.14105711028684	4.22585812739619	0.216617031615875	0.950849394162422	0.668531791063579	1.23316699726126	0.24	0.18	0.33	1.10227407583878	1.56775885787692	2.03324363991506	2.69463096412944	3.83256002778499	4.97048909144055	2.74962719919957	3.91532288675741	5.07410496666863	3.18345761884151	0.269088180612589	0.117926775166677	-1.28838594838512	-0.50782129245059	-0.492537771259625	-0.515294849748265	0.175022778886651	0.211493762201292	0.15718305654175	0.199768263657868	0.236648356977355	0.181068948051884	0.000958716870311491	0.00239471339066156	0.00245134242835958
113	0.810930216216329	0.19	3.18448034835602	2.1614337644154	4.20752693229665	0.243318713469133	1.05530733182787	0.764749117366947	1.3458655462888	0.25	0.18	0.34	1.22697757016875	1.69315452137506	2.15933147258137	2.91679013708284	4.02499322609848	5.13319631511412	2.98204690453916	4.10721685880886	5.23782340448443	3.18448034835602	0.281954414154944	-0.0455546724988302	-1.41325075022485	-0.50782129245059	-0.492537771259625	-0.515294849748265	0.175022778886651	0.211493762201292	0.15718305654175	0.199768263657868	0.236648356977355	0.181068948051884	0.000958716870311491	0.00239471339066156	0.00245134242835958
113	0.810930216216329	0.19	3.20043394195453	2.15515245947945	4.24571542442961	0.186461483642545	0.936378196987019	0.631004767679831	1.24175162629421	0.26	0.19	0.35	1.00106242641086	1.48552448083827	1.96998653526568	2.35306566216454	3.49182683711143	4.63058801205833	2.4011860983778	3.56409017765869	4.72332641339144	3.20043394195453	0.282314463004512	0.100233431154288	-1.24854715532721	-0.50782129245059	-0.492537771259625	-0.515294849748265	0.175022778886651	0.211493762201292	0.15718305654175	0.199768263657868	0.236648356977355	0.181068948051884	0.000958716870311491	0.00239471339066156	0.00245134242835958
113	0.810930216216329	0.19	3.20506598471034	2.18135747394302	4.22877449547765	0.201107130515243	0.976487376681075	0.672621010221991	1.28035374314016	0.27	0.2	0.35	1.03882515332903	1.5081295906439	1.97743402795877	2.37850247420353	3.45302571012153	4.52754894603953	2.43704177151563	3.53906379968128	4.6389430471332	3.20506598471034	0.291435975424584	-0.0086802443899493	-1.33535030788792	-0.50782129245059	-0.492537771259625	-0.515294849748265	0.175022778886651	0.211493762201292	0.15718305654175	0.199768263657868	0.236648356977355	0.181068948051884	0.000958716870311491	0.00239471339066156	0.00245134242835958
113	0.810930216216329	0.19	3.2096726507188	2.18172393352092	4.23762136791668	0.182356208641721	0.846188784562441	0.566435933697553	1.12594163542733	0.26	0.18	0.36	0.889857889401003	1.32934321618725	1.7688285429735	2.0714866874422	3.09455791556461	4.11762914368702	2.10120152905697	3.14080787098739	4.17853287172307	3.2096726507188	0.278785385566718	0.0197971510088873	-1.35511517482093	-0.50782129245059	-0.492537771259625	-0.515294849748265	0.175022778886651	0.211493762201292	0.15718305654175	0.199768263657868	0.236648356977355	0.181068948051884	0.000958716870311491	0.00239471339066156	0.00245134242835958
113	0.810930216216329	0.19	3.22190729211434	2.16890609303979	4.2749084911889	0.189732563287772	0.934575284628965	0.633036618745166	1.23611395051276	0.25	0.19	0.32	1.02179263210898	1.50851011096003	1.99522758981108	2.44387023020465	3.60797566579509	4.77208110138553	2.51057821851937	3.70735508494121	4.90430045322364	3.22190729211434	0.270617443408541	0.0039204773245811	-1.3850299623043	-0.50782129245059	-0.492537771259625	-0.515294849748265	0.175022778886651	0.211493762201292	0.15718305654175	0.199768263657868	0.236648356977355	0.181068948051884	0.000958716870311491	0.00239471339066156	0.00245134242835958
113	0.810930216216329	0.19	3.22444179587811	2.17722942704031	4.27165416471591	0.195905364972552	0.837633572106214	0.572679893009219	1.10258725120321	0.24	0.17	0.33	0.936529457720135	1.36982025146845	1.80311104521676	2.27009578530765	3.32036878696542	4.37064178862319	2.31201749975415	3.38156822772415	4.45502002109884	3.22444179587811	0.263187966104101	-0.00803783863324216	-1.45000408646316	-0.50782129245059	-0.492537771259625	-0.515294849748265	0.175022778886651	0.211493762201292	0.15718305654175	0.199768263657868	0.236648356977355	0.181068948051884	0.000958716870311491	0.00239471339066156	0.00245134242835958
113	0.810930216216329	0.19	3.23236491613438	2.18663354145289	4.27809629081586	0.182497133006974	0.908550421222567	0.608322475446558	1.20877836699858	0.26	0.19	0.35	0.96421860789406	1.44009346639658	1.91596832489911	2.26445548104843	3.38204170351592	4.49962792598341	2.30774554651798	3.44500477162864	4.58325047809156	3.23236491613438	0.282683532834677	0.0966830022118899	-1.26804870821109	-0.50782129245059	-0.492537771259625	-0.515294849748265	0.175022778886651	0.211493762201292	0.15718305654175	0.199768263657868	0.236648356977355	0.181068948051884	0.000958716870311491	0.00239471339066156	0.00245134242835958
[truncated: 1,354 more rows]
