# Supplementary material for: Re-expressing coefficients from regression models for inclusion in a meta-analysis
Source: BMC Med Res Methodol. 2024 Jan 8;24:6. doi: 10.1186/s12874-023-02132-y (PMC10773134; doi:10.1186/s12874-023-02132-y)
Supplement: Supplementary file 2 — Additional file 2. [file 12874_2023_2132_MOESM2_ESM.zip › Supp_Files_R1/simdata/simdata_scenario_114.csv]

ex_no	errsd	rsquare	beta	b_low_ci	b_hi_ci	lrsquare	lbeta	lb_low_ci	lb_hi_ci	x_median	x_25	x_75	rbl	rb	rbu	altl	alt	altu	dzl	dz	dzu	observed_beta	xlog	error	ylog	RelBias_rb	RelBias_rbl	RelBias_rbu	RelBias_alt	RelBias_altl	RelBias_altu	RelBias_dz	RelBias_dzl	RelBias_dzu	MC_SE_RelBias_rb	MC_SE_RelBias_alt	MC_SE_RelBias_dz
114	0.810930216216329	0.19	2.96731978811805	2.8387568869074	3.09588268932869	0.221695666588101	0.935113293404918	0.897798802486106	0.97242778432373	0.25	0.18	0.34	1.44453545108701	1.50457351843821	1.56461158578941	3.44381896844269	3.58695165169883	3.73008433495497	3.51493876445126	3.65549318206541	3.80318659421375	2.96731978811805	0.277606486119276	0.00723544778850313	-1.37814602084454	-0.506467158262805	-0.505115596806918	-0.507711982748338	0.176923109003671	0.180146145436134	0.173954605132619	0.201485361459515	0.204225923213766	0.198448378214154	0.000147175351593464	0.00036752766493106	0.000375826675183133
114	0.810930216216329	0.19	3.01806800720154	2.88688077889443	3.14925523550865	0.218701762647927	0.944796250255558	0.906765262129881	0.982827238381236	0.25	0.19	0.34	1.45170174434666	1.51258812156803	1.57347449878939	3.44353515220045	3.58796177500256	3.73238839780467	3.5126922324499	3.66078351525286	3.81154101925798	3.01806800720154	0.278808455443419	-0.00987292004303298	-1.3899575233386	-0.506467158262805	-0.505115596806918	-0.507711982748338	0.176923109003671	0.180146145436134	0.173954605132619	0.201485361459515	0.204225923213766	0.198448378214154	0.000147175351593464	0.00036752766493106	0.000375826675183133
114	0.810930216216329	0.19	3.03552801149398	2.90313749894545	3.16791852404252	0.218354755967389	0.954484401596652	0.916024380304064	0.992944422889241	0.25	0.18	0.34	1.46990507733094	1.53162022573504	1.59333537413913	3.49480536004276	3.64153757749322	3.78826979494368	3.56614665921933	3.71475049714475	3.86485751700535	3.03552801149398	0.277821337283987	0.000127689719288941	-1.38271449219942	-0.506467158262805	-0.505115596806918	-0.507711982748338	0.176923109003671	0.180146145436134	0.173954605132619	0.201485361459515	0.204225923213766	0.198448378214154	0.000147175351593464	0.00036752766493106	0.000375826675183133
114	0.810930216216329	0.19	3.03998177762535	2.90710539858441	3.1728581566663	0.212651920949339	0.946751057708233	0.907953740299805	0.985548375116661	0.25	0.18	0.34	1.46134939535375	1.52379358586662	1.58623777637949	3.48504970769974	3.63396762465125	3.78288554160275	3.55583270321514	3.70938736797206	3.85929538535274	3.03998177762535	0.277266629833622	-0.0272349914097684	-1.41081107369986	-0.506467158262805	-0.505115596806918	-0.507711982748338	0.176923109003671	0.180146145436134	0.173954605132619	0.201485361459515	0.204225923213766	0.198448378214154	0.000147175351593464	0.00036752766493106	0.000375826675183133
114	0.810930216216329	0.19	3.06671656076938	2.93301434177875	3.20041877976	0.213411729908326	0.937513818790248	0.8991819991948	0.975845638385696	0.25	0.18	0.33	1.45689798960557	1.5190050501968	1.58111211078802	3.49801039940645	3.64712938053943	3.79624836167242	3.57387595417956	3.72577708023407	3.87673612683654	3.06671656076938	0.274640989256225	-0.0119097894306419	-1.40570001391112	-0.506467158262805	-0.505115596806918	-0.507711982748338	0.176923109003671	0.180146145436134	0.173954605132619	0.201485361459515	0.204225923213766	0.198448378214154	0.000147175351593464	0.00036752766493106	0.000375826675183133
114	0.810930216216329	0.19	3.0724067851638	2.93897881009623	3.20583476023138	0.227000587894736	0.98636188665083	0.947597801281495	1.02512597202016	0.25	0.18	0.34	1.53277428719682	1.59547662065567	1.65817895411451	3.6739146096454	3.82420615672934	3.97449770381329	3.7518494760565	3.90361578983229	4.05826895040916	3.0724067851638	0.275273397449859	-0.0133817789232417	-1.40594731303601	-0.506467158262805	-0.505115596806918	-0.507711982748338	0.176923109003671	0.180146145436134	0.173954605132619	0.201485361459515	0.204225923213766	0.198448378214154	0.000147175351593464	0.00036752766493106	0.000375826675183133
114	0.810930216216329	0.19	3.07938010342113	2.94486349106479	3.21389671577746	0.214797530596556	0.948768000772875	0.910135450102363	0.987400551443386	0.25	0.18	0.34	1.46264492271015	1.52472986191696	1.58681480112376	3.48280507010706	3.63063981638718	3.7784745626673	3.55537235629685	3.70606599162977	3.85628210603335	3.07938010342113	0.277707883908601	-0.00285418917750598	-1.38495284934403	-0.506467158262805	-0.505115596806918	-0.507711982748338	0.176923109003671	0.180146145436134	0.173954605132619	0.201485361459515	0.204225923213766	0.198448378214154	0.000147175351593464	0.00036752766493106	0.000375826675183133
114	0.810930216216329	0.19	3.0795097603832	2.94553207740595	3.21348744336045	0.213378337206836	0.95074121154791	0.911864701137792	0.989617721958028	0.25	0.19	0.34	1.4631059370604	1.52548410908774	1.58786228111509	3.47834203507755	3.62663793924833	3.7749338434191	3.55547789409892	3.70449449075201	3.85514966124031	3.0795097603832	0.278875578395841	0.0102147718930876	-1.36606564446045	-0.506467158262805	-0.505115596806918	-0.507711982748338	0.176923109003671	0.180146145436134	0.173954605132619	0.201485361459515	0.204225923213766	0.198448378214154	0.000147175351593464	0.00036752766493106	0.000375826675183133
114	0.810930216216329	0.19	3.08095073549693	2.94575690719382	3.21614456380003	0.217242965497361	0.953597872261879	0.915047988792183	0.992147755731574	0.25	0.18	0.33	1.47983160190231	1.54217514727571	1.60451869264912	3.54630344172195	3.69570498798075	3.84510653423956	3.61910908789189	3.77534031202812	3.92732366169041	3.08095073549693	0.273395467441308	0.0138483228917576	-1.38309953269815	-0.506467158262805	-0.505115596806918	-0.507711982748338	0.176923109003671	0.180146145436134	0.173954605132619	0.201485361459515	0.204225923213766	0.198448378214154	0.000147175351593464	0.00036752766493106	0.000375826675183133
114	0.810930216216329	0.19	3.08667821943697	2.95158370678703	3.2217727320869	0.214084558170734	0.949721409149293	0.910968114034228	0.988474704264357	0.25	0.18	0.34	1.47134155650201	1.53393357555927	1.59652559461652	3.52135329616597	3.67115441586312	3.82095553556027	3.59162622416672	3.74692529414664	3.89494484119056	3.08667821943697	0.275318071593351	-0.0111507226075689	-1.40227144449162	-0.506467158262805	-0.505115596806918	-0.507711982748338	0.176923109003671	0.180146145436134	0.173954605132619	0.201485361459515	0.204225923213766	0.198448378214154	0.000147175351593464	0.00036752766493106	0.000375826675183133
114	0.810930216216329	0.19	3.09474369122505	2.96078816996831	3.22869921248178	0.22744140531876	0.983074293407554	0.944487876101948	1.02166071071316	0.25	0.18	0.34	1.52107103788604	1.58321337269458	1.64535570750313	3.629697101813	3.7779859370721	3.92627477233121	3.70960979344363	3.85738440821685	4.01208499884233	3.09474369122505	0.276528499145166	-0.0104142704924018	-1.39895458809515	-0.506467158262805	-0.505115596806918	-0.507711982748338	0.176923109003671	0.180146145436134	0.173954605132619	0.201485361459515	0.204225923213766	0.198448378214154	0.000147175351593464	0.00036752766493106	0.000375826675183133
114	0.810930216216329	0.19	3.09814078810431	2.96267723862007	3.23360433758856	0.214070097695699	0.943478946959455	0.90497872048324	0.98197917343567	0.25	0.18	0.34	1.45155758622534	1.51331074632517	1.575063906425	3.44969050021281	3.59644960352092	3.74320870682903	3.52217197277897	3.67199667683329	3.82189837343315	3.09814078810431	0.277055389165779	0.00220656519112796	-1.38168744987388	-0.506467158262805	-0.505115596806918	-0.507711982748338	0.176923109003671	0.180146145436134	0.173954605132619	0.201485361459515	0.204225923213766	0.198448378214154	0.000147175351593464	0.00036752766493106	0.000375826675183133
114	0.810930216216329	0.19	3.09906798094689	2.96349964882959	3.2346363130642	0.21813906949023	0.957416477271767	0.918813918464969	0.996019036078565	0.25	0.18	0.34	1.47987392662248	1.54204856191156	1.60422319720065	3.53175204933918	3.68013319968507	3.82851435003096	3.60611726303332	3.75928248360001	3.90983580414028	3.09906798094689	0.276056865525199	0.0075858095276819	-1.38029167270206	-0.506467158262805	-0.505115596806918	-0.507711982748338	0.176923109003671	0.180146145436134	0.173954605132619	0.201485361459515	0.204225923213766	0.198448378214154	0.000147175351593464	0.00036752766493106	0.000375826675183133
114	0.810930216216329	0.19	3.1018778306558	2.96684403334365	3.23691162796795	0.215324550125494	0.961451925198142	0.922363965708205	1.00053988468808	0.25	0.19	0.34	1.48543580222114	1.54838563181204	1.61133546140295	3.54464873862831	3.69486393724048	3.84507913585264	3.62442011650761	3.77515316939601	3.92892298049056	3.1018778306558	0.276757350024129	0.0116077998522551	-1.3731268193991	-0.506467158262805	-0.505115596806918	-0.507711982748338	0.176923109003671	0.180146145436134	0.173954605132619	0.201485361459515	0.204225923213766	0.198448378214154	0.000147175351593464	0.00036752766493106	0.000375826675183133
114	0.810930216216329	0.19	3.10200909269736	2.96644333299039	3.23757485240433	0.218305220833448	0.969975437747067	0.930885547644161	1.00906532784997	0.25	0.18	0.34	1.50434842227285	1.56751925423167	1.63069008619049	3.60238661302205	3.75365858965504	3.90493056628802	3.67975327401744	3.8341431652628	3.98851436971341	3.10200909269736	0.275558084281084	-0.0131124774104878	-1.4014333023273	-0.506467158262805	-0.505115596806918	-0.507711982748338	0.176923109003671	0.180146145436134	0.173954605132619	0.201485361459515	0.204225923213766	0.198448378214154	0.000147175351593464	0.00036752766493106	0.000375826675183133
114	0.810930216216329	0.19	3.10223658821457	2.96591246092044	3.23856071550869	0.214674933107434	0.953737722960455	0.91488869200845	0.992586753912459	0.25	0.19	0.34	1.4702797761992	1.5327124470067	1.5951451178142	3.50097555596054	3.64963791119978	3.79830026643902	3.57486707388439	3.72751244244352	3.87997082699194	3.10223658821457	0.277457354198862	-0.00918949693230306	-1.39169116378948	-0.506467158262805	-0.505115596806918	-0.507711982748338	0.176923109003671	0.180146145436134	0.173954605132619	0.201485361459515	0.204225923213766	0.198448378214154	0.000147175351593464	0.00036752766493106	0.000375826675183133
114	0.810930216216329	0.19	3.11732563792462	2.98123336961089	3.25341790623835	0.211215978256689	0.950587185231251	0.911464848122128	0.989709522340374	0.25	0.18	0.34	1.47851320832032	1.54197467068541	1.60543613305049	3.55411335278184	3.7066647331209	3.85921611345996	3.62924039937569	3.78353640850619	3.93818724345758	3.11732563792462	0.274080989064146	-0.000299771189490455	-1.39439882469196	-0.506467158262805	-0.505115596806918	-0.507711982748338	0.176923109003671	0.180146145436134	0.173954605132619	0.201485361459515	0.204225923213766	0.198448378214154	0.000147175351593464	0.00036752766493106	0.000375826675183133
114	0.810930216216329	0.19	3.13255862260729	2.9965147880131	3.26860245720147	0.210179515630742	0.947203355035383	0.908098615394185	0.98630809467658	0.25	0.19	0.34	1.45933962105309	1.52218202050394	1.58502441995479	3.47485767679549	3.62449275214722	3.77412782749894	3.54829756776171	3.70084716115687	3.85505076580739	3.13255862260729	0.277044560000413	-0.00751704953677653	-1.38930509442268	-0.506467158262805	-0.505115596806918	-0.507711982748338	0.176923109003671	0.180146145436134	0.173954605132619	0.201485361459515	0.204225923213766	0.198448378214154	0.000147175351593464	0.00036752766493106	0.000375826675183133
114	0.810930216216329	0.19	3.13496919961652	2.99812314937618	3.27181524985687	0.220232753036175	0.970649261857309	0.931751820272927	1.00954670344169	0.25	0.18	0.33	1.5058455537002	1.56870943889551	1.63157332409081	3.60620839666522	3.75675522404819	3.90730205143116	3.68246226067413	3.84135853526714	3.99239631495868	3.13496919961652	0.274220539240149	-0.00827198274532765	-1.40223491343911	-0.506467158262805	-0.505115596806918	-0.507711982748338	0.176923109003671	0.180146145436134	0.173954605132619	0.201485361459515	0.204225923213766	0.198448378214154	0.000147175351593464	0.00036752766493106	0.000375826675183133
114	0.810930216216329	0.19	3.14067948912954	3.00320760559669	3.27815137266239	0.215156772254065	0.965019973127011	0.925767464536232	1.00427248171779	0.25	0.18	0.34	1.49640403020042	1.559851509509	1.62329898881759	3.58415812561471	3.73612630661671	3.88809448761871	3.66468406168357	3.81739475674568	3.97302968156658	3.14067948912954	0.27428777410676	0.0116574931106684	-1.37994943374331	-0.506467158262805	-0.505115596806918	-0.507711982748338	0.176923109003671	0.180146145436134	0.173954605132619	0.201485361459515	0.204225923213766	0.198448378214154	0.000147175351593464	0.00036752766493106	0.000375826675183133
114	0.810930216216329	0.19	3.155247594128	3.01805149437179	3.29244369388421	0.209805286108627	0.947987236350966	0.90880596671036	0.987168505991572	0.25	0.19	0.34	1.4609012302273	1.52388493314799	1.58686863606867	3.47959831888655	3.6296139272422	3.77962953559784	3.55506375623089	3.70480529795365	3.85863892040185	3.155247594128	0.276237552207671	-0.0197571251429044	-1.40476305893226	-0.506467158262805	-0.505115596806918	-0.507711982748338	0.176923109003671	0.180146145436134	0.173954605132619	0.201485361459515	0.204225923213766	0.198448378214154	0.000147175351593464	0.00036752766493106	0.000375826675183133
114	0.810930216216329	0.19	3.16183062713803	3.02437778128194	3.29928347299413	0.217476180682582	0.969594857600485	0.930425143137411	1.00876457206356	0.25	0.19	0.34	1.5022533862189	1.56549634200465	1.62873929779039	3.59408515874214	3.74539157007706	3.89669798141198	3.67126898587383	3.82657810037883	3.97858877340354	3.16183062713803	0.275614864691713	0.0121485836176555	-1.37464695775874	-0.506467158262805	-0.505115596806918	-0.507711982748338	0.176923109003671	0.180146145436134	0.173954605132619	0.201485361459515	0.204225923213766	0.198448378214154	0.000147175351593464	0.00036752766493106	0.000375826675183133
114	0.810930216216329	0.19	3.16418000837728	3.0270399418833	3.30132007487126	0.216834616918386	0.96536476843032	0.926292282298902	1.00443725456174	0.25	0.18	0.34	1.49243043661056	1.55538353322047	1.61833662983037	3.56295554692346	3.71324669568325	3.86353784444303	3.63903452453199	3.79784247106135	3.94740289129731	3.16418000837728	0.274480723591211	0.00661747085230505	-1.38411360526553	-0.506467158262805	-0.505115596806918	-0.507711982748338	0.176923109003671	0.180146145436134	0.173954605132619	0.201485361459515	0.204225923213766	0.198448378214154	0.000147175351593464	0.00036752766493106	0.000375826675183133
114	0.810930216216329	0.19	3.20669538464769	3.06788267035064	3.34550809894475	0.219157828755996	0.971415042853377	0.932364675117985	1.01046541058877	0.25	0.18	0.34	1.50486642935651	1.56789497283022	1.63092351630392	3.59907755544506	3.74981825358502	3.90055895172499	3.67701994531435	3.82720187971256	3.98155378037085	3.20669538464769	0.273935146914033	0.00734395530028866	-1.38522021055779	-0.506467158262805	-0.505115596806918	-0.507711982748338	0.176923109003671	0.180146145436134	0.173954605132619	0.201485361459515	0.204225923213766	0.198448378214154	0.000147175351593464	0.00036752766493106	0.000375826675183133
114	0.810930216216329	0.2	3.04209119132047	2.91362767380415	3.17055470883679	0.230580475462445	0.963385853375555	0.925906872876858	1.00086483387425	0.25	0.18	0.34	1.49753428724086	1.55815167759811	1.61876906795535	3.58907171413082	3.73435063226261	3.87962955039439	3.66062643441874	3.81009382294552	3.96159709298364	3.04209119132047	0.276757365943106	0.00863975444225157	-1.38162310144844	-0.506467158262805	-0.505115596806918	-0.507711982748338	0.176923109003671	0.180146145436134	0.173954605132619	0.201485361459515	0.204225923213766	0.198448378214154	0.000147175351593464	0.00036752766493106	0.000375826675183133
114	0.810930216216329	0.2	3.05794331015669	2.92646369967427	3.18942292063911	0.220359590121062	0.949699257353706	0.911655407509413	0.987743107198	0.25	0.19	0.34	1.46119613882345	1.52217260651131	1.58314907419917	3.47003588220683	3.61484226734926	3.75964865249169	3.5383868203195	3.68944777349197	3.83436460875779	3.05794331015669	0.279689978787104	-0.00229210054916942	-1.37836559283071	-0.506467158262805	-0.505115596806918	-0.507711982748338	0.176923109003671	0.180146145436134	0.173954605132619	0.201485361459515	0.204225923213766	0.198448378214154	0.000147175351593464	0.00036752766493106	0.000375826675183133
114	0.810930216216329	0.2	3.0608169089366	2.93124072578369	3.1903930920895	0.229895931158141	0.966085284568144	0.928428632871957	1.00374193626433	0.25	0.19	0.34	1.48859298131006	1.54896964940266	1.60934631749527	3.53632448752051	3.6797562331565	3.82318797879248	3.60609076130323	3.75335219632488	3.90192254549925	3.0608169089366	0.279608019956332	-0.00291439861080455	-1.37964358349121	-0.506467158262805	-0.505115596806918	-0.507711982748338	0.176923109003671	0.180146145436134	0.173954605132619	0.201485361459515	0.204225923213766	0.198448378214154	0.000147175351593464	0.00036752766493106	0.000375826675183133
114	0.810930216216329	0.2	3.06507925862584	2.93527782251557	3.1948806947361	0.22577177792545	0.965189306326807	0.927123998869281	1.00325461378433	0.25	0.19	0.34	1.494470858377	1.55582995681455	1.61718905525209	3.56952196345874	3.71607727987937	3.8626325963	3.64572475590739	3.79507815272949	3.94774203518303	3.06507925862584	0.277567159030434	-0.00193312753219006	-1.38730007127584	-0.506467158262805	-0.505115596806918	-0.507711982748338	0.176923109003671	0.180146145436134	0.173954605132619	0.201485361459515	0.204225923213766	0.198448378214154	0.000147175351593464	0.00036752766493106	0.000375826675183133
114	0.810930216216329	0.2	3.07086050122628	2.94138988238058	3.20033112007197	0.227617277072814	0.970127836159113	0.932068623693567	1.00818704862466	0.25	0.19	0.34	1.50103311200165	1.56232488459786	1.62361665719407	3.58179148703519	3.7280469877001	3.874302488365	3.65977555735735	3.80661377737168	3.95956889986678	3.07086050122628	0.277974367277844	0.000849327431433426	-1.38235137492677	-0.506467158262805	-0.505115596806918	-0.507711982748338	0.176923109003671	0.180146145436134	0.173954605132619	0.201485361459515	0.204225923213766	0.198448378214154	0.000147175351593464	0.00036752766493106	0.000375826675183133
114	0.810930216216329	0.2	3.07248108052573	2.9416920218753	3.20327013917616	0.227189477307898	0.96910873061405	0.931043183065421	1.00717427816268	0.25	0.18	0.34	1.49492641823869	1.55604623919889	1.61716606015908	3.55650608704555	3.70191325400175	3.84732042095794	3.63081564762758	3.77892773602812	3.92840380996628	3.07248108052573	0.277963256868841	-0.0130026877866357	-1.39580465334012	-0.506467158262805	-0.505115596806918	-0.507711982748338	0.176923109003671	0.180146145436134	0.173954605132619	0.201485361459515	0.204225923213766	0.198448378214154	0.000147175351593464	0.00036752766493106	0.000375826675183133
114	0.810930216216329	0.2	3.07266818926103	2.94111920917166	3.2042171693504	0.2226510788545	0.963228143640924	0.924897869147897	1.00155841813395	0.25	0.19	0.34	1.4834685233383	1.5449474796621	1.60642643598591	3.52543543777711	3.67153903747719	3.81764263717726	3.59798236154282	3.75005041950798	3.89843930196815	3.07266818926103	0.278269718123817	-0.00333456379762491	-1.38476639583885	-0.506467158262805	-0.505115596806918	-0.507711982748338	0.176923109003671	0.180146145436134	0.173954605132619	0.201485361459515	0.204225923213766	0.198448378214154	0.000147175351593464	0.00036752766493106	0.000375826675183133
114	0.810930216216329	0.2	3.0765890061881	2.94453290231418	3.20864511006202	0.219111056438841	0.959569593044286	0.920990133807396	0.998149052281175	0.25	0.19	0.34	1.47289985872567	1.53459832646583	1.596296794206	3.49006740980992	3.63626323583265	3.78245906185538	3.56298211741216	3.7139248637403	3.86080935146163	3.0765890061881	0.279172428581041	0.00447038405440722	-1.3747758301972	-0.506467158262805	-0.505115596806918	-0.507711982748338	0.176923109003671	0.180146145436134	0.173954605132619	0.201485361459515	0.204225923213766	0.198448378214154	0.000147175351593464	0.00036752766493106	0.000375826675183133
114	0.810930216216329	0.2	3.07744346635548	2.9456084455486	3.20927848716237	0.229066937786913	0.977432434312428	0.939244071091861	1.015620797533	0.25	0.18	0.34	1.5187630017083	1.58051380210225	1.6422646024962	3.63911455984516	3.7870759182289	3.93503727661263	3.7156279234637	3.86867948659326	4.02051691205726	3.07744346635548	0.276211115274914	-0.00372733449173263	-1.39331143858961	-0.506467158262805	-0.505115596806918	-0.507711982748338	0.176923109003671	0.180146145436134	0.173954605132619	0.201485361459515	0.204225923213766	0.198448378214154	0.000147175351593464	0.00036752766493106	0.000375826675183133
114	0.810930216216329	0.2	3.07836825908428	2.94739260287237	3.20934391529618	0.224666275678497	0.958485242069807	0.920564398265343	0.996406085874271	0.25	0.18	0.34	1.47948119871124	1.54042552325137	1.6013698477915	3.52307861233921	3.66820492183055	3.81333123132189	3.59684493321438	3.74430485096433	3.88893809556952	3.07836825908428	0.276730147582115	-0.00398787422561899	-1.3926220330213	-0.506467158262805	-0.505115596806918	-0.507711982748338	0.176923109003671	0.180146145436134	0.173954605132619	0.201485361459515	0.204225923213766	0.198448378214154	0.000147175351593464	0.00036752766493106	0.000375826675183133
114	0.810930216216329	0.2	3.07863539600217	2.94730685222274	3.20996393978159	0.228050900043362	0.978209475512686	0.939880477118976	1.01653847390639	0.25	0.18	0.34	1.51169531623762	1.57334333293593	1.63499134963424	3.60260844731521	3.74952539766359	3.89644234801198	3.67661519070624	3.82760693047487	3.97748904512949	3.07863539600217	0.27700395446171	-0.000380122086817417	-1.38662501960461	-0.506467158262805	-0.505115596806918	-0.507711982748338	0.176923109003671	0.180146145436134	0.173954605132619	0.201485361459515	0.204225923213766	0.198448378214154	0.000147175351593464	0.00036752766493106	0.000375826675183133
114	0.810930216216329	0.2	3.07910530853125	2.94588299057259	3.2123276264899	0.220811704371346	0.962546634955593	0.924038798994033	1.00105447091715	0.25	0.19	0.34	1.48721224794143	1.54918943477179	1.61116662160214	3.54666509246144	3.69446667583627	3.8422682592111	3.62322425825471	3.77594274677963	3.92765692814355	3.07910530853125	0.276643134643484	-0.00347056617965146	-1.3879462257616	-0.506467158262805	-0.505115596806918	-0.507711982748338	0.176923109003671	0.180146145436134	0.173954605132619	0.201485361459515	0.204225923213766	0.198448378214154	0.000147175351593464	0.00036752766493106	0.000375826675183133
114	0.810930216216329	0.2	3.0791080641793	2.94648328122058	3.21173284713803	0.224409658058181	0.979217762672562	0.940448113160294	1.01798741218483	0.25	0.19	0.34	1.51061182615316	1.57288627833133	1.63516073050949	3.59522615345168	3.74343811319316	3.89165007293463	3.67694976630867	3.82718941345604	3.97793340192238	3.0791080641793	0.278341005389691	-0.00731135437908782	-1.38657098908714	-0.506467158262805	-0.505115596806918	-0.507711982748338	0.176923109003671	0.180146145436134	0.173954605132619	0.201485361459515	0.204225923213766	0.198448378214154	0.000147175351593464	0.00036752766493106	0.000375826675183133
114	0.810930216216329	0.2	3.08338376960781	2.9507589097236	3.21600862949201	0.216885220274843	0.945747899661121	0.907475095367869	0.984020703954373	0.25	0.19	0.34	1.45416457485949	1.51549403334035	1.57682349182121	3.45254532685152	3.59815658635898	3.74376784586645	3.52310039024957	3.67015730933741	3.82026951205519	3.08338376960781	0.279710560904744	-0.00340188158135676	-1.37843566758427	-0.506467158262805	-0.505115596806918	-0.507711982748338	0.176923109003671	0.180146145436134	0.173954605132619	0.201485361459515	0.204225923213766	0.198448378214154	0.000147175351593464	0.00036752766493106	0.000375826675183133
114	0.810930216216329	0.2	3.0863835220716	2.95663576799297	3.21613127615023	0.231057658673676	0.975846617392657	0.937933854688001	1.01375938009731	0.25	0.19	0.34	1.50416098042029	1.56496153478267	1.62576208914505	3.57409279122873	3.71856324743521	3.86303370364169	3.6487073062225	3.79636066194977	3.9402592389665	3.0863835220716	0.279416464463749	-0.0158309240531516	-1.39647955491959	-0.506467158262805	-0.505115596806918	-0.507711982748338	0.176923109003671	0.180146145436134	0.173954605132619	0.201485361459515	0.204225923213766	0.198448378214154	0.000147175351593464	0.00036752766493106	0.000375826675183133
114	0.810930216216329	0.2	3.08846667001696	2.9557248667294	3.22120847330452	0.225554778329329	0.979708047053289	0.941046148281578	1.018369945825	0.25	0.19	0.33	1.51522376086466	1.57747514754321	1.63972653422177	3.61500842835232	3.76352727641419	3.91204612447606	3.69572877915375	3.84688881854887	3.99629917339335	3.08846667001696	0.276303359394592	-0.00233670050054599	-1.38937608972318	-0.506467158262805	-0.505115596806918	-0.507711982748338	0.176923109003671	0.180146145436134	0.173954605132619	0.201485361459515	0.204225923213766	0.198448378214154	0.000147175351593464	0.00036752766493106	0.000375826675183133
114	0.810930216216329	0.2	3.09363865533693	2.96117724028759	3.22610007038628	0.219656104223521	0.959277041847264	0.920770670128882	0.997783413565647	0.25	0.18	0.34	1.47848157349366	1.54031125909796	1.60214094470225	3.51750102520302	3.66460193359457	3.81170284198612	3.5924214353031	3.74169115675886	3.8946688691946	3.09363865533693	0.277983426180801	-0.00270136845230362	-1.38390884371842	-0.506467158262805	-0.505115596806918	-0.507711982748338	0.176923109003671	0.180146145436134	0.173954605132619	0.201485361459515	0.204225923213766	0.198448378214154	0.000147175351593464	0.00036752766493106	0.000375826675183133
114	0.810930216216329	0.2	3.09381504066194	2.96180697466368	3.2258231066602	0.227400552766406	0.967783915946772	0.929793241250673	1.00577459064287	0.25	0.18	0.34	1.49920703545696	1.5604635430968	1.62172005073665	3.58188432808976	3.72823751315322	3.87459069821668	3.66094246482471	3.80776266128246	3.95746273690021	3.09381504066194	0.276700172313655	0.00421552332741705	-1.38207125450533	-0.506467158262805	-0.505115596806918	-0.507711982748338	0.176923109003671	0.180146145436134	0.173954605132619	0.201485361459515	0.204225923213766	0.198448378214154	0.000147175351593464	0.00036752766493106	0.000375826675183133
114	0.810930216216329	0.2	3.09475093333989	2.9644604584425	3.22504140823728	0.227355173985668	0.971194890054654	0.933065392197339	1.00932438791197	0.25	0.19	0.34	1.49867039250311	1.55991320570529	1.62115601890748	3.56660686503275	3.71235541594395	3.85810396685515	3.63835859314831	3.78919559434272	3.93907340518173	3.09475093333989	0.277601415125816	-0.0184630300315165	-1.40117673419729	-0.506467158262805	-0.505115596806918	-0.507711982748338	0.176923109003671	0.180146145436134	0.173954605132619	0.201485361459515	0.204225923213766	0.198448378214154	0.000147175351593464	0.00036752766493106	0.000375826675183133
114	0.810930216216329	0.2	3.09571352759509	2.96465100694183	3.22677604824834	0.225916149060524	0.968736369211972	0.930546942584188	1.00692579583976	0.25	0.18	0.34	1.49906587597495	1.56058718528341	1.62210849459186	3.57826562512759	3.72511680080933	3.87196797649106	3.65294395721282	3.79957799578957	3.94989537759449	3.09571352759509	0.277581039941364	0.00367729280757983	-1.38199155843716	-0.506467158262805	-0.505115596806918	-0.507711982748338	0.176923109003671	0.180146145436134	0.173954605132619	0.201485361459515	0.204225923213766	0.198448378214154	0.000147175351593464	0.00036752766493106	0.000375826675183133
114	0.810930216216329	0.2	3.0964522959319	2.96457665499243	3.22832793687138	0.22365383412963	0.967811511679159	0.929410074006203	1.00621294935211	0.25	0.18	0.34	1.49719798717965	1.55905932997845	1.62092067277725	3.57371885580643	3.72137804924552	3.86903724268461	3.65073262453491	3.79918011986299	3.95186175806578	3.0964522959319	0.276445612015965	-0.0073132795610619	-1.39518465701603	-0.506467158262805	-0.505115596806918	-0.507711982748338	0.176923109003671	0.180146145436134	0.173954605132619	0.201485361459515	0.204225923213766	0.198448378214154	0.000147175351593464	0.00036752766493106	0.000375826675183133
114	0.810930216216329	0.2	3.09819541650298	2.96579258117457	3.23059825183139	0.223055961593178	0.947786424050888	0.910114690710343	0.985458157391433	0.25	0.18	0.34	1.4706904158603	1.5315656634948	1.59244091112929	3.5215648222878	3.66733046290517	3.81309610352254	3.59338693368335	3.73698870349294	3.89049503541985	3.09819541650298	0.275274016415153	-0.00707914081488961	-1.40071119329447	-0.506467158262805	-0.505115596806918	-0.507711982748338	0.176923109003671	0.180146145436134	0.173954605132619	0.201485361459515	0.204225923213766	0.198448378214154	0.000147175351593464	0.00036752766493106	0.000375826675183133
114	0.810930216216329	0.2	3.09940481331877	2.96701483318772	3.23179479344982	0.230450473816304	0.981925856245558	0.943711605508958	1.02014010698216	0.25	0.19	0.34	1.50928040039629	1.5703965499868	1.6315126995773	3.57637436334464	3.72119452434615	3.86601468534766	3.6483394113894	3.79746933460697	3.94519557120068	3.09940481331877	0.278803011075899	-0.012044487973435	-1.39206689974395	-0.506467158262805	-0.505115596806918	-0.507711982748338	0.176923109003671	0.180146145436134	0.173954605132619	0.201485361459515	0.204225923213766	0.198448378214154	0.000147175351593464	0.00036752766493106	0.000375826675183133
114	0.810930216216329	0.2	3.09979112047047	2.9689534990306	3.23062874191035	0.228508469902845	0.961151950487093	0.923540191062756	0.99876370991143	0.25	0.19	0.34	1.49059466632717	1.55130007853515	1.61200549074313	3.56487500044245	3.71005679349488	3.85523858654731	3.63923444460828	3.78632034318729	3.93523183802282	3.09979112047047	0.277620400643024	-0.000888956410871903	-1.38522326814335	-0.506467158262805	-0.505115596806918	-0.507711982748338	0.176923109003671	0.180146145436134	0.173954605132619	0.201485361459515	0.204225923213766	0.198448378214154	0.000147175351593464	0.00036752766493106	0.000375826675183133
114	0.810930216216329	0.2	3.10008077525732	2.96686014521755	3.23330140529708	0.221771069191549	0.96566635145629	0.92714109775884	1.00419160515374	0.25	0.19	0.34	1.4958269789303	1.55798268963074	1.62013840033117	3.57598223521196	3.72457409804938	3.8731659608868	3.6482951493918	3.80443889253869	3.95012290935025	3.10008077525732	0.277577318417212	0.00725469539599067	-1.37541371803193	-0.506467158262805	-0.505115596806918	-0.507711982748338	0.176923109003671	0.180146145436134	0.173954605132619	0.201485361459515	0.204225923213766	0.198448378214154	0.000147175351593464	0.00036752766493106	0.000375826675183133
114	0.810930216216329	0.2	3.10045405853316	2.96860130931229	3.23230680775403	0.224575972134168	0.977910479928241	0.939211078194326	1.01660988166216	0.25	0.19	0.34	1.50934410874004	1.57153536198968	1.63372661523931	3.59393837374719	3.74202357861932	3.89010878349144	3.668650771701	3.82162702689822	3.97203450992029	3.10045405853316	0.277740464837369	-0.00124643100989598	-1.38469890103455	-0.506467158262805	-0.505115596806918	-0.507711982748338	0.176923109003671	0.180146145436134	0.173954605132619	0.201485361459515	0.204225923213766	0.198448378214154	0.000147175351593464	0.00036752766493106	0.000375826675183133
114	0.810930216216329	0.2	3.1004637665575	2.9680140790717	3.23291345404329	0.223113831855774	0.960765532229082	0.92258429218846	0.998946772269703	0.25	0.19	0.34	1.47549072247882	1.53655404853983	1.59761737460085	3.4963050186674	3.64099993955784	3.78569486044828	3.57141101728822	3.71971965751585	3.86690560170263	3.1004637665575	0.279065068201862	0.0111025551233891	-1.36645689042838	-0.506467158262805	-0.505115596806918	-0.507711982748338	0.176923109003671	0.180146145436134	0.173954605132619	0.201485361459515	0.204225923213766	0.198448378214154	0.000147175351593464	0.00036752766493106	0.000375826675183133
114	0.810930216216329	0.2	3.10075957464699	2.96936135243942	3.23215779685456	0.231001623437047	0.970232569173581	0.932531973475595	1.00793316487157	0.25	0.19	0.34	1.49307126042363	1.55343345447015	1.61379564851667	3.54194756325541	3.68514215267852	3.82833674210163	3.6131790973084	3.75767942448756	3.90835551615535	3.10075957464699	0.278097803200088	0.00485781830876142	-1.37911892392976	-0.506467158262805	-0.505115596806918	-0.507711982748338	0.176923109003671	0.180146145436134	0.173954605132619	0.201485361459515	0.204225923213766	0.198448378214154	0.000147175351593464	0.00036752766493106	0.000375826675183133
114	0.810930216216329	0.2	3.10118464162369	2.96864246957924	3.23372681366814	0.229837570414877	0.987278385987637	0.948789313058247	1.02576745891703	0.25	0.19	0.34	1.52663084572991	1.58856093405285	1.65049102237579	3.63966473887452	3.78731324170337	3.93496174453223	3.71803882993152	3.86902537331169	4.02058705070522	3.10118464162369	0.277508382297336	0.00706883860969638	-1.37674083608211	-0.506467158262805	-0.505115596806918	-0.507711982748338	0.176923109003671	0.180146145436134	0.173954605132619	0.201485361459515	0.204225923213766	0.198448378214154	0.000147175351593464	0.00036752766493106	0.000375826675183133
114	0.810930216216329	0.2	3.10136732374358	2.97118111187466	3.2315535356125	0.233855407987754	0.977917418857406	0.940220920420753	1.01561391729406	0.25	0.18	0.34	1.5150337298902	1.5757763334527	1.6365189370152	3.61730857835873	3.76233818172894	3.90736778509914	3.69224013351483	3.83896550112563	3.98844209839924	3.10136732374358	0.275986158323813	-0.0155305719695048	-1.40738127099266	-0.506467158262805	-0.505115596806918	-0.507711982748338	0.176923109003671	0.180146145436134	0.173954605132619	0.201485361459515	0.204225923213766	0.198448378214154	0.000147175351593464	0.00036752766493106	0.000375826675183133
114	0.810930216216329	0.2	3.10190790811439	2.97166192991362	3.23215388631516	0.231510985650887	0.971784841122505	0.934077985514871	1.00949169673014	0.25	0.18	0.34	1.50185973482254	1.56248680134382	1.6231138678651	3.5779576472698	3.72239262429313	3.86682760131645	3.6495539184797	3.80099063687658	3.9472467359876	3.10190790811439	0.277649162476487	0.00157754214756489	-1.38267640781279	-0.506467158262805	-0.505115596806918	-0.507711982748338	0.176923109003671	0.180146145436134	0.173954605132619	0.201485361459515	0.204225923213766	0.198448378214154	0.000147175351593464	0.00036752766493106	0.000375826675183133
114	0.810930216216329	0.2	3.10229479171698	2.96910494602339	3.23548463741057	0.225715990998181	0.980725908547124	0.942041692742623	1.01941012435163	0.25	0.19	0.34	1.51711424017771	1.57941336676547	1.64171249335322	3.62021331272845	3.76887458125489	3.91753584978133	3.70046232657239	3.85038436279019	4.00241180479061	3.10229479171698	0.277274498531149	0.00741037364692436	-1.37698816496356	-0.506467158262805	-0.505115596806918	-0.507711982748338	0.176923109003671	0.180146145436134	0.173954605132619	0.201485361459515	0.204225923213766	0.198448378214154	0.000147175351593464	0.00036752766493106	0.000375826675183133
114	0.810930216216329	0.2	3.10325217491553	2.9710959924696	3.23540835736147	0.224334660653236	0.962072782655311	0.923973736792611	1.00017182851801	0.25	0.18	0.34	1.4855906436463	1.5468473480435	1.6081040524407	3.53914370501741	3.6850764225427	3.831009140068	3.61230212587942	3.76116381982019	3.90727292877986	3.10325217491553	0.277295412713811	-0.0152849782012335	-1.40121566516976	-0.506467158262805	-0.505115596806918	-0.507711982748338	0.176923109003671	0.180146145436134	0.173954605132619	0.201485361459515	0.204225923213766	0.198448378214154	0.000147175351593464	0.00036752766493106	0.000375826675183133
114	0.810930216216329	0.2	3.10341473953986	2.972214321875	3.23461515720472	0.224498136817184	0.973180521151137	0.934659691895826	1.01170135040645	0.25	0.19	0.34	1.50705219223388	1.56916346190694	1.63127473158001	3.60062410547751	3.74901932095783	3.89741453643816	3.6763941604292	3.83104363667332	3.98076595221355	3.10341473953986	0.278702136806244	0.0141830206814074	-1.36635358296551	-0.506467158262805	-0.505115596806918	-0.507711982748338	0.176923109003671	0.180146145436134	0.173954605132619	0.201485361459515	0.204225923213766	0.198448378214154	0.000147175351593464	0.00036752766493106	0.000375826675183133
114	0.810930216216329	0.2	3.10470010064717	2.97374297614651	3.23565722514784	0.226437446398536	0.967310294984693	0.929233834296419	1.00538675567297	0.25	0.19	0.34	1.48997544592868	1.5510289605549	1.61208247518112	3.53982753243803	3.68487617241162	3.82992481238522	3.61306472044203	3.7631849315075	3.91131924276131	3.10470010064717	0.279573681284854	-0.00423583149199805	-1.37949116811694	-0.506467158262805	-0.505115596806918	-0.507711982748338	0.176923109003671	0.180146145436134	0.173954605132619	0.201485361459515	0.204225923213766	0.198448378214154	0.000147175351593464	0.00036752766493106	0.000375826675183133
114	0.810930216216329	0.2	3.10471766977811	2.97361639115484	3.23581894840138	0.227567601502267	0.967396685902755	0.929439256960919	1.00535411484459	0.25	0.18	0.34	1.49564604649654	1.55672683053579	1.61780761457504	3.56615524508526	3.7117936860023	3.85743212691933	3.64110217824605	3.78698068205171	3.93651717969104	3.10471766977811	0.27812857867455	-0.000594202774096238	-1.38318232885339	-0.506467158262805	-0.505115596806918	-0.507711982748338	0.176923109003671	0.180146145436134	0.173954605132619	0.201485361459515	0.204225923213766	0.198448378214154	0.000147175351593464	0.00036752766493106	0.000375826675183133
114	0.810930216216329	0.2	3.10619691493856	2.97504129715241	3.23735253272472	0.227937338571672	0.958945800120974	0.92135948352861	0.996532116713339	0.25	0.18	0.34	1.48019865510081	1.54058248602112	1.60096631694142	3.52344005891147	3.66717671752954	3.8109133761476	3.59320327794664	3.74117023646023	3.88868421946657	3.10619691493856	0.278947820418362	0.0136185056586795	-1.3660657404174	-0.506467158262805	-0.505115596806918	-0.507711982748338	0.176923109003671	0.180146145436134	0.173954605132619	0.201485361459515	0.204225923213766	0.198448378214154	0.000147175351593464	0.00036752766493106	0.000375826675183133
114	0.810930216216329	0.2	3.10675599454202	2.97483418893778	3.23867780014627	0.2280911764577	0.976769581894492	0.93850138018383	1.01503778360515	0.25	0.18	0.34	1.50718483914786	1.56864159846394	1.63009835778001	3.58634946614282	3.73258595302833	3.87882243991383	3.65968682018316	3.81089406053886	3.95991739513384	3.10675599454202	0.276448719456903	0.00772854587157281	-1.37957276613643	-0.506467158262805	-0.505115596806918	-0.507711982748338	0.176923109003671	0.180146145436134	0.173954605132619	0.201485361459515	0.204225923213766	0.198448378214154	0.000147175351593464	0.00036752766493106	0.000375826675183133
114	0.810930216216329	0.2	3.10823993511085	2.97435146606938	3.24212840415232	0.220766832414995	0.974790013440261	0.935787280365903	1.01379274651462	0.25	0.19	0.34	1.50786254196396	1.57070883349941	1.63355512503486	3.60012126508857	3.75017093095138	3.90022059681419	3.67744782714801	3.8334773977611	3.98281740904299	3.10823993511085	0.278265359009259	-0.0170515399799888	-1.39664856351411	-0.506467158262805	-0.505115596806918	-0.507711982748338	0.176923109003671	0.180146145436134	0.173954605132619	0.201485361459515	0.204225923213766	0.198448378214154	0.000147175351593464	0.00036752766493106	0.000375826675183133
114	0.810930216216329	0.2	3.11268606967183	2.97823556931467	3.24713657002898	0.219500641205116	0.968698723988333	0.929796513960465	1.0076009340162	0.25	0.18	0.34	1.50203360868571	1.5648779257343	1.6277222427829	3.59549324239055	3.74592683852597	3.8963604346614	3.67383882169674	3.82758756811335	3.97756991835139	3.11268606967183	0.275513657011115	-0.00137788903107315	-1.39210968842598	-0.506467158262805	-0.505115596806918	-0.507711982748338	0.176923109003671	0.180146145436134	0.173954605132619	0.201485361459515	0.204225923213766	0.198448378214154	0.000147175351593464	0.00036752766493106	0.000375826675183133
114	0.810930216216329	0.2	3.11295443617985	2.97855415664151	3.24735471571819	0.214918685586454	0.946664279940443	0.908131229515134	0.985197330365751	0.25	0.18	0.34	1.45989357316989	1.52183853315169	1.58378349313349	3.47738352916353	3.6249329036619	3.77248227816027	3.54691863919836	3.69590569052695	3.84713783903375	3.11295443617985	0.277056439228624	0.0110202808023485	-1.37524264615476	-0.506467158262805	-0.505115596806918	-0.507711982748338	0.176923109003671	0.180146145436134	0.173954605132619	0.201485361459515	0.204225923213766	0.198448378214154	0.000147175351593464	0.00036752766493106	0.000375826675183133
114	0.810930216216329	0.2	3.11306386232139	2.97913097812702	3.24699674651576	0.219120335886076	0.941112044278266	0.903275696091429	0.978948392465103	0.25	0.18	0.34	1.45606135248636	1.51705274697695	1.57804414146753	3.47786033353585	3.62354070011082	3.76922106668578	3.55019876875431	3.70090941532794	3.84870400501179	3.11306386232139	0.274792686187143	0.00457895415769378	-1.38871202746089	-0.506467158262805	-0.505115596806918	-0.507711982748338	0.176923109003671	0.180146145436134	0.173954605132619	0.201485361459515	0.204225923213766	0.198448378214154	0.000147175351593464	0.00036752766493106	0.000375826675183133
114	0.810930216216329	0.2	3.11386233998514	2.9826114340519	3.24511324591837	0.231623210107078	0.982395777124441	0.944289217985194	1.02050233626369	0.25	0.18	0.34	1.52945334747645	1.59117406113734	1.65289477479823	3.67091977075283	3.81905883522092	3.967197899689	3.74686994416429	3.89750178791095	4.04637556148506	3.11386233998514	0.276246561191791	0.00699912008067354	-1.38323543988333	-0.506467158262805	-0.505115596806918	-0.507711982748338	0.176923109003671	0.180146145436134	0.173954605132619	0.201485361459515	0.204225923213766	0.198448378214154	0.000147175351593464	0.00036752766493106	0.000375826675183133
114	0.810930216216329	0.2	3.11576967216304	2.98442077763508	3.24711856669101	0.229102576341253	0.980632616730991	0.942323087719622	1.01894214574236	0.25	0.18	0.34	1.51930987846688	1.58107642820434	1.64284297794179	3.62967055898095	3.77723244236586	3.92479432575078	3.69974963382177	3.84830348213802	4.00143220033497	3.11576967216304	0.277258973926455	-0.006298833598951	-1.39277753676085	-0.506467158262805	-0.505115596806918	-0.507711982748338	0.176923109003671	0.180146145436134	0.173954605132619	0.201485361459515	0.204225923213766	0.198448378214154	0.000147175351593464	0.00036752766493106	0.000375826675183133
114	0.810930216216329	0.2	3.11595795108625	2.98395531648923	3.24796058568327	0.229432411975629	0.978872629286492	0.940667529668557	1.01707772890443	0.25	0.18	0.34	1.51071918333627	1.57207686293474	1.63343454253321	3.59489301719356	3.74089916868269	3.88690532017183	3.66957143278331	3.81759435194028	3.96542157787997	3.11595795108625	0.277666025245168	-0.006797734258223	-1.39105420413488	-0.506467158262805	-0.505115596806918	-0.507711982748338	0.176923109003671	0.180146145436134	0.173954605132619	0.201485361459515	0.204225923213766	0.198448378214154	0.000147175351593464	0.00036752766493106	0.000375826675183133
114	0.810930216216329	0.2	3.1161868836547	2.98415497908464	3.24821878822476	0.224418302522111	0.973099752837804	0.934573287181407	1.0116262184942	0.25	0.19	0.34	1.50383076977161	1.56582407227587	1.62781737478013	3.58548504317912	3.73329160717174	3.88109817116435	3.66260462421868	3.81485131891487	3.9612426119407	3.1161868836547	0.27806193088266	0.0141853416261997	-1.36866843808912	-0.506467158262805	-0.505115596806918	-0.507711982748338	0.176923109003671	0.180146145436134	0.173954605132619	0.201485361459515	0.204225923213766	0.198448378214154	0.000147175351593464	0.00036752766493106	0.000375826675183133
114	0.810930216216329	0.2	3.11734734544395	2.98486311021151	3.24983158067639	0.225221061737155	0.962835196005129	0.924802813909127	1.00086757810113	0.25	0.19	0.34	1.49808017953299	1.55968851045665	1.62129684138031	3.59608126733115	3.7439695898475	3.89185791236384	3.67457863126466	3.82611075466368	3.97371857082931	3.11734734544395	0.275716662186243	-0.0118104424235174	-1.40228371219834	-0.506467158262805	-0.505115596806918	-0.507711982748338	0.176923109003671	0.180146145436134	0.173954605132619	0.201485361459515	0.204225923213766	0.198448378214154	0.000147175351593464	0.00036752766493106	0.000375826675183133
114	0.810930216216329	0.2	3.11735762058443	2.98394440365457	3.25077083751429	0.223339729298198	0.980143954198789	0.941217971482045	1.01906993691553	0.25	0.18	0.34	1.51332296703513	1.57590951493848	1.63849606284184	3.60522661594994	3.75432809211644	3.90342956828294	3.6822350780138	3.83615580171246	3.98561586977438	3.11735762058443	0.277285848636836	-0.00670115506565558	-1.39133809819019	-0.506467158262805	-0.505115596806918	-0.507711982748338	0.176923109003671	0.180146145436134	0.173954605132619	0.201485361459515	0.204225923213766	0.198448378214154	0.000147175351593464	0.00036752766493106	0.000375826675183133
114	0.810930216216329	0.2	3.11746523199495	2.98587754573387	3.24905291825602	0.222775487967154	0.949594642778803	0.911820469661043	0.987368815896563	0.25	0.18	0.34	1.46462041315683	1.52529554261401	1.58597067207119	3.48574890477362	3.63015373769309	3.77455857061257	3.55221110473058	3.70081954014159	3.84886631128493	3.11746523199495	0.277323713494408	0.00331140327557791	-1.38232804563179	-0.506467158262805	-0.505115596806918	-0.507711982748338	0.176923109003671	0.180146145436134	0.173954605132619	0.201485361459515	0.204225923213766	0.198448378214154	0.000147175351593464	0.00036752766493106	0.000375826675183133
114	0.810930216216329	0.2	3.1179234006331	2.98315667033307	3.25269013093314	0.219160474491693	0.961642036430203	0.922984837183337	1.00029923567707	0.25	0.19	0.34	1.48891940803283	1.55127953779888	1.61363966756494	3.55897890145375	3.70803894119258	3.85709898093142	3.63851715632466	3.79090375268633	3.93953354161433	3.1179234006331	0.275377590637616	-0.00356506835402146	-1.39311892874035	-0.506467158262805	-0.505115596806918	-0.507711982748338	0.176923109003671	0.180146145436134	0.173954605132619	0.201485361459515	0.204225923213766	0.198448378214154	0.000147175351593464	0.00036752766493106	0.000375826675183133
114	0.810930216216329	0.2	3.11978503402382	2.98733570869185	3.25223435935579	0.223271317020108	0.968578623077885	0.930104365155811	1.00705288099996	0.25	0.19	0.34	1.49622354375097	1.55811562026188	1.62000769677279	3.56634419916824	3.71386790908514	3.86139161900204	3.64412134460731	3.79069652002742	3.94353119542193	3.11978503402382	0.277474463136327	0.0055922641150455	-1.37698159418779	-0.506467158262805	-0.505115596806918	-0.507711982748338	0.176923109003671	0.180146145436134	0.173954605132619	0.201485361459515	0.204225923213766	0.198448378214154	0.000147175351593464	0.00036752766493106	0.000375826675183133
114	0.810930216216329	0.2	3.12016324634734	2.98774330928066	3.25258318341402	0.223799255675308	0.966514933918422	0.928180995112032	1.00484887272481	0.25	0.19	0.34	1.49397913941999	1.55568058042141	1.61738202142284	3.56304429138954	3.7101982651833	3.85735223897706	3.63717355823753	3.78883356904638	3.93754771950885	3.12016324634734	0.276811265113007	-0.00891726309117349	-1.3952318410841	-0.506467158262805	-0.505115596806918	-0.507711982748338	0.176923109003671	0.180146145436134	0.173954605132619	0.201485361459515	0.204225923213766	0.198448378214154	0.000147175351593464	0.00036752766493106	0.000375826675183133
114	0.810930216216329	0.2	3.12106308068709	2.98926112985325	3.25286503152093	0.229637470112786	0.980368499017632	0.942127193117233	1.01860980491803	0.25	0.18	0.34	1.51982477319912	1.58151504654173	1.64320531988435	3.6329147303936	3.78037613956424	3.92783754873488	3.7052672496694	3.85650166124768	4.00629777920695	3.12106308068709	0.276359783711909	0.008554278190024	-1.38097452428938	-0.506467158262805	-0.505115596806918	-0.507711982748338	0.176923109003671	0.180146145436134	0.173954605132619	0.201485361459515	0.204225923213766	0.198448378214154	0.000147175351593464	0.00036752766493106	0.000375826675183133
114	0.810930216216329	0.2	3.12223387743168	2.99030253781614	3.25416521704722	0.225899940656172	0.964847797164996	0.92680990267209	1.0028856916579	0.25	0.19	0.34	1.48717274759343	1.54820891035193	1.60924507311043	3.53576605976837	3.68088006421018	3.82599406865199	3.61045673921294	3.75889953920335	3.90741387681627	3.12223387743168	0.277158567806796	-0.00273508699578323	-1.38711116480259	-0.506467158262805	-0.505115596806918	-0.507711982748338	0.176923109003671	0.180146145436134	0.173954605132619	0.201485361459515	0.204225923213766	0.198448378214154	0.000147175351593464	0.00036752766493106	0.000375826675183133
114	0.810930216216329	0.2	3.12237730329883	2.99043083517926	3.25432377141841	0.227822454824384	0.965348504804401	0.927498876697738	1.00319813291106	0.25	0.18	0.34	1.49610227612564	1.55715562743804	1.61820897875045	3.57590815159891	3.72183479052218	3.86776142944545	3.65065166170297	3.7981977845682	3.93894452750537	3.12237730329883	0.275123279531596	0.0139921579529976	-1.38038346222415	-0.506467158262805	-0.505115596806918	-0.507711982748338	0.176923109003671	0.180146145436134	0.173954605132619	0.201485361459515	0.204225923213766	0.198448378214154	0.000147175351593464	0.00036752766493106	0.000375826675183133
114	0.810930216216329	0.2	3.12267931140643	2.99042343223189	3.25493519058096	0.225608906133108	0.964940313116957	0.926867087412971	1.00301353882094	0.25	0.18	0.34	1.49432111426096	1.55570383658449	1.61708655890802	3.56980458850762	3.71644263150549	3.86308067450337	3.64650265202187	3.79731900369124	3.94288694172943	3.12267931140643	0.276263220352091	0.00939651483538813	-1.37892539226161	-0.506467158262805	-0.505115596806918	-0.507711982748338	0.176923109003671	0.180146145436134	0.173954605132619	0.201485361459515	0.204225923213766	0.198448378214154	0.000147175351593464	0.00036752766493106	0.000375826675183133
114	0.810930216216329	0.2	3.12396094483207	2.99181020752506	3.25611168213908	0.22483115113963	0.966058372174743	0.927855989528702	1.00426075482079	0.25	0.19	0.34	1.48561550324563	1.54678237888191	1.60794925451819	3.52433438725281	3.66944092571771	3.81454746418261	3.59988852378159	3.7457136214731	3.89618773932933	3.12396094483207	0.27840437725766	0.00439436765080872	-1.3753482077092	-0.506467158262805	-0.505115596806918	-0.507711982748338	0.176923109003671	0.180146145436134	0.173954605132619	0.201485361459515	0.204225923213766	0.198448378214154	0.000147175351593464	0.00036752766493106	0.000375826675183133
114	0.810930216216329	0.2	3.12404833627366	2.99078298575862	3.2573136867887	0.219190094607125	0.963819179765824	0.925077813974276	1.00256054555737	0.25	0.19	0.34	1.4843848690437	1.54654947435403	1.60871407966437	3.529117375534	3.67691340425886	3.82470943298372	3.5997457715223	3.75502352058645	3.90479257014974	3.12404833627366	0.279443128626689	0.00286308774773227	-1.37324224041307	-0.506467158262805	-0.505115596806918	-0.507711982748338	0.176923109003671	0.180146145436134	0.173954605132619	0.201485361459515	0.204225923213766	0.198448378214154	0.000147175351593464	0.00036752766493106	0.000375826675183133
114	0.810930216216329	0.2	3.12418924633751	2.99308369572198	3.25529479695304	0.231400871262561	0.98131017490252	0.943221933694159	1.01939841611088	0.25	0.18	0.34	1.51751637557421	1.57879519838968	1.64007402120515	3.61755771755195	3.76363830156853	3.90971888558511	3.69240936712155	3.8420349414227	3.99138245669285	3.12418924633751	0.277893728899348	0.0108906870911194	-1.37249753072048	-0.506467158262805	-0.505115596806918	-0.507711982748338	0.176923109003671	0.180146145436134	0.173954605132619	0.201485361459515	0.204225923213766	0.198448378214154	0.000147175351593464	0.00036752766493106	0.000375826675183133
114	0.810930216216329	0.2	3.12480951395263	2.99025673556012	3.25936229234515	0.2223463011479	0.973066447811114	0.934310547308065	1.01182234831416	0.25	0.18	0.34	1.50294643051049	1.56528977287145	1.6276331152324	3.58226393299822	3.73085892099546	3.8794539089927	3.65662873619035	3.80699108813615	3.9585619046262	3.12480951395263	0.27662537115593	0.00213479895460425	-1.38501566739076	-0.506467158262805	-0.505115596806918	-0.507711982748338	0.176923109003671	0.180146145436134	0.173954605132619	0.201485361459515	0.204225923213766	0.198448378214154	0.000147175351593464	0.00036752766493106	0.000375826675183133
114	0.810930216216329	0.2	3.1251057518437	2.99371644161953	3.25649506206788	0.228530989627473	0.977743891695343	0.939485300680431	1.01600248271026	0.25	0.19	0.34	1.50585464125133	1.56717744939513	1.62850025753892	3.57621701415524	3.72185103740823	3.86748506066122	3.65465297319359	3.80056530228709	3.94920591534773	3.1251057518437	0.278777092399341	-0.00488055626339156	-1.3837225173186	-0.506467158262805	-0.505115596806918	-0.507711982748338	0.176923109003671	0.180146145436134	0.173954605132619	0.201485361459515	0.204225923213766	0.198448378214154	0.000147175351593464	0.00036752766493106	0.000375826675183133
114	0.810930216216329	0.2	3.12744359397399	2.99444941249172	3.26043777545625	0.224864800042956	0.969545792547581	0.931209202124375	1.00788238297079	0.25	0.18	0.34	1.49524980668499	1.55680716596419	1.61836452524338	3.55741184378495	3.7038655520502	3.85031926031546	3.63152008216905	3.78017476322934	3.92534518717298	3.12744359397399	0.277268231860786	0.00542734918231015	-1.37942749301825	-0.506467158262805	-0.505115596806918	-0.507711982748338	0.176923109003671	0.180146145436134	0.173954605132619	0.201485361459515	0.204225923213766	0.198448378214154	0.000147175351593464	0.00036752766493106	0.000375826675183133
114	0.810930216216329	0.2	3.12767055700067	2.99561066856338	3.25973044543796	0.227837182041724	0.97017229422897	0.932135125919094	1.00820946253885	0.25	0.18	0.34	1.49980391412037	1.56100565657907	1.62220739903776	3.57563427388138	3.72154337966268	3.86745248544397	3.65104262438126	3.79936062332981	3.95047606768502	3.12767055700067	0.276205941190574	0.0110647913210295	-1.37759942240026	-0.506467158262805	-0.505115596806918	-0.507711982748338	0.176923109003671	0.180146145436134	0.173954605132619	0.201485361459515	0.204225923213766	0.198448378214154	0.000147175351593464	0.00036752766493106	0.000375826675183133
114	0.810930216216329	0.2	3.12827366131018	2.99444173971937	3.26210558290099	0.218222298022629	0.959876257518742	0.921183962133058	0.998568552904425	0.25	0.18	0.34	1.48452973173388	1.54688412048819	1.60923850924249	3.54489163369552	3.69378696822087	3.84268230274621	3.61966890352217	3.77138287936672	3.92685860034254	3.12827366131018	0.275996026683588	0.00672867519049191	-1.38086825302786	-0.506467158262805	-0.505115596806918	-0.507711982748338	0.176923109003671	0.180146145436134	0.173954605132619	0.201485361459515	0.204225923213766	0.198448378214154	0.000147175351593464	0.00036752766493106	0.000375826675183133
114	0.810930216216329	0.2	3.12846111689545	2.99535065480632	3.26157157898458	0.219909399149227	0.962861987929767	0.924240247884506	1.00148372797503	0.25	0.19	0.34	1.47959200306838	1.54142053503975	1.60324906701112	3.50948615192984	3.65613899696935	3.80279184200885	3.5867360789578	3.73721348006233	3.88716577355467	3.12846111689545	0.277845155889489	0.00129228027362788	-1.37834278260196	-0.506467158262805	-0.505115596806918	-0.507711982748338	0.176923109003671	0.180146145436134	0.173954605132619	0.201485361459515	0.204225923213766	0.198448378214154	0.000147175351593464	0.00036752766493106	0.000375826675183133
114	0.810930216216329	0.2	3.12868057063127	2.99497242865557	3.26238871260696	0.222245602719704	0.962536262493491	0.924188598173969	1.00088392681301	0.25	0.18	0.34	1.47807463022996	1.53940487155867	1.60073511288739	3.50247097832432	3.64780016939098	3.79312936045763	3.57353335860248	3.71893367004943	3.86762430668646	3.12868057063127	0.278254977195475	0.00997421163929096	-1.37165523831843	-0.506467158262805	-0.505115596806918	-0.507711982748338	0.176923109003671	0.180146145436134	0.173954605132619	0.201485361459515	0.204225923213766	0.198448378214154	0.000147175351593464	0.00036752766493106	0.000375826675183133
114	0.810930216216329	0.2	3.12930446860448	2.99641797969018	3.26219095751877	0.221101159776457	0.964037326131209	0.925502266478713	1.00257238578371	0.25	0.18	0.34	1.49503382163842	1.55728241852034	1.61953101540226	3.57858504313562	3.72758628614007	3.87658752914452	3.65333175411548	3.80605967998103	3.9592118179415	3.12930446860448	0.276017049409592	0.00745116162944913	-1.38149747637745	-0.506467158262805	-0.505115596806918	-0.507711982748338	0.176923109003671	0.180146145436134	0.173954605132619	0.201485361459515	0.204225923213766	0.198448378214154	0.000147175351593464	0.00036752766493106	0.000375826675183133
114	0.810930216216329	0.2	3.12966305421344	2.99589532479515	3.26343078363174	0.227372411303506	0.977006814879304	0.93865102039045	1.01536260936816	0.25	0.19	0.34	1.51432513470554	1.57620451521472	1.63808389572391	3.62003078658107	3.76795493930364	3.9158790920262	3.69841917679088	3.84605055965281	4.00025682497573	3.12966305421344	0.276441423986433	-0.00426716682770695	-1.39251261031831	-0.506467158262805	-0.505115596806918	-0.507711982748338	0.176923109003671	0.180146145436134	0.173954605132619	0.201485361459515	0.204225923213766	0.198448378214154	0.000147175351593464	0.00036752766493106	0.000375826675183133
114	0.810930216216329	0.2	3.12988472450691	2.99509126709262	3.26467818192119	0.219923770026674	0.958529644701778	0.920083291341787	0.99697599806177	0.25	0.18	0.34	1.48772361262596	1.54988923203375	1.61205485144154	3.56460370086691	3.71355327397784	3.86250284708878	3.63520742456925	3.78887018572631	3.94158403002273	3.12988472450691	0.275032907606653	0.00653059840667072	-1.38664311163009	-0.506467158262805	-0.505115596806918	-0.507711982748338	0.176923109003671	0.180146145436134	0.173954605132619	0.201485361459515	0.204225923213766	0.198448378214154	0.000147175351593464	0.00036752766493106	0.000375826675183133
114	0.810930216216329	0.2	3.13049626920954	2.9979755211958	3.26301701722328	0.222964182369145	0.969553443268631	0.931006327437958	1.0081005590993	0.25	0.19	0.34	1.49312118528565	1.5549419415815	1.61676269787735	3.54802796594954	3.69492948631868	3.84183100668782	3.62482310666056	3.77491668005922	3.92157072875417	3.13049626920954	0.278707641944637	0.0219496211179638	-1.35730177253462	-0.506467158262805	-0.505115596806918	-0.507711982748338	0.176923109003671	0.180146145436134	0.173954605132619	0.201485361459515	0.204225923213766	0.198448378214154	0.000147175351593464	0.00036752766493106	0.000375826675183133
114	0.810930216216329	0.2	3.13240031291524	2.99975796362649	3.26504266220398	0.230075712712134	0.981368859877989	0.943135887519846	1.01960183223613	0.25	0.18	0.34	1.51938883903367	1.58098203281702	1.64257522660037	3.62687992774607	3.77390688521714	3.92093384268821	3.70319666002277	3.85618285956118	4.00520579712466	3.13240031291524	0.276706958236101	-0.00610360264557388	-1.39387196888389	-0.506467158262805	-0.505115596806918	-0.507711982748338	0.176923109003671	0.180146145436134	0.173954605132619	0.201485361459515	0.204225923213766	0.198448378214154	0.000147175351593464	0.00036752766493106	0.000375826675183133
114	0.810930216216329	0.2	3.13330539307126	3.00012739357301	3.2664833925695	0.220641368469854	0.960027906256445	0.921601813315207	0.998453999197684	0.25	0.19	0.34	1.48546936903769	1.54740586179553	1.60934235455337	3.54777984762694	3.6957041639535	3.84362848028006	3.62140918761568	3.77343633760956	3.92436862379998	3.13330539307126	0.277446789208466	0.0148943598899827	-1.36890320534314	-0.506467158262805	-0.505115596806918	-0.507711982748338	0.176923109003671	0.180146145436134	0.173954605132619	0.201485361459515	0.204225923213766	0.198448378214154	0.000147175351593464	0.00036752766493106	0.000375826675183133
114	0.810930216216329	0.2	3.13331626626856	3.00089912117591	3.26573341136121	0.22746783702496	0.976957689375009	0.93861423737726	1.01530114137276	0.25	0.18	0.33	1.51627351258721	1.57821499858875	1.64015648459029	3.62956875433342	3.77784073845886	3.9261127225843	3.70722085892173	3.85745509798848	4.00989568648201	3.13331626626856	0.275393580788735	0.00400022832105013	-1.38733438365139	-0.506467158262805	-0.505115596806918	-0.507711982748338	0.176923109003671	0.180146145436134	0.173954605132619	0.201485361459515	0.204225923213766	0.198448378214154	0.000147175351593464	0.00036752766493106	0.000375826675183133
114	0.810930216216329	0.2	3.13422177474163	3.00138446422104	3.26705908526223	0.225355002091226	0.971648632249145	0.933282839995903	1.01001442450239	0.25	0.19	0.34	1.50245941072727	1.56422315816866	1.62598690561005	3.58391725216823	3.73124646348224	3.87857567479625	3.65863777578525	3.81036699870141	3.96153081603205	3.13422177474163	0.276903640871478	0.00440871870945952	-1.38295961635492	-0.506467158262805	-0.505115596806918	-0.507711982748338	0.176923109003671	0.180146145436134	0.173954605132619	0.201485361459515	0.204225923213766	0.198448378214154	0.000147175351593464	0.00036752766493106	0.000375826675183133
114	0.810930216216329	0.2	3.13497203545504	3.00192205751281	3.26802201339727	0.22369408088078	0.969671284625099	0.931200512292012	1.00814205695819	0.25	0.19	0.34	1.49813337419393	1.56002589594669	1.62191841769945	3.57124956676668	3.71878892828353	3.86632828980037	3.64666392265203	3.79746342155842	3.94754520812229	3.13497203545504	0.277794076150893	-0.000304665455466134	-1.38280278245793	-0.506467158262805	-0.505115596806918	-0.507711982748338	0.176923109003671	0.180146145436134	0.173954605132619	0.201485361459515	0.204225923213766	0.198448378214154	0.000147175351593464	0.00036752766493106	0.000375826675183133
114	0.810930216216329	0.2	3.13515636420841	3.00351303282167	3.26679969559516	0.234618862053473	0.992128365957847	0.953965370977794	1.0302913609379	0.25	0.18	0.33	1.54016794056388	1.60178172988197	1.66339551920006	3.68456782691794	3.83196745772237	3.97936708852679	3.76340089671654	3.91234816945813	4.06124380766131	3.13515636420841	0.274156085134556	-0.00612242114976121	-1.40231713781437	-0.506467158262805	-0.505115596806918	-0.507711982748338	0.176923109003671	0.180146145436134	0.173954605132619	0.201485361459515	0.204225923213766	0.198448378214154	0.000147175351593464	0.00036752766493106	0.000375826675183133
114	0.810930216216329	0.2	3.13520125720896	3.00268721417506	3.26771530024285	0.230731132169453	0.979605965458388	0.941512141632246	1.01769978928453	0.25	0.18	0.34	1.51986968639956	1.5813640054978	1.64285832459604	3.63554007107541	3.78263495902909	3.92972984698277	3.7123165699501	3.86221488630975	4.00881314595463	3.13520125720896	0.27499990873256	0.0180867267639392	-1.37424777688608	-0.506467158262805	-0.505115596806918	-0.507711982748338	0.176923109003671	0.180146145436134	0.173954605132619	0.201485361459515	0.204225923213766	0.198448378214154	0.000147175351593464	0.00036752766493106	0.000375826675183133
114	0.810930216216329	0.2	3.1352931971131	3.00328549098491	3.2673009032413	0.228670377587212	0.985160220806884	0.946626665062044	1.02369377655172	0.25	0.18	0.34	1.52488329283365	1.58695546715269	1.64902764147173	3.6396832366306	3.78784083884971	3.93599844106882	3.71255151322524	3.86414205064519	4.01491346151234	3.1352931971131	0.278150189875951	0.00705600901225478	-1.375078751251	-0.506467158262805	-0.505115596806918	-0.507711982748338	0.176923109003671	0.180146145436134	0.173954605132619	0.201485361459515	0.204225923213766	0.198448378214154	0.000147175351593464	0.00036752766493106	0.000375826675183133
114	0.810930216216329	0.2	3.13537146487383	3.00205372476619	3.26868920498148	0.22460114104409	0.971656598277993	0.933207463463171	1.01010573309281	0.25	0.19	0.34	1.50273682272857	1.56465116969904	1.62656551666951	3.58554209992388	3.73327022789297	3.88099835586205	3.66053393554794	3.81041731159402	3.96346691473668	3.13537146487383	0.277888580682044	-0.00781177520071764	-1.38971209761591	-0.506467158262805	-0.505115596806918	-0.507711982748338	0.176923109003671	0.180146145436134	0.173954605132619	0.201485361459515	0.204225923213766	0.198448378214154	0.000147175351593464	0.00036752766493106	0.000375826675183133
114	0.810930216216329	0.2	3.1360966254979	3.00404262909398	3.26815062190182	0.225523945283985	0.979437645637774	0.940783006114566	1.01809228516098	0.25	0.18	0.34	1.51661610608969	1.57893042139403	1.64124473669837	3.62272480928061	3.7715743534203	3.92042389756	3.70058486211258	3.85091684000494	4.00422521281871	3.1360966254979	0.277210147936342	-0.0102934829235176	-1.39561405825859	-0.506467158262805	-0.505115596806918	-0.507711982748338	0.176923109003671	0.180146145436134	0.173954605132619	0.201485361459515	0.204225923213766	0.198448378214154	0.000147175351593464	0.00036752766493106	0.000375826675183133
114	0.810930216216329	0.2	3.13619749794686	3.00093155355594	3.27146344233777	0.21970003260725	0.962531100089266	0.923899057395599	1.00116314278293	0.25	0.18	0.33	1.48912796803647	1.55139457040717	1.61366117277788	3.55641082259081	3.70511907554849	3.85382732850618	3.63516231728232	3.78686101126739	3.93800974771261	3.13619749794686	0.274722438797633	-0.00352065713160255	-1.39610084346666	-0.506467158262805	-0.505115596806918	-0.507711982748338	0.176923109003671	0.180146145436134	0.173954605132619	0.201485361459515	0.204225923213766	0.198448378214154	0.000147175351593464	0.00036752766493106	0.000375826675183133
114	0.810930216216329	0.2	3.13632271078199	3.00469631211733	3.26794910944666	0.224987027866058	0.965036217517036	0.926891313446239	1.00318112158783	0.25	0.18	0.34	1.49254131422718	1.55396474589277	1.61538817755837	3.56115596450501	3.70771031308568	3.85426466166634	3.63372979247909	3.78597168267385	3.93441902690231	3.13632271078199	0.277262350200921	0.0105044140610381	-1.3762986535331	-0.506467158262805	-0.505115596806918	-0.507711982748338	0.176923109003671	0.180146145436134	0.173954605132619	0.201485361459515	0.204225923213766	0.198448378214154	0.000147175351593464	0.00036752766493106	0.000375826675183133
114	0.810930216216329	0.2	3.1363977619877	3.00415931514749	3.26863620882792	0.228705418158861	0.97344226854855	0.935370830489129	1.01151370660797	0.25	0.18	0.34	1.51199673572659	1.57353798567145	1.63507923561631	3.62167573609045	3.76908508323224	3.91649443037403	3.69624259885085	3.84740320617238	3.99915733185938	3.1363977619877	0.275126559448485	0.00943612269554958	-1.38463602828928	-0.506467158262805	-0.505115596806918	-0.507711982748338	0.176923109003671	0.180146145436134	0.173954605132619	0.201485361459515	0.204225923213766	0.198448378214154	0.000147175351593464	0.00036752766493106	0.000375826675183133
114	0.810930216216329	0.2	3.13670245123856	3.00321100882539	3.27019389365173	0.217787928454621	0.953431669217018	0.914950160018706	0.99191317841533	0.25	0.18	0.34	1.47267772660736	1.5346164681465	1.59655520968563	3.51222885501993	3.6599482313281	3.80766760763627	3.58414131698559	3.73634055042988	3.88373378263591	3.13670245123856	0.276858473991224	0.00142296886868543	-1.38330369708084	-0.506467158262805	-0.505115596806918	-0.507711982748338	0.176923109003671	0.180146145436134	0.173954605132619	0.201485361459515	0.204225923213766	0.198448378214154	0.000147175351593464	0.00036752766493106	0.000375826675183133
114	0.810930216216329	0.2	3.13766147016041	3.00390556150916	3.27141737881166	0.221804462926647	0.966291879013017	0.927745399006326	1.00483835901971	0.25	0.18	0.34	1.49274032723886	1.55476152965142	1.61678273206398	3.55879294154789	3.70665564301345	3.85451834447902	3.63352396132179	3.78265180464422	3.9326897978141	3.13766147016041	0.276798033809547	-0.00646299135665452	-1.39222400435129	-0.506467158262805	-0.505115596806918	-0.507711982748338	0.176923109003671	0.180146145436134	0.173954605132619	0.201485361459515	0.204225923213766	0.198448378214154	0.000147175351593464	0.00036752766493106	0.000375826675183133
114	0.810930216216329	0.2	3.13767046947645	3.00412177651257	3.27121916244032	0.224840530209853	0.969682959746203	0.931338276036063	1.00802764345634	0.25	0.18	0.34	1.49757998910545	1.55923774815009	1.62089550719474	3.56806351425805	3.71496638556946	3.86186925688087	3.64042635214694	3.79222727896295	3.9417951533166	3.13767046947645	0.276182343154746	0.0113943180832373	-1.37612955793442	-0.506467158262805	-0.505115596806918	-0.507711982748338	0.176923109003671	0.180146145436134	0.173954605132619	0.201485361459515	0.204225923213766	0.198448378214154	0.000147175351593464	0.00036752766493106	0.000375826675183133
114	0.810930216216329	0.2	3.13826055577569	3.00588994303382	3.27063116851757	0.22592385100035	0.979132010104312	0.940533617548499	1.01773040266012	0.25	0.19	0.34	1.50956057198196	1.57151116094231	1.63346174990266	3.58987226599742	3.73719639813143	3.88452053026544	3.66508943290998	3.81753649124387	3.96740643723602	3.13826055577569	0.277704223936342	0.00860128502703177	-1.37398094513371	-0.506467158262805	-0.505115596806918	-0.507711982748338	0.176923109003671	0.180146145436134	0.173954605132619	0.201485361459515	0.204225923213766	0.198448378214154	0.000147175351593464	0.00036752766493106	0.000375826675183133
114	0.810930216216329	0.2	3.13870564505725	3.00667988185861	3.27073140825589	0.229583948195982	0.986165344265854	0.947692100367704	1.024638588164	0.25	0.19	0.34	1.5172069979797	1.57880071059439	1.64039442320907	3.59887683729443	3.7449796340434	3.89108243079238	3.67728486629689	3.82689404680011	3.97758878088802	3.13870564505725	0.278815395163029	0.0143992807573843	-1.36107651465168	-0.506467158262805	-0.505115596806918	-0.507711982748338	0.176923109003671	0.180146145436134	0.173954605132619	0.201485361459515	0.204225923213766	0.198448378214154	0.000147175351593464	0.00036752766493106	0.000375826675183133
114	0.810930216216329	0.2	3.14027496087447	3.0076352973379	3.27291462441103	0.228426803208464	0.975322490978316	0.937147368212836	1.0134976137438	0.25	0.19	0.34	1.5075534411083	1.56896431376495	1.6303751864216	3.59334993909286	3.73972667739155	3.88610341569025	3.67089506754335	3.81822565306539	3.97067037774337	3.14027496087447	0.277785271638845	-0.00376432933461444	-1.38671306892554	-0.506467158262805	-0.505115596806918	-0.507711982748338	0.176923109003671	0.180146145436134	0.173954605132619	0.201485361459515	0.204225923213766	0.198448378214154	0.000147175351593464	0.00036752766493106	0.000375826675183133
114	0.810930216216329	0.2	3.14030051966534	3.0079783188535	3.27262272047719	0.226763533960871	0.967043234724485	0.929012684023524	1.00507378542545	0.25	0.18	0.34	1.49819813603671	1.55952916106197	1.62086018608723	3.58007893055728	3.72663492018309	3.8731909098089	3.65116391288882	3.80170342980535	3.94885150122574	3.14030051966534	0.276456475550294	0.000922754702573061	-1.38998293228144	-0.506467158262805	-0.505115596806918	-0.507711982748338	0.176923109003671	0.180146145436134	0.173954605132619	0.201485361459515	0.204225923213766	0.198448378214154	0.000147175351593464	0.00036752766493106	0.000375826675183133
114	0.810930216216329	0.2	3.14089385422719	3.00743023877353	3.27435746968084	0.222502989274656	0.966442556951734	0.927967909187932	1.00491720471554	0.25	0.18	0.34	1.48622951506875	1.54785034971429	1.60947118435983	3.52682877780057	3.67305527292567	3.81928176805077	3.59773459476227	3.74926179762958	3.89770443606965	3.14089385422719	0.2770941363049	-0.003331198765225	-1.38804398125346	-0.506467158262805	-0.505115596806918	-0.507711982748338	0.176923109003671	0.180146145436134	0.173954605132619	0.201485361459515	0.204225923213766	0.198448378214154	0.000147175351593464	0.00036752766493106	0.000375826675183133
114	0.810930216216329	0.2	3.14117957710135	3.00855869777116	3.27380045643153	0.223714035891595	0.972898762026794	0.93430216023835	1.01149536381524	0.25	0.19	0.34	1.48991870274773	1.55146816855699	1.61301763436625	3.5202786602814	3.66570355537163	3.81112845046187	3.59439260688959	3.74160767805998	3.89042579093366	3.14117957710135	0.280602450394565	-0.000142438368911585	-1.37284610967619	-0.506467158262805	-0.505115596806918	-0.507711982748338	0.176923109003671	0.180146145436134	0.173954605132619	0.201485361459515	0.204225923213766	0.198448378214154	0.000147175351593464	0.00036752766493106	0.000375826675183133
114	0.810930216216329	0.2	3.14160042377693	3.00968201699315	3.27351883056071	0.224012490461372	0.968198371619983	0.929821217698886	1.00657552554108	0.25	0.18	0.34	1.50057213602005	1.56250628716393	1.62444043830781	3.58834822900297	3.73645260615168	3.88455698330038	3.66611557175791	3.82160091678946	3.96766766995452	3.14160042377693	0.275680713289452	0.00223124812963283	-1.38751948975862	-0.506467158262805	-0.505115596806918	-0.507711982748338	0.176923109003671	0.180146145436134	0.173954605132619	0.201485361459515	0.204225923213766	0.198448378214154	0.000147175351593464	0.00036752766493106	0.000375826675183133
114	0.810930216216329	0.2	3.14191033185267	3.0061432627123	3.27767740099304	0.213478492117803	0.957554016892642	0.918410604021493	0.996697429763791	0.25	0.18	0.34	1.47327136249361	1.5360633957746	1.59885542905558	3.50170014319351	3.6509454740464	3.80019080489929	3.57534560749345	3.72851561834337	3.88013975492563	3.14191033185267	0.277278980675638	-0.00901955481840344	-1.39112074703982	-0.506467158262805	-0.505115596806918	-0.507711982748338	0.176923109003671	0.180146145436134	0.173954605132619	0.201485361459515	0.204225923213766	0.198448378214154	0.000147175351593464	0.00036752766493106	0.000375826675183133
114	0.810930216216329	0.2	3.1421863892664	3.00880256736672	3.27557021116609	0.226405802042842	0.982668328406921	0.943983831558466	1.02135282525538	0.25	0.19	0.34	1.51569168975017	1.57780479850816	1.63991790726614	3.60587690966749	3.7536458960469	3.90141488242632	3.67919760992533	3.8359267482661	3.98321146651256	3.1421863892664	0.279219851421255	-0.00341927112473694	-1.38067547358582	-0.506467158262805	-0.505115596806918	-0.507711982748338	0.176923109003671	0.180146145436134	0.173954605132619	0.201485361459515	0.204225923213766	0.198448378214154	0.000147175351593464	0.00036752766493106	0.000375826675183133
114	0.810930216216329	0.2	3.14249986366075	3.00933560780754	3.27566411951395	0.231366572944922	0.991023871117551	0.952554896505643	1.02949284572946	0.25	0.19	0.34	1.52728027698535	1.58895956330906	1.65063884963276	3.6282414659053	3.77476816935283	3.92129487280037	3.70725973840152	3.85444783822369	4.00580096999838	3.14249986366075	0.279108352691696	-0.00348847848020393	-1.38116244151975	-0.506467158262805	-0.505115596806918	-0.507711982748338	0.176923109003671	0.180146145436134	0.173954605132619	0.201485361459515	0.204225923213766	0.198448378214154	0.000147175351593464	0.00036752766493106	0.000375826675183133
114	0.810930216216329	0.2	3.14275650071166	3.0107392527244	3.27477374869893	0.226741450682626	0.961991520751784	0.924157254423755	0.999825787079812	0.25	0.18	0.34	1.48799313541179	1.5489103963108	1.60982765720982	3.54995245809771	3.69528470118577	3.84061694427383	3.61949467143935	3.77135463354599	3.91901927475222	3.14275650071166	0.276350266418915	0.011386356226239	-1.37727746231103	-0.506467158262805	-0.505115596806918	-0.507711982748338	0.176923109003671	0.180146145436134	0.173954605132619	0.201485361459515	0.204225923213766	0.198448378214154	0.000147175351593464	0.00036752766493106	0.000375826675183133
114	0.810930216216329	0.2	3.14324114174021	3.00936489414191	3.2771173893385	0.221939474922537	0.963854473175237	0.92542025519141	1.00228869115906	0.25	0.18	0.34	1.48866036833043	1.55048687015955	1.61231337198867	3.54824933994581	3.6956139430301	3.8429785461144	3.62460087726151	3.77554303655802	3.92350709935555	3.14324114174021	0.27668085544327	0.00748957396333057	-1.37861657989408	-0.506467158262805	-0.505115596806918	-0.507711982748338	0.176923109003671	0.180146145436134	0.173954605132619	0.201485361459515	0.204225923213766	0.198448378214154	0.000147175351593464	0.00036752766493106	0.000375826675183133
114	0.810930216216329	0.2	3.14402241500005	3.01175374932166	3.27629108067845	0.234667430162941	0.995627946275126	0.957335515549094	1.03392037700116	0.25	0.19	0.34	1.54266790456925	1.60437302561567	1.66607814666208	3.68342467148427	3.83075784964018	3.97809102779608	3.76133201126451	3.91470572317409	4.06243169840737	3.14402241500005	0.276624345053963	0.0172771122509857	-1.37089673728853	-0.506467158262805	-0.505115596806918	-0.507711982748338	0.176923109003671	0.180146145436134	0.173954605132619	0.201485361459515	0.204225923213766	0.198448378214154	0.000147175351593464	0.00036752766493106	0.000375826675183133
114	0.810930216216329	0.2	3.14462072988324	3.01118414081088	3.2780573189556	0.225485384514349	0.965579899758316	0.927467965147505	1.00369183436913	0.25	0.19	0.34	1.4915049817001	1.55279458141713	1.61408418113415	3.55394691043067	3.69998731004607	3.84602770966148	3.63189341083528	3.77898686455779	3.92605477738607	3.14462072988324	0.27578423941188	-0.00483764333027342	-1.39378258004773	-0.506467158262805	-0.505115596806918	-0.507711982748338	0.176923109003671	0.180146145436134	0.173954605132619	0.201485361459515	0.204225923213766	0.198448378214154	0.000147175351593464	0.00036752766493106	0.000375826675183133
114	0.810930216216329	0.2	3.14511973454707	3.0097918573469	3.28044761174724	0.217800631373424	0.962783390986802	0.92392588515588	1.00164089681772	0.25	0.18	0.34	1.48859233893878	1.55119799424025	1.61380364954173	3.55373125619733	3.7031903580883	3.85264945997927	3.6275765444771	3.77904858234478	3.93045253180131	3.14511973454707	0.274776163150681	0.000759809882196832	-1.39066133918037	-0.506467158262805	-0.505115596806918	-0.507711982748338	0.176923109003671	0.180146145436134	0.173954605132619	0.201485361459515	0.204225923213766	0.198448378214154	0.000147175351593464	0.00036752766493106	0.000375826675183133
114	0.810930216216329	0.2	3.1454167487926	3.00947846081552	3.28135503676967	0.216785334693102	0.951719729137848	0.913193926456888	0.990245531818808	0.25	0.19	0.34	1.46641689131463	1.52828205069212	1.59014721006961	3.48904076219018	3.63623632717986	3.78343189216954	3.56614920659151	3.71737053610541	3.86607946196522	3.1454167487926	0.276473648829405	0.00291254208162778	-1.38054589488107	-0.506467158262805	-0.505115596806918	-0.507711982748338	0.176923109003671	0.180146145436134	0.173954605132619	0.201485361459515	0.204225923213766	0.198448378214154	0.000147175351593464	0.00036752766493106	0.000375826675183133
114	0.810930216216329	0.2	3.14574655987592	3.01235145188226	3.27914166786957	0.223854941527896	0.967670938740785	0.929297300958453	1.00604457652312	0.25	0.19	0.34	1.49658948550964	1.55838841978671	1.62018735406379	3.57123490241516	3.71870253676593	3.86617017111671	3.64640198749262	3.79668983109246	3.94670779752384	3.14574655987592	0.276392207110209	0.00139896832160522	-1.3852979391364	-0.506467158262805	-0.505115596806918	-0.507711982748338	0.176923109003671	0.180146145436134	0.173954605132619	0.201485361459515	0.204225923213766	0.198448378214154	0.000147175351593464	0.00036752766493106	0.000375826675183133
114	0.810930216216329	0.2	3.14722501501964	3.01507609863789	3.2793739314014	0.230469061976021	0.988906478559005	0.950422575213788	1.02739038190422	0.25	0.19	0.34	1.53166063196254	1.59367965513743	1.65569867831232	3.6574629208305	3.80555857133869	3.95365422184688	3.73424045885202	3.88555082722843	4.04002497374714	3.14722501501964	0.276505582888604	-0.00841535061303528	-1.3954954895358	-0.506467158262805	-0.505115596806918	-0.507711982748338	0.176923109003671	0.180146145436134	0.173954605132619	0.201485361459515	0.204225923213766	0.198448378214154	0.000147175351593464	0.00036752766493106	0.000375826675183133
114	0.810930216216329	0.2	3.14759240792246	3.01270997470932	3.28247484113561	0.221090973712298	0.969527419353817	0.93077176036118	1.00828307834645	0.25	0.18	0.34	1.50185491123242	1.56438944362257	1.62692397601272	3.59080606934332	3.74032076398571	3.8898354586281	3.66849974073955	3.82043176359715	3.97410514414832	3.14759240792246	0.27605149493038	0.012416812915686	-1.37562195973884	-0.506467158262805	-0.505115596806918	-0.507711982748338	0.176923109003671	0.180146145436134	0.173954605132619	0.201485361459515	0.204225923213766	0.198448378214154	0.000147175351593464	0.00036752766493106	0.000375826675183133
114	0.810930216216329	0.2	3.14793305314176	3.01467801897704	3.28118808730649	0.227993878689749	0.986988559295065	0.94830930747056	1.02566781111957	0.25	0.19	0.34	1.52576992107646	1.58800240001414	1.65023487895182	3.63739859992931	3.78575932498434	3.93412005003937	3.71503771671579	3.86647649400475	4.01852997681126	3.14793305314176	0.2764043340914	-0.0117114890573268	-1.39822785286542	-0.506467158262805	-0.505115596806918	-0.507711982748338	0.176923109003671	0.180146145436134	0.173954605132619	0.201485361459515	0.204225923213766	0.198448378214154	0.000147175351593464	0.00036752766493106	0.000375826675183133
114	0.810930216216329	0.2	3.14831994397359	3.01356018257642	3.28307970537076	0.220810740513689	0.970017496532338	0.931210671067575	1.0088243219971	0.25	0.19	0.34	1.49410455670517	1.55636915113008	1.61863374555498	3.55193558096688	3.69995723539513	3.84797888982338	3.62584113209644	3.77654940669365	3.9304923712696	3.14831994397359	0.277369839553206	0.00249198632232238	-1.38074716313072	-0.506467158262805	-0.505115596806918	-0.507711982748338	0.176923109003671	0.180146145436134	0.173954605132619	0.201485361459515	0.204225923213766	0.198448378214154	0.000147175351593464	0.00036752766493106	0.000375826675183133
114	0.810930216216329	0.2	3.14918385786008	3.01709994467892	3.28126777104124	0.229423584721146	0.982555037384707	0.944205257103789	1.02090481766562	0.25	0.18	0.34	1.51746211921027	1.5790952635065	1.64072840780272	3.61349012474158	3.76025540833698	3.90702069193239	3.68686065387128	3.83813650819386	3.98727548999686	3.14918385786008	0.277756883387942	0.000349299844573791	-1.38370637025307	-0.506467158262805	-0.505115596806918	-0.507711982748338	0.176923109003671	0.180146145436134	0.173954605132619	0.201485361459515	0.204225923213766	0.198448378214154	0.000147175351593464	0.00036752766493106	0.000375826675183133
114	0.810930216216329	0.2	3.15045564740203	3.01685762330079	3.28405367150326	0.224404860869534	0.966054907510542	0.927805880828489	1.0043039341926	0.25	0.18	0.34	1.49423477314316	1.55583497086574	1.61743516858832	3.56572990146325	3.71272799768169	3.85972609390014	3.64023379260034	3.78890746793989	3.93674515378473	3.15045564740203	0.276475455204158	-0.00568277554620906	-1.39314206808963	-0.506467158262805	-0.505115596806918	-0.507711982748338	0.176923109003671	0.180146145436134	0.173954605132619	0.201485361459515	0.204225923213766	0.198448378214154	0.000147175351593464	0.00036752766493106	0.000375826675183133
114	0.810930216216329	0.2	3.15098188678275	3.01619611908846	3.28576765447705	0.215145455457299	0.964935260594009	0.925684882487525	1.00418563870049	0.25	0.19	0.34	1.48652582873264	1.54955667426834	1.61258751980405	3.53700791614427	3.68698216839868	3.8369564206531	3.61312620973158	3.76339047602872	3.91890542535614	3.15098188678275	0.277702358920199	-0.00751242305271896	-1.38737217551444	-0.506467158262805	-0.505115596806918	-0.507711982748338	0.176923109003671	0.180146145436134	0.173954605132619	0.201485361459515	0.204225923213766	0.198448378214154	0.000147175351593464	0.00036752766493106	0.000375826675183133
114	0.810930216216329	0.2	3.15208805717414	3.01845867992117	3.28571743442711	0.223723323662268	0.974209452970637	0.935561887218201	1.01285701872307	0.25	0.19	0.34	1.5035090289805	1.56561819017098	1.62772735136146	3.58011476692159	3.7280074106325	3.87590005434341	3.65474049681863	3.80801830388503	3.95860678911757	3.15208805717414	0.277670531339945	-0.00084644245556631	-1.38189724475616	-0.506467158262805	-0.505115596806918	-0.507711982748338	0.176923109003671	0.180146145436134	0.173954605132619	0.201485361459515	0.204225923213766	0.198448378214154	0.000147175351593464	0.00036752766493106	0.000375826675183133
114	0.810930216216329	0.2	3.15343352556286	3.01909526425866	3.28777178686707	0.221359428377794	0.972806182820914	0.933949744254141	1.01166262138769	0.25	0.19	0.34	1.50692020858653	1.56961475170323	1.63230929481993	3.60276495405692	3.752655904795	3.90254685553307	3.68219849504954	3.83524675372051	3.98825349377591	3.15343352556286	0.276070090053134	0.00454268280778676	-1.38063895472054	-0.506467158262805	-0.505115596806918	-0.507711982748338	0.176923109003671	0.180146145436134	0.173954605132619	0.201485361459515	0.204225923213766	0.198448378214154	0.000147175351593464	0.00036752766493106	0.000375826675183133
114	0.810930216216329	0.2	3.15356760498075	3.02066168292634	3.28647352703516	0.230757490693745	0.986182284015057	0.947835574952594	1.02452899307752	0.25	0.19	0.34	1.52490709818319	1.58660046609063	1.64829383399808	3.63509906776747	3.78216475093924	3.92923043411101	3.71191587876693	3.86293370337987	4.011187474498	3.15356760498075	0.278479462281903	0.000239298090107627	-1.37962144773335	-0.506467158262805	-0.505115596806918	-0.507711982748338	0.176923109003671	0.180146145436134	0.173954605132619	0.201485361459515	0.204225923213766	0.198448378214154	0.000147175351593464	0.00036752766493106	0.000375826675183133
114	0.810930216216329	0.2	3.15363991190749	3.01980385368735	3.28747597012763	0.228296100508317	0.981376982878428	0.942950632677241	1.01980333307961	0.25	0.19	0.34	1.51644167991261	1.57823846654454	1.64003525317647	3.61345811823948	3.76071079751767	3.90796347679586	3.69137516042609	3.84249064556513	3.99195787602551	3.15363991190749	0.276761515379363	0.00801522530105182	-1.37770248925416	-0.506467158262805	-0.505115596806918	-0.507711982748338	0.176923109003671	0.180146145436134	0.173954605132619	0.201485361459515	0.204225923213766	0.198448378214154	0.000147175351593464	0.00036752766493106	0.000375826675183133
114	0.810930216216329	0.2	3.15366190363577	3.01793377379901	3.28939003347253	0.219724296198895	0.96615019038042	0.927375636239172	1.00492474452167	0.25	0.18	0.34	1.49756301130815	1.56017770140005	1.62279239149196	3.58343070342278	3.73325772323188	3.88308474304098	3.66137555950968	3.81070463504979	3.96567360656931	3.15366190363577	0.275282210929117	0.00404414085207495	-1.3858852564057	-0.506467158262805	-0.505115596806918	-0.507711982748338	0.176923109003671	0.180146145436134	0.173954605132619	0.201485361459515	0.204225923213766	0.198448378214154	0.000147175351593464	0.00036752766493106	0.000375826675183133
114	0.810930216216329	0.2	3.15367567841936	3.0175165848483	3.28983477199042	0.225341995486954	0.978565903623313	0.939925541677317	1.01720626556931	0.25	0.18	0.34	1.5063499667148	1.5682760505909	1.630202134467	3.57689055437289	3.7239366123144	3.8709826702559	3.65297895390854	3.80417350498458	3.95545864338887	3.15367567841936	0.276431616540875	-0.0165465348301738	-1.40171049855618	-0.506467158262805	-0.505115596806918	-0.507711982748338	0.176923109003671	0.180146145436134	0.173954605132619	0.201485361459515	0.204225923213766	0.198448378214154	0.000147175351593464	0.00036752766493106	0.000375826675183133
114	0.810930216216329	0.2	3.15419952462022	3.02050390791927	3.28789514132117	0.22688353147406	0.970851326260754	0.932684076081081	1.00901857644043	0.25	0.18	0.34	1.50294232660774	1.56444565582322	1.62594898503871	3.58856764636258	3.73541882851302	3.88227001066346	3.65745608517787	3.80797696229562	3.95882285272337	3.15419952462022	0.276208615228209	-0.00353454996292438	-1.39361304954286	-0.506467158262805	-0.505115596806918	-0.507711982748338	0.176923109003671	0.180146145436134	0.173954605132619	0.201485361459515	0.204225923213766	0.198448378214154	0.000147175351593464	0.00036752766493106	0.000375826675183133
114	0.810930216216329	0.2	3.15466934508611	3.0215415198876	3.28779717028463	0.227147408714792	0.971895288033167	0.933715713466573	1.01007486259976	0.25	0.18	0.33	1.50740516944733	1.56904286841601	1.6306805673847	3.60601913946981	3.75346902666599	3.90091891386218	3.68164406227008	3.83572993549431	3.98363780949992	3.15466934508611	0.274571815535791	-0.0052228295319585	-1.40095463566338	-0.506467158262805	-0.505115596806918	-0.507711982748338	0.176923109003671	0.180146145436134	0.173954605132619	0.201485361459515	0.204225923213766	0.198448378214154	0.000147175351593464	0.00036752766493106	0.000375826675183133
114	0.810930216216329	0.2	3.15474631025765	3.02104066845378	3.28845195206153	0.222552310890329	0.960008255558148	0.921795208421043	0.998221302695253	0.25	0.19	0.34	1.48773738380726	1.54941158026185	1.61108577671644	3.5579423355537	3.7054369384086	3.8529315412635	3.6361567773073	3.78685504557016	3.93412862061862	3.15474631025765	0.276509160243928	0.00463377799360495	-1.38129401344186	-0.506467158262805	-0.505115596806918	-0.507711982748338	0.176923109003671	0.180146145436134	0.173954605132619	0.201485361459515	0.204225923213766	0.198448378214154	0.000147175351593464	0.00036752766493106	0.000375826675183133
114	0.810930216216329	0.2	3.15497238902015	3.02185183797827	3.28809294006204	0.226136399558175	0.965239830491046	0.927212190326561	1.00326747065553	0.25	0.18	0.33	1.49974180695285	1.56125053426407	1.6227592615753	3.59459738150742	3.74202216429853	3.88944694708964	3.67105064166888	3.81992578792493	3.97258572682882	3.15497238902015	0.274391263471058	0.00050712401682855	-1.39281837584534	-0.506467158262805	-0.505115596806918	-0.507711982748338	0.176923109003671	0.180146145436134	0.173954605132619	0.201485361459515	0.204225923213766	0.198448378214154	0.000147175351593464	0.00036752766493106	0.000375826675183133
114	0.810930216216329	0.2	3.1550217731901	3.02264758782479	3.2873959585554	0.224411424498448	0.958924544279639	0.920958546059117	0.996890542500161	0.25	0.18	0.34	1.4855430337147	1.54678370998169	1.60802438624868	3.55064728603982	3.69702072393269	3.84339416182555	3.62619412668882	3.77370167860634	3.9251455573377	3.1550217731901	0.275629633636738	-0.00204322649501113	-1.39247662115137	-0.506467158262805	-0.505115596806918	-0.507711982748338	0.176923109003671	0.180146145436134	0.173954605132619	0.201485361459515	0.204225923213766	0.198448378214154	0.000147175351593464	0.00036752766493106	0.000375826675183133
114	0.810930216216329	0.2	3.1556552285837	3.02138301010029	3.28992744706711	0.225085231654243	0.964118798971935	0.926020885825829	1.00221671211804	0.25	0.18	0.34	1.49406245907854	1.55553046986759	1.61699848065664	3.57186774476343	3.71881983752105	3.86577193027867	3.64706275932595	3.79772144435037	3.94791584577378	3.1556552285837	0.274031100128972	0.00916912256833205	-1.38697667285475	-0.506467158262805	-0.505115596806918	-0.507711982748338	0.176923109003671	0.180146145436134	0.173954605132619	0.201485361459515	0.204225923213766	0.198448378214154	0.000147175351593464	0.00036752766493106	0.000375826675183133
114	0.810930216216329	0.2	3.15600760652478	3.01951464658329	3.29250056646627	0.219132268338934	0.97240210844836	0.933309141635197	1.01149507526152	0.25	0.19	0.34	1.50713686198756	1.57026541039688	1.63339395880619	3.6063204265967	3.75737623272281	3.90843203884893	3.67895048687047	3.83524876237613	3.9905621170705	3.15600760652478	0.275999680421946	-0.000305104261322128	-1.38802150735255	-0.506467158262805	-0.505115596806918	-0.507711982748338	0.176923109003671	0.180146145436134	0.173954605132619	0.201485361459515	0.204225923213766	0.198448378214154	0.000147175351593464	0.00036752766493106	0.000375826675183133
114	0.810930216216329	0.2	3.15644680233995	3.02208302884947	3.29081057583042	0.222139465706929	0.969885133141889	0.931232821052619	1.00853744523116	0.25	0.19	0.34	1.49525499427566	1.55731795144941	1.61938090862316	3.55734559948136	3.7049989351586	3.85265227083584	3.63247719247427	3.78320770940256	3.93345145537412	3.15644680233995	0.277577722842315	-0.000213393921764408	-1.38245477081472	-0.506467158262805	-0.505115596806918	-0.507711982748338	0.176923109003671	0.180146145436134	0.173954605132619	0.201485361459515	0.204225923213766	0.198448378214154	0.000147175351593464	0.00036752766493106	0.000375826675183133
114	0.810930216216329	0.2	3.15667114831535	3.02360797893137	3.28973431769934	0.232183187817119	0.980907541723697	0.94291847142224	1.01889661202515	0.25	0.18	0.34	1.52114094441755	1.58242591446246	1.64371088450737	3.63615711204409	3.78265358267557	3.92915005330704	3.71112936487665	3.85874505694756	4.01056533210322	3.15667114831535	0.275929473806502	0.00360119756464957	-1.38504123233525	-0.506467158262805	-0.505115596806918	-0.507711982748338	0.176923109003671	0.180146145436134	0.173954605132619	0.201485361459515	0.204225923213766	0.198448378214154	0.000147175351593464	0.00036752766493106	0.000375826675183133
114	0.810930216216329	0.2	3.15692406138142	3.02444118295495	3.2894069398079	0.231967839919396	0.984140063867309	0.946002768210927	1.02227735952369	0.25	0.18	0.34	1.52627614648338	1.58780666902276	1.64933719156215	3.64881936633949	3.79591841049344	3.94301745464739	3.72665894586613	3.87618138598932	4.02434688359499	3.15692406138142	0.275648140330813	0.00452349989151062	-1.38693316119123	-0.506467158262805	-0.505115596806918	-0.507711982748338	0.176923109003671	0.180146145436134	0.173954605132619	0.201485361459515	0.204225923213766	0.198448378214154	0.000147175351593464	0.00036752766493106	0.000375826675183133
114	0.810930216216329	0.2	3.15698467729813	3.02437439767476	3.2895949569215	0.221109299140507	0.958997068894756	0.920664387182039	0.997329750607473	0.25	0.18	0.34	1.48224744901753	1.54396214166094	1.60567683430436	3.53595069307951	3.68317314933694	3.83039560559436	3.61081005465871	3.76074266384322	3.91254291826582	3.15698467729813	0.277412273757774	-0.00124272469586298	-1.38635208908467	-0.506467158262805	-0.505115596806918	-0.507711982748338	0.176923109003671	0.180146145436134	0.173954605132619	0.201485361459515	0.204225923213766	0.198448378214154	0.000147175351593464	0.00036752766493106	0.000375826675183133
114	0.810930216216329	0.2	3.15707740342554	3.02382916072559	3.29032564612548	0.221772268955881	0.97094265220129	0.932207035151983	1.0096782692506	0.25	0.19	0.34	1.50262362975833	1.56506153388986	1.62749943802139	3.58889598010918	3.73802390456497	3.88715182902077	3.66540465471702	3.81499484212995	3.97088676941481	3.15707740342554	0.277910507199216	0.0107695048595781	-1.369408018042	-0.506467158262805	-0.505115596806918	-0.507711982748338	0.176923109003671	0.180146145436134	0.173954605132619	0.201485361459515	0.204225923213766	0.198448378214154	0.000147175351593464	0.00036752766493106	0.000375826675183133
114	0.810930216216329	0.2	3.15815672608965	3.02368564369532	3.29262780848397	0.225297514012385	0.976714475430186	0.938142305880979	1.01528664497939	0.25	0.19	0.34	1.50509614498132	1.56697889275652	1.62886164053172	3.57775426598278	3.72485534359946	3.87195642121614	3.65518852724556	3.80605437499628	3.95138100169739	3.15815672608965	0.277602072047892	0.017428155962637	-1.36423783809676	-0.506467158262805	-0.505115596806918	-0.507711982748338	0.176923109003671	0.180146145436134	0.173954605132619	0.201485361459515	0.204225923213766	0.198448378214154	0.000147175351593464	0.00036752766493106	0.000375826675183133
114	0.810930216216329	0.2	3.15923855722354	3.02630446934379	3.29217264510328	0.227319420959561	0.975350365838147	0.937053825085829	1.01364690659046	0.25	0.18	0.34	1.50921029030386	1.57089034734983	1.6325704043958	3.60166371381021	3.74886044627053	3.89605717873085	3.67786054192347	3.82869170306498	3.97939362601976	3.15923855722354	0.276514138072729	0.00503590252031861	-1.38291286772883	-0.506467158262805	-0.505115596806918	-0.507711982748338	0.176923109003671	0.180146145436134	0.173954605132619	0.201485361459515	0.204225923213766	0.198448378214154	0.000147175351593464	0.00036752766493106	0.000375826675183133
114	0.810930216216329	0.2	3.16050449517032	3.02755503632783	3.2934539540128	0.229221611034735	0.98801543899623	0.949430494189558	1.0266003838029	0.25	0.18	0.34	1.5315192768467	1.59376036466633	1.65600145248596	3.66065756044824	3.80942702887214	3.95819649729604	3.73805185665353	3.88941684781401	4.03987384812684	3.16050449517032	0.27640216444261	0.0136489394238048	-1.37422531223848	-0.506467158262805	-0.505115596806918	-0.507711982748338	0.176923109003671	0.180146145436134	0.173954605132619	0.201485361459515	0.204225923213766	0.198448378214154	0.000147175351593464	0.00036752766493106	0.000375826675183133
114	0.810930216216329	0.2	3.16125200186633	3.02828892834221	3.29421507539046	0.229339128094536	0.98552669850286	0.94705174194409	1.02400165506163	0.25	0.19	0.34	1.52082634620173	1.58261148951758	1.64439663283344	3.61859351790828	3.76560262231008	3.91261172671189	3.6956611980295	3.84735154949151	3.99711870096508	3.16125200186633	0.277347130521002	0.00935023053973421	-1.37390041548294	-0.506467158262805	-0.505115596806918	-0.507711982748338	0.176923109003671	0.180146145436134	0.173954605132619	0.201485361459515	0.204225923213766	0.198448378214154	0.000147175351593464	0.00036752766493106	0.000375826675183133
114	0.810930216216329	0.2	3.16148456950946	3.02697337783997	3.29599576117895	0.22090326483117	0.97359456572099	0.934655104880072	1.01253402656191	0.25	0.19	0.34	1.50725234125573	1.5700472623055	1.63284218335528	3.60160522272027	3.75165475949839	3.90170429627652	3.68016300410693	3.83413111718495	3.98760638030913	3.16148456950946	0.276563247248016	-0.00405328672536819	-1.38971539648152	-0.506467158262805	-0.505115596806918	-0.507711982748338	0.176923109003671	0.180146145436134	0.173954605132619	0.201485361459515	0.204225923213766	0.198448378214154	0.000147175351593464	0.00036752766493106	0.000375826675183133
114	0.810930216216329	0.2	3.16181669526292	3.028527910018	3.29510548050785	0.225971782818754	0.962837348872897	0.92488650940807	1.00078818833772	0.25	0.18	0.34	1.49162367282738	1.55282942074735	1.61403516866731	3.56456190078275	3.71082645873984	3.85709101669693	3.63659885603793	3.7883279896418	3.93615047302948	3.16181669526292	0.276278956405671	0.00419484823440978	-1.38591217845061	-0.506467158262805	-0.505115596806918	-0.507711982748338	0.176923109003671	0.180146145436134	0.173954605132619	0.201485361459515	0.204225923213766	0.198448378214154	0.000147175351593464	0.00036752766493106	0.000375826675183133
114	0.810930216216329	0.2	3.16237645532506	3.02838242139969	3.29637048925044	0.230357571138367	0.995800524544655	0.95703615063881	1.0345648984505	0.25	0.19	0.34	1.52918626032304	1.59112535000871	1.65306443969438	3.62020669307952	3.76684174523852	3.91347679739753	3.70068856529339	3.8470600005303	3.99542720781574	3.16237645532506	0.279925185113584	-0.00711645110067693	-1.38162303405722	-0.506467158262805	-0.505115596806918	-0.507711982748338	0.176923109003671	0.180146145436134	0.173954605132619	0.201485361459515	0.204225923213766	0.198448378214154	0.000147175351593464	0.00036752766493106	0.000375826675183133
114	0.810930216216329	0.2	3.16254227815738	3.02670787694326	3.29837667937149	0.223775509336586	0.980149783536789	0.94127240174262	1.01902716533096	0.25	0.19	0.34	1.50957131401084	1.57192115047866	1.63427098694648	3.58708331891609	3.73524065090501	3.88339798289394	3.66364215324021	3.81413979394129	3.96640841442697	3.16254227815738	0.277092665377688	0.00023333403333072	-1.38063243814889	-0.506467158262805	-0.505115596806918	-0.507711982748338	0.176923109003671	0.180146145436134	0.173954605132619	0.201485361459515	0.204225923213766	0.198448378214154	0.000147175351593464	0.00036752766493106	0.000375826675183133
114	0.810930216216329	0.2	3.16277814491325	3.02825085086376	3.29730543896274	0.223944655395012	0.969132579061201	0.93071089847155	1.00755425965085	0.25	0.19	0.34	1.49525524516741	1.55698248992641	1.61870973468541	3.55936028290104	3.7062980743438	3.85323586578656	3.63337376929476	3.78303934356237	3.93542722518419	3.16277814491325	0.276413185011804	-3.81755004657901e-05	-1.38571062259928	-0.506467158262805	-0.505115596806918	-0.507711982748338	0.176923109003671	0.180146145436134	0.173954605132619	0.201485361459515	0.204225923213766	0.198448378214154	0.000147175351593464	0.00036752766493106	0.000375826675183133
114	0.810930216216329	0.2	3.16281249667926	3.02988880233074	3.29573619102778	0.228445420440983	0.976320079657138	0.938107928434584	1.01453223087969	0.25	0.19	0.34	1.51123869120675	1.5727963005728	1.63435390993884	3.6073038058654	3.75424088459304	3.90117796332069	3.68502628487502	3.83462110428442	3.98616496539072	3.16281249667926	0.276798466314824	0.00986817927503891	-1.37582701317454	-0.506467158262805	-0.505115596806918	-0.507711982748338	0.176923109003671	0.180146145436134	0.173954605132619	0.201485361459515	0.204225923213766	0.198448378214154	0.000147175351593464	0.00036752766493106	0.000375826675183133
114	0.810930216216329	0.2	3.16290547396791	3.02683880907331	3.2989721388625	0.218750283879042	0.970678966561572	0.931611665385757	1.00974626773739	0.25	0.18	0.34	1.49685613833817	1.55962706719844	1.62239799605871	3.56354068338875	3.7129783968727	3.86241611035665	3.63908740896618	3.7903665613037	3.94558651300011	3.16290547396791	0.276234490752779	-0.00507785581339669	-1.39138889007841	-0.506467158262805	-0.505115596806918	-0.507711982748338	0.176923109003671	0.180146145436134	0.173954605132619	0.201485361459515	0.204225923213766	0.198448378214154	0.000147175351593464	0.00036752766493106	0.000375826675183133
114	0.810930216216329	0.2	3.16313029433739	3.02839275564114	3.29786783303364	0.220195357474619	0.977418508782083	0.938245533753071	1.01659148381109	0.25	0.19	0.34	1.51371057185169	1.57690996294828	1.64010935404488	3.61865773861073	3.76974141994318	3.92082510127562	3.69757034354218	3.85141188487685	4.0044895661038	3.16313029433739	0.277117417413135	0.0079933293991612	-1.37429058362404	-0.506467158262805	-0.505115596806918	-0.507711982748338	0.176923109003671	0.180146145436134	0.173954605132619	0.201485361459515	0.204225923213766	0.198448378214154	0.000147175351593464	0.00036752766493106	0.000375826675183133
114	0.810930216216329	0.2	3.16338111620818	3.03000279407125	3.2967594383451	0.223226911473888	0.966805044699471	0.928396320123976	1.00521376927497	0.25	0.18	0.33	1.50182884643026	1.56396107301466	1.62609329959907	3.60001865465422	3.74895518313464	3.89789171161505	3.67410618980156	3.8301550833366	3.98142409996759	3.16338111620818	0.274040066376497	-0.00132165096704262	-1.39629176197859	-0.506467158262805	-0.505115596806918	-0.507711982748338	0.176923109003671	0.180146145436134	0.173954605132619	0.201485361459515	0.204225923213766	0.198448378214154	0.000147175351593464	0.00036752766493106	0.000375826675183133
114	0.810930216216329	0.2	3.16468457927856	3.0314452361042	3.29792392245291	0.225516107269972	0.96253551190607	0.924547082271816	1.00052394154032	0.25	0.18	0.34	1.48355499800207	1.544512331307	1.60546966461194	3.52719648202017	3.67212436934221	3.81705225666425	3.59936272375396	3.74667719021133	3.8973948470452	3.16468457927856	0.27664670080378	0.00134485857633147	-1.38633925624478	-0.506467158262805	-0.505115596806918	-0.507711982748338	0.176923109003671	0.180146145436134	0.173954605132619	0.201485361459515	0.204225923213766	0.198448378214154	0.000147175351593464	0.00036752766493106	0.000375826675183133
114	0.810930216216329	0.2	3.16508599915218	3.02995444965846	3.3002175486459	0.219644655604121	0.964954322711882	0.926218765459664	1.0036898799641	0.25	0.19	0.34	1.49200332190658	1.55440065421233	1.61679798651809	3.56118957219401	3.71012270516855	3.8590558381431	3.63950689491574	3.78825149408152	3.94057537324305	3.16508599915218	0.276268663156075	-0.00530800302098547	-1.39150885605073	-0.506467158262805	-0.505115596806918	-0.507711982748338	0.176923109003671	0.180146145436134	0.173954605132619	0.201485361459515	0.204225923213766	0.198448378214154	0.000147175351593464	0.00036752766493106	0.000375826675183133
114	0.810930216216329	0.2	3.16509058140514	3.03209122312614	3.29808993968415	0.228762155769235	0.987279601895167	0.948673192852636	1.0258860109377	0.25	0.18	0.34	1.53062681996687	1.59291592600287	1.65520503203888	3.65932281842405	3.80823955245965	3.95715628649525	3.73522058457923	3.88731657984567	4.03981816526959	3.16509058140514	0.276462426215473	0.00867223290154092	-1.37769110087424	-0.506467158262805	-0.505115596806918	-0.507711982748338	0.176923109003671	0.180146145436134	0.173954605132619	0.201485361459515	0.204225923213766	0.198448378214154	0.000147175351593464	0.00036752766493106	0.000375826675183133
114	0.810930216216329	0.2	3.16565427022337	3.03098791156564	3.30032062888109	0.226604818124466	0.969892294777239	0.931732429019455	1.00805216053502	0.25	0.18	0.34	1.49947963812306	1.56089205644741	1.62230447477176	3.57564193118132	3.72208527890871	3.8685286266361	3.6461814537577	3.7950552136144	3.94413074146312	3.16565427022337	0.275353962976467	0.00136601108064185	-1.39023191575654	-0.506467158262805	-0.505115596806918	-0.507711982748338	0.176923109003671	0.180146145436134	0.173954605132619	0.201485361459515	0.204225923213766	0.198448378214154	0.000147175351593464	0.00036752766493106	0.000375826675183133
114	0.810930216216329	0.2	3.16565837729213	3.03159902396011	3.29971773062414	0.222293755725689	0.964862838975862	0.926427836861599	1.00329784109013	0.25	0.19	0.34	1.49300027051549	1.5549408408121	1.6168814111087	3.5651662425497	3.7130754121773	3.86098458180491	3.64178910480128	3.78865925803944	3.94044205789978	3.16565837729213	0.276047129247219	0.0179730637265968	-1.36873710101574	-0.506467158262805	-0.505115596806918	-0.507711982748338	0.176923109003671	0.180146145436134	0.173954605132619	0.201485361459515	0.204225923213766	0.198448378214154	0.000147175351593464	0.00036752766493106	0.000375826675183133
114	0.810930216216329	0.2	3.16674531946233	3.03202834609498	3.30146229282968	0.223666987296321	0.974847343043011	0.936168198223745	1.01352648786228	0.25	0.19	0.34	1.50931850535507	1.57167818511966	1.63403786488425	3.6056366176388	3.75460871599026	3.90358081434172	3.68354212094392	3.83421410802707	3.9875455924261	3.16674531946233	0.276939769389266	-0.0131756512508325	-1.39747406171301	-0.506467158262805	-0.505115596806918	-0.507711982748338	0.176923109003671	0.180146145436134	0.173954605132619	0.201485361459515	0.204225923213766	0.198448378214154	0.000147175351593464	0.00036752766493106	0.000375826675183133
114	0.810930216216329	0.2	3.16714302139199	3.03362254221117	3.30066350057281	0.224786844106595	0.974324833329995	0.935790658638494	1.0128590080215	0.25	0.19	0.34	1.50403843394073	1.56597202904685	1.62790562415297	3.58176446496374	3.72925507765861	3.87674569035347	3.65823134506981	3.80853260885147	3.95440894365466	3.16714302139199	0.276903748214765	0.00401683245312796	-1.3814706720188	-0.506467158262805	-0.505115596806918	-0.507711982748338	0.176923109003671	0.180146145436134	0.173954605132619	0.201485361459515	0.204225923213766	0.198448378214154	0.000147175351593464	0.00036752766493106	0.000375826675183133
114	0.810930216216329	0.2	3.1673904136993	3.0318405616124	3.30294026578621	0.222647537349962	0.974266426779564	0.935496503077739	1.01303635048139	0.25	0.19	0.34	1.49887530573201	1.56099342274324	1.62311153975447	3.55824185254243	3.70570661022121	3.8531713679	3.63250023887212	3.78303644009715	3.93439436858149	3.1673904136993	0.277852531722287	-0.000423137257557923	-1.38020884291732	-0.506467158262805	-0.505115596806918	-0.507711982748338	0.176923109003671	0.180146145436134	0.173954605132619	0.201485361459515	0.204225923213766	0.198448378214154	0.000147175351593464	0.00036752766493106	0.000375826675183133
114	0.810930216216329	0.2	3.16763339627465	3.03149763940626	3.30376915314304	0.220412405129815	0.97215823840561	0.933220692871657	1.01109578393956	0.25	0.18	0.34	1.50810530737438	1.57102924329268	1.63395317921098	3.6113421239208	3.76202116421957	3.91270020451833	3.68952002253677	3.8426396316897	3.99736770548803	3.16763339627465	0.274939164165602	-0.00803425687832292	-1.39859315164872	-0.506467158262805	-0.505115596806918	-0.507711982748338	0.176923109003671	0.180146145436134	0.173954605132619	0.201485361459515	0.204225923213766	0.198448378214154	0.000147175351593464	0.00036752766493106	0.000375826675183133
114	0.810930216216329	0.2	3.16766084902913	3.03398103879155	3.30134065926671	0.226885669970769	0.97753099155158	0.939101376766169	1.01596060633699	0.25	0.18	0.34	1.52103737332064	1.58328079216453	1.64552421100841	3.6506876316992	3.80007993678896	3.94947224187872	3.73176659396745	3.88005600894095	4.03025750308449	3.16766084902913	0.275132348240427	-0.00822119591984334	-1.40065028359728	-0.506467158262805	-0.505115596806918	-0.507711982748338	0.176923109003671	0.180146145436134	0.173954605132619	0.201485361459515	0.204225923213766	0.198448378214154	0.000147175351593464	0.00036752766493106	0.000375826675183133
114	0.810930216216329	0.2	3.16803764786633	3.03504616827925	3.30102912745341	0.226996477674966	0.977435703305582	0.939021967614191	1.01584943899697	0.25	0.19	0.34	1.5136453952551	1.57556596383514	1.63748653241518	3.61530963587262	3.76320558887977	3.91110154188692	3.69216956939475	3.84374079996988	3.99855412935755	3.16803764786633	0.277435659423943	-0.00458026827760636	-1.38729726033928	-0.506467158262805	-0.505115596806918	-0.507711982748338	0.176923109003671	0.180146145436134	0.173954605132619	0.201485361459515	0.204225923213766	0.198448378214154	0.000147175351593464	0.00036752766493106	0.000375826675183133
114	0.810930216216329	0.2	3.16805779461042	3.03508819960911	3.30102738961173	0.225838336412712	0.979039255644522	0.940435081046549	1.01764343024249	0.25	0.18	0.34	1.50928539456993	1.57124045990555	1.63319552524117	3.58893724385418	3.73626050175385	3.88358375965351	3.66550147869625	3.81279903576486	3.96677131024129	3.16805779461042	0.276799667875871	0.00017102231762625	-1.38561368819805	-0.506467158262805	-0.505115596806918	-0.507711982748338	0.176923109003671	0.180146145436134	0.173954605132619	0.201485361459515	0.204225923213766	0.198448378214154	0.000147175351593464	0.00036752766493106	0.000375826675183133
114	0.810930216216329	0.2	3.16867636751258	3.03279601953329	3.30455671549187	0.223672358722041	0.971540101753047	0.932992774992477	1.01008742851362	0.25	0.19	0.34	1.49779800151243	1.55968069828476	1.62156339505708	3.56271674843722	3.70991317946903	3.85710961050085	3.64193775047714	3.79317511708904	3.94133194925959	3.16867636751258	0.276674843085551	0.00611514918933956	-1.37698309894922	-0.506467158262805	-0.505115596806918	-0.507711982748338	0.176923109003671	0.180146145436134	0.173954605132619	0.201485361459515	0.204225923213766	0.198448378214154	0.000147175351593464	0.00036752766493106	0.000375826675183133
114	0.810930216216329	0.2	3.16868159437947	3.03265858922363	3.30470459953531	0.225834569305328	0.990181550848612	0.951137607444134	1.02922549425309	0.25	0.19	0.34	1.5296220236054	1.59241259696983	1.65520317033427	3.64489903067716	3.79452115722855	3.94414328377994	3.72139992522138	3.87661243666924	4.02912946623962	3.16868159437947	0.275956739574852	0.00433983781042787	-1.38323897863792	-0.506467158262805	-0.505115596806918	-0.507711982748338	0.176923109003671	0.180146145436134	0.173954605132619	0.201485361459515	0.204225923213766	0.198448378214154	0.000147175351593464	0.00036752766493106	0.000375826675183133
114	0.810930216216329	0.2	3.16876369666914	3.03532756900853	3.30219982432974	0.230988082853978	0.987095363267978	0.948738063415866	1.02545266312009	0.25	0.18	0.34	1.53366952873099	1.59567549671733	1.65768146470366	3.67374701887487	3.82227591364318	3.97080480841149	3.75101772061734	3.900787742247	4.05249378008782	3.16876369666914	0.275778582728349	-0.00550700694650089	-1.39536635028865	-0.506467158262805	-0.505115596806918	-0.507711982748338	0.176923109003671	0.180146145436134	0.173954605132619	0.201485361459515	0.204225923213766	0.198448378214154	0.000147175351593464	0.00036752766493106	0.000375826675183133
114	0.810930216216329	0.2	3.16916823920102	3.0359628058369	3.30237367256514	0.23193213430676	0.990108249834006	0.951735830432083	1.02848066923593	0.25	0.19	0.34	1.5239478151461	1.58539087827306	1.64683394140003	3.61550332658886	3.76127445925067	3.90704559191248	3.6953889073343	3.84243761451381	3.99116445699638	3.16916823920102	0.279076721784782	-0.0050153198389738	-1.38214756092067	-0.506467158262805	-0.505115596806918	-0.507711982748338	0.176923109003671	0.180146145436134	0.173954605132619	0.201485361459515	0.204225923213766	0.198448378214154	0.000147175351593464	0.00036752766493106	0.000375826675183133
114	0.810930216216329	0.2	3.16963457900777	3.03497841626863	3.30429074174691	0.222626925735384	0.967605132879767	0.929097995552191	1.00611227020734	0.25	0.19	0.34	1.49366571438933	1.55557176849861	1.6174778226079	3.55798664059604	3.70544996613866	3.85291329168128	3.63434756777816	3.78543652801186	3.93687776518046	3.16963457900777	0.277134308322541	-0.00433680991507156	-1.38695642909347	-0.506467158262805	-0.505115596806918	-0.507711982748338	0.176923109003671	0.180146145436134	0.173954605132619	0.201485361459515	0.204225923213766	0.198448378214154	0.000147175351593464	0.00036752766493106	0.000375826675183133
114	0.810930216216329	0.2	3.17033610207536	3.03704829881966	3.30362390533106	0.225438235358023	0.966933163292869	0.928762662072573	1.00510366451317	0.25	0.18	0.34	1.5017359099612	1.56345459733373	1.62517328470626	3.59812428222003	3.74600082045077	3.89387735868151	3.67115038371255	3.82432007674409	3.9757273852952	3.17033610207536	0.27566555165091	0.00648237203481683	-1.38362760348021	-0.506467158262805	-0.505115596806918	-0.507711982748338	0.176923109003671	0.180146145436134	0.173954605132619	0.201485361459515	0.204225923213766	0.198448378214154	0.000147175351593464	0.00036752766493106	0.000375826675183133
114	0.810930216216329	0.2	3.1708994050901	3.03790868052138	3.30389012965881	0.233844688747233	0.99190391158909	0.953667121760997	1.03014070141718	0.25	0.18	0.34	1.5401140756469	1.60186415266859	1.66361422969028	3.68547844765364	3.83324579917843	3.98101315070322	3.76158760088881	3.91162181495137	4.06050613145342	3.1708994050901	0.277076170618001	-0.00392123847786171	-1.3910147711142	-0.506467158262805	-0.505115596806918	-0.507711982748338	0.176923109003671	0.180146145436134	0.173954605132619	0.201485361459515	0.204225923213766	0.198448378214154	0.000147175351593464	0.00036752766493106	0.000375826675183133
114	0.810930216216329	0.2	3.17097570320405	3.03707154552763	3.30487986088047	0.226250029694353	0.985181712462247	0.946381017020056	1.02398240790444	0.25	0.19	0.34	1.51717995630466	1.57938284959698	1.6415857428893	3.60376504527045	3.75151588499782	3.89926672472519	3.68140610511157	3.83287749723808	3.98369340132121	3.17097570320405	0.279175009122644	-0.00461331657249309	-1.38150001059856	-0.506467158262805	-0.505115596806918	-0.507711982748338	0.176923109003671	0.180146145436134	0.173954605132619	0.201485361459515	0.204225923213766	0.198448378214154	0.000147175351593464	0.00036752766493106	0.000375826675183133
114	0.810930216216329	0.2	3.17117894648637	3.03574406292545	3.30661383004729	0.225622172565128	0.984052715810771	0.945226854539408	1.02287857708213	0.25	0.19	0.34	1.5192647627891	1.58166963695369	1.64407451111828	3.61816954616773	3.76678841811486	3.91540729006198	3.69121342401281	3.84322292176123	3.99216063991189	3.17117894648637	0.277462925950233	0.00797971095212875	-1.37509197469298	-0.506467158262805	-0.505115596806918	-0.507711982748338	0.176923109003671	0.180146145436134	0.173954605132619	0.201485361459515	0.204225923213766	0.198448378214154	0.000147175351593464	0.00036752766493106	0.000375826675183133
114	0.810930216216329	0.2	3.17263254145243	3.03855657032412	3.30670851258073	0.22534963156577	0.972152216103971	0.933765949251204	1.01053848295674	0.25	0.19	0.34	1.50013848586854	1.56180781133584	1.62347713680314	3.57092463061404	3.71772208654161	3.86451954246918	3.64495601423849	3.79361919991515	3.94463924755679	3.17263254145243	0.278130792081751	0.00212365595674343	-1.38068091292414	-0.506467158262805	-0.505115596806918	-0.507711982748338	0.176923109003671	0.180146145436134	0.173954605132619	0.201485361459515	0.204225923213766	0.198448378214154	0.000147175351593464	0.00036752766493106	0.000375826675183133
114	0.810930216216329	0.2	3.17301664435711	3.03754142268751	3.30849186602672	0.218959684955077	0.98061856715793	0.941175386765506	1.02006174755035	0.25	0.19	0.34	1.51656663522732	1.58012355799809	1.64368048076886	3.62095626086807	3.77270484354332	3.92445342621856	3.70296649891902	3.85541598646272	4.00918556767865	3.17301664435711	0.276974201272564	-0.00719739874313154	-1.38921615241253	-0.506467158262805	-0.505115596806918	-0.507711982748338	0.176923109003671	0.180146145436134	0.173954605132619	0.201485361459515	0.204225923213766	0.198448378214154	0.000147175351593464	0.00036752766493106	0.000375826675183133
114	0.810930216216329	0.2	3.17318777150763	3.03921543243917	3.3071601105761	0.221397620211147	0.962918754047178	0.924461506100694	1.00137600199366	0.25	0.18	0.34	1.48812484596474	1.55003027501606	1.61193570406737	3.54940201684415	3.69705579422994	3.84470957161573	3.62654954549983	3.77703594863103	3.92591359552209	3.17318777150763	0.275214883420578	0.0024118248511078	-1.38734228962062	-0.506467158262805	-0.505115596806918	-0.507711982748338	0.176923109003671	0.180146145436134	0.173954605132619	0.201485361459515	0.204225923213766	0.198448378214154	0.000147175351593464	0.00036752766493106	0.000375826675183133
114	0.810930216216329	0.2	3.17324005340888	3.03882681048049	3.30765329633727	0.226419511029108	0.966323197688522	0.92828364486088	1.00436275051616	0.25	0.18	0.34	1.49713063562882	1.55848061224337	1.61983058885792	3.57779031450358	3.72440233813261	3.87101436176163	3.65184358503481	3.79897915548823	3.94858377576186	3.17324005340888	0.273595525376158	-0.0152124436942985	-1.41030116824894	-0.506467158262805	-0.505115596806918	-0.507711982748338	0.176923109003671	0.180146145436134	0.173954605132619	0.201485361459515	0.204225923213766	0.198448378214154	0.000147175351593464	0.00036752766493106	0.000375826675183133
114	0.810930216216329	0.2	3.17325352921291	3.03887266462025	3.30763439380558	0.22296391204641	0.962845150601786	0.924564710508428	1.00112559069514	0.25	0.18	0.34	1.48738720457347	1.54897060282906	1.61055400108464	3.54546323218727	3.6922586823276	3.83905413246793	3.61871436369789	3.77009945590226	3.91923518134949	3.17325352921291	0.276105283985926	-0.00309729088271762	-1.39209570322587	-0.506467158262805	-0.505115596806918	-0.507711982748338	0.176923109003671	0.180146145436134	0.173954605132619	0.201485361459515	0.204225923213766	0.198448378214154	0.000147175351593464	0.00036752766493106	0.000375826675183133
114	0.810930216216329	0.2	3.17327017702389	3.03956923887001	3.30697111517777	0.227529286554142	0.970828809034941	0.932732563049236	1.00892505502065	0.25	0.18	0.34	1.50458369787377	1.56603645821581	1.62748921855785	3.59627512912493	3.74316030005059	3.89004547097625	3.6696005622414	3.81888703444792	3.96807663419473	3.17327017702389	0.275553954161894	0.00363573485601146	-1.38785798578492	-0.506467158262805	-0.505115596806918	-0.507711982748338	0.176923109003671	0.180146145436134	0.173954605132619	0.201485361459515	0.204225923213766	0.198448378214154	0.000147175351593464	0.00036752766493106	0.000375826675183133
114	0.810930216216329	0.2	3.17355165908895	3.03966300832035	3.30744030985755	0.231481174838194	0.994823943875713	0.956219898845281	1.03342798890615	0.25	0.19	0.34	1.53468787806783	1.59664555121826	1.65860322436868	3.64950918947166	3.79684540079656	3.94418161212145	3.72919409802839	3.8773879572232	4.02897086743709	3.17355165908895	0.27821695428612	0.0175987837304922	-1.36320242935373	-0.506467158262805	-0.505115596806918	-0.507711982748338	0.176923109003671	0.180146145436134	0.173954605132619	0.201485361459515	0.204225923213766	0.198448378214154	0.000147175351593464	0.00036752766493106	0.000375826675183133
114	0.810930216216329	0.2	3.17456866957215	3.03833210166898	3.31080523747532	0.218581029311797	0.981532634874746	0.942008929455266	1.02105634029423	0.25	0.19	0.34	1.51273761070876	1.57620728051029	1.63967695031183	3.59936979164866	3.75038792628902	3.90140606092938	3.67756186187977	3.83240064835416	3.98758761006603	3.17456866957215	0.276918552737364	0.00186582187919609	-1.38094875909883	-0.506467158262805	-0.505115596806918	-0.507711982748338	0.176923109003671	0.180146145436134	0.173954605132619	0.201485361459515	0.204225923213766	0.198448378214154	0.000147175351593464	0.00036752766493106	0.000375826675183133
114	0.810930216216329	0.2	3.1762628645653	3.04170052441252	3.31082520471808	0.223732506805568	0.98258281733724	0.943604104933218	1.02156152974126	0.25	0.19	0.34	1.52115397321328	1.58399030778848	1.64682664236368	3.63354023165942	3.78363572081408	3.93373120996874	3.71442921645968	3.8661546100438	4.02012428006565	3.1762628645653	0.276959821362628	-0.00270477063564076	-1.38632453065692	-0.506467158262805	-0.505115596806918	-0.507711982748338	0.176923109003671	0.180146145436134	0.173954605132619	0.201485361459515	0.204225923213766	0.198448378214154	0.000147175351593464	0.00036752766493106	0.000375826675183133
114	0.810930216216329	0.2	3.17661916714607	3.04096746084953	3.31227087344261	0.222710936547925	0.981735945744883	0.942675934219951	1.02079595726982	0.25	0.19	0.34	1.51459520975951	1.57735283854927	1.64011046733902	3.60567969812391	3.75508193218059	3.90448416623728	3.68518455549246	3.83328618354115	3.98925470365723	3.17661916714607	0.277092791369008	-0.00592381126729082	-1.38975331517145	-0.506467158262805	-0.505115596806918	-0.507711982748338	0.176923109003671	0.180146145436134	0.173954605132619	0.201485361459515	0.204225923213766	0.198448378214154	0.000147175351593464	0.00036752766493106	0.000375826675183133
114	0.810930216216329	0.2	3.17725311399551	3.0439500168391	3.31055621115193	0.226777067365455	0.970120840357799	0.931970730068198	1.0082709506474	0.25	0.19	0.34	1.49721747302083	1.55850589107993	1.61979430913903	3.56388275857951	3.70976987274786	3.8556569869162	3.63941346732583	3.78846160438343	3.93925506558321	3.17725311399551	0.275658785836901	0.0100848086408991	-1.37853032701386	-0.506467158262805	-0.505115596806918	-0.507711982748338	0.176923109003671	0.180146145436134	0.173954605132619	0.201485361459515	0.204225923213766	0.198448378214154	0.000147175351593464	0.00036752766493106	0.000375826675183133
114	0.810930216216329	0.2	3.17783000519824	3.04122208820657	3.31443792218991	0.214867675836522	0.957149032144817	0.918183319974748	0.996114744314887	0.25	0.18	0.34	1.48185137085979	1.54473793472955	1.60762449859932	3.54372850124902	3.69411666642756	3.8445048316061	3.61498779078033	3.76815875174759	3.9246812438267	3.17783000519824	0.274923365322875	-0.00972007626509269	-1.40178249863354	-0.506467158262805	-0.505115596806918	-0.507711982748338	0.176923109003671	0.180146145436134	0.173954605132619	0.201485361459515	0.204225923213766	0.198448378214154	0.000147175351593464	0.00036752766493106	0.000375826675183133
114	0.810930216216329	0.2	3.17787714451947	3.04287669451517	3.31287759452378	0.220296957307063	0.97797020179333	0.938786708178337	1.01715369540832	0.25	0.19	0.34	1.51014527670711	1.57317638621481	1.63620749572252	3.5994185430007	3.74965266143111	3.89988677986151	3.67328116096404	3.82642233081077	3.98221190375524	3.17787714451947	0.27764496957878	0.00178279560708742	-1.3793552429423	-0.506467158262805	-0.505115596806918	-0.507711982748338	0.176923109003671	0.180146145436134	0.173954605132619	0.201485361459515	0.204225923213766	0.198448378214154	0.000147175351593464	0.00036752766493106	0.000375826675183133
114	0.810930216216329	0.2	3.17793094743914	3.04131537269714	3.31454652218114	0.213790657836991	0.958688506662105	0.919535111563173	0.997841901761036	0.25	0.19	0.34	1.47733463425179	1.54023888434602	1.60314313444025	3.51678338789732	3.66652645668523	3.81626952547314	3.59320825516824	3.74477958980835	3.89804417092874	3.17793094743914	0.276081125320255	0.00747952488493502	-1.377880417775	-0.506467158262805	-0.505115596806918	-0.507711982748338	0.176923109003671	0.180146145436134	0.173954605132619	0.201485361459515	0.204225923213766	0.198448378214154	0.000147175351593464	0.00036752766493106	0.000375826675183133
114	0.810930216216329	0.2	3.17809131369321	3.0447289890031	3.31145363838332	0.230338362426559	0.9856061027339	0.947236497184103	1.0239757082837	0.25	0.18	0.34	1.51705635526363	1.57850759169859	1.63995882813354	3.59990067455977	3.74572145882212	3.89154224308446	3.67679496206264	3.8225752004511	3.97560234067065	3.17809131369321	0.277373597199957	-0.000338337852877608	-1.3829951585087	-0.506467158262805	-0.505115596806918	-0.507711982748338	0.176923109003671	0.180146145436134	0.173954605132619	0.201485361459515	0.204225923213766	0.198448378214154	0.000147175351593464	0.00036752766493106	0.000375826675183133
114	0.810930216216329	0.2	3.17852456890838	3.04347145910546	3.3135776787113	0.22735735972121	0.98533918744227	0.946654619510181	1.02402375537436	0.25	0.19	0.34	1.51713977165804	1.57913693023056	1.64113408880308	3.60252478998585	3.74974016515336	3.89695554032086	3.68114071504798	3.83268728217003	3.97872912113811	3.17852456890838	0.278394884702859	-0.0106329059822961	-1.38862755348122	-0.506467158262805	-0.505115596806918	-0.507711982748338	0.176923109003671	0.180146145436134	0.173954605132619	0.201485361459515	0.204225923213766	0.198448378214154	0.000147175351593464	0.00036752766493106	0.000375826675183133
114	0.810930216216329	0.2	3.178644426433	3.0419906734286	3.3152981794374	0.218762047920527	0.969651999526776	0.930627374254493	1.00867662479906	0.25	0.19	0.34	1.49846691977313	1.5613031436419	1.62413936751067	3.5750758129007	3.72499187788882	3.87490794287693	3.65155710897095	3.80506988146198	3.95508969462794	3.178644426433	0.277370711493784	0.00215289816847237	-1.37859026623795	-0.506467158262805	-0.505115596806918	-0.507711982748338	0.176923109003671	0.180146145436134	0.173954605132619	0.201485361459515	0.204225923213766	0.198448378214154	0.000147175351593464	0.00036752766493106	0.000375826675183133
114	0.810930216216329	0.2	3.17954206824572	3.04378830783064	3.3152958286608	0.22170854430515	0.977895116971282	0.938874928613032	1.01691530532953	0.25	0.19	0.34	1.50968500452035	1.5724283917839	1.63517177904746	3.59687106200522	3.74635911633757	3.89584717066991	3.67538949178598	3.82814739706891	3.97584003155939	3.17954206824572	0.276160093559386	-0.000915307579338367	-1.38622043439821	-0.506467158262805	-0.505115596806918	-0.507711982748338	0.176923109003671	0.180146145436134	0.173954605132619	0.201485361459515	0.204225923213766	0.198448378214154	0.000147175351593464	0.00036752766493106	0.000375826675183133
114	0.810930216216329	0.2	3.18031212637019	3.04526188555405	3.31536236718632	0.224753438194553	0.984240357987714	0.945310296543079	1.02317041943235	0.25	0.19	0.33	1.5219237582887	1.5846000939225	1.64727642955631	3.63059258292137	3.78010877125702	3.92962495959268	3.71174034734411	3.8647421399426	4.01674608550966	3.18031212637019	0.276041536837614	-0.0033128695037317	-1.39073530310486	-0.506467158262805	-0.505115596806918	-0.507711982748338	0.176923109003671	0.180146145436134	0.173954605132619	0.201485361459515	0.204225923213766	0.198448378214154	0.000147175351593464	0.00036752766493106	0.000375826675183133
114	0.810930216216329	0.2	3.18058455018199	3.04583021025848	3.31533889010549	0.224278096486314	0.971087855697263	0.932625552479533	1.00955015891499	0.25	0.18	0.34	1.49796066699229	1.55973789069039	1.62151511438849	3.56490998601484	3.71193002901224	3.85895007200964	3.63666778466403	3.78770912977518	3.93902256769537	3.18058455018199	0.276182024459062	0.0028424924843088	-1.38503094735038	-0.506467158262805	-0.505115596806918	-0.507711982748338	0.176923109003671	0.180146145436134	0.173954605132619	0.201485361459515	0.204225923213766	0.198448378214154	0.000147175351593464	0.00036752766493106	0.000375826675183133
114	0.810930216216329	0.2	3.18078433783481	3.04687653468029	3.31469214098932	0.226491664577438	0.97880836092951	0.94028526115384	1.01733146070518	0.25	0.18	0.34	1.5160226296157	1.57813345218798	1.64024427476026	3.62181322525177	3.77019742099467	3.91858161673756	3.69966454828722	3.8477487078276	4.00205497007819	3.18078433783481	0.27564272325469	0.00268856544558493	-1.38705166084676	-0.506467158262805	-0.505115596806918	-0.507711982748338	0.176923109003671	0.180146145436134	0.173954605132619	0.201485361459515	0.204225923213766	0.198448378214154	0.000147175351593464	0.00036752766493106	0.000375826675183133
114	0.810930216216329	0.2	3.18080107503673	3.04582986735479	3.31577228271866	0.231152703182184	1.00842891108844	0.969260765210704	1.04759705696618	0.25	0.19	0.34	1.56234493736771	1.62547980944195	1.6886146815162	3.73152206024317	3.88231409232323	4.03310612440329	3.81145069583349	3.96459694371505	4.11779116315843	3.18080107503673	0.277224416326232	0.00575378215590234	-1.37836793606321	-0.506467158262805	-0.505115596806918	-0.507711982748338	0.176923109003671	0.180146145436134	0.173954605132619	0.201485361459515	0.204225923213766	0.198448378214154	0.000147175351593464	0.00036752766493106	0.000375826675183133
114	0.810930216216329	0.2	3.18132334871577	3.04745888422017	3.31518781321137	0.224197908644952	0.974014292670848	0.935427188092571	1.01260139724913	0.25	0.19	0.34	1.5027168957104	1.5647051452978	1.6266933948852	3.5768449131591	3.72439256890533	3.87194022465157	3.65048671920531	3.80397603705276	3.95130367901011	3.18132334871577	0.277369820297932	-0.00891466336564233	-1.39225905721203	-0.506467158262805	-0.505115596806918	-0.507711982748338	0.176923109003671	0.180146145436134	0.173954605132619	0.201485361459515	0.204225923213766	0.198448378214154	0.000147175351593464	0.00036752766493106	0.000375826675183133
114	0.810930216216329	0.2	3.18141429976195	3.04755547557319	3.3152731239507	0.227749441946125	0.994546906089459	0.955544365883358	1.03354944629556	0.25	0.19	0.34	1.53190586881622	1.59443380825442	1.65696174769262	3.63882920619238	3.78735562472916	3.93588204326594	3.71218223297767	3.86693059776184	4.02034413493632	3.18141429976195	0.278948371032849	0.0102958033842163	-1.36763925190392	-0.506467158262805	-0.505115596806918	-0.507711982748338	0.176923109003671	0.180146145436134	0.173954605132619	0.201485361459515	0.204225923213766	0.198448378214154	0.000147175351593464	0.00036752766493106	0.000375826675183133
114	0.810930216216329	0.2	3.18170715629803	3.04766030378337	3.31575400881269	0.221512336875851	0.964364247416987	0.925862080109043	1.00286641472493	0.25	0.18	0.34	1.48796946641208	1.54984698637505	1.61172450633803	3.54322942084646	3.69057535379124	3.83792128673601	3.61606443959747	3.76693917341355	3.92037804614119	3.18170715629803	0.276203139794087	-0.000454212903013858	-1.38767717261185	-0.506467158262805	-0.505115596806918	-0.507711982748338	0.176923109003671	0.180146145436134	0.173954605132619	0.201485361459515	0.204225923213766	0.198448378214154	0.000147175351593464	0.00036752766493106	0.000375826675183133
114	0.810930216216329	0.2	3.18181393783066	3.04817844815913	3.31544942750219	0.226238149513848	0.977713464268864	0.939205593945196	1.01622133459253	0.25	0.18	0.34	1.51808067109639	1.58032269137428	1.64256471165217	3.63596882384606	3.78504525276875	3.93412168169144	3.71614576664742	3.86479981848747	4.01860815239161	3.18181393783066	0.27668472767879	-0.00666252761343521	-1.39544828175536	-0.506467158262805	-0.505115596806918	-0.507711982748338	0.176923109003671	0.180146145436134	0.173954605132619	0.201485361459515	0.204225923213766	0.198448378214154	0.000147175351593464	0.00036752766493106	0.000375826675183133
114	0.810930216216329	0.2	3.18236369185861	3.04804500908695	3.31668237463028	0.226274089887748	0.984681424789092	0.945903097645951	1.02345975193223	0.25	0.19	0.34	1.51713578747379	1.57933242054713	1.64152905362047	3.60538858632009	3.75319541603278	3.90100224574548	3.68362647579306	3.82975785267302	3.9826158591711	3.18236369185861	0.277927714489779	-0.00662416362444414	-1.38676404849819	-0.506467158262805	-0.505115596806918	-0.507711982748338	0.176923109003671	0.180146145436134	0.173954605132619	0.201485361459515	0.204225923213766	0.198448378214154	0.000147175351593464	0.00036752766493106	0.000375826675183133
114	0.810930216216329	0.2	3.18249514851404	3.04843568457536	3.31655461245272	0.225878056649064	0.978443560713029	0.939867256749259	1.0170198646768	0.25	0.19	0.34	1.51585742718424	1.57807491210765	1.64029239703105	3.62265156096258	3.77134118363746	3.92003080631233	3.69926258512447	3.84913517974492	4.00664023737336	3.18249514851404	0.276276750526192	-0.00174633141321319	-1.38834063852944	-0.506467158262805	-0.505115596806918	-0.507711982748338	0.176923109003671	0.180146145436134	0.173954605132619	0.201485361459515	0.204225923213766	0.198448378214154	0.000147175351593464	0.00036752766493106	0.000375826675183133
114	0.810930216216329	0.2	3.1835430895357	3.05000122321356	3.31708495585785	0.231613394672629	0.991867080068529	0.953392073644744	1.03034208649231	0.25	0.18	0.34	1.53301252287949	1.59487864102335	1.65674475916722	3.65241190691593	3.7998083196464	3.94720473237687	3.72989547471843	3.87942794325397	4.02713825292088	3.1835430895357	0.276438194278564	0.0037242882036096	-1.38520127354495	-0.506467158262805	-0.505115596806918	-0.507711982748338	0.176923109003671	0.180146145436134	0.173954605132619	0.201485361459515	0.204225923213766	0.198448378214154	0.000147175351593464	0.00036752766493106	0.000375826675183133
114	0.810930216216329	0.2	3.18376820659121	3.04929863965405	3.31823777352837	0.219766543363923	0.956613421946099	0.918226336999602	0.995000506892597	0.25	0.19	0.34	1.47473799022767	1.53639042843771	1.59804286664774	3.50941549225226	3.65612902592615	3.80284255960004	3.58537488674678	3.73513647076861	3.88311311975119	3.18376820659121	0.276663842160968	-0.0059178610424774	-1.39158939842134	-0.506467158262805	-0.505115596806918	-0.507711982748338	0.176923109003671	0.180146145436134	0.173954605132619	0.201485361459515	0.204225923213766	0.198448378214154	0.000147175351593464	0.00036752766493106	0.000375826675183133
114	0.810930216216329	0.2	3.18399657190359	3.05023760499096	3.31775553881622	0.228382818772999	0.970895657501179	0.932889063052184	1.00890225195017	0.25	0.18	0.34	1.49991752926264	1.56102528526431	1.62213304126599	3.57325697560544	3.71883412310629	3.86441127060715	3.64772007564472	3.79504006269792	3.94103664338233	3.18399657190359	0.276307526383618	0.00874391363198423	-1.37805669628164	-0.506467158262805	-0.505115596806918	-0.507711982748338	0.176923109003671	0.180146145436134	0.173954605132619	0.201485361459515	0.204225923213766	0.198448378214154	0.000147175351593464	0.00036752766493106	0.000375826675183133
114	0.810930216216329	0.2	3.18422306228137	3.05014287963047	3.31830324493226	0.232283312013574	1.00227476980043	0.963469076089263	1.04108046351159	0.25	0.18	0.34	1.55793988634899	1.6206891115711	1.68343833679321	3.73299844131396	3.8833526122292	4.03370678314444	3.81296059888457	3.96618117935497	4.11871560159378	3.18422306228137	0.275422431981727	3.61917655557255e-05	-1.39029241632573	-0.506467158262805	-0.505115596806918	-0.507711982748338	0.176923109003671	0.180146145436134	0.173954605132619	0.201485361459515	0.204225923213766	0.198448378214154	0.000147175351593464	0.00036752766493106	0.000375826675183133
114	0.810930216216329	0.2	3.18470910460653	3.05011197547145	3.31930623374161	0.223577382700541	0.97052354007665	0.932006012991684	1.00904106716162	0.25	0.18	0.34	1.50107371256087	1.5631094146638	1.62514511676673	3.58223013715332	3.73027493987887	3.87831974260443	3.65494311692996	3.80486785227096	3.95897939733781	3.18470910460653	0.276477427860882	-0.00780828114018836	-1.39498739285476	-0.506467158262805	-0.505115596806918	-0.507711982748338	0.176923109003671	0.180146145436134	0.173954605132619	0.201485361459515	0.204225923213766	0.198448378214154	0.000147175351593464	0.00036752766493106	0.000375826675183133
114	0.810930216216329	0.2	3.18479745576343	3.05053067373605	3.3190642377908	0.222134828235435	0.966878538066103	0.928345529118865	1.00541154701334	0.25	0.19	0.34	1.48731707328162	1.54905141711644	1.61078576095126	3.53056256405121	3.67710627498877	3.82364998592632	3.60777885226712	3.75550276641213	3.90560863176394	3.18479745576343	0.277822813776631	-0.00857115981000483	-1.3903292976174	-0.506467158262805	-0.505115596806918	-0.507711982748338	0.176923109003671	0.180146145436134	0.173954605132619	0.201485361459515	0.204225923213766	0.198448378214154	0.000147175351593464	0.00036752766493106	0.000375826675183133
114	0.810930216216329	0.2	3.18485260661792	3.05110588083067	3.31859933240517	0.229063920531955	0.989441042615703	0.950783171861658	1.02809891336975	0.25	0.18	0.34	1.53372884605307	1.59608869134395	1.65844853663484	3.66600577127756	3.81506181421545	3.96411785715333	3.74058856507451	3.89590377441754	4.0494701577194	3.18485260661792	0.276105592257746	0.00722807885696047	-1.38097184583796	-0.506467158262805	-0.505115596806918	-0.507711982748338	0.176923109003671	0.180146145436134	0.173954605132619	0.201485361459515	0.204225923213766	0.198448378214154	0.000147175351593464	0.00036752766493106	0.000375826675183133
114	0.810930216216329	0.2	3.18610818794679	3.04977909660381	3.32243727928977	0.219231062245763	0.965738370182231	0.926924506686118	1.00455223367834	0.25	0.19	0.34	1.48834680681969	1.55066956274866	1.61299231867762	3.5409333386334	3.68920571924604	3.83747809985868	3.61786886389977	3.76665860902583	3.91949880592889	3.18610818794679	0.275871809868921	-0.00638858085045155	-1.39287385007211	-0.506467158262805	-0.505115596806918	-0.507711982748338	0.176923109003671	0.180146145436134	0.173954605132619	0.201485361459515	0.204225923213766	0.198448378214154	0.000147175351593464	0.00036752766493106	0.000375826675183133
114	0.810930216216329	0.2	3.1862725942803	3.05177217236218	3.32077301619841	0.226836327143299	0.984650003477869	0.945935074087204	1.02336493286853	0.25	0.18	0.34	1.52848726812109	1.59104470814089	1.6536021481607	3.65974814818535	3.80953315460488	3.95931816102442	3.73903238615428	3.89173315914292	4.0444504908686	3.1862725942803	0.275640843997048	-0.00828098361634132	-1.39721138870756	-0.506467158262805	-0.505115596806918	-0.507711982748338	0.176923109003671	0.180146145436134	0.173954605132619	0.201485361459515	0.204225923213766	0.198448378214154	0.000147175351593464	0.00036752766493106	0.000375826675183133
114	0.810930216216329	0.2	3.18637412285331	3.05228749038433	3.32046075532228	0.227420062099992	0.983983211546546	0.945358772702058	1.02260765039103	0.25	0.19	0.34	1.52150847390946	1.58367260957821	1.64583674524695	3.62841132196861	3.77665699890612	3.92490267584362	3.70522853092229	3.85702121050304	4.00600417694077	3.18637412285331	0.276162954935672	0.011934371971196	-1.37431712462778	-0.506467158262805	-0.505115596806918	-0.507711982748338	0.176923109003671	0.180146145436134	0.173954605132619	0.201485361459515	0.204225923213766	0.198448378214154	0.000147175351593464	0.00036752766493106	0.000375826675183133
114	0.810930216216329	0.2	3.18697728190581	3.05084661643102	3.32310794738061	0.22443489048359	0.97883207631459	0.940080506019661	1.01758364660952	0.25	0.18	0.34	1.51574656910743	1.57822798356709	1.64070939802675	3.62128468366562	3.77055963094772	3.91983457822983	3.69678670350946	3.84850656765386	4.0025260965318	3.18697728190581	0.27563534124033	-0.0166871000501126	-1.40550152287849	-0.506467158262805	-0.505115596806918	-0.507711982748338	0.176923109003671	0.180146145436134	0.173954605132619	0.201485361459515	0.204225923213766	0.198448378214154	0.000147175351593464	0.00036752766493106	0.000375826675183133
114	0.810930216216329	0.2	3.18763408502603	3.05284754329206	3.32242062675999	0.229274399859708	0.981874147901158	0.943534766353717	1.0202135294486	0.25	0.19	0.34	1.51933956825609	1.58107607387803	1.64281257949997	3.62509060398374	3.7723917281885	3.91969285239326	3.698860458838	3.84736916731889	3.99858383133542	3.18763408502603	0.276480324564128	0.00544800230274003	-1.38123881206821	-0.506467158262805	-0.505115596806918	-0.507711982748338	0.176923109003671	0.180146145436134	0.173954605132619	0.201485361459515	0.204225923213766	0.198448378214154	0.000147175351593464	0.00036752766493106	0.000375826675183133
114	0.810930216216329	0.2	3.18850402680542	3.05339498541497	3.32361306819587	0.220448356723469	0.964314680127566	0.925695330220569	1.00293403003456	0.25	0.18	0.34	1.49163161210311	1.55386142063679	1.61609122917047	3.56144272370137	3.71002357771473	3.85860443172809	3.6358603758466	3.7898710315763	3.93980058422643	3.18850402680542	0.275370046984563	-0.00630863956186894	-1.39577124310628	-0.506467158262805	-0.505115596806918	-0.507711982748338	0.176923109003671	0.180146145436134	0.173954605132619	0.201485361459515	0.204225923213766	0.198448378214154	0.000147175351593464	0.00036752766493106	0.000375826675183133
114	0.810930216216329	0.2	3.18939315824711	3.05535569275425	3.32343062373997	0.233321471893412	0.989044459366503	0.950862142388208	1.0272267763448	0.25	0.18	0.34	1.53374387923338	1.5953320867661	1.65692029429881	3.66576926941925	3.81296996021835	3.96017065101745	3.74208294016827	3.8895287332899	4.04342981543602	3.18939315824711	0.275135735828625	0.011901368803964	-1.38044255424419	-0.506467158262805	-0.505115596806918	-0.507711982748338	0.176923109003671	0.180146145436134	0.173954605132619	0.201485361459515	0.204225923213766	0.198448378214154	0.000147175351593464	0.00036752766493106	0.000375826675183133
114	0.810930216216329	0.2	3.18949325155549	3.05318100134932	3.32580550176166	0.224161408764153	0.97344185435338	0.934873380998586	1.01201032770817	0.25	0.18	0.34	1.50451144906872	1.56658050667031	1.62864956427189	3.58758508116617	3.73559194757542	3.88359881398466	3.66181094273499	3.81115453234031	3.96491685045382	3.18949325155549	0.275128171475591	-0.00556457992526629	-1.39749874641573	-0.506467158262805	-0.505115596806918	-0.507711982748338	0.176923109003671	0.180146145436134	0.173954605132619	0.201485361459515	0.204225923213766	0.198448378214154	0.000147175351593464	0.00036752766493106	0.000375826675183133
114	0.810930216216329	0.2	3.19039549972431	3.0561922606757	3.32459873877292	0.224406217458995	0.984042315657247	0.945081265088616	1.02300336622588	0.25	0.18	0.34	1.51462147018265	1.5770618611543	1.63950225212596	3.59655262499691	3.74482079395919	3.89308896292148	3.67601043627788	3.82294569551416	3.97524164492829	3.19039549972431	0.277359225294026	0.00165893343988053	-1.37973779892874	-0.506467158262805	-0.505115596806918	-0.507711982748338	0.176923109003671	0.180146145436134	0.173954605132619	0.201485361459515	0.204225923213766	0.198448378214154	0.000147175351593464	0.00036752766493106	0.000375826675183133
114	0.810930216216329	0.2	3.19108390885664	3.05382300452391	3.32834481318936	0.222485114734507	0.992437995205505	0.952926412475539	1.03194957793547	0.25	0.19	0.34	1.53198640163057	1.59550778865138	1.65902917567218	3.64929948709289	3.80061190398362	3.95192432087436	3.72581605914518	3.88346837519195	4.03496598300666	3.19108390885664	0.276699993340481	0.00138073200397029	-1.38318148046286	-0.506467158262805	-0.505115596806918	-0.507711982748338	0.176923109003671	0.180146145436134	0.173954605132619	0.201485361459515	0.204225923213766	0.198448378214154	0.000147175351593464	0.00036752766493106	0.000375826675183133
114	0.810930216216329	0.2	3.19156221186645	3.05683404843526	3.32629037529763	0.228120131067233	0.990579412461696	0.951773355527165	1.02938546939623	0.25	0.18	0.34	1.52581765423582	1.58802885863457	1.65024006303332	3.62426554300287	3.77203544451449	3.9198053460261	3.69992054825045	3.85557645124704	4.00583185707801	3.19156221186645	0.275855007357783	-0.010926531575526	-1.39917573475633	-0.506467158262805	-0.505115596806918	-0.507711982748338	0.176923109003671	0.180146145436134	0.173954605132619	0.201485361459515	0.204225923213766	0.198448378214154	0.000147175351593464	0.00036752766493106	0.000375826675183133
114	0.810930216216329	0.2	3.19166565023972	3.05710414027265	3.3262271602068	0.228650923605668	0.97704657391148	0.938828267679612	1.01526488014335	0.25	0.18	0.34	1.50824647534621	1.56964495220543	1.63104342906466	3.59016511416797	3.73631541074496	3.88246570732196	3.66502625901791	3.8112651764381	3.96017067486976	3.19166565023972	0.276741105187413	0.0171020881693002	-1.36944772147473	-0.506467158262805	-0.505115596806918	-0.507711982748338	0.176923109003671	0.180146145436134	0.173954605132619	0.201485361459515	0.204225923213766	0.198448378214154	0.000147175351593464	0.00036752766493106	0.000375826675183133
114	0.810930216216329	0.2	3.19189795018117	3.05766336852539	3.32613253183694	0.224413544913154	0.977364327450513	0.938668492090201	1.01606016281083	0.25	0.19	0.34	1.51467895865547	1.57712035101259	1.6395617433697	3.6216667560745	3.77096698475365	3.9202672134328	3.70021491770001	3.85359099666189	4.00528039029984	3.19189795018117	0.275502845053263	0.00476228379044698	-1.38380121277918	-0.506467158262805	-0.505115596806918	-0.507711982748338	0.176923109003671	0.180146145436134	0.173954605132619	0.201485361459515	0.204225923213766	0.198448378214154	0.000147175351593464	0.00036752766493106	0.000375826675183133
114	0.810930216216329	0.2	3.19235254064435	3.05814358960621	3.32656149168249	0.222924737579493	0.974495318612605	0.935747314705332	1.01324332251988	0.25	0.19	0.34	1.50665511364648	1.56904362100637	1.63143212836625	3.59447668921992	3.74331900445793	3.89216131969594	3.66895700571088	3.8191723124405	3.97480037872089	3.19235254064435	0.277957725350942	-0.00348712708443158	-1.38474975213325	-0.506467158262805	-0.505115596806918	-0.507711982748338	0.176923109003671	0.180146145436134	0.173954605132619	0.201485361459515	0.204225923213766	0.198448378214154	0.000147175351593464	0.00036752766493106	0.000375826675183133
114	0.810930216216329	0.2	3.19323703843042	3.05677840565365	3.32969567120719	0.218732114445501	0.975440911317683	0.936179867197481	1.01470195543788	0.25	0.18	0.34	1.50831195363299	1.5715667877023	1.63482162177162	3.60075122981717	3.75175773813156	3.90276424644595	3.6749210550324	3.82886028231513	3.98563851649924	3.19323703843042	0.276385718389612	-0.000678344910365279	-1.38625105590952	-0.506467158262805	-0.505115596806918	-0.507711982748338	0.176923109003671	0.180146145436134	0.173954605132619	0.201485361459515	0.204225923213766	0.198448378214154	0.000147175351593464	0.00036752766493106	0.000375826675183133
114	0.810930216216329	0.2	3.19328323014909	3.05712086351047	3.32944559678772	0.219339876391257	0.972439827456795	0.933369045224434	1.01151060968916	0.25	0.19	0.34	1.50228769507055	1.56517338394654	1.62805907282252	3.58275827792301	3.73273236286201	3.88270644780101	3.66063366129196	3.81356196274771	3.96705956443949	3.19328323014909	0.275719508847667	-0.00333532301457375	-1.39028809015247	-0.506467158262805	-0.505115596806918	-0.507711982748338	0.176923109003671	0.180146145436134	0.173954605132619	0.201485361459515	0.204225923213766	0.198448378214154	0.000147175351593464	0.00036752766493106	0.000375826675183133
114	0.810930216216329	0.2	3.1938049412146	3.05909297186665	3.32851691056255	0.22579473902498	0.979790538826722	0.941151923088984	1.01842915456446	0.25	0.19	0.34	1.5161954994223	1.57844229916658	1.64068909891086	3.6192640387975	3.76785147618968	3.91643891358186	3.69552017480234	3.84858211422074	3.99872148731702	3.1938049412146	0.276384467301385	0.00402342872483633	-1.38164572618244	-0.506467158262805	-0.505115596806918	-0.507711982748338	0.176923109003671	0.180146145436134	0.173954605132619	0.201485361459515	0.204225923213766	0.198448378214154	0.000147175351593464	0.00036752766493106	0.000375826675183133
114	0.810930216216329	0.2	3.19403606565104	3.05885988178147	3.3292122495206	0.225399538422487	0.971500345327763	0.933145300760002	1.00985538989552	0.25	0.18	0.34	1.50604754920856	1.56795057848387	1.62985360775917	3.60171095303847	3.74975197517239	3.89779299730632	3.67369773058271	3.82702698325229	3.97984763174069	3.19403606565104	0.274728275777169	-0.00659519769917381	-1.40189755670174	-0.506467158262805	-0.505115596806918	-0.507711982748338	0.176923109003671	0.180146145436134	0.173954605132619	0.201485361459515	0.204225923213766	0.198448378214154	0.000147175351593464	0.00036752766493106	0.000375826675183133
114	0.810930216216329	0.2	3.19404419370313	3.05958018976591	3.32850819764036	0.225712008052775	0.976814931288234	0.938284542865971	1.0153453197105	0.25	0.19	0.34	1.51335531706001	1.57550082359165	1.6376463301233	3.61679448977763	3.76531712887916	3.9138397679807	3.69261136115133	3.84733004541331	3.99765271925648	3.19404419370313	0.276189770310654	-0.0122693806931794	-1.40011749363997	-0.506467158262805	-0.505115596806918	-0.507711982748338	0.176923109003671	0.180146145436134	0.173954605132619	0.201485361459515	0.204225923213766	0.198448378214154	0.000147175351593464	0.00036752766493106	0.000375826675183133
114	0.810930216216329	0.2	3.19413786862366	3.05988968979687	3.32838604745045	0.225577426822082	0.96627370041775	0.928144428739877	1.00440297209562	0.25	0.18	0.34	1.49032648930525	1.5515508654259	1.61277524154654	3.54569332159929	3.69135459990835	3.83701587821741	3.62003169394582	3.76850725224731	3.91515937620793	3.19413786862366	0.276402018560538	0.0116358737307681	-1.37475389099084	-0.506467158262805	-0.505115596806918	-0.507711982748338	0.176923109003671	0.180146145436134	0.173954605132619	0.201485361459515	0.204225923213766	0.198448378214154	0.000147175351593464	0.00036752766493106	0.000375826675183133
114	0.810930216216329	0.2	3.19431181502333	3.05899534124478	3.32962828880189	0.224906998776648	0.980498631387898	0.941733649780706	1.01926361299509	0.25	0.18	0.34	1.51479794642667	1.57715221670841	1.63950648699016	3.61029649983228	3.75890866575106	3.90752083166984	3.68660872246469	3.83498946925941	3.98801055194573	3.19431181502333	0.276103704691844	-0.00270296657207709	-1.389402162676	-0.506467158262805	-0.505115596806918	-0.507711982748338	0.176923109003671	0.180146145436134	0.173954605132619	0.201485361459515	0.204225923213766	0.198448378214154	0.000147175351593464	0.00036752766493106	0.000375826675183133
114	0.810930216216329	0.2	3.19462855689811	3.06013129264209	3.32912582115412	0.225924026844442	0.976447186466025	0.9379546517761	1.01493972115595	0.25	0.18	0.34	1.51431476852078	1.57646043158496	1.63860609464913	3.62270911396194	3.77138075387186	3.92005239378177	3.69956119844924	3.85141917180862	4.00209376314867	3.19462855689811	0.275564692380492	0.000713413190645572	-1.38866022914077	-0.506467158262805	-0.505115596806918	-0.507711982748338	0.176923109003671	0.180146145436134	0.173954605132619	0.201485361459515	0.204225923213766	0.198448378214154	0.000147175351593464	0.00036752766493106	0.000375826675183133
114	0.810930216216329	0.2	3.19505892932172	3.06064486989424	3.32947298874921	0.226375349924302	0.982035591317726	0.943372642180673	1.02069854045478	0.25	0.19	0.34	1.51376621330443	1.57580603033271	1.637845847361	3.59903216797105	3.74653400492408	3.89403584187711	3.67844832394961	3.82901224178376	3.97975376819485	3.19505892932172	0.277970840924557	0.015748327373686	-1.36393294706766	-0.506467158262805	-0.505115596806918	-0.507711982748338	0.176923109003671	0.180146145436134	0.173954605132619	0.201485361459515	0.204225923213766	0.198448378214154	0.000147175351593464	0.00036752766493106	0.000375826675183133
114	0.810930216216329	0.2	3.19505914258208	3.06084372922566	3.3292745559385	0.230502367913273	0.987200576293848	0.948786666131541	1.02561448645615	0.25	0.18	0.34	1.5232579843884	1.58493074756591	1.64660351074342	3.6235286510224	3.7702359236261	3.91694319622981	3.70113727160765	3.85034061058901	3.99764620308124	3.19505914258208	0.276044325878527	0.0174914982747132	-1.36961973486296	-0.506467158262805	-0.505115596806918	-0.507711982748338	0.176923109003671	0.180146145436134	0.173954605132619	0.201485361459515	0.204225923213766	0.198448378214154	0.000147175351593464	0.00036752766493106	0.000375826675183133
114	0.810930216216329	0.2	3.19512606543983	3.05896591689241	3.33128621398725	0.224682541595766	0.982720451953935	0.943842598348143	1.02159830555973	0.25	0.18	0.34	1.51881827751699	1.58137997451017	1.64394167150335	3.6213928480825	3.77056176803083	3.91973068797916	3.69631503173109	3.84797387231755	4.00221446474316	3.19512606543983	0.276246128328657	-0.00399240195154745	-1.39050323922686	-0.506467158262805	-0.505115596806918	-0.507711982748338	0.176923109003671	0.180146145436134	0.173954605132619	0.201485361459515	0.204225923213766	0.198448378214154	0.000147175351593464	0.00036752766493106	0.000375826675183133
114	0.810930216216329	0.2	3.19516736810487	3.06029317330068	3.33004156290907	0.222600802244674	0.969347100262176	0.930767727289079	1.00792647323527	0.25	0.18	0.33	1.50363674878155	1.56596095840607	1.62828516803059	3.59941396180145	3.74860599934809	3.89779803689473	3.67790837657714	3.82809158199752	3.98379701292801	3.19516736810487	0.274340796776061	0.00423211179792464	-1.38944494793255	-0.506467158262805	-0.505115596806918	-0.507711982748338	0.176923109003671	0.180146145436134	0.173954605132619	0.201485361459515	0.204225923213766	0.198448378214154	0.000147175351593464	0.00036752766493106	0.000375826675183133
114	0.810930216216329	0.2	3.19574354211067	3.06149932261305	3.32998776160829	0.229660326401309	0.986861661326351	0.948369562781163	1.02535375987154	0.25	0.18	0.34	1.52995085790497	1.59204797858761	1.65414509927026	3.6572554299913	3.80569485902918	3.95413428806707	3.73294485559038	3.88576816473223	4.03747555208023	3.19574354211067	0.276056381211734	0.00218846915538041	-1.38701070387237	-0.506467158262805	-0.505115596806918	-0.507711982748338	0.176923109003671	0.180146145436134	0.173954605132619	0.201485361459515	0.204225923213766	0.198448378214154	0.000147175351593464	0.00036752766493106	0.000375826675183133
114	0.810930216216329	0.2	3.19581758586902	3.0615395652115	3.33009560652653	0.226252406564769	0.980109739452101	0.941509062181739	1.01871041672246	0.25	0.18	0.34	1.51930142738126	1.58159085871063	1.64388029003999	3.63281343677891	3.78175417956007	3.93069492234122	3.70875157467902	3.86287533718141	4.01269035742153	3.19581758586902	0.27581640700366	-0.00568945009646031	-1.39331561692256	-0.506467158262805	-0.505115596806918	-0.507711982748338	0.176923109003671	0.180146145436134	0.173954605132619	0.201485361459515	0.204225923213766	0.198448378214154	0.000147175351593464	0.00036752766493106	0.000375826675183133
114	0.810930216216329	0.2	3.19604283621815	3.06169111761207	3.33039455482422	0.217650772467772	0.957616674792982	0.91895068871492	0.996282660871044	0.25	0.18	0.34	1.48543145256845	1.54793281697272	1.610434181377	3.55798890207601	3.70769568291096	3.85740246374591	3.62728262434414	3.78362544005197	3.93471625889686	3.19604283621815	0.275081921122314	-0.00786553250511416	-1.4006132454247	-0.506467158262805	-0.505115596806918	-0.507711982748338	0.176923109003671	0.180146145436134	0.173954605132619	0.201485361459515	0.204225923213766	0.198448378214154	0.000147175351593464	0.00036752766493106	0.000375826675183133
114	0.810930216216329	0.2	3.19617074938164	3.06158545041181	3.33075604835146	0.226288805189465	0.975321560089203	0.936913453499304	1.0137296666791	0.25	0.18	0.34	1.50510814190118	1.56680898921803	1.62850983653489	3.58254541745878	3.72940934148825	3.87627326551773	3.65875412162312	3.80565797430706	3.95684999772132	3.19617074938164	0.276793054674157	-0.00172830272278798	-1.38896451923326	-0.506467158262805	-0.505115596806918	-0.507711982748338	0.176923109003671	0.180146145436134	0.173954605132619	0.201485361459515	0.204225923213766	0.198448378214154	0.000147175351593464	0.00036752766493106	0.000375826675183133
114	0.810930216216329	0.2	3.19620549937228	3.06080846086422	3.33160253788033	0.227320214694739	0.987844971489986	0.949057925260989	1.02663201771898	0.25	0.18	0.34	1.5249336491621	1.58725615906574	1.64957866896937	3.63049478604397	3.77886946935078	3.92724415265759	3.70773499812018	3.85392714126501	4.00878880377859	3.19620549937228	0.276891963685656	0.0189121098112622	-1.36447126475207	-0.506467158262805	-0.505115596806918	-0.507711982748338	0.176923109003671	0.180146145436134	0.173954605132619	0.201485361459515	0.204225923213766	0.198448378214154	0.000147175351593464	0.00036752766493106	0.000375826675183133
114	0.810930216216329	0.2	3.19680808031861	3.06015726551642	3.3334588951208	0.222723158419241	0.985362183094291	0.946159279521376	1.02456508666721	0.25	0.18	0.34	1.52985713106173	1.5932448110089	1.65663249095608	3.66548321573468	3.81735783998111	3.96923246422754	3.74151777721872	3.89503233344376	4.05196572230808	3.19680808031861	0.275277589417114	0.0124661157536642	-1.37846442327624	-0.506467158262805	-0.505115596806918	-0.507711982748338	0.176923109003671	0.180146145436134	0.173954605132619	0.201485361459515	0.204225923213766	0.198448378214154	0.000147175351593464	0.00036752766493106	0.000375826675183133
114	0.810930216216329	0.2	3.19764481661367	3.06288346776585	3.33240616546148	0.225915927378723	0.972098874168488	0.933776866923082	1.01042088141389	0.25	0.18	0.34	1.49961347139795	1.56115729450162	1.6227011176053	3.56837170018524	3.71481692815432	3.8612621561234	3.63883578153318	3.79165873847361	3.94086262033532	3.19764481661367	0.276344931433026	-0.0104876168598396	-1.39604406962754	-0.506467158262805	-0.505115596806918	-0.507711982748338	0.176923109003671	0.180146145436134	0.173954605132619	0.201485361459515	0.204225923213766	0.198448378214154	0.000147175351593464	0.00036752766493106	0.000375826675183133
114	0.810930216216329	0.2	3.19812188692765	3.06266790158379	3.33357587227151	0.225988786627969	0.987866662295542	0.948931169266632	1.02680215532445	0.25	0.19	0.34	1.52184126561204	1.58428377135683	1.64672627710163	3.61620875425166	3.7645850277922	3.91296130133274	3.69325476761328	3.84469011275961	3.99565783921862	3.19812188692765	0.277756105636745	-0.00628619179026795	-1.3850454543729	-0.506467158262805	-0.505115596806918	-0.507711982748338	0.176923109003671	0.180146145436134	0.173954605132619	0.201485361459515	0.204225923213766	0.198448378214154	0.000147175351593464	0.00036752766493106	0.000375826675183133
114	0.810930216216329	0.2	3.19819779977888	3.06283835200192	3.33355724755584	0.225867574548152	0.988140260495788	0.949180484826162	1.02710003616541	0.25	0.19	0.34	1.52250040568085	1.58499249776501	1.64748458984916	3.61839598001092	3.76691556919202	3.91543515837312	3.69698543501263	3.84662123689803	4.00098949931562	3.19819779977888	0.277644281878596	-0.0147395357435478	-1.39499911055503	-0.506467158262805	-0.505115596806918	-0.507711982748338	0.176923109003671	0.180146145436134	0.173954605132619	0.201485361459515	0.204225923213766	0.198448378214154	0.000147175351593464	0.00036752766493106	0.000375826675183133
114	0.810930216216329	0.2	3.19900956359687	3.06266277827098	3.33535634892275	0.224855141726768	0.994713550126221	0.955380717351578	1.03404638290086	0.25	0.19	0.34	1.53895929945281	1.60231794556423	1.66567659167566	3.67321893332224	3.82444462107688	3.97567030883152	3.75504485705646	3.90843001692673	4.06576729317189	3.19900956359687	0.275414568536711	-0.00390798398078358	-1.39156596791966	-0.506467158262805	-0.505115596806918	-0.507711982748338	0.176923109003671	0.180146145436134	0.173954605132619	0.201485361459515	0.204225923213766	0.198448378214154	0.000147175351593464	0.00036752766493106	0.000375826675183133
114	0.810930216216329	0.2	3.19993828993406	3.06468619816063	3.3351903817075	0.224012947779618	0.986346700214317	0.947250239766935	1.0254431606617	0.25	0.19	0.34	1.51992224607818	1.58265496176639	1.64538767745461	3.61350995189597	3.76265264194721	3.91179533199845	3.6956611980295	3.84461674231526	3.99590585522237	3.19993828993406	0.279040619366818	0.00701244140249459	-1.36891410121851	-0.506467158262805	-0.505115596806918	-0.507711982748338	0.176923109003671	0.180146145436134	0.173954605132619	0.201485361459515	0.204225923213766	0.198448378214154	0.000147175351593464	0.00036752766493106	0.000375826675183133
114	0.810930216216329	0.2	3.20072256935256	3.06576737075702	3.3356777679481	0.225290917119629	0.974361416957016	0.935881446619512	1.01284138729452	0.25	0.19	0.34	1.50251872338266	1.56429671472564	1.62607470606861	3.57414561141062	3.72110120883782	3.86805680626501	3.64804165952	3.79865156908837	3.94780768176074	3.20072256935256	0.276512203894671	0.00790416691561922	-1.37850628163996	-0.506467158262805	-0.505115596806918	-0.507711982748338	0.176923109003671	0.180146145436134	0.173954605132619	0.201485361459515	0.204225923213766	0.198448378214154	0.000147175351593464	0.00036752766493106	0.000375826675183133
114	0.810930216216329	0.2	3.20082728951713	3.06519588204727	3.33645869698699	0.220508621681311	0.967720519803821	0.928971565353919	1.00646947425372	0.25	0.18	0.34	1.49588045837982	1.5582761289321	1.62067179948438	3.56909741665944	3.71797042675282	3.86684343684621	3.64580874640713	3.795708584028	3.94932876996767	3.20082728951713	0.276143656035286	0.00757631844353221	-1.3796105841963	-0.506467158262805	-0.505115596806918	-0.507711982748338	0.176923109003671	0.180146145436134	0.173954605132619	0.201485361459515	0.204225923213766	0.198448378214154	0.000147175351593464	0.00036752766493106	0.000375826675183133
114	0.810930216216329	0.2	3.20110003905399	3.06621807890742	3.33598199920056	0.227988593126124	0.984608784789057	0.946022214959525	1.02319535461859	0.25	0.18	0.34	1.52547496857085	1.58769638944993	1.64991781032902	3.64488605501806	3.79355449859013	3.94222294216221	3.72150962244935	3.87245222906916	4.02469094499812	3.20110003905399	0.276389630486417	0.0108160019707569	-1.37636108527028	-0.506467158262805	-0.505115596806918	-0.507711982748338	0.176923109003671	0.180146145436134	0.173954605132619	0.201485361459515	0.204225923213766	0.198448378214154	0.000147175351593464	0.00036752766493106	0.000375826675183133
114	0.810930216216329	0.2	3.20142335406272	3.06560164993797	3.33724505818747	0.227003775938374	0.980539725550825	0.942004801545873	1.01907464955578	0.25	0.18	0.34	1.51796348154117	1.58005935123046	1.64215522091976	3.62443741762584	3.77270356257512	3.9209697075244	3.69698671721763	3.85093593426164	4.00201877841792	3.20142335406272	0.275780415068897	-0.00391671480097549	-1.39397455238982	-0.506467158262805	-0.505115596806918	-0.507711982748338	0.176923109003671	0.180146145436134	0.173954605132619	0.201485361459515	0.204225923213766	0.198448378214154	0.000147175351593464	0.00036752766493106	0.000375826675183133
114	0.810930216216329	0.2	3.20158257057573	3.0670452247001	3.33611991645135	0.229540948728512	0.988255599065565	0.949696121059706	1.02681507707142	0.25	0.18	0.33	1.53467318417364	1.59698384921594	1.65929451425825	3.67482391405813	3.82402878996246	3.97323366586678	3.75416316750827	3.90536635309981	4.05659212904594	3.20158257057573	0.27511745290472	0.000557374815352579	-1.39178095929783	-0.506467158262805	-0.505115596806918	-0.507711982748338	0.176923109003671	0.180146145436134	0.173954605132619	0.201485361459515	0.204225923213766	0.198448378214154	0.000147175351593464	0.00036752766493106	0.000375826675183133
114	0.810930216216329	0.2	3.20180040418437	3.06439495624062	3.33920585212813	0.221593430942411	0.987471183353383	0.948055741090208	1.02688662561656	0.25	0.19	0.34	1.5197168069397	1.58289907298603	1.64608133903235	3.60943694078989	3.75949937612589	3.90956181146189	3.68484159987446	3.83580963633834	3.98985971459188	3.20180040418437	0.27921050259636	0.00137363538854469	-1.37375020675203	-0.506467158262805	-0.505115596806918	-0.507711982748338	0.176923109003671	0.180146145436134	0.173954605132619	0.201485361459515	0.204225923213766	0.198448378214154	0.000147175351593464	0.00036752766493106	0.000375826675183133
114	0.810930216216329	0.2	3.20235037467974	3.06735417138634	3.33734657797315	0.226441695407223	0.983772295733467	0.945048307142319	1.02249628432461	0.25	0.18	0.34	1.51493178315513	1.5770071296151	1.63908247607507	3.5981578850528	3.74559481905595	3.8930317530591	3.67243748905639	3.82040690634541	3.97110430495855	3.20235037467974	0.277587648206343	-0.0100324457263803	-1.39319501804721	-0.506467158262805	-0.505115596806918	-0.507711982748338	0.176923109003671	0.180146145436134	0.173954605132619	0.201485361459515	0.204225923213766	0.198448378214154	0.000147175351593464	0.00036752766493106	0.000375826675183133
114	0.810930216216329	0.2	3.20276992057576	3.06786634738133	3.33767349377018	0.224235635923311	0.965519832796909	0.927273397506505	1.00376626808731	0.25	0.18	0.34	1.49373484927325	1.55534562491653	1.6169564005598	3.5654014511371	3.71246044824833	3.85951944535955	3.63733619373864	3.78708585800406	3.94011866705951	3.20276992057576	0.276430408595319	0.00151930168291982	-1.38688472773956	-0.506467158262805	-0.505115596806918	-0.507711982748338	0.176923109003671	0.180146145436134	0.173954605132619	0.201485361459515	0.204225923213766	0.198448378214154	0.000147175351593464	0.00036752766493106	0.000375826675183133
114	0.810930216216329	0.2	3.20290684775728	3.06846544926594	3.33734824624861	0.222309680709569	0.975327005399075	0.936476955922816	1.01417705487533	0.25	0.18	0.34	1.50709292444586	1.56961516197635	1.63213739950685	3.59374269255395	3.74283027076679	3.89191784897963	3.66684267917466	3.81920684457856	3.97375022067244	3.20290684775728	0.275830464302629	0.00713430022352861	-1.38056464307535	-0.506467158262805	-0.505115596806918	-0.507711982748338	0.176923109003671	0.180146145436134	0.173954605132619	0.201485361459515	0.204225923213766	0.198448378214154	0.000147175351593464	0.00036752766493106	0.000375826675183133
114	0.810930216216329	0.2	3.20348986053702	3.06706199310814	3.3399177279659	0.219487007055348	0.97252822797748	0.933470673797825	1.01158578215713	0.25	0.19	0.34	1.49870730936057	1.5614150553861	1.62412280141163	3.56522068663396	3.71439387872161	3.86356707080926	3.6401315514473	3.79208851144342	3.94502857459418	3.20348986053702	0.276802653918138	0.0251599039273959	-1.35809992613013	-0.506467158262805	-0.505115596806918	-0.507711982748338	0.176923109003671	0.180146145436134	0.173954605132619	0.201485361459515	0.204225923213766	0.198448378214154	0.000147175351593464	0.00036752766493106	0.000375826675183133
114	0.810930216216329	0.2	3.20456569382965	3.06756183451649	3.3415695531428	0.221925757944917	0.978072433495244	0.939069717571477	1.01707514941901	0.25	0.19	0.34	1.5143264943871	1.57722155422266	1.64011661405821	3.61840002979718	3.76868432266704	3.9189686155369	3.6970558230059	3.84956870659503	4.00403899299708	3.20456569382965	0.27527844975655	0.00925590882103073	-1.37955142540815	-0.506467158262805	-0.505115596806918	-0.507711982748338	0.176923109003671	0.180146145436134	0.173954605132619	0.201485361459515	0.204225923213766	0.198448378214154	0.000147175351593464	0.00036752766493106	0.000375826675183133
114	0.810930216216329	0.2	3.20458690459273	3.06970155684094	3.33947225234451	0.226453565201541	0.971389482696734	0.933154211220273	1.00962475417319	0.25	0.18	0.34	1.49810184927404	1.55948541290976	1.62086897654548	3.56354671240927	3.70956028050949	3.85557384860971	3.63503115528846	3.78743323369525	3.93429726228477	3.20458690459273	0.275667392182618	-0.00485076348221184	-1.39435540257405	-0.506467158262805	-0.505115596806918	-0.507711982748338	0.176923109003671	0.180146145436134	0.173954605132619	0.201485361459515	0.204225923213766	0.198448378214154	0.000147175351593464	0.00036752766493106	0.000375826675183133
114	0.810930216216329	0.2	3.20558039831177	3.07067038250994	3.34049041411359	0.226263908484515	0.983009712225773	0.944296094100085	1.02172333035146	0.25	0.19	0.34	1.50960069639159	1.57149029357146	1.63337989075133	3.57567205922365	3.7222650648586	3.86885807049355	3.6533103054215	3.80384960844222	3.95085958735037	3.20558039831177	0.278367460151074	0.00117936273705714	-1.37704547059752	-0.506467158262805	-0.505115596806918	-0.507711982748338	0.176923109003671	0.180146145436134	0.173954605132619	0.201485361459515	0.204225923213766	0.198448378214154	0.000147175351593464	0.00036752766493106	0.000375826675183133
114	0.810930216216329	0.2	3.2059618108345	3.07069758820949	3.34122603345951	0.225427018706111	0.97624635383077	0.937706968754909	1.01478573890663	0.25	0.19	0.34	1.50281524948909	1.56458036111542	1.62634547274175	3.56854701021025	3.71521287915481	3.86187874809936	3.6393672644209	3.78945748762129	3.93995562145518	3.2059618108345	0.27841081479927	0.0194571874642291	-1.35880012091559	-0.506467158262805	-0.505115596806918	-0.507711982748338	0.176923109003671	0.180146145436134	0.173954605132619	0.201485361459515	0.204225923213766	0.198448378214154	0.000147175351593464	0.00036752766493106	0.000375826675183133
114	0.810930216216329	0.2	3.20655892858733	3.0704160554725	3.34270180170216	0.221752173696831	0.975626274248686	0.936701538685424	1.01455100981195	0.25	0.19	0.34	1.50869259985962	1.57138648694152	1.63408037402342	3.60054838012633	3.75016956445344	3.89979074878056	3.67889952552725	3.83074849327635	3.98256408726665	3.20655892858733	0.275569108802921	-0.00221940752512528	-1.39011796325293	-0.506467158262805	-0.505115596806918	-0.507711982748338	0.176923109003671	0.180146145436134	0.173954605132619	0.201485361459515	0.204225923213766	0.198448378214154	0.000147175351593464	0.00036752766493106	0.000375826675183133
114	0.810930216216329	0.2	3.20662654208684	3.07144256118038	3.3418105229933	0.218386763436268	0.95492655969438	0.916452329654146	0.993400789734614	0.25	0.18	0.34	1.4735203601373	1.535381255102	1.5972421500667	3.51044349621966	3.65781789447971	3.80519229273976	3.58094399877926	3.73119887061987	3.88419012731655	3.20662654208684	0.2768730483419	-0.0115004602110188	-1.39778662356611	-0.506467158262805	-0.505115596806918	-0.507711982748338	0.176923109003671	0.180146145436134	0.173954605132619	0.201485361459515	0.204225923213766	0.198448378214154	0.000147175351593464	0.00036752766493106	0.000375826675183133
114	0.810930216216329	0.2	3.20696667833971	3.07070282607429	3.34323053060512	0.222707352919162	0.979727526104067	0.940747019448784	1.01870803275935	0.25	0.19	0.34	1.50995020808625	1.57251604451052	1.63508188093479	3.59091188060452	3.73970381038651	3.8884957401685	3.66774489213218	3.81835408408118	3.97046317376048	3.20696667833971	0.276675013770744	-0.00200063842574777	-1.38759677464875	-0.506467158262805	-0.505115596806918	-0.507711982748338	0.176923109003671	0.180146145436134	0.173954605132619	0.201485361459515	0.204225923213766	0.198448378214154	0.000147175351593464	0.00036752766493106	0.000375826675183133
114	0.810930216216329	0.2	3.20756642850422	3.07298845425346	3.34214440275498	0.227517388212425	0.984656778509932	0.946016601940874	1.02329695507899	0.25	0.19	0.34	1.52156031857825	1.58370865640838	1.64585699423851	3.62610797839015	3.77421685116892	3.92232572394769	3.70342974570741	3.85527773381208	4.00636535466183	3.20756642850422	0.277218328693371	-0.00372629116648667	-1.38690412051187	-0.506467158262805	-0.505115596806918	-0.507711982748338	0.176923109003671	0.180146145436134	0.173954605132619	0.201485361459515	0.204225923213766	0.198448378214154	0.000147175351593464	0.00036752766493106	0.000375826675183133
114	0.810930216216329	0.2	3.20812042080353	3.07310143775878	3.34313940384828	0.22742356863589	0.972389834748989	0.934220853320764	1.01055881617721	0.25	0.19	0.34	1.50102873511248	1.56235549495742	1.62368225480237	3.57342699350706	3.71942466425639	3.86542233500573	3.64825034028295	3.79839974105715	3.94654876435955	3.20812042080353	0.276689268111267	0.00673237335629918	-1.37750165572639	-0.506467158262805	-0.505115596806918	-0.507711982748338	0.176923109003671	0.180146145436134	0.173954605132619	0.201485361459515	0.204225923213766	0.198448378214154	0.000147175351593464	0.00036752766493106	0.000375826675183133
114	0.810930216216329	0.2	3.20847090730898	3.07327874295689	3.34366307166107	0.226907663076256	0.973940304471395	0.935654250330026	1.01222635861276	0.25	0.18	0.34	1.50544734332064	1.56704877191782	1.628650200515	3.58904317077905	3.73590329683917	3.88276342289929	3.66120597220363	3.81278129949525	3.96308370535145	3.20847090730898	0.276718273904817	0.00482016607172232	-1.38075187613174	-0.506467158262805	-0.505115596806918	-0.507711982748338	0.176923109003671	0.180146145436134	0.173954605132619	0.201485361459515	0.204225923213766	0.198448378214154	0.000147175351593464	0.00036752766493106	0.000375826675183133
114	0.810930216216329	0.2	3.2099136380282	3.07404109484425	3.34578618121214	0.223588701939362	0.974302324165579	0.935636087720965	1.01296856061019	0.25	0.18	0.34	1.51050711876421	1.57293056113877	1.63535400351333	3.61344368217896	3.76277339447636	3.91210310677375	3.69014654531671	3.84041283720982	3.99330643319853	3.2099136380282	0.274819913781172	-0.00034845232823848	-1.39200543096993	-0.506467158262805	-0.505115596806918	-0.507711982748338	0.176923109003671	0.180146145436134	0.173954605132619	0.201485361459515	0.204225923213766	0.198448378214154	0.000147175351593464	0.00036752766493106	0.000375826675183133
114	0.810930216216329	0.2	3.20998245865411	3.07189678662575	3.34806813068247	0.218760288205135	0.978835103987296	0.939440692578498	1.01822951539609	0.25	0.18	0.34	1.52018427453227	1.58393152883072	1.64767878312917	3.64521306101113	3.79807105846922	3.95092905592732	3.72116914832222	3.87933317058009	4.03208453299012	3.20998245865411	0.273881279353502	0.00683531460055109	-1.38679231952156	-0.506467158262805	-0.505115596806918	-0.507711982748338	0.176923109003671	0.180146145436134	0.173954605132619	0.201485361459515	0.204225923213766	0.198448378214154	0.000147175351593464	0.00036752766493106	0.000375826675183133
114	0.810930216216329	0.2	3.21044918387965	3.07563296478339	3.3452654029759	0.234506622734512	0.991919586450832	0.953752694401281	1.03008647850038	0.25	0.18	0.34	1.54512148828948	1.60695353908542	1.66878558988136	3.7093585637387	3.85779818409979	4.00623780446088	3.78391575307438	3.93430467139503	4.08664172516586	3.21044918387965	0.274762090089137	0.002259785894508	-1.3934092661099	-0.506467158262805	-0.505115596806918	-0.507711982748338	0.176923109003671	0.180146145436134	0.173954605132619	0.201485361459515	0.204225923213766	0.198448378214154	0.000147175351593464	0.00036752766493106	0.000375826675183133
114	0.810930216216329	0.2	3.21129899676815	3.0764474699135	3.34615052362279	0.230042923460544	0.991108537765339	0.952492545078497	1.02972453045218	0.25	0.18	0.34	1.54112895385523	1.60360946849973	1.66608998314423	3.69500716733956	3.84481030279618	3.9946134382528	3.77284772868328	3.92848470795417	4.08031191249183	3.21129899676815	0.274435211543958	0.00246315158527716	-1.39157556000425	-0.506467158262805	-0.505115596806918	-0.507711982748338	0.176923109003671	0.180146145436134	0.173954605132619	0.201485361459515	0.204225923213766	0.198448378214154	0.000147175351593464	0.00036752766493106	0.000375826675183133
114	0.810930216216329	0.2	3.21153949448459	3.07612188051374	3.34695710845544	0.227141097561243	0.983489337737783	0.944853612329928	1.02212506314564	0.25	0.18	0.34	1.52150594729134	1.58372139021166	1.64593683313197	3.63036263273686	3.77881070128314	3.92725876982943	3.70939272972078	3.85978867382437	4.01261385269609	3.21153949448459	0.274834790717333	-0.00789021268434812	-1.39860577798698	-0.506467158262805	-0.505115596806918	-0.507711982748338	0.176923109003671	0.180146145436134	0.173954605132619	0.201485361459515	0.204225923213766	0.198448378214154	0.000147175351593464	0.00036752766493106	0.000375826675183133
114	0.810930216216329	0.2	3.21356450141402	3.07868146314298	3.34844753968506	0.223878736626131	0.97061916799536	0.932131251758616	1.00910708423211	0.25	0.18	0.34	1.50073479822768	1.56270048717844	1.6246661761292	3.5801156000858	3.72793940609381	3.87576321210181	3.65506414564379	3.80412263591826	3.95654437091359	3.21356450141402	0.275429328077832	-0.013310204207227	-1.40241462695455	-0.506467158262805	-0.505115596806918	-0.507711982748338	0.176923109003671	0.180146145436134	0.173954605132619	0.201485361459515	0.204225923213766	0.198448378214154	0.000147175351593464	0.00036752766493106	0.000375826675183133
114	0.810930216216329	0.2	3.21557702843374	3.0806974687512	3.35045658811627	0.229823200019838	0.989715646572169	0.951129990723896	1.02830130242044	0.25	0.19	0.34	1.52355293538257	1.58536077427382	1.64716861316507	3.61593971522585	3.76263197262551	3.90932423002517	3.69548610366984	3.84484742777964	3.99455955503254	3.21557702843374	0.277477397383317	0.00931992370835692	-1.37182366601557	-0.506467158262805	-0.505115596806918	-0.507711982748338	0.176923109003671	0.180146145436134	0.173954605132619	0.201485361459515	0.204225923213766	0.198448378214154	0.000147175351593464	0.00036752766493106	0.000375826675183133
114	0.810930216216329	0.2	3.21639604383179	3.08090406575615	3.35188802190742	0.228185533230703	0.99457109379421	0.955615896842272	1.03352629074615	0.25	0.19	0.34	1.53045353185843	1.59284169320687	1.65522985455532	3.63163677125086	3.77967860076568	3.92772043028051	3.7102593474376	3.86064020968811	4.00736896351217	3.21639604383179	0.278014051132708	-0.000266503324394905	-1.38018765295884	-0.506467158262805	-0.505115596806918	-0.507711982748338	0.176923109003671	0.180146145436134	0.173954605132619	0.201485361459515	0.204225923213766	0.198448378214154	0.000147175351593464	0.00036752766493106	0.000375826675183133
114	0.810930216216329	0.2	3.21645989618596	3.08067127218585	3.35224852018607	0.229331095877286	0.981447749639819	0.943131164555656	1.01976433472398	0.25	0.19	0.34	1.51321700336647	1.57469446295991	1.63617192255336	3.5973387999781	3.74348786533198	3.88963693068585	3.67082634599408	3.82251579882943	3.97416885624919	3.21645989618596	0.276986017647554	0.00485952142725802	-1.38004685511887	-0.506467158262805	-0.505115596806918	-0.507711982748338	0.176923109003671	0.180146145436134	0.173954605132619	0.201485361459515	0.204225923213766	0.198448378214154	0.000147175351593464	0.00036752766493106	0.000375826675183133
114	0.810930216216329	0.2	3.21667396179419	3.08115576443309	3.35219215915529	0.226071601465138	0.979096704377838	0.940516000863599	1.01767740789208	0.25	0.19	0.34	1.51040778313181	1.57236589422519	1.63432400531857	3.59398861224308	3.74141684201821	3.88884507179334	3.66924385390938	3.81866123396014	3.97114805125507	3.21667396179419	0.277000481601711	-0.0155719510279071	-1.39944622319673	-0.506467158262805	-0.505115596806918	-0.507711982748338	0.176923109003671	0.180146145436134	0.173954605132619	0.201485361459515	0.204225923213766	0.198448378214154	0.000147175351593464	0.00036752766493106	0.000375826675183133
114	0.810930216216329	0.2	3.21697299438404	3.07857698278936	3.35536900597873	0.217389133667643	0.980111062403717	0.940506385025683	1.01971573978175	0.25	0.19	0.34	1.51129919476902	1.57493992914732	1.63858066352561	3.59828945675507	3.74981324789199	3.9013370390289	3.6736929729932	3.82991317651068	3.98424372089514	3.21697299438404	0.277072932845957	0.00471256344408209	-1.37727062413494	-0.506467158262805	-0.505115596806918	-0.507711982748338	0.176923109003671	0.180146145436134	0.173954605132619	0.201485361459515	0.204225923213766	0.198448378214154	0.000147175351593464	0.00036752766493106	0.000375826675183133
114	0.810930216216329	0.2	3.21892072698547	3.0837784822903	3.35406297168065	0.227018396687722	0.981426287559327	0.942858128710232	1.01999444640842	0.25	0.19	0.34	1.51191134654877	1.57375695746715	1.63560256838552	3.59215764472758	3.73909693753758	3.88603623034759	3.6690551846674	3.81649178194413	3.96626902244607	3.21892072698547	0.277044905982151	0.0109570173572997	-1.37298002608147	-0.506467158262805	-0.505115596806918	-0.507711982748338	0.176923109003671	0.180146145436134	0.173954605132619	0.201485361459515	0.204225923213766	0.198448378214154	0.000147175351593464	0.00036752766493106	0.000375826675183133
114	0.810930216216329	0.2	3.21964944620305	3.08457169833887	3.35472719406724	0.22822774473483	0.979490945981587	0.941131002788349	1.01785088917483	0.25	0.18	0.34	1.51886263011911	1.58077057283599	1.64267851555288	3.6321799632516	3.78022547088566	3.92827097851971	3.70475564677425	3.85995943775001	4.00956933076377	3.21964944620305	0.276598838471676	0.00771163219165711	-1.37957051313262	-0.506467158262805	-0.505115596806918	-0.507711982748338	0.176923109003671	0.180146145436134	0.173954605132619	0.201485361459515	0.204225923213766	0.198448378214154	0.000147175351593464	0.00036752766493106	0.000375826675183133
114	0.810930216216329	0.2	3.21993049326286	3.08360827245572	3.35625271407	0.223530590145953	0.990282472955041	0.950975468006819	1.02958947790326	0.25	0.19	0.34	1.53155656351424	1.59486093197152	1.6581653004288	3.65480894632507	3.8058744555533	3.95693996478153	3.73430242713081	3.88637663937017	4.04081916328616	3.21993049326286	0.276939867719262	0.0130087379044798	-1.37023913240489	-0.506467158262805	-0.505115596806918	-0.507711982748338	0.176923109003671	0.180146145436134	0.173954605132619	0.201485361459515	0.204225923213766	0.198448378214154	0.000147175351593464	0.00036752766493106	0.000375826675183133
114	0.810930216216329	0.2	3.22018372117996	3.08251157186873	3.3578558704912	0.226402940734733	0.987788855789896	0.948902462582375	1.02667524899742	0.25	0.18	0.33	1.53365173952448	1.59650138628822	1.65935103305196	3.67301378833223	3.82353532670091	3.97405686506959	3.75194086313554	3.9053612788069	4.05659212904594	3.22018372117996	0.273081679552417	-0.0084290165986255	-1.40561222736791	-0.506467158262805	-0.505115596806918	-0.507711982748338	0.176923109003671	0.180146145436134	0.173954605132619	0.201485361459515	0.204225923213766	0.198448378214154	0.000147175351593464	0.00036752766493106	0.000375826675183133
114	0.810930216216329	0.2	3.22241391433063	3.08714223432548	3.35768559433579	0.229241582548381	0.994312341517259	0.955483678476753	1.03314100455777	0.25	0.18	0.34	1.53667171720774	1.59911852781831	1.66156533842889	3.661842906586	3.81065179524622	3.95946068390643	3.73629503337674	3.88764224750012	4.04086221632059	3.22241391433063	0.276385995765184	-0.00558581433908854	-1.39176734423308	-0.506467158262805	-0.505115596806918	-0.507711982748338	0.176923109003671	0.180146145436134	0.173954605132619	0.201485361459515	0.204225923213766	0.198448378214154	0.000147175351593464	0.00036752766493106	0.000375826675183133
114	0.810930216216329	0.2	3.22245641899954	3.08498082253127	3.35993201546782	0.224012524944779	0.982931846689408	0.943970695608664	1.02189299777015	0.25	0.19	0.34	1.51575368854879	1.57831443194418	1.64087517533958	3.60622386894608	3.75506602436744	3.9039081797888	3.68351713746452	3.83573173207011	3.98927361424967	3.22245641899954	0.275737375807843	0.000664214384908362	-1.38468020249812	-0.506467158262805	-0.505115596806918	-0.507711982748338	0.176923109003671	0.180146145436134	0.173954605132619	0.201485361459515	0.204225923213766	0.198448378214154	0.000147175351593464	0.00036752766493106	0.000375826675183133
114	0.810930216216329	0.2	3.22277886708923	3.08679109514105	3.35876663903742	0.225411369650994	0.993469622037073	0.954248554540913	1.03269068953323	0.25	0.19	0.34	1.53213427646493	1.59510732639459	1.65808037632425	3.64490121574723	3.79471220149028	3.94452318723333	3.72158736928263	3.8775915897958	4.0278234227217	3.22277886708923	0.278571877707933	-0.00411232443117579	-1.38064094837545	-0.506467158262805	-0.505115596806918	-0.507711982748338	0.176923109003671	0.180146145436134	0.173954605132619	0.201485361459515	0.204225923213766	0.198448378214154	0.000147175351593464	0.00036752766493106	0.000375826675183133
114	0.810930216216329	0.2	3.22286989978893	3.08749447987312	3.35824531970473	0.225438469555479	0.980510225390578	0.941803784162725	1.01921666661843	0.25	0.19	0.34	1.51001795460755	1.57207697602567	1.63413599744378	3.58717405442336	3.7346004547484	3.88202685507345	3.66328742641065	3.81215210366708	3.96174668194638	3.22286989978893	0.277763495143057	0.00990291852070907	-1.37166350728479	-0.506467158262805	-0.505115596806918	-0.507711982748338	0.176923109003671	0.180146145436134	0.173954605132619	0.201485361459515	0.204225923213766	0.198448378214154	0.000147175351593464	0.00036752766493106	0.000375826675183133
114	0.810930216216329	0.2	3.22309554335899	3.08786407196281	3.35832701475516	0.230874815105766	0.997437440931038	0.958665899262954	1.03620898259912	0.25	0.19	0.34	1.54176428332859	1.60411820475148	1.66647212617436	3.67391741622414	3.82250248876896	3.97108756131378	3.7531637458277	3.90105426165101	4.05477504922819	3.22309554335899	0.276743840313565	-0.00266828322308534	-1.38800126179495	-0.506467158262805	-0.505115596806918	-0.507711982748338	0.176923109003671	0.180146145436134	0.173954605132619	0.201485361459515	0.204225923213766	0.198448378214154	0.000147175351593464	0.00036752766493106	0.000375826675183133
114	0.810930216216329	0.2	3.22396836550825	3.08821241596822	3.35972431504829	0.221244742833874	0.973065902071366	0.934186154368609	1.01194564977412	0.25	0.18	0.34	1.50782687667432	1.57058088803532	1.63333489939632	3.6062076663497	3.7562938601728	3.9063800539959	3.68402262418731	3.8339757250593	3.98825102936111	3.22396836550825	0.274650299392662	-0.0191958972413022	-1.41006897455757	-0.506467158262805	-0.505115596806918	-0.507711982748338	0.176923109003671	0.180146145436134	0.173954605132619	0.201485361459515	0.204225923213766	0.198448378214154	0.000147175351593464	0.00036752766493106	0.000375826675183133
114	0.810930216216329	0.2	3.2243680658393	3.08743222942303	3.36130390225556	0.219226438897652	0.966911899379936	0.928050345891925	1.00577345286795	0.25	0.18	0.34	1.4923231737992	1.55481331465924	1.61730345551928	3.5556114415656	3.70450054529865	3.85338964903169	3.63282808761234	3.78219051913666	3.93725516474291	3.2243680658393	0.275153588627654	-0.00487324973256649	-1.39464356648391	-0.506467158262805	-0.505115596806918	-0.507711982748338	0.176923109003671	0.180146145436134	0.173954605132619	0.201485361459515	0.204225923213766	0.198448378214154	0.000147175351593464	0.00036752766493106	0.000375826675183133
114	0.810930216216329	0.2	3.22507340247141	3.08819672296348	3.36195008197933	0.230017304711616	1.00023368818285	0.961259338906711	1.039208037459	0.25	0.18	0.33	1.54589787750913	1.60857645069399	1.67125502387884	3.6836776895471	3.83303274398686	3.98238779842663	3.76157504622594	3.91678716957572	4.0677203169525	3.22507340247141	0.275231636814129	-0.00157531724995761	-1.39303036874629	-0.506467158262805	-0.505115596806918	-0.507711982748338	0.176923109003671	0.180146145436134	0.173954605132619	0.201485361459515	0.204225923213766	0.198448378214154	0.000147175351593464	0.00036752766493106	0.000375826675183133
114	0.810930216216329	0.2	3.22684177001503	3.09103062370333	3.36265291632673	0.227747352974525	0.992726436396696	0.953795057242131	1.03165781555126	0.25	0.18	0.34	1.53649025676032	1.59920570521965	1.66192115367898	3.66753173931285	3.81723063701677	3.96692953472069	3.74360191851395	3.89864915466362	4.04845174219315	3.22684177001503	0.275665536051006	0.00236079325181766	-1.38630878083296	-0.506467158262805	-0.505115596806918	-0.507711982748338	0.176923109003671	0.180146145436134	0.173954605132619	0.201485361459515	0.204225923213766	0.198448378214154	0.000147175351593464	0.00036752766493106	0.000375826675183133
114	0.810930216216329	0.2	3.22730287764501	3.09111787667379	3.36348787861623	0.228033539015052	0.989099797805327	0.950342174857469	1.02785742075319	0.25	0.18	0.33	1.53097569135848	1.59341317983141	1.65585066830435	3.65448420705483	3.80352433671884	3.95256446638285	3.73338692666786	3.88682313477494	4.04033112742553	3.22730287764501	0.274208631200267	-0.000310821028652873	-1.39376367612128	-0.506467158262805	-0.505115596806918	-0.507711982748338	0.176923109003671	0.180146145436134	0.173954605132619	0.201485361459515	0.204225923213766	0.198448378214154	0.000147175351593464	0.00036752766493106	0.000375826675183133
114	0.810930216216329	0.2	3.22762617103715	3.09204401697701	3.3632083250973	0.224024523721638	0.972973195543662	0.934408113408671	1.01153827767865	0.25	0.18	0.33	1.51188203482806	1.5742807383655	1.63667944190293	3.62491806244467	3.7745264196547	3.92413477686473	3.70301208583371	3.85637942364371	4.00574133694783	3.22762617103715	0.273708849715622	-0.00973694393349459	-1.40696098325597	-0.506467158262805	-0.505115596806918	-0.507711982748338	0.176923109003671	0.180146145436134	0.173954605132619	0.201485361459515	0.204225923213766	0.198448378214154	0.000147175351593464	0.00036752766493106	0.000375826675183133
114	0.810930216216329	0.2	3.22764214738919	3.08994948724506	3.36533480753331	0.222271578296183	0.981100724084729	0.942016384085887	1.02018506408357	0.25	0.19	0.34	1.51559195438041	1.57847399363708	1.64135603289374	3.6130066671861	3.76291062149515	3.9128145758042	3.68753912663801	3.84424399818018	3.99311874410159	3.22764214738919	0.275668927717263	-0.00491849640639359	-1.39174690660532	-0.506467158262805	-0.505115596806918	-0.507711982748338	0.176923109003671	0.180146145436134	0.173954605132619	0.201485361459515	0.204225923213766	0.198448378214154	0.000147175351593464	0.00036752766493106	0.000375826675183133
114	0.810930216216329	0.2	3.22794506709626	3.09142800562532	3.36446212856721	0.224140365862799	0.977754385087902	0.939012702318383	1.01649606785742	0.25	0.19	0.34	1.50971047150941	1.57199794005656	1.63428540860372	3.59645969502905	3.74484203347257	3.8932243719161	3.66963121237263	3.82407493140096	3.97339033310766	3.22794506709626	0.277345985282621	-0.00625563092953295	-1.38828241744664	-0.506467158262805	-0.505115596806918	-0.507711982748338	0.176923109003671	0.180146145436134	0.173954605132619	0.201485361459515	0.204225923213766	0.198448378214154	0.000147175351593464	0.00036752766493106	0.000375826675183133
114	0.810930216216329	0.2	3.22916624371397	3.09169464397056	3.36663784345738	0.221280735829153	0.980629300977703	0.94145144283485	1.01980715912056	0.25	0.19	0.34	1.50825246293711	1.57101735802149	1.63378225310586	3.58011093579892	3.729094804745	3.87807867369108	3.65877098821305	3.81185599001257	3.96287921017128	3.22916624371397	0.276703440232969	0.00264498229409452	-1.37906203122094	-0.506467158262805	-0.505115596806918	-0.507711982748338	0.176923109003671	0.180146145436134	0.173954605132619	0.201485361459515	0.204225923213766	0.198448378214154	0.000147175351593464	0.00036752766493106	0.000375826675183133
114	0.810930216216329	0.2	3.22952740343513	3.09353057244071	3.36552423442955	0.224533519580752	0.98354647023843	0.944619287389633	1.02247365308723	0.25	0.19	0.34	1.52233488153114	1.58506937052747	1.6478038595238	3.63525822300637	3.78506499006975	3.93487175713314	3.71406190963921	3.86525893639772	4.01929266192019	3.22952740343513	0.276277494529669	0.0104117460157496	-1.37422389289925	-0.506467158262805	-0.505115596806918	-0.507711982748338	0.176923109003671	0.180146145436134	0.173954605132619	0.201485361459515	0.204225923213766	0.198448378214154	0.000147175351593464	0.00036752766493106	0.000375826675183133
114	0.810930216216329	0.2	3.22988261503487	3.09403775905287	3.36572747101687	0.229467357871042	0.988460331683401	0.949884839475157	1.02703582389165	0.25	0.18	0.34	1.53386578503731	1.5961571546647	1.65844852429209	3.67018571790486	3.8192345443311	3.96828337075734	3.74385523423449	3.89847549443039	4.04975908594912	3.22988261503487	0.27603072259918	-0.0253354001502788	-1.41417489522488	-0.506467158262805	-0.505115596806918	-0.507711982748338	0.176923109003671	0.180146145436134	0.173954605132619	0.201485361459515	0.204225923213766	0.198448378214154	0.000147175351593464	0.00036752766493106	0.000375826675183133
114	0.810930216216329	0.2	3.23013157391396	3.09387243498332	3.36639071284459	0.225818996453805	0.977693084985844	0.939139858451808	1.01624631151988	0.25	0.19	0.34	1.51119324423857	1.57323019747564	1.6352671507127	3.60307354451857	3.75098560397435	3.89889766343014	3.67793985124627	3.8295187291459	3.97929739369604	3.23013157391396	0.276532452815487	-0.00238996431755735	-1.38774220942217	-0.506467158262805	-0.505115596806918	-0.507711982748338	0.176923109003671	0.180146145436134	0.173954605132619	0.201485361459515	0.204225923213766	0.198448378214154	0.000147175351593464	0.00036752766493106	0.000375826675183133
114	0.810930216216329	0.2	3.23034453018922	3.09396831219185	3.3667207481866	0.227981826849292	0.994570856002954	0.955593125912703	1.03354858609321	0.25	0.19	0.34	1.53946572732348	1.60225906266219	1.66505239800091	3.67482487802942	3.82471747179203	3.97461006555463	3.75317071280867	3.90880014377978	4.06005489542724	3.23034453018922	0.275022210108384	0.00389021818937875	-1.38599566625421	-0.506467158262805	-0.505115596806918	-0.507711982748338	0.176923109003671	0.180146145436134	0.173954605132619	0.201485361459515	0.204225923213766	0.198448378214154	0.000147175351593464	0.00036752766493106	0.000375826675183133
114	0.810930216216329	0.2	3.23148324424041	3.09579665188271	3.3671698365981	0.232579752070339	0.995816425381619	0.95729280199396	1.03434004876928	0.25	0.19	0.34	1.54101501777987	1.60302894085129	1.66504286392271	3.67565190674338	3.82356843705111	3.97148496735884	3.75369141653062	3.90298542033941	4.05563691287057	3.23148324424041	0.275951356329241	0.00788249650586901	-1.379687577171	-0.506467158262805	-0.505115596806918	-0.507711982748338	0.176923109003671	0.180146145436134	0.173954605132619	0.201485361459515	0.204225923213766	0.198448378214154	0.000147175351593464	0.00036752766493106	0.000375826675183133
114	0.810930216216329	0.2	3.23215135784874	3.09620658867841	3.36809612701908	0.228796081607929	0.994479677545706	0.955595456523084	1.03336389856833	0.25	0.19	0.34	1.53228103777925	1.59463122387009	1.65698140996094	3.64042214592352	3.78855489223522	3.93668763854691	3.72013961477187	3.87174314429207	4.02227655740078	3.23215135784874	0.277255714628758	0.0117495153031483	-1.36848000837774	-0.506467158262805	-0.505115596806918	-0.507711982748338	0.176923109003671	0.180146145436134	0.173954605132619	0.201485361459515	0.204225923213766	0.198448378214154	0.000147175351593464	0.00036752766493106	0.000375826675183133
114	0.810930216216329	0.2	3.23429219879306	3.09727277056941	3.3713116270167	0.223576005547588	0.992258463471215	0.952878178225177	1.03163874871725	0.25	0.19	0.34	1.53544352760556	1.59889991214457	1.66235629668359	3.66607405595417	3.81758454843441	3.96909504091465	3.74448889073184	3.90171820509019	4.05502112156189	3.23429219879306	0.27673017792272	-0.0109980808576627	-1.39438619093533	-0.506467158262805	-0.505115596806918	-0.507711982748338	0.176923109003671	0.180146145436134	0.173954605132619	0.201485361459515	0.204225923213766	0.198448378214154	0.000147175351593464	0.00036752766493106	0.000375826675183133
114	0.810930216216329	0.2	3.23588000355671	3.09609863978567	3.37566136732775	0.21456585660969	0.972004379692432	0.932398472042903	1.01161028734196	0.25	0.19	0.34	1.50041139605395	1.56414504316967	1.62787869028538	3.57752575596885	3.72948992038267	3.88145408479648	3.65644148347755	3.81021179264127	3.96864157684838	3.23588000355671	0.275055074468681	0.00913094354679157	-1.37805800504022	-0.506467158262805	-0.505115596806918	-0.507711982748338	0.176923109003671	0.180146145436134	0.173954605132619	0.201485361459515	0.204225923213766	0.198448378214154	0.000147175351593464	0.00036752766493106	0.000375826675183133
114	0.810930216216329	0.2	3.23612773649308	3.10040064992514	3.37185482306101	0.22088890545061	0.981768655525536	0.942500629232317	1.02103668181875	0.25	0.18	0.34	1.5182156623565	1.58147008436867	1.64472450638083	3.62371737263939	3.77469470321571	3.92567203379203	3.69899200798234	3.85539080551937	4.00912038092938	3.23612773649308	0.27651445418545	0.000794814438770957	-1.38486888276764	-0.506467158262805	-0.505115596806918	-0.507711982748338	0.176923109003671	0.180146145436134	0.173954605132619	0.201485361459515	0.204225923213766	0.198448378214154	0.000147175351593464	0.00036752766493106	0.000375826675183133
114	0.810930216216329	0.2	3.23630153578089	3.10050497089734	3.37209810066444	0.229260736255768	0.994283504547572	0.955458072004282	1.03310893709086	0.25	0.19	0.34	1.52743308572089	1.58950095868327	1.65156883164566	3.61788235158911	3.76489649203855	3.91191063248798	3.69453402201809	3.84289000764847	3.99465662202446	3.23630153578089	0.278716982758192	0.00435245022634887	-1.37244768997237	-0.506467158262805	-0.505115596806918	-0.507711982748338	0.176923109003671	0.180146145436134	0.173954605132619	0.201485361459515	0.204225923213766	0.198448378214154	0.000147175351593464	0.00036752766493106	0.000375826675183133
114	0.810930216216329	0.2	3.23734352206337	3.10009374841772	3.37459329570902	0.225123999084796	0.996421361611547	0.957051362491002	1.03579136073209	0.25	0.18	0.34	1.53709059487983	1.60032153288415	1.66355247088847	3.65778752286916	3.80825707675358	3.958726630638	3.73379713798338	3.88591509709618	4.03888846402213	3.23734352206337	0.276595929704296	0.00347498929593591	-1.38234370323007	-0.506467158262805	-0.505115596806918	-0.507711982748338	0.176923109003671	0.180146145436134	0.173954605132619	0.201485361459515	0.204225923213766	0.198448378214154	0.000147175351593464	0.00036752766493106	0.000375826675183133
114	0.810930216216329	0.2	3.23958499349129	3.10246432051678	3.3767056664658	0.224957033734856	0.984197215963796	0.945291590528351	1.02310284139924	0.25	0.18	0.34	1.52223116734702	1.58488205329203	1.64753293923704	3.63214120203034	3.78163023435724	3.93111926668414	3.70850851834674	3.859877518989	4.01350353211165	3.23958499349129	0.275604346404429	-0.00956036697495123	-1.39768023929478	-0.506467158262805	-0.505115596806918	-0.507711982748338	0.176923109003671	0.180146145436134	0.173954605132619	0.201485361459515	0.204225923213766	0.198448378214154	0.000147175351593464	0.00036752766493106	0.000375826675183133
114	0.810930216216329	0.2	3.24020124751211	3.10427523771952	3.3761272573047	0.228950794653356	0.985631736575482	0.947110358421527	1.02415311472944	0.25	0.19	0.34	1.52259251449516	1.58452021014723	1.6464479057993	3.62681759511656	3.77432945668013	3.9218413182437	3.70421111775056	3.85530459376261	4.00645961733535	3.24020124751211	0.276001755484091	-0.00520536688826202	-1.39251993322326	-0.506467158262805	-0.505115596806918	-0.507711982748338	0.176923109003671	0.180146145436134	0.173954605132619	0.201485361459515	0.204225923213766	0.198448378214154	0.000147175351593464	0.00036752766493106	0.000375826675183133
114	0.810930216216329	0.2	3.24065352253776	3.10207046922191	3.37923657585361	0.22026297280716	0.977704639078626	0.938527909893154	1.0168813682641	0.25	0.18	0.34	1.50910779085718	1.57210208928016	1.63509638770313	3.59544955817382	3.74553348445433	3.89561741073483	3.64032221891727	3.82440275202952	3.97029694422974	3.24065352253776	0.275643970646579	-0.0103833072939833	-1.39819563634113	-0.506467158262805	-0.505115596806918	-0.507711982748338	0.176923109003671	0.180146145436134	0.173954605132619	0.201485361459515	0.204225923213766	0.198448378214154	0.000147175351593464	0.00036752766493106	0.000375826675183133
114	0.810930216216329	0.2	3.24103261350258	3.10389750713485	3.37816771987031	0.224715470435407	0.988549703278495	0.949444931935478	1.02765447462151	0.25	0.19	0.34	1.52641388102357	1.58928226210024	1.65215064317691	3.6360844050912	3.78584374811612	3.93560309114105	3.71625965467854	3.8655173283119	4.01774693923071	3.24103261350258	0.276866871179758	0.00582454194202697	-1.37772963119224	-0.506467158262805	-0.505115596806918	-0.507711982748338	0.176923109003671	0.180146145436134	0.173954605132619	0.201485361459515	0.204225923213766	0.198448378214154	0.000147175351593464	0.00036752766493106	0.000375826675183133
114	0.810930216216329	0.2	3.24212659399895	3.10610407471749	3.37814911328041	0.226842606221014	0.978714800185046	0.940233922746332	1.01719567762376	0.25	0.18	0.34	1.51780713733276	1.57992630684401	1.64204547635526	3.63060853030525	3.77919815093343	3.92778777156161	3.70419151865066	3.85420508856347	4.0070547480078	3.24212659399895	0.274673545176553	-0.0166980346807348	-1.41107274335052	-0.506467158262805	-0.505115596806918	-0.507711982748338	0.176923109003671	0.180146145436134	0.173954605132619	0.201485361459515	0.204225923213766	0.198448378214154	0.000147175351593464	0.00036752766493106	0.000375826675183133
114	0.810930216216329	0.2	3.2425241943162	3.10570141343859	3.3793469751938	0.2240907327779	0.977077401203387	0.938357017031343	1.01579778537543	0.25	0.19	0.34	1.51193433093763	1.57432282175109	1.63671131256456	3.6096762509018	3.75862600950626	3.90757576811072	3.68413577843172	3.83858391083404	3.98991206284985	3.2425241943162	0.275612680722479	0.00365327276952705	-1.38364654736808	-0.506467158262805	-0.505115596806918	-0.507711982748338	0.176923109003671	0.180146145436134	0.173954605132619	0.201485361459515	0.204225923213766	0.198448378214154	0.000147175351593464	0.00036752766493106	0.000375826675183133
114	0.810930216216329	0.2	3.24632206330934	3.10965294919334	3.38299117742535	0.225520900047458	0.976586482436052	0.938044031373574	1.01512893349853	0.25	0.18	0.34	1.51102563784846	1.57311081695849	1.63519599606852	3.60652903323861	3.75471447456109	3.90289991588356	3.68281183873613	3.83253837731188	3.98454315166904	3.24632206330934	0.274831017709107	0.00595027882059789	-1.3858542421496	-0.506467158262805	-0.505115596806918	-0.507711982748338	0.176923109003671	0.180146145436134	0.173954605132619	0.201485361459515	0.204225923213766	0.198448378214154	0.000147175351593464	0.00036752766493106	0.000375826675183133
114	0.810930216216329	0.2	3.24642217114378	3.11002081326984	3.38282352901772	0.224904897495775	0.982141267410306	0.943311108538555	1.02097142628206	0.25	0.18	0.34	1.51838610492814	1.58088846830469	1.64339083168125	3.62138336657419	3.77045284130713	3.91952231604007	3.69749856301324	3.84636176450955	4.00125890140334	3.24642217114378	0.275782975809888	0.00280288487793092	-1.38452237584935	-0.506467158262805	-0.505115596806918	-0.507711982748338	0.176923109003671	0.180146145436134	0.173954605132619	0.201485361459515	0.204225923213766	0.198448378214154	0.000147175351593464	0.00036752766493106	0.000375826675183133
114	0.810930216216329	0.2	3.24792237698219	3.11082534558529	3.38501940837909	0.227513886661471	0.996008147149211	0.956922127640948	1.03509416665747	0.25	0.18	0.34	1.53222251691301	1.59480700258553	1.65739148825805	3.63506373153807	3.78353994273713	3.93201615393619	3.71043242685391	3.8642945819666	4.01466805602511	3.24792237698219	0.276998829327615	0.00438119663805895	-1.37880667156726	-0.506467158262805	-0.505115596806918	-0.507711982748338	0.176923109003671	0.180146145436134	0.173954605132619	0.201485361459515	0.204225923213766	0.198448378214154	0.000147175351593464	0.00036752766493106	0.000375826675183133
114	0.810930216216329	0.2	3.24932748100253	3.11167820426197	3.3869767577431	0.222683209285628	0.981553163600414	0.942497296554596	1.02060903064623	0.25	0.18	0.34	1.51990860471701	1.58289164838687	1.64587469205673	3.63187112236595	3.78237115690314	3.93287119144032	3.70635535982281	3.86027163464374	4.01428078782374	3.24932748100253	0.275286651151148	0.00158637948186498	-1.38750528283796	-0.506467158262805	-0.505115596806918	-0.507711982748338	0.176923109003671	0.180146145436134	0.173954605132619	0.201485361459515	0.204225923213766	0.198448378214154	0.000147175351593464	0.00036752766493106	0.000375826675183133
114	0.810930216216329	0.2	3.25113012127163	3.11330836298291	3.38895187956035	0.222812143121356	0.982485173056124	0.943406775378207	1.02156357073404	0.25	0.18	0.34	1.52336573556866	1.58646756351514	1.64956939146163	3.64496594522138	3.79595005138568	3.94693415754999	3.7217922140733	3.87652100031525	4.03328647129238	3.25113012127163	0.275060732026054	0.00136333704390259	-1.3874007935143	-0.506467158262805	-0.505115596806918	-0.507711982748338	0.176923109003671	0.180146145436134	0.173954605132619	0.201485361459515	0.204225923213766	0.198448378214154	0.000147175351593464	0.00036752766493106	0.000375826675183133
114	0.810930216216329	0.2	3.25189451478247	3.11463512146524	3.38915390809971	0.220102541435445	0.977698130274648	0.938503355204129	1.01689290534517	0.25	0.19	0.34	1.5054966828717	1.56837083620036	1.63124498952902	3.57827826702773	3.72771812895063	3.87715799087352	3.65721826788843	3.80873879822642	3.95946635369316	3.25189451478247	0.276145543002826	-0.00372416380249255	-1.38679856069666	-0.506467158262805	-0.505115596806918	-0.507711982748338	0.176923109003671	0.180146145436134	0.173954605132619	0.201485361459515	0.204225923213766	0.198448378214154	0.000147175351593464	0.00036752766493106	0.000375826675183133
114	0.810930216216329	0.2	3.25217219200274	3.11519544574089	3.38914893826458	0.220529300554583	0.970832498856797	0.93196127441062	1.00970372330297	0.25	0.18	0.33	1.50020841497866	1.56278069090456	1.62535296683047	3.5782497901451	3.72749520895842	3.87674062777175	3.65362081762565	3.80798704323628	3.95998887303533	3.25217219200274	0.275056512149678	0.00804802284513633	-1.3814884963302	-0.506467158262805	-0.505115596806918	-0.507711982748338	0.176923109003671	0.180146145436134	0.173954605132619	0.201485361459515	0.204225923213766	0.198448378214154	0.000147175351593464	0.00036752766493106	0.000375826675183133
114	0.810930216216329	0.2	3.25283168260825	3.11628890944303	3.38937445577348	0.228355330310667	0.994274320101015	0.955349510750376	1.03319912945165	0.25	0.18	0.34	1.54573452118405	1.60871400760942	1.6716934940348	3.70600798625292	3.85700576527887	4.00800354430483	3.78482040018217	3.93865227651704	4.09170637581184	3.25283168260825	0.27436148033144	0.021034385706912	-1.37144781355076	-0.506467158262805	-0.505115596806918	-0.507711982748338	0.176923109003671	0.180146145436134	0.173954605132619	0.201485361459515	0.204225923213766	0.198448378214154	0.000147175351593464	0.00036752766493106	0.000375826675183133
114	0.810930216216329	0.2	3.25363106483966	3.11465489763889	3.39260723204043	0.220858532748825	0.987097598293423	0.94761294479181	1.02658225179504	0.25	0.18	0.34	1.5266542110007	1.59026606103868	1.65387791107665	3.64435063511404	3.79620158106906	3.94805252702408	3.72224617555492	3.87704073899694	4.0320860850731	3.25363106483966	0.274851178669049	0.012228628218935	-1.37803615833717	-0.506467158262805	-0.505115596806918	-0.507711982748338	0.176923109003671	0.180146145436134	0.173954605132619	0.201485361459515	0.204225923213766	0.198448378214154	0.000147175351593464	0.00036752766493106	0.000375826675183133
114	0.810930216216329	0.2	3.2547763494953	3.11702122956163	3.39253146942897	0.222942513932311	0.979650760639209	0.940699763926548	1.01860175735187	0.25	0.19	0.34	1.50795861108987	1.57039775815441	1.63283690521896	3.58159003994557	3.72989081264876	3.87819158535196	3.66173204497777	3.81092844453531	3.96433111224297	3.2547763494953	0.276092779427152	-0.00772192652209569	-1.39404937147397	-0.506467158262805	-0.505115596806918	-0.507711982748338	0.176923109003671	0.180146145436134	0.173954605132619	0.201485361459515	0.204225923213766	0.198448378214154	0.000147175351593464	0.00036752766493106	0.000375826675183133
114	0.810930216216329	0.2	3.25490584769466	3.11798686460444	3.39182483078489	0.22270162227848	0.97358213419713	0.934845493624208	1.01231877477005	0.25	0.19	0.34	1.50431507143735	1.56664848656115	1.62898190168496	3.5867513826043	3.73537348120771	3.88399557981113	3.66377887951863	3.81362591328614	3.96701046750133	3.25490584769466	0.275380490786622	-4.68142683394487e-05	-1.38737530048488	-0.506467158262805	-0.505115596806918	-0.507711982748338	0.176923109003671	0.180146145436134	0.173954605132619	0.201485361459515	0.204225923213766	0.198448378214154	0.000147175351593464	0.00036752766493106	0.000375826675183133
114	0.810930216216329	0.2	3.25658830426878	3.11950035675742	3.39367625178014	0.222050662296941	0.980636373737874	0.941545553147358	1.01972719432839	0.25	0.19	0.34	1.51401784481682	1.57687640725678	1.63973496969673	3.60728702012118	3.75705333705686	3.90681965399255	3.68296933491451	3.83664586959085	3.98824943720953	3.25658830426878	0.276582987448171	0.00540369775747768	-1.37748904308623	-0.506467158262805	-0.505115596806918	-0.507711982748338	0.176923109003671	0.180146145436134	0.173954605132619	0.201485361459515	0.204225923213766	0.198448378214154	0.000147175351593464	0.00036752766493106	0.000375826675183133
114	0.810930216216329	0.2	3.25780672546275	3.1200804455181	3.3955330054074	0.223518383128221	0.980656583773019	0.941730287679286	1.01958287986675	0.25	0.18	0.34	1.51858964714729	1.5813603480827	1.6441310490181	3.62852060770527	3.77850502405638	3.9284894404075	3.70428366320117	3.85408804671499	4.00911035462341	3.25780672546275	0.274715256692355	0.00122704085354622	-1.38878496940919	-0.506467158262805	-0.505115596806918	-0.507711982748338	0.176923109003671	0.180146145436134	0.173954605132619	0.201485361459515	0.204225923213766	0.198448378214154	0.000147175351593464	0.00036752766493106	0.000375826675183133
114	0.810930216216329	0.2	3.25914716434624	3.12220953380575	3.39608479488673	0.230490748241533	1.00263714251376	0.96362128731475	1.04165299771277	0.25	0.18	0.34	1.54956160232664	1.61230146900891	1.67504133569117	3.6920833116276	3.84157127932345	3.9910592470193	3.76993448810949	3.92190425952147	4.07070121387263	3.25914716434624	0.275675966386722	0.0130661280865305	-1.37555443218452	-0.506467158262805	-0.505115596806918	-0.507711982748338	0.176923109003671	0.180146145436134	0.173954605132619	0.201485361459515	0.204225923213766	0.198448378214154	0.000147175351593464	0.00036752766493106	0.000375826675183133
114	0.810930216216329	0.2	3.25956245914367	3.12145785444438	3.39766706384295	0.223172050296329	0.986362534648893	0.947170640315505	1.02555442898228	0.25	0.18	0.34	1.522358146294	1.58535006883422	1.64834199137444	3.62546226396925	3.77547613466085	3.92549000535245	3.69958665662483	3.8556570578325	4.00517775565386	3.25956245914367	0.276085307060773	-0.00748793944192723	-1.39215510087183	-0.506467158262805	-0.505115596806918	-0.507711982748338	0.176923109003671	0.180146145436134	0.173954605132619	0.201485361459515	0.204225923213766	0.198448378214154	0.000147175351593464	0.00036752766493106	0.000375826675183133
114	0.810930216216329	0.2	3.2641102502061	3.12695653323742	3.40126396717478	0.22968273722728	0.998153913254063	0.959223831183906	1.03708399532422	0.25	0.19	0.34	1.54874665023417	1.61160250539478	1.67445836055538	3.70530700188689	3.85568682043305	4.00606663897921	3.78736681579118	3.94052148833399	4.08927502529909	3.2641102502061	0.275152522073381	0.0076349955869218	-1.38101571069032	-0.506467158262805	-0.505115596806918	-0.507711982748338	0.176923109003671	0.180146145436134	0.173954605132619	0.201485361459515	0.204225923213766	0.198448378214154	0.000147175351593464	0.00036752766493106	0.000375826675183133
114	0.810930216216329	0.2	3.26555645335919	3.12847375041426	3.40263915630412	0.224224475592597	0.982236082720389	0.943326230605369	1.02114593483541	0.25	0.18	0.34	1.51595540274213	1.57848477870978	1.64101415467742	3.60967613815069	3.75856626773866	3.90745639732662	3.68674778069928	3.83465771509047	3.98763697159302	3.26555645335919	0.276843841016355	-0.0142120067425341	-1.39955106031472	-0.506467158262805	-0.505115596806918	-0.507711982748338	0.176923109003671	0.180146145436134	0.173954605132619	0.201485361459515	0.204225923213766	0.198448378214154	0.000147175351593464	0.00036752766493106	0.000375826675183133
114	0.810930216216329	0.2	3.26744084650212	3.13040168905589	3.40448000394835	0.231251050063104	1.00675370501062	0.967661441688542	1.04584596833269	0.25	0.18	0.33	1.56343007930245	1.62659062049245	1.68975116168245	3.7430154216468	3.89422837503914	4.04544132843147	3.82139861109408	3.97928011927949	4.13707241122574	3.26744084650212	0.27438589473697	-0.00879462901199316	-1.40310190334367	-0.506467158262805	-0.505115596806918	-0.507711982748338	0.176923109003671	0.180146145436134	0.173954605132619	0.201485361459515	0.204225923213766	0.198448378214154	0.000147175351593464	0.00036752766493106	0.000375826675183133
114	0.810930216216329	0.2	3.27428703945157	3.13647573828095	3.4120983406222	0.223129001300644	0.991662077528086	0.952254719718421	1.03106943533775	0.25	0.18	0.34	1.5351555105003	1.59868517461544	1.66221483873058	3.6671213306487	3.81887858573594	3.97063584082317	3.74523296928881	3.89872145768122	4.05567898135133	3.27428703945157	0.274200383801122	0.0105523512284139	-1.3820481281272	-0.506467158262805	-0.505115596806918	-0.507711982748338	0.176923109003671	0.180146145436134	0.173954605132619	0.201485361459515	0.204225923213766	0.198448378214154	0.000147175351593464	0.00036752766493106	0.000375826675183133
114	0.810930216216329	0.2	3.27972860607154	3.14130859067817	3.41814862146491	0.22296501658863	0.987096071652214	0.947851597540913	1.02634054576351	0.25	0.19	0.34	1.53230041591224	1.59574317863904	1.65918594136584	3.67062312387122	3.82260015754488	3.97457719121854	3.74906744761041	3.90510052792057	4.05782586071999	3.27972860607154	0.275118251070715	-0.0129095087246393	-1.40306970855312	-0.506467158262805	-0.505115596806918	-0.507711982748338	0.176923109003671	0.180146145436134	0.173954605132619	0.201485361459515	0.204225923213766	0.198448378214154	0.000147175351593464	0.00036752766493106	0.000375826675183133
114	0.810930216216329	0.2	3.28352329765525	3.14570255780565	3.42134403750484	0.227070826157249	0.991585661176171	0.952624078899373	1.03054724345297	0.25	0.18	0.34	1.53770735306472	1.60059838519493	1.66348941732513	3.67796461667455	3.82839050260144	3.97881638852832	3.75579324661821	3.90982822307396	4.05713069385892	3.28352329765525	0.274383070300788	0.00814588514209887	-1.38541181805487	-0.506467158262805	-0.505115596806918	-0.507711982748338	0.176923109003671	0.180146145436134	0.173954605132619	0.201485361459515	0.204225923213766	0.198448378214154	0.000147175351593464	0.00036752766493106	0.000375826675183133
114	0.810930216216329	0.2	3.31021791094914	3.17112619020792	3.44930963169037	0.226645685677006	0.999249525254971	0.959939199150717	1.03855985135922	0.25	0.18	0.34	1.55103464014871	1.61455082696261	1.6780670137765	3.71353711915058	3.86560962049568	4.01768212184077	3.79134887948437	3.94507721751681	4.10228290377292	3.31021791094914	0.274338106059417	-0.0118750101558977	-1.40437254735792	-0.506467158262805	-0.505115596806918	-0.507711982748338	0.176923109003671	0.180146145436134	0.173954605132619	0.201485361459515	0.204225923213766	0.198448378214154	0.000147175351593464	0.00036752766493106	0.000375826675183133
114	0.810930216216329	0.2	3.32254845384413	3.18229316098096	3.46280374670731	0.222998788022073	0.98999287177871	0.950637063866704	1.02934867969072	0.25	0.19	0.33	1.52812200757412	1.59138534800351	1.6546486884329	3.63965169050597	3.79033110144281	3.94101051237965	3.72005120459908	3.86890430280003	4.026540122675	3.32254845384413	0.273607451194329	0.00168595206359156	-1.39087745470887	-0.506467158262805	-0.505115596806918	-0.507711982748338	0.176923109003671	0.180146145436134	0.173954605132619	0.201485361459515	0.204225923213766	0.198448378214154	0.000147175351593464	0.00036752766493106	0.000375826675183133
114	0.810930216216329	0.21	3.063007777932	2.93483238417692	3.19118317168707	0.233674462236217	0.977127087228084	0.939442024379485	1.01481215007668	0.25	0.18	0.34	1.51685419138088	1.57770174136365	1.63854929134642	3.62911972194546	3.77469933330778	3.92027894467011	3.70439846878382	3.85239669976957	4.00095574304634	3.063007777932	0.277895580160049	0.00612361841955379	-1.37849745773928	-0.506467158262805	-0.505115596806918	-0.507711982748338	0.176923109003671	0.180146145436134	0.173954605132619	0.201485361459515	0.204225923213766	0.198448378214154	0.000147175351593464	0.00036752766493106	0.000375826675183133
114	0.810930216216329	0.21	3.07711677391378	2.94825823015374	3.20597531767382	0.230633460077173	0.963505052914566	0.92602703154192	1.00098307428721	0.25	0.18	0.34	1.48754132948982	1.54774486981897	1.60794841014811	3.54054378390907	3.68383611888896	3.82712845386884	3.61145643490845	3.75858811834891	3.90662623618376	3.07711677391378	0.278608430483604	0.0095416373352204	-1.372620682508	-0.506467158262805	-0.505115596806918	-0.507711982748338	0.176923109003671	0.180146145436134	0.173954605132619	0.201485361459515	0.204225923213766	0.198448378214154	0.000147175351593464	0.00036752766493106	0.000375826675183133
114	0.810930216216329	0.21	3.08855598942952	2.95937389444065	3.21773808441839	0.22850780593469	0.968041550297473	0.930160115994531	1.00592298460041	0.25	0.19	0.34	1.49459167832075	1.55545999066663	1.6163283030125	3.5583127217071	3.70322754580978	3.84814236991245	3.62949216759894	3.7783516906589	3.92679276534532	3.08855598942952	0.278866184380892	-0.00258428267792553	-1.38564319022438	-0.506467158262805	-0.505115596806918	-0.507711982748338	0.176923109003671	0.180146145436134	0.173954605132619	0.201485361459515	0.204225923213766	0.198448378214154	0.000147175351593464	0.00036752766493106	0.000375826675183133
114	0.810930216216329	0.21	3.09484839894002	2.96667134670036	3.22302545117969	0.242672968375336	1.00058723001589	0.962942589708686	1.0382318703231	0.25	0.19	0.34	1.54907637528612	1.6096349418915	1.67019350849689	3.69238792129048	3.83673569098847	3.98108346068645	3.76830425722006	3.92070133827277	4.06257457199621	3.09484839894002	0.280705427225944	0.0108284580640316	-1.36492708114944	-0.506467158262805	-0.505115596806918	-0.507711982748338	0.176923109003671	0.180146145436134	0.173954605132619	0.201485361459515	0.204225923213766	0.198448378214154	0.000147175351593464	0.00036752766493106	0.000375826675183133
114	0.810930216216329	0.21	3.10077284204362	2.97322508150789	3.22832060257934	0.236853221135533	0.976793609455778	0.939452745023761	1.01413447388779	0.25	0.18	0.34	1.51182418873029	1.57191536667985	1.6320065446294	3.60488535797028	3.7481704099944	3.89145546201851	3.67864254702129	3.82507045076355	3.9723684645866	3.10077284204362	0.279041162945774	0.00102134838938543	-1.38168939882651	-0.506467158262805	-0.505115596806918	-0.507711982748338	0.176923109003671	0.180146145436134	0.173954605132619	0.201485361459515	0.204225923213766	0.198448378214154	0.000147175351593464	0.00036752766493106	0.000375826675183133
114	0.810930216216329	0.21	3.11402555720744	2.98378191501636	3.24426919939851	0.226896328368315	0.96395438619224	0.926059658947046	1.00184911343743	0.25	0.18	0.34	1.48901728934282	1.54994846531822	1.61087964129363	3.54748243679927	3.69264682016359	3.83781120352792	3.62065651614924	3.76692070290083	3.91653807144768	3.11402555720744	0.278610510297533	-0.000103044165184902	-1.3818264623892	-0.506467158262805	-0.505115596806918	-0.507711982748338	0.176923109003671	0.180146145436134	0.173954605132619	0.201485361459515	0.204225923213766	0.198448378214154	0.000147175351593464	0.00036752766493106	0.000375826675183133
114	0.810930216216329	0.21	3.11596436883542	2.98705154370799	3.24487719396285	0.237183834944247	0.989849441408328	0.952044052444018	1.02765483037264	0.25	0.18	0.34	1.53533583435232	1.59630356820825	1.65727130206419	3.66881194078189	3.8144993825574	3.96018682433292	3.74294389902044	3.89097042501809	4.04035543944277	3.11596436883542	0.277820352230622	-0.00580670203934895	-1.39020587738763	-0.506467158262805	-0.505115596806918	-0.507711982748338	0.176923109003671	0.180146145436134	0.173954605132619	0.201485361459515	0.204225923213766	0.198448378214154	0.000147175351593464	0.00036752766493106	0.000375826675183133
114	0.810930216216329	0.21	3.11834921570105	2.98769864618014	3.24899978522195	0.230596074068099	0.974863021526939	0.936939207396383	1.0127868356575	0.25	0.19	0.34	1.50580463869205	1.56675400956252	1.62770338043299	3.58577864106499	3.7309176230006	3.87605660493621	3.65915872295445	3.80657702134015	3.95440929371247	3.11834921570105	0.278362829244236	0.00232690382680955	-1.37976984134555	-0.506467158262805	-0.505115596806918	-0.507711982748338	0.176923109003671	0.180146145436134	0.173954605132619	0.201485361459515	0.204225923213766	0.198448378214154	0.000147175351593464	0.00036752766493106	0.000375826675183133
114	0.810930216216329	0.21	3.12112198268843	2.99226575468334	3.24997821069353	0.238040396455719	0.995138079908624	0.957220452542381	1.03305570727487	0.25	0.19	0.34	1.5362749896663	1.59713025287712	1.65798551608794	3.65323844754343	3.79795133344768	3.94266421935193	3.72660965358872	3.87512674714585	4.02466207129377	3.12112198268843	0.279777606647879	0.00345157692185469	-1.37425235393469	-0.506467158262805	-0.505115596806918	-0.507711982748338	0.176923109003671	0.180146145436134	0.173954605132619	0.201485361459515	0.204225923213766	0.198448378214154	0.000147175351593464	0.00036752766493106	0.000375826675183133
114	0.810930216216329	0.21	3.12291055289785	2.99207072910887	3.25375037668683	0.227309621000922	0.964693843852879	0.926814668257981	1.00257301944778	0.25	0.19	0.34	1.48906041085775	1.54991872774251	1.61077704462728	3.54476949331909	3.68964521732252	3.83452094132595	3.61911401321707	3.76825322243421	3.91437743158804	3.12291055289785	0.277871696002532	-0.00169804898191076	-1.38448881816974	-0.506467158262805	-0.505115596806918	-0.507711982748338	0.176923109003671	0.180146145436134	0.173954605132619	0.201485361459515	0.204225923213766	0.198448378214154	0.000147175351593464	0.00036752766493106	0.000375826675183133
114	0.810930216216329	0.21	3.13005880128396	2.9996199523866	3.26049765018132	0.22368239122542	0.954243839435456	0.916383861818679	0.992103817052234	0.25	0.18	0.34	1.47781933438845	1.53887476023428	1.59993018608011	3.53135146577719	3.67724762678767	3.82314378779814	3.60562940922196	3.75286162283816	3.90403798205241	3.13005880128396	0.276894928380485	0.00493732610989936	-1.3822573897902	-0.506467158262805	-0.505115596806918	-0.507711982748338	0.176923109003671	0.180146145436134	0.173954605132619	0.201485361459515	0.204225923213766	0.198448378214154	0.000147175351593464	0.00036752766493106	0.000375826675183133
114	0.810930216216329	0.21	3.13162868244998	3.00211274260045	3.26114462229952	0.238754824678255	0.992442604585085	0.954702007559754	1.03018320161042	0.25	0.19	0.34	1.52893569793583	1.58937649055648	1.64981728317713	3.62790569954076	3.7713214732252	3.91473724690964	3.70256350150188	3.84652903521298	3.99526836896857	3.13162868244998	0.27897162291004	-0.0102537088527975	-1.39013323030657	-0.506467158262805	-0.505115596806918	-0.507711982748338	0.176923109003671	0.180146145436134	0.173954605132619	0.201485361459515	0.204225923213766	0.198448378214154	0.000147175351593464	0.00036752766493106	0.000375826675183133
114	0.810930216216329	0.21	3.13167049325051	3.00033271149859	3.26300827500243	0.226540968385643	0.972579554617332	0.934306988256915	1.01085212097775	0.25	0.19	0.34	1.50547840032471	1.56714819698126	1.62881799363782	3.59443162614884	3.74167244171463	3.88891325728042	3.67454599590568	3.82385570679667	3.97225504405659	3.13167049325051	0.278083852195719	-0.000233560323148447	-1.38150241663945	-0.506467158262805	-0.505115596806918	-0.507711982748338	0.176923109003671	0.180146145436134	0.173954605132619	0.201485361459515	0.204225923213766	0.198448378214154	0.000147175351593464	0.00036752766493106	0.000375826675183133
114	0.810930216216329	0.21	3.13264074160892	3.00329120449884	3.261990278719	0.237539188508273	0.986872793627061	0.949218069207758	1.02452751804636	0.25	0.19	0.34	1.52449468362988	1.58497017293307	1.64544566223627	3.62777698490103	3.77168800709127	3.91559902928152	3.70520021143145	3.84800284255766	3.9955639433465	3.13264074160892	0.279969205145918	0.00480871881127235	-1.3729469728754	-0.506467158262805	-0.505115596806918	-0.507711982748338	0.176923109003671	0.180146145436134	0.173954605132619	0.201485361459515	0.204225923213766	0.198448378214154	0.000147175351593464	0.00036752766493106	0.000375826675183133
114	0.810930216216329	0.21	3.1348853565081	3.00572357788252	3.26404713513367	0.23461716727243	0.976451978588449	0.938891810888236	1.01401214628866	0.25	0.19	0.34	1.50298084595726	1.56310727582883	1.6232337057004	3.56480433002339	3.70741357094057	3.85002281185774	3.63631572443926	3.78342873258954	3.92821080507283	3.1348853565081	0.280950432140631	0.00205236011026329	-1.3706783067967	-0.506467158262805	-0.505115596806918	-0.507711982748338	0.176923109003671	0.180146145436134	0.173954605132619	0.201485361459515	0.204225923213766	0.198448378214154	0.000147175351593464	0.00036752766493106	0.000375826675183133
114	0.810930216216329	0.21	3.13504465103628	3.0040822028089	3.26600709926366	0.227565656437926	0.961908604865561	0.924166301158435	0.999650908572687	0.25	0.18	0.34	1.4838759414823	1.54447639442775	1.6050768473732	3.53019571535594	3.67436643297196	3.81853715058799	3.60045479897903	3.75039146205	3.89698542336915	3.13504465103628	0.277766806344792	-0.00972871121185241	-1.39331680500499	-0.506467158262805	-0.505115596806918	-0.507711982748338	0.176923109003671	0.180146145436134	0.173954605132619	0.201485361459515	0.204225923213766	0.198448378214154	0.000147175351593464	0.00036752766493106	0.000375826675183133
114	0.810930216216329	0.21	3.13770734153698	3.00785990595931	3.26755477711465	0.233243668270647	0.986597837807956	0.94850168841051	1.0246939872054	0.25	0.19	0.34	1.51958481897134	1.58061826887761	1.64165171878389	3.60709993612999	3.75197750433823	3.89685507254648	3.68252447876216	3.82814550466193	3.97831807394017	3.13770734153698	0.278859862850808	-0.00955666338413885	-1.38892675265562	-0.506467158262805	-0.505115596806918	-0.507711982748338	0.176923109003671	0.180146145436134	0.173954605132619	0.201485361459515	0.204225923213766	0.198448378214154	0.000147175351593464	0.00036752766493106	0.000375826675183133
114	0.810930216216329	0.21	3.13810180592582	3.0065558046796	3.26964780717204	0.231133261938906	0.981144945993764	0.943034445578038	1.01925544640949	0.25	0.18	0.34	1.52081919824299	1.5822794990397	1.64373979983641	3.63415453779557	3.78102027390193	3.92788601000829	3.71111805938213	3.86110838444302	4.010575233083	3.13810180592582	0.275951646801879	0.0133815012484143	-1.37522070085434	-0.506467158262805	-0.505115596806918	-0.507711982748338	0.176923109003671	0.180146145436134	0.173954605132619	0.201485361459515	0.204225923213766	0.198448378214154	0.000147175351593464	0.00036752766493106	0.000375826675183133
114	0.810930216216329	0.21	3.13861372915399	3.00807984633709	3.26914761197089	0.230621193159403	0.976519889122427	0.938534309015938	1.01450546922892	0.25	0.19	0.34	1.50577591633457	1.5667196358586	1.62766335538264	3.57949203254324	3.72436588535452	3.8692397381658	3.6563636850021	3.80603044929637	3.95259866998813	3.13861372915399	0.279041030916007	0.00666988549706815	-1.37108992160861	-0.506467158262805	-0.505115596806918	-0.507711982748338	0.176923109003671	0.180146145436134	0.173954605132619	0.201485361459515	0.204225923213766	0.198448378214154	0.000147175351593464	0.00036752766493106	0.000375826675183133
114	0.810930216216329	0.21	3.13885058813947	3.00857928210912	3.26912189416982	0.231837013349662	0.97394144204038	0.936185499574896	1.01169738450586	0.25	0.18	0.34	1.50586680665692	1.56659774143281	1.62732867620871	3.58899400174612	3.73373652456924	3.87847904739236	3.66350575775548	3.81061729330512	3.95725718038412	3.13885058813947	0.276861953627212	-0.0150540928375269	-1.40205005808099	-0.506467158262805	-0.505115596806918	-0.507711982748338	0.176923109003671	0.180146145436134	0.173954605132619	0.201485361459515	0.204225923213766	0.198448378214154	0.000147175351593464	0.00036752766493106	0.000375826675183133
114	0.810930216216329	0.21	3.13889469077037	3.00990903844038	3.26788034310035	0.238176277713484	0.978945735643812	0.941659050034647	1.01623242125298	0.25	0.18	0.34	1.51341131979393	1.57333756600421	1.63326381221448	3.60394338807785	3.74664801568116	3.88935264328448	3.67496269799865	3.82171107891888	3.96571190666391	3.13889469077037	0.277728857420653	0.0104519403570301	-1.37419633992497	-0.506467158262805	-0.505115596806918	-0.507711982748338	0.176923109003671	0.180146145436134	0.173954605132619	0.201485361459515	0.204225923213766	0.198448378214154	0.000147175351593464	0.00036752766493106	0.000375826675183133
114	0.810930216216329	0.21	3.13922952025649	3.00927188718838	3.26918715332461	0.237538627592321	0.985779050495498	0.948166000258254	1.02339210073274	0.25	0.18	0.34	1.52556931686194	1.58608753343994	1.64660575001795	3.63699262584242	3.78126945744262	3.92554628904282	3.71139386965362	3.85760126464554	4.00516409002594	3.13922952025649	0.277499160487175	0.00490052116392782	-1.381133057687	-0.506467158262805	-0.505115596806918	-0.507711982748338	0.176923109003671	0.180146145436134	0.173954605132619	0.201485361459515	0.204225923213766	0.198448378214154	0.000147175351593464	0.00036752766493106	0.000375826675183133
114	0.810930216216329	0.21	3.14030410496612	3.00864337313728	3.27196483679497	0.229889567518599	0.976357221642274	0.938299500250086	1.01441494303446	0.25	0.18	0.34	1.50821211216971	1.56938566746839	1.63055922276708	3.59204393177638	3.7377383578606	3.88343278394481	3.66568436314377	3.815860595003	3.96096977752551	3.14030410496612	0.277688541689478	0.0065262646512599	-1.38018110212321	-0.506467158262805	-0.505115596806918	-0.507711982748338	0.176923109003671	0.180146145436134	0.173954605132619	0.201485361459515	0.204225923213766	0.198448378214154	0.000147175351593464	0.00036752766493106	0.000375826675183133
114	0.810930216216329	0.21	3.141644627482	3.01363087108573	3.26965838387827	0.238765549684706	0.986087903523515	0.948590069364665	1.02358573768236	0.25	0.18	0.34	1.52955086731466	1.59001412390188	1.65047738048911	3.65446777015027	3.79892914583781	3.94339052152534	3.72803066572058	3.87557396474034	4.02587859791238	3.141644627482	0.276598161228709	-0.00436899880935873	-1.39296501921087	-0.506467158262805	-0.505115596806918	-0.507711982748338	0.176923109003671	0.180146145436134	0.173954605132619	0.201485361459515	0.204225923213766	0.198448378214154	0.000147175351593464	0.00036752766493106	0.000375826675183133
114	0.810930216216329	0.21	3.14575165190714	3.0141166969142	3.27738660690008	0.232420259631889	0.984922716334165	0.946803489553377	1.02304194311495	0.25	0.18	0.34	1.5213727964021	1.5826247407433	1.64387668508449	3.62216523537603	3.76799712083932	3.9138290063026	3.69518821337612	3.84427260186898	3.99473280415405	3.14575165190714	0.27839241355066	0.0025890931169362	-1.37841524970423	-0.506467158262805	-0.505115596806918	-0.507711982748338	0.176923109003671	0.180146145436134	0.173954605132619	0.201485361459515	0.204225923213766	0.198448378214154	0.000147175351593464	0.00036752766493106	0.000375826675183133
114	0.810930216216329	0.21	3.1469622682682	3.01647202544562	3.27745251109078	0.234858454674405	0.990206315874086	0.952142646503345	1.02826998524483	0.25	0.19	0.34	1.53007729745613	1.59124497708473	1.65241265671334	3.64319059993699	3.78883390554866	3.93447721116034	3.71607872859297	3.86994854798155	4.0155612717208	3.1469622682682	0.279010596270386	-0.00560873094993943	-1.38469164668869	-0.506467158262805	-0.505115596806918	-0.507711982748338	0.176923109003671	0.180146145436134	0.173954605132619	0.201485361459515	0.204225923213766	0.198448378214154	0.000147175351593464	0.00036752766493106	0.000375826675183133
114	0.810930216216329	0.21	3.14740704159369	3.01814530907705	3.27666877411033	0.234980892915395	0.968691650081361	0.931467688583584	1.00591561157914	0.25	0.18	0.34	1.50219844560337	1.56223034771496	1.62226224982655	3.58973783182105	3.7331934390059	3.87664904619074	3.65964349196916	3.80539544208937	3.95531377536874	3.14740704159369	0.277071042887842	0.000890788575355491	-1.38430131746994	-0.506467158262805	-0.505115596806918	-0.507711982748338	0.176923109003671	0.180146145436134	0.173954605132619	0.201485361459515	0.204225923213766	0.198448378214154	0.000147175351593464	0.00036752766493106	0.000375826675183133
114	0.810930216216329	0.21	3.1474565674219	3.01887355730026	3.27603957754355	0.238641662883582	0.986276018011153	0.948758244134213	1.02379379188809	0.25	0.19	0.34	1.51955578133298	1.57964521987005	1.63973465840713	3.60598030622384	3.74857548741993	3.89117066861602	3.67948231440287	3.82248446988431	3.97040387224165	3.1474565674219	0.279229632057801	-0.0110964340483779	-1.38990179823872	-0.506467158262805	-0.505115596806918	-0.507711982748338	0.176923109003671	0.180146145436134	0.173954605132619	0.201485361459515	0.204225923213766	0.198448378214154	0.000147175351593464	0.00036752766493106	0.000375826675183133
114	0.810930216216329	0.21	3.14779004276686	3.01767549861512	3.2779045869186	0.23121953695311	0.973219112780751	0.935425648499248	1.01101257706225	0.25	0.19	0.34	1.49993930393026	1.56054048864062	1.62114167335098	3.56358454759808	3.70756200377521	3.85153945995233	3.63690678974541	3.78362701716089	3.93230492540641	3.14779004276686	0.278705696269766	-0.0161166574073175	-1.39601607900745	-0.506467158262805	-0.505115596806918	-0.507711982748338	0.176923109003671	0.180146145436134	0.173954605132619	0.201485361459515	0.204225923213766	0.198448378214154	0.000147175351593464	0.00036752766493106	0.000375826675183133
114	0.810930216216329	0.21	3.14820022790819	3.01908416767395	3.27731628814244	0.230161083001253	0.968859369375375	0.931122845178832	1.00659589357192	0.25	0.18	0.34	1.50138580228951	1.5622339298484	1.6230820574073	3.58717436512598	3.73255528121852	3.87793619731107	3.66138184409147	3.80822696977003	3.95947599676607	3.14820022790819	0.278103491617975	0.000135380125656676	-1.38263904714061	-0.506467158262805	-0.505115596806918	-0.507711982748338	0.176923109003671	0.180146145436134	0.173954605132619	0.201485361459515	0.204225923213766	0.198448378214154	0.000147175351593464	0.00036752766493106	0.000375826675183133
114	0.810930216216329	0.21	3.14932451283831	3.01808724323363	3.280561782443	0.229730859167336	0.978687137159288	0.940521490127299	1.01685278419128	0.25	0.18	0.34	1.51554297631321	1.57704255809092	1.63854213986863	3.61858474952512	3.76542416760904	3.91226358569296	3.69567348971625	3.84293488527524	3.99485803786561	3.14932451283831	0.277115367324612	-0.0133506411930716	-1.39826011967508	-0.506467158262805	-0.505115596806918	-0.507711982748338	0.176923109003671	0.180146145436134	0.173954605132619	0.201485361459515	0.204225923213766	0.198448378214154	0.000147175351593464	0.00036752766493106	0.000375826675183133
114	0.810930216216329	0.21	3.15068278056959	3.01893465093725	3.28243091020193	0.229082959629241	0.980637471078842	0.942325624759428	1.01894931739826	0.25	0.19	0.34	1.51396809209233	1.5755210323422	1.63707397259207	3.60403226846756	3.75056031224754	3.89708835602751	3.68100852264438	3.82977607659921	3.98177947701542	3.15068278056959	0.278464231511368	0.0194405586276054	-1.36077847988144	-0.506467158262805	-0.505115596806918	-0.507711982748338	0.176923109003671	0.180146145436134	0.173954605132619	0.201485361459515	0.204225923213766	0.198448378214154	0.000147175351593464	0.00036752766493106	0.000375826675183133
114	0.810930216216329	0.21	3.15100919821169	3.02128580331653	3.28073259310685	0.236810151510262	0.977874141376777	0.940487516155517	1.01526076659804	0.25	0.18	0.34	1.51720667816534	1.57751926763131	1.63783185709728	3.62672206232126	3.77089292710844	3.91506379189561	3.69691104842061	3.8467157144858	3.99366953737513	3.15100919821169	0.277408561576518	0.00564265896088692	-1.38118212641658	-0.506467158262805	-0.505115596806918	-0.507711982748338	0.176923109003671	0.180146145436134	0.173954605132619	0.201485361459515	0.204225923213766	0.198448378214154	0.000147175351593464	0.00036752766493106	0.000375826675183133
114	0.810930216216329	0.21	3.15269841800278	3.02047580741042	3.28492102859513	0.227630906407195	0.982455825125529	0.943914465646835	1.02099718460422	0.25	0.18	0.34	1.51334040651689	1.57513223061107	1.63692405470525	3.59491929488002	3.74170492205644	3.88849054923285	3.67068026808773	3.820018827162	3.96988203948151	3.15269841800278	0.277769175549712	-0.00932601509185829	-1.39309050003992	-0.506467158262805	-0.505115596806918	-0.507711982748338	0.176923109003671	0.180146145436134	0.173954605132619	0.201485361459515	0.204225923213766	0.198448378214154	0.000147175351593464	0.00036752766493106	0.000375826675183133
114	0.810930216216329	0.21	3.15307270625883	3.02090262586891	3.28524278664875	0.228906393723252	0.974900812464677	0.9367940380068	1.01300758692255	0.25	0.18	0.34	1.50778306344084	1.56911644815387	1.63044983286691	3.59582233682404	3.74209268571684	3.88836303460964	3.66926200565443	3.81605088368828	3.97346324446622	3.15307270625883	0.277353425161484	-0.0092608663933109	-1.3947957088704	-0.506467158262805	-0.505115596806918	-0.507711982748338	0.176923109003671	0.180146145436134	0.173954605132619	0.201485361459515	0.204225923213766	0.198448378214154	0.000147175351593464	0.00036752766493106	0.000375826675183133
114	0.810930216216329	0.21	3.1530884573714	3.02236075457389	3.28381616016891	0.23424043807916	0.987196173849799	0.949182844380306	1.02520950331929	0.25	0.19	0.34	1.51691833945523	1.5776686121318	1.63841888480837	3.59182955746203	3.73567686904635	3.87952418063068	3.66721140322988	3.81655916180845	3.96359174850627	3.1530884573714	0.279052181363903	0.00969024472198707	-1.36851158196917	-0.506467158262805	-0.505115596806918	-0.507711982748338	0.176923109003671	0.180146145436134	0.173954605132619	0.201485361459515	0.204225923213766	0.198448378214154	0.000147175351593464	0.00036752766493106	0.000375826675183133
114	0.810930216216329	0.21	3.1531668205306	3.02192912499124	3.28440451606996	0.23025844025009	0.987398822172801	0.948950759512992	1.02584688483261	0.25	0.19	0.34	1.52547050903098	1.58727707289001	1.64908363674904	3.63347883910347	3.78069429857645	3.92790975804943	3.71035545794942	3.85912532504167	4.00903549584764	3.1531668205306	0.278164832082074	-0.0085606045763484	-1.39074276371405	-0.506467158262805	-0.505115596806918	-0.507711982748338	0.176923109003671	0.180146145436134	0.173954605132619	0.201485361459515	0.204225923213766	0.198448378214154	0.000147175351593464	0.00036752766493106	0.000375826675183133
114	0.810930216216329	0.21	3.15420131248042	3.02512844130336	3.28327418365748	0.237052281111828	0.989159849257723	0.951367058098209	1.02695264041724	0.25	0.19	0.34	1.53848762375524	1.59960361570719	1.66071960765914	3.68667350385501	3.83312558101966	3.97957765818431	3.76499736787327	3.91366127904641	4.06294264907743	3.15420131248042	0.277482462148343	0.0130039892632935	-1.37321940763033	-0.506467158262805	-0.505115596806918	-0.507711982748338	0.176923109003671	0.180146145436134	0.173954605132619	0.201485361459515	0.204225923213766	0.198448378214154	0.000147175351593464	0.00036752766493106	0.000375826675183133
114	0.810930216216329	0.21	3.15502919937904	3.02360811496274	3.28645028379534	0.232360842031293	0.975772203921962	0.938000837187889	1.01354357065603	0.25	0.19	0.34	1.50707165232134	1.56775833171175	1.62844501110216	3.58773988466159	3.73221079935319	3.87668171404478	3.66422164141106	3.80662170739128	3.95853231109272	3.15502919937904	0.277979024590788	-0.011983758172794	-1.39386398246062	-0.506467158262805	-0.505115596806918	-0.507711982748338	0.176923109003671	0.180146145436134	0.173954605132619	0.201485361459515	0.204225923213766	0.198448378214154	0.000147175351593464	0.00036752766493106	0.000375826675183133
114	0.810930216216329	0.21	3.15518294263828	3.02366914679642	3.28669673848015	0.230488727974152	0.979696691029451	0.941573305898795	1.01782007616011	0.25	0.18	0.34	1.5099731713528	1.57111051285112	1.63224785434945	3.58784498253487	3.73311332776233	3.87838167298979	3.65939648867725	3.80928367033806	3.95128150136577	3.15518294263828	0.279191247116662	0.00462509923238012	-1.37351025819975	-0.506467158262805	-0.505115596806918	-0.507711982748338	0.176923109003671	0.180146145436134	0.173954605132619	0.201485361459515	0.204225923213766	0.198448378214154	0.000147175351593464	0.00036752766493106	0.000375826675183133
114	0.810930216216329	0.21	3.15554700207702	3.0235241822003	3.28756982195374	0.22712779611551	0.973937341268708	0.935675410123237	1.01219927241418	0.25	0.19	0.34	1.49975520116434	1.56108365932534	1.62241211748633	3.56174893021182	3.70739708004112	3.85304522987042	3.6354133717569	3.7815297264969	3.9327752544075	3.15554700207702	0.277891123237691	-0.0131693672858941	-1.39417057593917	-0.506467158262805	-0.505115596806918	-0.507711982748338	0.176923109003671	0.180146145436134	0.173954605132619	0.201485361459515	0.204225923213766	0.198448378214154	0.000147175351593464	0.00036752766493106	0.000375826675183133
114	0.810930216216329	0.21	3.15565760657927	3.0243843477834	3.28693086537513	0.233920871970359	0.989105030152681	0.950984238913945	1.02722582139142	0.25	0.19	0.34	1.52253659958267	1.58356842060666	1.64460024163065	3.61165972338364	3.75643533659222	3.9012109498008	3.68531765818981	3.83174519659593	3.98087696046859	3.15565760657927	0.278823210688625	-0.000662618928915301	-1.38004343381616	-0.506467158262805	-0.505115596806918	-0.507711982748338	0.176923109003671	0.180146145436134	0.173954605132619	0.201485361459515	0.204225923213766	0.198448378214154	0.000147175351593464	0.00036752766493106	0.000375826675183133
114	0.810930216216329	0.21	3.15576900570184	3.02520658488119	3.2863314265225	0.236809520461771	0.990030897366135	0.952179422241754	1.02788237249052	0.25	0.19	0.34	1.52768125687078	1.58841034609672	1.64913943532266	3.63159658695021	3.77596148778907	3.92032638862793	3.7077047149574	3.85442302607641	4.00113721868256	3.15576900570184	0.278407979848016	0.00392689070321799	-1.37684060873413	-0.506467158262805	-0.505115596806918	-0.507711982748338	0.176923109003671	0.180146145436134	0.173954605132619	0.201485361459515	0.204225923213766	0.198448378214154	0.000147175351593464	0.00036752766493106	0.000375826675183133
114	0.810930216216329	0.21	3.15595769671624	3.02470369643681	3.28721169699567	0.232693576193655	0.986875893825932	0.948710308395086	1.02504147925678	0.25	0.19	0.34	1.52941096756504	1.59093750988777	1.65246405221049	3.65332511876229	3.80029442086954	3.94726372297678	3.73629711529085	3.8832054707284	4.03150150212837	3.15595769671624	0.276844871686973	-0.0202107457523065	-1.40517213610088	-0.506467158262805	-0.505115596806918	-0.507711982748338	0.176923109003671	0.180146145436134	0.173954605132619	0.201485361459515	0.204225923213766	0.198448378214154	0.000147175351593464	0.00036752766493106	0.000375826675183133
114	0.810930216216329	0.21	3.1563511000547	3.02483828392135	3.28786391618805	0.231730282658873	0.982091910004652	0.944008593398558	1.02017522661075	0.25	0.19	0.34	1.51510309207822	1.57622557671447	1.63734806135071	3.60296935061752	3.74832080553133	3.89367226044514	3.67750783396731	3.8263935299696	3.97574603725852	3.1563511000547	0.278883773638538	-0.000465688255927113	-1.37955213230022	-0.506467158262805	-0.505115596806918	-0.507711982748338	0.176923109003671	0.180146145436134	0.173954605132619	0.201485361459515	0.204225923213766	0.198448378214154	0.000147175351593464	0.00036752766493106	0.000375826675183133
114	0.810930216216329	0.21	3.15706170598503	3.02659867934616	3.2875247326239	0.228779601699979	0.973507897330283	0.935441896652902	1.01157389800766	0.25	0.18	0.34	1.5098131003686	1.57125202747566	1.63269095458272	3.61085942896558	3.7577963771189	3.90473332527222	3.68275241273755	3.83496472561414	3.98583524485443	3.15706170598503	0.276584316576577	-0.00740059079589889	-1.39549366540221	-0.506467158262805	-0.505115596806918	-0.507711982748338	0.176923109003671	0.180146145436134	0.173954605132619	0.201485361459515	0.204225923213766	0.198448378214154	0.000147175351593464	0.00036752766493106	0.000375826675183133
114	0.810930216216329	0.21	3.1574109527115	3.02664781514709	3.2881740902759	0.228645281271379	0.974356054556575	0.936242381441986	1.01246972767116	0.25	0.18	0.34	1.50174249561498	1.56287722281244	1.6240119500099	3.56905048878966	3.71434365897245	3.85963682915524	3.63916549250354	3.78920720561999	3.93601646261985	3.1574109527115	0.278405109363955	0.00683719866807874	-1.37538591113715	-0.506467158262805	-0.505115596806918	-0.507711982748338	0.176923109003671	0.180146145436134	0.173954605132619	0.201485361459515	0.204225923213766	0.198448378214154	0.000147175351593464	0.00036752766493106	0.000375826675183133
114	0.810930216216329	0.21	3.15751128930785	3.02820605608219	3.28681652253352	0.237459928721721	0.98861107576697	0.95088177049783	1.02634038103611	0.25	0.19	0.34	1.52767514538124	1.58829059064526	1.64890603590928	3.6365672471366	3.78085979754183	3.92515234794706	3.71235613003373	3.85838469212086	4.0085954256123	3.15751128930785	0.279829086622727	-0.0021250683863318	-1.37948932175895	-0.506467158262805	-0.505115596806918	-0.507711982748338	0.176923109003671	0.180146145436134	0.173954605132619	0.201485361459515	0.204225923213766	0.198448378214154	0.000147175351593464	0.00036752766493106	0.000375826675183133
114	0.810930216216329	0.21	3.15783696275359	3.0269836931293	3.28869023237787	0.233771049551321	0.988597856617016	0.950480677976726	1.02671503525731	0.25	0.19	0.34	1.52829279785031	1.58958200755243	1.65087121725455	3.64107484132185	3.78709306492716	3.93311128853248	3.71672652318639	3.86564742261269	4.01313231428212	3.15783696275359	0.278805343177539	-0.00634629709304845	-1.38602655109022	-0.506467158262805	-0.505115596806918	-0.507711982748338	0.176923109003671	0.180146145436134	0.173954605132619	0.201485361459515	0.204225923213766	0.198448378214154	0.000147175351593464	0.00036752766493106	0.000375826675183133
114	0.810930216216329	0.21	3.15845295751617	3.02738062447098	3.28952529056135	0.236296318744696	1.00378633992707	0.965354390587652	1.04221828926648	0.25	0.19	0.34	1.55677930872137	1.61875661374923	1.68073391877708	3.72000018520524	3.86809798229859	4.01619577939193	3.80272132090613	3.95180544446571	4.10538168040719	3.15845295751617	0.276707218217252	0.01111789213825	-1.37491916489466	-0.506467158262805	-0.505115596806918	-0.507711982748338	0.176923109003671	0.180146145436134	0.173954605132619	0.201485361459515	0.204225923213766	0.198448378214154	0.000147175351593464	0.00036752766493106	0.000375826675183133
114	0.810930216216329	0.21	3.15848768581124	3.02668041503388	3.29029495658859	0.229577810288688	0.976098181521937	0.938017026846972	1.0141793361969	0.25	0.19	0.34	1.50105026523908	1.5619891668682	1.62292806849732	3.5589617202358	3.7034467006483	3.84793168106081	3.63408167551903	3.78197812381105	3.92868227896151	3.15848768581124	0.278364610219937	-0.00292553966466756	-1.38406905876926	-0.506467158262805	-0.505115596806918	-0.507711982748338	0.176923109003671	0.180146145436134	0.173954605132619	0.201485361459515	0.204225923213766	0.198448378214154	0.000147175351593464	0.00036752766493106	0.000375826675183133
114	0.810930216216329	0.21	3.15876066804251	3.02797757329913	3.28954376278589	0.237502674410302	0.97720868701994	0.93991894343013	1.01449843060975	0.25	0.18	0.34	1.51481107668547	1.57490872343622	1.63500637018697	3.61741567305064	3.7609307110746	3.90444574909856	3.69285312275225	3.83655426345103	3.98624056569536	3.15876066804251	0.277212237958158	0.0136538978075807	-1.37321384923658	-0.506467158262805	-0.505115596806918	-0.507711982748338	0.176923109003671	0.180146145436134	0.173954605132619	0.201485361459515	0.204225923213766	0.198448378214154	0.000147175351593464	0.00036752766493106	0.000375826675183133
114	0.810930216216329	0.21	3.15958887419456	3.02759142719061	3.29158632119852	0.229657240480989	0.976209106463188	0.938132173980445	1.01428603894593	0.25	0.18	0.34	1.50737269972866	1.56855398111502	1.62973526250139	3.58867299471294	3.73433014528539	3.87998729585784	3.6637996710101	3.81194143972634	3.95978304342998	3.15958887419456	0.277589448174186	-0.0178347601652411	-1.40286607039766	-0.506467158262805	-0.505115596806918	-0.507711982748338	0.176923109003671	0.180146145436134	0.173954605132619	0.201485361459515	0.204225923213766	0.198448378214154	0.000147175351593464	0.00036752766493106	0.000375826675183133
114	0.810930216216329	0.21	3.15989368014052	3.02798241906869	3.29180494121235	0.227341913976942	0.970663674889195	0.932553594383767	1.00877375539462	0.25	0.19	0.34	1.49481795805637	1.55590574224976	1.61699352644316	3.550182769518	3.69526585318219	3.84034893684637	3.62386877631904	3.77065764790668	3.92554430278433	3.15989368014052	0.278531634788314	-0.00122464809187706	-1.38114124672585	-0.506467158262805	-0.505115596806918	-0.507711982748338	0.176923109003671	0.180146145436134	0.173954605132619	0.201485361459515	0.204225923213766	0.198448378214154	0.000147175351593464	0.00036752766493106	0.000375826675183133
114	0.810930216216329	0.21	3.16165350704158	3.02993706369183	3.29336995039132	0.225217422731943	0.968322791325429	0.930073248146776	1.00657233450408	0.25	0.19	0.34	1.49932562374059	1.56098584275925	1.62264606177791	3.58136144156933	3.72864601229602	3.8759305830227	3.65587936919764	3.80795931069995	3.95701741164518	3.16165350704158	0.277218800141273	0.0147982090947686	-1.36913310412092	-0.506467158262805	-0.505115596806918	-0.507711982748338	0.176923109003671	0.180146145436134	0.173954605132619	0.201485361459515	0.204225923213766	0.198448378214154	0.000147175351593464	0.00036752766493106	0.000375826675183133
114	0.810930216216329	0.21	3.16181475100236	3.02947647057961	3.29415303142511	0.230740718628459	0.982428275923033	0.944225732894288	1.02063081895178	0.25	0.18	0.34	1.52225634315733	1.58384549649675	1.64543464983616	3.63641625182139	3.78354245638352	3.93066866094565	3.70954919881772	3.85571918651374	4.01152414713579	3.16181475100236	0.277499940431259	0.0083866081236169	-1.37712615312925	-0.506467158262805	-0.505115596806918	-0.507711982748338	0.176923109003671	0.180146145436134	0.173954605132619	0.201485361459515	0.204225923213766	0.198448378214154	0.000147175351593464	0.00036752766493106	0.000375826675183133
114	0.810930216216329	0.21	3.16275134946869	3.03212554138345	3.29337715755392	0.230410403034139	0.974479364084315	0.936550628322605	1.01240809984602	0.25	0.18	0.34	1.51278773388305	1.57405310970665	1.63531848553024	3.62085462963619	3.76749319281244	3.91413175598868	3.69628662255793	3.84747863222671	3.99651437638513	3.16275134946869	0.275985714508354	-0.00472657462669612	-1.39400233395291	-0.506467158262805	-0.505115596806918	-0.507711982748338	0.176923109003671	0.180146145436134	0.173954605132619	0.201485361459515	0.204225923213766	0.198448378214154	0.000147175351593464	0.00036752766493106	0.000375826675183133
114	0.810930216216329	0.21	3.16321727896336	3.0315380963192	3.29489646160753	0.235424103229169	1.00347299066818	0.964959960092184	1.04198602124418	0.25	0.18	0.34	1.55291847713781	1.61489783303391	1.67687718893	3.70298533384251	3.85077715244929	3.99856897105606	3.77642278002005	3.93110136617174	4.07584402067497	3.16321727896336	0.27739893720665	-0.0111271272434909	-1.39606441927743	-0.506467158262805	-0.505115596806918	-0.507711982748338	0.176923109003671	0.180146145436134	0.173954605132619	0.201485361459515	0.204225923213766	0.198448378214154	0.000147175351593464	0.00036752766493106	0.000375826675183133
114	0.810930216216329	0.21	3.16386331650954	3.03293845997263	3.29478817304645	0.232877827133882	0.982817788178231	0.94482874336873	1.02080683298773	0.25	0.19	0.34	1.51353476984069	1.57438996777551	1.63524516571034	3.59234303952547	3.73678157577603	3.88122011202658	3.66544283893549	3.81522663346635	3.95526780425486	3.16386331650954	0.280480282171839	-0.000434015050755759	-1.37466997010564	-0.506467158262805	-0.505115596806918	-0.507711982748338	0.176923109003671	0.180146145436134	0.173954605132619	0.201485361459515	0.204225923213766	0.198448378214154	0.000147175351593464	0.00036752766493106	0.000375826675183133
114	0.810930216216329	0.21	3.16407731333076	3.03252360454091	3.29563102212062	0.240431402402962	0.995606590992185	0.957919480851068	1.0332937011333	0.25	0.18	0.34	1.54321560736243	1.60392982993413	1.66464405250583	3.68378123546403	3.82871102542234	3.97364081538064	3.75865269982795	3.90795653366925	4.05715579897648	3.16407731333076	0.276271009650209	0.000198341484837079	-1.38780900548875	-0.506467158262805	-0.505115596806918	-0.507711982748338	0.176923109003671	0.180146145436134	0.173954605132619	0.201485361459515	0.204225923213766	0.198448378214154	0.000147175351593464	0.00036752766493106	0.000375826675183133
114	0.810930216216329	0.21	3.16409827190453	3.03351543331038	3.29468111049869	0.236242944067233	0.991315867486077	0.953355761154098	1.02927597381806	0.25	0.18	0.34	1.534242968681	1.59533246811374	1.65642196754648	3.65845111048601	3.80412096304586	3.9497908156057	3.73409208807783	3.88171694089907	4.02745360389206	3.16409827190453	0.277362670872409	-0.00697289437379584	-1.39293345345651	-0.506467158262805	-0.505115596806918	-0.507711982748338	0.176923109003671	0.180146145436134	0.173954605132619	0.201485361459515	0.204225923213766	0.198448378214154	0.000147175351593464	0.00036752766493106	0.000375826675183133
114	0.810930216216329	0.21	3.16494580308351	3.03367879003666	3.29621281613036	0.228535822465321	0.975442349702778	0.937274339912337	1.01361035949322	0.25	0.18	0.34	1.50854921985976	1.56998088286502	1.63141254587027	3.597632856635	3.74413690592681	3.89064095521861	3.67263789515696	3.82417003337997	3.97300327762111	3.16494580308351	0.276734580467449	-0.00876576480958466	-1.39469895842541	-0.506467158262805	-0.505115596806918	-0.507711982748338	0.176923109003671	0.180146145436134	0.173954605132619	0.201485361459515	0.204225923213766	0.198448378214154	0.000147175351593464	0.00036752766493106	0.000375826675183133
114	0.810930216216329	0.21	3.16504936928513	3.03430053231864	3.29579820625161	0.230933983829908	0.982832242378505	0.944634785448339	1.02102969930867	0.25	0.18	0.34	1.52218596263123	1.58373740414385	1.64528884565647	3.63448187067212	3.78144656735389	3.92841126403567	3.70790360776093	3.85409190228992	4.01025550185004	3.16504936928513	0.278176211599166	0.0151613784732539	-1.36797714912219	-0.506467158262805	-0.505115596806918	-0.507711982748338	0.176923109003671	0.180146145436134	0.173954605132619	0.201485361459515	0.204225923213766	0.198448378214154	0.000147175351593464	0.00036752766493106	0.000375826675183133
114	0.810930216216329	0.21	3.16560954806178	3.03285035665891	3.29836873946464	0.226920645465338	0.981848173429601	0.943252685388203	1.020443661471	0.25	0.18	0.34	1.5164411842888	1.57849008009408	1.64053897589936	3.61228628056195	3.76009179874731	3.90789731693267	3.69149325514905	3.83771102122374	3.98792128402949	3.16560954806178	0.277365029821505	0.00402220285354239	-1.37926961284785	-0.506467158262805	-0.505115596806918	-0.507711982748338	0.176923109003671	0.180146145436134	0.173954605132619	0.201485361459515	0.204225923213766	0.198448378214154	0.000147175351593464	0.00036752766493106	0.000375826675183133
114	0.810930216216329	0.21	3.16641409584526	3.03416570398983	3.2986624877007	0.227958951173446	0.989964847027506	0.951165107310364	1.02876458674465	0.25	0.18	0.34	1.52662367621185	1.58889740853003	1.65117114084822	3.63044871973595	3.77854126886289	3.92663381798982	3.70247787352718	3.85478012429722	4.00561113939402	3.16641409584526	0.278894341710991	0.000555697603372156	-1.37873331903936	-0.506467158262805	-0.505115596806918	-0.507711982748338	0.176923109003671	0.180146145436134	0.173954605132619	0.201485361459515	0.204225923213766	0.198448378214154	0.000147175351593464	0.00036752766493106	0.000375826675183133
114	0.810930216216329	0.21	3.1666094675235	3.0349165427918	3.29830239225519	0.230439184063347	0.978180400166288	0.940110702023378	1.0162500983092	0.25	0.18	0.34	1.51107233494758	1.57226307295295	1.63345381095832	3.59873309752201	3.74446346993953	3.89019384235705	3.67290110031772	3.82413563567393	3.97181057354749	3.1666094675235	0.276955300797528	-0.00826069207949228	-1.39369556406582	-0.506467158262805	-0.505115596806918	-0.507711982748338	0.176923109003671	0.180146145436134	0.173954605132619	0.201485361459515	0.204225923213766	0.198448378214154	0.000147175351593464	0.00036752766493106	0.000375826675183133
114	0.810930216216329	0.21	3.1676570038448	3.03485253443867	3.30046147325094	0.223039133670522	0.966927097695503	0.928492712632406	1.0053614827586	0.25	0.18	0.34	1.49800418539666	1.5600131477766	1.62202211015653	3.58117876546336	3.72941945898628	3.8776601525092	3.6545102538938	3.80494036637318	3.95495683217099	3.1676570038448	0.276146379721015	-0.0034444458153589	-1.39191478176243	-0.506467158262805	-0.505115596806918	-0.507711982748338	0.176923109003671	0.180146145436134	0.173954605132619	0.201485361459515	0.204225923213766	0.198448378214154	0.000147175351593464	0.00036752766493106	0.000375826675183133
114	0.810930216216329	0.21	3.16778506870517	3.03794772437968	3.29762241303066	0.239286177850569	1.00077748440574	0.962775476739474	1.03877949207201	0.25	0.19	0.34	1.55398084567456	1.61531850272681	1.67665615977906	3.71661470363513	3.86331434843542	4.01001399323571	3.79821367185996	3.94999351661323	4.09952587450057	3.16778506870517	0.276477510821294	0.0114794921512038	-1.3765276159843	-0.506467158262805	-0.505115596806918	-0.507711982748338	0.176923109003671	0.180146145436134	0.173954605132619	0.201485361459515	0.204225923213766	0.198448378214154	0.000147175351593464	0.00036752766493106	0.000375826675183133
114	0.810930216216329	0.21	3.16802183893267	3.03560672237373	3.30043695549162	0.228836169992003	0.983448746841865	0.945000203594938	1.02189729008879	0.25	0.19	0.34	1.52275289783781	1.58470804919564	1.64666320055346	3.63578254357614	3.78370901156136	3.93163547954658	3.71344154939796	3.86331104012032	4.01308386073215	3.16802183893267	0.277252096346057	0.0123388348657442	-1.37227565505106	-0.506467158262805	-0.505115596806918	-0.507711982748338	0.176923109003671	0.180146145436134	0.173954605132619	0.201485361459515	0.204225923213766	0.198448378214154	0.000147175351593464	0.00036752766493106	0.000375826675183133
114	0.810930216216329	0.21	3.16815268046081	3.03556268940239	3.30074267151922	0.228948592886957	0.978548928461922	0.940304128715342	1.0167937282085	0.25	0.19	0.34	1.50420704215023	1.56538735110306	1.6265676600559	3.56524822591489	3.7102568462995	3.85526546668411	3.63653434264226	3.78479065383283	3.93440469655316	3.16815268046081	0.278703853340909	0.0055901843734535	-1.37397372132196	-0.506467158262805	-0.505115596806918	-0.507711982748338	0.176923109003671	0.180146145436134	0.173954605132619	0.201485361459515	0.204225923213766	0.198448378214154	0.000147175351593464	0.00036752766493106	0.000375826675183133
114	0.810930216216329	0.21	3.16843256303755	3.03733259823308	3.29953252784201	0.233283824696417	0.983475547606381	0.945504224214842	1.02144687099792	0.25	0.18	0.34	1.51917190137901	1.58018164208377	1.64119138278853	3.61665316457563	3.76189747273425	3.90714178089286	3.69269179669844	3.83932251931289	3.98384438428329	3.16843256303755	0.277325352076639	-0.00130091450409667	-1.38783623432452	-0.506467158262805	-0.505115596806918	-0.507711982748338	0.176923109003671	0.180146145436134	0.173954605132619	0.201485361459515	0.204225923213766	0.198448378214154	0.000147175351593464	0.00036752766493106	0.000375826675183133
114	0.810930216216329	0.21	3.16847448807971	3.03791460404534	3.29903437211408	0.238744140352394	0.996684651470423	0.958781623854878	1.03458767908597	0.25	0.18	0.34	1.54022610770046	1.6011150851713	1.66200406264213	3.66610582029144	3.8110361221357	3.95596642397996	3.74411406889237	3.89281358660401	4.03508204043421	3.16847448807971	0.278157004672687	0.00442009336408814	-1.37821680443205	-0.506467158262805	-0.505115596806918	-0.507711982748338	0.176923109003671	0.180146145436134	0.173954605132619	0.201485361459515	0.204225923213766	0.198448378214154	0.000147175351593464	0.00036752766493106	0.000375826675183133
114	0.810930216216329	0.21	3.16911779891962	3.03774237747953	3.30049322035971	0.234507890558143	0.988545019608775	0.950508107815485	1.02658193140207	0.25	0.18	0.34	1.52972271599397	1.59093832008827	1.65215392418257	3.6478232071839	3.79379979426222	3.93977638134053	3.72311325658629	3.87277726610072	4.01912076007575	3.16911779891962	0.27730096797569	0.00770369064282407	-1.37817380495892	-0.506467158262805	-0.505115596806918	-0.507711982748338	0.176923109003671	0.180146145436134	0.173954605132619	0.201485361459515	0.204225923213766	0.198448378214154	0.000147175351593464	0.00036752766493106	0.000375826675183133
114	0.810930216216329	0.21	3.169137514921	3.03837730567814	3.29989772416386	0.238323305005727	0.984398933364283	0.94691972754043	1.02187813918814	0.25	0.18	0.34	1.53398237092222	1.59469759243238	1.65541281394254	3.68244708474771	3.8281988187233	3.97395055269889	3.75647620202536	3.90486010788421	4.05580686992335	3.169137514921	0.275031560686169	0.000134783805322298	-1.39525286004489	-0.506467158262805	-0.505115596806918	-0.507711982748338	0.176923109003671	0.180146145436134	0.173954605132619	0.201485361459515	0.204225923213766	0.198448378214154	0.000147175351593464	0.00036752766493106	0.000375826675183133
114	0.810930216216329	0.21	3.16916956493466	3.03765992583557	3.30067920403375	0.233267505780282	0.973888388006724	0.936285502946338	1.01149127306711	0.25	0.18	0.34	1.50465906310986	1.56508883760401	1.62551861209816	3.58282225980563	3.72671475114861	3.87060724249158	3.65418012910409	3.80087933217514	3.94974129131797	3.16916956493466	0.276528314251033	0.0135390642377921	-1.37530088951307	-0.506467158262805	-0.505115596806918	-0.507711982748338	0.176923109003671	0.180146145436134	0.173954605132619	0.201485361459515	0.204225923213766	0.198448378214154	0.000147175351593464	0.00036752766493106	0.000375826675183133
114	0.810930216216329	0.21	3.16958710788072	3.03901115165295	3.30016306410848	0.231570098160458	0.985284427617656	0.947060115825137	1.02350873941017	0.25	0.19	0.34	1.52145762391534	1.58286520472659	1.64427278553785	3.62157996718235	3.76775062682048	3.9139212864586	3.69744849054312	3.84921094053312	3.99636954851449	3.16958710788072	0.278592032966083	0.00336273369116421	-1.37751542359873	-0.506467158262805	-0.505115596806918	-0.507711982748338	0.176923109003671	0.180146145436134	0.173954605132619	0.201485361459515	0.204225923213766	0.198448378214154	0.000147175351593464	0.00036752766493106	0.000375826675183133
114	0.810930216216329	0.21	3.17029219850646	3.03754168546499	3.30304271154793	0.227845566605149	0.976640263394251	0.938350420360715	1.01493010642779	0.25	0.18	0.34	1.50968621213092	1.57128968865536	1.63289316517979	3.59890958900622	3.7457648365394	3.89262008407258	3.67545879767769	3.82472654191439	3.97627997373701	3.17029219850646	0.276997099275261	-0.00844632441205816	-1.39383735098271	-0.506467158262805	-0.505115596806918	-0.507711982748338	0.176923109003671	0.180146145436134	0.173954605132619	0.201485361459515	0.204225923213766	0.198448378214154	0.000147175351593464	0.00036752766493106	0.000375826675183133
114	0.810930216216329	0.21	3.17075756785033	3.03957685480871	3.30193828089194	0.23754654302302	0.991134458672846	0.953317895671799	1.02895102167389	0.25	0.19	0.34	1.53103743961166	1.59177119280659	1.65250494600151	3.64324616362501	3.78776778511199	3.93228940659898	3.72173269767218	3.86777887019867	4.01764722843655	3.17075756785033	0.277094892614382	0.0095512843490641	-1.37512915131014	-0.506467158262805	-0.505115596806918	-0.507711982748338	0.176923109003671	0.180146145436134	0.173954605132619	0.201485361459515	0.204225923213766	0.198448378214154	0.000147175351593464	0.00036752766493106	0.000375826675183133
114	0.810930216216329	0.21	3.17109985314933	3.04100390588258	3.30119580041608	0.235862398168991	0.983229901971852	0.945539681643605	1.0209201223001	0.25	0.18	0.34	1.52391286132982	1.58465765355761	1.6454024457854	3.63925551601408	3.78432012291765	3.92938472982123	3.71438093565304	3.86504863372515	4.01121212860307	3.17109985314933	0.275687170716464	0.00151715129094183	-1.39035812167762	-0.506467158262805	-0.505115596806918	-0.507711982748338	0.176923109003671	0.180146145436134	0.173954605132619	0.201485361459515	0.204225923213766	0.198448378214154	0.000147175351593464	0.00036752766493106	0.000375826675183133
114	0.810930216216329	0.21	3.17138604699278	3.04141200622728	3.30136008775828	0.232894998641222	0.983021562396298	0.945026467112399	1.0210166576802	0.25	0.18	0.34	1.52482114960261	1.58612707794035	1.64743300627808	3.64563249582942	3.79220633145157	3.93878016707373	3.72207186905318	3.87486805128904	4.0231102623744	3.17138604699278	0.276886610270648	0.00277928711666082	-1.38330334204034	-0.506467158262805	-0.505115596806918	-0.507711982748338	0.176923109003671	0.180146145436134	0.173954605132619	0.201485361459515	0.204225923213766	0.198448378214154	0.000147175351593464	0.00036752766493106	0.000375826675183133
114	0.810930216216329	0.21	3.17140736003319	3.04010409471766	3.30271062534872	0.233593804766349	0.979293516819778	0.941516392936879	1.01707064070268	0.25	0.18	0.34	1.51245119510875	1.57313633728268	1.63382147945661	3.59990037334271	3.74434170584638	3.88878303835006	3.67445583478539	3.82149008623409	3.97004623263655	3.17140736003319	0.278239228575739	0.0048661153316491	-1.37722085968294	-0.506467158262805	-0.505115596806918	-0.507711982748338	0.176923109003671	0.180146145436134	0.173954605132619	0.201485361459515	0.204225923213766	0.198448378214154	0.000147175351593464	0.00036752766493106	0.000375826675183133
114	0.810930216216329	0.21	3.17142591249959	3.0409597957089	3.30189202929029	0.231438067074386	0.973252045199627	0.935480519192872	1.01102357120638	0.25	0.18	0.34	1.5039379662905	1.56466187324615	1.62538578020179	3.58248304832545	3.72713154591826	3.87178004351106	3.65981102612583	3.80708207610918	3.95230733019183	3.17142591249959	0.277572388963115	-0.00224905768102724	-1.3870093923818	-0.506467158262805	-0.505115596806918	-0.507711982748338	0.176923109003671	0.180146145436134	0.173954605132619	0.201485361459515	0.204225923213766	0.198448378214154	0.000147175351593464	0.00036752766493106	0.000375826675183133
114	0.810930216216329	0.21	3.1722420026301	3.04021065315226	3.30427335210793	0.233514223577697	0.986837103788229	0.948760516345937	1.02491369123052	0.25	0.19	0.34	1.5238732265936	1.5850308013068	1.64618837602	3.62657050963458	3.77211559371709	3.91766067779961	3.70514368312539	3.85419667434895	3.99886102601886	3.1722420026301	0.2778837492963	-0.0107136552050542	-1.39314585711768	-0.506467158262805	-0.505115596806918	-0.507711982748338	0.176923109003671	0.180146145436134	0.173954605132619	0.201485361459515	0.204225923213766	0.198448378214154	0.000147175351593464	0.00036752766493106	0.000375826675183133
114	0.810930216216329	0.21	3.17294731266064	3.04092902434685	3.30496560097443	0.225366587504792	0.958060596796906	0.920232586796981	0.99588860679683	0.25	0.18	0.34	1.48459166330195	1.54561878741267	1.6066459115234	3.54890606280522	3.69479097924777	3.84067589569032	3.62020804201811	3.77093063512208	3.91704952955222	3.17294731266064	0.277131657800303	-0.00354284897214986	-1.38884862216874	-0.506467158262805	-0.505115596806918	-0.507711982748338	0.176923109003671	0.180146145436134	0.173954605132619	0.201485361459515	0.204225923213766	0.198448378214154	0.000147175351593464	0.00036752766493106	0.000375826675183133
114	0.810930216216329	0.21	3.17358286978548	3.04086537923309	3.30630036033787	0.231890353522663	0.990660947299472	0.95226260469124	1.0290592899077	0.25	0.18	0.34	1.52571380363584	1.58723557406503	1.64875734449422	3.62189619500541	3.76794289504605	3.9139895950867	3.69708013663523	3.84711199032281	3.99539848753339	3.17358286978548	0.278012069962872	0.00807707753921668	-1.37201741852053	-0.506467158262805	-0.505115596806918	-0.507711982748338	0.176923109003671	0.180146145436134	0.173954605132619	0.201485361459515	0.204225923213766	0.198448378214154	0.000147175351593464	0.00036752766493106	0.000375826675183133
114	0.810930216216329	0.21	3.17370045044752	3.04119454693396	3.30620635396109	0.233947337624615	0.996067457018026	0.957681163594452	1.0344537504416	0.25	0.18	0.34	1.53984059397105	1.60156131597403	1.66328203797701	3.66851466095751	3.81555804612304	3.96260143128858	3.74718427843404	3.8921026461271	4.04584643812512	3.17370045044752	0.27705237473846	-0.0169662732739397	-1.40504878893521	-0.506467158262805	-0.505115596806918	-0.507711982748338	0.176923109003671	0.180146145436134	0.173954605132619	0.201485361459515	0.204225923213766	0.198448378214154	0.000147175351593464	0.00036752766493106	0.000375826675183133
114	0.810930216216329	0.21	3.17399489483467	3.04109423975549	3.30689554991385	0.226960782230365	0.983453192575971	0.944799034700002	1.02210735045194	0.25	0.19	0.34	1.5156594690413	1.57766899514241	1.63967852124352	3.60258561988717	3.74997666094283	3.89736770199848	3.68090583923912	3.83169340929141	3.97983288231106	3.17399489483467	0.277840431632563	0.00472632969821144	-1.37579907751738	-0.506467158262805	-0.505115596806918	-0.507711982748338	0.176923109003671	0.180146145436134	0.173954605132619	0.201485361459515	0.204225923213766	0.198448378214154	0.000147175351593464	0.00036752766493106	0.000375826675183133
114	0.810930216216329	0.21	3.17409349894269	3.04449930172899	3.30368769615639	0.237341636846125	0.978104902338466	0.940764357076181	1.01544544760075	0.25	0.18	0.34	1.51548210694124	1.57563418198827	1.6357862570353	3.6173458807616	3.76092452144237	3.90450316212314	3.69056446355662	3.83423658836496	3.98329489263854	3.17409349894269	0.277522847142959	-0.00454339925016249	-1.39114084329608	-0.506467158262805	-0.505115596806918	-0.507711982748338	0.176923109003671	0.180146145436134	0.173954605132619	0.201485361459515	0.204225923213766	0.198448378214154	0.000147175351593464	0.00036752766493106	0.000375826675183133
114	0.810930216216329	0.21	3.17418668199182	3.04238722539547	3.30598613858818	0.232918298132662	0.987175535223787	0.949022371235743	1.02532869921183	0.25	0.19	0.34	1.51554924338113	1.5764782589315	1.63740727448188	3.58594743420865	3.73011183397061	3.87427623373256	3.65681967391631	3.80526654965438	3.95457338455518	3.17418668199182	0.278431842059101	0.00382760763592018	-1.37652119151692	-0.506467158262805	-0.505115596806918	-0.507711982748338	0.176923109003671	0.180146145436134	0.173954605132619	0.201485361459515	0.204225923213766	0.198448378214154	0.000147175351593464	0.00036752766493106	0.000375826675183133
114	0.810930216216329	0.21	3.17449279181539	3.04186820249719	3.30711738113359	0.225332099677129	0.969775142075503	0.931480813070121	1.00806947108088	0.25	0.18	0.34	1.50445677378955	1.56630685364249	1.62815693349544	3.60056963859618	3.74859351242428	3.89661738625239	3.67127708960065	3.82495072802897	3.97557134185703	3.17449279181539	0.275867201838689	0.00786613041127864	-1.38287357930007	-0.506467158262805	-0.505115596806918	-0.507711982748338	0.176923109003671	0.180146145436134	0.173954605132619	0.201485361459515	0.204225923213766	0.198448378214154	0.000147175351593464	0.00036752766493106	0.000375826675183133
114	0.810930216216329	0.21	3.17528688226321	3.04483118950565	3.30574257502077	0.235125812502579	0.993569058228683	0.955404514563613	1.03173360189375	0.25	0.18	0.34	1.53651240279202	1.59788985474499	1.65926730669796	3.66138618505131	3.80764374486397	3.95390130467663	3.73827638525995	3.88782268052341	4.03514958472759	3.17528688226321	0.277080387380597	-0.00602777796830175	-1.39094750243998	-0.506467158262805	-0.505115596806918	-0.507711982748338	0.176923109003671	0.180146145436134	0.173954605132619	0.201485361459515	0.204225923213766	0.198448378214154	0.000147175351593464	0.00036752766493106	0.000375826675183133
114	0.810930216216329	0.21	3.17572417778409	3.04275099815927	3.30869735740891	0.229841464139596	0.98669223237229	0.948226433720846	1.02515803102373	0.25	0.19	0.34	1.52551557366932	1.58739971105426	1.64928384843919	3.6365005015276	3.78401895399126	3.93153740645493	3.71523773342267	3.86440310706453	4.01615275749937	3.17572417778409	0.278237828117723	-0.0115678519703284	-1.38977388288834	-0.506467158262805	-0.505115596806918	-0.507711982748338	0.176923109003671	0.180146145436134	0.173954605132619	0.201485361459515	0.204225923213766	0.198448378214154	0.000147175351593464	0.00036752766493106	0.000375826675183133
114	0.810930216216329	0.21	3.17801890168822	3.04473861551692	3.31129918785952	0.2259633993113	0.978785605584672	0.94020523095917	1.01736598021017	0.25	0.19	0.34	1.51034647076858	1.57232201689176	1.63429756301493	3.59489442342909	3.74240729511725	3.88992016680542	3.66981962920741	3.82204714790681	3.97226391466644	3.17801890168822	0.278164742841959	-0.00659793648686824	-1.38641468132971	-0.506467158262805	-0.505115596806918	-0.507711982748338	0.176923109003671	0.180146145436134	0.173954605132619	0.201485361459515	0.204225923213766	0.198448378214154	0.000147175351593464	0.00036752766493106	0.000375826675183133
114	0.810930216216329	0.21	3.17834138635446	3.04726402426388	3.30941874844505	0.232592107209937	0.977108172514623	0.939309594864522	1.01490675016472	0.25	0.18	0.34	1.5101478393805	1.57091740958614	1.63168697979179	3.59740539492252	3.74216789697967	3.88693039903681	3.67184334538489	3.81897111744624	3.96793763947984	3.17834138635446	0.277290618226217	0.00230318439191368	-1.38403056750257	-0.506467158262805	-0.505115596806918	-0.507711982748338	0.176923109003671	0.180146145436134	0.173954605132619	0.201485361459515	0.204225923213766	0.198448378214154	0.000147175351593464	0.00036752766493106	0.000375826675183133
114	0.810930216216329	0.21	3.17847554992311	3.04705144261577	3.30989965723046	0.236283181202384	0.999100536036476	0.960846599537801	1.03735447253515	0.25	0.19	0.34	1.54877377393965	1.6104347025703	1.67209563120094	3.69908814305707	3.84635898004143	3.99362981702579	3.7780400961458	3.93076206081106	4.0773181297541	3.17847554992311	0.277422187644645	-0.0101094203442838	-1.39457889533069	-0.506467158262805	-0.505115596806918	-0.507711982748338	0.176923109003671	0.180146145436134	0.173954605132619	0.201485361459515	0.204225923213766	0.198448378214154	0.000147175351593464	0.00036752766493106	0.000375826675183133
114	0.810930216216329	0.21	3.17878340553761	3.04714446486527	3.31042234620996	0.230717120013838	0.979061089818629	0.940986951638685	1.01713522799857	0.25	0.19	0.34	1.51745984093117	1.57885917868555	1.64025851643993	3.62598792271023	3.77270235373147	3.9194167847527	3.70106472197781	3.85365028835103	4.00114554928004	3.17878340553761	0.276909848221361	-0.00921275059246933	-1.39585384458284	-0.506467158262805	-0.505115596806918	-0.507711982748338	0.176923109003671	0.180146145436134	0.173954605132619	0.201485361459515	0.204225923213766	0.198448378214154	0.000147175351593464	0.00036752766493106	0.000375826675183133
114	0.810930216216329	0.21	3.17878476535745	3.04811582220774	3.30945370850715	0.237851527012079	0.992883839680499	0.955032397614125	1.03073528174687	0.25	0.19	0.34	1.5349738649523	1.59581051768553	1.65664717041877	3.65545762526552	3.80033683865607	3.94521605204662	3.7288553101284	3.87748723876329	4.02359870376691	3.17878476535745	0.278339608801955	-0.00345480686577986	-1.38479049833245	-0.506467158262805	-0.505115596806918	-0.507711982748338	0.176923109003671	0.180146145436134	0.173954605132619	0.201485361459515	0.204225923213766	0.198448378214154	0.000147175351593464	0.00036752766493106	0.000375826675183133
114	0.810930216216329	0.21	3.17888722032496	3.04651164230984	3.31126279834008	0.230057820316015	0.972249817664977	0.934370199377812	1.01012943595214	0.25	0.18	0.34	1.50640357825477	1.56747358302237	1.62854358778997	3.59863400864306	3.74452359576108	3.8904131828791	3.67254524949762	3.82288143051993	3.97362688218563	3.17888722032496	0.277159549665989	0.0143487116584336	-1.37222941884645	-0.506467158262805	-0.505115596806918	-0.507711982748338	0.176923109003671	0.180146145436134	0.173954605132619	0.201485361459515	0.204225923213766	0.198448378214154	0.000147175351593464	0.00036752766493106	0.000375826675183133
114	0.810930216216329	0.21	3.17895411105904	3.04817905893792	3.30972916318016	0.237268516239868	0.990728046440666	0.952897953788995	1.02855813909234	0.25	0.18	0.34	1.5344550604861	1.59537299705758	1.65629093362906	3.66124814007898	3.80659985986094	3.95195157964291	3.73884634935602	3.88495831339883	4.03267136323229	3.17895411105904	0.277289277883638	0.00723873758094383	-1.37821859506307	-0.506467158262805	-0.505115596806918	-0.507711982748338	0.176923109003671	0.180146145436134	0.173954605132619	0.201485361459515	0.204225923213766	0.198448378214154	0.000147175351593464	0.00036752766493106	0.000375826675183133
114	0.810930216216329	0.21	3.17895569220445	3.04565558101616	3.31225580339273	0.233600803069531	0.992245035550347	0.953969043356181	1.03052102774451	0.25	0.18	0.34	1.53642891481357	1.5980748786526	1.65972084249164	3.66655965646421	3.81367261549329	3.96078557452237	3.74125415519801	3.8940289293563	4.04243421854846	3.17895569220445	0.275888958126439	-0.014624610804361	-1.40413554541775	-0.506467158262805	-0.505115596806918	-0.507711982748338	0.176923109003671	0.180146145436134	0.173954605132619	0.201485361459515	0.204225923213766	0.198448378214154	0.000147175351593464	0.00036752766493106	0.000375826675183133
114	0.810930216216329	0.21	3.17915730761572	3.04667683942521	3.31163777580622	0.22527899571673	0.963818039654785	0.925753153676999	1.00188292563257	0.25	0.19	0.34	1.48248044833322	1.54343670757572	1.60439296681822	3.51745031861371	3.66207995857632	3.80670959853894	3.59074368004528	3.73925644661027	3.88160736296341	3.17915730761572	0.277621123515016	-0.00584894736542407	-1.38726466137749	-0.506467158262805	-0.505115596806918	-0.507711982748338	0.176923109003671	0.180146145436134	0.173954605132619	0.201485361459515	0.204225923213766	0.198448378214154	0.000147175351593464	0.00036752766493106	0.000375826675183133
114	0.810930216216329	0.21	3.17928858728976	3.0486781242631	3.30989905031641	0.237699218916047	0.98696215569477	0.949320651217075	1.02460366017247	0.25	0.19	0.34	1.52892163045637	1.58954488807231	1.65016814568826	3.64859400984254	3.79326437762892	3.9379347454153	3.72188349721788	3.86884907030441	4.01647199947329	3.17928858728976	0.277603918388269	-0.0209732050002317	-1.40655099543921	-0.506467158262805	-0.505115596806918	-0.507711982748338	0.176923109003671	0.180146145436134	0.173954605132619	0.201485361459515	0.204225923213766	0.198448378214154	0.000147175351593464	0.00036752766493106	0.000375826675183133
114	0.810930216216329	0.21	3.17946283749469	3.04995982646168	3.3089658485277	0.239392417359992	0.985531480211685	0.94811931880706	1.02294364161631	0.25	0.19	0.34	1.52192790297737	1.58198217169962	1.64203644042186	3.61974405786999	3.7625767649462	3.90540947202241	3.69512994800837	3.84085064815981	3.98609366639866	3.17946283749469	0.278391086846165	0.00589806355757697	-1.37618783060371	-0.506467158262805	-0.505115596806918	-0.507711982748338	0.176923109003671	0.180146145436134	0.173954605132619	0.201485361459515	0.204225923213766	0.198448378214154	0.000147175351593464	0.00036752766493106	0.000375826675183133
114	0.810930216216329	0.21	3.17960493287501	3.0482309605142	3.31097890523582	0.235623506013976	0.99040559830506	0.952415133325174	1.02839606328495	0.25	0.19	0.34	1.52514019411725	1.58597583511734	1.64681147611744	3.61858193064348	3.76292194090036	3.90726195115723	3.69614245375422	3.84228078031551	3.98813040319092	3.17960493287501	0.277890910809233	0.00894621851736788	-1.37201833471365	-0.506467158262805	-0.505115596806918	-0.507711982748338	0.176923109003671	0.180146145436134	0.173954605132619	0.201485361459515	0.204225923213766	0.198448378214154	0.000147175351593464	0.00036752766493106	0.000375826675183133
114	0.810930216216329	0.21	3.17965616839819	3.04724492840654	3.31206740838984	0.22928640623417	0.983731298419246	0.945320705346645	1.02214189149185	0.25	0.18	0.34	1.52198885496923	1.58383082483047	1.64567279469172	3.63086459888011	3.77839512668988	3.92592565449965	3.70596841444817	3.85631694025285	4.00913263908588	3.17965616839819	0.277404446919682	0.000635577094900506	-1.38456699822464	-0.506467158262805	-0.505115596806918	-0.507711982748338	0.176923109003671	0.180146145436134	0.173954605132619	0.201485361459515	0.204225923213766	0.198448378214154	0.000147175351593464	0.00036752766493106	0.000375826675183133
114	0.810930216216329	0.21	3.18024290373343	3.04988400809057	3.31060179937628	0.239798576378928	0.997805059497125	0.959969173461809	1.03564094553244	0.25	0.18	0.34	1.54060844764527	1.60132944500808	1.66205044237089	3.66335617868743	3.80774240557402	3.95212863246061	3.73766303687538	3.8868471381829	4.03486733180957	3.18024290373343	0.277562577980155	-0.00211282158705945	-1.38730415350968	-0.506467158262805	-0.505115596806918	-0.507711982748338	0.176923109003671	0.180146145436134	0.173954605132619	0.201485361459515	0.204225923213766	0.198448378214154	0.000147175351593464	0.00036752766493106	0.000375826675183133
114	0.810930216216329	0.21	3.18078269207209	3.05100424337594	3.31056114076825	0.239458396423477	0.996781603283706	0.958949225743604	1.03461398082381	0.25	0.18	0.34	1.54544403132929	1.60641474853802	1.66738546574676	3.69047854558292	3.83607496913899	3.98167139269507	3.76695768869969	3.91559786442509	4.0669395083568	3.18078269207209	0.278192272064067	0.0141723872997176	-1.36965656106965	-0.506467158262805	-0.505115596806918	-0.507711982748338	0.176923109003671	0.180146145436134	0.173954605132619	0.201485361459515	0.204225923213766	0.198448378214154	0.000147175351593464	0.00036752766493106	0.000375826675183133
114	0.810930216216329	0.21	3.18085758280168	3.04811150862978	3.31360365697357	0.231883473784351	0.98707419460989	0.948814136816351	1.02533425240343	0.25	0.19	0.34	1.52708422733543	1.58866249490794	1.65024076248044	3.6417431011091	3.78859304369656	3.93544298628402	3.72378486718037	3.87334972156519	4.02299426635728	3.18085758280168	0.27555107163418	2.49103875221047e-05	-1.38943755609895	-0.506467158262805	-0.505115596806918	-0.507711982748338	0.176923109003671	0.180146145436134	0.173954605132619	0.201485361459515	0.204225923213766	0.198448378214154	0.000147175351593464	0.00036752766493106	0.000375826675183133
114	0.810930216216329	0.21	3.18127426715092	3.04940170472646	3.31314682957538	0.233051518754982	0.981846283670853	0.943913230861055	1.01977933648065	0.25	0.18	0.34	1.51232499437075	1.57310081782723	1.63387664128371	3.59008509903015	3.73435989378957	3.878634688549	3.66161107970407	3.81243672530264	3.9557096839064	3.18127426715092	0.279027344232609	0.00251202060397695	-1.37619319042384	-0.506467158262805	-0.505115596806918	-0.507711982748338	0.176923109003671	0.180146145436134	0.173954605132619	0.201485361459515	0.204225923213766	0.198448378214154	0.000147175351593464	0.00036752766493106	0.000375826675183133
114	0.810930216216329	0.21	3.18131217468579	3.04922197387702	3.31340237549455	0.237991173454492	0.996224361465218	0.958260192177112	1.03418853075332	0.25	0.18	0.34	1.53911196436235	1.60008820823162	1.66106445210089	3.66278967089407	3.80790137256731	3.95301307424055	3.73853675120038	3.88427718027024	4.03233755815163	3.18131217468579	0.278098929735422	-0.00197129778126093	-1.3844007853493	-0.506467158262805	-0.505115596806918	-0.507711982748338	0.176923109003671	0.180146145436134	0.173954605132619	0.201485361459515	0.204225923213766	0.198448378214154	0.000147175351593464	0.00036752766493106	0.000375826675183133
114	0.810930216216329	0.21	3.18134159167282	3.04946469294769	3.31321849039795	0.234083414977769	0.989821186526291	0.951690087061049	1.02795228599153	0.25	0.19	0.34	1.52747990549812	1.58868101392574	1.64988212235335	3.63251761047128	3.77806067348864	3.923603736506	3.70669402670246	3.85734246086366	4.00272012463611	3.18134159167282	0.278172050582623	0.00742437646618093	-1.37323580144117	-0.506467158262805	-0.505115596806918	-0.507711982748338	0.176923109003671	0.180146145436134	0.173954605132619	0.201485361459515	0.204225923213766	0.198448378214154	0.000147175351593464	0.00036752766493106	0.000375826675183133
114	0.810930216216329	0.21	3.18234692318	3.05102794603757	3.31366590032243	0.233371829297739	0.981443294861311	0.943559755094373	1.01932683462825	0.25	0.19	0.34	1.51560983331766	1.57646095067579	1.63731206803391	3.60712101316069	3.75194545232148	3.89676989148226	3.68186890133862	3.83633618381585	3.98052742985986	3.18234692318	0.278633232671202	0.00797019320910069	-1.37273857204684	-0.506467158262805	-0.505115596806918	-0.507711982748338	0.176923109003671	0.180146145436134	0.173954605132619	0.201485361459515	0.204225923213766	0.198448378214154	0.000147175351593464	0.00036752766493106	0.000375826675183133
114	0.810930216216329	0.21	3.18351871065783	3.05001821288204	3.31701920843363	0.222444637094921	0.960891930929191	0.922631804136731	0.999152057721651	0.25	0.18	0.34	1.48942869438816	1.55119301948526	1.61295734458235	3.5628155078557	3.71056000621087	3.85830450456603	3.63663265085809	3.78605579015533	3.93767666767331	3.18351871065783	0.275615676132718	-0.00596226549579699	-1.39645774856277	-0.506467158262805	-0.505115596806918	-0.507711982748338	0.176923109003671	0.180146145436134	0.173954605132619	0.201485361459515	0.204225923213766	0.198448378214154	0.000147175351593464	0.00036752766493106	0.000375826675183133
114	0.810930216216329	0.21	3.1835683851506	3.050749496235	3.3163872740662	0.237858422477913	1.00552415366687	0.967191557377327	1.04385674995642	0.25	0.18	0.34	1.55734011026928	1.61906199904832	1.68078388782736	3.71553362809333	3.86279096246475	4.01004829683617	3.79280754786658	3.94095032677985	4.09393117433095	3.1835683851506	0.277137129691805	0.000967510308385231	-1.38510348553652	-0.506467158262805	-0.505115596806918	-0.507711982748338	0.176923109003671	0.180146145436134	0.173954605132619	0.201485361459515	0.204225923213766	0.198448378214154	0.000147175351593464	0.00036752766493106	0.000375826675183133
114	0.810930216216329	0.21	3.18371023471833	3.05050557863574	3.31691489080091	0.226068537526323	0.98113682301823	0.942475391365867	1.01979825467059	0.25	0.18	0.34	1.5178159142963	1.5800784802678	1.64234104623931	3.62189546909276	3.77046981428325	3.91904415947374	3.69866341663678	3.8499966888047	4.00260693577584	3.18371023471833	0.27578369363851	0.00831517918992424	-1.38134230900815	-0.506467158262805	-0.505115596806918	-0.507711982748338	0.176923109003671	0.180146145436134	0.173954605132619	0.201485361459515	0.204225923213766	0.198448378214154	0.000147175351593464	0.00036752766493106	0.000375826675183133
114	0.810930216216329	0.21	3.18372205023008	3.05221409168673	3.31523000877343	0.231636649648422	0.989948890975856	0.951550800753106	1.02834698119861	0.25	0.19	0.34	1.53257660153212	1.59442092405524	1.65626524657836	3.65746895474725	3.80505941739007	3.95264988003289	3.73140421377029	3.88375461335327	4.03504950456113	3.18372205023008	0.27853491413907	0.0105377882760761	-1.37004257142073	-0.506467158262805	-0.505115596806918	-0.507711982748338	0.176923109003671	0.180146145436134	0.173954605132619	0.201485361459515	0.204225923213766	0.198448378214154	0.000147175351593464	0.00036752766493106	0.000375826675183133
114	0.810930216216329	0.21	3.18375711570099	3.05216973566141	3.31534449574057	0.23312756232814	0.980852126146306	0.942965541315732	1.01873871097688	0.25	0.19	0.34	1.50992200861675	1.57058783972145	1.63125367082615	3.5822692953383	3.72619814914819	3.87012700295808	3.65523487092061	3.80533371441867	3.94799894448462	3.18375711570099	0.279445737573546	0.0165868966916128	-1.36197204899367	-0.506467158262805	-0.505115596806918	-0.507711982748338	0.176923109003671	0.180146145436134	0.173954605132619	0.201485361459515	0.204225923213766	0.198448378214154	0.000147175351593464	0.00036752766493106	0.000375826675183133
114	0.810930216216329	0.21	3.18386840018047	3.05152389685316	3.31621290350777	0.230460235709316	0.982281989967538	0.944054931449865	1.02050904848521	0.25	0.18	0.34	1.51600467949722	1.57739136120991	1.6387780429226	3.60709887952677	3.75315900309917	3.89921912667157	3.6843255823822	3.83514448433003	3.98144208747641	3.18386840018047	0.276927017212006	0.00480522276238881	-1.38171359714306	-0.506467158262805	-0.505115596806918	-0.507711982748338	0.176923109003671	0.180146145436134	0.173954605132619	0.201485361459515	0.204225923213766	0.198448378214154	0.000147175351593464	0.00036752766493106	0.000375826675183133
114	0.810930216216329	0.21	3.1843118824943	3.05229512732193	3.31632863766667	0.235721005942932	0.998633579671574	0.960337867352979	1.03692929199017	0.25	0.19	0.34	1.5408377997498	1.60228230081012	1.66372680187044	3.66303304723595	3.80910503352252	3.95517701980909	3.74032174326215	3.89072068311447	4.03871919081213	3.1843118824943	0.278462740308327	0.0109705792276044	-1.36953820931934	-0.506467158262805	-0.505115596806918	-0.507711982748338	0.176923109003671	0.180146145436134	0.173954605132619	0.201485361459515	0.204225923213766	0.198448378214154	0.000147175351593464	0.00036752766493106	0.000375826675183133
114	0.810930216216329	0.21	3.18450325806427	3.05312054383328	3.31588597229526	0.231018366883388	0.978011156713751	0.940010097176758	1.01601221625075	0.25	0.19	0.34	1.50719661234079	1.56812688146401	1.62905715058722	3.58060218494987	3.72535241392851	3.87010264290716	3.65568201527182	3.80031827586521	3.95228002275498	3.18450325806427	0.277567565813515	-0.00469964349750635	-1.38823376845297	-0.506467158262805	-0.505115596806918	-0.507711982748338	0.176923109003671	0.180146145436134	0.173954605132619	0.201485361459515	0.204225923213766	0.198448378214154	0.000147175351593464	0.00036752766493106	0.000375826675183133
114	0.810930216216329	0.21	3.18450818272549	3.05426814370574	3.31474822174524	0.237593213732367	0.993033907173221	0.955149752042095	1.03091806230435	0.25	0.18	0.34	1.54157964047246	1.60272339528346	1.66386715009446	3.6867297579379	3.83295671531045	3.979183672683	3.75985375786933	3.90932869446576	4.05830828462093	3.18450818272549	0.277517878398263	-0.000660366632237517	-1.38827226493118	-0.506467158262805	-0.505115596806918	-0.507711982748338	0.176923109003671	0.180146145436134	0.173954605132619	0.201485361459515	0.204225923213766	0.198448378214154	0.000147175351593464	0.00036752766493106	0.000375826675183133
114	0.810930216216329	0.21	3.18516991217334	3.0535668925896	3.31677293175709	0.233303835504511	0.975263430718613	0.937611277809552	1.01291558362767	0.25	0.18	0.34	1.51168266730195	1.57238810919062	1.6330935510793	3.61137544354979	3.75639936084975	3.90142327814971	3.68403933123484	3.83111325916966	3.97980722581282	3.18516991217334	0.277065790355959	-0.00255429228199471	-1.3900534091278	-0.506467158262805	-0.505115596806918	-0.507711982748338	0.176923109003671	0.180146145436134	0.173954605132619	0.201485361459515	0.204225923213766	0.198448378214154	0.000147175351593464	0.00036752766493106	0.000375826675183133
114	0.810930216216329	0.21	3.18557173033431	3.05339985689983	3.3177436037688	0.231414673817435	0.982089397377744	0.943972390741502	1.02020640401398	0.25	0.19	0.34	1.51264535062329	1.5737250108268	1.63480467103031	3.59138461424003	3.73640244793615	3.88142028163227	3.66887642074991	3.81720259698051	3.96355735266746	3.18557173033431	0.278229808083276	-0.00443891055741348	-1.38589002467065	-0.506467158262805	-0.505115596806918	-0.507711982748338	0.176923109003671	0.180146145436134	0.173954605132619	0.201485361459515	0.204225923213766	0.198448378214154	0.000147175351593464	0.00036752766493106	0.000375826675183133
114	0.810930216216329	0.21	3.18560702127	3.05388269426894	3.31733134827106	0.236121857830277	0.99805141297469	0.959820556502663	1.03628226944672	0.25	0.18	0.34	1.54948204542789	1.61119985849556	1.67291767156323	3.70651235603129	3.85414739149204	4.00178242695279	3.77995040436371	3.93219504946742	4.08367465947278	3.18560702127	0.276647425174757	0.00796344874093183	-1.38175522134857	-0.506467158262805	-0.505115596806918	-0.507711982748338	0.176923109003671	0.180146145436134	0.173954605132619	0.201485361459515	0.204225923213766	0.198448378214154	0.000147175351593464	0.00036752766493106	0.000375826675183133
114	0.810930216216329	0.21	3.18585086856904	3.05224934228828	3.3194523948498	0.232736076930722	0.985364315761397	0.947261722676187	1.02346690884661	0.25	0.18	0.34	1.52547957069017	1.5868403603752	1.64820115006022	3.64007533213573	3.78649348232556	3.93291163251539	3.71310954135224	3.86369181675789	4.01274914879468	3.18585086856904	0.276495854742261	0.00165683927852614	-1.38484606986224	-0.506467158262805	-0.505115596806918	-0.507711982748338	0.176923109003671	0.180146145436134	0.173954605132619	0.201485361459515	0.204225923213766	0.198448378214154	0.000147175351593464	0.00036752766493106	0.000375826675183133
114	0.810930216216329	0.21	3.18587605544102	3.05287929127647	3.31887281960558	0.233767586642412	0.998807989845497	0.960296768786999	1.03731921090399	0.25	0.19	0.34	1.54839027401841	1.61048607821743	1.67258188241645	3.69938998718096	3.84774831786438	3.9961066485478	3.7777417005621	3.92504862599905	4.08173242515452	3.18587605544102	0.277351163986962	0.0123195813536245	-1.3700204392374	-0.506467158262805	-0.505115596806918	-0.507711982748338	0.176923109003671	0.180146145436134	0.173954605132619	0.201485361459515	0.204225923213766	0.198448378214154	0.000147175351593464	0.00036752766493106	0.000375826675183133
114	0.810930216216329	0.21	3.1860717048812	3.05300160090695	3.31914180885545	0.230513782524543	0.980800192840266	0.942636562146049	1.01896382353448	0.25	0.18	0.34	1.52089847853597	1.58247364991071	1.64404882128546	3.63609258466616	3.7833036097247	3.93051463478324	3.71013089148381	3.8629170934353	4.01411656460841	3.1860717048812	0.276098759781718	-0.0115566539002133	-1.40287693628442	-0.506467158262805	-0.505115596806918	-0.507711982748338	0.176923109003671	0.180146145436134	0.173954605132619	0.201485361459515	0.204225923213766	0.198448378214154	0.000147175351593464	0.00036752766493106	0.000375826675183133
114	0.810930216216329	0.21	3.1862432875339	3.05405240873197	3.31843416633582	0.228429714268058	0.977938577070606	0.939661374121	1.01621578002021	0.25	0.18	0.34	1.51692001571439	1.57871190894203	1.64050380216966	3.62857673040633	3.77638717760909	3.92419762481184	3.70182441125772	3.852992962393	4.00191688537516	3.1862432875339	0.276778890167009	0.00224376360234682	-1.3847071756952	-0.506467158262805	-0.505115596806918	-0.507711982748338	0.176923109003671	0.180146145436134	0.173954605132619	0.201485361459515	0.204225923213766	0.198448378214154	0.000147175351593464	0.00036752766493106	0.000375826675183133
114	0.810930216216329	0.21	3.18644850656925	3.05531133817556	3.31758567496294	0.236118471176566	0.99145804998209	0.953479399013665	1.02943670095052	0.25	0.19	0.34	1.53131072157073	1.59230534345653	1.65329996534234	3.64392986045766	3.78907357354355	3.93421728662944	3.71937126947771	3.86833637368082	4.01220227233134	3.18644850656925	0.277753616594375	0.0102481379243225	-1.37390064203045	-0.506467158262805	-0.505115596806918	-0.507711982748338	0.176923109003671	0.180146145436134	0.173954605132619	0.201485361459515	0.204225923213766	0.198448378214154	0.000147175351593464	0.00036752766493106	0.000375826675183133
114	0.810930216216329	0.21	3.18664767119586	3.05390091243592	3.3193944299558	0.231446746015343	0.993519805251963	0.954962636162665	1.03207697434126	0.25	0.18	0.34	1.53993527158655	1.60211104936538	1.66428682714421	3.67954269668765	3.82810636248464	3.97667002828162	3.7553314678611	3.91047784334542	4.0579477034328	3.18664767119586	0.277354142177045	-0.00749538126401554	-1.39318666451778	-0.506467158262805	-0.505115596806918	-0.507711982748338	0.176923109003671	0.180146145436134	0.173954605132619	0.201485361459515	0.204225923213766	0.198448378214154	0.000147175351593464	0.00036752766493106	0.000375826675183133
114	0.810930216216329	0.21	3.18732955167581	3.05490362172911	3.31975548162252	0.22881747815966	0.980296056028774	0.941968739367769	1.01862337268978	0.25	0.19	0.34	1.51268371896079	1.57423258516145	1.63578145136212	3.59926713020697	3.7457159934034	3.89216485659984	3.6717392558368	3.82425009315087	3.97469697779942	3.18732955167581	0.278549470987744	0.00894706945235074	-1.36962200282251	-0.506467158262805	-0.505115596806918	-0.507711982748338	0.176923109003671	0.180146145436134	0.173954605132619	0.201485361459515	0.204225923213766	0.198448378214154	0.000147175351593464	0.00036752766493106	0.000375826675183133
114	0.810930216216329	0.21	3.18737564675316	3.05636799097827	3.31838330252805	0.229899116185034	0.974187849639747	0.936215712862363	1.01215998641713	0.25	0.19	0.34	1.49629148478649	1.55697983271588	1.61766818064526	3.54321718967581	3.68692715513558	3.83063712059536	3.61463844032578	3.76418745626526	3.91014909818905	3.18737564675316	0.279558425742161	-0.00305494430825512	-1.37974645959917	-0.506467158262805	-0.505115596806918	-0.507711982748338	0.176923109003671	0.180146145436134	0.173954605132619	0.201485361459515	0.204225923213766	0.198448378214154	0.000147175351593464	0.00036752766493106	0.000375826675183133
114	0.810930216216329	0.21	3.18762429057941	3.05496704035521	3.32028154080362	0.22750702135411	0.975952518409977	0.937652787286859	1.0142522495331	0.25	0.18	0.34	1.50602526954689	1.56754096455716	1.62905665956743	3.58407839662412	3.73047505941448	3.87687172220484	3.65571874737558	3.80702806847973	3.95609986044411	3.18762429057941	0.277920880362339	0.00213264593463215	-1.38084812747647	-0.506467158262805	-0.505115596806918	-0.507711982748338	0.176923109003671	0.180146145436134	0.173954605132619	0.201485361459515	0.204225923213766	0.198448378214154	0.000147175351593464	0.00036752766493106	0.000375826675183133
114	0.810930216216329	0.21	3.18832602888151	3.05592000465253	3.3207320531105	0.233270578595021	0.994400990395288	0.95600642136903	1.03279555942155	0.25	0.19	0.34	1.53407256581961	1.5956830882001	1.65729361058059	3.64739221287743	3.79387663908308	3.94036106528873	3.7222794623986	3.87205474223299	4.02487933570023	3.18832602888151	0.278357567423906	-0.016014429873554	-1.3972825905766	-0.506467158262805	-0.505115596806918	-0.507711982748338	0.176923109003671	0.180146145436134	0.173954605132619	0.201485361459515	0.204225923213766	0.198448378214154	0.000147175351593464	0.00036752766493106	0.000375826675183133
114	0.810930216216329	0.21	3.18845597512916	3.05698077970812	3.3199311705502	0.230335415123387	0.978269750294412	0.940185432073282	1.01635406851554	0.25	0.19	0.34	1.5106843193413	1.5718779736852	1.63307162802911	3.59658713655683	3.74227495977336	3.8879627829899	3.67638683082016	3.82264506566196	3.97123032513079	3.18845597512916	0.278636105380667	-0.0110427248624368	-1.38896287057905	-0.506467158262805	-0.505115596806918	-0.507711982748338	0.176923109003671	0.180146145436134	0.173954605132619	0.201485361459515	0.204225923213766	0.198448378214154	0.000147175351593464	0.00036752766493106	0.000375826675183133
114	0.810930216216329	0.21	3.18850313437327	3.05795686595865	3.31904940278789	0.238465243365047	0.993768402387887	0.955947257436725	1.03158954733905	0.25	0.18	0.34	1.53636270574438	1.5971474364285	1.65793216711263	3.65856887312629	3.80331667441749	3.94806447570869	3.73503496943478	3.8821510523547	4.03051746885146	3.18850313437327	0.277547345095018	-0.00382893700632568	-1.38851626657966	-0.506467158262805	-0.505115596806918	-0.507711982748338	0.176923109003671	0.180146145436134	0.173954605132619	0.201485361459515	0.204225923213766	0.198448378214154	0.000147175351593464	0.00036752766493106	0.000375826675183133
114	0.810930216216329	0.21	3.18864616281911	3.05627657048548	3.32101575515275	0.229367642276369	0.977125889471546	0.938981977347324	1.01526980159577	0.25	0.18	0.34	1.50806210281186	1.56932354309002	1.63058498336817	3.58869016849209	3.73447218106567	3.88025419363926	3.6615032951052	3.81068654252914	3.96141458243109	3.18864616281911	0.277745525768284	-0.00487504994228495	-1.38832546645072	-0.506467158262805	-0.505115596806918	-0.507711982748338	0.176923109003671	0.180146145436134	0.173954605132619	0.201485361459515	0.204225923213766	0.198448378214154	0.000147175351593464	0.00036752766493106	0.000375826675183133
114	0.810930216216329	0.21	3.18868377094597	3.05812008403749	3.31924745785444	0.233821071337212	0.998087242535142	0.959609556084972	1.03656492898531	0.25	0.18	0.34	1.53806703809973	1.59973926807709	1.66141149805445	3.65261275924713	3.79907241836891	3.94553207749068	3.72606646063878	3.8764258309228	4.0248523861258	3.18868377094597	0.279555665096545	0.00134462383218052	-1.37766897838589	-0.506467158262805	-0.505115596806918	-0.507711982748338	0.176923109003671	0.180146145436134	0.173954605132619	0.201485361459515	0.204225923213766	0.198448378214154	0.000147175351593464	0.00036752766493106	0.000375826675183133
114	0.810930216216329	0.21	3.18885250098847	3.05680373782893	3.320901264148	0.234155069824991	0.989474301395041	0.951364180607748	1.02758442218233	0.25	0.18	0.34	1.52994924282454	1.5912365517552	1.65252386068586	3.64558925507523	3.79162570429599	3.93766215351676	3.71911628149271	3.8713706746017	4.01789231017247	3.18885250098847	0.276496268088091	0.0123261472686068	-1.37535161950189	-0.506467158262805	-0.505115596806918	-0.507711982748338	0.176923109003671	0.180146145436134	0.173954605132619	0.201485361459515	0.204225923213766	0.198448378214154	0.000147175351593464	0.00036752766493106	0.000375826675183133
114	0.810930216216329	0.21	3.18931732865219	3.0558844305552	3.32275022674917	0.230421164081441	0.986130807712532	0.947749738472812	1.02451187695225	0.25	0.18	0.34	1.52185873964077	1.58348953022621	1.64512032081165	3.62083751138421	3.76747075177333	3.91410399216245	3.6975870634114	3.84578353322134	3.99562643991667	3.18931732865219	0.276349303115966	0.00979274426132096	-1.37772019370007	-0.506467158262805	-0.505115596806918	-0.507711982748338	0.176923109003671	0.180146145436134	0.173954605132619	0.201485361459515	0.204225923213766	0.198448378214154	0.000147175351593464	0.00036752766493106	0.000375826675183133
114	0.810930216216329	0.21	3.18933670797401	3.05790675809168	3.32076665785634	0.239630336403502	1.0041807285942	0.966085503642794	1.04227595354561	0.25	0.18	0.34	1.54938911683706	1.61048549673368	1.67158187663029	3.6817560368027	3.82693710401604	3.97211817122939	3.75723555432096	3.90493710539403	4.05427537000983	3.18933670797401	0.277905753251279	0.0150459241047982	-1.3681341463107	-0.506467158262805	-0.505115596806918	-0.507711982748338	0.176923109003671	0.180146145436134	0.173954605132619	0.201485361459515	0.204225923213766	0.198448378214154	0.000147175351593464	0.00036752766493106	0.000375826675183133
114	0.810930216216329	0.21	3.1894559461963	3.05638744887919	3.32252444351341	0.229521339621397	0.98300720936744	0.944650385067306	1.02136403366757	0.25	0.18	0.34	1.5297454143049	1.59185958586293	1.65397375742096	3.67090428311186	3.81995861351358	3.96901294391529	3.74632282137657	3.8976755693	4.05245761859274	3.1894559461963	0.275536334439664	0.0088514011641144	-1.38138576976627	-0.506467158262805	-0.505115596806918	-0.507711982748338	0.176923109003671	0.180146145436134	0.173954605132619	0.201485361459515	0.204225923213766	0.198448378214154	0.000147175351593464	0.00036752766493106	0.000375826675183133
114	0.810930216216329	0.21	3.1895397669574	3.05848538364654	3.32059415026826	0.235480746575661	0.97938609611586	0.941803427586613	1.01696876464511	0.25	0.18	0.34	1.51420965991465	1.57463420081719	1.63505874171973	3.60720750285235	3.75115312879184	3.89509875473133	3.6824302632277	3.82796942233855	3.97646870390931	3.1895397669574	0.277662045353669	0.0105263400188733	-1.37438363263985	-0.506467158262805	-0.505115596806918	-0.507711982748338	0.176923109003671	0.180146145436134	0.173954605132619	0.201485361459515	0.204225923213766	0.198448378214154	0.000147175351593464	0.00036752766493106	0.000375826675183133
114	0.810930216216329	0.21	3.18963008913523	3.05679343794102	3.32246674032944	0.224396762356115	0.969690383485013	0.931296524102962	1.00808424286706	0.25	0.18	0.34	1.49802150985764	1.55977931278315	1.62153711570865	3.57034101337095	3.71753276945033	3.8647245255297	3.64422125763333	3.79475263214662	3.94289108079368	3.18963008913523	0.277832435878159	-0.0211074537850737	-1.40275728309251	-0.506467158262805	-0.505115596806918	-0.507711982748338	0.176923109003671	0.180146145436134	0.173954605132619	0.201485361459515	0.204225923213766	0.198448378214154	0.000147175351593464	0.00036752766493106	0.000375826675183133
114	0.810930216216329	0.21	3.18985802598898	3.05684118816121	3.32287486381676	0.223738029043162	0.971794031265617	0.9332439190566	1.01034414347463	0.25	0.19	0.34	1.4978503404092	1.55972301647598	1.62159569254277	3.56199972812475	3.70913756251483	3.85627539690491	3.64195937333278	3.78919559434272	3.93655392092959	3.18985802598898	0.279438722527811	-0.00662655257333301	-1.38069322453657	-0.506467158262805	-0.505115596806918	-0.507711982748338	0.176923109003671	0.180146145436134	0.173954605132619	0.201485361459515	0.204225923213766	0.198448378214154	0.000147175351593464	0.00036752766493106	0.000375826675183133
114	0.810930216216329	0.21	3.19000879148457	3.05648019370347	3.32353738926567	0.23438020461244	0.992646432991771	0.954438119666456	1.03085474631709	0.25	0.18	0.34	1.54102894085769	1.60271980944563	1.66441067803358	3.68686513124193	3.83445866844463	3.98205220564734	3.76379076920545	3.91428809067118	4.06703243393481	3.19000879148457	0.275942698474082	-0.00874320378410058	-1.3984234042727	-0.506467158262805	-0.505115596806918	-0.507711982748338	0.176923109003671	0.180146145436134	0.173954605132619	0.201485361459515	0.204225923213766	0.198448378214154	0.000147175351593464	0.00036752766493106	0.000375826675183133
114	0.810930216216329	0.21	3.19021122819988	3.05703302443299	3.32338943196676	0.232897915534507	0.988009153060773	0.949821592484942	1.0261967136366	0.25	0.18	0.34	1.53645586119895	1.59822904232671	1.66000222345446	3.6829451900623	3.83101793725582	3.97909068444934	3.7562781364848	3.91062647521635	4.06078920760231	3.19021122819988	0.275724194711223	-1.6204877125532e-05	-1.39139626030916	-0.506467158262805	-0.505115596806918	-0.507711982748338	0.176923109003671	0.180146145436134	0.173954605132619	0.201485361459515	0.204225923213766	0.198448378214154	0.000147175351593464	0.00036752766493106	0.000375826675183133
114	0.810930216216329	0.21	3.19072060407472	3.05831393086781	3.32312727728162	0.233819780314167	1.00185374310856	0.963230713523255	1.04047677269387	0.25	0.18	0.34	1.55301070077707	1.61528236363032	1.67755402648357	3.71016187407827	3.85892965091199	4.00769742774571	3.79087514845846	3.94263727389665	4.0920695186963	3.19072060407472	0.276410630307536	0.00364416527938414	-1.38391451778323	-0.506467158262805	-0.505115596806918	-0.507711982748338	0.176923109003671	0.180146145436134	0.173954605132619	0.201485361459515	0.204225923213766	0.198448378214154	0.000147175351593464	0.00036752766493106	0.000375826675183133
114	0.810930216216329	0.21	3.19086142194864	3.05745379964431	3.32426904425298	0.227807219787576	0.970218906570865	0.932176671243891	1.00826114189784	0.25	0.18	0.34	1.49302915046879	1.55395983887185	1.61489052727492	3.54310494947952	3.68769946298135	3.83229397648318	3.61936561192553	3.76580773611231	3.91151360937368	3.19086142194864	0.277054486887641	-0.00490462493416144	-1.38920239786179	-0.506467158262805	-0.505115596806918	-0.507711982748338	0.176923109003671	0.180146145436134	0.173954605132619	0.201485361459515	0.204225923213766	0.198448378214154	0.000147175351593464	0.00036752766493106	0.000375826675183133
114	0.810930216216329	0.21	3.19130138037691	3.05831662365068	3.32428613710314	0.232945477978681	0.986627316816623	0.948498241013124	1.02475639262012	0.25	0.18	0.34	1.52866084266411	1.59011211650677	1.65156339034943	3.65054506916343	3.79729485071025	3.94404463225707	3.72452776071259	3.87481296847049	4.02702635823516	3.19130138037691	0.275706949339123	0.00837543544775033	-1.38127077771945	-0.506467158262805	-0.505115596806918	-0.507711982748338	0.176923109003671	0.180146145436134	0.173954605132619	0.201485361459515	0.204225923213766	0.198448378214154	0.000147175351593464	0.00036752766493106	0.000375826675183133
114	0.810930216216329	0.21	3.1913529939695	3.05775677905036	3.32494920888865	0.231981071535403	0.997490539482559	0.958837322912798	1.03614375605232	0.25	0.19	0.34	1.53339872999957	1.59521400541919	1.65702928083882	3.63335293379493	3.77982280357191	3.9262926733489	3.7076368539749	3.85598637242007	4.00735425924186	3.1913529939695	0.279864911601967	-0.00317866685839416	-1.37998211675145	-0.506467158262805	-0.505115596806918	-0.507711982748338	0.176923109003671	0.180146145436134	0.173954605132619	0.201485361459515	0.204225923213766	0.198448378214154	0.000147175351593464	0.00036752766493106	0.000375826675183133
114	0.810930216216329	0.21	3.19235500480621	3.06152122861291	3.32318878099952	0.233211573202739	0.985279735213152	0.947231068431827	1.02332840199448	0.25	0.19	0.34	1.52071259576748	1.58179704364387	1.64288149152026	3.61735871160268	3.76266188084326	3.90796505008385	3.69298053666571	3.84215806076831	3.99202336497255	3.19235500480621	0.27855300001043	-2.10646186808016e-05	-1.37970136206987	-0.506467158262805	-0.505115596806918	-0.507711982748338	0.176923109003671	0.180146145436134	0.173954605132619	0.201485361459515	0.204225923213766	0.198448378214154	0.000147175351593464	0.00036752766493106	0.000375826675183133
114	0.810930216216329	0.21	3.19260148573466	3.06012443160643	3.32507853986289	0.232009495630128	0.991848257600774	0.953416747665895	1.03027976753565	0.25	0.19	0.34	1.53858133985305	1.60060039310855	1.66261944636405	3.67907064441583	3.8273712069643	3.97567176951277	3.75570174994679	3.90980536080334	4.06082494512734	3.19260148573466	0.276815912233847	0.00167232977664287	-1.38411437786644	-0.506467158262805	-0.505115596806918	-0.507711982748338	0.176923109003671	0.180146145436134	0.173954605132619	0.201485361459515	0.204225923213766	0.198448378214154	0.000147175351593464	0.00036752766493106	0.000375826675183133
114	0.810930216216329	0.21	3.19283732141146	3.05965114216481	3.32602350065812	0.234364793292358	1.00215496425268	0.963578998100676	1.04073093040469	0.25	0.18	0.34	1.56038754211057	1.62285616910132	1.68532479609207	3.74441014907596	3.89431403807179	4.04421792706761	3.82194353749119	3.97318023226497	4.12876156745233	3.19283732141146	0.275957039003792	-0.00429917404331838	-1.39528164729752	-0.506467158262805	-0.505115596806918	-0.507711982748338	0.176923109003671	0.180146145436134	0.173954605132619	0.201485361459515	0.204225923213766	0.198448378214154	0.000147175351593464	0.00036752766493106	0.000375826675183133
114	0.810930216216329	0.21	3.19307910746461	3.06131489910799	3.32484331582124	0.233161612245129	0.978470182619032	0.940679201988473	1.01626116324959	0.25	0.18	0.34	1.51737999008424	1.5783394305537	1.63929887102316	3.62680674592207	3.77251059819838	3.91821445047468	3.70123016411779	3.84789209837607	3.99679320942505	3.19307910746461	0.275763187888101	-0.00477701368275047	-1.39843849880686	-0.506467158262805	-0.505115596806918	-0.507711982748338	0.176923109003671	0.180146145436134	0.173954605132619	0.201485361459515	0.204225923213766	0.198448378214154	0.000147175351593464	0.00036752766493106	0.000375826675183133
114	0.810930216216329	0.21	3.19343493702669	3.05958935653307	3.32728051752032	0.226194347961084	0.968938976837514	0.930771920268625	1.0071060334064	0.25	0.19	0.34	1.49729604084909	1.55869387789919	1.62009171494929	3.56889725396808	3.71524277687711	3.86158829978613	3.6423545089308	3.79368628306408	3.94577212676979	3.19343493702669	0.277264421441903	-0.00118437631574839	-1.38507353510511	-0.506467158262805	-0.505115596806918	-0.507711982748338	0.176923109003671	0.180146145436134	0.173954605132619	0.201485361459515	0.204225923213766	0.198448378214154	0.000147175351593464	0.00036752766493106	0.000375826675183133
114	0.810930216216329	0.21	3.19375913420361	3.06297540311177	3.32454286529546	0.235798515550428	0.98637300772156	0.948555600317367	1.02419041512575	0.25	0.19	0.34	1.52379234144777	1.58454352541278	1.64529470937779	3.62697448415648	3.77157620456809	3.9161779249797	3.70212595018347	3.84671480275251	3.99562643991667	3.19375913420361	0.279625763706031	0.00232276812781946	-1.37388719387834	-0.506467158262805	-0.505115596806918	-0.507711982748338	0.176923109003671	0.180146145436134	0.173954605132619	0.201485361459515	0.204225923213766	0.198448378214154	0.000147175351593464	0.00036752766493106	0.000375826675183133
114	0.810930216216329	0.21	3.19423235189232	3.06073154445909	3.32773315932556	0.233777899637309	0.992448199376323	0.95418329547917	1.03071310327348	0.25	0.18	0.33	1.54143746295697	1.6032525844991	1.66506770604124	3.68983663675637	3.83780741445771	3.98577819215905	3.76856058041422	3.91828246168196	4.06953444356529	3.19423235189232	0.274208430817006	0.0126080292023246	-1.38190551347598	-0.506467158262805	-0.505115596806918	-0.507711982748338	0.176923109003671	0.180146145436134	0.173954605132619	0.201485361459515	0.204225923213766	0.198448378214154	0.000147175351593464	0.00036752766493106	0.000375826675183133
114	0.810930216216329	0.21	3.19424901932791	3.06412022981094	3.32437780884488	0.241362456047236	0.991181530000911	0.95375731701733	1.02860574298449	0.25	0.18	0.34	1.53613575538386	1.59641175081314	1.65668774624242	3.66597566972433	3.80982384976812	3.95367202981191	3.74225325165191	3.88965274228216	4.03347692264947	3.19424901932791	0.277648716990106	-0.00396084926773017	-1.38816094752895	-0.506467158262805	-0.505115596806918	-0.507711982748338	0.176923109003671	0.180146145436134	0.173954605132619	0.201485361459515	0.204225923213766	0.198448378214154	0.000147175351593464	0.00036752766493106	0.000375826675183133
114	0.810930216216329	0.21	3.19427064804355	3.06215914486754	3.32638215121956	0.233672121998709	0.993102249768538	0.954800819239215	1.03140368029786	0.25	0.19	0.34	1.52636165546112	1.58759100689365	1.64882035832618	3.61529529904056	3.76032133897371	3.90534737890686	3.69129381378738	3.83964994828942	3.98415869199198	3.19427064804355	0.279968198624757	2.67707485150367e-05	-1.37369592892548	-0.506467158262805	-0.505115596806918	-0.507711982748338	0.176923109003671	0.180146145436134	0.173954605132619	0.201485361459515	0.204225923213766	0.198448378214154	0.000147175351593464	0.00036752766493106	0.000375826675183133
114	0.810930216216329	0.21	3.19457982505164	3.06283082400247	3.32632882610081	0.235039005141358	0.995245410681424	0.957007247080932	1.03348357428192	0.25	0.19	0.34	1.52967235977201	1.59079191986575	1.6519114799595	3.62262227508639	3.76736770270991	3.91211313033343	3.69854016393945	3.84913007729006	3.99547662195111	3.19457982505164	0.279124734037308	0.0013317632111246	-1.37443777924321	-0.506467158262805	-0.505115596806918	-0.507711982748338	0.176923109003671	0.180146145436134	0.173954605132619	0.201485361459515	0.204225923213766	0.198448378214154	0.000147175351593464	0.00036752766493106	0.000375826675183133
114	0.810930216216329	0.21	3.19467048492081	3.0611469116482	3.32819405819342	0.232700990058989	0.982045418241349	0.944067430933017	1.02002340554968	0.25	0.19	0.34	1.51837791304857	1.57945928840543	1.64054066376229	3.61840966152557	3.76397120903702	3.90953275654846	3.69310824036718	3.84603629935229	3.99195356986317	3.19467048492081	0.277197025741379	-0.010265549104427	-1.39319018089168	-0.506467158262805	-0.505115596806918	-0.507711982748338	0.176923109003671	0.180146145436134	0.173954605132619	0.201485361459515	0.204225923213766	0.198448378214154	0.000147175351593464	0.00036752766493106	0.000375826675183133
114	0.810930216216329	0.21	3.19470149813755	3.06162295855363	3.32778003772146	0.234407477472586	0.999174820948162	0.960718143462224	1.0376314984341	0.25	0.19	0.34	1.55118231094751	1.61327473447458	1.67536715800165	3.71119002494656	3.85974560167801	4.00830117840946	3.78954739289198	3.94268465285456	4.09651238836089	3.19470149813755	0.276952969137126	0.000442590799674246	-1.38454158265687	-0.506467158262805	-0.505115596806918	-0.507711982748338	0.176923109003671	0.180146145436134	0.173954605132619	0.201485361459515	0.204225923213766	0.198448378214154	0.000147175351593464	0.00036752766493106	0.000375826675183133
114	0.810930216216329	0.21	3.19482478980406	3.0618749421505	3.32777463745761	0.228665661549338	0.982463875482031	0.94403527083466	1.0208924801294	0.25	0.19	0.34	1.51663351394624	1.57837073023781	1.64010794652938	3.61018185309324	3.75714061133431	3.90409936957538	3.68791095610977	3.83404397375671	3.98920439349865	3.19482478980406	0.277855246617753	0.00487432496542946	-1.37666591344971	-0.506467158262805	-0.505115596806918	-0.507711982748338	0.176923109003671	0.180146145436134	0.173954605132619	0.201485361459515	0.204225923213766	0.198448378214154	0.000147175351593464	0.00036752766493106	0.000375826675183133
114	0.810930216216329	0.21	3.19504241807343	3.0610871510758	3.32899768507105	0.228484631950981	0.985883967497154	0.947301787263041	1.02446614773127	0.25	0.19	0.34	1.51478318884894	1.57647803498307	1.63817288111719	3.58884512885918	3.73501340538489	3.8811816819106	3.66818233641383	3.81690130885905	3.96528890943566	3.19504241807343	0.278611614756001	-6.66999554567001e-05	-1.37615238134029	-0.506467158262805	-0.505115596806918	-0.507711982748338	0.176923109003671	0.180146145436134	0.173954605132619	0.201485361459515	0.204225923213766	0.198448378214154	0.000147175351593464	0.00036752766493106	0.000375826675183133
114	0.810930216216329	0.21	3.1954532584418	3.06420977065894	3.32669674622465	0.234925306413898	0.989624248969286	0.951590029011899	1.02765846892667	0.25	0.19	0.34	1.53066482025059	1.59184415239944	1.65302348454828	3.64814341243551	3.79395650920444	3.93976960597338	3.72446566351905	3.87323341435814	4.02048686819268	3.1954532584418	0.278582310962642	-0.00130295161742575	-1.38054431582579	-0.506467158262805	-0.505115596806918	-0.507711982748338	0.176923109003671	0.180146145436134	0.173954605132619	0.201485361459515	0.204225923213766	0.198448378214154	0.000147175351593464	0.00036752766493106	0.000375826675183133
114	0.810930216216329	0.21	3.19576810807884	3.06536565366174	3.32617056249595	0.238537314276014	0.996999923825668	0.959063320495168	1.03493652715617	0.25	0.18	0.34	1.53925835949289	1.60014509403831	1.66103182858373	3.66039446186802	3.80518462302375	3.94997478417948	3.7351135452646	3.8833599611528	4.03410449938058	3.19576810807884	0.277485584841561	-0.00748400906885736	-1.3930218461805	-0.506467158262805	-0.505115596806918	-0.507711982748338	0.176923109003671	0.180146145436134	0.173954605132619	0.201485361459515	0.204225923213766	0.198448378214154	0.000147175351593464	0.00036752766493106	0.000375826675183133
114	0.810930216216329	0.21	3.19586719486865	3.06315114497749	3.32858324475982	0.229859847236075	0.988296235317814	0.949769905750888	1.02682256488474	0.25	0.19	0.34	1.52285520339551	1.58462808237754	1.64640096135957	3.61782546663792	3.76457841743089	3.91133136822387	3.69779911619737	3.84589229680185	3.99569112576428	3.19586719486865	0.279140182727977	-0.0115608411783374	-1.38767614530343	-0.506467158262805	-0.505115596806918	-0.507711982748338	0.176923109003671	0.180146145436134	0.173954605132619	0.201485361459515	0.204225923213766	0.198448378214154	0.000147175351593464	0.00036752766493106	0.000375826675183133
114	0.810930216216329	0.21	3.19590620333672	3.06224640270062	3.32956600397282	0.230612217208959	0.991054269310793	0.952502342228665	1.02960619639292	0.25	0.18	0.34	1.53396292117376	1.5960490957289	1.65813527028403	3.66042401100338	3.80857734701691	3.95673068303044	3.73709266656333	3.88627263402444	4.03669858590972	3.19590620333672	0.277101451607537	-0.00428480830496479	-1.38980243330622	-0.506467158262805	-0.505115596806918	-0.507711982748338	0.176923109003671	0.180146145436134	0.173954605132619	0.201485361459515	0.204225923213766	0.198448378214154	0.000147175351593464	0.00036752766493106	0.000375826675183133
114	0.810930216216329	0.21	3.19596931995203	3.06314886021723	3.32878977968683	0.230314782824758	0.98563695436783	0.947263595820217	1.02401031291544	0.25	0.18	0.34	1.5243343152789	1.58608463217562	1.64783494907234	3.63457157987219	3.78180696294488	3.92904234601757	3.71060439454528	3.86184076165703	4.01183902745834	3.19596931995203	0.277877417680406	-0.000281644808714068	-1.38478040811551	-0.506467158262805	-0.505115596806918	-0.507711982748338	0.176923109003671	0.180146145436134	0.173954605132619	0.201485361459515	0.204225923213766	0.198448378214154	0.000147175351593464	0.00036752766493106	0.000375826675183133
114	0.810930216216329	0.21	3.19641253140206	3.06486541430395	3.32795964850016	0.238866053882541	0.985683750883755	0.948211645616542	1.02315585615097	0.25	0.18	0.34	1.51836776710208	1.57837170932977	1.63837565155745	3.60241517181027	3.74477798833791	3.88714080486555	3.6759294298306	3.818890637651	3.96741729263595	3.19641253140206	0.278727540008986	-0.00160059410969602	-1.38234846071708	-0.506467158262805	-0.505115596806918	-0.507711982748338	0.176923109003671	0.180146145436134	0.173954605132619	0.201485361459515	0.204225923213766	0.198448378214154	0.000147175351593464	0.00036752766493106	0.000375826675183133
114	0.810930216216329	0.21	3.19643190263187	3.0634706950564	3.32939311020734	0.229097192533717	0.979953726826495	0.941670135914957	1.01823731773803	0.25	0.19	0.34	1.51604985580659	1.57768484906759	1.63931984232858	3.61654800223204	3.76357872875589	3.91060945527974	3.69268468555872	3.84306387055454	3.99425177372251	3.19643190263187	0.277526360854978	-0.0035402532998612	-1.38667388802176	-0.506467158262805	-0.505115596806918	-0.507711982748338	0.176923109003671	0.180146145436134	0.173954605132619	0.201485361459515	0.204225923213766	0.198448378214154	0.000147175351593464	0.00036752766493106	0.000375826675183133
114	0.810930216216329	0.21	3.19647387290556	3.06331289340938	3.32963485240175	0.227123153146154	0.976405491995689	0.938046090220478	1.0147648937709	0.25	0.18	0.34	1.51041779583634	1.57218312238367	1.633948448931	3.60360174686889	3.75096338366597	3.89832502046305	3.68110936591472	3.82773502181774	3.97929874547249	3.19647387290556	0.27597027077678	-0.00816839507101033	-1.39787520239123	-0.506467158262805	-0.505115596806918	-0.507711982748338	0.176923109003671	0.180146145436134	0.173954605132619	0.201485361459515	0.204225923213766	0.198448378214154	0.000147175351593464	0.00036752766493106	0.000375826675183133
114	0.810930216216329	0.21	3.1965795339228	3.06583191999878	3.32732714784682	0.240908908382638	1.00888110364962	0.970741368476771	1.04702083882246	0.25	0.19	0.34	1.56177547561218	1.62313651880411	1.68449756199603	3.72302709981082	3.86930217599401	4.01557725217719	3.80120690268885	3.94875956345395	4.10312188843723	3.1965795339228	0.278950510220669	0.00898836715385189	-1.37038925677045	-0.506467158262805	-0.505115596806918	-0.507711982748338	0.176923109003671	0.180146145436134	0.173954605132619	0.201485361459515	0.204225923213766	0.198448378214154	0.000147175351593464	0.00036752766493106	0.000375826675183133
114	0.810930216216329	0.21	3.19661714047516	3.06375770144488	3.32947657950544	0.231966112476641	0.983259334568493	0.945155984117596	1.02136268501939	0.25	0.18	0.34	1.52063885287347	1.58194242190751	1.64324599094155	3.62502745344163	3.77116808395519	3.91730871446875	3.69703985251383	3.84558061289924	3.99976056506857	3.19661714047516	0.277256159367021	-0.000994602207158064	-1.38607386796791	-0.506467158262805	-0.505115596806918	-0.507711982748338	0.176923109003671	0.180146145436134	0.173954605132619	0.201485361459515	0.204225923213766	0.198448378214154	0.000147175351593464	0.00036752766493106	0.000375826675183133
114	0.810930216216329	0.21	3.19678348200128	3.06367145607237	3.32989550793019	0.23286298140274	0.99277423086642	0.954398743231863	1.03114971850098	0.25	0.18	0.34	1.53369453680415	1.59536297062146	1.65703140443876	3.65178353968261	3.79861836638892	3.94545319309523	3.72460492451946	3.87457572290125	4.02517234772134	3.19678348200128	0.277639659236659	0.00114400258966201	-1.38393927510482	-0.506467158262805	-0.505115596806918	-0.507711982748338	0.176923109003671	0.180146145436134	0.173954605132619	0.201485361459515	0.204225923213766	0.198448378214154	0.000147175351593464	0.00036752766493106	0.000375826675183133
114	0.810930216216329	0.21	3.19700662269285	3.06313156293884	3.33088168244685	0.224870817801848	0.97109724814733	0.932699974805564	1.0094945214891	0.25	0.19	0.34	1.49978910485991	1.56153223102041	1.6232753571809	3.57337385993385	3.72048205823824	3.86759025654264	3.6499564582054	3.79966666690942	3.94828734906858	3.19700662269285	0.276322401519978	-0.0055537312894112	-1.39332601035184	-0.506467158262805	-0.505115596806918	-0.507711982748338	0.176923109003671	0.180146145436134	0.173954605132619	0.201485361459515	0.204225923213766	0.198448378214154	0.000147175351593464	0.00036752766493106	0.000375826675183133
114	0.810930216216329	0.21	3.1979539764057	3.06507839120273	3.33082956160867	0.227646503038401	0.983191845129622	0.944623322584485	1.02176036767476	0.25	0.19	0.34	1.51668450173447	1.57861001108878	1.64053552044309	3.60815728888157	3.75547664085552	3.90279599282948	3.68730601103003	3.83875117950416	3.98719191667087	3.1979539764057	0.277600153270074	0.00918181195939559	-1.3726830567462	-0.506467158262805	-0.505115596806918	-0.507711982748338	0.176923109003671	0.180146145436134	0.173954605132619	0.201485361459515	0.204225923213766	0.198448378214154	0.000147175351593464	0.00036752766493106	0.000375826675183133
114	0.810930216216329	0.21	3.19807927579007	3.06467421195781	3.33148433962234	0.228643007541845	0.971475608735963	0.933474364434541	1.00947685303738	0.25	0.18	0.34	1.49976618218814	1.56082086484015	1.62187554749216	3.57026948303821	3.71561325252569	3.86095702201317	3.64054664484034	3.78846282450842	3.93757749187902	3.19807927579007	0.277469209247219	-0.0119813733556851	-1.39500829315753	-0.506467158262805	-0.505115596806918	-0.507711982748338	0.176923109003671	0.180146145436134	0.173954605132619	0.201485361459515	0.204225923213766	0.198448378214154	0.000147175351593464	0.00036752766493106	0.000375826675183133
114	0.810930216216329	0.21	3.19808142123693	3.06627189919732	3.32989094327653	0.23585411429173	0.993806542023422	0.955710011109335	1.03190307293751	0.25	0.18	0.34	1.53425865694131	1.59541730514519	1.65657595334908	3.64942203536299	3.79489536699355	3.94036869862411	3.72267898536963	3.86752733774962	4.01761363115015	3.19808142123693	0.278644919552174	0.00764062488088307	-1.37350386338815	-0.506467158262805	-0.505115596806918	-0.507711982748338	0.176923109003671	0.180146145436134	0.173954605132619	0.201485361459515	0.204225923213766	0.198448378214154	0.000147175351593464	0.00036752766493106	0.000375826675183133
114	0.810930216216329	0.21	3.19826576988947	3.06607779533939	3.33045374443954	0.234050639052197	0.993343702698761	0.955073406437613	1.03161399895991	0.25	0.18	0.34	1.53882986664732	1.60049159285092	1.66215331905451	3.67379414800024	3.8210050215297	3.96821589505917	3.74441163095856	3.89503780451744	4.04610279753488	3.19826576988947	0.276441876931412	-0.000273652816584829	-1.39017334810878	-0.506467158262805	-0.505115596806918	-0.507711982748338	0.176923109003671	0.180146145436134	0.173954605132619	0.201485361459515	0.204225923213766	0.198448378214154	0.000147175351593464	0.00036752766493106	0.000375826675183133
114	0.810930216216329	0.21	3.19833934206844	3.06478948760369	3.33188919653318	0.226546061847962	0.978100282859786	0.939611026403199	1.01658953931637	0.25	0.18	0.34	1.51168491174338	1.57360801248898	1.63553111323458	3.60360323424816	3.75121751840754	3.89883180256692	3.67833976883728	3.82945889013056	3.97929475558657	3.19833934206844	0.276503893067961	0.0106129111967469	-1.37634484554304	-0.506467158262805	-0.505115596806918	-0.507711982748338	0.176923109003671	0.180146145436134	0.173954605132619	0.201485361459515	0.204225923213766	0.198448378214154	0.000147175351593464	0.00036752766493106	0.000375826675183133
114	0.810930216216329	0.21	3.19840983360895	3.06762477681151	3.32919489040639	0.235299106759411	0.98078073900717	0.943125556597887	1.01843592141645	0.25	0.18	0.34	1.51673424258543	1.57729129585518	1.63784834912493	3.61418235603136	3.75848201467671	3.90278167332205	3.68702809874933	3.83693897799511	3.98444925296775	3.19840983360895	0.277812226032848	-0.00705643142332353	-1.39104768100383	-0.506467158262805	-0.505115596806918	-0.507711982748338	0.176923109003671	0.180146145436134	0.173954605132619	0.201485361459515	0.204225923213766	0.198448378214154	0.000147175351593464	0.00036752766493106	0.000375826675183133
114	0.810930216216329	0.21	3.1986616222873	3.06836042997022	3.32896281460439	0.236369630977928	0.983036205982202	0.945406360185415	1.02066605177899	0.25	0.19	0.34	1.50773201352376	1.56774401001662	1.62775600650949	3.56261646326787	3.70441867001373	3.84622087675959	3.63611146345878	3.77835466031074	3.92539538482692	3.1986616222873	0.280485551594275	-0.00383466296888025	-1.37853345780813	-0.506467158262805	-0.505115596806918	-0.507711982748338	0.176923109003671	0.180146145436134	0.173954605132619	0.201485361459515	0.204225923213766	0.198448378214154	0.000147175351593464	0.00036752766493106	0.000375826675183133
114	0.810930216216329	0.21	3.19868910969103	3.06543988851476	3.33193833086731	0.233820558903372	1.00087843271294	0.962293086716835	1.03946377870905	0.25	0.18	0.34	1.55191861505707	1.6141463474874	1.67637407991774	3.70856980922947	3.85727341233656	4.00597701544364	3.78628039213368	3.93633779517803	4.08848028850135	3.19868910969103	0.276611974609282	0.00179313719704181	-1.38446440915743	-0.506467158262805	-0.505115596806918	-0.507711982748338	0.176923109003671	0.180146145436134	0.173954605132619	0.201485361459515	0.204225923213766	0.198448378214154	0.000147175351593464	0.00036752766493106	0.000375826675183133
114	0.810930216216329	0.21	3.19918583550865	3.06548920655465	3.33288246446265	0.228255174870795	0.975828673388171	0.937615131771407	1.01404221500493	0.25	0.18	0.33	1.51435724061904	1.57607654470889	1.63779584879874	3.62424656907214	3.77195674609861	3.91966692312508	3.70270135340345	3.85219518634268	4.00215145089013	3.19918583550865	0.274586057133503	0.0131619098146136	-1.38146667239588	-0.506467158262805	-0.505115596806918	-0.507711982748338	0.176923109003671	0.180146145436134	0.173954605132619	0.201485361459515	0.204225923213766	0.198448378214154	0.000147175351593464	0.00036752766493106	0.000375826675183133
114	0.810930216216329	0.21	3.19939288796385	3.06667984075996	3.33210593516774	0.229501333674658	0.970101358394946	0.932245977580624	1.00795673920927	0.25	0.18	0.34	1.49997098479004	1.56087977303391	1.62178856127779	3.57600535845705	3.72121493607278	3.86642451368851	3.64701573158656	3.79600685923238	3.94335257235376	3.19939288796385	0.27659667750756	0.012463918037239	-1.3749506160749	-0.506467158262805	-0.505115596806918	-0.507711982748338	0.176923109003671	0.180146145436134	0.173954605132619	0.201485361459515	0.204225923213766	0.198448378214154	0.000147175351593464	0.00036752766493106	0.000375826675183133
114	0.810930216216329	0.21	3.19959967709964	3.06868531703725	3.33051403716202	0.233587631855802	0.987931762027665	0.949820753066813	1.02604277098852	0.25	0.19	0.34	1.53133682759205	1.59278083307414	1.65422483855623	3.65825415339908	3.80503948775938	3.95182482211968	3.73216344390973	3.88634706456041	4.03245808644611	3.19959967709964	0.277766572325267	0.00591022032516163	-1.37741979286618	-0.506467158262805	-0.505115596806918	-0.507711982748338	0.176923109003671	0.180146145436134	0.173954605132619	0.201485361459515	0.204225923213766	0.198448378214154	0.000147175351593464	0.00036752766493106	0.000375826675183133
114	0.810930216216329	0.21	3.199605011407	3.06704641993933	3.33216360287467	0.230187590938699	0.981219144595231	0.94300407270956	1.0194342164809	0.25	0.18	0.34	1.51124933310975	1.572492442841	1.63373555257224	3.58844214486183	3.73386312287462	3.8792841008874	3.66267774015085	3.81034456785536	3.95909467296902	3.199605011407	0.277062067618658	-0.0115297150641446	-1.39626060472101	-0.506467158262805	-0.505115596806918	-0.507711982748338	0.176923109003671	0.180146145436134	0.173954605132619	0.201485361459515	0.204225923213766	0.198448378214154	0.000147175351593464	0.00036752766493106	0.000375826675183133
114	0.810930216216329	0.21	3.19979178337236	3.06832089562801	3.33126267111671	0.240206107504507	1.00312181384576	0.965126790225787	1.04111683746574	0.25	0.18	0.34	1.55328910881686	1.61443885305341	1.67558859728996	3.70411557456781	3.84993885931354	3.99576214405927	3.78097951525788	3.92873410725123	4.07579634967125	3.19979178337236	0.277762984638292	-0.0184453789853832	-1.40362837576107	-0.506467158262805	-0.505115596806918	-0.507711982748338	0.176923109003671	0.180146145436134	0.173954605132619	0.201485361459515	0.204225923213766	0.198448378214154	0.000147175351593464	0.00036752766493106	0.000375826675183133
114	0.810930216216329	0.21	3.1997987782427	3.06711087820476	3.33248667828065	0.230223185732019	0.976482217584627	0.938455451768917	1.01450898340034	0.25	0.18	0.34	1.50783982143846	1.56893837616406	1.63003693088967	3.58965932979108	3.73511443310455	3.88056953641803	3.66608549694544	3.8125869892315	3.96160130326425	3.1997987782427	0.277760172623271	-0.00745071383160998	-1.39157699374243	-0.506467158262805	-0.505115596806918	-0.507711982748338	0.176923109003671	0.180146145436134	0.173954605132619	0.201485361459515	0.204225923213766	0.198448378214154	0.000147175351593464	0.00036752766493106	0.000375826675183133
114	0.810930216216329	0.21	3.19993651575554	3.06623939408332	3.33363363742777	0.228501855224769	0.982488350582937	0.944040934714461	1.02093576645141	0.25	0.18	0.34	1.51513430155034	1.57684031073512	1.6385463199199	3.60299393370594	3.74973100944799	3.89646808519003	3.67745545326793	3.82522489478016	3.97665437308494	3.19993651575554	0.27725787219228	0.00224836607706156	-1.38195059759618	-0.506467158262805	-0.505115596806918	-0.507711982748338	0.176923109003671	0.180146145436134	0.173954605132619	0.201485361459515	0.204225923213766	0.198448378214154	0.000147175351593464	0.00036752766493106	0.000375826675183133
114	0.810930216216329	0.21	3.19997518333984	3.06666560110176	3.33328476557793	0.230692624070158	0.978862040390627	0.940793015861024	1.01693106492023	0.25	0.18	0.34	1.5155506298022	1.5768771204639	1.6382036111256	3.61756349199063	3.76394756478048	3.91033163757034	3.69305256490749	3.84327440670621	3.99111800019795	3.19997518333984	0.274904920003173	0.0149764430730167	-1.37665983689474	-0.506467158262805	-0.505115596806918	-0.507711982748338	0.176923109003671	0.180146145436134	0.173954605132619	0.201485361459515	0.204225923213766	0.198448378214154	0.000147175351593464	0.00036752766493106	0.000375826675183133
114	0.810930216216329	0.21	3.20001853860569	3.06930615357821	3.33073092363317	0.23413596555602	0.97837410067544	0.940689502592077	1.0160586987588	0.25	0.18	0.34	1.51575069598029	1.57647259796303	1.63719449994578	3.61892827391795	3.76390475884663	3.90888124377532	3.69169228832669	3.840025985251	3.99140565035936	3.20001853860569	0.276642580236703	0.00552265471638203	-1.38353435522762	-0.506467158262805	-0.505115596806918	-0.507711982748338	0.176923109003671	0.180146145436134	0.173954605132619	0.201485361459515	0.204225923213766	0.198448378214154	0.000147175351593464	0.00036752766493106	0.000375826675183133
114	0.810930216216329	0.21	3.20004895258863	3.0692301911097	3.33086771406756	0.238992475488917	0.996632255847789	0.958757096523083	1.0345074151725	0.25	0.18	0.34	1.54632181720253	1.60740839002291	1.66849496284329	3.69545177789482	3.84143851986744	3.98742526184006	3.76838501633044	3.92123017326676	4.06957496193291	3.20004895258863	0.277225518421277	0.0143530656328347	-1.37258799007958	-0.506467158262805	-0.505115596806918	-0.507711982748338	0.176923109003671	0.180146145436134	0.173954605132619	0.201485361459515	0.204225923213766	0.198448378214154	0.000147175351593464	0.00036752766493106	0.000375826675183133
114	0.810930216216329	0.21	3.20006421951154	3.06672329352388	3.3334051454992	0.23033212370301	0.99266348309687	0.954018454040197	1.03130851215354	0.25	0.19	0.34	1.52897858466123	1.59091388746489	1.65284919026856	3.63072579292932	3.77779789952261	3.9248700061159	3.7083340242393	3.85989459082271	4.0102792568484	3.20006421951154	0.277385540766265	0.0048772114599038	-1.37736397946929	-0.506467158262805	-0.505115596806918	-0.507711982748338	0.176923109003671	0.180146145436134	0.173954605132619	0.201485361459515	0.204225923213766	0.198448378214154	0.000147175351593464	0.00036752766493106	0.000375826675183133
114	0.810930216216329	0.21	3.20017898302522	3.06907665046741	3.33128131558303	0.236464456406234	1.00428548542215	0.965852329457695	1.04271864138661	0.25	0.19	0.34	1.55502099721908	1.61689832845426	1.67877565968945	3.70960766530147	3.85722022016018	4.00483277501889	3.79032309406561	3.93578092895813	4.09062130303579	3.20017898302522	0.277330710680714	-0.00697290285383882	-1.39082372810895	-0.506467158262805	-0.505115596806918	-0.507711982748338	0.176923109003671	0.180146145436134	0.173954605132619	0.201485361459515	0.204225923213766	0.198448378214154	0.000147175351593464	0.00036752766493106	0.000375826675183133
114	0.810930216216329	0.21	3.20024642966307	3.06834963166345	3.3321432276627	0.236449730028995	0.991043111528294	0.953115183223945	1.02897103983264	0.25	0.18	0.34	1.5260159926949	1.58674173306811	1.64746747344133	3.62007486119068	3.76413083911267	3.90818681703465	3.69339062215922	3.84267706325756	3.99072014901322	3.20024642966307	0.278329353853933	-0.00801986943398717	-1.38896524285257	-0.506467158262805	-0.505115596806918	-0.507711982748338	0.176923109003671	0.180146145436134	0.173954605132619	0.201485361459515	0.204225923213766	0.198448378214154	0.000147175351593464	0.00036752766493106	0.000375826675183133
114	0.810930216216329	0.21	3.20073049931665	3.06743501649683	3.33402598213646	0.22894163393068	0.987565386903037	0.948967434549512	1.02616333925656	0.25	0.19	0.34	1.51976278229523	1.58157705465489	1.64339132701455	3.60616590389001	3.75284176933036	3.8995176347707	3.68174968717187	3.8310459232828	3.98110601741355	3.20073049931665	0.277956763200699	-0.0105677961227905	-1.3920274223105	-0.506467158262805	-0.505115596806918	-0.507711982748338	0.176923109003671	0.180146145436134	0.173954605132619	0.201485361459515	0.204225923213766	0.198448378214154	0.000147175351593464	0.00036752766493106	0.000375826675183133
114	0.810930216216329	0.21	3.20075411358491	3.0669053384174	3.33460288875241	0.233506888461915	0.978091230961939	0.940351325072074	1.0158311368518	0.25	0.19	0.34	1.50332049396319	1.56365451216658	1.62398853036997	3.56085871710392	3.70376963697773	3.84668055685154	3.63603489226001	3.78363597855837	3.9295371807313	3.20075411358491	0.277759846874233	0.00672727976107922	-1.37529207303474	-0.506467158262805	-0.505115596806918	-0.507711982748338	0.176923109003671	0.180146145436134	0.173954605132619	0.201485361459515	0.204225923213766	0.198448378214154	0.000147175351593464	0.00036752766493106	0.000375826675183133
114	0.810930216216329	0.21	3.200782504459	3.06930720718003	3.33225780173798	0.238414622577471	0.994200575589033	0.956357708499723	1.03204344267834	0.25	0.18	0.34	1.53200197831724	1.59262296430477	1.65324395029229	3.63617168962878	3.78005421469401	3.92393673975924	3.71368401628423	3.85939904853437	4.00566263870632	3.200782504459	0.278664674008331	-0.00385477894077335	-1.38423940653353	-0.506467158262805	-0.505115596806918	-0.507711982748338	0.176923109003671	0.180146145436134	0.173954605132619	0.201485361459515	0.204225923213766	0.198448378214154	0.000147175351593464	0.00036752766493106	0.000375826675183133
114	0.810930216216329	0.21	3.20081802523875	3.06667850687875	3.33495754359874	0.223023631225261	0.972241977475873	0.933594602591357	1.01088935236039	0.25	0.18	0.34	1.50414175303848	1.56640767665005	1.62867360026162	3.59078375566455	3.73942896585451	3.88807417604446	3.66512760575598	3.81857568734812	3.96966756476724	3.20081802523875	0.275731697315241	-0.00961808266572901	-1.39960389591655	-0.506467158262805	-0.505115596806918	-0.507711982748338	0.176923109003671	0.180146145436134	0.173954605132619	0.201485361459515	0.204225923213766	0.198448378214154	0.000147175351593464	0.00036752766493106	0.000375826675183133
114	0.810930216216329	0.21	3.20086696673121	3.0704543156681	3.33127961779432	0.236679987158391	0.988136510714908	0.950343919479867	1.02592910194995	0.25	0.18	0.34	1.52947199717362	1.5902949359117	1.65111787464977	3.64725795871427	3.79229948140627	3.93734100409827	3.72052812746378	3.86809394787442	4.02002914790064	3.20086696673121	0.277608190476699	0.00199865250572512	-1.3827907794536	-0.506467158262805	-0.505115596806918	-0.507711982748338	0.176923109003671	0.180146145436134	0.173954605132619	0.201485361459515	0.204225923213766	0.198448378214154	0.000147175351593464	0.00036752766493106	0.000375826675183133
114	0.810930216216329	0.21	3.20090601832986	3.0693026040716	3.33250943258812	0.232754239734264	0.988503191975049	0.950281166975474	1.02672521697462	0.25	0.18	0.33	1.53385543451048	1.59554987064267	1.65724430677486	3.66858133522659	3.81613830297572	3.96369527072485	3.74985487835695	3.89986533638504	4.04916205168355	3.20090601832986	0.275998800432045	-0.00259025710087566	-1.39058862626854	-0.506467158262805	-0.505115596806918	-0.507711982748338	0.176923109003671	0.180146145436134	0.173954605132619	0.201485361459515	0.204225923213766	0.198448378214154	0.000147175351593464	0.00036752766493106	0.000375826675183133
114	0.810930216216329	0.21	3.20139561879592	3.06994015182706	3.33285108576477	0.232471032018988	0.992912826558928	0.954489827970603	1.03133582514725	0.25	0.18	0.34	1.54232121961755	1.60440737738217	1.66649353514679	3.6928978174749	3.84155545998676	3.99021310249862	3.77294358984794	3.92463640575915	4.07158721480834	3.20139561879592	0.275178187868794	0.0117911867298865	-1.3799530469235	-0.506467158262805	-0.505115596806918	-0.507711982748338	0.176923109003671	0.180146145436134	0.173954605132619	0.201485361459515	0.204225923213766	0.198448378214154	0.000147175351593464	0.00036752766493106	0.000375826675183133
114	0.810930216216329	0.21	3.20160557273597	3.07054317262821	3.33266797284373	0.241064247077506	0.987182361480097	0.949878768892809	1.02448595406739	0.25	0.18	0.34	1.52995445215453	1.59003874862407	1.65012304509361	3.65138245360447	3.79477936686362	3.93817628012278	3.72568018810231	3.87146666916853	4.01856147854706	3.20160557273597	0.276915768651014	-0.00485350954233696	-1.39363175435247	-0.506467158262805	-0.505115596806918	-0.507711982748338	0.176923109003671	0.180146145436134	0.173954605132619	0.201485361459515	0.204225923213766	0.198448378214154	0.000147175351593464	0.00036752766493106	0.000375826675183133
114	0.810930216216329	0.21	3.20191898597452	3.06975429527558	3.33408367667346	0.233752502864995	0.984758701512648	0.946787582633733	1.02272982039156	0.25	0.18	0.33	1.52944118057326	1.5907797468484	1.65211831312354	3.66100151070673	3.80782676077204	3.95465201083736	3.73677462978923	3.88551309431728	4.03864246152683	3.20191898597452	0.2749911883672	0.00698254452499718	-1.38637728796672	-0.506467158262805	-0.505115596806918	-0.507711982748338	0.176923109003671	0.180146145436134	0.173954605132619	0.201485361459515	0.204225923213766	0.198448378214154	0.000147175351593464	0.00036752766493106	0.000375826675183133
114	0.810930216216329	0.21	3.20202296484288	3.07024457920039	3.33380135048538	0.237036075406189	0.98484716288382	0.947217460467464	1.02247686530018	0.25	0.18	0.34	1.52829373672068	1.58900760752411	1.64972147832755	3.65378301107143	3.7989352840592	3.94408755704697	3.729573604185	3.87857692186112	4.02449595772196	3.20202296484288	0.276362291059651	-0.00138348212320652	-1.39146885449507	-0.506467158262805	-0.505115596806918	-0.507711982748338	0.176923109003671	0.180146145436134	0.173954605132619	0.201485361459515	0.204225923213766	0.198448378214154	0.000147175351593464	0.00036752766493106	0.000375826675183133
114	0.810930216216329	0.21	3.20206618546424	3.06891362357435	3.33521874735413	0.230084156316756	0.972909589242254	0.935007083412991	1.01081209507152	0.25	0.18	0.34	1.51391373319416	1.57528345446722	1.63665317574028	3.63238621888514	3.77963273955628	3.92687926022742	3.70754107835885	3.85698953540952	4.00874540222637	3.20206618546424	0.273846969452997	-0.00795287852286179	-1.40599776085484	-0.506467158262805	-0.505115596806918	-0.507711982748338	0.176923109003671	0.180146145436134	0.173954605132619	0.201485361459515	0.204225923213766	0.198448378214154	0.000147175351593464	0.00036752766493106	0.000375826675183133
114	0.810930216216329	0.21	3.20225371696955	3.07117825546181	3.33332917847728	0.233827651918817	0.96998091844994	0.932587457649404	1.00737437925048	0.25	0.18	0.34	1.50164652402909	1.56185724203947	1.62206796004985	3.58271863971836	3.72637299397199	3.87002734822562	3.65126340308351	3.79597635706924	3.94482337229598	3.20225371696955	0.27714581535518	0.00348410335183316	-1.38332246562607	-0.506467158262805	-0.505115596806918	-0.507711982748338	0.176923109003671	0.180146145436134	0.173954605132619	0.201485361459515	0.204225923213766	0.198448378214154	0.000147175351593464	0.00036752766493106	0.000375826675183133
114	0.810930216216329	0.21	3.20252272509953	3.07075770057115	3.33428774962792	0.24008557127819	1.00664619806384	0.968505086953939	1.04478730917374	0.25	0.18	0.34	1.56170522197918	1.62320740012443	1.68470957826968	3.7313951734125	3.87834283514517	4.02529049687783	3.8096673748781	3.9583846847628	4.11096978846485	3.20252272509953	0.278225965179716	-0.0119857327296849	-1.39525584359458	-0.506467158262805	-0.505115596806918	-0.507711982748338	0.176923109003671	0.180146145436134	0.173954605132619	0.201485361459515	0.204225923213766	0.198448378214154	0.000147175351593464	0.00036752766493106	0.000375826675183133
114	0.810930216216329	0.21	3.20264957305054	3.07079463003327	3.33450451606781	0.237053917292139	0.996499204828647	0.958426171420149	1.03457223823714	0.25	0.18	0.34	1.54687227772513	1.60832105872121	1.66976983971729	3.69939842779523	3.84635530786884	3.99331218794244	3.77773006520067	3.92786204239262	4.07903759329569	3.20264957305054	0.27570647000177	0.00742280360525188	-1.38448827871951	-0.506467158262805	-0.505115596806918	-0.507711982748338	0.176923109003671	0.180146145436134	0.173954605132619	0.201485361459515	0.204225923213766	0.198448378214154	0.000147175351593464	0.00036752766493106	0.000375826675183133
114	0.810930216216329	0.21	3.20266431232233	3.07170296512843	3.33362565951624	0.236926575942972	0.995914180595894	0.957850098682838	1.03397826250895	0.25	0.19	0.34	1.54323369782865	1.60456038554933	1.66588707327	3.68413848187212	3.83054275655545	3.97694703123879	3.7639769328488	3.91459477597185	4.05996962974332	3.20266431232233	0.277072127266946	0.0153484427142918	-1.37077738521463	-0.506467158262805	-0.505115596806918	-0.507711982748338	0.176923109003671	0.180146145436134	0.173954605132619	0.201485361459515	0.204225923213766	0.198448378214154	0.000147175351593464	0.00036752766493106	0.000375826675183133
114	0.810930216216329	0.21	3.20272250034789	3.06849433891052	3.33695066178526	0.228654614263386	0.985297647258643	0.946756993999083	1.0238383005182	0.25	0.19	0.34	1.5225472527536	1.58452721816353	1.64650718357346	3.62796881548902	3.775656436537	3.92334405758497	3.70556056524669	3.85559527046483	4.00430563013069	3.20272250034789	0.277922323457075	0.0128406784564534	-1.36843811934355	-0.506467158262805	-0.505115596806918	-0.507711982748338	0.176923109003671	0.180146145436134	0.173954605132619	0.201485361459515	0.204225923213766	0.198448378214154	0.000147175351593464	0.00036752766493106	0.000375826675183133
114	0.810930216216329	0.21	3.20276383041963	3.06990204552603	3.33562561531324	0.235275888389975	0.989072447118782	0.951096470400135	1.02704842383743	0.25	0.18	0.34	1.53192059098925	1.59308807768358	1.65425556437791	3.65608644925028	3.80206896332657	3.94805147740285	3.72955290657729	3.87975093528408	4.02895207214539	3.20276383041963	0.276324600733817	-0.0116672175500572	-1.40159868318429	-0.506467158262805	-0.505115596806918	-0.507711982748338	0.176923109003671	0.180146145436134	0.173954605132619	0.201485361459515	0.204225923213766	0.198448378214154	0.000147175351593464	0.00036752766493106	0.000375826675183133
114	0.810930216216329	0.21	3.20279539924969	3.07050054858813	3.33509024991124	0.2371497030487	1.01049907985535	0.971901377079619	1.04909678263107	0.25	0.19	0.34	1.56107550909252	1.62307143782706	1.68506736656159	3.71518772166789	3.86273120171507	4.01027468176225	3.79567780735367	3.94523552838886	4.09954794383223	3.20279539924969	0.279748062831261	0.00484224719265285	-1.3696092178628	-0.506467158262805	-0.505115596806918	-0.507711982748338	0.176923109003671	0.180146145436134	0.173954605132619	0.201485361459515	0.204225923213766	0.198448378214154	0.000147175351593464	0.00036752766493106	0.000375826675183133
114	0.810930216216329	0.21	3.20375751877949	3.06954934230117	3.33796569525781	0.231075019540308	0.993765231637444	0.955158196396524	1.03237226687836	0.25	0.18	0.34	1.53785426268723	1.60001359287876	1.6621729230703	3.66877794791431	3.81706818932207	3.96535843072983	3.7440102655259	3.89585459085228	4.05003590804371	3.20375751877949	0.275851505216383	0.000775390481054911	-1.38719214314684	-0.506467158262805	-0.505115596806918	-0.507711982748338	0.176923109003671	0.180146145436134	0.173954605132619	0.201485361459515	0.204225923213766	0.198448378214154	0.000147175351593464	0.00036752766493106	0.000375826675183133
114	0.810930216216329	0.21	3.20385586337495	3.07149737840037	3.33621434834953	0.234310111130573	1.00730704836634	0.968526853969978	1.0460872427627	0.25	0.19	0.34	1.56120911301052	1.62372053708488	1.68623196115924	3.72892342863098	3.87823098252967	4.02753853642837	3.81179094716492	3.96508527437253	4.11748029147825	3.20385586337495	0.276676677565053	-0.0058991370186641	-1.39133142675908	-0.506467158262805	-0.505115596806918	-0.507711982748338	0.176923109003671	0.180146145436134	0.173954605132619	0.201485361459515	0.204225923213766	0.198448378214154	0.000147175351593464	0.00036752766493106	0.000375826675183133
114	0.810930216216329	0.21	3.20405819424357	3.07058415859022	3.33753222989692	0.230350430092039	0.980733661165587	0.942555038980001	1.01891228335117	0.25	0.18	0.34	1.51414635302899	1.57547754235511	1.63680873168124	3.60399925242798	3.74998088758478	3.89596252274158	3.67927694141554	3.82593038498661	3.9723880192183	3.20405819424357	0.277334311380151	-0.00688996344219381	-1.3899439458752	-0.506467158262805	-0.505115596806918	-0.507711982748338	0.176923109003671	0.180146145436134	0.173954605132619	0.201485361459515	0.204225923213766	0.198448378214154	0.000147175351593464	0.00036752766493106	0.000375826675183133
114	0.810930216216329	0.21	3.20408679005691	3.07114614593527	3.33702743417856	0.233637436282707	0.988876957621222	0.950734791798192	1.02701912344425	0.25	0.18	0.34	1.52849777019426	1.58981898817621	1.65114020615816	3.64107299313711	3.78714780924363	3.93322262535015	3.71497000507297	3.8664071987439	4.01521721865283	3.20408679005691	0.277588195613525	0.00518293611038241	-1.37959717939069	-0.506467158262805	-0.505115596806918	-0.507711982748338	0.176923109003671	0.180146145436134	0.173954605132619	0.201485361459515	0.204225923213766	0.198448378214154	0.000147175351593464	0.00036752766493106	0.000375826675183133
114	0.810930216216329	0.21	3.2044518397343	3.0727299483247	3.3361737311439	0.237863507393228	0.989164434904034	0.951456032742542	1.02687283706553	0.25	0.18	0.34	1.52239169523802	1.58272759759798	1.64306349995795	3.60917073942988	3.75221051954418	3.89525029965847	3.68109546768132	3.82774732339306	3.97367717986926	3.2044518397343	0.278098534043043	-0.0162295283212839	-1.39924189689861	-0.506467158262805	-0.505115596806918	-0.507711982748338	0.176923109003671	0.180146145436134	0.173954605132619	0.201485361459515	0.204225923213766	0.198448378214154	0.000147175351593464	0.00036752766493106	0.000375826675183133
114	0.810930216216329	0.21	3.20452184518197	3.07163936778918	3.33740432257475	0.231765463618858	0.98461793677602	0.94644043866377	1.02279543488827	0.25	0.18	0.34	1.52603078633189	1.58758778990485	1.64914479347781	3.64592682265311	3.79299615602369	3.94006548939427	3.72363899981931	3.87511076810707	4.0201074931887	3.20452184518197	0.275782621846332	-0.0105838697567455	-1.39870100080288	-0.506467158262805	-0.505115596806918	-0.507711982748338	0.176923109003671	0.180146145436134	0.173954605132619	0.201485361459515	0.204225923213766	0.198448378214154	0.000147175351593464	0.00036752766493106	0.000375826675183133
114	0.810930216216329	0.21	3.20457396449479	3.07211342149634	3.33703450749324	0.235959760044979	0.991246884979264	0.953259609464055	1.02923416049447	0.25	0.18	0.34	1.53800045711562	1.5992895818482	1.66057870658077	3.67688750106667	3.8234110054245	3.96993450978233	3.7506662753447	3.90377207656281	4.05337745078275	3.20457396449479	0.27680820753211	-0.0103966386070879	-1.39750399717144	-0.506467158262805	-0.505115596806918	-0.507711982748338	0.176923109003671	0.180146145436134	0.173954605132619	0.201485361459515	0.204225923213766	0.198448378214154	0.000147175351593464	0.00036752766493106	0.000375826675183133
114	0.810930216216329	0.21	3.20521763665963	3.07477209806435	3.33566317525492	0.241806241002663	1.01538218201614	0.977090622383819	1.05367374164846	0.25	0.18	0.33	1.57336509531731	1.63502427205137	1.69668344878542	3.75397369594771	3.90108953591539	4.04820537588308	3.83505857233331	3.98356120848486	4.13392380814634	3.20521763665963	0.277241130497113	0.0023374956775363	-1.38392339991111	-0.506467158262805	-0.505115596806918	-0.507711982748338	0.176923109003671	0.180146145436134	0.173954605132619	0.201485361459515	0.204225923213766	0.198448378214154	0.000147175351593464	0.00036752766493106	0.000375826675183133
114	0.810930216216329	0.21	3.20527256374246	3.07145780826561	3.33908731921932	0.230825051081627	0.991132287632139	0.952600435273339	1.02966413999094	0.25	0.18	0.34	1.52949388601145	1.59136057262762	1.65322725924379	3.6386337695599	3.78581331515416	3.93299286074842	3.7121370787053	3.86428652975361	4.01418411253635	3.20527256374246	0.277775613761819	-0.00264049484494239	-1.38564488202664	-0.506467158262805	-0.505115596806918	-0.507711982748338	0.176923109003671	0.180146145436134	0.173954605132619	0.201485361459515	0.204225923213766	0.198448378214154	0.000147175351593464	0.00036752766493106	0.000375826675183133
114	0.810930216216329	0.21	3.20550558897744	3.07339046384651	3.33762071410838	0.241486093389397	1.00176584894252	0.963954767326865	1.03957693055817	0.25	0.18	0.33	1.55927378815602	1.6204362311082	1.68159867406038	3.7375326689741	3.88413721679914	4.03074176462417	3.81816278269873	3.96654202710727	4.12144367054989	3.20550558897744	0.274578854360146	0.00648070005693237	-1.38769538013514	-0.506467158262805	-0.505115596806918	-0.507711982748338	0.176923109003671	0.180146145436134	0.173954605132619	0.201485361459515	0.204225923213766	0.198448378214154	0.000147175351593464	0.00036752766493106	0.000375826675183133
114	0.810930216216329	0.21	3.20568361342321	3.07279182700112	3.3385753998453	0.234311372997703	0.997381526171479	0.958983588310409	1.03577946403255	0.25	0.18	0.34	1.54928924436133	1.61132316533658	1.67335708631183	3.70886828157262	3.85737227637156	4.0058762711705	3.78513395171271	3.94018759149683	4.09056704422107	3.20568361342321	0.275206363151616	-0.00231633731178344	-1.39519276212283	-0.506467158262805	-0.505115596806918	-0.507711982748338	0.176923109003671	0.180146145436134	0.173954605132619	0.201485361459515	0.204225923213766	0.198448378214154	0.000147175351593464	0.00036752766493106	0.000375826675183133
114	0.810930216216329	0.21	3.20569326137412	3.07359279894716	3.33779372380109	0.228198559087341	0.97387929685364	0.93573596336496	1.01202263034232	0.25	0.19	0.34	1.50470224417908	1.56603830664535	1.62737436911162	3.58515507361632	3.73129647560948	3.87743787760265	3.66267672369474	3.81298535654538	3.96260856919363	3.20569326137412	0.277482474795984	0.000315816954039429	-1.38246712794901	-0.506467158262805	-0.505115596806918	-0.507711982748338	0.176923109003671	0.180146145436134	0.173954605132619	0.201485361459515	0.204225923213766	0.198448378214154	0.000147175351593464	0.00036752766493106	0.000375826675183133
114	0.810930216216329	0.21	3.20623566272574	3.07440360898434	3.33806771646714	0.234481737862024	1.00457513858746	0.965918609254508	1.04323166792042	0.25	0.19	0.34	1.55097395060659	1.61304467731362	1.67511540402065	3.68996585253523	3.83764006840547	3.9853142842757	3.77272572990395	3.92322756013754	4.07326910417468	3.20623566272574	0.278379574859109	-0.000119586356107102	-1.3795518751915	-0.506467158262805	-0.505115596806918	-0.507711982748338	0.176923109003671	0.180146145436134	0.173954605132619	0.201485361459515	0.204225923213766	0.198448378214154	0.000147175351593464	0.00036752766493106	0.000375826675183133
114	0.810930216216329	0.21	3.20630083959815	3.07195871984713	3.34064295934918	0.228343222355017	0.982310800371834	0.943853029135103	1.02076857160857	0.25	0.18	0.33	1.52975320364059	1.59208377517902	1.65441434671745	3.67410446045883	3.82380771348505	3.97351096651127	3.75494528410469	3.90634721670046	4.05680583298472	3.20630083959815	0.274292824898789	-0.00239771761410234	-1.39630946993714	-0.506467158262805	-0.505115596806918	-0.507711982748338	0.176923109003671	0.180146145436134	0.173954605132619	0.201485361459515	0.204225923213766	0.198448378214154	0.000147175351593464	0.00036752766493106	0.000375826675183133
114	0.810930216216329	0.21	3.20655447422899	3.07229996610982	3.34080898234816	0.226439936165646	0.988565378799182	0.949652525843435	1.02747823175493	0.25	0.19	0.34	1.52480742777235	1.58728776200833	1.64976809624431	3.62759688210058	3.77624087578715	3.92488486947372	3.70524575480033	3.85798269309245	4.01127171199769	3.20655447422899	0.277313193179502	0.000761556126380356	-1.38048644880183	-0.506467158262805	-0.505115596806918	-0.507711982748338	0.176923109003671	0.180146145436134	0.173954605132619	0.201485361459515	0.204225923213766	0.198448378214154	0.000147175351593464	0.00036752766493106	0.000375826675183133
114	0.810930216216329	0.21	3.20675173847389	3.07300824177948	3.3404952351683	0.227805529058832	0.974754170102702	0.936533923644451	1.01297441656095	0.25	0.18	0.34	1.50629578393659	1.56776819262099	1.6292406013054	3.589699633217	3.73619641377007	3.88269319432315	3.66406233081343	3.81489567409627	3.96225808346578	3.20675173847389	0.276657531888492	-0.00471063403959136	-1.3921657184438	-0.506467158262805	-0.505115596806918	-0.507711982748338	0.176923109003671	0.180146145436134	0.173954605132619	0.201485361459515	0.204225923213766	0.198448378214154	0.000147175351593464	0.00036752766493106	0.000375826675183133
114	0.810930216216329	0.21	3.20701665972795	3.07347786474881	3.34055545470708	0.227355407500576	0.987443518607116	0.94867611889407	1.02621091832016	0.25	0.18	0.34	1.52247941343684	1.58469513363901	1.64691085384117	3.62023497964458	3.76817492850157	3.91611487735855	3.69506011365296	3.84785871009295	3.99549982304452	3.20701665972795	0.277481514245395	0.00483055760575924	-1.37733464235529	-0.506467158262805	-0.505115596806918	-0.507711982748338	0.176923109003671	0.180146145436134	0.173954605132619	0.201485361459515	0.204225923213766	0.198448378214154	0.000147175351593464	0.00036752766493106	0.000375826675183133
114	0.810930216216329	0.21	3.2077596600327	3.0752984320112	3.3402208880542	0.235047240605762	1.0025102335928	0.963993831514637	1.04102663567097	0.25	0.18	0.34	1.54933849732231	1.61124236285254	1.67314622838276	3.6895733362583	3.836990348142	3.98440736002569	3.76395984861503	3.91433181142075	4.06484698283388	3.2077596600327	0.277312811212209	0.00252767425667067	-1.38360710127576	-0.506467158262805	-0.505115596806918	-0.507711982748338	0.176923109003671	0.180146145436134	0.173954605132619	0.201485361459515	0.204225923213766	0.198448378214154	0.000147175351593464	0.00036752766493106	0.000375826675183133
114	0.810930216216329	0.21	3.20801504082904	3.0744480783797	3.34158200327838	0.223349273068737	0.975556193856138	0.93681347782426	1.01429890988802	0.25	0.19	0.34	1.50745980810066	1.56980208717456	1.63214436624846	3.59419619218431	3.74283722450598	3.89147825682765	3.67075342390179	3.82258241866129	3.97680854417676	3.20801504082904	0.277059104454278	0.00173500241434357	-1.38194389716095	-0.506467158262805	-0.505115596806918	-0.507711982748338	0.176923109003671	0.180146145436134	0.173954605132619	0.201485361459515	0.204225923213766	0.198448378214154	0.000147175351593464	0.00036752766493106	0.000375826675183133
114	0.810930216216329	0.21	3.2081891302143	3.07483208389935	3.34154617652925	0.231792400706176	0.994179559325417	0.955634235354295	1.03272488329654	0.25	0.18	0.34	1.54333283515405	1.60558286966043	1.66783290416681	3.69328299675638	3.84225085952266	3.99121872228894	3.77297156392916	3.92312177242165	4.07760933699841	3.2081891302143	0.275748575292571	-0.00200856048219039	-1.39187321374953	-0.506467158262805	-0.505115596806918	-0.507711982748338	0.176923109003671	0.180146145436134	0.173954605132619	0.201485361459515	0.204225923213766	0.198448378214154	0.000147175351593464	0.00036752766493106	0.000375826675183133
114	0.810930216216329	0.21	3.20829198050643	3.07547176125651	3.34111219975636	0.23037119173883	0.981915854188459	0.943693448877246	1.02013825949967	0.25	0.19	0.34	1.51693290237387	1.5783732189231	1.63981353547233	3.61293566068975	3.7592703537519	3.90560504681406	3.68672847369745	3.83760575057729	3.98880250262494	3.20829198050643	0.277143691985943	-0.0183637277835088	-1.40313305827772	-0.506467158262805	-0.505115596806918	-0.507711982748338	0.176923109003671	0.180146145436134	0.173954605132619	0.201485361459515	0.204225923213766	0.198448378214154	0.000147175351593464	0.00036752766493106	0.000375826675183133
114	0.810930216216329	0.21	3.208363655528	3.07445655372876	3.34227075732724	0.236512222281252	1.01066981147616	0.971997448297733	1.04934217465459	0.25	0.19	0.34	1.5585644171891	1.62057421905027	1.68258402091145	3.70282616409062	3.85014860660843	3.99747104912623	3.78330849570171	3.92859319875578	4.08158635781669	3.208363655528	0.278305126742436	-0.0222262919931431	-1.40206852230777	-0.506467158262805	-0.505115596806918	-0.507711982748338	0.176923109003671	0.180146145436134	0.173954605132619	0.201485361459515	0.204225923213766	0.198448378214154	0.000147175351593464	0.00036752766493106	0.000375826675183133
114	0.810930216216329	0.21	3.20849594306106	3.07639932806851	3.34059255805361	0.233524987361494	0.982030096902566	0.944140124585854	1.01992006921928	0.25	0.19	0.34	1.51423242649635	1.57500118658499	1.63576994667363	3.59830758972542	3.74271388219341	3.88712017466141	3.6673360376591	3.82059741513941	3.96766476414598	3.20849594306106	0.277633152329388	-0.00189145671695766	-1.38493456687218	-0.506467158262805	-0.505115596806918	-0.507711982748338	0.176923109003671	0.180146145436134	0.173954605132619	0.201485361459515	0.204225923213766	0.198448378214154	0.000147175351593464	0.00036752766493106	0.000375826675183133
114	0.810930216216329	0.21	3.20890910303154	3.07452583370715	3.34329237235593	0.231523617662228	0.993363648087016	0.95482086743919	1.03190642873484	0.25	0.18	0.34	1.54362676581068	1.6059375822849	1.66824839875912	3.69790109911606	3.84717243972139	3.99644378032671	3.77189098044046	3.92398836068571	4.07701001654693	3.20890910303154	0.275179695143234	-0.00679633439208088	-1.39907464642645	-0.506467158262805	-0.505115596806918	-0.507711982748338	0.176923109003671	0.180146145436134	0.173954605132619	0.201485361459515	0.204225923213766	0.198448378214154	0.000147175351593464	0.00036752766493106	0.000375826675183133
114	0.810930216216329	0.21	3.20900611695683	3.07479302604231	3.34321920787135	0.222801093346166	0.97414325014377	0.935395416622236	1.0128910836653	0.25	0.19	0.34	1.49368418400055	1.55555857964854	1.61743297529653	3.53396723722998	3.68035834813922	3.82674945904846	3.60459068223721	3.75757274819104	3.90591612222665	3.20900611695683	0.27917103477169	0.00630778832530785	-1.36868236999978	-0.506467158262805	-0.505115596806918	-0.507711982748338	0.176923109003671	0.180146145436134	0.173954605132619	0.201485361459515	0.204225923213766	0.198448378214154	0.000147175351593464	0.00036752766493106	0.000375826675183133
114	0.810930216216329	0.21	3.20920293823519	3.07566297097191	3.34274290549846	0.227151202262208	0.978513209190827	0.940074073981879	1.01695234439977	0.25	0.19	0.34	1.51266318484725	1.57451518810658	1.63636719136591	3.60649788073351	3.75396568513864	3.90143348954378	3.68049170044366	3.8345024862178	3.98292881937386	3.20920293823519	0.277107361345114	0.00322476687269901	-1.38050746248437	-0.506467158262805	-0.505115596806918	-0.507711982748338	0.176923109003671	0.180146145436134	0.173954605132619	0.201485361459515	0.204225923213766	0.198448378214154	0.000147175351593464	0.00036752766493106	0.000375826675183133
114	0.810930216216329	0.21	3.2093233358225	3.07746549463091	3.3411811770141	0.235299033011618	0.988628924510729	0.950672418396845	1.02658543062461	0.25	0.18	0.34	1.52724742483649	1.58822423987439	1.6492010549123	3.63532947245734	3.78047348071625	3.92561748897516	3.70990230996002	3.85441227583738	4.0065667625051	3.2093233358225	0.276850405422504	0.00530283116657635	-1.38276892776446	-0.506467158262805	-0.505115596806918	-0.507711982748338	0.176923109003671	0.180146145436134	0.173954605132619	0.201485361459515	0.204225923213766	0.198448378214154	0.000147175351593464	0.00036752766493106	0.000375826675183133
114	0.810930216216329	0.21	3.20943936071295	3.07568062238447	3.34319809904144	0.228660989202128	0.986758137297049	0.948161053422536	1.02535522117156	0.25	0.19	0.34	1.53307903925215	1.5954865596314	1.65789408001064	3.67316675139794	3.82269148105966	3.97221621072139	3.75331332107224	3.90591037654007	4.05716704786088	3.20943936071295	0.275086849270482	0.00287808134775281	-1.38675810319153	-0.506467158262805	-0.505115596806918	-0.507711982748338	0.176923109003671	0.180146145436134	0.173954605132619	0.201485361459515	0.204225923213766	0.198448378214154	0.000147175351593464	0.00036752766493106	0.000375826675183133
114	0.810930216216329	0.21	3.20946145179269	3.07515007460187	3.3437728289835	0.230758737565437	0.988167331884403	0.949743571176241	1.02659109259256	0.25	0.18	0.34	1.52847300452235	1.59031041280501	1.65214782108766	3.64479657707225	3.79225405481427	3.93971153255629	3.72101578170396	3.87430698270316	4.02232017115457	3.20946145179269	0.275975143747378	-0.000830138126554743	-1.38960139522172	-0.506467158262805	-0.505115596806918	-0.507711982748338	0.176923109003671	0.180146145436134	0.173954605132619	0.201485361459515	0.204225923213766	0.198448378214154	0.000147175351593464	0.00036752766493106	0.000375826675183133
114	0.810930216216329	0.21	3.20947899226781	3.07517692363282	3.34378106090281	0.226404558200491	0.9890196531817	0.95008498681837	1.02795431954503	0.25	0.19	0.34	1.52660172469677	1.58916215838996	1.65172259208316	3.63450887707915	3.78345175322913	3.9323946293791	3.7146391310918	3.86487676542287	4.01669470514171	3.20947899226781	0.277174127874627	0.008454318012355	-1.37507609450242	-0.506467158262805	-0.505115596806918	-0.507711982748338	0.176923109003671	0.180146145436134	0.173954605132619	0.201485361459515	0.204225923213766	0.198448378214154	0.000147175351593464	0.00036752766493106	0.000375826675183133
114	0.810930216216329	0.21	3.20949207014379	3.07588598993972	3.34309815034786	0.22948311168727	0.981367408744638	0.943070429905913	1.01966438758336	0.25	0.18	0.34	1.5218762534371	1.58367785470123	1.64547945596536	3.63910425784505	3.78688399341423	3.93466372898341	3.71417003397064	3.86764992314462	4.01628265655163	3.20949207014379	0.275732749942589	0.00628820512567854	-1.38205082150699	-0.506467158262805	-0.505115596806918	-0.507711982748338	0.176923109003671	0.180146145436134	0.173954605132619	0.201485361459515	0.204225923213766	0.198448378214154	0.000147175351593464	0.00036752766493106	0.000375826675183133
114	0.810930216216329	0.21	3.20961676870608	3.07633642614398	3.34289711126817	0.232886435045751	1.0004707074646	0.961800252626743	1.03914116230246	0.25	0.19	0.34	1.55024021426673	1.61256967823797	1.67489914220922	3.70241934531802	3.85128002578978	4.00014070626153	3.78069676533056	3.93550462978738	4.08469153625709	3.20961676870608	0.277985030043962	-0.002037479457373	-1.38259706418348	-0.506467158262805	-0.505115596806918	-0.507711982748338	0.176923109003671	0.180146145436134	0.173954605132619	0.201485361459515	0.204225923213766	0.198448378214154	0.000147175351593464	0.00036752766493106	0.000375826675183133
114	0.810930216216329	0.21	3.20997193166611	3.07879254533533	3.34115131799688	0.233994965593984	0.983791528990739	0.945883360546908	1.02169969743457	0.25	0.18	0.34	1.52036120092381	1.58129271838571	1.64222423584761	3.62087995095944	3.76599396059431	3.91110797022917	3.69506806421554	3.84302874347101	3.99360215184279	3.20997193166611	0.277747965704673	0.0053431432231014	-1.37907117129249	-0.506467158262805	-0.505115596806918	-0.507711982748338	0.176923109003671	0.180146145436134	0.173954605132619	0.201485361459515	0.204225923213766	0.198448378214154	0.000147175351593464	0.00036752766493106	0.000375826675183133
114	0.810930216216329	0.21	3.21002880294875	3.07837715817542	3.34168044772209	0.239806900708696	1.01294732433461	0.974538133957114	1.05135651471211	0.25	0.19	0.34	1.57048392625506	1.63238095624956	1.69427798624406	3.75007177791238	3.8978722752231	4.04567277253381	3.8281399255047	3.97933551541422	4.13263372879847	3.21002880294875	0.276819992751444	0.00334360790342923	-1.38170015034703	-0.506467158262805	-0.505115596806918	-0.507711982748338	0.176923109003671	0.180146145436134	0.173954605132619	0.201485361459515	0.204225923213766	0.198448378214154	0.000147175351593464	0.00036752766493106	0.000375826675183133
114	0.810930216216329	0.21	3.21072944942784	3.07756871393912	3.34389018491657	0.235969606022553	0.996509728268323	0.95832180908863	1.03469764744802	0.25	0.18	0.34	1.54688365423324	1.60852502293425	1.67016639163526	3.69986227872694	3.84729713864147	3.994731998556	3.77445321868957	3.9220004321458	4.07627501691173	3.21072944942784	0.275422607314364	0.00748045640970496	-1.38647471619242	-0.506467158262805	-0.505115596806918	-0.507711982748338	0.176923109003671	0.180146145436134	0.173954605132619	0.201485361459515	0.204225923213766	0.198448378214154	0.000147175351593464	0.00036752766493106	0.000375826675183133
114	0.810930216216329	0.21	3.21097552000951	3.08022569867773	3.3417253413413	0.2380203019861	0.991854262668584	0.95405966459572	1.02964886074145	0.25	0.18	0.34	1.54264799154214	1.60375922281189	1.66487045408163	3.69617019070238	3.84259213049342	3.98901407028447	3.77036279812093	3.92157460420015	4.0692047848719	3.21097552000951	0.276071766934168	0.0196875800853192	-1.37211772346206	-0.506467158262805	-0.505115596806918	-0.507711982748338	0.176923109003671	0.180146145436134	0.173954605132619	0.201485361459515	0.204225923213766	0.198448378214154	0.000147175351593464	0.00036752766493106	0.000375826675183133
114	0.810930216216329	0.21	3.21098796893614	3.07649234744673	3.34548359042555	0.222556420848382	0.976341234150993	0.937478515756562	1.01520395254542	0.25	0.19	0.34	1.50593633256376	1.56836419478004	1.63079205699631	3.58432556581209	3.73291204833612	3.88149853086015	3.66006740853469	3.81319091141732	3.96348650740644	3.21098796893614	0.27660036054578	-0.00414990028097071	-1.38952974902874	-0.506467158262805	-0.505115596806918	-0.507711982748338	0.176923109003671	0.180146145436134	0.173954605132619	0.201485361459515	0.204225923213766	0.198448378214154	0.000147175351593464	0.00036752766493106	0.000375826675183133
114	0.810930216216329	0.21	3.21175205240163	3.07944333823004	3.34406076657322	0.233031618604301	0.984675687276186	0.946631204247703	1.02272017030467	0.25	0.18	0.34	1.5279797206578	1.58938821669046	1.65079671272311	3.65456632792081	3.80144093549255	3.94831554306429	3.73150050329878	3.88053372293287	4.03091715960102	3.21175205240163	0.275687997361712	-0.00160580660053459	-1.39192895387335	-0.506467158262805	-0.505115596806918	-0.507711982748338	0.176923109003671	0.180146145436134	0.173954605132619	0.201485361459515	0.204225923213766	0.198448378214154	0.000147175351593464	0.00036752766493106	0.000375826675183133
114	0.810930216216329	0.21	3.21186191057846	3.07788345689077	3.34584036426616	0.228951424972077	0.987193230955679	0.948610893903228	1.02577556800813	0.25	0.18	0.34	1.52689116826599	1.58899358567978	1.65109600309357	3.64160621015522	3.78971928698737	3.93783236381953	3.71873976685449	3.87302606330726	4.01990867049317	3.21186191057846	0.276664996703999	0.0165852784683747	-1.37018680140062	-0.506467158262805	-0.505115596806918	-0.507711982748338	0.176923109003671	0.180146145436134	0.173954605132619	0.201485361459515	0.204225923213766	0.198448378214154	0.000147175351593464	0.00036752766493106	0.000375826675183133
114	0.810930216216329	0.21	3.21201569413718	3.0808059865973	3.34322540167706	0.239546331064735	1.01168097817263	0.973292369667199	1.05006958667807	0.25	0.19	0.34	1.56418393731867	1.6258784976292	1.68757305793974	3.7246873539306	3.87159651410831	4.01850567428603	3.80687064209546	3.95408079459316	4.10379067804764	3.21201569413718	0.277805085260533	0.0017528945788361	-1.38066213682789	-0.506467158262805	-0.505115596806918	-0.507711982748338	0.176923109003671	0.180146145436134	0.173954605132619	0.201485361459515	0.204225923213766	0.198448378214154	0.000147175351593464	0.00036752766493106	0.000375826675183133
114	0.810930216216329	0.21	3.21217618458967	3.07836774628115	3.3459846228982	0.230588526355308	0.984957974477511	0.9466406346355	1.02327531431952	0.25	0.18	0.34	1.53062948775253	1.59258504734775	1.65454060694297	3.66731924479779	3.81576197234474	3.96420469989168	3.74382387618723	3.89570529334276	4.04686917405058	3.21217618458967	0.275452336188832	-0.00275471817201512	-1.39378325122128	-0.506467158262805	-0.505115596806918	-0.507711982748338	0.176923109003671	0.180146145436134	0.173954605132619	0.201485361459515	0.204225923213766	0.198448378214154	0.000147175351593464	0.00036752766493106	0.000375826675183133
114	0.810930216216329	0.21	3.21222738621776	3.08076927807908	3.34368549435645	0.239425412442968	0.997631743788514	0.959763670355021	1.03549981722201	0.25	0.19	0.34	1.53713074531235	1.59777919631991	1.65842764732748	3.64756335544598	3.79148023963712	3.93539712382827	3.72479914710125	3.87047275799901	4.02141799522195	3.21222738621776	0.278717296934216	0.00192116382241404	-1.37675063819582	-0.506467158262805	-0.505115596806918	-0.507711982748338	0.176923109003671	0.180146145436134	0.173954605132619	0.201485361459515	0.204225923213766	0.198448378214154	0.000147175351593464	0.00036752766493106	0.000375826675183133
114	0.810930216216329	0.21	3.21231089252244	3.08014583898348	3.3444759460614	0.236494688502647	0.988935851613192	0.951093281424119	1.02677842180226	0.25	0.18	0.34	1.53043199318508	1.59132557875956	1.65221916433403	3.64895380091788	3.79414018066094	3.939326560404	3.72056035751684	3.87092418894257	4.01593696052442	3.21231089252244	0.276585033087618	-0.0101073446881901	-1.39803450634016	-0.506467158262805	-0.505115596806918	-0.507711982748338	0.176923109003671	0.180146145436134	0.173954605132619	0.201485361459515	0.204225923213766	0.198448378214154	0.000147175351593464	0.00036752766493106	0.000375826675183133
114	0.810930216216329	0.21	3.2123219598847	3.07949482875911	3.3451490910103	0.232091773566739	0.979338840298988	0.9414007965393	1.01727688405868	0.25	0.18	0.34	1.51544968053029	1.57652164531608	1.63759361010187	3.61471420236587	3.76038561680725	3.90605703124863	3.69150398755106	3.84167604186852	3.98853149867654	3.2123219598847	0.275937542327767	-0.00778034452519257	-1.39734898909127	-0.506467158262805	-0.505115596806918	-0.507711982748338	0.176923109003671	0.180146145436134	0.173954605132619	0.201485361459515	0.204225923213766	0.198448378214154	0.000147175351593464	0.00036752766493106	0.000375826675183133
114	0.810930216216329	0.21	3.212700480565	3.07829361082332	3.34710735030669	0.231111357090483	0.983843750980363	0.945626065806415	1.02206143615431	0.25	0.19	0.34	1.51803098830111	1.57938254415708	1.64073410001306	3.61072823080381	3.75665660541547	3.90258498002712	3.68701316131234	3.83633975087381	3.97994609513261	3.212700480565	0.278508351501831	-0.0042660593236934	-1.38413383796984	-0.506467158262805	-0.505115596806918	-0.507711982748338	0.176923109003671	0.180146145436134	0.173954605132619	0.201485361459515	0.204225923213766	0.198448378214154	0.000147175351593464	0.00036752766493106	0.000375826675183133
114	0.810930216216329	0.21	3.21288085157231	3.07828206225051	3.3474796408941	0.234499581189459	1.00429844280996	0.965654481574125	1.04294240404579	0.25	0.19	0.34	1.54870605634009	1.61068281712656	1.67265957791303	3.68015254880418	3.82742641865265	3.97470028850111	3.75729204379417	3.90697183421699	4.05734850008623	3.21288085157231	0.278590064137153	0.00153404190404585	-1.3775248666725	-0.506467158262805	-0.505115596806918	-0.507711982748338	0.176923109003671	0.180146145436134	0.173954605132619	0.201485361459515	0.204225923213766	0.198448378214154	0.000147175351593464	0.00036752766493106	0.000375826675183133
114	0.810930216216329	0.21	3.21288323452711	3.07891328474078	3.34685318431345	0.228824834693978	0.9826957132369	0.944275376371149	1.02111605010265	0.25	0.19	0.34	1.51770543928411	1.57945729229161	1.64120914529912	3.61438377681073	3.76144452385767	3.90850527090462	3.69077096750756	3.84406122974475	3.99458018589744	3.21288323452711	0.275828439314599	0.0078283457196458	-1.38097091240997	-0.506467158262805	-0.505115596806918	-0.507711982748338	0.176923109003671	0.180146145436134	0.173954605132619	0.201485361459515	0.204225923213766	0.198448378214154	0.000147175351593464	0.00036752766493106	0.000375826675183133
114	0.810930216216329	0.21	3.21329674458502	3.08169931063021	3.34489417853984	0.235367747939595	0.987841511449904	0.949922476972636	1.02576054592717	0.25	0.18	0.34	1.53027505444934	1.59136062085714	1.65244618726493	3.65275249230045	3.79856317796176	3.94437386362307	3.7267119422951	3.87740552560743	4.02309874484741	3.21329674458502	0.2769568666445	0.00540768405330111	-1.38066686250122	-0.506467158262805	-0.505115596806918	-0.507711982748338	0.176923109003671	0.180146145436134	0.173954605132619	0.201485361459515	0.204225923213766	0.198448378214154	0.000147175351593464	0.00036752766493106	0.000375826675183133
114	0.810930216216329	0.21	3.21334668453951	3.07953584466957	3.34715752440944	0.240966745930357	1.01656985622952	0.978145531785115	1.05499418067392	0.25	0.18	0.34	1.57275999523595	1.6345424584445	1.69632492165305	3.74697807753386	3.89416997961664	4.04136188169943	3.82850188958464	3.97514573267526	4.1263775506041	3.21334668453951	0.275958155305305	-0.00929653810311488	-1.39768056182609	-0.506467158262805	-0.505115596806918	-0.507711982748338	0.176923109003671	0.180146145436134	0.173954605132619	0.201485361459515	0.204225923213766	0.198448378214154	0.000147175351593464	0.00036752766493106	0.000375826675183133
114	0.810930216216329	0.21	3.213408514744	3.08037759354411	3.34643943594389	0.231945749126073	0.990810623714732	0.9524124506058	1.02920879682367	0.25	0.18	0.34	1.53296579809871	1.59476999442985	1.656574190761	3.65598697334317	3.80338448016613	3.95078198698908	3.73103618274485	3.8816174147516	4.03141345920577	3.213408514744	0.277173212651084	-0.00364703991263324	-1.3904387865586	-0.506467158262805	-0.505115596806918	-0.507711982748338	0.176923109003671	0.180146145436134	0.173954605132619	0.201485361459515	0.204225923213766	0.198448378214154	0.000147175351593464	0.00036752766493106	0.000375826675183133
114	0.810930216216329	0.21	3.21348668540649	3.0796842581258	3.34728911268718	0.22935795205283	0.99103600157892	0.952348022084879	1.02972398107296	0.25	0.19	0.34	1.53235859304738	1.59460879617748	1.65685899930758	3.65332439429604	3.80173625211897	3.95014810994189	3.73072705355694	3.8840990925607	4.03720205369497	3.21348668540649	0.27742244157862	0.00681189586976552	-1.37691198610797	-0.506467158262805	-0.505115596806918	-0.507711982748338	0.176923109003671	0.180146145436134	0.173954605132619	0.201485361459515	0.204225923213766	0.198448378214154	0.000147175351593464	0.00036752766493106	0.000375826675183133
114	0.810930216216329	0.21	3.21377948829693	3.08270836861715	3.3448506079767	0.239550418865434	1.00256582752535	0.964523523618077	1.04060813143263	0.25	0.18	0.34	1.55381353954761	1.61509835576958	1.67638317199156	3.70897966744628	3.85526757877229	4.0015554900983	3.78574937552255	3.93302707914289	4.08289832424819	3.21377948829693	0.276954631731518	-0.0106435182374637	-1.39566251722779	-0.506467158262805	-0.505115596806918	-0.507711982748338	0.176923109003671	0.180146145436134	0.173954605132619	0.201485361459515	0.204225923213766	0.198448378214154	0.000147175351593464	0.00036752766493106	0.000375826675183133
114	0.810930216216329	0.21	3.21380155624706	3.08170542470991	3.3458976877842	0.239343082958985	1.01094738409213	0.972565199504214	1.04932956868004	0.25	0.19	0.34	1.56181771793272	1.62345469196071	1.6850916659887	3.71617596718056	3.8628344657637	4.00949296434684	3.79140618266167	3.94337880780127	4.09501764884053	3.21380155624706	0.278860170946927	-0.0166912021773482	-1.39557901618077	-0.506467158262805	-0.505115596806918	-0.507711982748338	0.176923109003671	0.180146145436134	0.173954605132619	0.201485361459515	0.204225923213766	0.198448378214154	0.000147175351593464	0.00036752766493106	0.000375826675183133
114	0.810930216216329	0.21	3.21408070101015	3.0806969930812	3.3474644089391	0.231353566455432	0.980944691040033	0.942865571531594	1.01902381054847	0.25	0.18	0.34	1.52441352892915	1.58597938380927	1.64754523868939	3.65215302510779	3.7996510096617	3.94714899421561	3.72693712952034	3.88122636281055	4.0310669872677	3.21408070101015	0.274877125559746	-0.0125897736484232	-1.40646338587731	-0.506467158262805	-0.505115596806918	-0.507711982748338	0.176923109003671	0.180146145436134	0.173954605132619	0.201485361459515	0.204225923213766	0.198448378214154	0.000147175351593464	0.00036752766493106	0.000375826675183133
114	0.810930216216329	0.21	3.21413143514211	3.08128562913261	3.34697724115161	0.234636485460109	0.993152233518092	0.954951729179507	1.03135273785668	0.25	0.18	0.34	1.53762442693333	1.5991333250246	1.66064222311586	3.66847740366055	3.81522585459528	3.96197430553001	3.74323795345642	3.89377594336592	4.04437042835007	3.21413143514211	0.276855609111555	0.00340797273165646	-1.38377931619214	-0.506467158262805	-0.505115596806918	-0.507711982748338	0.176923109003671	0.180146145436134	0.173954605132619	0.201485361459515	0.204225923213766	0.198448378214154	0.000147175351593464	0.00036752766493106	0.000375826675183133
114	0.810930216216329	0.21	3.21427731074034	3.08120585342866	3.34734876805201	0.234288303193605	0.998052941692493	0.959626684605128	1.03647919877986	0.25	0.18	0.34	1.54735098430272	1.6093114400519	1.67127189580107	3.69700665245279	3.8450456038074	3.99308455516202	3.77114784389211	3.92572526662996	4.0766968098115	3.21427731074034	0.277049376066841	0.00542480651701695	-1.38033778029525	-0.506467158262805	-0.505115596806918	-0.507711982748338	0.176923109003671	0.180146145436134	0.173954605132619	0.201485361459515	0.204225923213766	0.198448378214154	0.000147175351593464	0.00036752766493106	0.000375826675183133
114	0.810930216216329	0.21	3.21435987219185	3.08093614694154	3.34778359744217	0.234821993342698	1.00227354893791	0.963742104389726	1.04080499348608	0.25	0.19	0.34	1.54411258682802	1.60584786667572	1.66758314652342	3.66558827570951	3.81214243240623	3.95869658910295	3.74337333595733	3.89393626054411	4.04155584600112	3.21435987219185	0.277807004020918	-0.00855768239581896	-1.38871458523551	-0.506467158262805	-0.505115596806918	-0.507711982748338	0.176923109003671	0.180146145436134	0.173954605132619	0.201485361459515	0.204225923213766	0.198448378214154	0.000147175351593464	0.00036752766493106	0.000375826675183133
114	0.810930216216329	0.21	3.21445555358877	3.08181517169974	3.3470959354778	0.236137841113155	1.01191646633762	0.973156219452253	1.05067671322299	0.25	0.19	0.34	1.56562285037078	1.62798069898413	1.69033854759748	3.73210761836649	3.88075529671362	4.02940297506075	3.81027665621085	3.96276537166818	4.11324112391719	3.21445555358877	0.278088670020182	0.00538901078034752	-1.3745616046158	-0.506467158262805	-0.505115596806918	-0.507711982748338	0.176923109003671	0.180146145436134	0.173954605132619	0.201485361459515	0.204225923213766	0.198448378214154	0.000147175351593464	0.00036752766493106	0.000375826675183133
114	0.810930216216329	0.21	3.21501846344728	3.08200799535484	3.34802893153972	0.232645101450259	0.98253944885852	0.944536408505276	1.02054248921176	0.25	0.18	0.34	1.51721265042066	1.57825708773317	1.63930152504568	3.61101749114181	3.75630531932547	3.90159314750914	3.68476896589397	3.83564175273497	3.98210375556183	3.21501846344728	0.277125885675313	0.0188138583154142	-1.36665400297448	-0.506467158262805	-0.505115596806918	-0.507711982748338	0.176923109003671	0.180146145436134	0.173954605132619	0.201485361459515	0.204225923213766	0.198448378214154	0.000147175351593464	0.00036752766493106	0.000375826675183133
114	0.810930216216329	0.21	3.21504669753077	3.0806598844637	3.34943351059784	0.230408386273062	0.985890017758961	0.947516937732322	1.0242630977856	0.25	0.18	0.34	1.51986767342864	1.58142013918398	1.64297260493933	3.61222431366324	3.75851422906476	3.90480414446628	3.68474305113916	3.8377442699416	3.98245164897526	3.21504669753077	0.277966922189341	-0.00332710220996618	-1.38439614936384	-0.506467158262805	-0.505115596806918	-0.507711982748338	0.176923109003671	0.180146145436134	0.173954605132619	0.201485361459515	0.204225923213766	0.198448378214154	0.000147175351593464	0.00036752766493106	0.000375826675183133
114	0.810930216216329	0.21	3.21507547583827	3.08206927599949	3.34808167567705	0.230685022334921	0.983062090771583	0.944828902826651	1.02129527871651	0.25	0.19	0.34	1.51680622570416	1.57818489154502	1.63956355738589	3.60794687936761	3.75394507091479	3.89994326246196	3.68318945371493	3.83353503320276	3.98005457206278	3.21507547583827	0.278234451978955	0.00655036148460317	-1.3740246277991	-0.506467158262805	-0.505115596806918	-0.507711982748338	0.176923109003671	0.180146145436134	0.173954605132619	0.201485361459515	0.204225923213766	0.198448378214154	0.000147175351593464	0.00036752766493106	0.000375826675183133
114	0.810930216216329	0.21	3.21523745485233	3.08266719175589	3.34780771794878	0.234384742780662	0.99428974813492	0.95601866530639	1.03256083096345	0.25	0.19	0.34	1.54021257788509	1.60186995475534	1.66352733162558	3.67675591397598	3.82394282070751	3.97112972743905	3.75166326407419	3.90271673424147	4.05445238517045	3.21523745485233	0.27783496595818	0.00408049336847519	-1.37852033462912	-0.506467158262805	-0.505115596806918	-0.507711982748338	0.176923109003671	0.180146145436134	0.173954605132619	0.201485361459515	0.204225923213766	0.198448378214154	0.000147175351593464	0.00036752766493106	0.000375826675183133
114	0.810930216216329	0.21	3.21575847221621	3.08196346021206	3.34955348422037	0.233195950240598	0.989624024456135	0.951405924265757	1.02784212464651	0.25	0.18	0.34	1.53409725468547	1.59572214169319	1.65734702870091	3.66534465967877	3.81258203319416	3.95981940670955	3.74123173524374	3.89200138713698	4.04389177536367	3.21575847221621	0.276360507811186	0.00441867408177614	-1.38195290204736	-0.506467158262805	-0.505115596806918	-0.507711982748338	0.176923109003671	0.180146145436134	0.173954605132619	0.201485361459515	0.204225923213766	0.198448378214154	0.000147175351593464	0.00036752766493106	0.000375826675183133
114	0.810930216216329	0.21	3.21581847265252	3.08379337907699	3.34784356622806	0.240179151326751	1.01071611612504	0.972430617418218	1.04900161483186	0.25	0.19	0.34	1.56078358732902	1.62223309019736	1.68368259306571	3.71175286449057	3.85788803027832	4.00402319606606	3.78898635035917	3.93747774374152	4.09130157714341	3.21581847265252	0.27902383243743	-0.00144519065837155	-1.37804477620748	-0.506467158262805	-0.505115596806918	-0.507711982748338	0.176923109003671	0.180146145436134	0.173954605132619	0.201485361459515	0.204225923213766	0.198448378214154	0.000147175351593464	0.00036752766493106	0.000375826675183133
114	0.810930216216329	0.21	3.21594182616111	3.08429074421667	3.34759290810554	0.232478015219294	0.98011269652129	0.942185769978286	1.01803962306429	0.25	0.19	0.34	1.50280966228079	1.56330405042121	1.62379843856162	3.55149128729602	3.6944536981744	3.83741610905278	3.62340551855143	3.77078553526082	3.91448152245609	3.21594182616111	0.279547619037733	-0.00833086632216993	-1.38509378353182	-0.506467158262805	-0.505115596806918	-0.507711982748338	0.176923109003671	0.180146145436134	0.173954605132619	0.201485361459515	0.204225923213766	0.198448378214154	0.000147175351593464	0.00036752766493106	0.000375826675183133
114	0.810930216216329	0.21	3.21604476678967	3.08312140116392	3.34896813241542	0.230832869516885	0.977619074361268	0.939613406589665	1.01562474213287	0.25	0.18	0.34	1.5101919428138	1.57127648337847	1.63236102394314	3.596441340098	3.74191090638263	3.88738047266726	3.67179256080601	3.8187073286331	3.96747857744205	3.21604476678967	0.277245343705531	-0.00897367383649105	-1.39447074116687	-0.506467158262805	-0.505115596806918	-0.507711982748338	0.176923109003671	0.180146145436134	0.173954605132619	0.201485361459515	0.204225923213766	0.198448378214154	0.000147175351593464	0.00036752766493106	0.000375826675183133
114	0.810930216216329	0.21	3.21611294728465	3.08322546816504	3.34900042640427	0.234675707005584	0.987297671540061	0.949326502986632	1.02526884009349	0.25	0.18	0.34	1.5299024258818	1.59109547453334	1.65228852318487	3.65328427666631	3.79940836843712	3.94553246020794	3.72822715338105	3.87663485774286	4.02620509683008	3.21611294728465	0.276761708783878	-0.0212510241685311	-1.40852395106571	-0.506467158262805	-0.505115596806918	-0.507711982748338	0.176923109003671	0.180146145436134	0.173954605132619	0.201485361459515	0.204225923213766	0.198448378214154	0.000147175351593464	0.00036752766493106	0.000375826675183133
114	0.810930216216329	0.21	3.21613265073611	3.08210862350758	3.35015667796464	0.234847415859823	1.00055273457796	0.962090166061761	1.03901530309417	0.25	0.19	0.34	1.54857505801297	1.61048419748076	1.67239333694855	3.69329183215184	3.84094274383922	3.98859365552659	3.76853028248212	3.92069357624527	4.0717922130015	3.21613265073611	0.276865032646581	0.0119202362476446	-1.37303725458216	-0.506467158262805	-0.505115596806918	-0.507711982748338	0.176923109003671	0.180146145436134	0.173954605132619	0.201485361459515	0.204225923213766	0.198448378214154	0.000147175351593464	0.00036752766493106	0.000375826675183133
114	0.810930216216329	0.21	3.21616543733942	3.08354475893423	3.34878611574461	0.232520166506532	1.00142089883284	0.962673996139056	1.04016780152661	0.25	0.19	0.34	1.54616438342236	1.60839633437702	1.67062828533168	3.67948462111669	3.82758110357021	3.97567758602372	3.76004457137721	3.91100267995794	4.05884601806004	3.21616543733942	0.278799855887594	-0.0223897002310158	-1.39972673520083	-0.506467158262805	-0.505115596806918	-0.507711982748338	0.176923109003671	0.180146145436134	0.173954605132619	0.201485361459515	0.204225923213766	0.198448378214154	0.000147175351593464	0.00036752766493106	0.000375826675183133
114	0.810930216216329	0.21	3.21635644046134	3.08414777009415	3.34856511082853	0.234236978921661	0.994466488045392	0.956172836009778	1.03276014008101	0.25	0.19	0.34	1.53318428233336	1.59458659706461	1.65598891179586	3.64251406754639	3.78839267963868	3.93427129173096	3.71582438044817	3.86425973829243	4.01124114757963	3.21635644046134	0.279578343720369	0.00935169159315194	-1.36789999236765	-0.506467158262805	-0.505115596806918	-0.507711982748338	0.176923109003671	0.180146145436134	0.173954605132619	0.201485361459515	0.204225923213766	0.198448378214154	0.000147175351593464	0.00036752766493106	0.000375826675183133
114	0.810930216216329	0.21	3.21641682684432	3.08265855722412	3.35017509646451	0.22881113799884	0.995143150336312	0.956234647517131	1.03405165315549	0.25	0.19	0.34	1.54198370334048	1.60472591564614	1.66746812795181	3.68443055067617	3.83434739048143	3.98426423028669	3.761514667393	3.91546020214593	4.06496443943346	3.21641682684432	0.276371495533131	0.00988461792502817	-1.37682974634375	-0.506467158262805	-0.505115596806918	-0.507711982748338	0.176923109003671	0.180146145436134	0.173954605132619	0.201485361459515	0.204225923213766	0.198448378214154	0.000147175351593464	0.00036752766493106	0.000375826675183133
114	0.810930216216329	0.21	3.21652510962438	3.08325082591854	3.34979939333022	0.231406501684464	1.00398053238338	0.965012988394181	1.04294807637257	0.25	0.18	0.34	1.54428864207885	1.60664752876323	1.6690064154476	3.66157063734435	3.80942607203409	3.95728150672382	3.74195765248716	3.88936593378062	4.04469393356235	3.21652510962438	0.27753812318361	-0.00374377129716796	-1.38723345890336	-0.506467158262805	-0.505115596806918	-0.507711982748338	0.176923109003671	0.180146145436134	0.173954605132619	0.201485361459515	0.204225923213766	0.198448378214154	0.000147175351593464	0.00036752766493106	0.000375826675183133
114	0.810930216216329	0.21	3.21653372462319	3.08420150669389	3.34886594255249	0.236783159680199	0.996052395341002	0.957967925130872	1.03413686555113	0.25	0.19	0.34	1.53167005735101	1.59256232852278	1.65345459969456	3.62845220658328	3.77270304875174	3.9169538909202	3.70156807519941	3.85116833400992	3.99919712396222	3.21653372462319	0.278845360670792	-0.00489036391096673	-1.38400229173846	-0.506467158262805	-0.505115596806918	-0.507711982748338	0.176923109003671	0.180146145436134	0.173954605132619	0.201485361459515	0.204225923213766	0.198448378214154	0.000147175351593464	0.00036752766493106	0.000375826675183133
114	0.810930216216329	0.21	3.21657621281522	3.08332254349068	3.34982988213975	0.23417251439352	1.0033531280852	0.964710336570259	1.04199591960014	0.25	0.19	0.34	1.55006075353518	1.61215055631195	1.67424035908872	3.69026103796878	3.83807948929058	3.98589794061238	3.76672795296462	3.91695956202485	4.06975656421689	3.21657621281522	0.278511425815584	0.00490128184127598	-1.37397951974586	-0.506467158262805	-0.505115596806918	-0.507711982748338	0.176923109003671	0.180146145436134	0.173954605132619	0.201485361459515	0.204225923213766	0.198448378214154	0.000147175351593464	0.00036752766493106	0.000375826675183133
114	0.810930216216329	0.21	3.2168687696241	3.08402837322122	3.34970916602698	0.231973546798334	0.994035694445866	0.955515541268764	1.03255584762297	0.25	0.19	0.34	1.53067453798077	1.59238134977058	1.65408816156039	3.63307271715073	3.77953450821943	3.92599629928813	3.70625952266738	3.85569861647067	4.00612732614051	3.2168687696241	0.279669067432015	0.00938881801738652	-1.36651365561169	-0.506467158262805	-0.505115596806918	-0.507711982748338	0.176923109003671	0.180146145436134	0.173954605132619	0.201485361459515	0.204225923213766	0.198448378214154	0.000147175351593464	0.00036752766493106	0.000375826675183133
114	0.810930216216329	0.21	3.21692890416338	3.0847644749314	3.34909333339535	0.228960844510576	0.972645619136933	0.934632858546116	1.01065837972775	0.25	0.18	0.34	1.51294224543076	1.57447561742536	1.63600898941996	3.62916181841359	3.77676465313875	3.92436748786392	3.70449335556914	3.85340879393198	4.00637809220463	3.21692890416338	0.275628188161246	0.000430863480016504	-1.39057067200249	-0.506467158262805	-0.505115596806918	-0.507711982748338	0.176923109003671	0.180146145436134	0.173954605132619	0.201485361459515	0.204225923213766	0.198448378214154	0.000147175351593464	0.00036752766493106	0.000375826675183133
114	0.810930216216329	0.21	3.21698375114225	3.08486340081337	3.34910410147113	0.227983191937334	0.974451254713231	0.936262169972284	1.01264033945418	0.25	0.19	0.34	1.5057237715918	1.56714055692607	1.62855734226033	3.58801140348577	3.73436236792051	3.88071333235525	3.66492280615595	3.81260568356674	3.96369067628851	3.21698375114225	0.277875878906167	-0.00303272077413391	-1.38396166960913	-0.506467158262805	-0.505115596806918	-0.507711982748338	0.176923109003671	0.180146145436134	0.173954605132619	0.201485361459515	0.204225923213766	0.198448378214154	0.000147175351593464	0.00036752766493106	0.000375826675183133
114	0.810930216216329	0.21	3.21712641152728	3.08427327844851	3.34997954460605	0.232791169504842	0.990217890991478	0.951933523001978	1.02850225898098	0.25	0.18	0.34	1.53434528448145	1.59605278618682	1.65776028789219	3.6644779527131	3.81185402366883	3.95923009462457	3.73924128160273	3.89143213261247	4.04055690908458	3.21712641152728	0.276418394659978	-0.0139894117267729	-1.40238633021853	-0.506467158262805	-0.505115596806918	-0.507711982748338	0.176923109003671	0.180146145436134	0.173954605132619	0.201485361459515	0.204225923213766	0.198448378214154	0.000147175351593464	0.00036752766493106	0.000375826675183133
114	0.810930216216329	0.21	3.21720241890575	3.08544563887032	3.34895919894117	0.237319122665768	0.989032285681707	0.951272223713641	1.02679234764977	0.25	0.18	0.34	1.53818405864803	1.59924116083703	1.66029826302603	3.68557987561507	3.83187629952219	3.97817272342931	3.76107427163552	3.91206282721717	4.06219532775374	3.21720241890575	0.275623264514114	-0.00222751404330442	-1.39338464902892	-0.506467158262805	-0.505115596806918	-0.507711982748338	0.176923109003671	0.180146145436134	0.173954605132619	0.201485361459515	0.204225923213766	0.198448378214154	0.000147175351593464	0.00036752766493106	0.000375826675183133
114	0.810930216216329	0.21	3.21737288562439	3.08419773258997	3.35054803865882	0.232229258078656	0.993515817313372	0.955043418572602	1.03198821605414	0.25	0.18	0.34	1.5332489846021	1.5950134710719	1.65677795754169	3.64716545824143	3.79408569354628	3.94100592885112	3.72475278969368	3.87364097916217	4.02420141353362	3.21737288562439	0.277527844040013	-0.0140731571291558	-1.39644301872642	-0.506467158262805	-0.505115596806918	-0.507711982748338	0.176923109003671	0.180146145436134	0.173954605132619	0.201485361459515	0.204225923213766	0.198448378214154	0.000147175351593464	0.00036752766493106	0.000375826675183133
[truncated: 1,357 more rows]
