# Supplementary material for: Re-expressing coefficients from regression models for inclusion in a meta-analysis
Source: BMC Med Res Methodol. 2024 Jan 8;24:6. doi: 10.1186/s12874-023-02132-y (PMC10773134; doi:10.1186/s12874-023-02132-y)
Supplement: Supplementary file 2 — Additional file 2. [file 12874_2023_2132_MOESM2_ESM.zip › Supp_Files_R1/simdata/simdata_scenario_115.csv]

ex_no	errsd	rsquare	beta	b_low_ci	b_hi_ci	lrsquare	lbeta	lb_low_ci	lb_hi_ci	x_median	x_25	x_75	rbl	rb	rbu	altl	alt	altu	dzl	dz	dzu	observed_beta	xlog	error	ylog	RelBias_rb	RelBias_rbl	RelBias_rbu	RelBias_alt	RelBias_altl	RelBias_altu	RelBias_dz	RelBias_dzl	RelBias_dzu	MC_SE_RelBias_rb	MC_SE_RelBias_alt	MC_SE_RelBias_dz
115	0.811571529291185	0.06	0.842437356090414	0.332251865384119	1.35262284679671	0.0782544930050969	0.512576223882959	0.237916618022984	0.787235829742933	0.53	0.38	0.72	0.252405451395772	0.543791494007451	0.835177536619129	0.431222935312213	0.929042391703408	1.4268618480946	0.439208570812718	0.946040239946064	1.45381928243965	0.842437356090414	0.572909570750333	0.0374640019840459	-0.620478149336598	-0.331972663755446	-0.312050112241077	-0.341908751381186	0.167022261649735	0.201795720023535	0.149673371036358	0.191710612329834	0.227214128303771	0.173978000744223	0.00131218856186407	0.00241161435108901	0.00246279768782744
115	0.811571529291185	0.06	0.966977678559751	0.380964151600842	1.55299120551866	0.0885519017335451	0.620353725806096	0.309617503390249	0.931089948221943	0.52	0.36	0.66	0.333974111979661	0.66915494899598	1.0043357860123	0.576566409131924	1.15521608488913	1.73386576064634	0.58853777962594	1.17884535356094	1.76981675588091	0.966977678559751	0.53190668895269	0.0383689296307881	-0.681445607584228	-0.331972663755446	-0.312050112241077	-0.341908751381186	0.167022261649735	0.201795720023535	0.149673371036358	0.191710612329834	0.227214128303771	0.173978000744223	0.00131218856186407	0.00241161435108901	0.00246279768782744
115	0.811571529291185	0.08	0.960062154878354	0.446619865466504	1.4735044442902	0.0998509719450488	0.666756082328469	0.354196003462842	0.979316161194097	0.54	0.39	0.7	0.369538080840547	0.695636767901231	1.02173545496191	0.624865580263181	1.17627788626896	1.72769019227474	0.638596365380471	1.20172789667827	1.76584030427278	0.960062154878354	0.575010984863444	0.0707252146389309	-0.577424140000952	-0.331972663755446	-0.312050112241077	-0.341908751381186	0.167022261649735	0.201795720023535	0.149673371036358	0.191710612329834	0.227214128303771	0.173978000744223	0.00131218856186407	0.00241161435108901	0.00246279768782744
115	0.811571529291185	0.08	0.96271240060074	0.446824528752572	1.47860027244891	0.0948863353128697	0.624871705684566	0.323553033025699	0.926190378343434	0.49	0.38	0.65	0.362026962091672	0.699175659676344	1.03632435726102	0.640007940678822	1.23603493932285	1.83206193796687	0.656550925271679	1.2669448836886	1.87810026315578	0.96271240060074	0.548325997685333	0.0707945152998318	-0.622759938293929	-0.331972663755446	-0.312050112241077	-0.341908751381186	0.167022261649735	0.201795720023535	0.149673371036358	0.191710612329834	0.227214128303771	0.173978000744223	0.00131218856186407	0.00241161435108901	0.00246279768782744
115	0.811571529291185	0.08	1.00217826575616	0.462061439598332	1.54229509191399	0.114711370676856	0.641075939983322	0.363018738247568	0.919133141719077	0.52	0.35	0.67	0.38742925519185	0.684183894055001	0.980938532918152	0.664374600727805	1.17325781506122	1.68214102939464	0.676589911972647	1.19499603393089	1.71276799934232	1.00217826575616	0.54781051850271	0.122501964915639	-0.57274611471668	-0.331972663755446	-0.312050112241077	-0.341908751381186	0.167022261649735	0.201795720023535	0.149673371036358	0.191710612329834	0.227214128303771	0.173978000744223	0.00131218856186407	0.00241161435108901	0.00246279768782744
115	0.811571529291185	0.08	1.11106695078585	0.521316509807382	1.70081739176432	0.103187988744961	0.727151910866837	0.392458821267034	1.06184500046664	0.53	0.38	0.68	0.416438040148125	0.771580864646462	1.1267236891448	0.71154895178587	1.31836552506573	1.92518209834559	0.726957550130757	1.34643764463899	1.96727181055952	1.11106695078585	0.559474960908091	-0.0713246031722186	-0.73842468386644	-0.331972663755446	-0.312050112241077	-0.341908751381186	0.167022261649735	0.201795720023535	0.149673371036358	0.191710612329834	0.227214128303771	0.173978000744223	0.00131218856186407	0.00241161435108901	0.00246279768782744
115	0.811571529291185	0.09	0.862991078156335	0.442275729118438	1.28370642719423	0.108945740163474	0.593798526104245	0.328660801231667	0.858936250976823	0.51	0.39	0.71	0.354998154223441	0.641382787231203	0.927767420238964	0.613391587924224	1.10822775174033	1.60306391555644	0.62698680070898	1.13269612045042	1.63793571092076	0.862991078156335	0.584938040764518	0.00954056897777254	-0.624267051153954	-0.331972663755446	-0.312050112241077	-0.341908751381186	0.167022261649735	0.201795720023535	0.149673371036358	0.191710612329834	0.227214128303771	0.173978000744223	0.00131218856186407	0.00241161435108901	0.00246279768782744
115	0.811571529291185	0.09	0.908113275129163	0.465810193376976	1.35041635688135	0.139151402075072	0.687338511162338	0.420421818864815	0.95425520345986	0.5	0.36	0.66	0.462842039007848	0.756690408823162	1.05053877863848	0.809574867243913	1.32355638779252	1.83753790834114	0.82512594449526	1.34966186735462	1.87418448595761	0.908113275129163	0.557810584890452	-0.051246633777282	-0.752200396944334	-0.331972663755446	-0.312050112241077	-0.341908751381186	0.167022261649735	0.201795720023535	0.149673371036358	0.191710612329834	0.227214128303771	0.173978000744223	0.00131218856186407	0.00241161435108901	0.00246279768782744
115	0.811571529291185	0.09	0.923918716220707	0.455516627700918	1.3923208047405	0.102097691538648	0.574286503669388	0.308385085089398	0.840187922249379	0.53	0.38	0.7	0.327412685397369	0.609720428922018	0.892028172446667	0.559632612066	1.04216926064885	1.5247059092317	0.570909070668239	1.06364034689213	1.55595967711583	0.923918716220707	0.574564223347298	0.0294025147398364	-0.625136886639026	-0.331972663755446	-0.312050112241077	-0.341908751381186	0.167022261649735	0.201795720023535	0.149673371036358	0.191710612329834	0.227214128303771	0.173978000744223	0.00131218856186407	0.00241161435108901	0.00246279768782744
115	0.811571529291185	0.09	0.931951287166735	0.474324222059955	1.38957835227352	0.0808271802285475	0.575201138259517	0.272352886397717	0.878049390121316	0.52	0.38	0.68	0.292490073471782	0.617730274188821	0.942970474905861	0.503547043143524	1.06347627232563	1.62340550150773	0.514753701432943	1.08766973659076	1.65913806649717	0.931951287166735	0.576883557352379	-0.0590286525145249	-0.702686144870874	-0.331972663755446	-0.312050112241077	-0.341908751381186	0.167022261649735	0.201795720023535	0.149673371036358	0.191710612329834	0.227214128303771	0.173978000744223	0.00131218856186407	0.00241161435108901	0.00246279768782744
115	0.811571529291185	0.09	1.10298137405638	0.558910556982703	1.64705219113006	0.1018824256367	0.624606830711545	0.335066443945021	0.914147217478069	0.48	0.36	0.63	0.377413004486024	0.703546251381764	1.0296794982775	0.670164140526622	1.24927192034647	1.82837970016632	0.68650491276859	1.27914059902363	1.87165626509221	1.10298137405638	0.522517439140377	0.0409982957601598	-0.702963884377243	-0.331972663755446	-0.312050112241077	-0.341908751381186	0.167022261649735	0.201795720023535	0.149673371036358	0.191710612329834	0.227214128303771	0.173978000744223	0.00131218856186407	0.00241161435108901	0.00246279768782744
115	0.811571529291185	0.09	1.11297498736631	0.571975143640525	1.6539748310921	0.110130112796591	0.669261845593254	0.372237709368339	0.966285981818168	0.54	0.4	0.69	0.391453742553807	0.703811160482685	1.01616857841156	0.665152453749741	1.19590559364026	1.72665873353077	0.681344127243392	1.22457884797895	1.76789505703472	1.11297498736631	0.564958213056079	-0.0676704232022731	-0.728795342239932	-0.331972663755446	-0.312050112241077	-0.341908751381186	0.167022261649735	0.201795720023535	0.149673371036358	0.191710612329834	0.227214128303771	0.173978000744223	0.00131218856186407	0.00241161435108901	0.00246279768782744
115	0.811571529291185	0.09	1.12503646699387	0.550679467928028	1.6993934660597	0.0921880940677991	0.667322351285526	0.340372117800973	0.994272584770078	0.51	0.37	0.67	0.370874590044295	0.727124492627013	1.08337439520973	0.644410178522308	1.26340934828065	1.88240851803899	0.659073360307623	1.29204794526741	1.9251108747287	1.12503646699387	0.557505058620227	-0.0765037514863906	-0.753679929561139	-0.331972663755446	-0.312050112241077	-0.341908751381186	0.167022261649735	0.201795720023535	0.149673371036358	0.191710612329834	0.227214128303771	0.173978000744223	0.00131218856186407	0.00241161435108901	0.00246279768782744
115	0.811571529291185	0.09	1.16397694497656	0.586773022478875	1.74118086747425	0.123190287992871	0.768474144751091	0.448378944257111	1.08856934524507	0.52	0.38	0.67	0.478907866409492	0.820797492316161	1.16268711822283	0.821651987279397	1.40822470879788	1.99479743031635	0.840444149348896	1.44099847863721	2.04102082109278	1.16397694497656	0.555138677779628	0.0646410795436203	-0.6018999022231	-0.331972663755446	-0.312050112241077	-0.341908751381186	0.167022261649735	0.201795720023535	0.149673371036358	0.191710612329834	0.227214128303771	0.173978000744223	0.00131218856186407	0.00241161435108901	0.00246279768782744
115	0.811571529291185	0.09	1.19412711633516	0.588854883671916	1.79939934899841	0.0799568835609992	0.630802100571999	0.296718810980587	0.964885390163412	0.52	0.39	0.66	0.317831244111294	0.67568556152624	1.03353987894119	0.546279246864227	1.16134900676516	1.77641876666609	0.56071613828746	1.19203352675612	1.8237293868602	1.19412711633516	0.558721034705829	0.109474931195452	-0.543851427943814	-0.331972663755446	-0.312050112241077	-0.341908751381186	0.167022261649735	0.201795720023535	0.149673371036358	0.191710612329834	0.227214128303771	0.173978000744223	0.00131218856186407	0.00241161435108901	0.00246279768782744
115	0.811571529291185	0.09	1.33315906678494	0.687160715541998	1.97915741802787	0.120410398145328	0.771685134804328	0.446048211289865	1.09732205831879	0.46	0.35	0.59	0.516041506117124	0.892776944584217	1.26951238305131	0.933071410705308	1.6142589951656	2.29544657962589	0.957306605879309	1.65592197986614	2.35451281199372	1.33315906678494	0.502511334207719	0.0321929435771678	-0.732508462736876	-0.331972663755446	-0.312050112241077	-0.341908751381186	0.167022261649735	0.201795720023535	0.149673371036358	0.191710612329834	0.227214128303771	0.173978000744223	0.00131218856186407	0.00241161435108901	0.00246279768782744
115	0.811571529291185	0.1	0.964648921747976	0.52126131309258	1.40803653040337	0.15907971133258	0.763919872448817	0.489697245060213	1.03814249983742	0.48	0.39	0.69	0.554618663201931	0.865196246711284	1.17577383022064	0.988442193496362	1.54195401749896	2.09546584150156	1.01105603774928	1.57756424791158	2.1437435021175	0.964648921747976	0.568221877996492	0.0770238085066816	-0.606745730104756	-0.331972663755446	-0.312050112241077	-0.341908751381186	0.167022261649735	0.201795720023535	0.149673371036358	0.191710612329834	0.227214128303771	0.173978000744223	0.00131218856186407	0.00241161435108901	0.00246279768782744
115	0.811571529291185	0.1	1.08136814111631	0.564831285794634	1.59790499643799	0.118885405951128	0.675451055166821	0.388352325574298	0.962549784759345	0.49	0.37	0.66	0.434232844663026	0.75524984350742	1.07626684235181	0.767307715702155	1.33455826598239	1.90180881626262	0.785286931607514	1.36605413389812	1.94655597791594	1.08136814111631	0.540535720576505	-0.0742883474548288	-0.786067174560151	-0.331972663755446	-0.312050112241077	-0.341908751381186	0.167022261649735	0.201795720023535	0.149673371036358	0.191710612329834	0.227214128303771	0.173978000744223	0.00131218856186407	0.00241161435108901	0.00246279768782744
115	0.811571529291185	0.1	1.0890258862094	0.589042413500439	1.58900935891837	0.107227926463116	0.671904957850001	0.369206887996372	0.97460302770363	0.49	0.38	0.7	0.411556194527585	0.748974779527083	1.08639336452658	0.725760572905053	1.32078285373634	1.91580513456763	0.739478209945938	1.34608181975358	1.95255447298477	1.0890258862094	0.563316837097128	-0.162382606632011	-0.828957704709294	-0.331972663755446	-0.312050112241077	-0.341908751381186	0.167022261649735	0.201795720023535	0.149673371036358	0.191710612329834	0.227214128303771	0.173978000744223	0.00131218856186407	0.00241161435108901	0.00246279768782744
115	0.811571529291185	0.1	1.10824881795135	0.591297782913887	1.62519985298882	0.12184260649884	0.710550793248903	0.412721657850076	1.00837992864773	0.5	0.37	0.65	0.455476332548211	0.78415819291896	1.11284005328971	0.797958095817143	1.37378242013221	1.94960674444728	0.817527577037437	1.40710795351649	1.99670161721713	1.10824881795135	0.5348957577177	0.0525046660527375	-0.667140759357952	-0.331972663755446	-0.312050112241077	-0.341908751381186	0.167022261649735	0.201795720023535	0.149673371036358	0.191710612329834	0.227214128303771	0.173978000744223	0.00131218856186407	0.00241161435108901	0.00246279768782744
115	0.811571529291185	0.1	1.15166084170979	0.612813806470848	1.69050787694874	0.132954372353104	0.733648168789493	0.441136656215266	1.02615968136372	0.51	0.39	0.64	0.478123981312645	0.795161268967847	1.11219855662305	0.827942964731056	1.37694030042399	1.92593763611692	0.85120478527124	1.41569171967077	1.97949743445565	1.15166084170979	0.54471412290865	0.0238286745535585	-0.664156149098422	-0.331972663755446	-0.312050112241077	-0.341908751381186	0.167022261649735	0.201795720023535	0.149673371036358	0.191710612329834	0.227214128303771	0.173978000744223	0.00131218856186407	0.00241161435108901	0.00246279768782744
115	0.811571529291185	0.1	1.204872997178	0.642183678778742	1.76756231557726	0.123897260738034	0.790054490979886	0.462042912254154	1.11806606970562	0.5	0.38	0.65	0.504876071431713	0.863295588015635	1.22171510459956	0.878841271716259	1.5027446048041	2.12664793789194	0.901341471718566	1.54129224631043	2.18083611525224	1.204872997178	0.55183842920921	0.0446896129738336	-0.635809860397654	-0.331972663755446	-0.312050112241077	-0.341908751381186	0.167022261649735	0.201795720023535	0.149673371036358	0.191710612329834	0.227214128303771	0.173978000744223	0.00131218856186407	0.00241161435108901	0.00246279768782744
115	0.811571529291185	0.1	1.22567576672641	0.654552756337664	1.79679877711515	0.138986857386911	0.78928152228254	0.482566236860317	1.09599680770476	0.53	0.37	0.67	0.510576862088434	0.835095479479328	1.15961409687022	0.870837584384381	1.42433506897564	1.9778325535669	0.89040204645207	1.45606135885296	2.02207449477194	1.22567576672641	0.556453211040904	-0.0403315913545763	-0.713541300226077	-0.331972663755446	-0.312050112241077	-0.341908751381186	0.167022261649735	0.201795720023535	0.149673371036358	0.191710612329834	0.227214128303771	0.173978000744223	0.00131218856186407	0.00241161435108901	0.00246279768782744
115	0.811571529291185	0.1	1.24150315652625	0.658585259685467	1.82442105336703	0.130656060221313	0.815442879595828	0.487037666358547	1.14384809283311	0.52	0.37	0.68	0.524320013149455	0.877864384800084	1.23140875645071	0.904049302808135	1.5136417934373	2.12323428406646	0.922890174767385	1.54511727896668	2.16762140125343	1.24150315652625	0.561485262598818	0.0743119914523773	-0.599901457203719	-0.331972663755446	-0.312050112241077	-0.341908751381186	0.167022261649735	0.201795720023535	0.149673371036358	0.191710612329834	0.227214128303771	0.173978000744223	0.00131218856186407	0.00241161435108901	0.00246279768782744
115	0.811571529291185	0.1	1.31505552868634	0.700432986527686	1.92967807084499	0.106807432889931	0.710293362330346	0.389596264730948	1.03099045992974	0.49	0.36	0.64	0.435498382012753	0.793979917294343	1.15246145257593	0.769397574232917	1.40272902859609	2.03606048295927	0.787268614449988	1.43585789331183	2.08412418771708	1.31505552868634	0.525767345175921	-0.0312311440735517	-0.759836446344208	-0.331972663755446	-0.312050112241077	-0.341908751381186	0.167022261649735	0.201795720023535	0.149673371036358	0.191710612329834	0.227214128303771	0.173978000744223	0.00131218856186407	0.00241161435108901	0.00246279768782744
115	0.811571529291185	0.1	1.31776025638512	0.710269592478719	1.92525092029153	0.121107019531524	0.77141383944115	0.44695752744028	1.09587015144202	0.5	0.39	0.66	0.489953069880386	0.845620792979949	1.20128851607951	0.854622052528157	1.47501102081765	2.09539998910715	0.876341871949273	1.51227929492849	2.14914327217106	1.31776025638512	0.542447170969596	0.0611741708582518	-0.629220273802917	-0.331972663755446	-0.312050112241077	-0.341908751381186	0.167022261649735	0.201795720023535	0.149673371036358	0.191710612329834	0.227214128303771	0.173978000744223	0.00131218856186407	0.00241161435108901	0.00246279768782744
115	0.811571529291185	0.1	1.36652623115179	0.725780016183473	2.0072724461201	0.1128852415989	0.755492085994798	0.424828249974961	1.08615592201464	0.52	0.4	0.63	0.45328542737827	0.806098824880964	1.15891222238366	0.777188853231666	1.38211154266342	1.98703423209518	0.800077564331047	1.42262012828385	2.04639237721088	1.36652623115179	0.537370964751646	-0.0611922501843187	-0.757466159215497	-0.331972663755446	-0.312050112241077	-0.341908751381186	0.167022261649735	0.201795720023535	0.149673371036358	0.191710612329834	0.227214128303771	0.173978000744223	0.00131218856186407	0.00241161435108901	0.00246279768782744
115	0.811571529291185	0.1	1.39085357154664	0.738593657946701	2.04311348514658	0.117215075920359	0.789916886184368	0.451460606190344	1.12837316617839	0.49	0.38	0.65	0.50097471853206	0.876551318750254	1.25212791896845	0.880825482464145	1.54117305660678	2.20152063074941	0.902826322789942	1.58041596778012	2.25649081950366	1.39085357154664	0.530514010349951	-0.00548170383949744	-0.719747029653373	-0.331972663755446	-0.312050112241077	-0.341908751381186	0.167022261649735	0.201795720023535	0.149673371036358	0.191710612329834	0.227214128303771	0.173978000744223	0.00131218856186407	0.00241161435108901	0.00246279768782744
115	0.811571529291185	0.1	1.44284508029374	0.782199170672768	2.10349098991471	0.127615482312064	0.83559356155673	0.494492682864471	1.17669444024899	0.51	0.4	0.66	0.535069159452697	0.904159677421932	1.27325019539117	0.925577146789902	1.56403993705538	2.20250272732085	0.950898912400887	1.60775772183197	2.26410091541521	1.44284508029374	0.544325801330239	-0.0269651827767952	-0.71452906852154	-0.331972663755446	-0.312050112241077	-0.341908751381186	0.167022261649735	0.201795720023535	0.149673371036358	0.191710612329834	0.227214128303771	0.173978000744223	0.00131218856186407	0.00241161435108901	0.00246279768782744
115	0.811571529291185	0.11	0.930303076639385	0.510309121818937	1.35029703145983	0.138131248307005	0.659768990137692	0.402461777538495	0.917076202736889	0.48	0.37	0.69	0.451217334916278	0.739695598451853	1.02817386198743	0.798736781202222	1.30939579590068	1.82005481059914	0.815159128540007	1.33628032134116	1.85647788874826	0.930303076639385	0.555098187518902	0.0846201218542902	-0.610391991447632	-0.331972663755446	-0.312050112241077	-0.341908751381186	0.167022261649735	0.201795720023535	0.149673371036358	0.191710612329834	0.227214128303771	0.173978000744223	0.00131218856186407	0.00241161435108901	0.00246279768782744
115	0.811571529291185	0.11	1.00658771472207	0.566133430755949	1.44704199868819	0.11422457815071	0.674146364033654	0.381042401769952	0.967250326297356	0.52	0.37	0.68	0.410814065662409	0.726818872056656	1.0428236784509	0.708998434170746	1.25437146701151	1.79974449985227	0.723545993362902	1.280489672978	1.8374119280822	1.00658771472207	0.575599608658466	-0.0969503508044758	-0.75654688160943	-0.331972663755446	-0.312050112241077	-0.341908751381186	0.167022261649735	0.201795720023535	0.149673371036358	0.191710612329834	0.227214128303771	0.173978000744223	0.00131218856186407	0.00241161435108901	0.00246279768782744
115	0.811571529291185	0.11	1.05543476677997	0.581343827513039	1.52952570604691	0.137243597448424	0.720034942043324	0.438172582744576	1.00189730134207	0.52	0.38	0.69	0.468687686301765	0.77017943233439	1.07167117836701	0.804852017809783	1.3225874890829	1.84032296035603	0.822111036581162	1.35063000328054	1.88090234639383	1.05543476677997	0.569939069216464	0.072613481389436	-0.598626238845301	-0.331972663755446	-0.312050112241077	-0.341908751381186	0.167022261649735	0.201795720023535	0.149673371036358	0.191710612329834	0.227214128303771	0.173978000744223	0.00131218856186407	0.00241161435108901	0.00246279768782744
115	0.811571529291185	0.11	1.06955257430635	0.591056004245393	1.5480491443673	0.152010680666382	0.852915467900788	0.538394508775868	1.16743642702571	0.52	0.39	0.69	0.577084789239013	0.914207955336192	1.25133112143337	0.992290341389779	1.57196956325612	2.15164878512246	1.01571915531817	1.60847256497292	2.20146588721023	1.06955257430635	0.584578933585417	-0.0526613511758786	-0.692595169998036	-0.331972663755446	-0.312050112241077	-0.341908751381186	0.167022261649735	0.201795720023535	0.149673371036358	0.191710612329834	0.227214128303771	0.173978000744223	0.00131218856186407	0.00241161435108901	0.00246279768782744
115	0.811571529291185	0.11	1.07025612096451	0.603911499821197	1.53660074210782	0.160049386822698	0.797614572008752	0.512329918724481	1.08289922529302	0.5	0.38	0.66	0.565401926197024	0.88023907816925	1.19507623014148	0.990537470634372	1.54210615430317	2.09367483797197	1.01346346415102	1.57818706062833	2.14447435579495	1.07025612096451	0.564221276147845	-0.0727680105119518	-0.745829791425456	-0.331972663755446	-0.312050112241077	-0.341908751381186	0.167022261649735	0.201795720023535	0.149673371036358	0.191710612329834	0.227214128303771	0.173978000744223	0.00131218856186407	0.00241161435108901	0.00246279768782744
115	0.811571529291185	0.11	1.09353315954704	0.61200598767014	1.57506033142394	0.16478627889567	0.7544170780062	0.489240440462547	1.01959371554985	0.54	0.37	0.71	0.515536835663266	0.79496656653717	1.07439629741107	0.877085131741787	1.3524801866864	1.82787524163101	0.892620531321161	1.3762944904046	1.86095153380097	1.09353315954704	0.56911840737245	0.0263266397708965	-0.639571659585641	-0.331972663755446	-0.312050112241077	-0.341908751381186	0.167022261649735	0.201795720023535	0.149673371036358	0.191710612329834	0.227214128303771	0.173978000744223	0.00131218856186407	0.00241161435108901	0.00246279768782744
115	0.811571529291185	0.11	1.09986914806838	0.605246212278443	1.59449208385832	0.136603147769391	0.718957620633201	0.43675331865724	1.00116192260916	0.52	0.4	0.74	0.470437889959137	0.774407180374881	1.07837647079062	0.811418690675032	1.33570971590683	1.86000074113864	0.827656376593893	1.36263825820704	1.89888660180304	1.09986914806838	0.582077176255149	0.0127725405206294	-0.628656626597551	-0.331972663755446	-0.312050112241077	-0.341908751381186	0.167022261649735	0.201795720023535	0.149673371036358	0.191710612329834	0.227214128303771	0.173978000744223	0.00131218856186407	0.00241161435108901	0.00246279768782744
115	0.811571529291185	0.11	1.11751432282953	0.626203045308308	1.60882560035075	0.138898184382025	0.760992073795565	0.46516047344042	1.05682367415071	0.51	0.37	0.69	0.50266069342453	0.822341590366544	1.14202248730856	0.868780202779148	1.42130487419868	1.97382954561821	0.886728771649434	1.45106937095904	2.01518906452142	1.11751432282953	0.575238556982138	-0.0820727821674511	-0.732520129945956	-0.331972663755446	-0.312050112241077	-0.341908751381186	0.167022261649735	0.201795720023535	0.149673371036358	0.191710612329834	0.227214128303771	0.173978000744223	0.00131218856186407	0.00241161435108901	0.00246279768782744
115	0.811571529291185	0.11	1.11760101636618	0.611460304885951	1.6237417278464	0.12457152538192	0.675236012996134	0.395761632918166	0.954710393074102	0.53	0.38	0.72	0.419728206110226	0.716127024103148	1.01252584209607	0.716942717463592	1.22322504715062	1.72950737683765	0.730214341846392	1.24583798797156	1.76107433156806	1.11760101636618	0.568617177301118	0.00553446828280407	-0.653678191534061	-0.331972663755446	-0.312050112241077	-0.341908751381186	0.167022261649735	0.201795720023535	0.149673371036358	0.191710612329834	0.227214128303771	0.173978000744223	0.00131218856186407	0.00241161435108901	0.00246279768782744
115	0.811571529291185	0.11	1.1277836154224	0.633015066750054	1.62255216409474	0.142471411681889	0.731173403425705	0.451103599740094	1.01124320711132	0.5	0.38	0.73	0.494151680426382	0.800948088629886	1.10774449683339	0.861555658914784	1.39645656503816	1.93135747116153	0.877291583899957	1.42215790765022	1.96621251098915	1.1277836154224	0.574082735434479	0.0102021091908854	-0.653308832832969	-0.331972663755446	-0.312050112241077	-0.341908751381186	0.167022261649735	0.201795720023535	0.149673371036358	0.191710612329834	0.227214128303771	0.173978000744223	0.00131218856186407	0.00241161435108901	0.00246279768782744
115	0.811571529291185	0.11	1.13129975171943	0.640013642323966	1.6225858611149	0.118844475866404	0.665811203121744	0.382754564964391	0.948867841279096	0.52	0.4	0.68	0.411637875620958	0.71605444926089	1.02047102290082	0.709305464952262	1.23385471586637	1.75840396678047	0.727002194065594	1.26455737774754	1.80252889824046	1.13129975171943	0.560284672443337	0.046781432965467	-0.621229883671485	-0.331972663755446	-0.312050112241077	-0.341908751381186	0.167022261649735	0.201795720023535	0.149673371036358	0.191710612329834	0.227214128303771	0.173978000744223	0.00131218856186407	0.00241161435108901	0.00246279768782744
115	0.811571529291185	0.11	1.14105124936443	0.622828634444535	1.65927386428432	0.104404429719025	0.65549299489536	0.355749323766823	0.955236666023897	0.51	0.36	0.68	0.388152674230373	0.715198433025492	1.04224419182061	0.675015767423983	1.24376373314023	1.81251169885648	0.68812410770746	1.26844035069226	1.84839101856226	1.14105124936443	0.552534488295241	0.0957407269307709	-0.595877383630806	-0.331972663755446	-0.312050112241077	-0.341908751381186	0.167022261649735	0.201795720023535	0.149673371036358	0.191710612329834	0.227214128303771	0.173978000744223	0.00131218856186407	0.00241161435108901	0.00246279768782744
115	0.811571529291185	0.11	1.17674484224685	0.650045927610277	1.70344375688343	0.107265719264553	0.658969894545248	0.36215774996033	0.955782039130166	0.46	0.34	0.66	0.416345232899906	0.757567591052574	1.09878994920524	0.749552221507797	1.36385966727829	1.97816711304878	0.761549240707724	1.38591874783295	2.01054136958944	1.17674484224685	0.527682935917633	-0.0827733614985901	-0.828452184855431	-0.331972663755446	-0.312050112241077	-0.341908751381186	0.167022261649735	0.201795720023535	0.149673371036358	0.191710612329834	0.227214128303771	0.173978000744223	0.00131218856186407	0.00241161435108901	0.00246279768782744
115	0.811571529291185	0.11	1.17789957994841	0.656788588764084	1.69901057113274	0.16200033707882	0.783255830511456	0.505122484278656	1.06138917674426	0.55	0.38	0.75	0.524944625716824	0.813992549501186	1.10304047328555	0.885534889464039	1.37313302591257	1.8607311623611	0.899554392174887	1.39415897042976	1.88955605162379	1.17789957994841	0.57687390354637	-0.0264971474448116	-0.678320933152648	-0.331972663755446	-0.312050112241077	-0.341908751381186	0.167022261649735	0.201795720023535	0.149673371036358	0.191710612329834	0.227214128303771	0.173978000744223	0.00131218856186407	0.00241161435108901	0.00246279768782744
115	0.811571529291185	0.11	1.20861840191983	0.663405379015665	1.75383142482399	0.123127205362178	0.722147626575679	0.421261102917868	1.02303415023349	0.5	0.37	0.65	0.464927923225119	0.797003554233297	1.12907918524147	0.814547937688216	1.39634031212311	1.978132686558	0.833480748556098	1.42941302883916	2.02424099680097	1.20861840191983	0.537919218720656	0.0381702540051826	-0.670215621338957	-0.331972663755446	-0.312050112241077	-0.341908751381186	0.167022261649735	0.201795720023535	0.149673371036358	0.191710612329834	0.227214128303771	0.173978000744223	0.00131218856186407	0.00241161435108901	0.00246279768782744
115	0.811571529291185	0.11	1.24949498880548	0.704236409478214	1.79475356813275	0.130139473884192	0.743231171616394	0.443225361411112	1.04323698182168	0.49	0.37	0.7	0.490866933080705	0.823119878835011	1.15537282458932	0.861939803497959	1.44536072569725	2.02878164789655	0.877518678082832	1.47241717410303	2.06592713631733	1.24949498880548	0.548887819727131	0.000588520039568795	-0.692702299349639	-0.331972663755446	-0.312050112241077	-0.341908751381186	0.167022261649735	0.201795720023535	0.149673371036358	0.191710612329834	0.227214128303771	0.173978000744223	0.00131218856186407	0.00241161435108901	0.00246279768782744
115	0.811571529291185	0.11	1.25221060928565	0.707467368224505	1.79695385034679	0.150617991744088	0.822255387182454	0.51739198531025	1.12711878905466	0.49	0.37	0.62	0.577680499507998	0.918067763469261	1.25845502743052	1.01980996562171	1.62071362128266	2.22161727694361	1.04747236635293	1.66433006193461	2.28067940035567	1.25221060928565	0.534032106126273	0.0356806748171215	-0.68398117742229	-0.331972663755446	-0.312050112241077	-0.341908751381186	0.167022261649735	0.201795720023535	0.149673371036358	0.191710612329834	0.227214128303771	0.173978000744223	0.00131218856186407	0.00241161435108901	0.00246279768782744
115	0.811571529291185	0.11	1.25574476327614	0.711310467612542	1.80017905893975	0.110527200049393	0.70083924291612	0.390429299143602	1.01124918668864	0.5	0.39	0.69	0.431012796213524	0.773688558845434	1.11636432147734	0.755257618145653	1.35572350350978	1.95618938887391	0.772322949356373	1.38602980164538	2.00037516432615	1.25574476327614	0.55992207655722	-0.114538030857128	-0.775184087673998	-0.331972663755446	-0.312050112241077	-0.341908751381186	0.167022261649735	0.201795720023535	0.149673371036358	0.191710612329834	0.227214128303771	0.173978000744223	0.00131218856186407	0.00241161435108901	0.00246279768782744
115	0.811571529291185	0.11	1.26516155587121	0.700664359334677	1.82965875240775	0.121521869960565	0.694114722326014	0.402737920139946	0.985491524512081	0.49	0.38	0.62	0.450438628846666	0.776326410183005	1.10221419151934	0.796085029245224	1.37204447703964	1.94800392483406	0.817966891396144	1.40958130692016	2.00238009077944	1.26516155587121	0.526526921431508	0.0300733722910376	-0.692163021927519	-0.331972663755446	-0.312050112241077	-0.341908751381186	0.167022261649735	0.201795720023535	0.149673371036358	0.191710612329834	0.227214128303771	0.173978000744223	0.00131218856186407	0.00241161435108901	0.00246279768782744
115	0.811571529291185	0.11	1.28877170567632	0.714100857440903	1.86344255391174	0.112645106402647	0.715126173232607	0.401753844911701	1.02849850155351	0.51	0.39	0.7	0.437582037467562	0.778900742065782	1.120219446664	0.760122105824434	1.35302553942504	1.94592897302565	0.77724937401089	1.38392697512449	1.99080595544934	1.28877170567632	0.551598392294163	-0.1421669047701	-0.82505410589345	-0.331972663755446	-0.312050112241077	-0.341908751381186	0.167022261649735	0.201795720023535	0.149673371036358	0.191710612329834	0.227214128303771	0.173978000744223	0.00131218856186407	0.00241161435108901	0.00246279768782744
115	0.811571529291185	0.11	1.3153434226451	0.722096720375254	1.90859012491495	0.11996340921184	0.77226524778304	0.445694020255104	1.09883647531098	0.49	0.38	0.62	0.494067013453198	0.856082350729029	1.21809768800486	0.868094875522505	1.50416984226276	2.14024480900301	0.892768905559422	1.54559730396116	2.2003035142312	1.3153434226451	0.532000974994118	0.0746827482903757	-0.628031256528204	-0.331972663755446	-0.312050112241077	-0.341908751381186	0.167022261649735	0.201795720023535	0.149673371036358	0.191710612329834	0.227214128303771	0.173978000744223	0.00131218856186407	0.00241161435108901	0.00246279768782744
115	0.811571529291185	0.11	1.32154288258181	0.738350909613819	1.90473485554981	0.155323779181754	0.893853826539655	0.568408435911536	1.21929921716777	0.53	0.37	0.68	0.605625161213063	0.952379193547443	1.29913322588182	1.03746553521305	1.63147215974381	2.22547878427457	1.05798273101786	1.66432036863102	2.26922479074047	1.32154288258181	0.558558650166486	-0.0309953957335469	-0.710014224012174	-0.331972663755446	-0.312050112241077	-0.341908751381186	0.167022261649735	0.201795720023535	0.149673371036358	0.191710612329834	0.227214128303771	0.173978000744223	0.00131218856186407	0.00241161435108901	0.00246279768782744
115	0.811571529291185	0.12	0.892705202674459	0.507675192192416	1.2777352131565	0.162416953896541	0.673492185738588	0.434702105687535	0.912282265789641	0.51	0.37	0.68	0.469687813577485	0.727696204003342	0.9857045944292	0.811726244741209	1.25762280798588	1.70351937123056	0.828264924903028	1.28315454242297	1.73797109819784	0.892705202674459	0.569190204472906	-0.0292268002794023	-0.697269052786815	-0.331972663755446	-0.312050112241077	-0.341908751381186	0.167022261649735	0.201795720023535	0.149673371036358	0.191710612329834	0.227214128303771	0.173978000744223	0.00131218856186407	0.00241161435108901	0.00246279768782744
115	0.811571529291185	0.12	0.987593050422391	0.565752508817555	1.40943359202723	0.212266813918262	0.926389293715666	0.647759528369555	1.20501905906178	0.53	0.39	0.73	0.687681218451396	0.983483052524496	1.2792848865976	1.17537579524142	1.68095644311847	2.18653709099552	1.19769687511986	1.71286449495005	2.22793907402079	0.987593050422391	0.592260688888985	0.138371425016731	-0.494488758198217	-0.331972663755446	-0.312050112241077	-0.341908751381186	0.167022261649735	0.201795720023535	0.149673371036358	0.191710612329834	0.227214128303771	0.173978000744223	0.00131218856186407	0.00241161435108901	0.00246279768782744
115	0.811571529291185	0.12	1.00203520398352	0.580107748699961	1.42396265926708	0.180269893357477	0.883770127658228	0.589532221452202	1.17800803386425	0.51	0.39	0.67	0.643600998952876	0.964824849784166	1.28604870061546	1.11966791258794	1.6784986774856	2.23732944238326	1.14742198748536	1.71983325706277	2.29342902169001	1.00203520398352	0.570294810802808	-0.0250679150808796	-0.695687964083246	-0.331972663755446	-0.312050112241077	-0.341908751381186	0.167022261649735	0.201795720023535	0.149673371036358	0.191710612329834	0.227214128303771	0.173978000744223	0.00131218856186407	0.00241161435108901	0.00246279768782744
115	0.811571529291185	0.12	1.05392389064661	0.606670864142625	1.5011769171506	0.147060526494307	0.772269126386838	0.481890141140276	1.0626481116334	0.5	0.37	0.63	0.532234954666156	0.85295088731214	1.17366681995812	0.932918340793344	1.49507941857854	2.05724049636373	0.956852129957743	1.53318504612118	2.1098956791456	1.05392389064661	0.5508339312221	-0.00911121006349759	-0.70954061764254	-0.331972663755446	-0.312050112241077	-0.341908751381186	0.167022261649735	0.201795720023535	0.149673371036358	0.191710612329834	0.227214128303771	0.173978000744223	0.00131218856186407	0.00241161435108901	0.00246279768782744
115	0.811571529291185	0.12	1.08594243600032	0.61617805636801	1.55570681563264	0.118372650477282	0.628078658373244	0.360460030708837	0.895697286037651	0.49	0.37	0.69	0.400428879244878	0.697721832724292	0.995014786203706	0.704545769142888	1.22762615476568	1.75070654038848	0.718848870489857	1.25257193896651	1.78606555072297	1.08594243600032	0.551506907740168	-0.0345718635442592	-0.728500549549433	-0.331972663755446	-0.312050112241077	-0.341908751381186	0.167022261649735	0.201795720023535	0.149673371036358	0.191710612329834	0.227214128303771	0.173978000744223	0.00131218856186407	0.00241161435108901	0.00246279768782744
115	0.811571529291185	0.12	1.09993615853523	0.642843030725454	1.557029286345	0.161118748332893	0.789232995575884	0.508063695616739	1.07040229553503	0.5	0.38	0.65	0.561376961937079	0.872050542361746	1.18272412278641	0.984266918865741	1.52897350376448	2.07368008866322	1.00930783774476	1.56792035023734	2.12580479279656	1.09993615853523	0.545437176870811	-0.0021051662319284	-0.702564364117681	-0.331972663755446	-0.312050112241077	-0.341908751381186	0.167022261649735	0.201795720023535	0.149673371036358	0.191710612329834	0.227214128303771	0.173978000744223	0.00131218856186407	0.00241161435108901	0.00246279768782744
115	0.811571529291185	0.12	1.10108321283196	0.626533294362879	1.57563313130105	0.140405522439299	0.722612694832403	0.44345746924246	1.00176792042235	0.48	0.36	0.67	0.49960604338893	0.814106637970372	1.12860723255181	0.887261995016877	1.44579091730434	2.00431983959181	0.905066596449365	1.47510309430239	2.04486102577823	1.10108321283196	0.543092607507389	0.045094649697868	-0.674225329105285	-0.331972663755446	-0.312050112241077	-0.341908751381186	0.167022261649735	0.201795720023535	0.149673371036358	0.191710612329834	0.227214128303771	0.173978000744223	0.00131218856186407	0.00241161435108901	0.00246279768782744
115	0.811571529291185	0.12	1.12030603601136	0.652583289957057	1.58802878206565	0.117462784702652	0.675978444954329	0.386687608612472	0.965269281296186	0.52	0.37	0.73	0.416238998106055	0.727637980639455	1.03903696317285	0.71763882980217	1.25452269326447	1.79140655672677	0.729374755773225	1.27546216242481	1.82047647413329	1.12030603601136	0.576480307667629	0.0825082698660468	-0.580673089719112	-0.331972663755446	-0.312050112241077	-0.341908751381186	0.167022261649735	0.201795720023535	0.149673371036358	0.191710612329834	0.227214128303771	0.173978000744223	0.00131218856186407	0.00241161435108901	0.00246279768782744
115	0.811571529291185	0.12	1.13457996206907	0.664138826254056	1.60502109788408	0.155502110235628	0.769124712098266	0.489282408009704	1.04896701618683	0.54	0.38	0.72	0.511998009016646	0.804832372538527	1.09766673606041	0.867334882758036	1.36340216013004	1.85946943750205	0.883807763467314	1.38903504887072	1.89476834628575	1.13457996206907	0.579867197671832	-0.0815311141167532	-0.736818273862182	-0.331972663755446	-0.312050112241077	-0.341908751381186	0.167022261649735	0.201795720023535	0.149673371036358	0.191710612329834	0.227214128303771	0.173978000744223	0.00131218856186407	0.00241161435108901	0.00246279768782744
115	0.811571529291185	0.12	1.15928050259786	0.678130295469865	1.64043070972586	0.149852918758605	0.795848130847616	0.499890124556998	1.09180613713823	0.49	0.36	0.64	0.554839439159126	0.883329973695014	1.2118205082309	0.975674259093345	1.55331841392885	2.13096256876435	0.997322448166392	1.5879472623062	2.17768301903634	1.15928050259786	0.547628534000703	-0.0221942387045271	-0.725398864657917	-0.331972663755446	-0.312050112241077	-0.341908751381186	0.167022261649735	0.201795720023535	0.149673371036358	0.191710612329834	0.227214128303771	0.173978000744223	0.00131218856186407	0.00241161435108901	0.00246279768782744
115	0.811571529291185	0.12	1.16325672864512	0.665617964668358	1.66089549262188	0.1541206023277	0.823862540466547	0.522517468858617	1.12520761207448	0.52	0.4	0.65	0.560737108629303	0.884124122889762	1.20751113715022	0.964907920121378	1.52138739423196	2.07786686834254	0.991975622144743	1.56488232741046	2.13653785846406	1.16325672864512	0.572695216229529	-0.040670843118254	-0.693363846662327	-0.331972663755446	-0.312050112241077	-0.341908751381186	0.167022261649735	0.201795720023535	0.149673371036358	0.191710612329834	0.227214128303771	0.173978000744223	0.00131218856186407	0.00241161435108901	0.00246279768782744
115	0.811571529291185	0.12	1.16696375752095	0.675322693201845	1.65860482184005	0.150963179624989	0.800976398886649	0.504402500229279	1.09755029754402	0.55	0.39	0.73	0.525232637588092	0.834054046999798	1.1428754564115	0.887086526732039	1.40866742603321	1.93024832533438	0.903727690192169	1.43504062670796	1.96664697284851	1.16696375752095	0.586636636617922	-0.0476426835157849	-0.681748211375959	-0.331972663755446	-0.312050112241077	-0.341908751381186	0.167022261649735	0.201795720023535	0.149673371036358	0.191710612329834	0.227214128303771	0.173978000744223	0.00131218856186407	0.00241161435108901	0.00246279768782744
115	0.811571529291185	0.12	1.17101935156911	0.677206082446781	1.66483262069145	0.162299668391542	0.792828454931375	0.511605855829444	1.07405105403331	0.5	0.35	0.68	0.559838768095303	0.867574325942926	1.17530988379055	0.97541943281255	1.51159388231206	2.04776833181157	0.992726410698707	1.53818472399036	2.08484677613283	1.17101935156911	0.560392685981441	0.0332016152941595	-0.654136227942577	-0.331972663755446	-0.312050112241077	-0.341908751381186	0.167022261649735	0.201795720023535	0.149673371036358	0.191710612329834	0.227214128303771	0.173978000744223	0.00131218856186407	0.00241161435108901	0.00246279768782744
115	0.811571529291185	0.12	1.1719675203554	0.665322182163603	1.67861285854719	0.102398428315308	0.68633233877944	0.369072513391069	1.00359216416781	0.55	0.41	0.72	0.382107285203057	0.710571980309447	1.03903667541584	0.64310299050074	1.19592319539314	1.74874340028554	0.657966836116053	1.22407230983579	1.78939843559452	1.1719675203554	0.592132525634773	0.0551826009206382	-0.56180049053563	-0.331972663755446	-0.312050112241077	-0.341908751381186	0.167022261649735	0.201795720023535	0.149673371036358	0.191710612329834	0.227214128303771	0.173978000744223	0.00131218856186407	0.00241161435108901	0.00246279768782744
115	0.811571529291185	0.12	1.18175584730555	0.674073932550294	1.68943776206082	0.130986038685691	0.717520287951379	0.428970659410914	1.00606991649184	0.51	0.38	0.69	0.464970283633172	0.777735270424931	1.09050025721669	0.805201131325554	1.34682439214114	1.88844765295673	0.822295760954322	1.37537596243529	1.92842213892601	1.18175584730555	0.551117317398719	-0.0406733361296937	-0.735750082156231	-0.331972663755446	-0.312050112241077	-0.341908751381186	0.167022261649735	0.201795720023535	0.149673371036358	0.191710612329834	0.227214128303771	0.173978000744223	0.00131218856186407	0.00241161435108901	0.00246279768782744
115	0.811571529291185	0.12	1.18735655639297	0.674441415239339	1.70027169754661	0.10860148497125	0.653128365113731	0.360980929698017	0.945275800529445	0.53	0.38	0.69	0.384298872399179	0.695317878579071	1.00633688475896	0.65798301012444	1.1904988112106	1.72301461229676	0.67199613724369	1.2154087267917	1.75918283038609	1.18735655639297	0.563135655872235	0.0249636905619979	-0.647142912738149	-0.331972663755446	-0.312050112241077	-0.341908751381186	0.167022261649735	0.201795720023535	0.149673371036358	0.191710612329834	0.227214128303771	0.173978000744223	0.00131218856186407	0.00241161435108901	0.00246279768782744
115	0.811571529291185	0.12	1.19784160146853	0.695530667170513	1.70015253576655	0.141840301179731	0.786463717594168	0.484434895714361	1.08849253947398	0.52	0.4	0.73	0.521238506473845	0.846213138609988	1.17118777074613	0.898431226066064	1.45857279957641	2.01871437308676	0.916936038619993	1.4878764495004	2.05782823141453	1.19784160146853	0.583015047712922	-0.0335612924895261	-0.667835276963884	-0.331972663755446	-0.312050112241077	-0.341908751381186	0.167022261649735	0.201795720023535	0.149673371036358	0.191710612329834	0.227214128303771	0.173978000744223	0.00131218856186407	0.00241161435108901	0.00246279768782744
115	0.811571529291185	0.12	1.21415615748504	0.705862897275489	1.7224494176946	0.152528655315905	0.787721947222603	0.497823961510427	1.07761993293478	0.49	0.37	0.68	0.55245521200748	0.874166631183127	1.19587805035877	0.971376823120466	1.5370389972266	2.10270117133273	0.991452279973763	1.56943500177203	2.14679141718331	1.21415615748504	0.549650145568567	0.128659815511278	-0.563994292591169	-0.331972663755446	-0.312050112241077	-0.341908751381186	0.167022261649735	0.201795720023535	0.149673371036358	0.191710612329834	0.227214128303771	0.173978000744223	0.00131218856186407	0.00241161435108901	0.00246279768782744
115	0.811571529291185	0.12	1.21654554541399	0.693636490673499	1.73945460015448	0.109648274969471	0.659334378146094	0.365994516553374	0.952674239738815	0.47	0.35	0.68	0.414976561281946	0.747574896899134	1.08017323251632	0.740123320505369	1.33332256961742	1.92652181872947	0.751951423616349	1.35475996466154	1.95785454159104	1.21654554541399	0.533955113772142	0.103549578000877	-0.626079729044235	-0.331972663755446	-0.312050112241077	-0.341908751381186	0.167022261649735	0.201795720023535	0.149673371036358	0.191710612329834	0.227214128303771	0.173978000744223	0.00131218856186407	0.00241161435108901	0.00246279768782744
115	0.811571529291185	0.12	1.2301813517266	0.704677918048598	1.75568478540461	0.140726441271788	0.779419990706077	0.478718990000046	1.08012099141211	0.53	0.38	0.69	0.508537987816166	0.827969397531787	1.14740080724741	0.869522601957085	1.41570172166358	1.96188084137008	0.888843928059286	1.4473033787091	2.00554024342636	1.2301813517266	0.565696253211865	-0.0179883891715279	-0.688077845625521	-0.331972663755446	-0.312050112241077	-0.341908751381186	0.167022261649735	0.201795720023535	0.149673371036358	0.191710612329834	0.227214128303771	0.173978000744223	0.00131218856186407	0.00241161435108901	0.00246279768782744
115	0.811571529291185	0.12	1.23809520192595	0.723054743455208	1.75313566039669	0.163985274099179	0.824513612745014	0.53385189860474	1.11517532688529	0.52	0.38	0.7	0.572943393659998	0.884888915146025	1.19683443663205	0.985958765663882	1.52277518543965	2.05959160521542	1.00602589123298	1.55360890886574	2.1012880285081	1.23809520192595	0.567254926953805	0.0672398246475106	-0.5910697935182	-0.331972663755446	-0.312050112241077	-0.341908751381186	0.167022261649735	0.201795720023535	0.149673371036358	0.191710612329834	0.227214128303771	0.173978000744223	0.00131218856186407	0.00241161435108901	0.00246279768782744
115	0.811571529291185	0.12	1.25195477617785	0.722073598013577	1.78183595434213	0.141247773132931	0.775584876568908	0.47700679251892	1.07416296061889	0.52	0.39	0.73	0.512702284376998	0.833623638450302	1.15454499252361	0.883125679778866	1.43591020523876	1.98869473069865	0.899483514889439	1.46242932332939	2.0254268771369	1.25195477617785	0.576921065921112	0.0476772106155309	-0.59667350478595	-0.331972663755446	-0.312050112241077	-0.341908751381186	0.167022261649735	0.201795720023535	0.149673371036358	0.191710612329834	0.227214128303771	0.173978000744223	0.00131218856186407	0.00241161435108901	0.00246279768782744
115	0.811571529291185	0.12	1.25813697855352	0.717573304611133	1.79870065249591	0.140086430149107	0.776108888547461	0.47589036421413	1.07632741288079	0.54	0.39	0.71	0.496532568701912	0.809773361684331	1.12301415466675	0.839635105787376	1.36932436069426	1.89901361560114	0.856892579079602	1.3970230982353	1.93751677306507	1.25813697855352	0.570152069228949	-0.0123500679815673	-0.670639458738601	-0.331972663755446	-0.312050112241077	-0.341908751381186	0.167022261649735	0.201795720023535	0.149673371036358	0.191710612329834	0.227214128303771	0.173978000744223	0.00131218856186407	0.00241161435108901	0.00246279768782744
115	0.811571529291185	0.12	1.25933973393247	0.718519267605511	1.80016020025942	0.13596112873524	0.773802031549507	0.469240823197429	1.07836323990158	0.47	0.36	0.65	0.534545357797047	0.881492537243889	1.22843971669073	0.956399102690946	1.57715086166534	2.19790262063974	0.976471814340603	1.61042747337203	2.24437079463387	1.25933973393247	0.532388615972515	-0.00187785965672643	-0.733042353685662	-0.331972663755446	-0.312050112241077	-0.341908751381186	0.167022261649735	0.201795720023535	0.149673371036358	0.191710612329834	0.227214128303771	0.173978000744223	0.00131218856186407	0.00241161435108901	0.00246279768782744
115	0.811571529291185	0.12	1.26136700100335	0.717307481254729	1.80542652075198	0.10090595260304	0.640749836410795	0.342130357466879	0.93936931535471	0.48	0.37	0.64	0.383547492042278	0.718316826958716	1.05308616187515	0.678914014420903	1.27148624547093	1.86405847652095	0.696171845806554	1.30367845711784	1.91220528316165	1.26136700100335	0.530739239579934	-0.0578270140317144	-0.775514420524734	-0.331972663755446	-0.312050112241077	-0.341908751381186	0.167022261649735	0.201795720023535	0.149673371036358	0.191710612329834	0.227214128303771	0.173978000744223	0.00131218856186407	0.00241161435108901	0.00246279768782744
115	0.811571529291185	0.12	1.26803656354934	0.735346361297627	1.80072676580105	0.164976936244811	0.809037358977046	0.524858571737456	1.09321614621664	0.5	0.35	0.65	0.578728169944453	0.892074046971435	1.20541992399842	1.01331385841808	1.56196128247571	2.11060870653333	1.03406377358447	1.59399316447317	2.1536280871831	1.26803656354934	0.526421992664878	0.174847241064492	-0.562718635417527	-0.331972663755446	-0.312050112241077	-0.341908751381186	0.167022261649735	0.201795720023535	0.149673371036358	0.191710612329834	0.227214128303771	0.173978000744223	0.00131218856186407	0.00241161435108901	0.00246279768782744
115	0.811571529291185	0.12	1.31546460777182	0.762676137380851	1.86825307816278	0.155299339295114	0.832117578217225	0.529121664954482	1.13511349147997	0.51	0.38	0.68	0.574911190087016	0.904127989592611	1.23334478909821	0.997124163746071	1.56811674757191	2.13910933139775	1.01955707704183	1.60313642805785	2.18747720450567	1.31546460777182	0.546732856529575	0.0501101228588521	-0.653313483140652	-0.331972663755446	-0.312050112241077	-0.341908751381186	0.167022261649735	0.201795720023535	0.149673371036358	0.191710612329834	0.227214128303771	0.173978000744223	0.00131218856186407	0.00241161435108901	0.00246279768782744
115	0.811571529291185	0.12	1.31790039043732	0.763929022785305	1.87187175808933	0.124135000406229	0.760404331212595	0.445048036371348	1.07576062605384	0.47	0.35	0.66	0.507315230389273	0.866793395210572	1.22627156003187	0.908078115215058	1.55153258852431	2.19498706183357	0.925455846469058	1.58079988690897	2.23698670175627	1.31790039043732	0.529798919111084	-0.0472458951609684	-0.769861876066977	-0.331972663755446	-0.312050112241077	-0.341908751381186	0.167022261649735	0.201795720023535	0.149673371036358	0.191710612329834	0.227214128303771	0.173978000744223	0.00131218856186407	0.00241161435108901	0.00246279768782744
115	0.811571529291185	0.12	1.33848908273877	0.760801817208983	1.91617634826856	0.12476221403886	0.77421772986931	0.454055521455292	1.09437993828333	0.56	0.4	0.68	0.467035055584038	0.796349352486101	1.12566364938816	0.782953230185843	1.33502676176136	1.88710029333689	0.802795643540611	1.36861902310174	1.93511736268108	1.33848908273877	0.56326548913996	-0.0755401834838873	-0.730740915791491	-0.331972663755446	-0.312050112241077	-0.341908751381186	0.167022261649735	0.201795720023535	0.149673371036358	0.191710612329834	0.227214128303771	0.173978000744223	0.00131218856186407	0.00241161435108901	0.00246279768782744
115	0.811571529291185	0.12	1.34164099744415	0.760955954499428	1.92232604038886	0.132561818618198	0.798045964935442	0.479315623508989	1.1167763063619	0.51	0.38	0.67	0.522170494759884	0.869398024835411	1.21662555491094	0.907182752445023	1.51043174797368	2.11368074350235	0.928649118935812	1.54639159058077	2.16429425869073	1.34164099744415	0.547109459157732	-0.0961725629683351	-0.780232059171611	-0.331972663755446	-0.312050112241077	-0.341908751381186	0.167022261649735	0.201795720023535	0.149673371036358	0.191710612329834	0.227214128303771	0.173978000744223	0.00131218856186407	0.00241161435108901	0.00246279768782744
115	0.811571529291185	0.12	1.34489883561156	0.776261911889344	1.91353575933377	0.150070986793122	0.840595081958712	0.528263957704381	1.15292620621304	0.54	0.39	0.73	0.555523325353717	0.883971295779757	1.2124192662058	0.943925340443796	1.50201236965192	2.06009939886004	0.963165043553393	1.53238891568259	2.10152935388651	1.34489883561156	0.576931664597419	-0.00837956947016502	-0.652631596510497	-0.331972663755446	-0.312050112241077	-0.341908751381186	0.167022261649735	0.201795720023535	0.149673371036358	0.191710612329834	0.227214128303771	0.173978000744223	0.00131218856186407	0.00241161435108901	0.00246279768782744
115	0.811571529291185	0.12	1.36407919466544	0.778874785866022	1.94928360346487	0.117874436533127	0.761516182605156	0.436264173918337	1.08676819129197	0.48	0.37	0.66	0.493158835831472	0.860828040742769	1.22849724565407	0.877783933380463	1.53220619538003	2.1866284573796	0.898215675950315	1.56752371830214	2.23734708261255	1.36407919466544	0.534233444829199	-0.0169503549105528	-0.728771660026796	-0.331972663755446	-0.312050112241077	-0.341908751381186	0.167022261649735	0.201795720023535	0.149673371036358	0.191710612329834	0.227214128303771	0.173978000744223	0.00131218856186407	0.00241161435108901	0.00246279768782744
115	0.811571529291185	0.12	1.36768429678539	0.785811717862589	1.94955687570819	0.114543793090161	0.730455133864411	0.413369350787859	1.04754091694096	0.51	0.36	0.7	0.451323063336093	0.797522235301013	1.14372140726593	0.785210034338884	1.3875259490127	1.98984186368652	0.798410808692408	1.41086810135268	2.02399354046362	1.36768429678539	0.544961381126082	-0.02255069042225	-0.714582737374174	-0.331972663755446	-0.312050112241077	-0.341908751381186	0.167022261649735	0.201795720023535	0.149673371036358	0.191710612329834	0.227214128303771	0.173978000744223	0.00131218856186407	0.00241161435108901	0.00246279768782744
115	0.811571529291185	0.12	1.45764716025469	0.826885320948437	2.08840899956094	0.116343535124342	0.764759621630501	0.435695136469737	1.09382410679127	0.5	0.38	0.67	0.478533154970109	0.839951617311684	1.20137007965326	0.835748941667746	1.4669593275396	2.09816971341144	0.85468046619078	1.50041572417582	2.14543886307335	1.45764716025469	0.53553921043063	0.0242882935815903	-0.683630967068526	-0.331972663755446	-0.312050112241077	-0.341908751381186	0.167022261649735	0.201795720023535	0.149673371036358	0.191710612329834	0.227214128303771	0.173978000744223	0.00131218856186407	0.00241161435108901	0.00246279768782744
115	0.811571529291185	0.12	1.4712751149132	0.847795533237557	2.09475469658884	0.129875973924577	0.813780351216048	0.484914459671899	1.1426462427602	0.48	0.38	0.63	0.54352435532682	0.912139104021789	1.28075385271676	0.961979448313051	1.61438777024817	2.2667960921833	0.987885212127905	1.65779260711602	2.32794389616864	1.4712751149132	0.519048795710581	-0.0112627638040843	-0.748038366287097	-0.331972663755446	-0.312050112241077	-0.341908751381186	0.167022261649735	0.201795720023535	0.149673371036358	0.191710612329834	0.227214128303771	0.173978000744223	0.00131218856186407	0.00241161435108901	0.00246279768782744
115	0.811571529291185	0.12	1.60029482591545	0.929852415141543	2.27073723668935	0.164121758041746	0.987721672551128	0.639698249094149	1.33574509600811	0.49	0.35	0.6	0.714942741423782	1.10390241232856	1.49286208323334	1.26294816348249	1.95004640726585	2.63714465104922	1.29522471176076	2.00057702936288	2.70476466667951	1.60029482591545	0.513904478008143	0.071636580412679	-0.673901076019581	-0.331972663755446	-0.312050112241077	-0.341908751381186	0.167022261649735	0.201795720023535	0.149673371036358	0.191710612329834	0.227214128303771	0.173978000744223	0.00131218856186407	0.00241161435108901	0.00246279768782744
115	0.811571529291185	0.13	1.02211499362152	0.601251257582975	1.44297872966006	0.166987182618562	0.760937588567041	0.495587783738823	1.02628739339526	0.5	0.36	0.63	0.547312660775173	0.840357228220043	1.13340179566491	0.959288780045839	1.47291542483257	1.9865420696193	0.981895179999149	1.50646930455048	2.03162968149027	1.02211499362152	0.551850285375762	0.055131312623595	-0.647596625489955	-0.331972663755446	-0.312050112241077	-0.341908751381186	0.167022261649735	0.201795720023535	0.149673371036358	0.191710612329834	0.227214128303771	0.173978000744223	0.00131218856186407	0.00241161435108901	0.00246279768782744
115	0.811571529291185	0.13	1.0972825196614	0.657187354927821	1.53737768439498	0.120928706354312	0.641509299007734	0.371464533607221	0.911554064408246	0.53	0.38	0.74	0.394218533683172	0.680804847620672	0.967391161558172	0.673644701209166	1.16336635386546	1.65308800652175	0.685541938103169	1.18383580951296	1.68246627920115	1.0972825196614	0.590430593009308	-0.0474478758477605	-0.684133602514357	-0.331972663755446	-0.312050112241077	-0.341908751381186	0.167022261649735	0.201795720023535	0.149673371036358	0.191710612329834	0.227214128303771	0.173978000744223	0.00131218856186407	0.00241161435108901	0.00246279768782744
115	0.811571529291185	0.13	1.10248445406475	0.663565125321994	1.54140378280751	0.154883283991609	0.776228641437028	0.493134294772616	1.05932298810144	0.5	0.38	0.72	0.540974762901122	0.851532959093995	1.16209115528687	0.944073540933375	1.48603925921084	2.02800497748831	0.961017511625607	1.51253108074379	2.06401396012243	1.10248445406475	0.588107909651176	0.0131611373870461	-0.634396635338657	-0.331972663755446	-0.312050112241077	-0.341908751381186	0.167022261649735	0.201795720023535	0.149673371036358	0.191710612329834	0.227214128303771	0.173978000744223	0.00131218856186407	0.00241161435108901	0.00246279768782744
115	0.811571529291185	0.13	1.10504071812133	0.657912005400792	1.55216943084187	0.134177762553393	0.760489489223544	0.458874602781569	1.06210437566552	0.48	0.37	0.66	0.5185037753525	0.859312476410908	1.20012117746932	0.922640841828203	1.5290858510919	2.13553086035559	0.943123902013204	1.56347385106674	2.18408196452469	1.10504071812133	0.560167095005829	0.0171857500514419	-0.666458140092855	-0.331972663755446	-0.312050112241077	-0.341908751381186	0.167022261649735	0.201795720023535	0.149673371036358	0.191710612329834	0.227214128303771	0.173978000744223	0.00131218856186407	0.00241161435108901	0.00246279768782744
115	0.811571529291185	0.13	1.1125748223754	0.653031524271919	1.57211812047887	0.153336539711649	0.747418376020803	0.473209308370159	1.02162744367145	0.5	0.38	0.72	0.518512184745957	0.818972763669036	1.11943334259211	0.904191945667232	1.42814112843498	1.95209031120272	0.920663188679784	1.45456295233633	1.98770357399676	1.1125748223754	0.575810982622867	-0.0913262492155531	-0.756156581610579	-0.331972663755446	-0.312050112241077	-0.341908751381186	0.167022261649735	0.201795720023535	0.149673371036358	0.191710612329834	0.227214128303771	0.173978000744223	0.00131218856186407	0.00241161435108901	0.00246279768782744
115	0.811571529291185	0.13	1.11571169798174	0.674027077528962	1.55739631843452	0.157031288265663	0.716509735802577	0.457318574056533	0.975700897548621	0.48	0.35	0.65	0.512927993223081	0.803636505838889	1.0943450184547	0.908220582668497	1.42296623547554	1.93771188828259	0.92606601635564	1.4510291225959	1.97666794896606	1.11571169798174	0.524880337750208	-0.0854618834467411	-0.834428446077479	-0.331972663755446	-0.312050112241077	-0.341908751381186	0.167022261649735	0.201795720023535	0.149673371036358	0.191710612329834	0.227214128303771	0.173978000744223	0.00131218856186407	0.00241161435108901	0.00246279768782744
115	0.811571529291185	0.13	1.13139091917742	0.666637359939416	1.59614447841543	0.131995716592733	0.687278947744538	0.412109940012706	0.96244795547637	0.54	0.4	0.68	0.431386968978027	0.719427398671294	1.00746782836456	0.730928005771524	1.2189743122143	1.70702061865709	0.749855960349312	1.25111997350468	1.75097115608166	1.13139091917742	0.58133526198298	-0.00249503124629795	-0.640906341234147	-0.331972663755446	-0.312050112241077	-0.341908751381186	0.167022261649735	0.201795720023535	0.149673371036358	0.191710612329834	0.227214128303771	0.173978000744223	0.00131218856186407	0.00241161435108901	0.00246279768782744
115	0.811571529291185	0.13	1.13458443932356	0.677647944721105	1.59152093392601	0.148013100290496	0.7340770964728	0.459101902915527	1.00905229003007	0.52	0.41	0.69	0.494796550970854	0.791150751444981	1.08750495191911	0.853746097290287	1.36509008619629	1.8764340751023	0.87618963874854	1.40100892378567	1.92552337472523	1.13458443932356	0.574075076337153	0.0837756422742651	-0.561825901090044	-0.331972663755446	-0.312050112241077	-0.341908751381186	0.167022261649735	0.201795720023535	0.149673371036358	0.191710612329834	0.227214128303771	0.173978000744223	0.00131218856186407	0.00241161435108901	0.00246279768782744
115	0.811571529291185	0.13	1.1605498721697	0.694236932224266	1.62686281211514	0.178847753655018	0.891771010578975	0.59343277999648	1.19010924116147	0.53	0.39	0.74	0.628796843045911	0.944913754469794	1.26103066589368	1.0734469172866	1.61310408608914	2.15276125489167	1.09233566285664	1.64106231800418	2.19052004884761	1.1605498721697	0.595272215612035	0.0174372379657205	-0.615075170973355	-0.331972663755446	-0.312050112241077	-0.341908751381186	0.167022261649735	0.201795720023535	0.149673371036358	0.191710612329834	0.227214128303771	0.173978000744223	0.00131218856186407	0.00241161435108901	0.00246279768782744
115	0.811571529291185	0.13	1.16217137785187	0.70212720479938	1.62221555090435	0.154793843981589	0.781679579656279	0.496499811592361	1.0668593477202	0.51	0.38	0.66	0.53991114366763	0.85002553068511	1.16013991770259	0.93691438245837	1.47505965471599	2.0132049269736	0.960454918406836	1.51248206913669	2.06461329113682	1.16217137785187	0.568275058126056	0.0333591799746138	-0.642747869413294	-0.331972663755446	-0.312050112241077	-0.341908751381186	0.167022261649735	0.201795720023535	0.149673371036358	0.191710612329834	0.227214128303771	0.173978000744223	0.00131218856186407	0.00241161435108901	0.00246279768782744
115	0.811571529291185	0.13	1.16928158494183	0.707125238029897	1.63143793185375	0.178714339215186	0.82449730336246	0.54853985447309	1.10045475225183	0.49	0.38	0.66	0.611280667369767	0.918801537817345	1.22632240826492	1.0777581522222	1.61995283102571	2.16214750982922	1.10526952439523	1.66043000549486	2.21640435050585	1.16928158494183	0.558133708071287	-0.00375996626943966	-0.696682320763178	-0.331972663755446	-0.312050112241077	-0.341908751381186	0.167022261649735	0.201795720023535	0.149673371036358	0.191710612329834	0.227214128303771	0.173978000744223	0.00131218856186407	0.00241161435108901	0.00246279768782744
115	0.811571529291185	0.13	1.18464200946161	0.707779403670365	1.66150461525286	0.162897519330394	0.791171222754124	0.511151885800196	1.07119055970805	0.52	0.4	0.66	0.551460435305481	0.853561610592793	1.1556627858801	0.952137805725026	1.47373814498721	1.9953384842494	0.978789263159261	1.51502424993705	2.05029180480493	1.18464200946161	0.575356543400902	-0.00993781324257207	-0.661459306806162	-0.331972663755446	-0.312050112241077	-0.341908751381186	0.167022261649735	0.201795720023535	0.149673371036358	0.191710612329834	0.227214128303771	0.173978000744223	0.00131218856186407	0.00241161435108901	0.00246279768782744
115	0.811571529291185	0.13	1.18671359131947	0.712095763196794	1.66133141944214	0.143707733693553	0.731333285882454	0.452610969617992	1.01005560214692	0.52	0.38	0.66	0.486973725038766	0.786856966307302	1.08674020757584	0.839345625956335	1.35622297254483	1.87310031913333	0.859762219592853	1.39011416558139	1.91891547884212	1.18671359131947	0.556050323280055	-0.0221914848796418	-0.707321925881714	-0.331972663755446	-0.312050112241077	-0.341908751381186	0.167022261649735	0.201795720023535	0.149673371036358	0.191710612329834	0.227214128303771	0.173978000744223	0.00131218856186407	0.00241161435108901	0.00246279768782744
115	0.811571529291185	0.13	1.18842988091678	0.703557490630632	1.67330227120294	0.130311581320714	0.74156562249191	0.44245944269752	1.0406718022863	0.55	0.36	0.7	0.45823677939395	0.768008567041182	1.07778035468841	0.77138584060063	1.29284893905522	1.8143120375098	0.783868308336456	1.31362766553793	1.84352879507996	1.18842988091678	0.571175094368966	0.023901168317479	-0.633837672306917	-0.331972663755446	-0.312050112241077	-0.341908751381186	0.167022261649735	0.201795720023535	0.149673371036358	0.191710612329834	0.227214128303771	0.173978000744223	0.00131218856186407	0.00241161435108901	0.00246279768782744
115	0.811571529291185	0.13	1.19691268862715	0.721895248062056	1.67193012919225	0.157006266058198	0.786004614895579	0.501647409070299	1.07036182072086	0.55	0.37	0.7	0.519220131254204	0.81353837762033	1.10785662398646	0.873722843877132	1.36898980241893	1.86425676096072	0.890692982948392	1.39560722366313	1.90060900950138	1.19691268862715	0.577852276054291	-0.0436211483624067	-0.689787979269541	-0.331972663755446	-0.312050112241077	-0.341908751381186	0.167022261649735	0.201795720023535	0.149673371036358	0.191710612329834	0.227214128303771	0.173978000744223	0.00131218856186407	0.00241161435108901	0.00246279768782744
115	0.811571529291185	0.13	1.20814724777021	0.716642402652236	1.69965209288819	0.153708403452841	0.821611023324869	0.52061349635814	1.1226085502916	0.51	0.38	0.67	0.566848356328255	0.894576996890787	1.22230563745332	0.984454965171923	1.55362674423587	2.12279852329982	1.00748688346558	1.58856004450932	2.1721290675266	1.20814724777021	0.56913867626172	-0.0143083310010927	-0.676716576483378	-0.331972663755446	-0.312050112241077	-0.341908751381186	0.167022261649735	0.201795720023535	0.149673371036358	0.191710612329834	0.227214128303771	0.173978000744223	0.00131218856186407	0.00241161435108901	0.00246279768782744
115	0.811571529291185	0.13	1.21263296691042	0.716864755366028	1.70840117845481	0.127884346703329	0.698373838400249	0.413631681990493	0.983115994810006	0.54	0.43	0.69	0.432924186151441	0.730947214110729	1.02897024207002	0.733474760245698	1.23839542758783	1.74331609492997	0.754575472913909	1.27370093304462	1.79327470396459	1.21263296691042	0.578403774522897	0.05040684698977	-0.586022862933512	-0.331972663755446	-0.312050112241077	-0.341908751381186	0.167022261649735	0.201795720023535	0.149673371036358	0.191710612329834	0.227214128303771	0.173978000744223	0.00131218856186407	0.00241161435108901	0.00246279768782744
115	0.811571529291185	0.13	1.21391479355068	0.733324536045082	1.69450505105627	0.148456117272937	0.795890819126856	0.498283625654909	1.0934980125988	0.53	0.41	0.72	0.529328163562677	0.845477161990028	1.16162616041738	0.905077969636968	1.44564904311529	1.98622011659362	0.925936611920978	1.47849201182508	2.03222861942283	1.21391479355068	0.596537214927967	-0.0930616490964331	-0.710848324043111	-0.331972663755446	-0.312050112241077	-0.341908751381186	0.167022261649735	0.201795720023535	0.149673371036358	0.191710612329834	0.227214128303771	0.173978000744223	0.00131218856186407	0.00241161435108901	0.00246279768782744
115	0.811571529291185	0.13	1.23087313723167	0.731398741585912	1.73034753287743	0.134981963362945	0.719501770285362	0.435126360706554	1.00387717986417	0.53	0.39	0.71	0.460493638098171	0.761447748830425	1.06240185956268	0.78553266441815	1.29891496747768	1.81229727053722	0.802146761177885	1.32696766505251	1.85054120890716	1.23087313723167	0.573726215280679	0.0232979385016053	-0.618212158625138	-0.331972663755446	-0.312050112241077	-0.341908751381186	0.167022261649735	0.201795720023535	0.149673371036358	0.191710612329834	0.227214128303771	0.173978000744223	0.00131218856186407	0.00241161435108901	0.00246279768782744
115	0.811571529291185	0.13	1.23640456800399	0.733230390418548	1.73957874558944	0.155837852194269	0.833029572366195	0.530322658206184	1.13573648652621	0.5	0.39	0.69	0.580672601940008	0.912119144437511	1.24356568693501	1.0121151022197	1.58982799950374	2.16754089678778	1.03482735098932	1.6258082446163	2.21701585697341	1.23640456800399	0.565462355191829	0.0014328652135864	-0.653092759107254	-0.331972663755446	-0.312050112241077	-0.341908751381186	0.167022261649735	0.201795720023535	0.149673371036358	0.191710612329834	0.227214128303771	0.173978000744223	0.00131218856186407	0.00241161435108901	0.00246279768782744
115	0.811571529291185	0.13	1.24012068843557	0.729502638029499	1.75073873884165	0.149485934504083	0.765803496036124	0.480607521733055	1.05099947033919	0.49	0.36	0.65	0.534291807741849	0.851344425065888	1.16839704238993	0.940529025152468	1.49864574109863	2.05676245704479	0.962300669961257	1.53290259530785	2.10401792810883	1.24012068843557	0.533671732355274	-0.0198586107696181	-0.74101918625873	-0.331972663755446	-0.312050112241077	-0.341908751381186	0.167022261649735	0.201795720023535	0.149673371036358	0.191710612329834	0.227214128303771	0.173978000744223	0.00131218856186407	0.00241161435108901	0.00246279768782744
115	0.811571529291185	0.13	1.24665087761691	0.737384803731968	1.75591695150186	0.144915860676986	0.813406236023886	0.504917419533477	1.1218950525143	0.52	0.39	0.67	0.540511915805367	0.870747860843318	1.20098380588127	0.928657672958655	1.4960385859017	2.06341949884475	0.951271519515977	1.53256705299286	2.11406830704311	1.24665087761691	0.56680647843975	0.0720688782452221	-0.589840857475442	-0.331972663755446	-0.312050112241077	-0.341908751381186	0.167022261649735	0.201795720023535	0.149673371036358	0.191710612329834	0.227214128303771	0.173978000744223	0.00131218856186407	0.00241161435108901	0.00246279768782744
115	0.811571529291185	0.13	1.26200500492974	0.75484362232357	1.7691663875359	0.138706263332353	0.719942612037962	0.439844004810708	1.00004121926522	0.48	0.36	0.7	0.49552909891336	0.811088726708996	1.12664835450463	0.880014596233426	1.44041978545663	2.00082497467984	0.895000870832495	1.46525854774762	2.03408087834406	1.26200500492974	0.548320251383467	0.00750086788699854	-0.692354259831448	-0.331972663755446	-0.312050112241077	-0.341908751381186	0.167022261649735	0.201795720023535	0.149673371036358	0.191710612329834	0.227214128303771	0.173978000744223	0.00131218856186407	0.00241161435108901	0.00246279768782744
115	0.811571529291185	0.13	1.26480171419176	0.753763012898238	1.77584041548529	0.14513498832673	0.789157475339998	0.490129482085271	1.08818546859473	0.5	0.39	0.65	0.538409355173105	0.866892898627803	1.1953764420825	0.940423192988093	1.51417537580518	2.08792755862227	0.96530544563413	1.55437588846056	2.1444851460216	1.26480171419176	0.540635180879872	-0.126459219643231	-0.819801203611722	-0.331972663755446	-0.312050112241077	-0.341908751381186	0.167022261649735	0.201795720023535	0.149673371036358	0.191710612329834	0.227214128303771	0.173978000744223	0.00131218856186407	0.00241161435108901	0.00246279768782744
115	0.811571529291185	0.13	1.26666193638211	0.762786075360316	1.77053779740391	0.156135717662801	0.811680721765148	0.517065037486304	1.10629640604399	0.52	0.4	0.69	0.554584361678358	0.870577978265794	1.18657159485323	0.953993373436202	1.49756408531175	2.04113479718731	0.97840165584793	1.53548822119623	2.09324403317301	1.26666193638211	0.574955486864166	-0.0165760662251857	-0.665027886560152	-0.331972663755446	-0.312050112241077	-0.341908751381186	0.167022261649735	0.201795720023535	0.149673371036358	0.191710612329834	0.227214128303771	0.173978000744223	0.00131218856186407	0.00241161435108901	0.00246279768782744
115	0.811571529291185	0.13	1.27622472305012	0.759634818660786	1.79281462743945	0.185841007388731	0.878503588268516	0.591417043849934	1.1655901326871	0.49	0.38	0.66	0.660820476388823	0.981596938650614	1.3023734009124	1.16715202590341	1.73371270488983	2.30027338387624	1.19548591029953	1.77582563686911	2.35707687498722	1.27622472305012	0.536773971091788	0.0580869503944815	-0.670053326514254	-0.331972663755446	-0.312050112241077	-0.341908751381186	0.167022261649735	0.201795720023535	0.149673371036358	0.191710612329834	0.227214128303771	0.173978000744223	0.00131218856186407	0.00241161435108901	0.00246279768782744
115	0.811571529291185	0.13	1.27854617221617	0.764035759987975	1.79305658444436	0.136121213229451	0.729883641166839	0.442803870446129	1.01696341188755	0.51	0.34	0.65	0.48142005378443	0.793535570122492	1.10565108646055	0.835302703033875	1.37684834993112	1.91839399682837	0.851387825088449	1.40370160749029	1.95474505993738	1.27854617221617	0.54025883852514	0.0539173817108358	-0.660476617135657	-0.331972663755446	-0.312050112241077	-0.341908751381186	0.167022261649735	0.201795720023535	0.149673371036358	0.191710612329834	0.227214128303771	0.173978000744223	0.00131218856186407	0.00241161435108901	0.00246279768782744
115	0.811571529291185	0.13	1.29059342285093	0.757837367343947	1.82334947835791	0.166172491068481	0.938460812086834	0.610244510058915	1.26667711411475	0.5	0.38	0.67	0.670935941009779	1.03179476042725	1.39265357984472	1.17256011124276	1.80321444286533	2.43386877448789	1.20078568937703	1.8469187667683	2.49260912962829	1.29059342285093	0.557783830495583	0.118853565317014	-0.552325438051581	-0.331972663755446	-0.312050112241077	-0.341908751381186	0.167022261649735	0.201795720023535	0.149673371036358	0.191710612329834	0.227214128303771	0.173978000744223	0.00131218856186407	0.00241161435108901	0.00246279768782744
115	0.811571529291185	0.13	1.2973673413389	0.780594727684357	1.81413995499344	0.148881422760075	0.794357935073239	0.49782258068996	1.09089328945652	0.51	0.37	0.64	0.542277037894087	0.86529234463845	1.18830765138281	0.942053052847713	1.50320083261872	2.06434861238974	0.964549802660003	1.53905959406514	2.11392855241425	1.2973673413389	0.547479256149554	0.0495417181805422	-0.64624650907706	-0.331972663755446	-0.312050112241077	-0.341908751381186	0.167022261649735	0.201795720023535	0.149673371036358	0.191710612329834	0.227214128303771	0.173978000744223	0.00131218856186407	0.00241161435108901	0.00246279768782744
115	0.811571529291185	0.13	1.30014710231734	0.765819957916034	1.83447424671864	0.126625472817159	0.723981493713649	0.427120834795484	1.02084215263181	0.49	0.36	0.7	0.475075397720764	0.80526578909028	1.1354561804598	0.836571913627034	1.41801226792552	1.999452622224	0.85050879388539	1.44146019905045	2.03268894508008	1.30014710231734	0.544422156379183	0.0120054993641547	-0.689786243853258	-0.331972663755446	-0.312050112241077	-0.341908751381186	0.167022261649735	0.201795720023535	0.149673371036358	0.191710612329834	0.227214128303771	0.173978000744223	0.00131218856186407	0.00241161435108901	0.00246279768782744
115	0.811571529291185	0.13	1.30762352237146	0.771904121029556	1.84334292371337	0.140741887631572	0.828713508816519	0.509015438692206	1.14841157894083	0.53	0.41	0.71	0.539444100423982	0.878253544570875	1.21706298871777	0.92100998127873	1.49947006558687	2.07793014989501	0.943557578098837	1.53591773638632	2.12880360911031	1.30762352237146	0.583856665880212	0.0617892237361789	-0.560743109770303	-0.331972663755446	-0.312050112241077	-0.341908751381186	0.167022261649735	0.201795720023535	0.149673371036358	0.191710612329834	0.227214128303771	0.173978000744223	0.00131218856186407	0.00241161435108901	0.00246279768782744
115	0.811571529291185	0.13	1.34591176970699	0.813410994110113	1.87841254530387	0.144930798822742	0.81445994254919	0.505590119122274	1.12332976597611	0.51	0.37	0.65	0.549742978802916	0.885586205106116	1.22142943140932	0.953916485419435	1.5366731597924	2.11942983416536	0.976541633363469	1.57302364059131	2.16903139482285	1.34591176970699	0.552677402123902	0.0371982878781301	-0.648981430317721	-0.331972663755446	-0.312050112241077	-0.341908751381186	0.167022261649735	0.201795720023535	0.149673371036358	0.191710612329834	0.227214128303771	0.173978000744223	0.00131218856186407	0.00241161435108901	0.00246279768782744
115	0.811571529291185	0.13	1.3505328970965	0.803415464056857	1.89765033013615	0.146529240343158	0.80056186913053	0.498905474197311	1.10221826406375	0.5	0.37	0.66	0.550510691154606	0.883369477146231	1.21622826313786	0.964362376679009	1.54745094355886	2.1305395104387	0.986379342804451	1.58286706631875	2.17841716933276	1.3505328970965	0.544970934771328	0.0129816854893317	-0.687261434042864	-0.331972663755446	-0.312050112241077	-0.341908751381186	0.167022261649735	0.201795720023535	0.149673371036358	0.191710612329834	0.227214128303771	0.173978000744223	0.00131218856186407	0.00241161435108901	0.00246279768782744
115	0.811571529291185	0.13	1.36193679915662	0.806659414005302	1.91721418430794	0.124871186035593	0.78244407540503	0.459041375436733	1.10584677537333	0.52	0.38	0.7	0.492840185734399	0.840054740343428	1.18726929495246	0.848313183757802	1.44596469999631	2.04361621623482	0.864756056342717	1.47402853414772	2.08405395911413	1.36193679915662	0.562270079555516	0.0242263131883307	-0.645532222308523	-0.331972663755446	-0.312050112241077	-0.341908751381186	0.167022261649735	0.201795720023535	0.149673371036358	0.191710612329834	0.227214128303771	0.173978000744223	0.00131218856186407	0.00241161435108901	0.00246279768782744
115	0.811571529291185	0.13	1.36251520051243	0.822819939067107	1.90221046195775	0.16399148206988	0.818593943396478	0.530025594602413	1.10716229219054	0.5	0.39	0.65	0.584682922719277	0.903009032430549	1.22133514214182	1.02403365114615	1.58156087781238	2.13908810447861	1.05026607795302	1.62322910752686	2.19507846734487	1.36251520051243	0.540962589671212	-0.00455189409413402	-0.712690331682267	-0.331972663755446	-0.312050112241077	-0.341908751381186	0.167022261649735	0.201795720023535	0.149673371036358	0.191710612329834	0.227214128303771	0.173978000744223	0.00131218856186407	0.00241161435108901	0.00246279768782744
115	0.811571529291185	0.13	1.36511171239594	0.818123680820761	1.91209974397112	0.158179332616316	0.818694563453767	0.523816618999355	1.11357250790818	0.52	0.39	0.67	0.563594891096241	0.880865662896004	1.19813643469577	0.971419867136951	1.51827211128821	2.06512435543947	0.995953249975738	1.55708006747808	2.11817885136182	1.36511171239594	0.543335952501507	0.00550339783121116	-0.680739935313472	-0.331972663755446	-0.312050112241077	-0.341908751381186	0.167022261649735	0.201795720023535	0.149673371036358	0.191710612329834	0.227214128303771	0.173978000744223	0.00131218856186407	0.00241161435108901	0.00246279768782744
115	0.811571529291185	0.13	1.37815869911009	0.827706316156501	1.92861108206367	0.156662019076363	0.838451543372262	0.53472524294172	1.1421778438028	0.53	0.4	0.63	0.568233923071489	0.890993301858562	1.21375268064564	0.971808053156754	1.52379932084052	2.07579058852428	1.00031661169445	1.56793217827585	2.13717250390368	1.37815869911009	0.549965861431116	-0.107275907625263	-0.786201913991105	-0.331972663755446	-0.312050112241077	-0.341908751381186	0.167022261649735	0.201795720023535	0.149673371036358	0.191710612329834	0.227214128303771	0.173978000744223	0.00131218856186407	0.00241161435108901	0.00246279768782744
115	0.811571529291185	0.13	1.4042097223196	0.84250573360543	1.96591371103376	0.174098500341001	0.935358269980012	0.617282883011419	1.25343365694861	0.53	0.4	0.66	0.652565730299906	0.988821769305844	1.32507780831178	1.11243436657264	1.68565290439852	2.25887144222441	1.14240226948314	1.73127708282278	2.3191286157293	1.4042097223196	0.550794099147893	-0.0863358664381517	-0.770761689146905	-0.331972663755446	-0.312050112241077	-0.341908751381186	0.167022261649735	0.201795720023535	0.149673371036358	0.191710612329834	0.227214128303771	0.173978000744223	0.00131218856186407	0.00241161435108901	0.00246279768782744
115	0.811571529291185	0.13	1.44079101086683	0.852559899817049	2.02902212191662	0.137011993781075	0.843369744727427	0.512903910865772	1.17383557858908	0.51	0.38	0.67	0.555853190822787	0.913991400180263	1.27212960953774	0.96248148106782	1.58261175981845	2.20274203856907	0.984808473884216	1.61945684324107	2.25375662230496	1.44079101086683	0.548378723061579	-0.0219101372869098	-0.702735651354448	-0.331972663755446	-0.312050112241077	-0.341908751381186	0.167022261649735	0.201795720023535	0.149673371036358	0.191710612329834	0.227214128303771	0.173978000744223	0.00131218856186407	0.00241161435108901	0.00246279768782744
115	0.811571529291185	0.13	1.44886263013368	0.872804748222457	2.0249205120449	0.152075471468985	0.921602291039634	0.581837774805951	1.26136680727332	0.53	0.41	0.66	0.617214063793382	0.977636585117859	1.33805910644234	1.05442088991991	1.67015059858279	2.28588030724568	1.08494095236664	1.71840101703919	2.35171132202247	1.44886263013368	0.566616931156038	-0.0554622957143565	-0.703540609220811	-0.331972663755446	-0.312050112241077	-0.341908751381186	0.167022261649735	0.201795720023535	0.149673371036358	0.191710612329834	0.227214128303771	0.173978000744223	0.00131218856186407	0.00241161435108901	0.00246279768782744
115	0.811571529291185	0.13	1.45079321156592	0.865319967152422	2.03626645597942	0.167764536086637	0.854721116151001	0.5574977666485	1.1519444656535	0.45	0.34	0.64	0.649851046572981	0.996311456452809	1.34277186633264	1.18113836085898	1.81084832714435	2.44055829342973	1.20465406785869	1.8476242180631	2.49043889530937	1.45079321156592	0.507843862674842	-0.0250520277060754	-0.798438554143875	-0.331972663755446	-0.312050112241077	-0.341908751381186	0.167022261649735	0.201795720023535	0.149673371036358	0.191710612329834	0.227214128303771	0.173978000744223	0.00131218856186407	0.00241161435108901	0.00246279768782744
115	0.811571529291185	0.13	1.4529410076144	0.868196525734519	2.03768548949429	0.122041323421748	0.769123719601997	0.44704261278358	1.09120482642041	0.5	0.36	0.65	0.490644405285311	0.844139326327793	1.19763424737028	0.856503299601393	1.473588836507	2.09067437341261	0.875728233516747	1.5075366206561	2.1398468275529	1.4529410076144	0.536906910871416	-0.0117179081774895	-0.714494556934357	-0.331972663755446	-0.312050112241077	-0.341908751381186	0.167022261649735	0.201795720023535	0.149673371036358	0.191710612329834	0.227214128303771	0.173978000744223	0.00131218856186407	0.00241161435108901	0.00246279768782744
115	0.811571529291185	0.13	1.45870365192123	0.878650259466107	2.03875704437635	0.156692899364705	0.820640605328976	0.523400994607975	1.11788021604998	0.5	0.37	0.63	0.577741498127737	0.905841100096357	1.23394070206498	1.01229422311709	1.5871764719363	2.16205872075551	1.03780301277875	1.62679093003211	2.21634627292743	1.45870365192123	0.521432422839764	-0.0259239724304539	-0.765674889767374	-0.331972663755446	-0.312050112241077	-0.341908751381186	0.167022261649735	0.201795720023535	0.149673371036358	0.191710612329834	0.227214128303771	0.173978000744223	0.00131218856186407	0.00241161435108901	0.00246279768782744
115	0.811571529291185	0.13	1.48806449890889	0.894330874588956	2.08179812322882	0.157470207005311	0.951255646873335	0.607716570470936	1.29479472327573	0.49	0.39	0.7	0.677812107664138	1.0609758335781	1.44413955949207	1.19574226809655	1.87168927095493	2.54763627381331	1.22175837543482	1.91297836887429	2.60329220725828	1.48806449890889	0.555149746475634	0.0704607126699141	-0.606817049469717	-0.331972663755446	-0.312050112241077	-0.341908751381186	0.167022261649735	0.201795720023535	0.149673371036358	0.191710612329834	0.227214128303771	0.173978000744223	0.00131218856186407	0.00241161435108901	0.00246279768782744
115	0.811571529291185	0.13	1.50235386641227	0.894080203049347	2.11062752977519	0.128918446605474	0.831384280087537	0.493973350302638	1.16879520987244	0.52	0.4	0.68	0.532366919779377	0.896002766286951	1.25963861279452	0.91855839885692	1.54598423717423	2.17341007549153	0.941902235204697	1.5853122923903	2.22964718654812	1.50235386641227	0.559298554120588	-0.00793603823258556	-0.680867533698914	-0.331972663755446	-0.312050112241077	-0.341908751381186	0.167022261649735	0.201795720023535	0.149673371036358	0.191710612329834	0.227214128303771	0.173978000744223	0.00131218856186407	0.00241161435108901	0.00246279768782744
115	0.811571529291185	0.13	1.52954680748111	0.914221830025019	2.1448717849372	0.1878871444204	0.985158738500493	0.665378711237	1.30493876576399	0.52	0.36	0.67	0.710408418017851	1.05182965594659	1.39325089387532	1.21853761646976	1.80416499774241	2.38979237901506	1.24325063304943	1.83979132800878	2.43823100474083	1.52954680748111	0.539859912421293	0.0853810674091739	-0.616998002992159	-0.331972663755446	-0.312050112241077	-0.341908751381186	0.167022261649735	0.201795720023535	0.149673371036358	0.191710612329834	0.227214128303771	0.173978000744223	0.00131218856186407	0.00241161435108901	0.00246279768782744
115	0.811571529291185	0.14	1.03690995337264	0.642627587468773	1.4311923192765	0.186790101170653	0.764698523741338	0.515583389332181	1.01381365815049	0.55	0.4	0.7	0.533054016130462	0.790610457286726	1.04816689844299	0.896401691471881	1.32951732800326	1.76263296453464	0.916937935150917	1.36009424439847	1.80238973942315	1.03690995337264	0.593669466670532	-0.0382908188364348	-0.671693470977916	-0.331972663755446	-0.312050112241077	-0.341908751381186	0.167022261649735	0.201795720023535	0.149673371036358	0.191710612329834	0.227214128303771	0.173978000744223	0.00131218856186407	0.00241161435108901	0.00246279768782744
115	0.811571529291185	0.14	1.08459582168903	0.669080291889381	1.50011135148869	0.173573288410086	0.767043443423699	0.505727353754643	1.02835953309276	0.47	0.35	0.63	0.57836476195201	0.877213572232101	1.17606238251219	1.03754033453556	1.57365130635042	2.10976227816528	1.06077403904501	1.60912657577633	2.15645275462625	1.08459582168903	0.537330939699508	0.128124381743604	-0.612123229842389	-0.331972663755446	-0.312050112241077	-0.341908751381186	0.167022261649735	0.201795720023535	0.149673371036358	0.191710612329834	0.227214128303771	0.173978000744223	0.00131218856186407	0.00241161435108901	0.00246279768782744
115	0.811571529291185	0.14	1.10278823257106	0.669151209263867	1.53642525587825	0.192140544959316	0.799851081558872	0.543784446212493	1.05591771690525	0.54	0.41	0.74	0.571203457522671	0.840181631659142	1.10915980579561	0.969897991201634	1.4266203505226	1.88334270984356	0.99080028964884	1.45770165356925	1.92387403464197	1.10278823257106	0.598672383085766	0.0621762474788829	-0.556223058234031	-0.331972663755446	-0.312050112241077	-0.341908751381186	0.167022261649735	0.201795720023535	0.149673371036358	0.191710612329834	0.227214128303771	0.173978000744223	0.00131218856186407	0.00241161435108901	0.00246279768782744
115	0.811571529291185	0.14	1.11526012226005	0.689447198194448	1.54107304632565	0.190528805957263	0.83169477404104	0.564043194618998	1.09934635346308	0.52	0.4	0.69	0.6044642359737	0.891296537127129	1.17812883828056	1.03924724853584	1.53239417439942	2.025541100263	1.06495311383595	1.56993738083524	2.07539903488325	1.11526012226005	0.59467557098084	0.0146920847309345	-0.628022966583553	-0.331972663755446	-0.312050112241077	-0.341908751381186	0.167022261649735	0.201795720023535	0.149673371036358	0.191710612329834	0.227214128303771	0.173978000744223	0.00131218856186407	0.00241161435108901	0.00246279768782744
115	0.811571529291185	0.14	1.11676173999725	0.68877139109949	1.544752088895	0.182296741986598	0.947050109947204	0.633889715844628	1.26021050404978	0.52	0.38	0.73	0.679834352919397	1.01569276576812	1.35155117861685	1.16939172297116	1.74710605351205	2.32482038405295	1.19084884448533	1.77918144427574	2.36780991789062	1.11676173999725	0.59817751551694	-0.111120554335763	-0.735265752316342	-0.331972663755446	-0.312050112241077	-0.341908751381186	0.167022261649735	0.201795720023535	0.149673371036358	0.191710612329834	0.227214128303771	0.173978000744223	0.00131218856186407	0.00241161435108901	0.00246279768782744
115	0.811571529291185	0.14	1.14674425663198	0.711137784093837	1.58235072917013	0.139660354439994	0.706236500237235	0.432562198277721	0.979910802196749	0.52	0.38	0.65	0.465811150710142	0.760521465257113	1.05523177980408	0.803315680038669	1.31155902368509	1.81980236733151	0.82282311119722	1.34341578301828	1.86406176955183	1.14674425663198	0.558238415048601	0.0065776923720219	-0.680106043989386	-0.331972663755446	-0.312050112241077	-0.341908751381186	0.167022261649735	0.201795720023535	0.149673371036358	0.191710612329834	0.227214128303771	0.173978000744223	0.00131218856186407	0.00241161435108901	0.00246279768782744
115	0.811571529291185	0.14	1.15257832469192	0.703779536186393	1.60137711319744	0.171017278141833	0.81859347413309	0.537204883653027	1.09998206461315	0.55	0.41	0.72	0.556607379071719	0.848159020938315	1.13971066280491	0.937232446415789	1.42815597498791	1.91907950356003	0.959708923065137	1.46226487488238	1.96453041473492	1.15257832469192	0.596912799307141	0.0532701097442037	-0.556062742973139	-0.331972663755446	-0.312050112241077	-0.341908751381186	0.167022261649735	0.201795720023535	0.149673371036358	0.191710612329834	0.227214128303771	0.173978000744223	0.00131218856186407	0.00241161435108901	0.00246279768782744
115	0.811571529291185	0.14	1.15987169319836	0.712195451349571	1.60754793504715	0.173041815647467	0.789042655099084	0.519732837190165	1.058352473008	0.51	0.37	0.71	0.563407163406345	0.855347694633597	1.14728822586085	0.975730764693213	1.48132490030392	1.98691903591462	0.993452127044264	1.50829369874994	2.02294108643157	1.15987169319836	0.567696327395955	0.0927590417756346	-0.586927882535623	-0.331972663755446	-0.312050112241077	-0.341908751381186	0.167022261649735	0.201795720023535	0.149673371036358	0.191710612329834	0.227214128303771	0.173978000744223	0.00131218856186407	0.00241161435108901	0.00246279768782744
115	0.811571529291185	0.14	1.16046073009628	0.711378738685033	1.60954272150753	0.179460580522546	0.801143349783041	0.533682090965497	1.06860460860059	0.48	0.36	0.67	0.598122130151674	0.897878296913021	1.19763446367437	1.05853626150937	1.58903455965372	2.11953285779807	1.08085926603596	1.62173951062294	2.16410928280067	1.16046073009628	0.560234663100882	0.041605851700856	-0.655569940355038	-0.331972663755446	-0.312050112241077	-0.341908751381186	0.167022261649735	0.201795720023535	0.149673371036358	0.191710612329834	0.227214128303771	0.173978000744223	0.00131218856186407	0.00241161435108901	0.00246279768782744
115	0.811571529291185	0.14	1.18294721158774	0.732013813447677	1.63388060972781	0.180190265226117	0.756351149359283	0.504467599108225	1.00823469961034	0.49	0.35	0.65	0.561179054931616	0.841378958617372	1.12157886230313	0.988278287961111	1.48173127532389	1.97518426268667	1.00856720155593	1.51214420924773	2.01576772207826	1.18294721158774	0.543778628065198	0.0559089290673334	-0.658690883324114	-0.331972663755446	-0.312050112241077	-0.341908751381186	0.167022261649735	0.201795720023535	0.149673371036358	0.191710612329834	0.227214128303771	0.173978000744223	0.00131218856186407	0.00241161435108901	0.00246279768782744
115	0.811571529291185	0.14	1.18549144669049	0.725485009963405	1.64549788341757	0.162195019580362	0.719059600175108	0.463905200060928	0.974214000289289	0.49	0.35	0.71	0.513914046299527	0.796574016863738	1.07923398742795	0.902575388004533	1.39900457580815	1.89543376361176	0.914276419658308	1.41726531501047	1.92005684958921	1.18549144669049	0.549689405190314	0.0622732225982405	-0.645108903724424	-0.331972663755446	-0.312050112241077	-0.341908751381186	0.167022261649735	0.201795720023535	0.149673371036358	0.191710612329834	0.227214128303771	0.173978000744223	0.00131218856186407	0.00241161435108901	0.00246279768782744
115	0.811571529291185	0.14	1.21584182947325	0.740877815543763	1.69080584340274	0.147043719659474	0.74567310412585	0.465275637324912	1.02607057092679	0.5	0.39	0.66	0.510351151073977	0.817913289428871	1.12547542778376	0.890560915507946	1.42725573618684	1.96395055686574	0.913556561315767	1.4641095042418	2.01410916146658	1.21584182947325	0.563378821983638	-0.100967703558759	-0.777723017841713	-0.331972663755446	-0.312050112241077	-0.341908751381186	0.167022261649735	0.201795720023535	0.149673371036358	0.191710612329834	0.227214128303771	0.173978000744223	0.00131218856186407	0.00241161435108901	0.00246279768782744
115	0.811571529291185	0.14	1.22279073892134	0.750276083090634	1.69530539475205	0.161692700262867	0.780874866350128	0.503272398128133	1.05847733457212	0.51	0.37	0.74	0.548094187392573	0.850420124209733	1.15274606102689	0.952025741128788	1.47715824696699	2.00229075280518	0.966051715433667	1.49832683074941	2.03089298868435	1.22279073892134	0.572698862517978	0.00248022498218217	-0.653383786711982	-0.331972663755446	-0.312050112241077	-0.341908751381186	0.167022261649735	0.201795720023535	0.149673371036358	0.191710612329834	0.227214128303771	0.173978000744223	0.00131218856186407	0.00241161435108901	0.00246279768782744
115	0.811571529291185	0.14	1.22867417169804	0.74765459876375	1.70969374463233	0.19801500164106	0.922798420589873	0.632846239795664	1.21275060138408	0.49	0.38	0.64	0.701555367840046	1.02298812047643	1.34442087311281	1.23268725633029	1.79746956162707	2.36225186692386	1.26540328273477	1.84396594370187	2.42320132711393	1.22867417169804	0.549846876749989	-0.023011865991614	-0.707495855828569	-0.331972663755446	-0.312050112241077	-0.341908751381186	0.167022261649735	0.201795720023535	0.149673371036358	0.191710612329834	0.227214128303771	0.173978000744223	0.00131218856186407	0.00241161435108901	0.00246279768782744
115	0.811571529291185	0.14	1.23929723264209	0.750017171790857	1.72857729349332	0.196246701874138	0.883981811285224	0.604670199271251	1.1632934232992	0.48	0.36	0.67	0.68235327694805	0.997548558569462	1.31274384019087	1.21313958205154	1.77351773971359	2.33389589737565	1.23761245167848	1.8093995690942	2.38036659410873	1.23929723264209	0.544101711430053	0.13378171605073	-0.582181683143242	-0.331972663755446	-0.312050112241077	-0.341908751381186	0.167022261649735	0.201795720023535	0.149673371036358	0.191710612329834	0.227214128303771	0.173978000744223	0.00131218856186407	0.00241161435108901	0.00246279768782744
115	0.811571529291185	0.14	1.25029924186929	0.761269154872969	1.73932932886561	0.162010698788488	0.842000474113647	0.543018374831812	1.14098257339548	0.5	0.37	0.73	0.599708141248128	0.929903227339475	1.26009831343082	1.0511402588635	1.62989069494589	2.20864113102828	1.06796992750569	1.65604541062763	2.24379316467637	1.25029924186929	0.569062182636912	0.0534682437900264	-0.613598303291541	-0.331972663755446	-0.312050112241077	-0.341908751381186	0.167022261649735	0.201795720023535	0.149673371036358	0.191710612329834	0.227214128303771	0.173978000744223	0.00131218856186407	0.00241161435108901	0.00246279768782744
115	0.811571529291185	0.14	1.26036687584548	0.774733728337172	1.74600002335378	0.186885960749165	0.891123630968091	0.600914673455357	1.18133258848082	0.49	0.38	0.63	0.670449871737221	0.994240531104204	1.31803119047119	1.18301527262407	1.75434701763826	2.32567876265244	1.2150436172572	1.80155867339299	2.38779933571572	1.26036687584548	0.531817007603712	0.0331113972254798	-0.700350828836488	-0.331972663755446	-0.312050112241077	-0.341908751381186	0.167022261649735	0.201795720023535	0.149673371036358	0.191710612329834	0.227214128303771	0.173978000744223	0.00131218856186407	0.00241161435108901	0.00246279768782744
115	0.811571529291185	0.14	1.2613282230956	0.778800869377379	1.74385557681383	0.169920763153636	0.803760013774252	0.526397088753571	1.08112293879493	0.5	0.37	0.71	0.576319561763036	0.879987045517045	1.18365452927105	1.00446612553301	1.53372753030581	2.0629889350786	1.02299649565857	1.5616887975781	2.10051532898096	1.2613282230956	0.571062415823954	-0.0692451895602475	-0.732692745278119	-0.331972663755446	-0.312050112241077	-0.341908751381186	0.167022261649735	0.201795720023535	0.149673371036358	0.191710612329834	0.227214128303771	0.173978000744223	0.00131218856186407	0.00241161435108901	0.00246279768782744
115	0.811571529291185	0.14	1.26418880993314	0.784881050680866	1.74349656918542	0.173633422586668	0.838997841515376	0.553228250053435	1.12476743297732	0.52	0.38	0.67	0.596475172427166	0.904583925595931	1.2126926787647	1.02944347108046	1.56120163804935	2.09295980501825	1.05345578149284	1.59795414507544	2.1419642708302	1.26418880993314	0.562001680938852	-0.0753002470941057	-0.750547593773893	-0.331972663755446	-0.312050112241077	-0.341908751381186	0.167022261649735	0.201795720023535	0.149673371036358	0.191710612329834	0.227214128303771	0.173978000744223	0.00131218856186407	0.00241161435108901	0.00246279768782744
115	0.811571529291185	0.14	1.27177464623951	0.784795018021371	1.75875427445765	0.159322848182385	0.806886237879752	0.517503006998841	1.09626946876066	0.55	0.4	0.74	0.536760929089641	0.836913024381616	1.13706511967359	0.904393768348184	1.41012298563512	1.91585220292206	0.922073902279192	1.43724376080174	1.95264928935879	1.27177464623951	0.598274940791772	0.0403177975374226	-0.572657220857253	-0.331972663755446	-0.312050112241077	-0.341908751381186	0.167022261649735	0.201795720023535	0.149673371036358	0.191710612329834	0.227214128303771	0.173978000744223	0.00131218856186407	0.00241161435108901	0.00246279768782744
115	0.811571529291185	0.14	1.27447493010138	0.789158469467504	1.75979139073525	0.173953978201437	0.857478971280993	0.565740381578261	1.14921756098373	0.51	0.37	0.66	0.616888196958277	0.935002474186998	1.25311675141572	1.07237034343177	1.62536571342647	2.17836108342118	1.0969607666364	1.66320803280637	2.22855440732334	1.27447493010138	0.56888207869978	0.0664132919773896	-0.602578852140409	-0.331972663755446	-0.312050112241077	-0.341908751381186	0.167022261649735	0.201795720023535	0.149673371036358	0.191710612329834	0.227214128303771	0.173978000744223	0.00131218856186407	0.00241161435108901	0.00246279768782744
115	0.811571529291185	0.14	1.28389451219012	0.790273662682996	1.77751536169725	0.16815584532105	0.803671846856488	0.524591523931371	1.0827521697816	0.5	0.38	0.67	0.574070036759869	0.879472705182581	1.18487537360529	1.00023887378013	1.53236143993377	2.06448400608742	1.02474343546351	1.56975479463262	2.11430679507103	1.28389451219012	0.552935429964091	0.0680987734815141	-0.615872762789492	-0.331972663755446	-0.312050112241077	-0.341908751381186	0.167022261649735	0.201795720023535	0.149673371036358	0.191710612329834	0.227214128303771	0.173978000744223	0.00131218856186407	0.00241161435108901	0.00246279768782744
115	0.811571529291185	0.14	1.32138829525512	0.816082728027293	1.82669386248294	0.14591634442235	0.823884947012268	0.512677296679154	1.13509259734538	0.54	0.39	0.7	0.539801752518287	0.86747461054236	1.19514746856643	0.917913988723432	1.47511021623122	2.03230644373901	0.937972975331542	1.50754695917143	2.07798528510712	1.32138829525512	0.577687226222793	0.0122344938742037	-0.625389405032314	-0.331972663755446	-0.312050112241077	-0.341908751381186	0.167022261649735	0.201795720023535	0.149673371036358	0.191710612329834	0.227214128303771	0.173978000744223	0.00131218856186407	0.00241161435108901	0.00246279768782744
115	0.811571529291185	0.14	1.35243987704503	0.824160410315232	1.88071934377483	0.151358152727967	0.824303911409015	0.519562036974179	1.12904578584385	0.52	0.39	0.69	0.558418730716635	0.885951457528557	1.21348418434048	0.96184653978285	1.5260042275907	2.09016191539854	0.983661282725041	1.56020681220996	2.13698452484399	1.35243987704503	0.559953307224346	-0.0767637063969511	-0.749389874007373	-0.331972663755446	-0.312050112241077	-0.341908751381186	0.167022261649735	0.201795720023535	0.149673371036358	0.191710612329834	0.227214128303771	0.173978000744223	0.00131218856186407	0.00241161435108901	0.00246279768782744
115	0.811571529291185	0.14	1.35344738102878	0.827787402211105	1.87910735984644	0.162491513051966	0.848879074710708	0.547987133151593	1.14977101626982	0.53	0.4	0.69	0.582872324826229	0.902919229010606	1.22296613319498	0.997425600658979	1.54509781299179	2.0927700253246	1.02138038682071	1.58230763315357	2.14328356989075	1.35344738102878	0.57578790689112	-0.0611088270253134	-0.703567242948442	-0.331972663755446	-0.312050112241077	-0.341908751381186	0.167022261649735	0.201795720023535	0.149673371036358	0.191710612329834	0.227214128303771	0.173978000744223	0.00131218856186407	0.00241161435108901	0.00246279768782744
115	0.811571529291185	0.14	1.35489744078505	0.835430276119193	1.87436460545092	0.160479367197444	0.837573318713663	0.538474717970922	1.1366719194564	0.48	0.37	0.63	0.605878243935577	0.942416485999129	1.27895472806268	1.07507619870823	1.67223290076684	2.26938960282545	1.10297231791774	1.71687409164131	2.32955168048462	1.35489744078505	0.530826429007607	-0.00407003179646576	-0.732511638306361	-0.331972663755446	-0.312050112241077	-0.341908751381186	0.167022261649735	0.201795720023535	0.149673371036358	0.191710612329834	0.227214128303771	0.173978000744223	0.00131218856186407	0.00241161435108901	0.00246279768782744
115	0.811571529291185	0.14	1.35576594188271	0.826340559937741	1.88519132382768	0.154640006827685	0.828551843809002	0.526093851515679	1.13100983610232	0.53	0.4	0.71	0.556304642449101	0.87613119958117	1.19595775671324	0.948485457916134	1.49378171350671	2.0390779690973	0.970196633160375	1.5279354180321	2.08604147833361	1.35576594188271	0.575525403497198	0.00474740666622037	-0.639605550466852	-0.331972663755446	-0.312050112241077	-0.341908751381186	0.167022261649735	0.201795720023535	0.149673371036358	0.191710612329834	0.227214128303771	0.173978000744223	0.00131218856186407	0.00241161435108901	0.00246279768782744
115	0.811571529291185	0.14	1.35663254058239	0.837842779449832	1.87542230171495	0.143882885486379	0.774533371499727	0.479556737074126	1.06951000592533	0.5	0.38	0.65	0.527955715813796	0.852702691795578	1.17744966777736	0.923481450036031	1.4915173653442	2.05955328065238	0.946675813920042	1.52839558196555	2.11023007492666	1.35663254058239	0.540129877967045	0.00703869582144727	-0.693492050758591	-0.331972663755446	-0.312050112241077	-0.341908751381186	0.167022261649735	0.201795720023535	0.149673371036358	0.191710612329834	0.227214128303771	0.173978000744223	0.00131218856186407	0.00241161435108901	0.00246279768782744
115	0.811571529291185	0.14	1.360213676524	0.83272488696479	1.88770246608321	0.154228001443362	0.81412943859955	0.516467054158325	1.11179182304077	0.49	0.38	0.6	0.572170476625615	0.901937161659976	1.23170384669434	1.00492246963315	1.58410291508682	2.16328336054049	1.03460473264026	1.63000020652514	2.22560665411875	1.360213676524	0.520730212727196	-0.00336067078467602	-0.740752349027461	-0.331972663755446	-0.312050112241077	-0.341908751381186	0.167022261649735	0.201795720023535	0.149673371036358	0.191710612329834	0.227214128303771	0.173978000744223	0.00131218856186407	0.00241161435108901	0.00246279768782744
115	0.811571529291185	0.14	1.36681313584505	0.834140154505189	1.89948611718491	0.168739294196145	0.896313437033211	0.585710269450813	1.20691660461561	0.52	0.38	0.66	0.63132629800121	0.966119724316082	1.30091315063095	1.0894062002411	1.66712018995151	2.24483417966192	1.11672594184615	1.70824777691931	2.30109958995054	1.36681313584505	0.558932863430621	0.0293874494690492	-0.644415236091358	-0.331972663755446	-0.312050112241077	-0.341908751381186	0.167022261649735	0.201795720023535	0.149673371036358	0.191710612329834	0.227214128303771	0.173978000744223	0.00131218856186407	0.00241161435108901	0.00246279768782744
115	0.811571529291185	0.14	1.36923149926956	0.839170961919538	1.89929203661959	0.167041759883855	0.861961542523815	0.561442195039236	1.16248089000839	0.48	0.36	0.67	0.629937870054425	0.967120431923243	1.30430299379206	1.11566957818112	1.71284644982675	2.31002332147238	1.13781440856264	1.74739855833606	2.35545661637753	1.36923149926956	0.545596498162988	-0.0985257988139316	-0.79614337595542	-0.331972663755446	-0.312050112241077	-0.341908751381186	0.167022261649735	0.201795720023535	0.149673371036358	0.191710612329834	0.227214128303771	0.173978000744223	0.00131218856186407	0.00241161435108901	0.00246279768782744
115	0.811571529291185	0.14	1.38663107361222	0.857640809275158	1.91562133794928	0.141969035393668	0.78131616875741	0.481422748002861	1.08120958951196	0.5	0.37	0.7	0.528133004016022	0.85712371715698	1.18611443029794	0.92166967765062	1.49580680262658	2.06994392760253	0.939796023404139	1.52559716980434	2.11078535302172	1.38663107361222	0.555384733068913	-0.0301294249408633	-0.709507227962277	-0.331972663755446	-0.312050112241077	-0.341908751381186	0.167022261649735	0.201795720023535	0.149673371036358	0.191710612329834	0.227214128303771	0.173978000744223	0.00131218856186407	0.00241161435108901	0.00246279768782744
115	0.811571529291185	0.14	1.38947270875193	0.85904842954084	1.91989698796302	0.163605711173688	0.860066342199885	0.556451000157853	1.16368168424192	0.53	0.41	0.68	0.592928841879523	0.916447522019856	1.23996620216019	1.01576331347723	1.56999239342793	2.12422147337864	1.0433107012647	1.61241425710946	2.18197389569369	1.38947270875193	0.561416816701068	0.0316765268687695	-0.63441564199386	-0.331972663755446	-0.312050112241077	-0.341908751381186	0.167022261649735	0.201795720023535	0.149673371036358	0.191710612329834	0.227214128303771	0.173978000744223	0.00131218856186407	0.00241161435108901	0.00246279768782744
115	0.811571529291185	0.14	1.39338738878837	0.853318366169566	1.93345641140717	0.165339012709636	0.870695109214306	0.565260002158987	1.17613021626962	0.5	0.37	0.68	0.621893793931368	0.957930656261917	1.29396751859247	1.08732388651861	1.67485331795573	2.26238274939285	1.1091454778456	1.70909166726356	2.30762623905125	1.39338738878837	0.557359129191623	-0.0426282737020933	-0.726313539590453	-0.331972663755446	-0.312050112241077	-0.341908751381186	0.167022261649735	0.201795720023535	0.149673371036358	0.191710612329834	0.227214128303771	0.173978000744223	0.00131218856186407	0.00241161435108901	0.00246279768782744
115	0.811571529291185	0.14	1.40485299643804	0.859382293303803	1.95032369957227	0.150578697789709	0.811231858833414	0.51040939416297	1.11205432350386	0.45	0.34	0.64	0.599076557087094	0.952157218395773	1.30523787970445	1.09409087642946	1.73892053235829	2.38375018828713	1.11490310411748	1.77177733192435	2.42856692726791	1.40485299643804	0.517710042729454	0.0965685502996907	-0.660333262678614	-0.331972663755446	-0.312050112241077	-0.341908751381186	0.167022261649735	0.201795720023535	0.149673371036358	0.191710612329834	0.227214128303771	0.173978000744223	0.00131218856186407	0.00241161435108901	0.00246279768782744
115	0.811571529291185	0.14	1.41942846633546	0.871605382066205	1.96725155060472	0.175014573271869	0.957422207190068	0.632877156983745	1.28196725739639	0.46	0.38	0.65	0.726778995441485	1.09947774584135	1.47217649624121	1.30745903939772	1.97793569494076	2.64841235048379	1.34020735187396	2.02698300773908	2.71459968335183	1.41942846633546	0.543819322046026	-0.0336077886000241	-0.738634846657157	-0.331972663755446	-0.312050112241077	-0.341908751381186	0.167022261649735	0.201795720023535	0.149673371036358	0.191710612329834	0.227214128303771	0.173978000744223	0.00131218856186407	0.00241161435108901	0.00246279768782744
115	0.811571529291185	0.14	1.42752681199651	0.884215683265727	1.97083794072729	0.167505677050928	0.854012066180855	0.556759684277021	1.15126444808469	0.5	0.38	0.64	0.614436002097016	0.942481602934615	1.27052720377221	1.07644323495419	1.65115315848233	2.22586308201048	1.10382395808943	1.69316723215898	2.2814346464167	1.42752681199651	0.539952260978763	0.058600040796444	-0.648500123323477	-0.331972663755446	-0.312050112241077	-0.341908751381186	0.167022261649735	0.201795720023535	0.149673371036358	0.191710612329834	0.227214128303771	0.173978000744223	0.00131218856186407	0.00241161435108901	0.00246279768782744
115	0.811571529291185	0.14	1.43622803989718	0.888641637254499	1.98381444253986	0.15406292973755	0.859626271145621	0.545130294902996	1.17412224738825	0.55	0.42	0.71	0.56318916660855	0.888103647454536	1.21301812830052	0.946658632817262	1.49280390061852	2.03894916841977	0.97192481217295	1.53265669558475	2.09350915010695	1.43622803989718	0.57502177681686	-0.0911676166512754	-0.710777890785707	-0.331972663755446	-0.312050112241077	-0.341908751381186	0.167022261649735	0.201795720023535	0.149673371036358	0.191710612329834	0.227214128303771	0.173978000744223	0.00131218856186407	0.00241161435108901	0.00246279768782744
115	0.811571529291185	0.14	1.4466022605859	0.894163118147364	1.99904140302443	0.1578750731274	0.856113119567282	0.547404971115172	1.16482126801939	0.53	0.4	0.69	0.5820519312658	0.910299176879935	1.23854642249407	0.995806883681754	1.55739056577912	2.11897424787649	1.02170849738842	1.59732892043216	2.17404179307689	1.4466022605859	0.558166724901162	0.0421060712896381	-0.615283115085106	-0.331972663755446	-0.312050112241077	-0.341908751381186	0.167022261649735	0.201795720023535	0.149673371036358	0.191710612329834	0.227214128303771	0.173978000744223	0.00131218856186407	0.00241161435108901	0.00246279768782744
115	0.811571529291185	0.14	1.452255967928	0.890488653102774	2.01402328275323	0.163399616854807	0.907768852018572	0.587072329226062	1.22846537481108	0.52	0.41	0.68	0.630077476539064	0.974266166342137	1.31845485614521	1.08429684723915	1.67660926135495	2.26892167547075	1.11323614543474	1.72149307977654	2.32909984136667	1.452255967928	0.567706966580364	-0.0171151212774485	-0.661563606159312	-0.331972663755446	-0.312050112241077	-0.341908751381186	0.167022261649735	0.201795720023535	0.149673371036358	0.191710612329834	0.227214128303771	0.173978000744223	0.00131218856186407	0.00241161435108901	0.00246279768782744
115	0.811571529291185	0.14	1.46720463692274	0.904119543227971	2.03028973061751	0.145461475173005	0.801232476065207	0.498027841625424	1.10443711050499	0.48	0.38	0.66	0.563445279009775	0.906476743458448	1.24950820790712	1.00344657995721	1.6143555051747	2.22526443039219	1.02868101645378	1.65483519449625	2.28033099233309	1.46720463692274	0.532252127975046	0.00948529496935053	-0.711506663633861	-0.331972663755446	-0.312050112241077	-0.341908751381186	0.167022261649735	0.201795720023535	0.149673371036358	0.191710612329834	0.227214128303771	0.173978000744223	0.00131218856186407	0.00241161435108901	0.00246279768782744
115	0.811571529291185	0.14	1.48421620599647	0.920772128953122	2.04766028303981	0.138144303755764	0.744599194499778	0.454224469960254	1.0349739190393	0.51	0.39	0.67	0.494298195865058	0.8102910847494	1.12628397363374	0.858160715600174	1.40676211839304	1.9553635211859	0.879944343658462	1.44227963050899	2.00441504418479	1.48421620599647	0.537029637023538	-0.0147010653325168	-0.728896930001151	-0.331972663755446	-0.312050112241077	-0.341908751381186	0.167022261649735	0.201795720023535	0.149673371036358	0.191710612329834	0.227214128303771	0.173978000744223	0.00131218856186407	0.00241161435108901	0.00246279768782744
115	0.811571529291185	0.14	1.50782690010737	0.920075085395649	2.09557871481909	0.174142798920151	0.912867074492495	0.602487792271609	1.22324635671338	0.48	0.37	0.63	0.677331521794632	1.02626750731486	1.37520349283508	1.20118775497207	1.81999497062546	2.43880218627885	1.23194690352066	1.86695591306933	2.50138426213469	1.50782690010737	0.517974927241294	0.0628409599767289	-0.669890190652104	-0.331972663755446	-0.312050112241077	-0.341908751381186	0.167022261649735	0.201795720023535	0.149673371036358	0.191710612329834	0.227214128303771	0.173978000744223	0.00131218856186407	0.00241161435108901	0.00246279768782744
115	0.811571529291185	0.14	1.52664540586638	0.928444450963436	2.12484636076933	0.135090251750386	0.791718673902556	0.478945324702375	1.10449202310274	0.49	0.35	0.63	0.532465013698047	0.880189184029493	1.22791335436094	0.937337631319215	1.54946226258325	2.16158689384729	0.958295485605558	1.58453667336713	2.2100170069152	1.52664540586638	0.517584570297267	-0.0916623469369425	-0.847277482177013	-0.331972663755446	-0.312050112241077	-0.341908751381186	0.167022261649735	0.201795720023535	0.149673371036358	0.191710612329834	0.227214128303771	0.173978000744223	0.00131218856186407	0.00241161435108901	0.00246279768782744
115	0.811571529291185	0.14	1.53929330609284	0.939943313909721	2.13864329827596	0.151400843355864	0.882494067623154	0.556293729483076	1.20869440576323	0.5	0.4	0.69	0.609563338722031	0.966999988949401	1.32443663917677	1.06298298305139	1.68629651353234	2.30961004401329	1.08952268576447	1.72875280328747	2.36812511493495	1.53929330609284	0.545975880626632	0.062938477977029	-0.615814484086497	-0.331972663755446	-0.312050112241077	-0.341908751381186	0.167022261649735	0.201795720023535	0.149673371036358	0.191710612329834	0.227214128303771	0.173978000744223	0.00131218856186407	0.00241161435108901	0.00246279768782744
115	0.811571529291185	0.14	1.54966584144244	0.948301040080469	2.15103064280442	0.169051435255161	0.907952863942188	0.59366587349545	1.22223985438893	0.49	0.38	0.66	0.66114403589095	1.01115399699674	1.36116395810253	1.16518103260837	1.7820284149717	2.39887579733503	1.19412257650134	1.82470243415896	2.45785074590824	1.54966584144244	0.527186272545525	-0.0926638277097812	-0.816950509347803	-0.331972663755446	-0.312050112241077	-0.341908751381186	0.167022261649735	0.201795720023535	0.149673371036358	0.191710612329834	0.227214128303771	0.173978000744223	0.00131218856186407	0.00241161435108901	0.00246279768782744
115	0.811571529291185	0.14	1.54967148182605	0.950888833588224	2.14845413006387	0.147741747114977	0.812212334020891	0.507640993838376	1.11678367420341	0.5	0.37	0.65	0.554680799433716	0.887474794614538	1.22026878979536	0.965513761338271	1.54479680550685	2.12407984967543	0.989237786023731	1.58244160940632	2.17631502537673	1.54967148182605	0.52895759360874	-0.00822866648081049	-0.718102088838808	-0.331972663755446	-0.312050112241077	-0.341908751381186	0.167022261649735	0.201795720023535	0.149673371036358	0.191710612329834	0.227214128303771	0.173978000744223	0.00131218856186407	0.00241161435108901	0.00246279768782744
115	0.811571529291185	0.14	1.5512242814981	0.957219687875158	2.14522887512104	0.159648900034977	0.877721367506268	0.563316288089238	1.1921264469233	0.5	0.37	0.69	0.617952805109024	0.962852295633788	1.30775178615855	1.0783964185479	1.68028441430719	2.28217241006647	1.10042171204677	1.71395297641009	2.32838631979335	1.5512242814981	0.544742491483529	0.04947891547588	-0.634481006148543	-0.331972663755446	-0.312050112241077	-0.341908751381186	0.167022261649735	0.201795720023535	0.149673371036358	0.191710612329834	0.227214128303771	0.173978000744223	0.00131218856186407	0.00241161435108901	0.00246279768782744
115	0.811571529291185	0.14	1.56203345481392	0.963914406725075	2.16015250290276	0.165816539894836	0.879978264632331	0.571819680633405	1.18813684863126	0.5	0.39	0.68	0.624477266823467	0.961013480600992	1.29754969437852	1.08663731913934	1.67223559238423	2.25783386562913	1.11271485121397	1.71257904657853	2.31141698514165	1.56203345481392	0.53776423427503	0.0439834488697924	-0.657826090292295	-0.331972663755446	-0.312050112241077	-0.341908751381186	0.167022261649735	0.201795720023535	0.149673371036358	0.191710612329834	0.227214128303771	0.173978000744223	0.00131218856186407	0.00241161435108901	0.00246279768782744
115	0.811571529291185	0.14	1.56964129452199	0.961425073975354	2.17785751506862	0.136418372699642	0.780546806157396	0.473927372379205	1.08716623993559	0.5	0.36	0.65	0.519654791630249	0.855858748725813	1.19206270582138	0.906585623903388	1.49312437830622	2.07966313270905	0.927291750747891	1.52732074909168	2.12645126904053	1.56964129452199	0.524589916238918	-0.01026029609444	-0.733942159851864	-0.331972663755446	-0.312050112241077	-0.341908751381186	0.167022261649735	0.201795720023535	0.149673371036358	0.191710612329834	0.227214128303771	0.173978000744223	0.00131218856186407	0.00241161435108901	0.00246279768782744
115	0.811571529291185	0.14	1.61308658357999	0.97776419394725	2.24840897321273	0.189123538143239	0.987799709367568	0.668455599322694	1.30714381941244	0.51	0.36	0.66	0.724185670282832	1.07015394194971	1.41612221361659	1.25368557134271	1.85261406182465	2.45154255230658	1.28109323852286	1.89267081758974	2.50549256742469	1.61308658357999	0.532282780423229	-0.0223637312248883	-0.739392269844191	-0.331972663755446	-0.312050112241077	-0.341908751381186	0.167022261649735	0.201795720023535	0.149673371036358	0.191710612329834	0.227214128303771	0.173978000744223	0.00131218856186407	0.00241161435108901	0.00246279768782744
115	0.811571529291185	0.14	1.73969880565119	1.07136755601144	2.40803005529095	0.170865984608935	0.968984500733711	0.635721691064367	1.30224731040305	0.46	0.36	0.62	0.733911584274107	1.11864823879122	1.50338489330834	1.32506745109232	2.01970428346637	2.71434111584041	1.3569713009816	2.06848851511838	2.7810226672685	1.73969880565119	0.504009549653741	-0.00540968113846987	-0.779304315393031	-0.331972663755446	-0.312050112241077	-0.341908751381186	0.167022261649735	0.201795720023535	0.149673371036358	0.191710612329834	0.227214128303771	0.173978000744223	0.00131218856186407	0.00241161435108901	0.00246279768782744
115	0.811571529291185	0.15	1.07523296877272	0.670051793834886	1.48041414371056	0.180057383731251	0.831097792544787	0.554197220939715	1.10799836414986	0.51	0.39	0.7	0.604707711988287	0.906845479513769	1.20898324703925	1.05165044974811	1.57709987399858	2.10254929824905	1.07414130096422	1.61058696706825	2.14774466994713	1.07523296877272	0.581016111624291	0.105533543864351	-0.554971392795939	-0.331972663755446	-0.312050112241077	-0.341908751381186	0.167022261649735	0.201795720023535	0.149673371036358	0.191710612329834	0.227214128303771	0.173978000744223	0.00131218856186407	0.00241161435108901	0.00246279768782744
115	0.811571529291185	0.15	1.11447470437073	0.69548999934546	1.53345940939601	0.149679592953594	0.680676473298554	0.427375880703358	0.933977065893749	0.48	0.36	0.67	0.482491695361857	0.768458774637088	1.05442585391232	0.858060141339942	1.36662216389962	1.8751841864593	0.87506944172021	1.39399225764689	1.91258372844604	1.11447470437073	0.540359445665565	0.0520739789479777	-0.682013880203378	-0.331972663755446	-0.312050112241077	-0.341908751381186	0.167022261649735	0.201795720023535	0.149673371036358	0.191710612329834	0.227214128303771	0.173978000744223	0.00131218856186407	0.00241161435108901	0.00246279768782744
115	0.811571529291185	0.15	1.17713569876111	0.739406180986989	1.61486521653523	0.180302545771152	0.849020007375275	0.566382854298481	1.13165716045207	0.49	0.35	0.69	0.630223548058605	0.944718572181227	1.25921359630385	1.11006628852828	1.66401309877338	2.21795990901848	1.12883763379089	1.69196383348335	2.25400029968828	1.17713569876111	0.565625651851682	-0.00956360661608748	-0.725481120333703	-0.331972663755446	-0.312050112241077	-0.341908751381186	0.167022261649735	0.201795720023535	0.149673371036358	0.191710612329834	0.227214128303771	0.173978000744223	0.00131218856186407	0.00241161435108901	0.00246279768782744
115	0.811571529291185	0.15	1.18973455081154	0.742932367518135	1.63653673410494	0.171348352415671	0.77639942725172	0.509826095181923	1.04297275932152	0.52	0.4	0.69	0.54620462444537	0.831799238189843	1.11739385193432	0.938912196868269	1.42984225165653	1.92077230644479	0.962195930495549	1.46541946028797	1.96949479980298	1.18973455081154	0.581396031408285	-0.0707372324611281	-0.712548181997291	-0.331972663755446	-0.312050112241077	-0.341908751381186	0.167022261649735	0.201795720023535	0.149673371036358	0.191710612329834	0.227214128303771	0.173978000744223	0.00131218856186407	0.00241161435108901	0.00246279768782744
115	0.811571529291185	0.15	1.19124995031977	0.751651964564288	1.63084793607525	0.193647553875892	0.830208503792736	0.565706427674788	1.09471057991068	0.5	0.37	0.7	0.618758130510988	0.908065096330196	1.1973720621494	1.07775959769847	1.58167759686105	2.08559559602363	1.09879853133916	1.61283988908066	2.12546208251235	1.19124995031977	0.56587292696277	0.039459023093584	-0.6466999121164	-0.331972663755446	-0.312050112241077	-0.341908751381186	0.167022261649735	0.201795720023535	0.149673371036358	0.191710612329834	0.227214128303771	0.173978000744223	0.00131218856186407	0.00241161435108901	0.00246279768782744
115	0.811571529291185	0.15	1.21458455862267	0.770470940653351	1.658698176592	0.191319476131129	0.859198222893967	0.583402369657429	1.13499407613051	0.52	0.38	0.64	0.627476531698189	0.924107869598347	1.22073920749851	1.0812775485132	1.59243739219505	2.1035972358769	1.10918433643011	1.6333977828509	2.15739251200739	1.21458455862267	0.551460110971344	0.0179294730114041	-0.680962876751521	-0.331972663755446	-0.312050112241077	-0.341908751381186	0.167022261649735	0.201795720023535	0.149673371036358	0.191710612329834	0.227214128303771	0.173978000744223	0.00131218856186407	0.00241161435108901	0.00246279768782744
115	0.811571529291185	0.15	1.22632048994521	0.763611732319522	1.6890292475709	0.174889169996934	0.840702349684313	0.555598942021018	1.12580575734761	0.51	0.39	0.7	0.600651495499912	0.908873443443436	1.21709539138696	1.03843128540131	1.57129820738491	2.10416512936852	1.06205835806488	1.60683274835293	2.15211854430735	1.22632048994521	0.576139176235174	0.10302698580397	-0.546414180170877	-0.331972663755446	-0.312050112241077	-0.341908751381186	0.167022261649735	0.201795720023535	0.149673371036358	0.191710612329834	0.227214128303771	0.173978000744223	0.00131218856186407	0.00241161435108901	0.00246279768782744
115	0.811571529291185	0.15	1.22788017636336	0.768468854303085	1.68729149842363	0.164011611953068	0.797143384545368	0.516157352244598	1.07812941684614	0.51	0.38	0.66	0.56222674092879	0.868292053182854	1.17435736543692	0.976685141095386	1.50837355241043	2.04006196372547	1.00058732563534	1.5454912453934	2.08970270375921	1.22788017636336	0.569477939003765	0.0275721585530955	-0.639919925058434	-0.331972663755446	-0.312050112241077	-0.341908751381186	0.167022261649735	0.201795720023535	0.149673371036358	0.191710612329834	0.227214128303771	0.173978000744223	0.00131218856186407	0.00241161435108901	0.00246279768782744
115	0.811571529291185	0.15	1.24408715259956	0.773788880029688	1.71438542516943	0.153318788512265	0.724967986773761	0.458977219195162	0.99095875435236	0.49	0.33	0.66	0.512074445219707	0.808836613460258	1.10559878170081	0.90354448282411	1.42717502585897	1.95080556889383	0.917760200762012	1.44907932612627	1.9807376433511	1.24408715259956	0.544177287197631	-0.0230612186227961	-0.733864545988636	-0.331972663755446	-0.312050112241077	-0.341908751381186	0.167022261649735	0.201795720023535	0.149673371036358	0.191710612329834	0.227214128303771	0.173978000744223	0.00131218856186407	0.00241161435108901	0.00246279768782744
115	0.811571529291185	0.15	1.26353208740921	0.799867961061876	1.72719621375655	0.17931982367935	0.853814291108568	0.568632559806524	1.13899602241061	0.49	0.36	0.68	0.629342561398731	0.944971693333806	1.26060082526888	1.10462470455124	1.65861828133502	2.2126118581188	1.12452855464871	1.68892871348961	2.25320876652471	1.26353208740921	0.563738915291421	0.112517735462893	-0.575455765195096	-0.331972663755446	-0.312050112241077	-0.341908751381186	0.167022261649735	0.201795720023535	0.149673371036358	0.191710612329834	0.227214128303771	0.173978000744223	0.00131218856186407	0.00241161435108901	0.00246279768782744
115	0.811571529291185	0.15	1.26454527054877	0.788993988620731	1.74009655247682	0.173494244938525	0.855472842949443	0.563950333790368	1.14699535210852	0.51	0.38	0.69	0.610292035015654	0.92576993210596	1.24124782919627	1.05577215335875	1.60153182190756	2.14729149045637	1.07889878119113	1.63661905923089	2.19400646737513	1.26454527054877	0.574257480954569	-0.116619169491179	-0.770488697414218	-0.331972663755446	-0.312050112241077	-0.341908751381186	0.167022261649735	0.201795720023535	0.149673371036358	0.191710612329834	0.227214128303771	0.173978000744223	0.00131218856186407	0.00241161435108901	0.00246279768782744
115	0.811571529291185	0.15	1.27721575638768	0.806869673607586	1.74756183916777	0.193470243685357	0.871589465742741	0.593745773076285	1.1494331584092	0.54	0.38	0.73	0.623919853143656	0.915883524779048	1.20784719641444	1.0596565906366	1.55552353142405	2.05139047221151	1.07847781397352	1.58290441712593	2.08734542361507	1.27721575638768	0.588466439593201	0.00660831057705176	-0.628946269661903	-0.331972663755446	-0.312050112241077	-0.341908751381186	0.167022261649735	0.201795720023535	0.149673371036358	0.191710612329834	0.227214128303771	0.173978000744223	0.00131218856186407	0.00241161435108901	0.00246279768782744
115	0.811571529291185	0.15	1.28611923204588	0.801467164317313	1.77077129977446	0.192533835182484	0.879631644820903	0.598380083556252	1.16088320608555	0.49	0.35	0.64	0.665167900995916	0.977811178737372	1.29045445647883	1.17085407959831	1.72118078155505	2.27150748351179	1.19620971989901	1.75915558290267	2.32149623115438	1.28611923204588	0.534704595585574	0.175751129184678	-0.551257052013603	-0.331972663755446	-0.312050112241077	-0.341908751381186	0.167022261649735	0.201795720023535	0.149673371036358	0.191710612329834	0.227214128303771	0.173978000744223	0.00131218856186407	0.00241161435108901	0.00246279768782744
115	0.811571529291185	0.15	1.28992845673355	0.818615970899542	1.76124094256755	0.152921586353233	0.809401854838029	0.511977131108574	1.10682657856748	0.5	0.39	0.67	0.565309118862551	0.8937161868411	1.22212325481965	0.99071346307441	1.56625221304148	2.14179096300856	1.0151590030219	1.60442583939125	2.19503396409564	1.28992845673355	0.572154466895842	0.0209702952053321	-0.636830406412159	-0.331972663755446	-0.312050112241077	-0.341908751381186	0.167022261649735	0.201795720023535	0.149673371036358	0.191710612329834	0.227214128303771	0.173978000744223	0.00131218856186407	0.00241161435108901	0.00246279768782744
115	0.811571529291185	0.15	1.29196662455165	0.814141906399519	1.76979134270378	0.208442315398727	0.938199788989642	0.652750390057695	1.22364918792159	0.52	0.38	0.73	0.697682288546638	1.00278052049637	1.30787875244611	1.19752420757522	1.72120457677208	2.24488494596893	1.21841919956701	1.75135954226293	2.28488215184274	1.29196662455165	0.582035273558963	-0.0560954975962169	-0.703415021407051	-0.331972663755446	-0.312050112241077	-0.341908751381186	0.167022261649735	0.201795720023535	0.149673371036358	0.191710612329834	0.227214128303771	0.173978000744223	0.00131218856186407	0.00241161435108901	0.00246279768782744
115	0.811571529291185	0.15	1.30707077027705	0.818635006366041	1.79550653418807	0.163688306846966	0.738889812050466	0.478130157940595	0.999649466160337	0.48	0.35	0.69	0.536565819335005	0.829194751296998	1.12182368325899	0.950422634373145	1.46875822413138	1.9870938138896	0.965236501671473	1.49183466422202	2.01854959080338	1.30707077027705	0.545735101965663	-0.0421829461426873	-0.749398585289644	-0.331972663755446	-0.312050112241077	-0.341908751381186	0.167022261649735	0.201795720023535	0.149673371036358	0.191710612329834	0.227214128303771	0.173978000744223	0.00131218856186407	0.00241161435108901	0.00246279768782744
115	0.811571529291185	0.15	1.30795497351409	0.813760340874316	1.80214960615386	0.166110133923894	0.802927616149367	0.522049346613143	1.08380588568559	0.47	0.36	0.7	0.598643072843212	0.920731073644124	1.24281907444503	1.07588759780362	1.65474752483367	2.23360745186371	1.09318010162551	1.68200080758197	2.26992535070263	1.30795497351409	0.545182513919754	-0.111376672518999	-0.820930797406272	-0.331972663755446	-0.312050112241077	-0.341908751381186	0.167022261649735	0.201795720023535	0.149673371036358	0.191710612329834	0.227214128303771	0.173978000744223	0.00131218856186407	0.00241161435108901	0.00246279768782744
115	0.811571529291185	0.15	1.31065840882079	0.827330026276883	1.7939867913647	0.125110235465523	0.692841886628095	0.40678668836751	0.97889708488868	0.5	0.35	0.63	0.449378607309044	0.76538473603398	1.08139086475892	0.787791897221825	1.34177257995321	1.89575326268459	0.804442353101051	1.37057270206876	1.93659507281863	1.31065840882079	0.530235513272391	0.00611011297166299	-0.719064652433429	-0.331972663755446	-0.312050112241077	-0.341908751381186	0.167022261649735	0.201795720023535	0.149673371036358	0.191710612329834	0.227214128303771	0.173978000744223	0.00131218856186407	0.00241161435108901	0.00246279768782744
115	0.811571529291185	0.15	1.31358701455526	0.822226588999648	1.80494744011087	0.132817956181471	0.758525322324694	0.455916011092337	1.06113463355705	0.52	0.36	0.65	0.49153848378064	0.817791825190339	1.14404516660004	0.848316529800287	1.41137743256357	1.97443833532686	0.866855272826527	1.44208291342874	2.01776811540115	1.31358701455526	0.556533672163826	-0.0192375249042223	-0.70622182506545	-0.331972663755446	-0.312050112241077	-0.341908751381186	0.167022261649735	0.201795720023535	0.149673371036358	0.191710612329834	0.227214128303771	0.173978000744223	0.00131218856186407	0.00241161435108901	0.00246279768782744
115	0.811571529291185	0.15	1.31903401147152	0.827690663450159	1.81037735949287	0.177540053516571	0.83113905571366	0.551840713827708	1.11043739759961	0.48	0.37	0.71	0.621636457734012	0.93625991256517	1.25088336739633	1.1038888564408	1.66259052434013	2.22129219223946	1.12458055559344	1.69381755772048	2.26344430875536	1.31903401147152	0.55430675747935	0.0235521624652256	-0.672844180357451	-0.331972663755446	-0.312050112241077	-0.341908751381186	0.167022261649735	0.201795720023535	0.149673371036358	0.191710612329834	0.227214128303771	0.173978000744223	0.00131218856186407	0.00241161435108901	0.00246279768782744
115	0.811571529291185	0.15	1.32694203668178	0.831075756920306	1.82280831644326	0.140750231651699	0.816027914764313	0.501234506544314	1.13082132298431	0.47	0.39	0.67	0.567973444561736	0.924681320930248	1.28138919729876	1.01258770541574	1.64852942680102	2.28447114818629	1.0373212547654	1.68855759922554	2.34101131944866	1.32694203668178	0.556526148827752	0.0081518238288248	-0.678754572447776	-0.331972663755446	-0.312050112241077	-0.341908751381186	0.167022261649735	0.201795720023535	0.149673371036358	0.191710612329834	0.227214128303771	0.173978000744223	0.00131218856186407	0.00241161435108901	0.00246279768782744
115	0.811571529291185	0.15	1.33041815109343	0.831788592182257	1.82904771000461	0.155817025381523	0.850629592963439	0.541502699862382	1.1597564860645	0.49	0.37	0.66	0.602183945774252	0.945951857328228	1.2897197688822	1.06026693390794	1.66554004375585	2.27081315360376	1.08465115939321	1.70318520681787	2.32369472644988	1.33041815109343	0.558741955277111	-0.0231793559331427	-0.704520164200466	-0.331972663755446	-0.312050112241077	-0.341908751381186	0.167022261649735	0.201795720023535	0.149673371036358	0.191710612329834	0.227214128303771	0.173978000744223	0.00131218856186407	0.00241161435108901	0.00246279768782744
115	0.811571529291185	0.15	1.33258990807837	0.839657738551864	1.82552207760487	0.204076177861495	0.911568005474329	0.630498240119162	1.1926377708295	0.5	0.35	0.66	0.694235441234978	1.00371860891563	1.31320177659629	1.21445084867695	1.75584080562354	2.29723076257012	1.23692089125282	1.78893222157024	2.33969330693488	1.33258990807837	0.53741514118482	0.00519329649543553	-0.713470193374412	-0.331972663755446	-0.312050112241077	-0.341908751381186	0.167022261649735	0.201795720023535	0.149673371036358	0.191710612329834	0.227214128303771	0.173978000744223	0.00131218856186407	0.00241161435108901	0.00246279768782744
115	0.811571529291185	0.15	1.33565871330585	0.836355668041366	1.83496175857033	0.147102831016496	0.753943817651915	0.470503081761809	1.03738455354202	0.53	0.38	0.69	0.499422854470133	0.800285456392504	1.10114805831488	0.853524508826138	1.36770523209799	1.88188595536984	0.871382748100391	1.39640029066163	1.92056232509409	1.33565871330585	0.568541996579225	0.0644265068179736	-0.59401976850249	-0.331972663755446	-0.312050112241077	-0.341908751381186	0.167022261649735	0.201795720023535	0.149673371036358	0.191710612329834	0.227214128303771	0.173978000744223	0.00131218856186407	0.00241161435108901	0.00246279768782744
115	0.811571529291185	0.15	1.33738747959533	0.830979376966199	1.84379558222446	0.19140641869158	0.95499808292144	0.648537334859295	1.26145883098358	0.53	0.39	0.69	0.686813658569	1.01136155468977	1.33590945081054	1.17209597750401	1.72595986591753	2.27982375433104	1.19795794820507	1.76479997117286	2.33034512382943	1.33738747959533	0.576192017151723	-0.10620844729235	-0.755146003903107	-0.331972663755446	-0.312050112241077	-0.341908751381186	0.167022261649735	0.201795720023535	0.149673371036358	0.191710612329834	0.227214128303771	0.173978000744223	0.00131218856186407	0.00241161435108901	0.00246279768782744
115	0.811571529291185	0.15	1.34141877478651	0.84580288038455	1.83703466918848	0.175729289639444	0.803400245205156	0.531737378840059	1.07506311157025	0.47	0.35	0.6	0.609951429094023	0.921573594781591	1.23319576046916	1.09645452657275	1.65662951404027	2.21680450150778	1.1236760543768	1.69754421925503	2.27151301613913	1.34141877478651	0.518225464775464	0.0563494849723493	-0.702722344723417	-0.331972663755446	-0.312050112241077	-0.341908751381186	0.167022261649735	0.201795720023535	0.149673371036358	0.191710612329834	0.227214128303771	0.173978000744223	0.00131218856186407	0.00241161435108901	0.00246279768782744
115	0.811571529291185	0.15	1.34253148466984	0.847050963069948	1.83801200626973	0.171085929270682	0.818809157421231	0.537414555479199	1.10020375936326	0.51	0.36	0.66	0.582239774065069	0.887105222511599	1.19197067095813	1.00797599186803	1.53576036262425	2.06354473338048	1.02991838587711	1.56857288380683	2.10817195170256	1.34253148466984	0.554217393715807	-0.0862490525922539	-0.782734975121018	-0.331972663755446	-0.312050112241077	-0.341908751381186	0.167022261649735	0.201795720023535	0.149673371036358	0.191710612329834	0.227214128303771	0.173978000744223	0.00131218856186407	0.00241161435108901	0.00246279768782744
115	0.811571529291185	0.15	1.34860162975401	0.854376982072824	1.8428262774352	0.158951892376225	0.824826899609983	0.528599077862463	1.1210547213575	0.52	0.39	0.71	0.566179967910583	0.883468184321116	1.20075640073165	0.973100912431205	1.51842831783584	2.06375572324048	0.994274101579174	1.55213378407236	2.10861369116467	1.34860162975401	0.580252151820298	0.0316796326598351	-0.604787175095838	-0.331972663755446	-0.312050112241077	-0.341908751381186	0.167022261649735	0.201795720023535	0.149673371036358	0.191710612329834	0.227214128303771	0.173978000744223	0.00131218856186407	0.00241161435108901	0.00246279768782744
115	0.811571529291185	0.15	1.35442853047342	0.859586737856677	1.84927032309016	0.162124248566297	0.779306464083372	0.502701759169974	1.05591116899677	0.5	0.37	0.68	0.550032395993209	0.852680130581837	1.15532786517046	0.958262990289929	1.48553397517016	2.01280496005039	0.977437439485198	1.51510999817763	2.0532223576759	1.35442853047342	0.551351744515379	-0.0908504579437039	-0.789480753263091	-0.331972663755446	-0.312050112241077	-0.341908751381186	0.167022261649735	0.201795720023535	0.149673371036358	0.191710612329834	0.227214128303771	0.173978000744223	0.00131218856186407	0.00241161435108901	0.00246279768782744
115	0.811571529291185	0.15	1.35686141746644	0.853539536908048	1.86018329802483	0.172483987845165	0.797317778886712	0.524651946262424	1.069983611511	0.51	0.39	0.68	0.569315564705775	0.865193438756053	1.16107131280633	0.986600492723837	1.49934469720549	2.01208890168714	1.0108614730816	1.53661293869977	2.06165702510743	1.35686141746644	0.553496100885304	-0.0889146613036379	-0.776699591973421	-0.331972663755446	-0.312050112241077	-0.341908751381186	0.167022261649735	0.201795720023535	0.149673371036358	0.191710612329834	0.227214128303771	0.173978000744223	0.00131218856186407	0.00241161435108901	0.00246279768782744
115	0.811571529291185	0.15	1.36371725355582	0.860803532034936	1.8666309750767	0.154866321955744	0.807304002238974	0.51285724265291	1.10175076182504	0.5	0.38	0.69	0.561501379021746	0.883876199548464	1.20625102007518	0.978646021126767	1.54051612012738	2.10238621912799	0.999825826898089	1.5730634471464	2.14673965239678	1.36371725355582	0.563419849997426	0.0191985860616108	-0.661038284569945	-0.331972663755446	-0.312050112241077	-0.341908751381186	0.167022261649735	0.201795720023535	0.149673371036358	0.191710612329834	0.227214128303771	0.173978000744223	0.00131218856186407	0.00241161435108901	0.00246279768782744
115	0.811571529291185	0.15	1.36636228541506	0.859681212428155	1.87304335840196	0.228560203882972	1.03216123073339	0.736098516703463	1.32822394476331	0.51	0.39	0.68	0.800485933331781	1.12244560664608	1.44440527996037	1.38912280866538	1.94783534444954	2.50654788023369	1.42187937239507	1.99456923731056	2.56599397213281	1.36636228541506	0.570757282587612	-0.0185281450296839	-0.69042594226909	-0.331972663755446	-0.312050112241077	-0.341908751381186	0.167022261649735	0.201795720023535	0.149673371036358	0.191710612329834	0.227214128303771	0.173978000744223	0.00131218856186407	0.00241161435108901	0.00246279768782744
115	0.811571529291185	0.15	1.37649177671869	0.859188283850868	1.89379526958652	0.155457013675414	0.782796032365638	0.497930570645328	1.06766149408595	0.52	0.4	0.66	0.535797785859609	0.842327034424937	1.14885628299026	0.923568062693434	1.4519402055573	1.98031234842116	0.9490087326946	1.49209587325843	2.03455942834185	1.37649177671869	0.55478677492859	-0.0167776623676177	-0.689583793742506	-0.331972663755446	-0.312050112241077	-0.341908751381186	0.167022261649735	0.201795720023535	0.149673371036358	0.191710612329834	0.227214128303771	0.173978000744223	0.00131218856186407	0.00241161435108901	0.00246279768782744
115	0.811571529291185	0.15	1.37885712677094	0.875990055398313	1.88172419814356	0.177056383639767	0.894082055577007	0.593133623021719	1.1950304881323	0.51	0.39	0.67	0.647350787944172	0.975808318226679	1.30426584850919	1.12598789749063	1.69729979024707	2.26861168300352	1.15420587614203	1.74080882511519	2.32424141943921	1.37885712677094	0.563945158908298	-0.0277650294743756	-0.696194261898802	-0.331972663755446	-0.312050112241077	-0.341908751381186	0.167022261649735	0.201795720023535	0.149673371036358	0.191710612329834	0.227214128303771	0.173978000744223	0.00131218856186407	0.00241161435108901	0.00246279768782744
115	0.811571529291185	0.15	1.37964712714003	0.870740080109581	1.88855417417049	0.162676750287326	0.811157864528935	0.523832030616729	1.09848369844114	0.54	0.38	0.69	0.547037222645961	0.847091280036678	1.14714533742739	0.925538295411488	1.43320305625801	1.94086781710452	0.945113256544217	1.4631420413384	1.9809512299945	1.37964712714003	0.564419277497979	-0.0523537893917434	-0.722402121009233	-0.331972663755446	-0.312050112241077	-0.341908751381186	0.167022261649735	0.201795720023535	0.149673371036358	0.191710612329834	0.227214128303771	0.173978000744223	0.00131218856186407	0.00241161435108901	0.00246279768782744
115	0.811571529291185	0.15	1.37984056498837	0.863072736462277	1.89660839351447	0.176231929033585	0.880503394911375	0.583284321296775	1.17772246852598	0.52	0.41	0.69	0.622641634749191	0.939915669241669	1.25718970373415	1.06786904318995	1.61201370158398	2.15615835997801	1.09641266105362	1.65455100757298	2.2138354129799	1.37984056498837	0.571616274946869	0.003591483986095	-0.639498915021613	-0.331972663755446	-0.312050112241077	-0.341908751381186	0.167022261649735	0.201795720023535	0.149673371036358	0.191710612329834	0.227214128303771	0.173978000744223	0.00131218856186407	0.00241161435108901	0.00246279768782744
115	0.811571529291185	0.15	1.38233280004404	0.859174350930944	1.90549124915714	0.175429942797031	0.837566644597916	0.554057707153215	1.12107558204262	0.47	0.34	0.67	0.630332565282921	0.952871018431332	1.27540947157974	1.12677422437603	1.70333973184687	2.27990523931772	1.14476955239263	1.73092858375058	2.31617136638608	1.38233280004404	0.527824069254446	0.00335577719239921	-0.744596614075596	-0.331972663755446	-0.312050112241077	-0.341908751381186	0.167022261649735	0.201795720023535	0.149673371036358	0.191710612329834	0.227214128303771	0.173978000744223	0.00131218856186407	0.00241161435108901	0.00246279768782744
115	0.811571529291185	0.15	1.38553757263541	0.871256033445722	1.8998191118251	0.232042870086885	1.03734107573466	0.742701275933065	1.33198087553626	0.49	0.36	0.63	0.829372378891624	1.1583957959722	1.48741921305278	1.46428493644984	2.04518688789197	2.62608883933409	1.49894803773176	2.09436228910511	2.68816350955138	1.38553757263541	0.529422539218195	0.044701927052778	-0.681011489750427	-0.331972663755446	-0.312050112241077	-0.341908751381186	0.167022261649735	0.201795720023535	0.149673371036358	0.191710612329834	0.227214128303771	0.173978000744223	0.00131218856186407	0.00241161435108901	0.00246279768782744
115	0.811571529291185	0.15	1.39401804313525	0.875481132174932	1.91255495409557	0.20338425647753	0.95799913087972	0.661982335234281	1.25401592652516	0.49	0.36	0.66	0.734355579286046	1.06273531674184	1.39111505419763	1.29089634689337	1.86814286810536	2.44538938931735	1.31847697421144	1.90793739959382	2.49764857135833	1.39401804313525	0.548082027745038	0.0541333772284891	-0.644091659034662	-0.331972663755446	-0.312050112241077	-0.341908751381186	0.167022261649735	0.201795720023535	0.149673371036358	0.191710612329834	0.227214128303771	0.173978000744223	0.00131218856186407	0.00241161435108901	0.00246279768782744
115	0.811571529291185	0.15	1.39663052002346	0.869102350420172	1.92415868962674	0.167580294049175	0.806158255215081	0.525637196402281	1.08667931402788	0.5	0.36	0.65	0.578192317834823	0.886760893853785	1.19532946987275	1.01079242953611	1.5502302100322	2.08966799052828	1.03253457453068	1.58368631787303	2.13489772208208	1.39663052002346	0.534887600134116	0.104731267320423	-0.625654622012195	-0.331972663755446	-0.312050112241077	-0.341908751381186	0.167022261649735	0.201795720023535	0.149673371036358	0.191710612329834	0.227214128303771	0.173978000744223	0.00131218856186407	0.00241161435108901	0.00246279768782744
115	0.811571529291185	0.15	1.39905484351425	0.88222281958108	1.91588686744743	0.14955764072881	0.750680760035365	0.471195514585243	1.03016600548549	0.51	0.4	0.68	0.510929447437157	0.813982506315195	1.11703556519323	0.885000678922111	1.40993061631719	1.93486055371226	0.907649007834355	1.44614648588827	1.98469714620453	1.39905484351425	0.560469670383163	0.0603583753851868	-0.611573287343032	-0.331972663755446	-0.312050112241077	-0.341908751381186	0.167022261649735	0.201795720023535	0.149673371036358	0.191710612329834	0.227214128303771	0.173978000744223	0.00131218856186407	0.00241161435108901	0.00246279768782744
115	0.811571529291185	0.15	1.40043891830964	0.881191352309442	1.91968648430984	0.192168021979637	0.922567014289738	0.627239884499192	1.21789414408028	0.49	0.41	0.65	0.694256708497097	1.0211377728637	1.3480188372303	1.21861919983459	1.79238901181355	2.3661588237925	1.2539043469785	1.84459651377501	2.43515672593344	1.40043891830964	0.548497652920631	0.0222124671902122	-0.676289069086945	-0.331972663755446	-0.312050112241077	-0.341908751381186	0.167022261649735	0.201795720023535	0.149673371036358	0.191710612329834	0.227214128303771	0.173978000744223	0.00131218856186407	0.00241161435108901	0.00246279768782744
115	0.811571529291185	0.15	1.40370933273783	0.872546112262421	1.93487255321325	0.181909213378052	0.863472324295586	0.57757684595658	1.14936780263459	0.52	0.38	0.7	0.62292996269616	0.931274836462283	1.23961971022841	1.07532328630443	1.60759889163607	2.1398744969677	1.09794379974319	1.6415802713709	2.18513836355119	1.40370933273783	0.559509491884423	-0.161320185481685	-0.848006485800901	-0.331972663755446	-0.312050112241077	-0.341908751381186	0.167022261649735	0.201795720023535	0.149673371036358	0.191710612329834	0.227214128303771	0.173978000744223	0.00131218856186407	0.00241161435108901	0.00246279768782744
115	0.811571529291185	0.15	1.40946715391273	0.875268366312717	1.94366594151274	0.237803052484441	1.06958715453311	0.770617898907575	1.36855641015865	0.49	0.35	0.64	0.858828722025696	1.19202028699952	1.52521185197334	1.5142942181803	2.10178046246453	2.68926670674877	1.54803676353583	2.14833667959694	2.74986833404631	1.40946715391273	0.529107429289617	0.0943675935653377	-0.645446517395315	-0.331972663755446	-0.312050112241077	-0.341908751381186	0.167022261649735	0.201795720023535	0.149673371036358	0.191710612329834	0.227214128303771	0.173978000744223	0.00131218856186407	0.00241161435108901	0.00246279768782744
115	0.811571529291185	0.15	1.42330730490808	0.895629430679439	1.95098517913672	0.155971231818805	0.847372381008546	0.539609570099455	1.15513519191764	0.5	0.39	0.72	0.589635571787356	0.925930387596163	1.26222520340497	1.0263850905011	1.61177715548909	2.19716922047707	1.04696779152199	1.64387688134232	2.24144182593454	1.42330730490808	0.57166642891884	-0.0300849885467158	-0.684165781410721	-0.331972663755446	-0.312050112241077	-0.341908751381186	0.167022261649735	0.201795720023535	0.149673371036358	0.191710612329834	0.227214128303771	0.173978000744223	0.00131218856186407	0.00241161435108901	0.00246279768782744
115	0.811571529291185	0.15	1.42388213126706	0.886611013630593	1.96115324890352	0.145681535535754	0.771281143400863	0.479668858041799	1.06289342875993	0.48	0.37	0.63	0.542161001980042	0.871765073975441	1.20136914597084	0.964928793114301	1.55155243117484	2.13817606923538	0.988930087310983	1.58972338668552	2.19120036249196	1.42388213126706	0.526295833042231	-0.00893701494762336	-0.746774199902282	-0.331972663755446	-0.312050112241077	-0.341908751381186	0.167022261649735	0.201795720023535	0.149673371036358	0.191710612329834	0.227214128303771	0.173978000744223	0.00131218856186407	0.00241161435108901	0.00246279768782744
115	0.811571529291185	0.15	1.4316715350356	0.893990833363812	1.96935223670739	0.149946285428033	0.819161422425859	0.514645306379653	1.12367753847206	0.52	0.4	0.65	0.552237145354258	0.878996388186384	1.20575563101851	0.950224890369087	1.51247385951089	2.07472282865269	0.977036267600816	1.55533046060919	2.13386599712846	1.4316715350356	0.548908321081111	-0.0741583121168233	-0.75747390579931	-0.331972663755446	-0.312050112241077	-0.341908751381186	0.167022261649735	0.201795720023535	0.149673371036358	0.191710612329834	0.227214128303771	0.173978000744223	0.00131218856186407	0.00241161435108901	0.00246279768782744
115	0.811571529291185	0.15	1.44424135300606	0.915092658876038	1.97339004713608	0.159793664869785	0.789429759775034	0.506803733063519	1.07205578648655	0.46	0.34	0.67	0.583880952895369	0.909490144429617	1.23509933596387	1.0527065094905	1.63976267869467	2.22681884789885	1.07045109465495	1.66690117567803	2.2634281682353	1.44424135300606	0.518713684406241	0.0254976258146816	-0.737752109216965	-0.331972663755446	-0.312050112241077	-0.341908751381186	0.167022261649735	0.201795720023535	0.149673371036358	0.191710612329834	0.227214128303771	0.173978000744223	0.00131218856186407	0.00241161435108901	0.00246279768782744
115	0.811571529291185	0.15	1.45720076161268	0.924672062569262	1.9897294606561	0.164712690056252	0.865147203685579	0.560967745738631	1.16932666163253	0.51	0.4	0.7	0.605630286339592	0.934027584784029	1.26242488322847	1.04613288937226	1.61338856074911	2.18064423212596	1.06963458165084	1.65072949260843	2.23107174160843	1.45720076161268	0.562595226815598	0.0240173617952496	-0.642064980682999	-0.331972663755446	-0.312050112241077	-0.341908751381186	0.167022261649735	0.201795720023535	0.149673371036358	0.191710612329834	0.227214128303771	0.173978000744223	0.00131218856186407	0.00241161435108901	0.00246279768782744
115	0.811571529291185	0.15	1.46223478464059	0.921202958914835	2.00326661036635	0.161835393220206	0.781254373870298	0.50366308805172	1.05884565968888	0.47	0.35	0.63	0.574047347646708	0.890430551288645	1.20681375493058	1.02742506528831	1.59368503494153	2.15994500459476	1.05110913944077	1.62987265378913	2.20909171888805	1.46223478464059	0.507564290080829	0.0173513178383413	-0.756218846308049	-0.331972663755446	-0.312050112241077	-0.341908751381186	0.167022261649735	0.201795720023535	0.149673371036358	0.191710612329834	0.227214128303771	0.173978000744223	0.00131218856186407	0.00241161435108901	0.00246279768782744
115	0.811571529291185	0.15	1.46538143609178	0.924039590496178	2.00672328168738	0.140877514774002	0.789332292696957	0.484997199401585	1.09366738599233	0.48	0.35	0.66	0.542726356887084	0.883286419215041	1.223846481543	0.959524256720894	1.56162444317276	2.16372462962462	0.979189793663732	1.59368487308141	2.20731373368708	1.46538143609178	0.537128742824168	0.14936100588889	-0.574105090966003	-0.331972663755446	-0.312050112241077	-0.341908751381186	0.167022261649735	0.201795720023535	0.149673371036358	0.191710612329834	0.227214128303771	0.173978000744223	0.00131218856186407	0.00241161435108901	0.00246279768782744
115	0.811571529291185	0.15	1.46882375133272	0.917032786976746	2.02061471568869	0.173792893831985	0.873370667383109	0.576058612207215	1.170682722559	0.48	0.37	0.65	0.646171679953785	0.979670088088709	1.31316849622363	1.14422608818876	1.73477747073263	2.3253288532765	1.17037363533841	1.7748771579045	2.37905271217482	1.46882375133272	0.52732643265755	-0.123673845516911	-0.867874918276108	-0.331972663755446	-0.312050112241077	-0.341908751381186	0.167022261649735	0.201795720023535	0.149673371036358	0.191710612329834	0.227214128303771	0.173978000744223	0.00131218856186407	0.00241161435108901	0.00246279768782744
115	0.811571529291185	0.15	1.46993261721864	0.920995775848418	2.01886945858886	0.158456893215589	0.837867596954236	0.536398033642145	1.13933716026633	0.49	0.37	0.66	0.59629721966648	0.93143167419917	1.26656612873186	1.04965931518478	1.63959498893547	2.22953066268616	1.07407843201944	1.67730282298576	2.28145098015175	1.46993261721864	0.538676116002054	-0.0143288851439175	-0.712664257507864	-0.331972663755446	-0.312050112241077	-0.341908751381186	0.167022261649735	0.201795720023535	0.149673371036358	0.191710612329834	0.227214128303771	0.173978000744223	0.00131218856186407	0.00241161435108901	0.00246279768782744
115	0.811571529291185	0.15	1.47273452000987	0.929506527983364	2.01596251203637	0.132643475942194	0.742893873240855	0.446295943099668	1.03949180338204	0.49	0.34	0.63	0.498841546554041	0.830360065742809	1.16187858493158	0.881263290710226	1.46693042924321	2.0525975677762	0.899047822143321	1.49625341461312	2.09447882327542	1.47273452000987	0.524265019883793	0.015443852042675	-0.72068573480779	-0.331972663755446	-0.312050112241077	-0.341908751381186	0.167022261649735	0.201795720023535	0.149673371036358	0.191710612329834	0.227214128303771	0.173978000744223	0.00131218856186407	0.00241161435108901	0.00246279768782744
115	0.811571529291185	0.15	1.47596805446415	0.928438451110553	2.02349765781774	0.144331996320044	0.804123284374004	0.49843454824306	1.10981202050495	0.5	0.38	0.65	0.55011949330106	0.88750648467428	1.2248934760475	0.963823652345711	1.55493443143841	2.1460452105311	0.987796921893684	1.59345288473567	2.19847958360333	1.47596805446415	0.539050252905801	0.0154851178149358	-0.690231401113671	-0.331972663755446	-0.312050112241077	-0.341908751381186	0.167022261649735	0.201795720023535	0.149673371036358	0.191710612329834	0.227214128303771	0.173978000744223	0.00131218856186407	0.00241161435108901	0.00246279768782744
115	0.811571529291185	0.15	1.47761187918326	0.923379243349326	2.0318445150172	0.165379499545515	0.908912740817991	0.59011785916117	1.22770762247481	0.47	0.37	0.62	0.671984720689053	1.03500591413636	1.39802710758367	1.20198889032057	1.85133020425275	2.50067151818493	1.23350861892788	1.90095676306524	2.56705063289119	1.47761187918326	0.525498481033813	0.0102739563170374	-0.717092046554682	-0.331972663755446	-0.312050112241077	-0.341908751381186	0.167022261649735	0.201795720023535	0.149673371036358	0.191710612329834	0.227214128303771	0.173978000744223	0.00131218856186407	0.00241161435108901	0.00246279768782744
115	0.811571529291185	0.15	1.48072893960198	0.929764823190971	2.03169305601299	0.149278992672638	0.86197088541016	0.540699320121429	1.18324245069889	0.5	0.36	0.68	0.590666138950109	0.941626881754327	1.29258762455855	1.02799949809624	1.63881404063208	2.24962858316791	1.04641225591053	1.6672335399558	2.28890114557971	1.48072893960198	0.545718669988356	0.00513827750384557	-0.697294574554016	-0.331972663755446	-0.312050112241077	-0.341908751381186	0.167022261649735	0.201795720023535	0.149673371036358	0.191710612329834	0.227214128303771	0.173978000744223	0.00131218856186407	0.00241161435108901	0.00246279768782744
115	0.811571529291185	0.15	1.48134970597096	0.932584035430147	2.03011537651177	0.164109150989787	0.871380842863365	0.564335966022958	1.17842571970377	0.49	0.35	0.67	0.624459846653827	0.964217027219215	1.3039742077846	1.09590847345913	1.6921722285995	2.28843598373987	1.11678657482298	1.72423963045004	2.33188968482811	1.48134970597096	0.543744218742744	-0.00860871001122644	-0.712508686349415	-0.331972663755446	-0.312050112241077	-0.341908751381186	0.167022261649735	0.201795720023535	0.149673371036358	0.191710612329834	0.227214128303771	0.173978000744223	0.00131218856186407	0.00241161435108901	0.00246279768782744
115	0.811571529291185	0.15	1.48141365510914	0.940531496339374	2.02229581387891	0.196875349694907	0.889691415772427	0.609134700323414	1.17024813122144	0.54	0.35	0.69	0.641427040476121	0.936857039096485	1.23228703771685	1.09079200649814	1.59319159466586	2.09559118283359	1.10739136960899	1.61711384425168	2.12697547297529	1.48141365510914	0.55642520245717	-0.111462247412203	-0.805392660660787	-0.331972663755446	-0.312050112241077	-0.341908751381186	0.167022261649735	0.201795720023535	0.149673371036358	0.191710612329834	0.227214128303771	0.173978000744223	0.00131218856186407	0.00241161435108901	0.00246279768782744
115	0.811571529291185	0.15	1.48716684123746	0.930293749720917	2.044039932754	0.155120041037417	0.844307552327926	0.536662677527716	1.15195242712813	0.53	0.38	0.73	0.568045714582605	0.893681090511157	1.21931646643971	0.969102312806263	1.52464562180874	2.08018893081121	0.986306772010486	1.5516477735545	2.11701297967848	1.48716684123746	0.572795119908055	-0.102335918556972	-0.749568069440709	-0.331972663755446	-0.312050112241077	-0.341908751381186	0.167022261649735	0.201795720023535	0.149673371036358	0.191710612329834	0.227214128303771	0.173978000744223	0.00131218856186407	0.00241161435108901	0.00246279768782744
115	0.811571529291185	0.15	1.49921680339988	0.945030451780082	2.05340315501969	0.163517192445242	0.827007278003279	0.534967780970937	1.11904677503562	0.52	0.36	0.69	0.572177665407026	0.884530079070766	1.19688249273451	0.982519906935563	1.51887859927579	2.05523729161602	0.999928845288225	1.54587992668078	2.09103974031083	1.49921680339988	0.542052918146768	-0.0360358457083025	-0.746469783628547	-0.331972663755446	-0.312050112241077	-0.341908751381186	0.167022261649735	0.201795720023535	0.149673371036358	0.191710612329834	0.227214128303771	0.173978000744223	0.00131218856186407	0.00241161435108901	0.00246279768782744
115	0.811571529291185	0.15	1.51265803025219	0.95306879389069	2.07224726661369	0.165528969917746	0.895138688589682	0.581344847423549	1.20893252975582	0.52	0.4	0.64	0.624137891915608	0.961030232820526	1.29792257372544	1.07430076234458	1.65417854792716	2.23405633350974	1.10610195648114	1.70293215858657	2.30075615116777	1.51265803025219	0.544665788414001	-0.125931351326056	-0.809712482885139	-0.331972663755446	-0.312050112241077	-0.341908751381186	0.167022261649735	0.201795720023535	0.149673371036358	0.191710612329834	0.227214128303771	0.173978000744223	0.00131218856186407	0.00241161435108901	0.00246279768782744
115	0.811571529291185	0.15	1.51272615206711	0.959872666376866	2.06557963775736	0.178590931882994	0.925261261877352	0.615448084218807	1.2350744395359	0.47	0.35	0.65	0.705659728412998	1.06088495115912	1.41611017390524	1.26811472733894	1.90647670032512	2.54483867331129	1.29418391470335	1.94479226958056	2.59753989721008	1.51272615206711	0.525616403903304	-0.0485172717314147	-0.782243814965858	-0.331972663755446	-0.312050112241077	-0.341908751381186	0.167022261649735	0.201795720023535	0.149673371036358	0.191710612329834	0.227214128303771	0.173978000744223	0.00131218856186407	0.00241161435108901	0.00246279768782744
115	0.811571529291185	0.15	1.51422512220709	0.949808094034516	2.07864215037967	0.142069645405321	0.825294031862437	0.508651291992702	1.14193677173217	0.5	0.37	0.65	0.560095615959744	0.908763186883882	1.25743075780802	0.979823282763748	1.58977735882048	2.19973143487721	1.00256162421796	1.62676098181742	2.25031858096961	1.51422512220709	0.526851291987973	0.0810226563129883	-0.639725252011942	-0.331972663755446	-0.312050112241077	-0.341908751381186	0.167022261649735	0.201795720023535	0.149673371036358	0.191710612329834	0.227214128303771	0.173978000744223	0.00131218856186407	0.00241161435108901	0.00246279768782744
115	0.811571529291185	0.15	1.51639782154155	0.961293780411717	2.07150186267139	0.169659307391878	0.87575346724989	0.573266517118437	1.17824041738134	0.5	0.38	0.66	0.626318728372539	0.956798943592362	1.28727915881218	1.09013446323267	1.665349374918	2.24056428660333	1.11743119969933	1.70709064200101	2.29647437238248	1.51639782154155	0.537184925633689	0.0456970452480779	-0.659698567359897	-0.331972663755446	-0.312050112241077	-0.341908751381186	0.167022261649735	0.201795720023535	0.149673371036358	0.191710612329834	0.227214128303771	0.173978000744223	0.00131218856186407	0.00241161435108901	0.00246279768782744
115	0.811571529291185	0.15	1.51906664231527	0.951215788944095	2.08691749568644	0.160480383275422	0.904077952404817	0.581231671604187	1.22692423320545	0.51	0.4	0.68	0.631417330737395	0.982139335095838	1.33286133945428	1.09500243777163	1.70322370611114	2.31144497445065	1.12260316133998	1.74686721080092	2.36946124668086	1.51906664231527	0.565537000223537	0.10822801551918	-0.547638084022179	-0.331972663755446	-0.312050112241077	-0.341908751381186	0.167022261649735	0.201795720023535	0.149673371036358	0.191710612329834	0.227214128303771	0.173978000744223	0.00131218856186407	0.00241161435108901	0.00246279768782744
115	0.811571529291185	0.15	1.52187623249623	0.947376524901718	2.09637594009073	0.172000408137402	0.793049056388181	0.52138271320503	1.06471539957133	0.48	0.32	0.63	0.584801302353568	0.889511886873204	1.19422247139284	1.03550608022549	1.5750562859266	2.11460649162771	1.05353566364376	1.60267475634016	2.15060108681138	1.52187623249623	0.504127214748872	0.0204709577290919	-0.767087332461634	-0.331972663755446	-0.312050112241077	-0.341908751381186	0.167022261649735	0.201795720023535	0.149673371036358	0.191710612329834	0.227214128303771	0.173978000744223	0.00131218856186407	0.00241161435108901	0.00246279768782744
115	0.811571529291185	0.15	1.52426984492833	0.956955696167627	2.09158399368903	0.163017790862557	0.908749590785264	0.587257493777253	1.23024168779327	0.53	0.37	0.66	0.624679472831786	0.96665810368213	1.30863673453247	1.06900636653162	1.65423022852208	2.23945409051255	1.09380493345113	1.69238465802125	2.29123218368238	1.52426984492833	0.551776748982374	-0.0785142108223468	-0.757665388140219	-0.331972663755446	-0.312050112241077	-0.341908751381186	0.167022261649735	0.201795720023535	0.149673371036358	0.191710612329834	0.227214128303771	0.173978000744223	0.00131218856186407	0.00241161435108901	0.00246279768782744
115	0.811571529291185	0.15	1.5295271813909	0.953433314319016	2.10562104846278	0.173487779649724	0.864628982709035	0.569979660854263	1.15927830456381	0.47	0.35	0.65	0.65234916132578	0.989579156005042	1.3268091506843	1.17087604870022	1.7761570041793	2.38143795965839	1.19378820013904	1.81005310710921	2.42701691152454	1.5295271813909	0.510654484156458	-0.0202197345953593	-0.783373684817176	-0.331972663755446	-0.312050112241077	-0.341908751381186	0.167022261649735	0.201795720023535	0.149673371036358	0.191710612329834	0.227214128303771	0.173978000744223	0.00131218856186407	0.00241161435108901	0.00246279768782744
115	0.811571529291185	0.15	1.53168839119867	0.966589413866283	2.09678736853106	0.165948629010719	0.85060234618295	0.552873027431245	1.14833166493466	0.48	0.35	0.65	0.624029017810401	0.960076763198181	1.29612450858596	1.10959764819362	1.70713041881927	2.30466318944492	1.13261550448642	1.74218124732073	2.35172069901166	1.53168839119867	0.520688462515705	0.136191537127421	-0.608898939360491	-0.331972663755446	-0.312050112241077	-0.341908751381186	0.167022261649735	0.201795720023535	0.149673371036358	0.191710612329834	0.227214128303771	0.173978000744223	0.00131218856186407	0.00241161435108901	0.00246279768782744
115	0.811571529291185	0.15	1.53801429102672	0.963235645778471	2.11279293627497	0.16401795373584	0.825260655608288	0.534370259742366	1.11615105147421	0.52	0.38	0.68	0.571766862406588	0.883014514977404	1.19426216754822	0.982060932121993	1.51665672614532	2.05125252016865	1.00387857843785	1.55093834457526	2.09761704999374	1.53801429102672	0.547771408482285	0.0182988600783786	-0.669300888553053	-0.331972663755446	-0.312050112241077	-0.341908751381186	0.167022261649735	0.201795720023535	0.149673371036358	0.191710612329834	0.227214128303771	0.173978000744223	0.00131218856186407	0.00241161435108901	0.00246279768782744
115	0.811571529291185	0.15	1.53987537639686	0.966232329568114	2.1135184232256	0.156101439070808	0.881671477145924	0.561609618799482	1.20173333549236	0.49	0.36	0.64	0.625926271230719	0.982642251249377	1.33935823126804	1.10367404903346	1.73265894408832	2.36164383914317	1.12906560870686	1.77246934486233	2.41602199173171	1.53987537639686	0.535795105290051	0.0407780516601232	-0.670923755783436	-0.331972663755446	-0.312050112241077	-0.341908751381186	0.167022261649735	0.201795720023535	0.149673371036358	0.191710612329834	0.227214128303771	0.173978000744223	0.00131218856186407	0.00241161435108901	0.00246279768782744
115	0.811571529291185	0.15	1.55201487364846	0.978193489386243	2.12583625791067	0.175941965303521	0.901455933034301	0.596859970319769	1.20605189574883	0.46	0.35	0.65	0.691421886757014	1.04427569788765	1.39712950901829	1.25130766078884	1.88988836739218	2.52846907399551	1.27555417416661	1.92661282217717	2.57805434030594	1.55201487364846	0.519809786561587	0.0860658600225808	-0.669255617387616	-0.331972663755446	-0.312050112241077	-0.341908751381186	0.167022261649735	0.201795720023535	0.149673371036358	0.191710612329834	0.227214128303771	0.173978000744223	0.00131218856186407	0.00241161435108901	0.00246279768782744
115	0.811571529291185	0.15	1.55382163033236	0.974895378421998	2.13274788224271	0.184751397565422	0.947560593190583	0.636787351467507	1.25833383491366	0.49	0.35	0.61	0.70523548738849	1.04941367825361	1.39359186911872	1.23836218034255	1.84272379073793	2.44708540113331	1.26786374646363	1.88701353409713	2.50612278084293	1.55382163033236	0.517484843378169	-0.0094698284223467	-0.760365454647723	-0.331972663755446	-0.312050112241077	-0.341908751381186	0.167022261649735	0.201795720023535	0.149673371036358	0.191710612329834	0.227214128303771	0.173978000744223	0.00131218856186407	0.00241161435108901	0.00246279768782744
115	0.811571529291185	0.15	1.57285962092781	0.997422623466629	2.148296618389	0.174729921797004	0.94835571109822	0.626566755825033	1.27014466637141	0.5	0.38	0.66	0.687326408419136	1.04031999583926	1.39331358325938	1.19944800606461	1.8154543887649	2.43146077146519	1.22866801199137	1.85945295132292	2.49133641991065	1.57285962092781	0.548098087766553	0.0545806364048019	-0.632597460747983	-0.331972663755446	-0.312050112241077	-0.341908751381186	0.167022261649735	0.201795720023535	0.149673371036358	0.191710612329834	0.227214128303771	0.173978000744223	0.00131218856186407	0.00241161435108901	0.00246279768782744
115	0.811571529291185	0.15	1.60174359211108	1.00145682763703	2.20203035658513	0.163666554866622	0.919831649164465	0.595190496264459	1.24447280206447	0.52	0.39	0.69	0.641809110545741	0.991877955557537	1.34194680056933	1.10778439960853	1.71201515750988	2.31624591541122	1.13493579814294	1.75378592107371	2.37193874601994	1.60174359211108	0.555804270236142	0.0308116420321638	-0.642556082201862	-0.331972663755446	-0.312050112241077	-0.341908751381186	0.167022261649735	0.201795720023535	0.149673371036358	0.191710612329834	0.227214128303771	0.173978000744223	0.00131218856186407	0.00241161435108901	0.00246279768782744
115	0.811571529291185	0.15	1.61767356680412	1.01183251924711	2.22351461436114	0.152759893001228	0.947886305547579	0.599356205553907	1.29641640554125	0.53	0.37	0.67	0.637626914286158	1.00841171660489	1.37919651892362	1.09124627095601	1.72581410959635	2.3603819482367	1.11512516905951	1.7630477348663	2.41163737418658	1.61767356680412	0.561588613153464	0.0649968903038274	-0.594403696427307	-0.331972663755446	-0.312050112241077	-0.341908751381186	0.167022261649735	0.201795720023535	0.149673371036358	0.191710612329834	0.227214128303771	0.173978000744223	0.00131218856186407	0.00241161435108901	0.00246279768782744
115	0.811571529291185	0.15	1.62267759481804	1.01382124229065	2.23153394734543	0.164110926118391	0.889125175211317	0.575829828181903	1.20242052224073	0.51	0.38	0.67	0.627712426018265	0.969235863532767	1.31075930104727	1.09098867969982	1.6845697348718	2.27815079004379	1.11667734511266	1.72390534220991	2.33106685387096	1.62267759481804	0.538455414140565	-0.158488996730905	-0.854206185262961	-0.331972663755446	-0.312050112241077	-0.341908751381186	0.167022261649735	0.201795720023535	0.149673371036358	0.191710612329834	0.227214128303771	0.173978000744223	0.00131218856186407	0.00241161435108901	0.00246279768782744
115	0.811571529291185	0.15	1.63865923814242	1.03349545076283	2.24382302552202	0.153553889274977	0.876330612782308	0.555095735861195	1.19756548970342	0.5	0.37	0.69	0.60670649066423	0.95780860200255	1.30891071334087	1.05626776940442	1.66753178204172	2.27879579467902	1.07689089468004	1.69962011173453	2.32240385002647	1.63865923814242	0.539837880223413	0.0491487734200849	-0.648441474814176	-0.331972663755446	-0.312050112241077	-0.341908751381186	0.167022261649735	0.201795720023535	0.149673371036358	0.191710612329834	0.227214128303771	0.173978000744223	0.00131218856186407	0.00241161435108901	0.00246279768782744
115	0.811571529291185	0.15	1.64373700960844	1.04385846018923	2.24361555902765	0.179855980696905	0.999796386588861	0.666462363804555	1.33313040937317	0.5	0.37	0.64	0.728680267644684	1.09313284310741	1.45758541857014	1.26890596168529	1.90355474564511	2.53820352960492	1.30042766566029	1.94805348659492	2.60005204895337	1.64373700960844	0.542466533236148	0.0313309287564047	-0.657279456334815	-0.331972663755446	-0.312050112241077	-0.341908751381186	0.167022261649735	0.201795720023535	0.149673371036358	0.191710612329834	0.227214128303771	0.173978000744223	0.00131218856186407	0.00241161435108901	0.00246279768782744
115	0.811571529291185	0.15	1.64807030830576	1.0398993825536	2.25624123405792	0.18062770394782	0.924338526021798	0.616966051553807	1.23171100048979	0.49	0.36	0.62	0.688372063355034	1.03131901146539	1.37426595957574	1.21465476862547	1.8197957499104	2.42493673119533	1.24603394173217	1.86665626266231	2.48793940831159	1.64807030830576	0.505757594906854	0.00608679762118376	-0.759699390033614	-0.331972663755446	-0.312050112241077	-0.341908751381186	0.167022261649735	0.201795720023535	0.149673371036358	0.191710612329834	0.227214128303771	0.173978000744223	0.00131218856186407	0.00241161435108901	0.00246279768782744
115	0.811571529291185	0.15	1.64937023486525	1.0273658376649	2.2713746320656	0.15848281602861	0.94556850112661	0.605380600796366	1.28575640145685	0.48	0.35	0.62	0.685412766291945	1.07057398473481	1.45573520317767	1.22127359851891	1.90755674116071	2.59383988380251	1.24886740272713	1.9510120021312	2.65239543220653	1.64937023486525	0.521707098546606	0.0143312544981758	-0.720119243946947	-0.331972663755446	-0.312050112241077	-0.341908751381186	0.167022261649735	0.201795720023535	0.149673371036358	0.191710612329834	0.227214128303771	0.173978000744223	0.00131218856186407	0.00241161435108901	0.00246279768782744
115	0.811571529291185	0.15	1.65325730834978	1.0369981836032	2.26951643309636	0.184331830988283	1.03770419894076	0.696891613141671	1.37851678473985	0.53	0.39	0.67	0.735921758592016	1.0958219105839	1.45572206257579	1.25368463820353	1.86679504915617	2.47990546010881	1.28614186426399	1.91445864547481	2.54380903827611	1.65325730834978	0.556309957692637	0.0681976352185566	-0.596208174371333	-0.331972663755446	-0.312050112241077	-0.341908751381186	0.167022261649735	0.201795720023535	0.149673371036358	0.191710612329834	0.227214128303771	0.173978000744223	0.00131218856186407	0.00241161435108901	0.00246279768782744
115	0.811571529291185	0.15	1.66779197579382	1.05465856039805	2.2809253911896	0.170066956347278	0.934276790324619	0.612041886810032	1.25651169383921	0.52	0.39	0.63	0.660344322913026	1.00801005260569	1.35567578229835	1.14017550834208	1.74046831972991	2.34076113111774	1.17220207738637	1.78946658919186	2.4071877151557	1.66779197579382	0.535243609241033	-0.00739649706728039	-0.712948581276874	-0.331972663755446	-0.312050112241077	-0.341908751381186	0.167022261649735	0.201795720023535	0.149673371036358	0.191710612329834	0.227214128303771	0.173978000744223	0.00131218856186407	0.00241161435108901	0.00246279768782744
115	0.811571529291185	0.16	1.05671831062896	0.680839437057676	1.43259718420024	0.188823080801568	0.751342766984098	0.508204215894602	0.994481318073594	0.54	0.36	0.72	0.530583244579545	0.784428524261736	1.03827380394393	0.897561194839138	1.32697858572636	1.75639597661358	0.91021628611989	1.34598700381974	1.78107819284163	1.05671831062896	0.593264100860992	-0.00996319114918487	-0.657649572900378	-0.331972663755446	-0.312050112241077	-0.341908751381186	0.167022261649735	0.201795720023535	0.149673371036358	0.191710612329834	0.227214128303771	0.173978000744223	0.00131218856186407	0.00241161435108901	0.00246279768782744
115	0.811571529291185	0.16	1.12487399087816	0.718267860230602	1.53148012152571	0.161053852763738	0.673731082221005	0.433652439038383	0.913809725403627	0.47	0.33	0.65	0.495762992300982	0.77022727709944	1.0446915618979	0.889146722291962	1.38139608943835	1.87364545658473	0.903078102154157	1.40353062370546	1.90348693207563	1.12487399087816	0.530126935228585	0.0444670965802822	-0.709079637084766	-0.331972663755446	-0.312050112241077	-0.341908751381186	0.167022261649735	0.201795720023535	0.149673371036358	0.191710612329834	0.227214128303771	0.173978000744223	0.00131218856186407	0.00241161435108901	0.00246279768782744
115	0.811571529291185	0.16	1.19223933235345	0.771034307289584	1.61344435741732	0.216826630541117	0.917057827393564	0.644941357136456	1.18917429765067	0.45	0.34	0.64	0.750140741930026	1.06664339543695	1.38314604894388	1.3613597631854	1.93575061191753	2.51014146064967	1.38770609783859	1.97337342454004	2.55782189139432	1.19223933235345	0.542136639621587	0.127503242963368	-0.61336729215033	-0.331972663755446	-0.312050112241077	-0.341908751381186	0.167022261649735	0.201795720023535	0.149673371036358	0.191710612329834	0.227214128303771	0.173978000744223	0.00131218856186407	0.00241161435108901	0.00246279768782744
115	0.811571529291185	0.16	1.19555174119343	0.764155375414074	1.62694810697278	0.16874547857982	0.715599859232515	0.467625574768574	0.963574143696457	0.53	0.36	0.71	0.493920678461488	0.755838831428307	1.01775698439513	0.84153306883343	1.28778445425004	1.73403583966665	0.854335328137585	1.30746393923182	1.76105942763424	1.19555174119343	0.569437032874364	-0.00287611418665872	-0.672308714792376	-0.331972663755446	-0.312050112241077	-0.341908751381186	0.167022261649735	0.201795720023535	0.149673371036358	0.191710612329834	0.227214128303771	0.173978000744223	0.00131218856186407	0.00241161435108901	0.00246279768782744
115	0.811571529291185	0.16	1.19705600810907	0.761796212490139	1.63231580372801	0.154429811359465	0.749875773429057	0.475917736541871	1.02383381031624	0.49	0.38	0.64	0.532346479118237	0.838787246429726	1.14522801374121	0.94091606130828	1.4825464676568	2.02417687400531	0.965806661031329	1.52185933490178	2.07738297491384	1.19705600810907	0.555292085983954	0.0441253910124152	-0.648039883653226	-0.331972663755446	-0.312050112241077	-0.341908751381186	0.167022261649735	0.201795720023535	0.149673371036358	0.191710612329834	0.227214128303771	0.173978000744223	0.00131218856186407	0.00241161435108901	0.00246279768782744
115	0.811571529291185	0.16	1.20211347357877	0.767763451089585	1.63646349606796	0.161396350759784	0.749336342955995	0.482654298107736	1.01601838780425	0.51	0.37	0.68	0.523787173191054	0.813196456314644	1.10260573943823	0.907750947336796	1.40931258223326	1.91087421712972	0.926341640235979	1.43850051363474	1.95016357313117	1.20211347357877	0.56378489315344	0.0371511303897238	-0.63493845626227	-0.331972663755446	-0.312050112241077	-0.341908751381186	0.167022261649735	0.201795720023535	0.149673371036358	0.191710612329834	0.227214128303771	0.173978000744223	0.00131218856186407	0.00241161435108901	0.00246279768782744
115	0.811571529291185	0.16	1.20790524048035	0.778112679334156	1.63769780162654	0.19450163630168	0.725742271784842	0.495153273324466	0.956331270245218	0.48	0.33	0.73	0.558814337413295	0.819049794455285	1.07928525149728	0.993559473041804	1.45625233228783	1.91894519153386	0.999410594824959	1.46501506932562	1.93002618735857	1.20790524048035	0.548188050692368	0.0158428767959631	-0.718078406257327	-0.331972663755446	-0.312050112241077	-0.341908751381186	0.167022261649735	0.201795720023535	0.149673371036358	0.191710612329834	0.227214128303771	0.173978000744223	0.00131218856186407	0.00241161435108901	0.00246279768782744
115	0.811571529291185	0.16	1.20993993851714	0.771349762028566	1.64853011500572	0.17055694682505	0.817332329435307	0.535920260048864	1.09874439882175	0.48	0.37	0.67	0.604683214859498	0.922202755548897	1.2397222962383	1.07494768318938	1.63940339527779	2.2038591073662	1.09874393857006	1.67542153079938	2.25242347618696	1.20993993851714	0.552390584950589	-0.161458943350759	-0.856182773477477	-0.331972663755446	-0.312050112241077	-0.341908751381186	0.167022261649735	0.201795720023535	0.149673371036358	0.191710612329834	0.227214128303771	0.173978000744223	0.00131218856186407	0.00241161435108901	0.00246279768782744
115	0.811571529291185	0.16	1.21619975558135	0.775055137706321	1.65734437345637	0.141358884776736	0.701404074327908	0.431507090685901	0.971301057969916	0.49	0.38	0.64	0.482521650130939	0.784326975520369	1.0861323009098	0.852677747403011	1.38600653158805	1.91933531577309	0.875836123423028	1.42448971378104	1.97074743598665	1.21619975558135	0.549722732342019	0.0332550268540578	-0.674687154654823	-0.331972663755446	-0.312050112241077	-0.341908751381186	0.167022261649735	0.201795720023535	0.149673371036358	0.191710612329834	0.227214128303771	0.173978000744223	0.00131218856186407	0.00241161435108901	0.00246279768782744
115	0.811571529291185	0.16	1.22309234653965	0.787303213971102	1.65888147910821	0.201368771032958	0.8701398656128	0.599587327571544	1.14069240365406	0.49	0.39	0.7	0.669168818469681	0.971118699479197	1.27306858048871	1.18098754784372	1.71388603280397	2.24678451776422	1.20714736495548	1.75119576304967	2.29556356160536	1.22309234653965	0.584258210926534	0.0311233295393332	-0.620362484519737	-0.331972663755446	-0.312050112241077	-0.341908751381186	0.167022261649735	0.201795720023535	0.149673371036358	0.191710612329834	0.227214128303771	0.173978000744223	0.00131218856186407	0.00241161435108901	0.00246279768782744
115	0.811571529291185	0.16	1.24030874328518	0.7983998530554	1.68221763351497	0.169895684580514	0.839525369322072	0.54979471452367	1.12925602412047	0.49	0.37	0.65	0.613810767698852	0.937276583120113	1.26074239854137	1.08353653865378	1.65453830085541	2.22554006305703	1.10920677365968	1.69417003329031	2.27838301663978	1.24030874328518	0.554273259578282	-0.00544241574555249	-0.698584822740599	-0.331972663755446	-0.312050112241077	-0.341908751381186	0.167022261649735	0.201795720023535	0.149673371036358	0.191710612329834	0.227214128303771	0.173978000744223	0.00131218856186407	0.00241161435108901	0.00246279768782744
115	0.811571529291185	0.16	1.24434145559218	0.792158296022651	1.69652461516171	0.170348358322532	0.77175898733416	0.505842007651044	1.03767596701728	0.52	0.35	0.71	0.540207585129641	0.824190266019761	1.10817294690988	0.926740979168342	1.41392108363097	1.90110118809359	0.94054328950711	1.4352417375982	1.92922410859532	1.24434145559218	0.583031082153658	-0.0248671032409268	-0.684070781553251	-0.331972663755446	-0.312050112241077	-0.341908751381186	0.167022261649735	0.201795720023535	0.149673371036358	0.191710612329834	0.227214128303771	0.173978000744223	0.00131218856186407	0.00241161435108901	0.00246279768782744
115	0.811571529291185	0.16	1.24769881791467	0.802722803276484	1.69267483255286	0.206698046702913	0.921548523746693	0.639674701367119	1.20342234612627	0.51	0.35	0.71	0.691384448976042	0.996044265833214	1.30070408269039	1.19511789323398	1.72174876989694	2.24837964655991	1.21129370801583	1.74498258040919	2.27879266920827	1.24769881791467	0.568834517128605	0.0722729430907806	-0.603378066370523	-0.331972663755446	-0.312050112241077	-0.341908751381186	0.167022261649735	0.201795720023535	0.149673371036358	0.191710612329834	0.227214128303771	0.173978000744223	0.00131218856186407	0.00241161435108901	0.00246279768782744
115	0.811571529291185	0.16	1.25401872144362	0.806401949397494	1.70163549348974	0.200245332646744	0.840869461703469	0.578501239632806	1.10323768377413	0.53	0.35	0.76	0.616597120024055	0.896243003267602	1.17588888651115	1.0564951273164	1.53564837572821	2.01480162414003	1.06406123704865	1.54649657382766	2.0290021306803	1.25401872144362	0.591323882301465	-0.0927035406090988	-0.737340060215264	-0.331972663755446	-0.312050112241077	-0.341908751381186	0.167022261649735	0.201795720023535	0.149673371036358	0.191710612329834	0.227214128303771	0.173978000744223	0.00131218856186407	0.00241161435108901	0.00246279768782744
115	0.811571529291185	0.16	1.26438492080597	0.813225428973705	1.71554441263823	0.188347613142703	0.834843598347561	0.564263682452181	1.10542351424294	0.5	0.38	0.68	0.617241429542882	0.913225628573821	1.20920982760476	1.07518668237105	1.59076819352465	2.10634970467826	1.10035397078609	1.62844362656766	2.15492878952654	1.26438492080597	0.556648446269996	-0.153697703989302	-0.838626907087976	-0.331972663755446	-0.312050112241077	-0.341908751381186	0.167022261649735	0.201795720023535	0.149673371036358	0.191710612329834	0.227214128303771	0.173978000744223	0.00131218856186407	0.00241161435108901	0.00246279768782744
115	0.811571529291185	0.16	1.27988632171946	0.827821182334791	1.73195146110413	0.17319894250975	0.831487407550551	0.547846391992846	1.11512842310826	0.5	0.35	0.69	0.599410535211072	0.909748278469361	1.22008602172765	1.04427020378878	1.58492879979021	2.12558739579164	1.06072190532141	1.61028406206548	2.15883843574811	1.27988632171946	0.56575267074668	-0.0195258142946996	-0.705150885070031	-0.331972663755446	-0.312050112241077	-0.341908751381186	0.167022261649735	0.201795720023535	0.149673371036358	0.191710612329834	0.227214128303771	0.173978000744223	0.00131218856186407	0.00241161435108901	0.00246279768782744
115	0.811571529291185	0.16	1.28094470963491	0.823380087651688	1.73850933161813	0.202069732569783	0.891995134495378	0.615250134416339	1.16874013457442	0.49	0.36	0.67	0.682015058177432	0.988791516679587	1.29556797518174	1.19831457596349	1.73732716428958	2.27633975261567	1.22101235161093	1.76989499351943	2.32012860773159	1.28094470963491	0.554385638354064	0.0321805376464657	-0.67146976961807	-0.331972663755446	-0.312050112241077	-0.341908751381186	0.167022261649735	0.201795720023535	0.149673371036358	0.191710612329834	0.227214128303771	0.173978000744223	0.00131218856186407	0.00241161435108901	0.00246279768782744
115	0.811571529291185	0.16	1.28778630249823	0.831852904582374	1.74371970041409	0.184281789884142	0.866953953107768	0.582173379353139	1.1517345268624	0.5	0.39	0.75	0.639703417577992	0.9526258436997	1.26554826982141	1.11755810362584	1.66423173942197	2.2109053752181	1.13781368651989	1.69360065338051	2.250062783466	1.28778630249823	0.597699661145063	-0.0809385798323577	-0.707522946724217	-0.331972663755446	-0.312050112241077	-0.341908751381186	0.167022261649735	0.201795720023535	0.149673371036358	0.191710612329834	0.227214128303771	0.173978000744223	0.00131218856186407	0.00241161435108901	0.00246279768782744
115	0.811571529291185	0.16	1.29235684527908	0.829925660217445	1.75478803034072	0.188756019577528	0.794951960404725	0.537644911046031	1.05225900976342	0.49	0.38	0.67	0.600447930628113	0.887811359815719	1.17517478900333	1.06018267453618	1.56756676794343	2.07495086135068	1.08552844283876	1.60553449844266	2.12369098605901	1.29235684527908	0.554142663281885	-0.0376936500074895	-0.72983052684655	-0.331972663755446	-0.312050112241077	-0.341908751381186	0.167022261649735	0.201795720023535	0.149673371036358	0.191710612329834	0.227214128303771	0.173978000744223	0.00131218856186407	0.00241161435108901	0.00246279768782744
115	0.811571529291185	0.16	1.31103102233172	0.846248336788942	1.7758137078745	0.168491040972945	0.897298065754264	0.586078241732265	1.20851788977626	0.52	0.39	0.66	0.627260887355403	0.960349558932143	1.29343823050888	1.07755769972644	1.64976341187027	2.2219691240141	1.10484772247563	1.69126045607803	2.27770269750092	1.31103102233172	0.567864757887269	0.0323881026955398	-0.631817326910416	-0.331972663755446	-0.312050112241077	-0.341908751381186	0.167022261649735	0.201795720023535	0.149673371036358	0.191710612329834	0.227214128303771	0.173978000744223	0.00131218856186407	0.00241161435108901	0.00246279768782744
115	0.811571529291185	0.16	1.32254544248095	0.856277068556574	1.78881381640532	0.197949043328963	0.842631743583639	0.577813711228469	1.10744977593881	0.52	0.38	0.7	0.619510332218039	0.903438359562496	1.18736638690695	1.06542863154858	1.55372565243737	2.04202267332616	1.08699205008015	1.58535622690766	2.08359078470391	1.32254544248095	0.558043083033592	0.118538173764125	-0.562150868246703	-0.331972663755446	-0.312050112241077	-0.341908751381186	0.167022261649735	0.201795720023535	0.149673371036358	0.191710612329834	0.227214128303771	0.173978000744223	0.00131218856186407	0.00241161435108901	0.00246279768782744
115	0.811571529291185	0.16	1.32638612536263	0.849397746323117	1.80337450440214	0.159262773952146	0.765876436690221	0.491139424812495	1.04061344856795	0.56	0.4	0.7	0.504961968312929	0.787431131400687	1.06990029448845	0.846316629342005	1.31973515390175	1.79315367846149	0.86654557578967	1.35091870567994	1.83690416089832	1.32638612536263	0.57870713810662	-0.0321431739825037	-0.673997056674267	-0.331972663755446	-0.312050112241077	-0.341908751381186	0.167022261649735	0.201795720023535	0.149673371036358	0.191710612329834	0.227214128303771	0.173978000744223	0.00131218856186407	0.00241161435108901	0.00246279768782744
115	0.811571529291185	0.16	1.32872691453412	0.849028960410153	1.80842486865809	0.213488533718723	0.946708669832145	0.663003618843165	1.23041372082112	0.51	0.37	0.66	0.720420605856872	1.02869488809195	1.33696917032702	1.24954127423669	1.78423092123847	2.31892056824025	1.27889262715562	1.8256647308906	2.37294779498071	1.32872691453412	0.570963614457027	-0.154478814983549	-0.827490603930048	-0.331972663755446	-0.312050112241077	-0.341908751381186	0.167022261649735	0.201795720023535	0.149673371036358	0.191710612329834	0.227214128303771	0.173978000744223	0.00131218856186407	0.00241161435108901	0.00246279768782744
115	0.811571529291185	0.16	1.32906630290704	0.856681534298526	1.80145107151555	0.167476036521191	0.805040780168339	0.524803843804159	1.08527771653252	0.47	0.36	0.65	0.601600968966122	0.922846353212396	1.24409173745867	1.08095813820761	1.65817265476567	2.23538717132372	1.10503120628418	1.69549472439111	2.28495615342762	1.32906630290704	0.546168149973337	0.101917814991788	-0.605622462195626	-0.331972663755446	-0.312050112241077	-0.341908751381186	0.167022261649735	0.201795720023535	0.149673371036358	0.191710612329834	0.227214128303771	0.173978000744223	0.00131218856186407	0.00241161435108901	0.00246279768782744
115	0.811571529291185	0.16	1.34289185511898	0.854493188158004	1.83129052207996	0.182336722818079	0.951903188464045	0.637180235671084	1.26662614125701	0.56	0.42	0.78	0.64983130158562	0.970803005670133	1.29177470975465	1.08385935951297	1.61921089576856	2.15456243202414	1.10587854240917	1.65231138499031	2.19810311683963	1.34289185511898	0.624971116409081	-0.102499392464639	-0.668682152981298	-0.331972663755446	-0.312050112241077	-0.341908751381186	0.167022261649735	0.201795720023535	0.149673371036358	0.191710612329834	0.227214128303771	0.173978000744223	0.00131218856186407	0.00241161435108901	0.00246279768782744
115	0.811571529291185	0.16	1.34496792380554	0.855057071855866	1.83487877575522	0.169485776158765	0.805952096166076	0.527403098623777	1.08450109370838	0.49	0.38	0.72	0.583553264153728	0.891758083516216	1.1999629028787	1.02407402143525	1.56494075662178	2.10580749180831	1.04265546946917	1.59380771966271	2.14443163149737	1.34496792380554	0.564156348932734	0.0286210579023726	-0.645694985380061	-0.331972663755446	-0.312050112241077	-0.341908751381186	0.167022261649735	0.201795720023535	0.149673371036358	0.191710612329834	0.227214128303771	0.173978000744223	0.00131218856186407	0.00241161435108901	0.00246279768782744
115	0.811571529291185	0.16	1.34498670722309	0.858382951579704	1.83159046286648	0.181368486796077	0.863204614014892	0.57687746484198	1.1495317631878	0.53	0.38	0.71	0.610186115323074	0.913045667850763	1.21590522037845	1.04054415100072	1.55700745300576	2.0734707550108	1.06087922300126	1.58766206686018	2.11370791358776	1.34498670722309	0.574854683152205	-0.0207795647563933	-0.67857139672324	-0.331972663755446	-0.312050112241077	-0.341908751381186	0.167022261649735	0.201795720023535	0.149673371036358	0.191710612329834	0.227214128303771	0.173978000744223	0.00131218856186407	0.00241161435108901	0.00246279768782744
115	0.811571529291185	0.16	1.3543560706584	0.873920686881703	1.8347914544351	0.181307779651898	0.842558345901816	0.563022466889229	1.1220942249144	0.53	0.43	0.67	0.59816280360157	0.895145561716435	1.1921283198313	1.02284219409835	1.53067466728222	2.0385071404661	1.05417701927227	1.57745935497172	2.10046839896499	1.3543560706584	0.567197233671914	0.0122962128369981	-0.642019495354028	-0.331972663755446	-0.312050112241077	-0.341908751381186	0.167022261649735	0.201795720023535	0.149673371036358	0.191710612329834	0.227214128303771	0.173978000744223	0.00131218856186407	0.00241161435108901	0.00246279768782744
115	0.811571529291185	0.16	1.35677854495229	0.874365694271531	1.83919139563304	0.196092491552922	0.845460210475278	0.578189606498865	1.11273081445169	0.5	0.36	0.69	0.633695286974805	0.926623627752746	1.21955196853069	1.10522236380475	1.61611610070716	2.12700983760956	1.12398017946798	1.64318307348578	2.16365178359192	1.35677854495229	0.551149790816725	-0.0926367651707943	-0.796900714463171	-0.331972663755446	-0.312050112241077	-0.341908751381186	0.167022261649735	0.201795720023535	0.149673371036358	0.191710612329834	0.227214128303771	0.173978000744223	0.00131218856186407	0.00241161435108901	0.00246279768782744
115	0.811571529291185	0.16	1.36054362252325	0.882549763611636	1.83853748143486	0.206085917861863	0.945630798487856	0.655849960347565	1.23541163662815	0.52	0.38	0.66	0.706878167289084	1.01920531551602	1.33153246374295	1.21972211565739	1.75864430570545	2.29756649575352	1.25018748025845	1.80253752616827	2.35447787775155	1.36054362252325	0.552124364413102	-0.0112778640026573	-0.706772030381883	-0.331972663755446	-0.312050112241077	-0.341908751381186	0.167022261649735	0.201795720023535	0.149673371036358	0.191710612329834	0.227214128303771	0.173978000744223	0.00131218856186407	0.00241161435108901	0.00246279768782744
115	0.811571529291185	0.16	1.37334019467954	0.879199557664528	1.86748083169455	0.178482674739762	0.90764104476944	0.603615609316384	1.2116664802225	0.53	0.4	0.71	0.642610027295806	0.966275933809341	1.28994184032288	1.10025774219285	1.6544288637111	2.20859998522934	1.12635290865103	1.69344767892168	2.25995618862999	1.37334019467954	0.586602946178649	-0.0507040889856203	-0.675677279287429	-0.331972663755446	-0.312050112241077	-0.341908751381186	0.167022261649735	0.201795720023535	0.149673371036358	0.191710612329834	0.227214128303771	0.173978000744223	0.00131218856186407	0.00241161435108901	0.00246279768782744
115	0.811571529291185	0.16	1.37483727911583	0.876442547261822	1.87323201096984	0.156559074472601	0.778679803510962	0.496495674075322	1.0608639329466	0.47	0.36	0.64	0.568953239988674	0.892318745669664	1.21568425135065	1.02205580669403	1.6029428981752	2.18382998965637	1.04519433462992	1.64067126857905	2.23365796850626	1.37483727911583	0.525603316126965	0.0771064440805418	-0.657462030169202	-0.331972663755446	-0.312050112241077	-0.341908751381186	0.167022261649735	0.201795720023535	0.149673371036358	0.191710612329834	0.227214128303771	0.173978000744223	0.00131218856186407	0.00241161435108901	0.00246279768782744
115	0.811571529291185	0.16	1.3798535066711	0.881052060171719	1.87865495317048	0.149277643042026	0.844358633517113	0.529649789051917	1.15906747798231	0.51	0.38	0.67	0.57618589451512	0.918545696799917	1.26090549908471	1.00011402674749	1.59436467349	2.18861532023251	1.02442116607908	1.63324359510535	2.24219177444009	1.3798535066711	0.55769131672971	-0.086816344759039	-0.758757879176373	-0.331972663755446	-0.312050112241077	-0.341908751381186	0.167022261649735	0.201795720023535	0.149673371036358	0.191710612329834	0.227214128303771	0.173978000744223	0.00131218856186407	0.00241161435108901	0.00246279768782744
115	0.811571529291185	0.16	1.38270300055718	0.884616760027275	1.88078924108708	0.174964673161755	0.841188829810727	0.555995052023452	1.126382607598	0.47	0.36	0.66	0.631314702685421	0.955143169101182	1.27897163551694	1.127060748316	1.70517868558576	2.28329662285553	1.14968843476265	1.7391723036891	2.32903363035091	1.38270300055718	0.538581207263642	0.0310841137259683	-0.69419028443445	-0.331972663755446	-0.312050112241077	-0.341908751381186	0.167022261649735	0.201795720023535	0.149673371036358	0.191710612329834	0.227214128303771	0.173978000744223	0.00131218856186407	0.00241161435108901	0.00246279768782744
115	0.811571529291185	0.16	1.38332422682106	0.881012522232165	1.88563593140995	0.197049514994926	0.939519825050305	0.643413211494934	1.23562643860568	0.49	0.38	0.65	0.718031710448784	1.04847866803047	1.37892562561215	1.26716660744393	1.85033214746894	2.43349768749396	1.29966927763934	1.89818835585287	2.49508251669151	1.38332422682106	0.553590517448454	-0.152031607353756	-0.836173307900951	-0.331972663755446	-0.312050112241077	-0.341908751381186	0.167022261649735	0.201795720023535	0.149673371036358	0.191710612329834	0.227214128303771	0.173978000744223	0.00131218856186407	0.00241161435108901	0.00246279768782744
115	0.811571529291185	0.16	1.38445495969205	0.879941325633758	1.88896859375035	0.19685739855085	0.885140797771328	0.606003235886513	1.16427835965614	0.48	0.36	0.63	0.685210662286544	1.00083279484553	1.31645492740451	1.21983151246693	1.78171101101808	2.34359050956923	1.24875961822999	1.82376020986024	2.39860783307135	1.38445495969205	0.537228475110083	-0.0141301259547781	-0.731665591949032	-0.331972663755446	-0.312050112241077	-0.341908751381186	0.167022261649735	0.201795720023535	0.149673371036358	0.191710612329834	0.227214128303771	0.173978000744223	0.00131218856186407	0.00241161435108901	0.00246279768782744
115	0.811571529291185	0.16	1.38964463069384	0.890870120878961	1.88841914050872	0.166513254788361	0.818805778855646	0.532789136155476	1.10482242155582	0.5	0.37	0.67	0.582151627999466	0.894667486307539	1.20718334461561	1.01332273545618	1.55730373487798	2.10128473429977	1.03604287639972	1.59231028750236	2.14891968277134	1.38964463069384	0.550086606824236	-0.0380726275502891	-0.732000913563995	-0.331972663755446	-0.312050112241077	-0.341908751381186	0.167022261649735	0.201795720023535	0.149673371036358	0.191710612329834	0.227214128303771	0.173978000744223	0.00131218856186407	0.00241161435108901	0.00246279768782744
115	0.811571529291185	0.16	1.39364989795692	0.892742623505236	1.8945571724086	0.174146486482935	0.811082356674996	0.53531391311935	1.08685080023064	0.53	0.36	0.7	0.569788788471648	0.86331705945692	1.15684533044219	0.975460745224128	1.47797204722369	1.98048334922326	0.992302254900568	1.5037709817131	2.01472451336979	1.39364989795692	0.553255719566702	-0.0230433579577836	-0.718060851872644	-0.331972663755446	-0.312050112241077	-0.341908751381186	0.167022261649735	0.201795720023535	0.149673371036358	0.191710612329834	0.227214128303771	0.173978000744223	0.00131218856186407	0.00241161435108901	0.00246279768782744
115	0.811571529291185	0.16	1.40202131378642	0.900827905137367	1.90321472243548	0.177585932968806	0.826062451945766	0.548513668503788	1.10361123538774	0.49	0.37	0.69	0.606416711346998	0.913264526010129	1.22011234067326	1.06363052749324	1.60182925596386	2.14002798443449	1.08488086604723	1.63323518869582	2.18241123871849	1.40202131378642	0.553292083067738	-0.015570003494915	-0.71718226870597	-0.331972663755446	-0.312050112241077	-0.341908751381186	0.167022261649735	0.201795720023535	0.149673371036358	0.191710612329834	0.227214128303771	0.173978000744223	0.00131218856186407	0.00241161435108901	0.00246279768782744
115	0.811571529291185	0.16	1.42330748180487	0.91213728047515	1.9344776831346	0.165591032274671	0.832850147822919	0.540957333785875	1.12474296185996	0.48	0.37	0.66	0.611957089970228	0.94216035352749	1.27236361708475	1.08977431932767	1.67780090269546	2.26582748606325	1.11391245077211	1.7148293436545	2.31518781492284	1.42330748180487	0.541258837769028	0.0850231321600789	-0.623587682239802	-0.331972663755446	-0.312050112241077	-0.341908751381186	0.167022261649735	0.201795720023535	0.149673371036358	0.191710612329834	0.227214128303771	0.173978000744223	0.00131218856186407	0.00241161435108901	0.00246279768782744
115	0.811571529291185	0.16	1.42359703443931	0.909864905927898	1.93732916295073	0.167991396407469	0.816020492512055	0.532485336614177	1.09955564840993	0.49	0.37	0.64	0.589390904065475	0.903226854800923	1.21706280553637	1.03456427068189	1.58544393178081	2.13632359287973	1.05932487364794	1.62417006533713	2.18724397202545	1.42359703443931	0.53614794203536	0.0525904342121128	-0.652914912455661	-0.331972663755446	-0.312050112241077	-0.341908751381186	0.167022261649735	0.201795720023535	0.149673371036358	0.191710612329834	0.227214128303771	0.173978000744223	0.00131218856186407	0.00241161435108901	0.00246279768782744
115	0.811571529291185	0.16	1.42643483441113	0.907078935568803	1.94579073325345	0.17249152658766	0.912812075739783	0.600657877538752	1.22496627394081	0.47	0.37	0.63	0.683305087422422	1.03840998101848	1.39351487461453	1.2214154903311	1.85616946145509	2.49092343257907	1.25395181652893	1.90539105307389	2.55749635854531	1.42643483441113	0.533549452584927	-0.0754437686563239	-0.783627757651985	-0.331972663755446	-0.312050112241077	-0.341908751381186	0.167022261649735	0.201795720023535	0.149673371036358	0.191710612329834	0.227214128303771	0.173978000744223	0.00131218856186407	0.00241161435108901	0.00246279768782744
115	0.811571529291185	0.16	1.43462315248841	0.916064612641102	1.95318169233572	0.188455540610591	0.927715521867144	0.627141122529615	1.22828992120467	0.51	0.38	0.69	0.683526346758181	1.01112489472059	1.338723442683	1.18786093549193	1.7571755193321	2.32649010317226	1.21515363127464	1.79745562595885	2.37919660549423	1.43462315248841	0.55061504324412	-0.0839329593872559	-0.767636467596209	-0.331972663755446	-0.312050112241077	-0.341908751381186	0.167022261649735	0.201795720023535	0.149673371036358	0.191710612329834	0.227214128303771	0.173978000744223	0.00131218856186407	0.00241161435108901	0.00246279768782744
115	0.811571529291185	0.16	1.43833492087646	0.914580390118785	1.96208945163414	0.185207509734048	0.921174419760904	0.619511768532016	1.22283707098979	0.51	0.39	0.7	0.67235145148533	0.99974365243296	1.32713585338059	1.16526889816137	1.73268040359068	2.30009190901999	1.19214753805432	1.7731235199764	2.35323749928795	1.43833492087646	0.569920128238352	-0.0252092394768423	-0.677554485343733	-0.331972663755446	-0.312050112241077	-0.341908751381186	0.167022261649735	0.201795720023535	0.149673371036358	0.191710612329834	0.227214128303771	0.173978000744223	0.00131218856186407	0.00241161435108901	0.00246279768782744
115	0.811571529291185	0.16	1.44096793270523	0.933659620314945	1.94827624509551	0.193074684926364	0.900932160068171	0.613370121091956	1.18849419904439	0.49	0.35	0.64	0.686264178192659	1.00800062992281	1.32973708165296	1.21316002815295	1.78191738900881	2.35067474986468	1.24024343142521	1.82210916175392	2.40284447481931	1.44096793270523	0.53908716568063	-0.0643116463257807	-0.782019840806407	-0.331972663755446	-0.312050112241077	-0.341908751381186	0.167022261649735	0.201795720023535	0.149673371036358	0.191710612329834	0.227214128303771	0.173978000744223	0.00131218856186407	0.00241161435108901	0.00246279768782744
115	0.811571529291185	0.16	1.44318413738844	0.918524003511606	1.96784427126527	0.173491887463468	0.902608112372699	0.595020622132441	1.21019560261296	0.52	0.37	0.66	0.637956788733931	0.96773952269223	1.29752225665053	1.0971503593035	1.66430671133871	2.23146306337393	1.12303415919416	1.70286077755865	2.28377834253911	1.44318413738844	0.556395304740459	0.0321401816689318	-0.653469671643041	-0.331972663755446	-0.312050112241077	-0.341908751381186	0.167022261649735	0.201795720023535	0.149673371036358	0.191710612329834	0.227214128303771	0.173978000744223	0.00131218856186407	0.00241161435108901	0.00246279768782744
115	0.811571529291185	0.16	1.44382979527555	0.932321062326267	1.95533852822483	0.208520619980404	0.9763838487848	0.679387338076779	1.27338035949282	0.47	0.36	0.66	0.777707961567032	1.11768567087953	1.45766338019202	1.39604870412524	2.00633619502457	2.6166236859239	1.42325385633119	2.04631426938543	2.66887242989433	1.44382979527555	0.541488994064555	-0.0279803808305219	-0.747367445913477	-0.331972663755446	-0.312050112241077	-0.341908751381186	0.167022261649735	0.201795720023535	0.149673371036358	0.191710612329834	0.227214128303771	0.173978000744223	0.00131218856186407	0.00241161435108901	0.00246279768782744
115	0.811571529291185	0.16	1.45364075151758	0.941809008416988	1.96547249461816	0.18065391999762	0.909401587537566	0.607022908946968	1.21178026612816	0.5	0.38	0.64	0.665254214872009	0.996639879984357	1.32802554509671	1.16021629471372	1.73815934250315	2.31610239029257	1.19082560394467	1.78399606345414	2.37791545389831	1.45364075151758	0.541006686838847	-0.0495497902073019	-0.756486729279428	-0.331972663755446	-0.312050112241077	-0.341908751381186	0.167022261649735	0.201795720023535	0.149673371036358	0.191710612329834	0.227214128303771	0.173978000744223	0.00131218856186407	0.00241161435108901	0.00246279768782744
115	0.811571529291185	0.16	1.45597676281845	0.939777058495169	1.97217646714173	0.177612099086567	0.921016484114454	0.611591806331415	1.23044116189749	0.52	0.38	0.7	0.653085018325341	0.983502494930225	1.31391997153511	1.1203242854103	1.68713367925255	2.25394307309481	1.14443210938871	1.72217914866891	2.30056774763681	1.45597676281845	0.568172085031792	0.00626961404224302	-0.653774166614848	-0.331972663755446	-0.312050112241077	-0.341908751381186	0.167022261649735	0.201795720023535	0.149673371036358	0.191710612329834	0.227214128303771	0.173978000744223	0.00131218856186407	0.00241161435108901	0.00246279768782744
115	0.811571529291185	0.16	1.45839695978944	0.942875742560114	1.97391817701877	0.16297720150729	0.800652708672038	0.517360353923917	1.08394506342016	0.5	0.39	0.67	0.570863705059281	0.88345302896071	1.19604235286214	1.00000366640605	1.54757827521457	2.09515288402309	1.02488282158483	1.58670226063049	2.1481863247347	1.45839695978944	0.53853620098401	0.009567057996623	-0.701138581883406	-0.331972663755446	-0.312050112241077	-0.341908751381186	0.167022261649735	0.201795720023535	0.149673371036358	0.191710612329834	0.227214128303771	0.173978000744223	0.00131218856186407	0.00241161435108901	0.00246279768782744
115	0.811571529291185	0.16	1.45844022920989	0.929622887094115	1.98725757132566	0.196955882158388	0.920368880999426	0.630212174872938	1.21052558712591	0.48	0.37	0.67	0.710955907005012	1.03828792692249	1.36561994683996	1.26372937160545	1.84556445274184	2.42739953387822	1.29150202141598	1.8868695834208	2.48114295244736	1.45844022920989	0.55020023187226	-0.00902266178517755	-0.71226225203786	-0.331972663755446	-0.312050112241077	-0.341908751381186	0.167022261649735	0.201795720023535	0.149673371036358	0.191710612329834	0.227214128303771	0.173978000744223	0.00131218856186407	0.00241161435108901	0.00246279768782744
115	0.811571529291185	0.16	1.46019486249433	0.933065690253089	1.98732403473556	0.185431221931267	0.852776006437788	0.573719030252555	1.13183298262302	0.55	0.39	0.72	0.593685000745482	0.882453426366003	1.17122185198652	0.998895535686188	1.48475839366182	1.97062125163746	1.01950114136227	1.51555028939301	2.0108777995818	1.46019486249433	0.57534143077019	-0.0679267816624509	-0.719868143759703	-0.331972663755446	-0.312050112241077	-0.341908751381186	0.167022261649735	0.201795720023535	0.149673371036358	0.191710612329834	0.227214128303771	0.173978000744223	0.00131218856186407	0.00241161435108901	0.00246279768782744
115	0.811571529291185	0.16	1.46054236319469	0.937410278638058	1.98367444775132	0.177594379461695	0.870435879783486	0.577986521695642	1.16288523787133	0.51	0.36	0.64	0.628869830321028	0.947065101827795	1.26526037333456	1.09167160355078	1.64403510636145	2.19639860917211	1.11652114176796	1.68155764086989	2.24614107831821	1.46054236319469	0.540811090087191	-0.00505174486936867	-0.71916018990912	-0.331972663755446	-0.312050112241077	-0.341908751381186	0.167022261649735	0.201795720023535	0.149673371036358	0.191710612329834	0.227214128303771	0.173978000744223	0.00131218856186407	0.00241161435108901	0.00246279768782744
115	0.811571529291185	0.16	1.46337179739651	0.929922780417724	1.99682081437529	0.179482076203259	0.867606292355054	0.577977556632249	1.15723502807786	0.49	0.37	0.68	0.639347177570313	0.959728674399702	1.28011017122909	1.12179736684094	1.68393814439719	2.24607892195344	1.14477592807623	1.71839329874203	2.29268453780215	1.46337179739651	0.549149287270164	0.0367494957201335	-0.654604276767685	-0.331972663755446	-0.312050112241077	-0.341908751381186	0.167022261649735	0.201795720023535	0.149673371036358	0.191710612329834	0.227214128303771	0.173978000744223	0.00131218856186407	0.00241161435108901	0.00246279768782744
115	0.811571529291185	0.16	1.47633346604525	0.940959386584386	2.01170754550612	0.194723437811898	0.858923917726905	0.586212341703441	1.13163549375037	0.53	0.37	0.64	0.624350410623303	0.914804180288415	1.20525794995353	1.06928105608427	1.5667208083239	2.06416056056353	1.095457211988	1.60489860091557	2.11491377969807	1.47633346604525	0.538465884891699	-0.0999379097410679	-0.805590866875619	-0.331972663755446	-0.312050112241077	-0.341908751381186	0.167022261649735	0.201795720023535	0.149673371036358	0.191710612329834	0.227214128303771	0.173978000744223	0.00131218856186407	0.00241161435108901	0.00246279768782744
115	0.811571529291185	0.16	1.47692627921358	0.949856044625352	2.00399651380181	0.167345671070785	0.856360395542026	0.558119519369036	1.15460127171502	0.54	0.39	0.72	0.581752396179054	0.892621911275613	1.20349142637217	0.983147360960432	1.50850925955786	2.03387115815529	1.00412716076161	1.53988031637219	2.07629242144762	1.47692627921358	0.580900783402726	0.129357608024041	-0.506905389204715	-0.331972663755446	-0.312050112241077	-0.341908751381186	0.167022261649735	0.201795720023535	0.149673371036358	0.191710612329834	0.227214128303771	0.173978000744223	0.00131218856186407	0.00241161435108901	0.00246279768782744
115	0.811571529291185	0.16	1.47876659688643	0.944961901493237	2.01257129227962	0.167115761982681	0.84916897247841	0.553188408292345	1.14514953666448	0.54	0.42	0.69	0.576840112754991	0.8854753976942	1.19411068263341	0.975080552757404	1.49679230196578	2.01850405117416	1.00171145228443	1.53690622470674	2.07344412988354	1.47876659688643	0.574290901249084	-0.00468453035130434	-0.639108228948615	-0.331972663755446	-0.312050112241077	-0.341908751381186	0.167022261649735	0.201795720023535	0.149673371036358	0.191710612329834	0.227214128303771	0.173978000744223	0.00131218856186407	0.00241161435108901	0.00246279768782744
115	0.811571529291185	0.16	1.48234761527029	0.957509110789051	2.00718611975153	0.173560070061002	0.822443501686584	0.542240829445654	1.10264617392751	0.51	0.35	0.67	0.586888111232568	0.890162243580581	1.19343637592859	1.01538328012744	1.54008207260187	2.0647808650763	1.03400053150827	1.56818941814872	2.10321697110805	1.48234761527029	0.540638533305259	-0.00794593571009396	-0.728406345636923	-0.331972663755446	-0.312050112241077	-0.341908751381186	0.167022261649735	0.201795720023535	0.149673371036358	0.191710612329834	0.227214128303771	0.173978000744223	0.00131218856186407	0.00241161435108901	0.00246279768782744
115	0.811571529291185	0.16	1.48949349575357	0.95850097209849	2.02048601940866	0.174354911859081	0.904468128457055	0.5971711168639	1.21176514005021	0.48	0.36	0.65	0.668408718526921	1.01236373564967	1.35631875277242	1.18191001783603	1.7901065735576	2.39830312927917	1.20880352173321	1.83117770560485	2.45294009084043	1.48949349575357	0.529825549596646	0.0457408687555336	-0.680080538413321	-0.331972663755446	-0.312050112241077	-0.341908751381186	0.167022261649735	0.201795720023535	0.149673371036358	0.191710612329834	0.227214128303771	0.173978000744223	0.00131218856186407	0.00241161435108901	0.00246279768782744
115	0.811571529291185	0.16	1.49096074500395	0.959676544618924	2.02224494538897	0.184325216960434	0.899867074017066	0.604317754294384	1.19541639373975	0.5	0.37	0.7	0.664399903622343	0.989333166204834	1.31426642878733	1.16111493136367	1.72897302529817	2.29683111923266	1.18242268235777	1.76059556036636	2.3393379005802	1.49096074500395	0.559100998262313	0.0534792387371442	-0.620446068904458	-0.331972663755446	-0.312050112241077	-0.341908751381186	0.167022261649735	0.201795720023535	0.149673371036358	0.191710612329834	0.227214128303771	0.173978000744223	0.00131218856186407	0.00241161435108901	0.00246279768782744
115	0.811571529291185	0.16	1.49262738742865	0.960019185806416	2.02523558905088	0.196193907945236	0.921518831279903	0.63029791514253	1.21273974741728	0.49	0.38	0.69	0.702392987433035	1.02692448971868	1.35145599200433	1.23840307888977	1.81059104035569	2.38277900182161	1.26438730603129	1.84821485002845	2.43329764952943	1.49262738742865	0.53752586701546	0.00624534772615956	-0.699081537573511	-0.331972663755446	-0.312050112241077	-0.341908751381186	0.167022261649735	0.201795720023535	0.149673371036358	0.191710612329834	0.227214128303771	0.173978000744223	0.00131218856186407	0.00241161435108901	0.00246279768782744
115	0.811571529291185	0.16	1.49310195899642	0.958147347583729	2.02805657040912	0.171602884938937	0.812818937833974	0.533991009693381	1.09164686597457	0.5	0.36	0.66	0.587319160720372	0.893992834561745	1.20066650840312	1.02667736227223	1.56276564202733	2.09885392178244	1.04866831132064	1.59596501160945	2.14356093360926	1.49310195899642	0.534200508543447	-0.036381403526544	-0.756082823816011	-0.331972663755446	-0.312050112241077	-0.341908751381186	0.167022261649735	0.201795720023535	0.149673371036358	0.191710612329834	0.227214128303771	0.173978000744223	0.00131218856186407	0.00241161435108901	0.00246279768782744
115	0.811571529291185	0.16	1.49461665409826	0.959568623020908	2.02966468517562	0.180334250213875	0.968885604053032	0.646380011958754	1.29139119614731	0.52	0.39	0.69	0.696315286964634	1.0437356430278	1.39115599909097	1.20110656554541	1.80038806701959	2.39966956849378	1.22886490387527	1.84132385838335	2.45459976183834	1.49461665409826	0.575007193399654	0.00818230045571818	-0.646364397615823	-0.331972663755446	-0.312050112241077	-0.341908751381186	0.167022261649735	0.201795720023535	0.149673371036358	0.191710612329834	0.227214128303771	0.173978000744223	0.00131218856186407	0.00241161435108901	0.00246279768782744
115	0.811571529291185	0.16	1.49748096027618	0.960132331462725	2.03482958908964	0.185452262880136	0.897902321169046	0.604098961228525	1.19170568110957	0.52	0.35	0.67	0.648703695841571	0.964200555919747	1.27969741599792	1.11673337081452	1.65985633172108	2.20297929262763	1.13688496147552	1.68929845694883	2.24306813906333	1.49748096027618	0.548016336162263	-0.123152278698774	-0.819715610381939	-0.331972663755446	-0.312050112241077	-0.341908751381186	0.167022261649735	0.201795720023535	0.149673371036358	0.191710612329834	0.227214128303771	0.173978000744223	0.00131218856186407	0.00241161435108901	0.00246279768782744
115	0.811571529291185	0.16	1.50349555521834	0.965542685312684	2.041448425124	0.145041754396737	0.787756797440304	0.489147344863921	1.08636625001669	0.5	0.38	0.64	0.540570017719222	0.87057143501251	1.2005728523058	0.947893878388998	1.52655402056965	2.10521416275029	0.971959937206027	1.56537243173143	2.15956315195015	1.50349555521834	0.529368184913261	0.0758977332767107	-0.63686580180355	-0.331972663755446	-0.312050112241077	-0.341908751381186	0.167022261649735	0.201795720023535	0.149673371036358	0.191710612329834	0.227214128303771	0.173978000744223	0.00131218856186407	0.00241161435108901	0.00246279768782744
115	0.811571529291185	0.16	1.51366526576943	0.978668825904123	2.04866170563474	0.180039840182259	0.891766708990652	0.594635148839291	1.18889826914201	0.48	0.35	0.64	0.667874266892931	1.00160247534849	1.33533068380406	1.18367488087762	1.77514204314285	2.36660920540809	1.20940075258547	1.81265261510075	2.41776432095857	1.51366526576943	0.526888127216933	-0.0840916058245827	-0.821671684828509	-0.331972663755446	-0.312050112241077	-0.341908751381186	0.167022261649735	0.201795720023535	0.149673371036358	0.191710612329834	0.227214128303771	0.173978000744223	0.00131218856186407	0.00241161435108901	0.00246279768782744
115	0.811571529291185	0.16	1.51550049147321	0.972277565075959	2.05872341787046	0.17247792468072	0.834946375042062	0.549406292898426	1.1204864571857	0.51	0.38	0.66	0.598722678143998	0.909893709324927	1.22106474050586	1.04039648745061	1.58111635602248	2.12183622459435	1.06537888209103	1.61980979910159	2.17380495288765	1.51550049147321	0.535102956141004	-0.0580966550618241	-0.766933831523544	-0.331972663755446	-0.312050112241077	-0.341908751381186	0.167022261649735	0.201795720023535	0.149673371036358	0.191710612329834	0.227214128303771	0.173978000744223	0.00131218856186407	0.00241161435108901	0.00246279768782744
115	0.811571529291185	0.16	1.52501012077747	0.975926541535085	2.07409370001985	0.18289193148708	0.930269765289739	0.623270847900668	1.23726868267881	0.55	0.38	0.73	0.647160262912855	0.965926174651979	1.2846920863911	1.0911187336059	1.62856127738638	2.16600382116685	1.10881253798538	1.65532523501246	2.20225823508372	1.52501012077747	0.568991588854316	-0.00736883015554434	-0.669400956485489	-0.331972663755446	-0.312050112241077	-0.341908751381186	0.167022261649735	0.201795720023535	0.149673371036358	0.191710612329834	0.227214128303771	0.173978000744223	0.00131218856186407	0.00241161435108901	0.00246279768782744
115	0.811571529291185	0.16	1.52956677989432	0.980079695254212	2.07905386453443	0.18092040500027	0.985811125309745	0.658320815258907	1.31330143536058	0.49	0.37	0.64	0.734994304389912	1.10062684562376	1.46625938685761	1.29748171204751	1.94293097981313	2.58838024757875	1.32891192398674	1.99029672403535	2.6501356200761	1.52956677989432	0.537817285353596	0.073142625239952	-0.640401150965835	-0.331972663755446	-0.312050112241077	-0.341908751381186	0.167022261649735	0.201795720023535	0.149673371036358	0.191710612329834	0.227214128303771	0.173978000744223	0.00131218856186407	0.00241161435108901	0.00246279768782744
115	0.811571529291185	0.16	1.53531194908526	0.987991525416262	2.08263237275426	0.160116440560976	0.955319253754232	0.613713191833717	1.29692531567475	0.51	0.38	0.66	0.663775454558059	1.03324725677494	1.40271905899182	1.14788978560922	1.78683011538952	2.42577044516981	1.17718981282989	1.83244990891748	2.48719625956781	1.53531194908526	0.562944430670714	-0.0266304673239412	-0.692595215655161	-0.331972663755446	-0.312050112241077	-0.341908751381186	0.167022261649735	0.201795720023535	0.149673371036358	0.191710612329834	0.227214128303771	0.173978000744223	0.00131218856186407	0.00241161435108901	0.00246279768782744
115	0.811571529291185	0.16	1.53796735823286	0.97811692565563	2.0978177908101	0.156522527677504	0.878860664265396	0.560328123282376	1.19739320524841	0.5	0.37	0.66	0.617515317585777	0.968557349983297	1.31959938238082	1.08085997412863	1.69530186933318	2.30974376453773	1.10531971913474	1.73355738464743	2.3613100739389	1.53796735823286	0.545579014198205	-0.0552835642476747	-0.745956525312279	-0.331972663755446	-0.312050112241077	-0.341908751381186	0.167022261649735	0.201795720023535	0.149673371036358	0.191710612329834	0.227214128303771	0.173978000744223	0.00131218856186407	0.00241161435108901	0.00246279768782744
115	0.811571529291185	0.16	1.5393466577133	0.992729963830125	2.08596335159647	0.20041430665877	0.947179971257917	0.651796551131784	1.24256339138405	0.51	0.35	0.66	0.709294975093011	1.03073573027567	1.35217648545833	1.23141413164949	1.78947065583127	2.34752718001306	1.25572078633322	1.82463664673035	2.39392403250032	1.5393466577133	0.540397492332922	-0.0561293758866874	-0.763254112436553	-0.331972663755446	-0.312050112241077	-0.341908751381186	0.167022261649735	0.201795720023535	0.149673371036358	0.191710612329834	0.227214128303771	0.173978000744223	0.00131218856186407	0.00241161435108901	0.00246279768782744
115	0.811571529291185	0.16	1.54010543821982	0.996232141353009	2.08397873508663	0.161430560511771	0.811432424772599	0.522687434590541	1.10017741495466	0.48	0.35	0.65	0.585839991678904	0.909471958799169	1.23310392591943	1.03684677607756	1.60962563465743	2.1824044932373	1.05766112643469	1.6424455045204	2.22680738638551	1.54010543821982	0.531373760801935	-0.103018822074161	-0.829398189010168	-0.331972663755446	-0.312050112241077	-0.341908751381186	0.167022261649735	0.201795720023535	0.149673371036358	0.191710612329834	0.227214128303771	0.173978000744223	0.00131218856186407	0.00241161435108901	0.00246279768782744
115	0.811571529291185	0.16	1.54022966278489	0.995691364405691	2.08476796116408	0.198148676910846	0.944616690463109	0.647933860408335	1.24129952051788	0.5	0.36	0.7	0.710860998976039	1.03635757484393	1.36185415071181	1.24062581682006	1.80869672785599	2.37676763889192	1.2610718224488	1.83802884522498	2.41514546398471	1.54022966278489	0.548297016494472	-0.00925402967163159	-0.712343727557114	-0.331972663755446	-0.312050112241077	-0.341908751381186	0.167022261649735	0.201795720023535	0.149673371036358	0.191710612329834	0.227214128303771	0.173978000744223	0.00131218856186407	0.00241161435108901	0.00246279768782744
115	0.811571529291185	0.16	1.5762035545611	1.02226354070331	2.13014356841889	0.170506810244936	0.875091173345482	0.573739010856627	1.17644333583434	0.49	0.38	0.68	0.640106027983464	0.976316974258428	1.31252792053339	1.12944588315395	1.72267896102049	2.31591203888702	1.15396627654819	1.75942108054944	2.3651595639305	1.5762035545611	0.542498927382008	0.0750624014649568	-0.626412056098754	-0.331972663755446	-0.312050112241077	-0.341908751381186	0.167022261649735	0.201795720023535	0.149673371036358	0.191710612329834	0.227214128303771	0.173978000744223	0.00131218856186407	0.00241161435108901	0.00246279768782744
115	0.811571529291185	0.16	1.57814262094259	1.01024844984938	2.14603679203581	0.181507133248269	0.924217230368155	0.617795103203464	1.23063935753285	0.51	0.39	0.67	0.673018990588434	1.00683178652836	1.34064458246828	1.16924282860836	1.74917923933164	2.32911565005492	1.19782938104245	1.79273975037857	2.38691455539599	1.57814262094259	0.535432737947997	-0.0886208446052555	-0.796969071197515	-0.331972663755446	-0.312050112241077	-0.341908751381186	0.167022261649735	0.201795720023535	0.149673371036358	0.191710612329834	0.227214128303771	0.173978000744223	0.00131218856186407	0.00241161435108901	0.00246279768782744
115	0.811571529291185	0.16	1.59028379543127	1.02183497476562	2.15873261609691	0.199323655529771	0.887835466221663	0.610013213525532	1.16565771891779	0.45	0.34	0.61	0.71326573722579	1.03811295281605	1.36296016840631	1.29918307330393	1.89087840069518	2.48257372808643	1.32748783483087	1.93090480832522	2.53676794385413	1.59028379543127	0.496031598885476	-0.056205661291987	-0.854815973744722	-0.331972663755446	-0.312050112241077	-0.341908751381186	0.167022261649735	0.201795720023535	0.149673371036358	0.191710612329834	0.227214128303771	0.173978000744223	0.00131218856186407	0.00241161435108901	0.00246279768782744
115	0.811571529291185	0.16	1.59274910760682	1.01491261958491	2.17058559562874	0.16508279397764	0.836768236884449	0.542961704068466	1.13057476970043	0.49	0.37	0.69	0.605724926930034	0.933493790347126	1.26126265376422	1.06873079118661	1.64704061657463	2.22535044196266	1.08933564204308	1.67927343444108	2.26849506807066	1.59274910760682	0.537653982908836	0.0374623975705053	-0.680857522801033	-0.331972663755446	-0.312050112241077	-0.341908751381186	0.167022261649735	0.201795720023535	0.149673371036358	0.191710612329834	0.227214128303771	0.173978000744223	0.00131218856186407	0.00241161435108901	0.00246279768782744
115	0.811571529291185	0.16	1.59852052377084	1.03049539372875	2.16654565381293	0.182049127650918	0.951536808912867	0.636631223685789	1.26644239413994	0.52	0.36	0.71	0.68122759923006	1.01819249794552	1.35515739666097	1.17011632051134	1.74890691541976	2.32769751032819	1.18826630583681	1.77590817649718	2.36310776132319	1.59852052377084	0.554365312069936	0.00100155360766811	-0.687869436575921	-0.331972663755446	-0.312050112241077	-0.341908751381186	0.167022261649735	0.201795720023535	0.149673371036358	0.191710612329834	0.227214128303771	0.173978000744223	0.00131218856186407	0.00241161435108901	0.00246279768782744
115	0.811571529291185	0.16	1.60540665326763	1.03442428829814	2.17638901823712	0.196389293831536	0.99682650995362	0.682001668335941	1.3116513515713	0.52	0.39	0.67	0.73285925034026	1.07116091165346	1.40946257296666	1.26215051135103	1.84478300813552	2.42741550492001	1.29388773345186	1.89025122743675	2.48821148440061	1.60540665326763	0.555128848045983	-0.0536668763876072	-0.717076698649547	-0.331972663755446	-0.312050112241077	-0.341908751381186	0.167022261649735	0.201795720023535	0.149673371036358	0.191710612329834	0.227214128303771	0.173978000744223	0.00131218856186407	0.00241161435108901	0.00246279768782744
115	0.811571529291185	0.16	1.60687613005007	1.03219521763293	2.18155704246721	0.197188866865136	0.912310473902658	0.624905936694975	1.19971501111034	0.47	0.36	0.64	0.709003321751949	1.03508563206658	1.36116794238122	1.26508609869132	1.84692004100467	2.42875398331801	1.29303730284582	1.88804496593179	2.48332863806281	1.60687613005007	0.522764704673015	0.0242045952427544	-0.721441527601393	-0.331972663755446	-0.312050112241077	-0.341908751381186	0.167022261649735	0.201795720023535	0.149673371036358	0.191710612329834	0.227214128303771	0.173978000744223	0.00131218856186407	0.00241161435108901	0.00246279768782744
115	0.811571529291185	0.16	1.61324887269186	1.04420020060659	2.18229754477712	0.178356766767522	0.971727990768043	0.646096032951609	1.29735994858448	0.51	0.38	0.7	0.700482211883014	1.05352476660821	1.40656732133341	1.21322582845816	1.82469081453692	2.43615580061567	1.23916230367682	1.86310567512906	2.48753565781075	1.61324887269186	0.55717483355098	0.00196216139812124	-0.671026341484405	-0.331972663755446	-0.312050112241077	-0.341908751381186	0.167022261649735	0.201795720023535	0.149673371036358	0.191710612329834	0.227214128303771	0.173978000744223	0.00131218856186407	0.00241161435108901	0.00246279768782744
115	0.811571529291185	0.16	1.62506550388833	1.05420937601857	2.1959216317581	0.192255823497169	0.883064969705892	0.600462934850278	1.1656670045615	0.49	0.37	0.7	0.667105893954814	0.981072788752094	1.29503968354937	1.17382956179258	1.72628101796608	2.27873247413959	1.19628417916801	1.75958190515309	2.3236115388882	1.62506550388833	0.53396451374535	0.0109120297443721	-0.70815370574461	-0.331972663755446	-0.312050112241077	-0.341908751381186	0.167022261649735	0.201795720023535	0.149673371036358	0.191710612329834	0.227214128303771	0.173978000744223	0.00131218856186407	0.00241161435108901	0.00246279768782744
115	0.811571529291185	0.16	1.63008641845201	1.03821547297921	2.22195736392481	0.167451374358593	0.96142269363465	0.626719176095846	1.29612621117345	0.55	0.4	0.7	0.649738382246811	0.996735458948229	1.34373253564965	1.0944410618406	1.67893454330531	2.26342802477002	1.12042121713737	1.71883267879786	2.31734205898344	1.63008641845201	0.574262580425537	0.00441703348434202	-0.639384904118576	-0.331972663755446	-0.312050112241077	-0.341908751381186	0.167022261649735	0.201795720023535	0.149673371036358	0.191710612329834	0.227214128303771	0.173978000744223	0.00131218856186407	0.00241161435108901	0.00246279768782744
115	0.811571529291185	0.16	1.67900898112983	1.08195641728051	2.27606154497916	0.186433329146581	0.957968849593189	0.645525240528908	1.27041245865747	0.5	0.4	0.63	0.711346990245315	1.0556492839049	1.39995157756449	1.2450279791132	1.84763963665491	2.45025129419663	1.28265310101927	1.90286703160964	2.52375223675044	1.67900898112983	0.531595579725657	-0.0342639055457923	-0.743181850436913	-0.331972663755446	-0.312050112241077	-0.341908751381186	0.167022261649735	0.201795720023535	0.149673371036358	0.191710612329834	0.227214128303771	0.173978000744223	0.00131218856186407	0.00241161435108901	0.00246279768782744
115	0.811571529291185	0.16	1.68142848661247	1.08624875221229	2.27660822101265	0.167368576190022	0.898991264097267	0.585929252925325	1.21205327526921	0.48	0.36	0.67	0.659338909933398	1.01162370226475	1.36390849459611	1.17001533475511	1.795154550747	2.42029376673888	1.19417615262199	1.83180648463686	2.46941740847424	1.68142848661247	0.521538794158147	0.00428705407083192	-0.729367011596138	-0.331972663755446	-0.312050112241077	-0.341908751381186	0.167022261649735	0.201795720023535	0.149673371036358	0.191710612329834	0.227214128303771	0.173978000744223	0.00131218856186407	0.00241161435108901	0.00246279768782744
115	0.811571529291185	0.16	1.6837165368157	1.0799343965308	2.2874986771006	0.165590081686674	0.91487899026512	0.594236048327987	1.23552193220225	0.49	0.37	0.68	0.662955085123103	1.02067802950551	1.37840097388792	1.16974021871907	1.8009185965499	2.43209697438074	1.19458582479987	1.83977467813377	2.48390019930465	1.6837165368157	0.532750368427829	0.0758295245492115	-0.639992445759505	-0.331972663755446	-0.312050112241077	-0.341908751381186	0.167022261649735	0.201795720023535	0.149673371036358	0.191710612329834	0.227214128303771	0.173978000744223	0.00131218856186407	0.00241161435108901	0.00246279768782744
115	0.811571529291185	0.16	1.7089083956057	1.09386550553085	2.32395128568056	0.192056421002823	0.994307426752288	0.675900691342419	1.31271416216216	0.53	0.39	0.68	0.713908097702825	1.05021955541232	1.38653101312182	1.216344437233	1.78934616123495	2.3623478852369	1.24640345354564	1.83359664658447	2.41998921701134	1.7089083956057	0.558792755064347	-0.0333539523323037	-0.702227322566494	-0.331972663755446	-0.312050112241077	-0.341908751381186	0.167022261649735	0.201795720023535	0.149673371036358	0.191710612329834	0.227214128303771	0.173978000744223	0.00131218856186407	0.00241161435108901	0.00246279768782744
115	0.811571529291185	0.16	1.72855982462115	1.10659297357606	2.35052667566625	0.162084919915319	0.902547491440963	0.58215360326972	1.22294137961221	0.48	0.36	0.67	0.657292087023982	1.01903916931119	1.38078625159839	1.16899778093433	1.81236706043972	2.4557363399451	1.19325852107728	1.84942639956107	2.50610751597631	1.72855982462115	0.52052360532814	0.0825333883654478	-0.661904826353311	-0.331972663755446	-0.312050112241077	-0.341908751381186	0.167022261649735	0.201795720023535	0.149673371036358	0.191710612329834	0.227214128303771	0.173978000744223	0.00131218856186407	0.00241161435108901	0.00246279768782744
115	0.811571529291185	0.16	1.74672911285965	1.13225940181051	2.36119882390879	0.146418985566853	0.880364933735568	0.548491969978452	1.21223789749268	0.49	0.36	0.69	0.61226518031339	0.982725043205953	1.35318490609852	1.08070199274698	1.73459629367039	2.3884905945938	1.10113750398496	1.76764705812993	2.43283612323903	1.74672911285965	0.534439078850191	-0.0319362796990574	-0.745306122758176	-0.331972663755446	-0.312050112241077	-0.341908751381186	0.167022261649735	0.201795720023535	0.149673371036358	0.191710612329834	0.227214128303771	0.173978000744223	0.00131218856186407	0.00241161435108901	0.00246279768782744
115	0.811571529291185	0.16	1.75610887510445	1.11814323888297	2.39407451132592	0.169688008372867	0.967054739275569	0.633066174083653	1.30104330446749	0.5	0.38	0.63	0.699109886331776	1.06794132513896	1.43677276394614	1.2253134811644	1.87175568300337	2.51819788484234	1.25932326065067	1.92389481431022	2.58904084038231	1.75610887510445	0.526207846681018	0.00693364944000021	-0.714939726451021	-0.331972663755446	-0.312050112241077	-0.341908751381186	0.167022261649735	0.201795720023535	0.149673371036358	0.191710612329834	0.227214128303771	0.173978000744223	0.00131218856186407	0.00241161435108901	0.00246279768782744
115	0.811571529291185	0.16	1.75895249424264	1.13657768003225	2.38132730845303	0.189138419922532	1.01278349122529	0.685378302022976	1.3401886804276	0.53	0.39	0.68	0.728370506638211	1.07631307037474	1.42425563411128	1.24572337092988	1.84080537855866	2.43588738618745	1.27632865074194	1.8868852345767	2.49639920287529	1.75895249424264	0.554957170159886	0.0121327862177411	-0.670513272317679	-0.331972663755446	-0.312050112241077	-0.341908751381186	0.167022261649735	0.201795720023535	0.149673371036358	0.191710612329834	0.227214128303771	0.173978000744223	0.00131218856186407	0.00241161435108901	0.00246279768782744
115	0.811571529291185	0.16	1.81424125614834	1.17276878715639	2.45571372514029	0.158241874251531	0.898293660758761	0.574821621787461	1.22176569973006	0.51	0.39	0.65	0.624316959821284	0.97564174007185	1.32696652032242	1.08253723173311	1.69171843219347	2.30089963265383	1.11051392807422	1.73563875275964	2.36051677151685	1.81424125614834	0.532676987102178	-0.041347097908406	-0.75096267854048	-0.331972663755446	-0.312050112241077	-0.341908751381186	0.167022261649735	0.201795720023535	0.149673371036358	0.191710612329834	0.227214128303771	0.173978000744223	0.00131218856186407	0.00241161435108901	0.00246279768782744
115	0.811571529291185	0.16	1.84878561696831	1.1948964264969	2.50267480743973	0.159884114249165	0.967549196741056	0.621270751394664	1.31382764208745	0.51	0.36	0.67	0.674394480098813	1.05028256366716	1.4261706472355	1.16895816576868	1.8205018211052	2.47204547644173	1.19277613030293	1.85782834904688	2.52216251310375	1.84878561696831	0.541201694935932	-0.0116918638773529	-0.705337890864006	-0.331972663755446	-0.312050112241077	-0.341908751381186	0.167022261649735	0.201795720023535	0.149673371036358	0.191710612329834	0.227214128303771	0.173978000744223	0.00131218856186407	0.00241161435108901	0.00246279768782744
115	0.811571529291185	0.17	1.20033332883923	0.788063468063029	1.61260318961543	0.229670436368671	0.921003270627538	0.65765384895929	1.18435269229579	0.54	0.39	0.71	0.688643621464314	0.96440251763004	1.24016141379577	1.16705127403736	1.63438264989912	2.10171402576088	1.19055305732431	1.66760086753392	2.14468045077348	1.20033332883923	0.59001275159501	-0.029788295051116	-0.67426366917659	-0.331972663755446	-0.312050112241077	-0.341908751381186	0.167022261649735	0.201795720023535	0.149673371036358	0.191710612329834	0.227214128303771	0.173978000744223	0.00131218856186407	0.00241161435108901	0.00246279768782744
115	0.811571529291185	0.17	1.21802485581463	0.791359886796415	1.64468982483285	0.216680596752008	0.842613370174918	0.592479076378808	1.09274766397103	0.55	0.41	0.73	0.613857124787347	0.873016856366158	1.13217658794497	1.03361007611279	1.46998215532477	1.90635423453675	1.05706867531056	1.50272443908858	1.94941773108496	1.21802485581463	0.596405708612255	-0.0934459273588468	-0.723790353965416	-0.331972663755446	-0.312050112241077	-0.341908751381186	0.167022261649735	0.201795720023535	0.149673371036358	0.191710612329834	0.227214128303771	0.173978000744223	0.00131218856186407	0.00241161435108901	0.00246279768782744
115	0.811571529291185	0.17	1.2368405191991	0.812859649297451	1.66082138910075	0.161522154803959	0.70742333831495	0.45577469639757	0.95907198023233	0.52	0.35	0.71	0.489422555017647	0.759649318959126	1.02987608290061	0.842527825089711	1.30771596439898	1.77290410370824	0.853134027392418	1.32440659404456	1.79516965924695	1.2368405191991	0.573185729704571	0.0573589250344241	-0.619376444382572	-0.331972663755446	-0.312050112241077	-0.341908751381186	0.167022261649735	0.201795720023535	0.149673371036358	0.191710612329834	0.227214128303771	0.173978000744223	0.00131218856186407	0.00241161435108901	0.00246279768782744
115	0.811571529291185	0.17	1.2381519283176	0.805772601053274	1.67053125558193	0.181514694853331	0.782109125105522	0.522809216997125	1.04140903321392	0.54	0.37	0.67	0.549115740486884	0.821463006793603	1.09381027310032	0.932335928483455	1.39475053924814	1.85716515001283	0.952597030723698	1.42554455959909	1.89787817852148	1.2381519283176	0.563623400196898	-0.0248578372275609	-0.703799950540941	-0.331972663755446	-0.312050112241077	-0.341908751381186	0.167022261649735	0.201795720023535	0.149673371036358	0.191710612329834	0.227214128303771	0.173978000744223	0.00131218856186407	0.00241161435108901	0.00246279768782744
115	0.811571529291185	0.17	1.24974754363398	0.821557383426003	1.67793770384196	0.203037651616198	0.824635554897246	0.569554544469894	1.0797165653246	0.51	0.36	0.71	0.620486884198247	0.898378480209513	1.17627007622078	1.07800123847877	1.5607954639362	2.04358968939363	1.09592954388972	1.58625533825654	2.07731638280707	1.24974754363398	0.574581306293825	0.000640821873816096	-0.664617898550591	-0.331972663755446	-0.312050112241077	-0.341908751381186	0.167022261649735	0.201795720023535	0.149673371036358	0.191710612329834	0.227214128303771	0.173978000744223	0.00131218856186407	0.00241161435108901	0.00246279768782744
115	0.811571529291185	0.17	1.26011175372895	0.821516616639329	1.69870689081858	0.203882196839585	0.846930763381108	0.585634989610663	1.10822653715155	0.5	0.38	0.71	0.642019474233928	0.9284726033531	1.21492573247227	1.11992545191748	1.61960834777475	2.11929124363201	1.14106970423203	1.64992699682623	2.1591424478473	1.26011175372895	0.57778860874398	-0.0372035916576838	-0.692536434715767	-0.331972663755446	-0.312050112241077	-0.341908751381186	0.167022261649735	0.201795720023535	0.149673371036358	0.191710612329834	0.227214128303771	0.173978000744223	0.00131218856186407	0.00241161435108901	0.00246279768782744
115	0.811571529291185	0.17	1.26720869178714	0.828252999684315	1.70616438388996	0.161782790592037	0.782123174155693	0.504169293983175	1.06007705432821	0.51	0.38	0.68	0.548046522583266	0.850190384347601	1.15233424611194	0.950804470430266	1.47499306143615	1.99918165244202	0.973121330923942	1.50932411563618	2.04543949647975	1.26720869178714	0.571017343108836	-0.00929386255808029	-0.671509873785886	-0.331972663755446	-0.312050112241077	-0.341908751381186	0.167022261649735	0.201795720023535	0.149673371036358	0.191710612329834	0.227214128303771	0.173978000744223	0.00131218856186407	0.00241161435108901	0.00246279768782744
115	0.811571529291185	0.17	1.26852876503946	0.834753665606967	1.70230386447196	0.238044763653195	0.980549934902712	0.706650844865735	1.25444902493969	0.5	0.35	0.66	0.773485924969672	1.0732904076854	1.37309489040112	1.34790196226386	1.87035109482418	2.39280022738451	1.37392656605916	1.90616038849232	2.43940550885497	1.26852876503946	0.550146846256867	0.0734596665988968	-0.629408132194056	-0.331972663755446	-0.312050112241077	-0.341908751381186	0.167022261649735	0.201795720023535	0.149673371036358	0.191710612329834	0.227214128303771	0.173978000744223	0.00131218856186407	0.00241161435108901	0.00246279768782744
115	0.811571529291185	0.17	1.27872280425129	0.832861748744542	1.72458385975804	0.194398158884899	0.799252111933823	0.545223049482238	1.05328117438541	0.49	0.37	0.68	0.606297045528693	0.888781562991921	1.17126608045515	1.06748093806969	1.56483918831295	2.06219743855621	1.08847457077263	1.59522586866288	2.10309697002976	1.27872280425129	0.553925723044502	0.0180029656259807	-0.688203209658934	-0.331972663755446	-0.312050112241077	-0.341908751381186	0.167022261649735	0.201795720023535	0.149673371036358	0.191710612329834	0.227214128303771	0.173978000744223	0.00131218856186407	0.00241161435108901	0.00246279768782744
115	0.811571529291185	0.17	1.28899916036221	0.848216904524584	1.72978141619985	0.18733429957262	0.821107457808723	0.554094232411301	1.08812068320615	0.52	0.37	0.67	0.597151397316697	0.884913498636951	1.1726755999572	1.03032895656487	1.52683558273118	2.02334220889749	1.05217548518952	1.5588580661268	2.06616961771379	1.28899916036221	0.563163658697944	-0.088527535424167	-0.772944322799867	-0.331972663755446	-0.312050112241077	-0.341908751381186	0.167022261649735	0.201795720023535	0.149673371036358	0.191710612329834	0.227214128303771	0.173978000744223	0.00131218856186407	0.00241161435108901	0.00246279768782744
115	0.811571529291185	0.17	1.29865494749373	0.846000079333099	1.75130981565437	0.172975862107981	0.812398652502798	0.535053233661354	1.08974407134424	0.48	0.37	0.64	0.60305622323179	0.915651064819121	1.22824590640645	1.07128611395399	1.6265884227363	2.18189073151861	1.09701882272025	1.66665896543249	2.23581558756137	1.29865494749373	0.539211888009457	-0.115275674828737	-0.834341004450224	-0.331972663755446	-0.312050112241077	-0.341908751381186	0.167022261649735	0.201795720023535	0.149673371036358	0.191710612329834	0.227214128303771	0.173978000744223	0.00131218856186407	0.00241161435108901	0.00246279768782744
115	0.811571529291185	0.17	1.30355547749141	0.860574419122769	1.74653653586006	0.182861826197793	0.871145706271839	0.5836293966625	1.15866201588118	0.48	0.39	0.69	0.656120556753661	0.979348554204459	1.30257655165526	1.1635603037473	1.73677091728808	2.30998153082886	1.19034258664951	1.77642416644458	2.36294063085504	1.30355547749141	0.569416586052174	-0.0119195680730841	-0.670497363333191	-0.331972663755446	-0.312050112241077	-0.341908751381186	0.167022261649735	0.201795720023535	0.149673371036358	0.191710612329834	0.227214128303771	0.173978000744223	0.00131218856186407	0.00241161435108901	0.00246279768782744
115	0.811571529291185	0.17	1.30383120357282	0.855216289000672	1.75244611814496	0.188939284828426	0.843585307938607	0.570700085168349	1.11647053070887	0.52	0.39	0.69	0.609889730097459	0.901513823361512	1.19313791662557	1.04673260232703	1.54723692463258	2.04774124693812	1.07038255544375	1.58292565860938	2.09423369896777	1.30383120357282	0.569746678158124	0.025409029726074	-0.635046117461082	-0.331972663755446	-0.312050112241077	-0.341908751381186	0.167022261649735	0.201795720023535	0.149673371036358	0.191710612329834	0.227214128303771	0.173978000744223	0.00131218856186407	0.00241161435108901	0.00246279768782744
115	0.811571529291185	0.17	1.30770622459973	0.857248552730476	1.75816389646899	0.196474892321455	0.842332828611997	0.576373404045945	1.10829225317805	0.54	0.4	0.75	0.601729057371855	0.879388492591968	1.15704792781208	1.01788891883186	1.48757948613483	1.95727005343779	1.03788112366531	1.51644704016089	1.99550038643702	1.30770622459973	0.598177851170469	0.0637301809540412	-0.548069746281066	-0.331972663755446	-0.312050112241077	-0.341908751381186	0.167022261649735	0.201795720023535	0.149673371036358	0.191710612329834	0.227214128303771	0.173978000744223	0.00131218856186407	0.00241161435108901	0.00246279768782744
115	0.811571529291185	0.17	1.31743369476654	0.870107567977777	1.76475982155531	0.201915212422824	0.780361401923396	0.538135133893937	1.02258766995286	0.51	0.33	0.68	0.584573128291521	0.847702142432921	1.11083115657432	1.01373588109776	1.47004033657726	1.92634479205677	1.02661073425187	1.49042705471729	1.95231428583386	1.31743369476654	0.54663065088004	0.0195460707148358	-0.698408562867014	-0.331972663755446	-0.312050112241077	-0.341908751381186	0.167022261649735	0.201795720023535	0.149673371036358	0.191710612329834	0.227214128303771	0.173978000744223	0.00131218856186407	0.00241161435108901	0.00246279768782744
115	0.811571529291185	0.17	1.31974628113035	0.857205578778722	1.78228698348199	0.169868090312583	0.78546823458015	0.514366847473038	1.05656962168726	0.51	0.39	0.69	0.559524928102462	0.854427262642083	1.1493295971817	0.971155594551758	1.48301134511821	1.99486709568467	0.994009594564766	1.51839757759459	2.04247993906454	1.31974628113035	0.566232100966561	-0.0703590831299262	-0.74074980030976	-0.331972663755446	-0.312050112241077	-0.341908751381186	0.167022261649735	0.201795720023535	0.149673371036358	0.191710612329834	0.227214128303771	0.173978000744223	0.00131218856186407	0.00241161435108901	0.00246279768782744
115	0.811571529291185	0.17	1.33302576890097	0.876735270351275	1.78931626745066	0.174439548845896	0.833735308609351	0.550553325863335	1.11691729135537	0.54	0.41	0.79	0.577476389250242	0.874506488270091	1.17153658728994	0.979676073399787	1.48358114468265	1.98748621596552	0.996859523904039	1.51003584573795	2.02356260476606	1.33302576890097	0.614528225420011	0.0125477594675408	-0.575050984757165	-0.331972663755446	-0.312050112241077	-0.341908751381186	0.167022261649735	0.201795720023535	0.149673371036358	0.191710612329834	0.227214128303771	0.173978000744223	0.00131218856186407	0.00241161435108901	0.00246279768782744
115	0.811571529291185	0.17	1.33525527502424	0.866282825621195	1.80422772442728	0.170972080941147	0.832405000465762	0.546223127658466	1.11858687327306	0.49	0.35	0.65	0.605944541474876	0.923416166010455	1.24088779054603	1.06517185264803	1.62324576094111	2.18131966923419	1.08736444989136	1.65671316246722	2.22688812895523	1.33525527502424	0.553953096392	-0.0349951840280859	-0.729221538530305	-0.331972663755446	-0.312050112241077	-0.341908751381186	0.167022261649735	0.201795720023535	0.149673371036358	0.191710612329834	0.227214128303771	0.173978000744223	0.00131218856186407	0.00241161435108901	0.00246279768782744
115	0.811571529291185	0.17	1.34130887574093	0.875928070251718	1.80668968123014	0.176460104995411	0.834847216217842	0.553260917317078	1.11643351511861	0.54	0.38	0.73	0.582267107346508	0.87861632450148	1.17496554165645	0.989846435931202	1.4936362133216	1.997425990712	1.00709519090089	1.52002019062062	2.03192417207536	1.34130887574093	0.59044109968737	-0.0437649359060423	-0.67571731457788	-0.331972663755446	-0.312050112241077	-0.341908751381186	0.167022261649735	0.201795720023535	0.149673371036358	0.191710612329834	0.227214128303771	0.173978000744223	0.00131218856186407	0.00241161435108901	0.00246279768782744
115	0.811571529291185	0.17	1.34192751871523	0.875854941253422	1.80800009617703	0.177800504976897	0.843315994234149	0.560178159490737	1.12645382897756	0.48	0.38	0.68	0.627063873039911	0.944008588306472	1.26095330357303	1.10887370995588	1.66934558113028	2.22981745230468	1.13404528811008	1.70706647800134	2.28136317533852	1.34192751871523	0.562723577803477	0.0178640393839385	-0.654812587331198	-0.331972663755446	-0.312050112241077	-0.341908751381186	0.167022261649735	0.201795720023535	0.149673371036358	0.191710612329834	0.227214128303771	0.173978000744223	0.00131218856186407	0.00241161435108901	0.00246279768782744
115	0.811571529291185	0.17	1.34729222244391	0.881842199249004	1.81274224563882	0.231866337169293	0.891493349677115	0.638153727995358	1.14483297135887	0.46	0.34	0.68	0.734651221993823	1.02629922855269	1.31794723511156	1.3238520244412	1.84940590953424	2.37495979462727	1.34227509921041	1.8747760895694	2.4079455330073	1.34729222244391	0.524394656714472	0.0741789199514972	-0.687477019713612	-0.331972663755446	-0.312050112241077	-0.341908751381186	0.167022261649735	0.201795720023535	0.149673371036358	0.191710612329834	0.227214128303771	0.173978000744223	0.00131218856186407	0.00241161435108901	0.00246279768782744
115	0.811571529291185	0.17	1.34735972017847	0.876603996694521	1.81811544366241	0.206753180241119	0.896564711153632	0.622378776019523	1.17075064628774	0.53	0.41	0.7	0.661005112070511	0.952207691214685	1.24341027035886	1.13006781239257	1.6279136770724	2.12575954175223	1.15921682260743	1.67180978091391	2.17958129509624	1.34735972017847	0.583453840973912	-0.100672877009184	-0.73082806398058	-0.331972663755446	-0.312050112241077	-0.341908751381186	0.167022261649735	0.201795720023535	0.149673371036358	0.191710612329834	0.227214128303771	0.173978000744223	0.00131218856186407	0.00241161435108901	0.00246279768782744
115	0.811571529291185	0.17	1.35494797689176	0.882117250517062	1.82777870326645	0.20115678743027	0.947025035361554	0.65237238571085	1.24167768501226	0.5	0.38	0.69	0.712740571041996	1.03465931311481	1.35657805518763	1.2405500142487	1.80086089914966	2.36117178405062	1.26758076533333	1.84179353137915	2.41245873908192	1.35494797689176	0.567891103913268	0.00307645425011339	-0.667096732745851	-0.331972663755446	-0.312050112241077	-0.341908751381186	0.167022261649735	0.201795720023535	0.149673371036358	0.191710612329834	0.227214128303771	0.173978000744223	0.00131218856186407	0.00241161435108901	0.00246279768782744
115	0.811571529291185	0.17	1.36163155311397	0.894008820701208	1.82925428552674	0.195481057393487	0.899560409749382	0.614634730405561	1.1844860890932	0.52	0.39	0.67	0.658637886075338	0.963962069444809	1.26928625281428	1.13234026157556	1.65725823694751	2.18217621231947	1.16057378485599	1.69909930972422	2.23649168308086	1.36163155311397	0.569861242181495	-0.0272443898090573	-0.691683299930381	-0.331972663755446	-0.312050112241077	-0.341908751381186	0.167022261649735	0.201795720023535	0.149673371036358	0.191710612329834	0.227214128303771	0.173978000744223	0.00131218856186407	0.00241161435108901	0.00246279768782744
115	0.811571529291185	0.17	1.37398230731024	0.905675790079336	1.84228882454115	0.195589787795331	0.811819340774404	0.554773515244097	1.06886516630471	0.49	0.35	0.66	0.619710943738642	0.906844533836892	1.19397812393514	1.09435025714236	1.60140071563927	2.10845117413618	1.11336669494922	1.62988497341019	2.1452507059962	1.37398230731024	0.549611425889836	0.0717426780218681	-0.643718824209865	-0.331972663755446	-0.312050112241077	-0.341908751381186	0.167022261649735	0.201795720023535	0.149673371036358	0.191710612329834	0.227214128303771	0.173978000744223	0.00131218856186407	0.00241161435108901	0.00246279768782744
115	0.811571529291185	0.17	1.37867945438605	0.901017254633724	1.85634165413838	0.207522558515282	0.907762609409559	0.630801653483682	1.18472356533544	0.5	0.38	0.63	0.694192571291043	0.998986062366417	1.30377955344179	1.21394782335231	1.74694602927488	2.27994423519745	1.24674942579331	1.79424890272415	2.34251685753445	1.37867945438605	0.542031838857419	0.00285666705156024	-0.708749739031389	-0.331972663755446	-0.312050112241077	-0.341908751381186	0.167022261649735	0.201795720023535	0.149673371036358	0.191710612329834	0.227214128303771	0.173978000744223	0.00131218856186407	0.00241161435108901	0.00246279768782744
115	0.811571529291185	0.17	1.38155908347594	0.901235635206721	1.86188253174515	0.187374372136375	0.85701470744882	0.578361594845831	1.13566782005181	0.52	0.38	0.68	0.619672603427597	0.91822925255283	1.21678590167806	1.0652474410406	1.57848088839191	2.09171433574323	1.0894345712295	1.61464392968157	2.14050394249562	1.38155908347594	0.564587960694456	0.0408768314478234	-0.630371115420088	-0.331972663755446	-0.312050112241077	-0.341908751381186	0.167022261649735	0.201795720023535	0.149673371036358	0.191710612329834	0.227214128303771	0.173978000744223	0.00131218856186407	0.00241161435108901	0.00246279768782744
115	0.811571529291185	0.17	1.38809236506778	0.907621348222272	1.86856338191329	0.209385419855207	0.894658842053211	0.623232426769686	1.16608525733673	0.51	0.36	0.7	0.680141152666655	0.976352111894127	1.2725630711216	1.18295596654786	1.6981497909491	2.21334361535034	1.20097533315384	1.7241496224762	2.24777901961245	1.38809236506778	0.554025758372505	0.0763669395444107	-0.619058630689101	-0.331972663755446	-0.312050112241077	-0.341908751381186	0.167022261649735	0.201795720023535	0.149673371036358	0.191710612329834	0.227214128303771	0.173978000744223	0.00131218856186407	0.00241161435108901	0.00246279768782744
115	0.811571529291185	0.17	1.39623397983734	0.92255280840102	1.86991515127366	0.176614013484162	0.80511138109863	0.53369842000054	1.07652434219672	0.49	0.36	0.66	0.593004106852681	0.894577044962655	1.19614998307263	1.04352507794642	1.57421098738806	2.10489689682969	1.06615297400849	1.60837997785138	2.15020889355328	1.39623397983734	0.554590307702538	-0.00588342490664433	-0.700892229393049	-0.331972663755446	-0.312050112241077	-0.341908751381186	0.167022261649735	0.201795720023535	0.149673371036358	0.191710612329834	0.227214128303771	0.173978000744223	0.00131218856186407	0.00241161435108901	0.00246279768782744
115	0.811571529291185	0.17	1.39677817339981	0.920973016114344	1.87258333068528	0.193228028057861	0.893068749223988	0.60815678017683	1.17798071827115	0.49	0.37	0.69	0.679312282319342	0.997559494653712	1.31580670698808	1.19956489279965	1.76154234129249	2.32351978978532	1.22331809871187	1.79718446695077	2.3697024257962	1.39677817339981	0.550006917314092	0.056541021728054	-0.637204395103813	-0.331972663755446	-0.312050112241077	-0.341908751381186	0.167022261649735	0.201795720023535	0.149673371036358	0.191710612329834	0.227214128303771	0.173978000744223	0.00131218856186407	0.00241161435108901	0.00246279768782744
115	0.811571529291185	0.17	1.40161472231318	0.926450203047291	1.87677924157906	0.19130439701521	0.829523836185853	0.563240250576168	1.09580742179554	0.49	0.35	0.68	0.625184382785748	0.920753349927334	1.21632231706892	1.09941042613618	1.61917965432741	2.13894888251864	1.11882239628226	1.64793504627232	2.17666482226778	1.40161472231318	0.537941498680847	-0.121396080203979	-0.841746927220623	-0.331972663755446	-0.312050112241077	-0.341908751381186	0.167022261649735	0.201795720023535	0.149673371036358	0.191710612329834	0.227214128303771	0.173978000744223	0.00131218856186407	0.00241161435108901	0.00246279768782744
115	0.811571529291185	0.17	1.40396345571867	0.912011595245491	1.89591531619185	0.174503095353233	0.905518885527214	0.598023126024329	1.2130146450301	0.53	0.38	0.73	0.63597267236044	0.962981597936	1.28999052351156	1.08816302073459	1.6476823770314	2.2072017333282	1.1077410966758	1.67765945573936	2.24753333171958	1.40396345571867	0.581599044426614	-0.0289465964999872	-0.672279548104111	-0.331972663755446	-0.312050112241077	-0.341908751381186	0.167022261649735	0.201795720023535	0.149673371036358	0.191710612329834	0.227214128303771	0.173978000744223	0.00131218856186407	0.00241161435108901	0.00246279768782744
115	0.811571529291185	0.17	1.40496857556158	0.91565660348567	1.89428054763749	0.235966412292108	1.01923550174244	0.732889492485397	1.30558151099948	0.53	0.41	0.69	0.77956284779747	1.08414452446315	1.38872620112882	1.33402565292856	1.85524055078059	2.37645544863263	1.36876610188869	1.90314837201082	2.43716075770262	1.40496857556158	0.575392816301571	0.016023812833526	-0.636537195929329	-0.331972663755446	-0.312050112241077	-0.341908751381186	0.167022261649735	0.201795720023535	0.149673371036358	0.191710612329834	0.227214128303771	0.173978000744223	0.00131218856186407	0.00241161435108901	0.00246279768782744
115	0.811571529291185	0.17	1.40634425940194	0.917441792541496	1.89524672626239	0.188671571535384	0.852286642654117	0.576345627936294	1.12822765737194	0.48	0.35	0.64	0.651851466789764	0.963942938421698	1.27603441005363	1.16065299814936	1.71634692644618	2.27204085474301	1.18598270505909	1.75397581064946	2.32060291985396	1.40634425940194	0.528418820620706	-0.0456384330534752	-0.793640697078345	-0.331972663755446	-0.312050112241077	-0.341908751381186	0.167022261649735	0.201795720023535	0.149673371036358	0.191710612329834	0.227214128303771	0.173978000744223	0.00131218856186407	0.00241161435108901	0.00246279768782744
115	0.811571529291185	0.17	1.40681690438981	0.927109899077464	1.88652390970216	0.215154170778172	0.999858225928938	0.701703856575288	1.29801259528259	0.51	0.39	0.7	0.758712503239778	1.08108987911489	1.40346725499	1.31181329021215	1.86920350630964	2.42659372240713	1.34041752782839	1.91006533207004	2.47936318396201	1.40681690438981	0.58449098063465	-0.0188692941881918	-0.662924658966322	-0.331972663755446	-0.312050112241077	-0.341908751381186	0.167022261649735	0.201795720023535	0.149673371036358	0.191710612329834	0.227214128303771	0.173978000744223	0.00131218856186407	0.00241161435108901	0.00246279768782744
115	0.811571529291185	0.17	1.40966252119049	0.922958272060497	1.89636677032047	0.190313008442559	0.912419900136338	0.618584204120422	1.20625559615225	0.52	0.37	0.69	0.660028148214012	0.973550266995445	1.28707238577688	1.1316719746891	1.66923116247551	2.20679035026193	1.15403768279192	1.70141609357507	2.2491427015356	1.40966252119049	0.587190332889959	-0.0463971148426036	-0.691581398125658	-0.331972663755446	-0.312050112241077	-0.341908751381186	0.167022261649735	0.201795720023535	0.149673371036358	0.191710612329834	0.227214128303771	0.173978000744223	0.00131218856186407	0.00241161435108901	0.00246279768782744
115	0.811571529291185	0.17	1.40991254934512	0.916501930533254	1.90332316815698	0.197566448682008	0.887436280775069	0.608200810522805	1.16667175102733	0.49	0.37	0.71	0.677134415912956	0.988018491994528	1.2989025680761	1.19313402575695	1.74092241240811	2.28871079905928	1.21414649486384	1.77096219313938	2.32695980980558	1.40991254934512	0.573150816311136	0.0376995563590343	-0.62705523383728	-0.331972663755446	-0.312050112241077	-0.341908751381186	0.167022261649735	0.201795720023535	0.149673371036358	0.191710612329834	0.227214128303771	0.173978000744223	0.00131218856186407	0.00241161435108901	0.00246279768782744
115	0.811571529291185	0.17	1.41284202107724	0.922540896099314	1.90314314605516	0.221639484715652	0.933598018879499	0.660441093605995	1.206754944153	0.51	0.33	0.66	0.720885284766977	1.01904178921268	1.31719829365839	1.25397563905223	1.77261709435776	2.29125854966328	1.27315044385869	1.80021346936764	2.32794558217697	1.41284202107724	0.557909878332687	-0.0873453444342852	-0.799672458459091	-0.331972663755446	-0.312050112241077	-0.341908751381186	0.167022261649735	0.201795720023535	0.149673371036358	0.191710612329834	0.227214128303771	0.173978000744223	0.00131218856186407	0.00241161435108901	0.00246279768782744
115	0.811571529291185	0.17	1.41689199140649	0.935896202657056	1.89788778015593	0.199313362386779	0.971261289417847	0.667323553562886	1.27519902527281	0.51	0.38	0.67	0.724311656081932	1.05420506929585	1.38409848250976	1.25540041723606	1.82718236374297	2.39896431024989	1.28440749049014	1.86892581693656	2.45447247895677	1.41689199140649	0.562783567047416	0.0479212059506314	-0.631946569205117	-0.331972663755446	-0.312050112241077	-0.341908751381186	0.167022261649735	0.201795720023535	0.149673371036358	0.191710612329834	0.227214128303771	0.173978000744223	0.00131218856186407	0.00241161435108901	0.00246279768782744
115	0.811571529291185	0.17	1.418898074545	0.924819532928241	1.91297661616177	0.205233399593564	0.921694436566943	0.63851076255123	1.20487811058266	0.49	0.35	0.66	0.711475741627904	1.02701985819411	1.34256397476032	1.25433637298485	1.81064270858071	2.36694904417657	1.27817035342735	1.84483482719691	2.41119083295093	1.418898074545	0.536878229089772	0.111694303858331	-0.617868739959996	-0.331972663755446	-0.312050112241077	-0.341908751381186	0.167022261649735	0.201795720023535	0.149673371036358	0.191710612329834	0.227214128303771	0.173978000744223	0.00131218856186407	0.00241161435108901	0.00246279768782744
115	0.811571529291185	0.17	1.4237014401814	0.937992123965222	1.90941075639757	0.198869321099392	0.908548317346939	0.623839264907042	1.19325736978684	0.45	0.35	0.59	0.734525169435579	1.06974928363817	1.40497339784076	1.3444278272956	1.95800057642384	2.57157332555209	1.37978338212513	2.00869619130444	2.63851427987807	1.4237014401814	0.500273038471325	-0.00947565656697429	-0.793621836921922	-0.331972663755446	-0.312050112241077	-0.341908751381186	0.167022261649735	0.201795720023535	0.149673371036358	0.191710612329834	0.227214128303771	0.173978000744223	0.00131218856186407	0.00241161435108901	0.00246279768782744
115	0.811571529291185	0.17	1.42667302636411	0.931352861789081	1.92199319093913	0.250095418855999	0.981854883816185	0.716404778931331	1.24730498870104	0.52	0.36	0.71	0.770099007998506	1.05544448370829	1.34078995941808	1.32658101751494	1.81812027101195	2.30965952450896	1.34844022134692	1.84837448271	2.34826824958165	1.42667302636411	0.556073413618084	-0.0193586780870813	-0.71553155314381	-0.331972663755446	-0.312050112241077	-0.341908751381186	0.167022261649735	0.201795720023535	0.149673371036358	0.191710612329834	0.227214128303771	0.173978000744223	0.00131218856186407	0.00241161435108901	0.00246279768782744
115	0.811571529291185	0.17	1.43521677972766	0.939449416287934	1.93098414316738	0.210768947386209	0.964652551357798	0.673208531988706	1.25609657072689	0.51	0.4	0.7	0.732539809791931	1.04966940094989	1.36679899210786	1.27170740837025	1.82225230039948	2.37279719242871	1.30196721205806	1.86644472291945	2.42891219060662	1.43521677972766	0.570627446321358	-0.0553912557250155	-0.709509094608538	-0.331972663755446	-0.312050112241077	-0.341908751381186	0.167022261649735	0.201795720023535	0.149673371036358	0.191710612329834	0.227214128303771	0.173978000744223	0.00131218856186407	0.00241161435108901	0.00246279768782744
115	0.811571529291185	0.17	1.44376146296458	0.950826824738971	1.9366961011902	0.185751048989867	0.815623985796165	0.549006630041739	1.08224134155059	0.49	0.37	0.7	0.611647135087513	0.908684971951896	1.20572280881628	1.07822587061845	1.60185111446742	2.12547635831638	1.099390391923	1.63332425623435	2.16747697828009	1.44376146296458	0.547786985250556	-0.0817012541742493	-0.795215366414401	-0.331972663755446	-0.312050112241077	-0.341908751381186	0.167022261649735	0.201795720023535	0.149673371036358	0.191710612329834	0.227214128303771	0.173978000744223	0.00131218856186407	0.00241161435108901	0.00246279768782744
115	0.811571529291185	0.17	1.44568248843567	0.948617742361554	1.94274723450978	0.165668753303433	0.797367492916199	0.517989019317061	1.07674596651534	0.5	0.39	0.68	0.571200560989389	0.879278792181598	1.18735702337381	1.00018708540449	1.53964010624707	2.07909312708966	1.02449731543759	1.57704745724379	2.12921035523173	1.44568248843567	0.556818849359001	-0.0272709992873852	-0.70480622434601	-0.331972663755446	-0.312050112241077	-0.341908751381186	0.167022261649735	0.201795720023535	0.149673371036358	0.191710612329834	0.227214128303771	0.173978000744223	0.00131218856186407	0.00241161435108901	0.00246279768782744
115	0.811571529291185	0.17	1.4463482423335	0.949848301993962	1.94284818267303	0.216429060704933	0.914231065749889	0.642635416129061	1.18582671537072	0.49	0.36	0.68	0.717700506727133	1.02102075716071	1.32434100759429	1.26720769107302	1.80276500307831	2.33832231508361	1.28981287548059	1.83460468032105	2.37909459152511	1.4463482423335	0.545455817096412	0.200219691376508	-0.508358827160497	-0.331972663755446	-0.312050112241077	-0.341908751381186	0.167022261649735	0.201795720023535	0.149673371036358	0.191710612329834	0.227214128303771	0.173978000744223	0.00131218856186407	0.00241161435108901	0.00246279768782744
115	0.811571529291185	0.17	1.44671088051334	0.947134016465718	1.94628774456097	0.246786240821709	1.05637794268752	0.768238018792994	1.34451786658204	0.49	0.38	0.69	0.852939660803615	1.17284828669628	1.49275691258895	1.50017148201968	2.06283472711268	2.62549797220568	1.53476810887567	2.10906176327594	2.68581402862828	1.44671088051334	0.552355393717395	0.0330970398400355	-0.665594700315935	-0.331972663755446	-0.312050112241077	-0.341908751381186	0.167022261649735	0.201795720023535	0.149673371036358	0.191710612329834	0.227214128303771	0.173978000744223	0.00131218856186407	0.00241161435108901	0.00246279768782744
115	0.811571529291185	0.17	1.44760420331079	0.947234700978302	1.94797370564327	0.170466612299337	0.896054662821247	0.587439517215615	1.20466980842688	0.5	0.38	0.67	0.64729224816358	0.987351412659792	1.327410577156	1.13286419153323	1.72802171358517	2.32317923563711	1.15964149399754	1.76838052817171	2.37733477971603	1.44760420331079	0.561060790547662	-0.0428262605111162	-0.716115344609031	-0.331972663755446	-0.312050112241077	-0.341908751381186	0.167022261649735	0.201795720023535	0.149673371036358	0.191710612329834	0.227214128303771	0.173978000744223	0.00131218856186407	0.00241161435108901	0.00246279768782744
115	0.811571529291185	0.17	1.45176614668718	0.955880518018947	1.9476517753554	0.208571935335316	0.945430084811415	0.657893793149908	1.23296637647292	0.47	0.37	0.64	0.74778078294415	1.0746027039628	1.40142462498145	1.33590128065184	1.9197646705546	2.50362806045736	1.3700178302129	1.96903658586129	2.56800219795914	1.45176614668718	0.536148497473889	-0.0436723873846152	-0.756923726340538	-0.331972663755446	-0.312050112241077	-0.341908751381186	0.167022261649735	0.201795720023535	0.149673371036358	0.191710612329834	0.227214128303771	0.173978000744223	0.00131218856186407	0.00241161435108901	0.00246279768782744
115	0.811571529291185	0.17	1.46479921542388	0.953475532120029	1.97612289872773	0.155561472308684	0.816520236700019	0.519500429508417	1.11354004389162	0.48	0.38	0.66	0.582522140884238	0.91557405796157	1.2486259750389	1.03127316003444	1.62089453040588	2.21051590077731	1.05605866337963	1.65963522350712	2.26323362312583	1.46479921542388	0.543064531748915	0.0189359368003026	-0.678148890407871	-0.331972663755446	-0.312050112241077	-0.341908751381186	0.167022261649735	0.201795720023535	0.149673371036358	0.191710612329834	0.227214128303771	0.173978000744223	0.00131218856186407	0.00241161435108901	0.00246279768782744
115	0.811571529291185	0.17	1.46623233986098	0.963328138316079	1.96913654140589	0.198537498230555	0.918594238036858	0.63043701525993	1.20675146081379	0.52	0.39	0.72	0.67554448240618	0.984319216758004	1.29309395110983	1.16137709783504	1.69221394752556	2.22305079721607	1.1857247485476	1.72860256567822	2.26971066526056	1.46623233986098	0.576753728266718	0.0292256604254323	-0.607910042556892	-0.331972663755446	-0.312050112241077	-0.341908751381186	0.167022261649735	0.201795720023535	0.149673371036358	0.191710612329834	0.227214128303771	0.173978000744223	0.00131218856186407	0.00241161435108901	0.00246279768782744
115	0.811571529291185	0.17	1.47853336790449	0.965172128280438	1.99189460752855	0.167188956474842	0.816761948955049	0.532151786936637	1.10137211097346	0.49	0.33	0.62	0.594075731610018	0.91180460967703	1.22953348774404	1.04865496648666	1.60950596283729	2.17035695918792	1.06818019027164	1.63908220347828	2.21108832603886	1.47853336790449	0.512052030025833	0.107962793380041	-0.662950895498032	-0.331972663755446	-0.312050112241077	-0.341908751381186	0.167022261649735	0.201795720023535	0.149673371036358	0.191710612329834	0.227214128303771	0.173978000744223	0.00131218856186407	0.00241161435108901	0.00246279768782744
115	0.811571529291185	0.17	1.47856435431827	0.960504185588112	1.99662452304842	0.162003181326727	0.901036572298233	0.581082756525149	1.22099038807132	0.51	0.38	0.7	0.628786355352287	0.975006564852355	1.32122677435242	1.08771572927269	1.68663007348475	2.28554441769682	1.11051254034675	1.72285933960774	2.33303490561734	1.47856435431827	0.572756904549586	0.051480320572121	-0.60785893393412	-0.331972663755446	-0.312050112241077	-0.341908751381186	0.167022261649735	0.201795720023535	0.149673371036358	0.191710612329834	0.227214128303771	0.173978000744223	0.00131218856186407	0.00241161435108901	0.00246279768782744
115	0.811571529291185	0.17	1.48974235162485	0.970656004408327	2.00882869884138	0.184422452530108	0.864478062181399	0.58064356897983	1.14831255538297	0.56	0.39	0.73	0.597920349891434	0.890200207196175	1.18248006450092	1.00305846843029	1.49338094378064	1.98370341913099	1.02347632504922	1.52296366712167	2.02328613923783	1.48974235162485	0.580174373182353	0.0111418624973125	-0.624991467555869	-0.331972663755446	-0.312050112241077	-0.341908751381186	0.167022261649735	0.201795720023535	0.149673371036358	0.191710612329834	0.227214128303771	0.173978000744223	0.00131218856186407	0.00241161435108901	0.00246279768782744
115	0.811571529291185	0.17	1.48990718219751	0.972665320686346	2.00714904370868	0.168302681419396	0.779056442403503	0.508665886991642	1.04944699781536	0.48	0.36	0.65	0.572047956057747	0.87613039703971	1.18021283802167	1.01470481748782	1.55408952205742	2.09347422662702	1.03754342173392	1.58872187739042	2.14094470236086	1.48990718219751	0.522409688137889	0.064356946045203	-0.676944294304286	-0.331972663755446	-0.312050112241077	-0.341908751381186	0.167022261649735	0.201795720023535	0.149673371036358	0.191710612329834	0.227214128303771	0.173978000744223	0.00131218856186407	0.00241161435108901	0.00246279768782744
115	0.811571529291185	0.17	1.49098459381181	0.977671369892519	2.00429781773109	0.22320804676687	0.964236065684026	0.683391342324667	1.24508078904339	0.5	0.39	0.71	0.747489524284413	1.05467586929658	1.36186221430875	1.30199660300844	1.83706173061583	2.37212685822322	1.32980620520426	1.87653070570379	2.42325943870354	1.49098459381181	0.562583514965826	0.0196316018282015	-0.656140233266632	-0.331972663755446	-0.312050112241077	-0.341908751381186	0.167022261649735	0.201795720023535	0.149673371036358	0.191710612329834	0.227214128303771	0.173978000744223	0.00131218856186407	0.00241161435108901	0.00246279768782744
115	0.811571529291185	0.17	1.49458350664681	0.97726133843741	2.0119056748562	0.207465713182517	0.998166343582199	0.693570307726909	1.30276237943749	0.5	0.38	0.66	0.761054367383824	1.09528745203707	1.42952053669032	1.32836633314048	1.91174643856093	2.49512654398137	1.36062142210875	1.95761642715774	2.5557462559078	1.49458350664681	0.564547869485725	-0.0221035088868672	-0.69732718524596	-0.331972663755446	-0.312050112241077	-0.341908751381186	0.167022261649735	0.201795720023535	0.149673371036358	0.191710612329834	0.227214128303771	0.173978000744223	0.00131218856186407	0.00241161435108901	0.00246279768782744
115	0.811571529291185	0.17	1.49642429801944	0.987634345195298	2.00521425084357	0.211199472061484	0.9433446491024	0.658706547593154	1.22798275061165	0.51	0.37	0.68	0.714828338383659	1.02371760308883	1.33260686779401	1.23881919791235	1.77413366517459	2.30944813243683	1.26521581870218	1.81234163300585	2.35779566201743	1.49642429801944	0.56220273808771	-0.0234901810614681	-0.697265889971386	-0.331972663755446	-0.312050112241077	-0.341908751381186	0.167022261649735	0.201795720023535	0.149673371036358	0.191710612329834	0.227214128303771	0.173978000744223	0.00131218856186407	0.00241161435108901	0.00246279768782744
115	0.811571529291185	0.17	1.49799866256463	0.987236576982779	2.00876074814649	0.200390122354836	0.89951077620024	0.618972094339023	1.18004945806146	0.47	0.36	0.64	0.706065976104241	1.02607849372001	1.34609101133578	1.264432439608	1.83751515715602	2.41059787470403	1.29318733174951	1.87889423388536	2.46433305350465	1.49799866256463	0.52762171098669	0.00482589202229722	-0.729922693376307	-0.331972663755446	-0.312050112241077	-0.341908751381186	0.167022261649735	0.201795720023535	0.149673371036358	0.191710612329834	0.227214128303771	0.173978000744223	0.00131218856186407	0.00241161435108901	0.00246279768782744
115	0.811571529291185	0.17	1.500553738311	0.979940917070468	2.02116655955154	0.195142765656711	0.973387014879899	0.664745595119984	1.28202843463982	0.52	0.38	0.67	0.715897801738824	1.04828919410569	1.38068058647256	1.23466483290206	1.80791978901162	2.38117474512118	1.26412184387346	1.85127135378762	2.43846857755289	1.500553738311	0.559058501849302	0.00891581368176556	-0.669534116057824	-0.331972663755446	-0.312050112241077	-0.341908751381186	0.167022261649735	0.201795720023535	0.149673371036358	0.191710612329834	0.227214128303771	0.173978000744223	0.00131218856186407	0.00241161435108901	0.00246279768782744
115	0.811571529291185	0.17	1.50477719664332	0.988123761695559	2.02143063159108	0.17472984105934	0.917120599014238	0.605930020856948	1.22831117717153	0.52	0.4	0.69	0.652599974989601	0.987759080054627	1.32291818511965	1.12554660610112	1.70359933007776	2.2816520540544	1.15387951662447	1.74738201330165	2.34011139786671	1.50477719664332	0.565525410994345	-0.00848982374929856	-0.665166594756793	-0.331972663755446	-0.312050112241077	-0.341908751381186	0.167022261649735	0.201795720023535	0.149673371036358	0.191710612329834	0.227214128303771	0.173978000744223	0.00131218856186407	0.00241161435108901	0.00246279768782744
115	0.811571529291185	0.17	1.50706307975486	0.982981354475093	2.03114480503463	0.183627239900384	0.905646716900237	0.607506901645108	1.20378653215537	0.49	0.36	0.68	0.679781331312031	1.0133905133352	1.34699969535837	1.20179009044788	1.79158005755988	2.38137002467187	1.22484619592726	1.82625214424718	2.42737293971684	1.50706307975486	0.548641637208544	0.0819179279249686	-0.614763898880783	-0.331972663755446	-0.312050112241077	-0.341908751381186	0.167022261649735	0.201795720023535	0.149673371036358	0.191710612329834	0.227214128303771	0.173978000744223	0.00131218856186407	0.00241161435108901	0.00246279768782744
115	0.811571529291185	0.17	1.5080248964593	0.978876771841519	2.03717302107709	0.176402885511867	0.885317580465769	0.586649290251978	1.18398587067956	0.5	0.4	0.65	0.641675151418003	0.96835758934335	1.2950400272687	1.11768810492526	1.68671290532507	2.25573770572488	1.14995491612735	1.73512550749039	2.32052997113809	1.5080248964593	0.549678827723274	0.0386781115004503	-0.64200144801826	-0.331972663755446	-0.312050112241077	-0.341908751381186	0.167022261649735	0.201795720023535	0.149673371036358	0.191710612329834	0.227214128303771	0.173978000744223	0.00131218856186407	0.00241161435108901	0.00246279768782744
115	0.811571529291185	0.17	1.51057709810778	0.995712596339149	2.02544159987641	0.185673466634818	0.872202436581562	0.587017142417368	1.15738773074576	0.46	0.37	0.64	0.680406234434527	1.01096191687897	1.34151759932342	1.23185415747263	1.83031485798901	2.42877555850539	1.26126697883401	1.87410774420275	2.4860173006756	1.51057709810778	0.521204705573547	0.0872236639967785	-0.648939712558572	-0.331972663755446	-0.312050112241077	-0.341908751381186	0.167022261649735	0.201795720023535	0.149673371036358	0.191710612329834	0.227214128303771	0.173978000744223	0.00131218856186407	0.00241161435108901	0.00246279768782744
115	0.811571529291185	0.17	1.51706845929181	0.993587454570928	2.0405494640127	0.21294285990718	0.939290776024269	0.657350507281719	1.22123104476682	0.49	0.36	0.65	0.730717301116983	1.04412488195796	1.35753246279894	1.28623321681443	1.83790380168072	2.38957438654701	1.31395179372971	1.87721143888612	2.44148144729316	1.51706845929181	0.538931605929915	0.0164392096330534	-0.69458286265004	-0.331972663755446	-0.312050112241077	-0.341908751381186	0.167022261649735	0.201795720023535	0.149673371036358	0.191710612329834	0.227214128303771	0.173978000744223	0.00131218856186407	0.00241161435108901	0.00246279768782744
115	0.811571529291185	0.17	1.52212954124842	0.995672944962472	2.04858613753437	0.187966402209689	0.908812224106394	0.613890675071664	1.20373377314112	0.47	0.34	0.65	0.701698636701428	1.03880434182944	1.37591004695745	1.25834766569173	1.86287524341837	2.46740282114501	1.27994512770902	1.89457089463648	2.50890780473273	1.52212954124842	0.532400158800786	-0.0172513459213826	-0.753834509358726	-0.331972663755446	-0.312050112241077	-0.341908751381186	0.167022261649735	0.201795720023535	0.149673371036358	0.191710612329834	0.227214128303771	0.173978000744223	0.00131218856186407	0.00241161435108901	0.00246279768782744
115	0.811571529291185	0.17	1.52681460870483	0.990825792060277	2.06280342534939	0.178301700846308	0.82468624099795	0.548276934426065	1.10109554756984	0.47	0.34	0.63	0.628505421391733	0.945361259738123	1.26221709808451	1.12929576097394	1.69862092970849	2.26794609844303	1.15251049881032	1.73363898105447	2.3145842417452	1.52681460870483	0.511153954135184	-0.0841462724979274	-0.853595016623736	-0.331972663755446	-0.312050112241077	-0.341908751381186	0.167022261649735	0.201795720023535	0.149673371036358	0.191710612329834	0.227214128303771	0.173978000744223	0.00131218856186407	0.00241161435108901	0.00246279768782744
115	0.811571529291185	0.17	1.52853370685812	0.996291672269885	2.06077574144636	0.195516477795031	0.9211323872	0.629406876961518	1.21285789743848	0.49	0.37	0.65	0.70207445666654	1.02748086163814	1.35288726660975	1.23862566373217	1.81271965121943	2.3868136387067	1.26916986596727	1.85725350087627	2.44590995753874	1.52853370685812	0.539623433685556	0.104813046457552	-0.611290533362894	-0.331972663755446	-0.312050112241077	-0.341908751381186	0.167022261649735	0.201795720023535	0.149673371036358	0.191710612329834	0.227214128303771	0.173978000744223	0.00131218856186407	0.00241161435108901	0.00246279768782744
115	0.811571529291185	0.17	1.53210948226302	0.99607830798443	2.06814065654161	0.212257034148412	0.978133442889073	0.683932005269927	1.27233488050822	0.49	0.34	0.64	0.762559687750315	1.09058375253729	1.41860781732427	1.34494645469054	1.92349107234529	2.50203569000003	1.37088241597026	1.96106114718679	2.55021750118562	1.53210948226302	0.541331613258161	0.031691412094194	-0.690818354134652	-0.331972663755446	-0.312050112241077	-0.341908751381186	0.167022261649735	0.201795720023535	0.149673371036358	0.191710612329834	0.227214128303771	0.173978000744223	0.00131218856186407	0.00241161435108901	0.00246279768782744
115	0.811571529291185	0.17	1.53470667141312	1.01309607326336	2.05631726956289	0.197022047490274	0.827923545122912	0.56696585978955	1.08888123045627	0.52	0.35	0.65	0.60978846473997	0.890456133796081	1.17112380285219	1.05078647632121	1.53443254055189	2.01807860478257	1.07257945342426	1.56689671562361	2.06002618998798	1.53470667141312	0.530361301785909	0.0472965061379028	-0.680216668873	-0.331972663755446	-0.312050112241077	-0.341908751381186	0.167022261649735	0.201795720023535	0.149673371036358	0.191710612329834	0.227214128303771	0.173978000744223	0.00131218856186407	0.00241161435108901	0.00246279768782744
115	0.811571529291185	0.17	1.53800949332153	1.01540149888058	2.06061748776248	0.186745405508302	0.820718590821886	0.553314508840825	1.08812267280295	0.46	0.34	0.68	0.641188302288653	0.951059752631945	1.26093120297524	1.1606598676739	1.72157988955766	2.28249991144142	1.17808789730498	1.74747228279289	2.31660773757867	1.53800949332153	0.525554320692286	0.0534016028048471	-0.701293025821904	-0.331972663755446	-0.312050112241077	-0.341908751381186	0.167022261649735	0.201795720023535	0.149673371036358	0.191710612329834	0.227214128303771	0.173978000744223	0.00131218856186407	0.00241161435108901	0.00246279768782744
115	0.811571529291185	0.17	1.54089347356121	1.01099877986058	2.07078816726183	0.159864036224447	0.786003233042263	0.504677671087251	1.06732879499727	0.49	0.35	0.64	0.560457538577726	0.872876813344971	1.18529608811222	0.985904636447346	1.53548348998582	2.0850623435243	1.00596136579624	1.56738518896175	2.12758352878598	1.54089347356121	0.528550740530261	0.0382502649807849	-0.692869699030359	-0.331972663755446	-0.312050112241077	-0.341908751381186	0.167022261649735	0.201795720023535	0.149673371036358	0.191710612329834	0.227214128303771	0.173978000744223	0.00131218856186407	0.00241161435108901	0.00246279768782744
115	0.811571529291185	0.17	1.54448472853521	1.01643943049026	2.07253002658015	0.208042170447044	0.960463028313406	0.667885171791321	1.25304088483549	0.49	0.35	0.68	0.744849972629025	1.0711434997601	1.39743702689118	1.31392289312088	1.88950797861327	2.46509306410565	1.33564041608719	1.92019981754798	2.50528907860849	1.54448472853521	0.54691162826622	0.0355975506320929	-0.68142204387558	-0.331972663755446	-0.312050112241077	-0.341908751381186	0.167022261649735	0.201795720023535	0.149673371036358	0.191710612329834	0.227214128303771	0.173978000744223	0.00131218856186407	0.00241161435108901	0.00246279768782744
115	0.811571529291185	0.17	1.54583461809553	1.00569870795762	2.08597052823343	0.193261135922631	0.95737200181029	0.651978065529198	1.26276593809138	0.52	0.36	0.68	0.695437458281745	1.02118826808789	1.34693907789403	1.19214584283072	1.75056050555055	2.30897516827038	1.21362888859975	1.78226067703265	2.3509179965439	1.54583461809553	0.558629751107597	-0.00871517125840737	-0.692315797193213	-0.331972663755446	-0.312050112241077	-0.341908751381186	0.167022261649735	0.201795720023535	0.149673371036358	0.191710612329834	0.227214128303771	0.173978000744223	0.00131218856186407	0.00241161435108901	0.00246279768782744
115	0.811571529291185	0.17	1.55212839448339	1.02411667143111	2.08014011753566	0.193706484326439	0.98107368939058	0.668565361957818	1.29358201682334	0.48	0.34	0.67	0.751318216593459	1.10250781240174	1.45369740821003	1.33204368429905	1.95468249799508	2.57732131169111	1.35335884140478	1.98577952995457	2.61830124507024	1.55212839448339	0.534284609402259	-0.0990357774250036	-0.827970621645739	-0.331972663755446	-0.312050112241077	-0.341908751381186	0.167022261649735	0.201795720023535	0.149673371036358	0.191710612329834	0.227214128303771	0.173978000744223	0.00131218856186407	0.00241161435108901	0.00246279768782744
115	0.811571529291185	0.17	1.55323088071265	1.01773546565615	2.08872629576915	0.213409779486307	1.00250132411951	0.702006130964017	1.302996517275	0.49	0.38	0.72	0.780030353769747	1.11392397874608	1.44781760372241	1.3726584179736	1.96022772577873	2.54779703358387	1.39824294995911	1.99609911683793	2.59445421079481	1.55323088071265	0.566168294481516	-0.0104286295602851	-0.681448452217092	-0.331972663755446	-0.312050112241077	-0.341908751381186	0.167022261649735	0.201795720023535	0.149673371036358	0.191710612329834	0.227214128303771	0.173978000744223	0.00131218856186407	0.00241161435108901	0.00246279768782744
115	0.811571529291185	0.17	1.55747419331471	1.0191680954466	2.09578029118282	0.193066313921432	0.932838993875123	0.635084843488513	1.23059314426173	0.49	0.39	0.68	0.704438984896838	1.03470923712804	1.36497948935924	1.23821673959977	1.81874417160213	2.39927160360448	1.26706201047165	1.86129401587582	2.45572439627462	1.55747419331471	0.554122898229952	0.00309373769831008	-0.688570813154063	-0.331972663755446	-0.312050112241077	-0.341908751381186	0.167022261649735	0.201795720023535	0.149673371036358	0.191710612329834	0.227214128303771	0.173978000744223	0.00131218856186407	0.00241161435108901	0.00246279768782744
115	0.811571529291185	0.17	1.55858435272345	1.02546942897446	2.09169927647243	0.201598955328787	0.969738376771374	0.668433296703877	1.27104345683887	0.48	0.37	0.66	0.74924618768917	1.08697873884298	1.42471128999679	1.32611037992457	1.9238720356826	2.52163369144064	1.35684224709547	1.96792209942938	2.57956230212155	1.55858435272345	0.530791177094235	0.0336732115842872	-0.692556217651648	-0.331972663755446	-0.312050112241077	-0.341908751381186	0.167022261649735	0.201795720023535	0.149673371036358	0.191710612329834	0.227214128303771	0.173978000744223	0.00131218856186407	0.00241161435108901	0.00246279768782744
115	0.811571529291185	0.17	1.56159004365941	1.03184976652753	2.0913303207913	0.21329335725249	0.978404581457446	0.685030540592242	1.27177862232265	0.46	0.37	0.64	0.789624156300862	1.12779189594424	1.46595963558762	1.42415779721828	2.0340735645334	2.64398933184853	1.45892049668726	2.08456541732705	2.70934793394782	1.56159004365941	0.527232258267949	0.0150773624038036	-0.720460678448455	-0.331972663755446	-0.312050112241077	-0.341908751381186	0.167022261649735	0.201795720023535	0.149673371036358	0.191710612329834	0.227214128303771	0.173978000744223	0.00131218856186407	0.00241161435108901	0.00246279768782744
115	0.811571529291185	0.17	1.56419512959716	1.02661829197395	2.10177196722037	0.182228387183376	0.935569539380183	0.626134468288292	1.24500461047207	0.53	0.38	0.69	0.663186783797885	0.99093307470678	1.31867936561568	1.1318791817511	1.69125281922241	2.25062645669371	1.15695710697025	1.72855116255175	2.30080326358642	1.56419512959716	0.562449735953119	-0.141689413518188	-0.803550515010347	-0.331972663755446	-0.312050112241077	-0.341908751381186	0.167022261649735	0.201795720023535	0.149673371036358	0.191710612329834	0.227214128303771	0.173978000744223	0.00131218856186407	0.00241161435108901	0.00246279768782744
115	0.811571529291185	0.17	1.56520768466625	1.01578550437059	2.11462986496191	0.177196513734736	0.917108452693957	0.608557683940466	1.22565922144745	0.49	0.38	0.68	0.674796918570226	1.01693228793925	1.35906765730828	1.18586292478575	1.78711885620326	2.38837478762077	1.21178553104422	1.82627679498173	2.44041843260612	1.56520768466625	0.553728591944106	0.0986212380649626	-0.584000439298725	-0.331972663755446	-0.312050112241077	-0.341908751381186	0.167022261649735	0.201795720023535	0.149673371036358	0.191710612329834	0.227214128303771	0.173978000744223	0.00131218856186407	0.00241161435108901	0.00246279768782744
115	0.811571529291185	0.17	1.56670852719899	1.03021680875802	2.10320024563996	0.203360580023991	0.958704438406386	0.662448059698578	1.25496081711419	0.5	0.38	0.68	0.731379879112639	1.05846356706888	1.38554725502512	1.28167007809791	1.85485152300729	2.42803296791666	1.30989263726054	1.89484290005984	2.4814890796814	1.56670852719899	0.545984279933716	0.0559503468924145	-0.64530578101641	-0.331972663755446	-0.312050112241077	-0.341908751381186	0.167022261649735	0.201795720023535	0.149673371036358	0.191710612329834	0.227214128303771	0.173978000744223	0.00131218856186407	0.00241161435108901	0.00246279768782744
115	0.811571529291185	0.17	1.56690587148846	1.02764866779162	2.10616307518529	0.179496947385016	0.950017917699695	0.632894126456727	1.26714170894266	0.5	0.36	0.65	0.692356952464745	1.03927573789932	1.3861945233339	1.20607868919839	1.81040764481256	2.41473660042674	1.23330214276978	1.8510403046046	2.46903201935216	1.56690587148846	0.552729044537384	-0.0406746787573146	-0.746523939974907	-0.331972663755446	-0.312050112241077	-0.341908751381186	0.167022261649735	0.201795720023535	0.149673371036358	0.191710612329834	0.227214128303771	0.173978000744223	0.00131218856186407	0.00241161435108901	0.00246279768782744
115	0.811571529291185	0.17	1.56704864201121	1.03510488105339	2.09899240296902	0.223402411412698	1.02025405422075	0.723259913550325	1.31724819489117	0.49	0.37	0.64	0.808909646997565	1.14107436536384	1.47323908373011	1.42961433277504	2.01666066604746	2.60370699931988	1.46459693882229	2.0667440008297	2.66778750016337	1.56704864201121	0.537397509046197	-0.081872542887807	-0.792354767776742	-0.331972663755446	-0.312050112241077	-0.341908751381186	0.167022261649735	0.201795720023535	0.149673371036358	0.191710612329834	0.227214128303771	0.173978000744223	0.00131218856186407	0.00241161435108901	0.00246279768782744
115	0.811571529291185	0.17	1.57098024598664	1.03556619594273	2.10639429603055	0.201253168012991	0.977543933992438	0.673486967577199	1.28160090040768	0.52	0.43	0.64	0.722652642175965	1.04890627547555	1.37515990877514	1.24342482533755	1.80478977901678	2.36615473269601	1.28499144536327	1.86380409959846	2.44557597673651	1.57098024598664	0.565669735725085	-0.0929389336476217	-0.743391712804054	-0.331972663755446	-0.312050112241077	-0.341908751381186	0.167022261649735	0.201795720023535	0.149673371036358	0.191710612329834	0.227214128303771	0.173978000744223	0.00131218856186407	0.00241161435108901	0.00246279768782744
115	0.811571529291185	0.17	1.57194809139369	1.0330396118689	2.11085657091848	0.202107348778503	0.930357518251251	0.641744103592451	1.21897093291005	0.51	0.39	0.69	0.697036486162497	1.01051670247764	1.32399691879278	1.20866800479485	1.75224573009051	2.29582345538616	1.23607947926744	1.79226808504753	2.34847700381578	1.57194809139369	0.551510666155182	-0.0663977835168834	-0.744372248844312	-0.331972663755446	-0.312050112241077	-0.341908751381186	0.167022261649735	0.201795720023535	0.149673371036358	0.191710612329834	0.227214128303771	0.173978000744223	0.00131218856186407	0.00241161435108901	0.00246279768782744
115	0.811571529291185	0.17	1.57229271268754	1.02094342017244	2.12364200520264	0.183772559738735	0.954881981990139	0.640686147293893	1.26907781668638	0.51	0.4	0.67	0.691932644178449	1.03126002874808	1.3705874133177	1.19546704415955	1.78173032982298	2.36799361548641	1.22613130854351	1.82747237177534	2.42826452278044	1.57229271268754	0.562845832762114	0.154106560517305	-0.510958536437313	-0.331972663755446	-0.312050112241077	-0.341908751381186	0.167022261649735	0.201795720023535	0.149673371036358	0.191710612329834	0.227214128303771	0.173978000744223	0.00131218856186407	0.00241161435108901	0.00246279768782744
115	0.811571529291185	0.17	1.57279136473226	1.02333287838713	2.1222498510774	0.173453415776754	0.873632080152404	0.575878992290958	1.17138516801385	0.51	0.4	0.66	0.624773843289972	0.947807577016906	1.27084131074384	1.08256384133556	1.6422938034974	2.20202376565923	1.1124018401224	1.68728217101925	2.26254142669319	1.57279136473226	0.547249530954285	0.0176063412963059	-0.65764270426236	-0.331972663755446	-0.312050112241077	-0.341908751381186	0.167022261649735	0.201795720023535	0.149673371036358	0.191710612329834	0.227214128303771	0.173978000744223	0.00131218856186407	0.00241161435108901	0.00246279768782744
115	0.811571529291185	0.17	1.57841091925721	1.02625281585653	2.13056902265789	0.181175206584055	0.921600401918282	0.615704100077911	1.22749670375865	0.5	0.39	0.65	0.673230339307443	1.00770703201556	1.34218372472367	1.17239944244955	1.75487510515773	2.33735076786592	1.20299467189726	1.80146358258002	2.39883559338819	1.57841091925721	0.548590807875345	-0.0163240233351883	-0.706185596511081	-0.331972663755446	-0.312050112241077	-0.341908751381186	0.167022261649735	0.201795720023535	0.149673371036358	0.191710612329834	0.227214128303771	0.173978000744223	0.00131218856186407	0.00241161435108901	0.00246279768782744
115	0.811571529291185	0.17	1.58928171792265	1.03175838239828	2.14680505344701	0.213265659032	0.990216385957048	0.693276074674555	1.28715669723954	0.47	0.35	0.68	0.786007046229135	1.12266539274293	1.45932373925673	1.40180510747944	2.00221879573161	2.60263248398378	1.42612506426432	2.03675997879789	2.6473247391692	1.58928171792265	0.540045434300382	-0.0602074206922897	-0.775102485956847	-0.331972663755446	-0.312050112241077	-0.341908751381186	0.167022261649735	0.201795720023535	0.149673371036358	0.191710612329834	0.227214128303771	0.173978000744223	0.00131218856186407	0.00241161435108901	0.00246279768782744
115	0.811571529291185	0.17	1.59428057139492	1.05072087932022	2.13784026346962	0.19538499880526	1.00781265665259	0.688501771228542	1.32712354207665	0.49	0.38	0.69	0.770185065068183	1.12737873594063	1.48457240681307	1.36135002081732	1.99271205746623	2.62407409411514	1.39134693414152	2.03649297604508	2.68138689642508	1.59428057139492	0.547670501033917	-0.137797734377769	-0.823219902635205	-0.331972663755446	-0.312050112241077	-0.341908751381186	0.167022261649735	0.201795720023535	0.149673371036358	0.191710612329834	0.227214128303771	0.173978000744223	0.00131218856186407	0.00241161435108901	0.00246279768782744
115	0.811571529291185	0.17	1.59718981928602	1.04542086430572	2.14895877426632	0.202704619562051	0.993291144340899	0.685724081097301	1.3008582075845	0.49	0.38	0.67	0.763073135957267	1.1053334851795	1.44759383440174	1.3441311504878	1.94701280794429	2.54989446540079	1.37656744870232	1.99392541406543	2.61027834283118	1.59718981928602	0.545069656035135	-0.0671168179611241	-0.768836751875012	-0.331972663755446	-0.312050112241077	-0.341908751381186	0.167022261649735	0.201795720023535	0.149673371036358	0.191710612329834	0.227214128303771	0.173978000744223	0.00131218856186407	0.00241161435108901	0.00246279768782744
115	0.811571529291185	0.17	1.60089879437081	1.05806267474446	2.14373491399717	0.186134135623689	0.868782385051284	0.585147351898919	1.15241741820365	0.47	0.34	0.68	0.66864544939211	0.99275402407856	1.31686259876501	1.19883243623351	1.7799354296791	2.36103842312469	1.21624414574749	1.80625060944544	2.39568195758347	1.60089879437081	0.522662083746999	-0.0284568087564344	-0.773793318668837	-0.331972663755446	-0.312050112241077	-0.341908751381186	0.167022261649735	0.201795720023535	0.149673371036358	0.191710612329834	0.227214128303771	0.173978000744223	0.00131218856186407	0.00241161435108901	0.00246279768782744
115	0.811571529291185	0.17	1.60118241641495	1.0512174741573	2.15114735867261	0.238912386742657	1.07901413772479	0.778329950099899	1.37969832534968	0.46	0.36	0.64	0.904104891894419	1.2533784164608	1.60265194102717	1.63929340555865	2.27258473125668	2.90587605695471	1.67852924678706	2.32708621110945	2.97626936882175	1.60118241641495	0.523427592210499	-0.00734439906839899	-0.763830743360302	-0.331972663755446	-0.312050112241077	-0.341908751381186	0.167022261649735	0.201795720023535	0.149673371036358	0.191710612329834	0.227214128303771	0.173978000744223	0.00131218856186407	0.00241161435108901	0.00246279768782744
115	0.811571529291185	0.17	1.60314104348307	1.04101912989964	2.16526295706651	0.202981029963797	0.942933057502317	0.651208542623386	1.23465757238125	0.52	0.36	0.66	0.702181588225187	1.01674070373786	1.33129981925053	1.2119529984773	1.75487646676069	2.29779993504407	1.23580286173579	1.7896352372409	2.34349929394809	1.60314104348307	0.536367910985249	-0.0471584896588872	-0.756123466503525	-0.331972663755446	-0.312050112241077	-0.341908751381186	0.167022261649735	0.201795720023535	0.149673371036358	0.191710612329834	0.227214128303771	0.173978000744223	0.00131218856186407	0.00241161435108901	0.00246279768782744
115	0.811571529291185	0.17	1.60968994601688	1.05582440656746	2.1635554854663	0.174784553822213	0.907974451832789	0.599945711851461	1.21600319181412	0.52	0.35	0.69	0.644893439022637	0.975999586662793	1.30710573430295	1.1108809931895	1.68123805357314	2.25159511395677	1.129137670518	1.70865825425118	2.28798818228306	1.60968994601688	0.552591742480397	-0.0458216127077153	-0.733495028802942	-0.331972663755446	-0.312050112241077	-0.341908751381186	0.167022261649735	0.201795720023535	0.149673371036358	0.191710612329834	0.227214128303771	0.173978000744223	0.00131218856186407	0.00241161435108901	0.00246279768782744
115	0.811571529291185	0.17	1.61179737675918	1.05037895306547	2.17321580045288	0.169324804903422	0.905481656681314	0.592354706940954	1.21860860642167	0.5	0.37	0.66	0.649125763412359	0.992262684438726	1.33539960546509	1.132028090823	1.73043390907059	2.32883972731818	1.15810962440393	1.77061622617921	2.3822158412582	1.61179737675918	0.542808919925951	0.0685628573120072	-0.63170066036189	-0.331972663755446	-0.312050112241077	-0.341908751381186	0.167022261649735	0.201795720023535	0.149673371036358	0.191710612329834	0.227214128303771	0.173978000744223	0.00131218856186407	0.00241161435108901	0.00246279768782744
115	0.811571529291185	0.17	1.61660404334729	1.06072476630357	2.172483320391	0.196182587728268	0.997897966150981	0.682528186651836	1.31326774565013	0.51	0.39	0.64	0.743345087819881	1.08681599645374	1.4302869050876	1.29120556546302	1.88782153302578	2.48443750058855	1.32718280446608	1.93976262878947	2.55365475793764	1.61660404334729	0.547103644451392	-0.0178486563719337	-0.713959732064082	-0.331972663755446	-0.312050112241077	-0.341908751381186	0.167022261649735	0.201795720023535	0.149673371036358	0.191710612329834	0.227214128303771	0.173978000744223	0.00131218856186407	0.00241161435108901	0.00246279768782744
115	0.811571529291185	0.17	1.63182802169991	1.06950482097	2.19415122242983	0.182464155598203	0.923309653029901	0.618170835909267	1.22844847015054	0.52	0.4	0.67	0.661886779336447	0.988604471570238	1.31532216380403	1.13734146474073	1.69875104450966	2.2601606242786	1.16713118687584	1.74403078762845	2.31991071050492	1.63182802169991	0.557085442091365	-0.10148477837232	-0.774359104698751	-0.331972663755446	-0.312050112241077	-0.341908751381186	0.167022261649735	0.201795720023535	0.149673371036358	0.191710612329834	0.227214128303771	0.173978000744223	0.00131218856186407	0.00241161435108901	0.00246279768782744
115	0.811571529291185	0.17	1.63204554821958	1.0770461698709	2.18704492656825	0.217535742365936	1.02521951380338	0.721642232365226	1.32879679524154	0.55	0.36	0.68	0.744047152473688	1.05704963719447	1.37005212191524	1.24914089479674	1.77462399427214	2.30010709374754	1.27358787621337	1.80934053730574	2.34520693957165	1.63204554821958	0.560759683690051	-0.0772283584393519	-0.7392969718662	-0.331972663755446	-0.312050112241077	-0.341908751381186	0.167022261649735	0.201795720023535	0.149673371036358	0.191710612329834	0.227214128303771	0.173978000744223	0.00131218856186407	0.00241161435108901	0.00246279768782744
115	0.811571529291185	0.17	1.64670175542258	1.08259090787828	2.21081260296688	0.202048123393316	1.004200777697	0.692622656236366	1.31577889915763	0.46	0.38	0.64	0.804345519665309	1.16618246474074	1.52801940981616	1.45815989562468	2.11411695532694	2.77007401502919	1.49620991693526	2.16812011718635	2.84069335686435	1.64670175542258	0.529365627862964	-0.125228674432906	-0.846001850326989	-0.331972663755446	-0.312050112241077	-0.341908751381186	0.167022261649735	0.201795720023535	0.149673371036358	0.191710612329834	0.227214128303771	0.173978000744223	0.00131218856186407	0.00241161435108901	0.00246279768782744
115	0.811571529291185	0.17	1.64866679591906	1.08029813070551	2.21703546113261	0.172267735106872	0.851778086080317	0.560267121548406	1.14328905061223	0.45	0.35	0.61	0.658173866224551	1.00062640572492	1.3430789452253	1.20275945974115	1.82856375330744	2.45436804687374	1.23028620398764	1.87058026380784	2.51181010947868	1.64866679591906	0.50133215418107	-0.0851787224602594	-0.869083206250256	-0.331972663755446	-0.312050112241077	-0.341908751381186	0.167022261649735	0.201795720023535	0.149673371036358	0.191710612329834	0.227214128303771	0.173978000744223	0.00131218856186407	0.00241161435108901	0.00246279768782744
115	0.811571529291185	0.17	1.64915619387717	1.0847310648969	2.21358132285745	0.179737202279594	0.927946300301543	0.61844261475627	1.23744998584682	0.48	0.35	0.64	0.696603057643649	1.04522265234571	1.39384224704778	1.23694312572307	1.85597947135404	2.47501581698501	1.26344266552315	1.89611332271953	2.5287177077661	1.64915619387717	0.51940137772091	0.0377758678533067	-0.706587112823715	-0.331972663755446	-0.312050112241077	-0.341908751381186	0.167022261649735	0.201795720023535	0.149673371036358	0.191710612329834	0.227214128303771	0.173978000744223	0.00131218856186407	0.00241161435108901	0.00246279768782744
115	0.811571529291185	0.17	1.65042988064243	1.09085828163412	2.21000147965074	0.211842952561631	0.982513018432126	0.686627884005305	1.27839815285895	0.5	0.37	0.64	0.752128775560373	1.07623988296952	1.40035099037867	1.31131410719358	1.87639216464071	2.44147022208785	1.3439980868618	1.92386951590746	2.50192299732844	1.65042988064243	0.536750605992804	0.0438798672577768	-0.666207099613014	-0.331972663755446	-0.312050112241077	-0.341908751381186	0.167022261649735	0.201795720023535	0.149673371036358	0.191710612329834	0.227214128303771	0.173978000744223	0.00131218856186407	0.00241161435108901	0.00246279768782744
115	0.811571529291185	0.17	1.65088539550696	1.07453227632345	2.22723851469046	0.166513094109441	0.868464887083314	0.565101670176646	1.17182810398998	0.51	0.39	0.71	0.611086875022001	0.939136304000275	1.26718573297855	1.05665072244051	1.62389194507946	2.1911331677184	1.0784403812685	1.65716863277946	2.23617101956494	1.65088539550696	0.559116459070942	-0.00994002192337917	-0.680346945004127	-0.331972663755446	-0.312050112241077	-0.341908751381186	0.167022261649735	0.201795720023535	0.149673371036358	0.191710612329834	0.227214128303771	0.173978000744223	0.00131218856186407	0.00241161435108901	0.00246279768782744
115	0.811571529291185	0.17	1.65108799139615	1.08321474270412	2.21896124008818	0.187764238222575	0.987891000569163	0.667094882414133	1.30868711872419	0.52	0.39	0.73	0.711384641623426	1.05347905362377	1.39557346562412	1.21929282060484	1.80563280619853	2.39197279179222	1.24361170801188	1.84107955051212	2.43976667594837	1.65108799139615	0.574452953458275	-0.0775506975170736	-0.720597452267225	-0.331972663755446	-0.312050112241077	-0.341908751381186	0.167022261649735	0.201795720023535	0.149673371036358	0.191710612329834	0.227214128303771	0.173978000744223	0.00131218856186407	0.00241161435108901	0.00246279768782744
115	0.811571529291185	0.17	1.65552112232657	1.08095020507934	2.23009203957381	0.210915562577798	1.08050729597744	0.754204652977325	1.40680993897755	0.47	0.36	0.63	0.864328891155959	1.23827620173298	1.61222351231	1.55273232857823	2.22451373523845	2.89629514189868	1.58887043446588	2.27534380796705	2.96292126626019	1.65552112232657	0.535643000538543	-0.0154546290281257	-0.736748024587701	-0.331972663755446	-0.312050112241077	-0.341908751381186	0.167022261649735	0.201795720023535	0.149673371036358	0.191710612329834	0.227214128303771	0.173978000744223	0.00131218856186407	0.00241161435108901	0.00246279768782744
115	0.811571529291185	0.17	1.65725656129584	1.08325145938852	2.23126166320316	0.16724807874881	0.899606779130062	0.586194914026317	1.21301864423381	0.49	0.36	0.68	0.654709119957182	1.00475242718553	1.35479573441389	1.15603573447798	1.77411567171377	2.39219560894955	1.17884293310936	1.80874474644139	2.43995215341494	1.65725656129584	0.5439245050676	-0.0638308768953068	-0.781092000708013	-0.331972663755446	-0.312050112241077	-0.341908751381186	0.167022261649735	0.201795720023535	0.149673371036358	0.191710612329834	0.227214128303771	0.173978000744223	0.00131218856186407	0.00241161435108901	0.00246279768782744
115	0.811571529291185	0.17	1.65996645439623	1.09620891065751	2.22372399813494	0.174497903021743	0.915524998969779	0.604625764080198	1.22642423385936	0.48	0.35	0.63	0.678390445816742	1.02721956142957	1.3760486770424	1.20148364900581	1.81928786675446	2.43709208450311	1.2284370641999	1.86020454200338	2.49175771579489	1.65996645439623	0.519053699813478	-0.08641299114773	-0.832129328346182	-0.331972663755446	-0.312050112241077	-0.341908751381186	0.167022261649735	0.201795720023535	0.149673371036358	0.191710612329834	0.227214128303771	0.173978000744223	0.00131218856186407	0.00241161435108901	0.00246279768782744
115	0.811571529291185	0.17	1.66687295900354	1.09309486647445	2.24065105153264	0.183755992621005	0.909464064951833	0.610196084679324	1.20873204522434	0.46	0.34	0.64	0.70422596480836	1.0496104853505	1.39499500589263	1.27120126610962	1.89465632421346	2.51811138231729	1.29433713926641	1.92926209298458	2.5633611170495	1.66687295900354	0.514967487014147	0.0919773843780539	-0.66722668826872	-0.331972663755446	-0.312050112241077	-0.341908751381186	0.167022261649735	0.201795720023535	0.149673371036358	0.191710612329834	0.227214128303771	0.173978000744223	0.00131218856186407	0.00241161435108901	0.00246279768782744
115	0.811571529291185	0.17	1.67716576965073	1.09704445017536	2.2572870891261	0.190880981338429	0.992965068937046	0.673778720984448	1.31215141688964	0.48	0.37	0.66	0.758932041847765	1.11845771286875	1.47798338388974	1.3476186003245	1.9860202685192	2.62442193671391	1.37625070218492	2.03049338384418	2.68304107813774	1.67716576965073	0.535789576083	0.0150540102130936	-0.689446916373911	-0.331972663755446	-0.312050112241077	-0.341908751381186	0.167022261649735	0.201795720023535	0.149673371036358	0.191710612329834	0.227214128303771	0.173978000744223	0.00131218856186407	0.00241161435108901	0.00246279768782744
115	0.811571529291185	0.17	1.69199582248309	1.10927539428757	2.27471625067862	0.204033638829614	1.00149064922272	0.692654001469211	1.31032729697623	0.53	0.38	0.67	0.738274316877407	1.06745189278587	1.39662946869433	1.26498799746047	1.82901368958878	2.39303938171709	1.29521702222004	1.8732542666651	2.45017950591445	1.69199582248309	0.544365841537709	0.0300204810010677	-0.655808132324956	-0.331972663755446	-0.312050112241077	-0.341908751381186	0.167022261649735	0.201795720023535	0.149673371036358	0.191710612329834	0.227214128303771	0.173978000744223	0.00131218856186407	0.00241161435108901	0.00246279768782744
115	0.811571529291185	0.17	1.69500852433651	1.10740635076698	2.28261069790605	0.158252903080966	0.862069004803867	0.55165417375802	1.17248383584971	0.5	0.4	0.63	0.604228990688536	0.944227578535452	1.28422616638237	1.05339866986746	1.64614424433358	2.23888981879969	1.08456647951891	1.69472309891399	2.30575104830534	1.69500852433651	0.535852128322231	0.0562736345320187	-0.641845208031748	-0.331972663755446	-0.312050112241077	-0.341908751381186	0.167022261649735	0.201795720023535	0.149673371036358	0.191710612329834	0.227214128303771	0.173978000744223	0.00131218856186407	0.00241161435108901	0.00246279768782744
115	0.811571529291185	0.17	1.69954880152013	1.11924013939414	2.27985746364612	0.170311866700763	0.899170833158775	0.589312873129642	1.20902879318791	0.49	0.37	0.64	0.656013471608911	1.00094229521472	1.34587111882053	1.15581128787968	1.76353147213274	2.37125165638579	1.18407195164274	1.80788742398998	2.43005943575492	1.69954880152013	0.532299778907784	-0.0755974905914274	-0.794585976187365	-0.331972663755446	-0.312050112241077	-0.341908751381186	0.167022261649735	0.201795720023535	0.149673371036358	0.191710612329834	0.227214128303771	0.173978000744223	0.00131218856186407	0.00241161435108901	0.00246279768782744
115	0.811571529291185	0.17	1.70138667951059	1.12072386707491	2.28204949194626	0.201464654347176	0.98157114610806	0.676462239454103	1.28668005276202	0.48	0.37	0.66	0.76464088600067	1.10952154763057	1.45440220926048	1.36095172044895	1.97479010966946	2.58862849888996	1.39086234308779	2.01942912473922	2.64658930387163	1.70138667951059	0.52808783814107	-0.00804263979035028	-0.73786654694832	-0.331972663755446	-0.312050112241077	-0.341908751381186	0.167022261649735	0.201795720023535	0.149673371036358	0.191710612329834	0.227214128303771	0.173978000744223	0.00131218856186407	0.00241161435108901	0.00246279768782744
115	0.811571529291185	0.17	1.7026980922418	1.1154426469411	2.2899535375425	0.191300640267022	0.951012839458275	0.645726634834527	1.25629904408202	0.47	0.35	0.69	0.738786543423473	1.0880695491131	1.43735255480272	1.32570722491251	1.95247419610851	2.57924116730451	1.34688757626567	1.98330856599444	2.6198563080607	1.7026980922418	0.527055343048472	0.0621378316685892	-0.665504284630705	-0.331972663755446	-0.312050112241077	-0.341908751381186	0.167022261649735	0.201795720023535	0.149673371036358	0.191710612329834	0.227214128303771	0.173978000744223	0.00131218856186407	0.00241161435108901	0.00246279768782744
115	0.811571529291185	0.17	1.71535921680992	1.12002414043249	2.31069429318735	0.141832060729572	0.796860611353595	0.49082866945724	1.10289255324995	0.51	0.38	0.65	0.53355173648588	0.866221533870588	1.1988913312553	0.925665118395161	1.50281782229374	2.07997052619233	0.949000088643107	1.54035080322715	2.13089103586481	1.71535921680992	0.528052777165106	0.126294546613804	-0.591259692494757	-0.331972663755446	-0.312050112241077	-0.341908751381186	0.167022261649735	0.201795720023535	0.149673371036358	0.191710612329834	0.227214128303771	0.173978000744223	0.00131218856186407	0.00241161435108901	0.00246279768782744
115	0.811571529291185	0.17	1.724425081574	1.135931390026	2.31291877312199	0.177962670037863	0.906659236251652	0.602423052245726	1.21089542025758	0.47	0.34	0.63	0.690531814697346	1.03926475819121	1.38799770168507	1.24069214618628	1.86726751157895	2.49384287697163	1.26763548567498	1.90774808069171	2.54713836724854	1.724425081574	0.508863149646192	-0.0327154852821677	-0.803826420024521	-0.331972663755446	-0.312050112241077	-0.341908751381186	0.167022261649735	0.201795720023535	0.149673371036358	0.191710612329834	0.227214128303771	0.173978000744223	0.00131218856186407	0.00241161435108901	0.00246279768782744
115	0.811571529291185	0.17	1.7268568352105	1.14116364508532	2.31255002533568	0.198879272747032	1.08534796463693	0.745246360578966	1.42544956869489	0.51	0.4	0.69	0.813479831603885	1.18472055176298	1.55596127192208	1.41507442554669	2.06085964161396	2.70664485768122	1.44981494097776	2.11112335184975	2.77029498449821	1.7268568352105	0.566841918759273	0.018400374017282	-0.629581402525839	-0.331972663755446	-0.312050112241077	-0.341908751381186	0.167022261649735	0.201795720023535	0.149673371036358	0.191710612329834	0.227214128303771	0.173978000744223	0.00131218856186407	0.00241161435108901	0.00246279768782744
115	0.811571529291185	0.17	1.74157890596085	1.1458469388809	2.3373108730408	0.191850567861628	1.04349942373144	0.709118135461534	1.37788071200135	0.51	0.38	0.62	0.772189646152975	1.13631200568234	1.5004343652117	1.34118137153927	1.9736090763067	2.60603678107414	1.37815108704995	2.02832975314911	2.67644908683446	1.74157890596085	0.542170283904425	-0.142942395996651	-0.841160636412387	-0.331972663755446	-0.312050112241077	-0.341908751381186	0.167022261649735	0.201795720023535	0.149673371036358	0.191710612329834	0.227214128303771	0.173978000744223	0.00131218856186407	0.00241161435108901	0.00246279768782744
115	0.811571529291185	0.17	1.74228427285732	1.15121724749867	2.33335129821598	0.205682525540657	1.0101752158626	0.700233144645286	1.3201172870799	0.5	0.37	0.66	0.765580701704284	1.10444736373644	1.44331402576859	1.33313762860776	1.92322029034428	2.5133029520808	1.36432686908296	1.96807509131865	2.57122125641276	1.74228427285732	0.5446714607775	-0.038363438593156	-0.738349100661085	-0.331972663755446	-0.312050112241077	-0.341908751381186	0.167022261649735	0.201795720023535	0.149673371036358	0.191710612329834	0.227214128303771	0.173978000744223	0.00131218856186407	0.00241161435108901	0.00246279768782744
115	0.811571529291185	0.17	1.7668614786038	1.15624814792294	2.37747480928467	0.193370557493089	1.00572469299712	0.685019172969672	1.32643021302458	0.51	0.36	0.67	0.739269765559806	1.08537379295019	1.43147782034057	1.27665809933187	1.87435129654346	2.47204449375506	1.30350330317871	1.91442066175155	2.52315249648739	1.7668614786038	0.535738530934842	0.0916497524000294	-0.61243173252051	-0.331972663755446	-0.312050112241077	-0.341908751381186	0.167022261649735	0.201795720023535	0.149673371036358	0.191710612329834	0.227214128303771	0.173978000744223	0.00131218856186407	0.00241161435108901	0.00246279768782744
115	0.811571529291185	0.17	1.78139831556718	1.16698437812169	2.39581225301267	0.186104334783823	0.947336384927585	0.638025073275598	1.25664769657957	0.47	0.34	0.59	0.724816054222332	1.0762031921712	1.42759033012006	1.29441638633296	1.92194286930478	2.5494693522766	1.32673825115947	1.96989391206586	2.61303614576341	1.78139831556718	0.494469281237873	0.0579830222131498	-0.724079812138911	-0.331972663755446	-0.312050112241077	-0.341908751381186	0.167022261649735	0.201795720023535	0.149673371036358	0.191710612329834	0.227214128303771	0.173978000744223	0.00131218856186407	0.00241161435108901	0.00246279768782744
115	0.811571529291185	0.17	1.78394256267137	1.16064641357282	2.40723871176991	0.161371147881545	0.899927811936482	0.57962179937731	1.22023382449565	0.5	0.38	0.65	0.633633931704997	0.983787701464271	1.33394147122354	1.10328384182076	1.71297182883956	2.32265981585837	1.13230747881535	1.75768296505015	2.38375588953777	1.78394256267137	0.531953578000807	0.122897001513227	-0.587631574333031	-0.331972663755446	-0.312050112241077	-0.341908751381186	0.167022261649735	0.201795720023535	0.149673371036358	0.191710612329834	0.227214128303771	0.173978000744223	0.00131218856186407	0.00241161435108901	0.00246279768782744
115	0.811571529291185	0.17	1.82292755920734	1.20143452292072	2.44442059549396	0.187361523538516	0.974166811886749	0.657409041465444	1.29092458230805	0.52	0.38	0.65	0.701185844114987	1.0390364829467	1.37688712177841	1.20195205477551	1.78108563677692	2.36021921877833	1.23139274267323	1.8251654110664	2.41796359255478	1.82292755920734	0.536292275385761	0.036969926878412	-0.673807858867178	-0.331972663755446	-0.312050112241077	-0.341908751381186	0.167022261649735	0.201795720023535	0.149673371036358	0.191710612329834	0.227214128303771	0.173978000744223	0.00131218856186407	0.00241161435108901	0.00246279768782744
115	0.811571529291185	0.17	1.83597177709355	1.21225708199775	2.45968647218936	0.179111422881051	0.98938738289642	0.658688830761697	1.32008593503114	0.53	0.4	0.69	0.701457218143922	1.05362788749685	1.40579855684978	1.20124556804483	1.80433788046693	2.40743019288903	1.23137416357895	1.84970118394984	2.46757717010943	1.83597177709355	0.556128613959429	-0.0600456419053105	-0.724978991786037	-0.331972663755446	-0.312050112241077	-0.341908751381186	0.167022261649735	0.201795720023535	0.149673371036358	0.191710612329834	0.227214128303771	0.173978000744223	0.00131218856186407	0.00241161435108901	0.00246279768782744
115	0.811571529291185	0.17	1.84208013957695	1.20255616263206	2.48160411652184	0.169827037072537	0.968545658940801	0.634207122710808	1.30288419517079	0.49	0.37	0.67	0.708802975629267	1.08246662723637	1.45613027884347	1.25209904650405	1.91217514377933	2.5722512410546	1.27959262422865	1.95396718202679	2.6274235389391	1.84208013957695	0.529157424078261	0.0608329014848452	-0.652330880587378	-0.331972663755446	-0.312050112241077	-0.341908751381186	0.167022261649735	0.201795720023535	0.149673371036358	0.191710612329834	0.227214128303771	0.173978000744223	0.00131218856186407	0.00241161435108901	0.00246279768782744
115	0.811571529291185	0.17	1.84680005720658	1.20134067932047	2.49225943509269	0.211974094757532	1.08238949024326	0.756554379139593	1.40822460134692	0.51	0.39	0.66	0.820962548128078	1.17453716279818	1.52811177746828	1.4226973661795	2.03542893863195	2.64816051108439	1.46024748232733	2.08962073299567	2.71835063904531	1.84680005720658	0.536164256536741	-0.0172194980675184	-0.716222215589588	-0.331972663755446	-0.312050112241077	-0.341908751381186	0.167022261649735	0.201795720023535	0.149673371036358	0.191710612329834	0.227214128303771	0.173978000744223	0.00131218856186407	0.00241161435108901	0.00246279768782744
115	0.811571529291185	0.17	1.94704866706885	1.26609293066103	2.62800440347668	0.201759087000456	1.12760753986415	0.777425496646313	1.477789583082	0.51	0.39	0.67	0.843220037608193	1.22303844712223	1.60285685663626	1.46083678108907	2.11885328687172	2.77686979265437	1.49797035239444	2.17212309083676	2.84756492348357	1.94704866706885	0.542134788783082	0.0271128045457289	-0.660615000097472	-0.331972663755446	-0.312050112241077	-0.341908751381186	0.167022261649735	0.201795720023535	0.149673371036358	0.191710612329834	0.227214128303771	0.173978000744223	0.00131218856186407	0.00241161435108901	0.00246279768782744
115	0.811571529291185	0.18	1.119893543085	0.747612822404183	1.49217426376582	0.233458434904362	0.883765821141647	0.633739498813901	1.13379214346939	0.49	0.36	0.69	0.706273052913259	0.984915703891444	1.26355835486963	1.24529615426511	1.73659710401264	2.22789805376017	1.26849729750508	1.76850038222121	2.26998202994688	1.119893543085	0.56189405832626	-0.103641686880495	-0.800525459936894	-0.331972663755446	-0.312050112241077	-0.341908751381186	0.167022261649735	0.201795720023535	0.149673371036358	0.191710612329834	0.227214128303771	0.173978000744223	0.00131218856186407	0.00241161435108901	0.00246279768782744
115	0.811571529291185	0.18	1.21041089783066	0.806462551518559	1.61435924414277	0.227914182327261	0.866825538521043	0.617730962035112	1.11592011500697	0.5	0.37	0.68	0.681956840439081	0.956949937419707	1.23194303440033	1.19500080520936	1.67687436792233	2.1587479306353	1.2184713136045	1.71003164267965	2.20054356710505	1.21041089783066	0.573510492326019	-0.0458595329800571	-0.724199828060885	-0.331972663755446	-0.312050112241077	-0.341908751381186	0.167022261649735	0.201795720023535	0.149673371036358	0.191710612329834	0.227214128303771	0.173978000744223	0.00131218856186407	0.00241161435108901	0.00246279768782744
115	0.811571529291185	0.18	1.21260781653466	0.801819507077936	1.62339612599139	0.195672376877479	0.834664925492577	0.570454860968882	1.09887499001627	0.45	0.36	0.67	0.664971373259688	0.972957405909055	1.28094343855842	1.20864152908247	1.76843210715297	2.32822268522347	1.23256111581693	1.8036124506188	2.37471933044653	1.21260781653466	0.547426765183311	-0.104119809249227	-0.813236927712316	-0.331972663755446	-0.312050112241077	-0.341908751381186	0.167022261649735	0.201795720023535	0.149673371036358	0.191710612329834	0.227214128303771	0.173978000744223	0.00131218856186407	0.00241161435108901	0.00246279768782744
115	0.811571529291185	0.18	1.26447191213025	0.843154234012474	1.68578959024803	0.208462007787262	0.900232748802473	0.626351251441721	1.17411424616322	0.52	0.4	0.69	0.670831553327139	0.964162731127412	1.25749390892769	1.15291255108859	1.6570408897665	2.16116922844441	1.18191885031394	1.69825565322273	2.21551368194741	1.26447191213025	0.575571668203828	0.0872264577281482	-0.565510758220492	-0.331972663755446	-0.312050112241077	-0.341908751381186	0.167022261649735	0.201795720023535	0.149673371036358	0.191710612329834	0.227214128303771	0.173978000744223	0.00131218856186407	0.00241161435108901	0.00246279768782744
115	0.811571529291185	0.18	1.27355236843474	0.846517519314472	1.700587217555	0.245530966675254	0.958735900991337	0.696343034112411	1.22112876787026	0.45	0.34	0.64	0.810495845604286	1.11590326422325	1.42131068284221	1.47160774600437	2.02613239331058	2.58065704061679	1.50018880337634	2.06536956135729	2.629662779853	1.27355236843474	0.524812334865898	0.0826885719274745	-0.687333817825972	-0.331972663755446	-0.312050112241077	-0.341908751381186	0.167022261649735	0.201795720023535	0.149673371036358	0.191710612329834	0.227214128303771	0.173978000744223	0.00131218856186407	0.00241161435108901	0.00246279768782744
115	0.811571529291185	0.18	1.27692815879098	0.857071117673491	1.69678519990846	0.201326616360581	0.837983135164492	0.577394933772373	1.09857133655661	0.46	0.36	0.7	0.663907270648737	0.963539968184164	1.26317266571959	1.19538942851487	1.73488910701854	2.27438878552221	1.21541156058316	1.76409240296506	2.31148078080714	1.27692815879098	0.574490474927318	0.0542609511347991	-0.621646220044719	-0.331972663755446	-0.312050112241077	-0.341908751381186	0.167022261649735	0.201795720023535	0.149673371036358	0.191710612329834	0.227214128303771	0.173978000744223	0.00131218856186407	0.00241161435108901	0.00246279768782744
115	0.811571529291185	0.18	1.28348698163452	0.85379457078425	1.71317939248479	0.207741138920008	0.900239617880563	0.625756346229174	1.17472288953195	0.53	0.37	0.71	0.662783132871167	0.953507923441983	1.2442327140128	1.13118691578805	1.6273734704523	2.12356002511656	1.15180878124888	1.6567349594138	2.16220783746846	1.28348698163452	0.59221186356632	-0.0628447037804501	-0.696230252848673	-0.331972663755446	-0.312050112241077	-0.341908751381186	0.167022261649735	0.201795720023535	0.149673371036358	0.191710612329834	0.227214128303771	0.173978000744223	0.00131218856186407	0.00241161435108901	0.00246279768782744
115	0.811571529291185	0.18	1.28837591006586	0.864212706754628	1.71253911337709	0.199620000169402	0.823713839290633	0.566195648637632	1.08123202994363	0.52	0.38	0.69	0.605668574484774	0.881139916965053	1.15661125944533	1.0401272945788	1.51319998525248	1.98627267592617	1.06327849137192	1.54634958755258	2.0301944572348	1.28837591006586	0.582007834505493	-0.0641389150052521	-0.71615055474064	-0.331972663755446	-0.312050112241077	-0.341908751381186	0.167022261649735	0.201795720023535	0.149673371036358	0.191710612329834	0.227214128303771	0.173978000744223	0.00131218856186407	0.00241161435108901	0.00246279768782744
115	0.811571529291185	0.18	1.30862320615439	0.86774410516354	1.74950230714524	0.218343872511983	0.921544427170753	0.649312471698871	1.19377638264264	0.54	0.4	0.7	0.679545010364488	0.964452316270171	1.24935962217585	1.15125353218122	1.63393023095092	2.11660692972062	1.17966539935095	1.67461908182712	2.16838989906964	1.30862320615439	0.585462929652678	-0.055467156166148	-0.688846143839252	-0.331972663755446	-0.312050112241077	-0.341908751381186	0.167022261649735	0.201795720023535	0.149673371036358	0.191710612329834	0.227214128303771	0.173978000744223	0.00131218856186407	0.00241161435108901	0.00246279768782744
115	0.811571529291185	0.18	1.33122035110369	0.880856131989538	1.78158457021784	0.193414378232861	0.828083148613507	0.564061056283962	1.09210524094305	0.52	0.37	0.71	0.607255440874096	0.891495684535529	1.17573592819696	1.04706663392726	1.53717088845455	2.02727514298184	1.06467652711995	1.5626873098272	2.06151316624206	1.33122035110369	0.569870528468718	0.00589211082078155	-0.659380198006509	-0.331972663755446	-0.312050112241077	-0.341908751381186	0.167022261649735	0.201795720023535	0.149673371036358	0.191710612329834	0.227214128303771	0.173978000744223	0.00131218856186407	0.00241161435108901	0.00246279768782744
115	0.811571529291185	0.18	1.33353537026428	0.881547804809956	1.7855229357186	0.219370253841135	0.940540085565204	0.663529445647786	1.21755072548262	0.52	0.39	0.66	0.709760295065553	1.00607141556472	1.30238253606388	1.21885617442329	1.72770492417948	2.23655367393567	1.24995276544687	1.7723107690987	2.29543721941673	1.33353537026428	0.563490659669826	0.00598313149961816	-0.655935689380959	-0.331972663755446	-0.312050112241077	-0.341908751381186	0.167022261649735	0.201795720023535	0.149673371036358	0.191710612329834	0.227214128303771	0.173978000744223	0.00131218856186407	0.00241161435108901	0.00246279768782744
115	0.811571529291185	0.18	1.34141200122615	0.887323426634651	1.79550057581765	0.247807791685933	0.923184569892055	0.672064782473029	1.17430435731108	0.48	0.36	0.65	0.75441966886271	1.03631170042016	1.31820373197761	1.33656403904195	1.83597672381478	2.33538940858762	1.36696898415311	1.87715276345406	2.3881313762149	1.34141200122615	0.537224765312214	0.10660752291889	-0.619643005929066	-0.331972663755446	-0.312050112241077	-0.341908751381186	0.167022261649735	0.201795720023535	0.149673371036358	0.191710612329834	0.227214128303771	0.173978000744223	0.00131218856186407	0.00241161435108901	0.00246279768782744
115	0.811571529291185	0.18	1.3437022329467	0.892035399063955	1.79536906682944	0.198874316228748	0.873115474810995	0.599514194690155	1.14671675493184	0.51	0.37	0.68	0.654254160718768	0.952837209264524	1.25142025781028	1.13792788647609	1.65724590960641	2.17656393273673	1.16033552965082	1.69042255752402	2.21940589029749	1.3437022329467	0.559049826236805	0.0511354518860496	-0.63546352030627	-0.331972663755446	-0.312050112241077	-0.341908751381186	0.167022261649735	0.201795720023535	0.149673371036358	0.191710612329834	0.227214128303771	0.173978000744223	0.00131218856186407	0.00241161435108901	0.00246279768782744
115	0.811571529291185	0.18	1.35085152365511	0.897735859535218	1.803967187775	0.200175255174401	0.872248514260671	0.600029834995434	1.14446719352591	0.5	0.37	0.65	0.657065641237029	0.955160053574828	1.25325446591263	1.14534472533069	1.66495926822305	2.1845738111154	1.17314808594048	1.70519930172646	2.23821180670347	1.35085152365511	0.561506067791094	-0.0931960784654182	-0.786355000155017	-0.331972663755446	-0.312050112241077	-0.341908751381186	0.167022261649735	0.201795720023535	0.149673371036358	0.191710612329834	0.227214128303771	0.173978000744223	0.00131218856186407	0.00241161435108901	0.00246279768782744
115	0.811571529291185	0.18	1.35198240836611	0.897977232670886	1.80598758406133	0.197602259278068	0.907097138542911	0.621707531025155	1.19248674606067	0.5	0.36	0.67	0.680204992862311	0.992447367704541	1.30468974254677	1.18500632862842	1.72897350637141	2.27294068411441	1.20924726161655	1.76437391702355	2.32053625120829	1.35198240836611	0.553278211697334	0.00333242561829589	-0.702524846863339	-0.331972663755446	-0.312050112241077	-0.341908751381186	0.167022261649735	0.201795720023535	0.149673371036358	0.191710612329834	0.227214128303771	0.173978000744223	0.00131218856186407	0.00241161435108901	0.00246279768782744
115	0.811571529291185	0.18	1.35523924145659	0.910130632614427	1.80034785029875	0.203485612496713	0.824296759225134	0.569672949108127	1.07892056934214	0.51	0.35	0.67	0.617536795305354	0.893554064431908	1.16957133355846	1.0694667956578	1.54748091012532	2.02549502459283	1.08892278436606	1.57549468553359	2.06180759342847	1.35523924145659	0.553172562832123	0.00566556731764458	-0.707059771088069	-0.331972663755446	-0.312050112241077	-0.341908751381186	0.167022261649735	0.201795720023535	0.149673371036358	0.191710612329834	0.227214128303771	0.173978000744223	0.00131218856186407	0.00241161435108901	0.00246279768782744
115	0.811571529291185	0.18	1.35718806842977	0.903335077704543	1.81104105915499	0.213894331164485	0.917055170072585	0.642568188219149	1.19154215192602	0.5	0.37	0.65	0.701798376485144	1.00158682191835	1.30137526735155	1.22124628241787	1.74292820241712	2.26461012241638	1.24942876731192	1.78312983531052	2.31669179502643	1.35718806842977	0.552915562285847	-0.0191517949392888	-0.718046761292905	-0.331972663755446	-0.312050112241077	-0.341908751381186	0.167022261649735	0.201795720023535	0.149673371036358	0.191710612329834	0.227214128303771	0.173978000744223	0.00131218856186407	0.00241161435108901	0.00246279768782744
115	0.811571529291185	0.18	1.35790950471396	0.905705235492322	1.8101137739356	0.195536887016699	0.86369608581015	0.590178577082903	1.1372135945374	0.5	0.37	0.67	0.645068115464459	0.944024110738469	1.24298010601248	1.12307380151423	1.64356092225203	2.16404804298983	1.14692166724986	1.67745029003163	2.20968973362609	1.35790950471396	0.564782307380557	-0.0107190378369531	-0.690786938694919	-0.331972663755446	-0.312050112241077	-0.341908751381186	0.167022261649735	0.201795720023535	0.149673371036358	0.191710612329834	0.227214128303771	0.173978000744223	0.00131218856186407	0.00241161435108901	0.00246279768782744
115	0.811571529291185	0.18	1.36131339805124	0.901438887987879	1.82118790811459	0.220689728604449	0.996548360373971	0.704168145898135	1.28892857484981	0.56	0.42	0.73	0.725117563488442	1.02619626176233	1.32727496003621	1.21643900381161	1.72152106255424	2.22660312129688	1.24507584256935	1.76231225665011	2.2797282766255	1.36131339805124	0.596410312091838	0.118867376656458	-0.486275638354884	-0.331972663755446	-0.312050112241077	-0.341908751381186	0.167022261649735	0.201795720023535	0.149673371036358	0.191710612329834	0.227214128303771	0.173978000744223	0.00131218856186407	0.00241161435108901	0.00246279768782744
115	0.811571529291185	0.18	1.36243548997113	0.91022914092173	1.81464183902053	0.179944856982398	0.842544772135792	0.56172333420835	1.12336621006323	0.52	0.37	0.69	0.60568288711341	0.908480953223556	1.2112790193337	1.04538800904158	1.56800714556881	2.09062628209603	1.06534347489069	1.59752887817312	2.13019290836996	1.36243548997113	0.573121974480039	0.0956757379946957	-0.569459827883696	-0.331972663755446	-0.312050112241077	-0.341908751381186	0.167022261649735	0.201795720023535	0.149673371036358	0.191710612329834	0.227214128303771	0.173978000744223	0.00131218856186407	0.00241161435108901	0.00246279768782744
115	0.811571529291185	0.18	1.36253726248373	0.91070570772346	1.81436881724399	0.195412025392785	0.841216568840719	0.574712155596026	1.10772098208541	0.48	0.35	0.63	0.650565952685984	0.952245142536676	1.25392433238737	1.15903518718285	1.69650075056522	2.2339663139476	1.18602864538582	1.73627576038853	2.2857732275739	1.36253726248373	0.543107113717333	-0.114063255727445	-0.840361029472234	-0.331972663755446	-0.312050112241077	-0.341908751381186	0.167022261649735	0.201795720023535	0.149673371036358	0.191710612329834	0.227214128303771	0.173978000744223	0.00131218856186407	0.00241161435108901	0.00246279768782744
115	0.811571529291185	0.18	1.3629501456561	0.905659917125041	1.82024037418715	0.205903124779925	0.840692325417911	0.582925027428863	1.09845962340696	0.54	0.37	0.72	0.612495685628892	0.88333901965228	1.15418235367567	1.04019798852243	1.50016970402368	1.96014141952493	1.05812105250679	1.52535261935683	1.9934256009687	1.3629501456561	0.580035958309719	-0.0242371980980795	-0.668227440617237	-0.331972663755446	-0.312050112241077	-0.341908751381186	0.167022261649735	0.201795720023535	0.149673371036358	0.191710612329834	0.227214128303771	0.173978000744223	0.00131218856186407	0.00241161435108901	0.00246279768782744
115	0.811571529291185	0.18	1.37492595790396	0.912776418029491	1.83707549777842	0.186573749943308	0.828780008651913	0.558596678854356	1.09896333844947	0.47	0.36	0.64	0.634897826880642	0.941986671912195	1.24907551694375	1.13421434329654	1.68281375245256	2.23141316160857	1.15847477584766	1.71928470147417	2.28038521274035	1.37492595790396	0.5427229039192	-0.0250515625952694	-0.740338317954648	-0.331972663755446	-0.312050112241077	-0.341908751381186	0.167022261649735	0.201795720023535	0.149673371036358	0.191710612329834	0.227214128303771	0.173978000744223	0.00131218856186407	0.00241161435108901	0.00246279768782744
115	0.811571529291185	0.18	1.37872933779153	0.924733612692369	1.83272506289069	0.20631215322345	0.914082884645336	0.634163162689041	1.19400260660163	0.49	0.35	0.65	0.702042815456603	1.01192462705654	1.32180643865648	1.23242730399827	1.77642091410284	2.32041452420741	1.25722546457366	1.81143977797785	2.3668850455426	1.37872933779153	0.547439724023264	-0.0526807575247099	-0.766733666550726	-0.331972663755446	-0.312050112241077	-0.341908751381186	0.167022261649735	0.201795720023535	0.149673371036358	0.191710612329834	0.227214128303771	0.173978000744223	0.00131218856186407	0.00241161435108901	0.00246279768782744
115	0.811571529291185	0.18	1.38078223985403	0.917003806363349	1.84456067334472	0.195614235137496	0.815374446202004	0.557223026175979	1.07352586622803	0.49	0.35	0.7	0.623534174974742	0.912406359258186	1.20127854354163	1.10237250979286	1.61308189442408	2.1237912790553	1.11716788128106	1.63505597050976	2.15171092200544	1.38078223985403	0.542197833646934	0.0630017294264738	-0.650786464397088	-0.331972663755446	-0.312050112241077	-0.341908751381186	0.167022261649735	0.201795720023535	0.149673371036358	0.191710612329834	0.227214128303771	0.173978000744223	0.00131218856186407	0.00241161435108901	0.00246279768782744
115	0.811571529291185	0.18	1.38130754696475	0.927812077764259	1.83480301616525	0.205907343086007	0.871803080466019	0.604500264823359	1.13910589610868	0.51	0.37	0.68	0.659759857413473	0.951497806587332	1.24323575576119	1.14757579488675	1.65502014021921	2.16246448555167	1.17115944906325	1.68893183244948	2.205514832068	1.38130754696475	0.564625352770111	0.0123284219538769	-0.671032214265168	-0.331972663755446	-0.312050112241077	-0.341908751381186	0.167022261649735	0.201795720023535	0.149673371036358	0.191710612329834	0.227214128303771	0.173978000744223	0.00131218856186407	0.00241161435108901	0.00246279768782744
115	0.811571529291185	0.18	1.38520218418468	0.928939300898954	1.84146506747041	0.190346147517008	0.857468203807068	0.581358840881217	1.13357756673292	0.54	0.43	0.75	0.608876298512813	0.898054745731735	1.18723319295066	1.03199649762135	1.52213077521835	2.01226505281534	1.05709790963963	1.55908638163876	2.06099792298175	1.38520218418468	0.606351777376724	0.00835071013139063	-0.594174403340061	-0.331972663755446	-0.312050112241077	-0.341908751381186	0.167022261649735	0.201795720023535	0.149673371036358	0.191710612329834	0.227214128303771	0.173978000744223	0.00131218856186407	0.00241161435108901	0.00246279768782744
115	0.811571529291185	0.18	1.38725667716915	0.920063193384091	1.85445016095421	0.218540143262966	0.867011140300766	0.611035956023752	1.12298632457778	0.44	0.34	0.66	0.728151655675769	1.03318894915375	1.33822624263174	1.34413103797024	1.90721441587134	2.47029779377245	1.36655405180943	1.94026726004262	2.5124811699997	1.38725667716915	0.527805058406604	-0.011820938235001	-0.765785770182728	-0.331972663755446	-0.312050112241077	-0.341908751381186	0.167022261649735	0.201795720023535	0.149673371036358	0.191710612329834	0.227214128303771	0.173978000744223	0.00131218856186407	0.00241161435108901	0.00246279768782744
115	0.811571529291185	0.18	1.39023752286264	0.926660625897187	1.8538144198281	0.186777630212439	0.853098089570328	0.575173701086321	1.13102247805434	0.54	0.41	0.69	0.602161540721227	0.893126474718476	1.18409140871572	1.02036938481637	1.51341268072383	2.00645597663129	1.04742733044051	1.55318878254911	2.06025902398296	1.39023752286264	0.576413409773441	0.0408098672141278	-0.597981094341143	-0.331972663755446	-0.312050112241077	-0.341908751381186	0.167022261649735	0.201795720023535	0.149673371036358	0.191710612329834	0.227214128303771	0.173978000744223	0.00131218856186407	0.00241161435108901	0.00246279768782744
115	0.811571529291185	0.18	1.39205430001884	0.932079188622848	1.85202941141483	0.21029667565245	0.902729072196628	0.62960582324741	1.17585232114585	0.5	0.36	0.71	0.692795219689373	0.993330053185811	1.29386488668225	1.21141191125784	1.73692286557521	2.26243381989259	1.22899404429006	1.76241885046289	2.29601072665569	1.39205430001884	0.574264307631591	-0.134691617947602	-0.800594119143698	-0.331972663755446	-0.312050112241077	-0.341908751381186	0.167022261649735	0.201795720023535	0.149673371036358	0.191710612329834	0.227214128303771	0.173978000744223	0.00131218856186407	0.00241161435108901	0.00246279768782744
115	0.811571529291185	0.18	1.39821419152885	0.930328476815104	1.8660999062426	0.253996630578152	1.0279032925765	0.752864384285119	1.30294220086787	0.46	0.34	0.63	0.867199117090275	1.18400716833344	1.50081521957661	1.56331116477389	2.13442517289292	2.70553918101194	1.59656488412117	2.17898729765595	2.76280736344187	1.39821419152885	0.522483747899879	-0.058317441537406	-0.816348547846247	-0.331972663755446	-0.312050112241077	-0.341908751381186	0.167022261649735	0.201795720023535	0.149673371036358	0.191710612329834	0.227214128303771	0.173978000744223	0.00131218856186407	0.00241161435108901	0.00246279768782744
115	0.811571529291185	0.18	1.40323917935549	0.929098632983373	1.8773797257276	0.195221777863704	0.910650070443179	0.62197388156671	1.19932625931965	0.53	0.37	0.7	0.660999158746361	0.967788115087746	1.27457707142913	1.13050993333386	1.65521251122949	2.17991508912513	1.15255434751029	1.6880429721951	2.22237019844415	1.40323917935549	0.570253929128866	-0.0831893942232206	-0.752020621986727	-0.331972663755446	-0.312050112241077	-0.341908751381186	0.167022261649735	0.201795720023535	0.149673371036358	0.191710612329834	0.227214128303771	0.173978000744223	0.00131218856186407	0.00241161435108901	0.00246279768782744
115	0.811571529291185	0.18	1.40514479913336	0.934156021705356	1.87613357656136	0.191522352166555	0.853217142453064	0.579520601126358	1.12691368377977	0.52	0.37	0.7	0.618818736883958	0.91107503918644	1.20333134148892	1.06152206374087	1.56285871479897	2.06419536585707	1.08204815965095	1.59303868489186	2.10433937782432	1.40514479913336	0.573209013649852	0.0375790700036759	-0.617613423947531	-0.331972663755446	-0.312050112241077	-0.341908751381186	0.167022261649735	0.201795720023535	0.149673371036358	0.191710612329834	0.227214128303771	0.173978000744223	0.00131218856186407	0.00241161435108901	0.00246279768782744
115	0.811571529291185	0.18	1.40524084127058	0.9313337901457	1.87914789239546	0.206536648980178	0.944042550866938	0.655146301165677	1.2329388005682	0.52	0.39	0.66	0.701814474498416	1.01128973110584	1.32076498771327	1.20631548928934	1.73825777484015	2.27020006039097	1.23695237626013	1.78299097338185	2.32793106587426	1.40524084127058	0.563392097179341	-0.00407868967209873	-0.672819238947641	-0.331972663755446	-0.312050112241077	-0.341908751381186	0.167022261649735	0.201795720023535	0.149673371036358	0.191710612329834	0.227214128303771	0.173978000744223	0.00131218856186407	0.00241161435108901	0.00246279768782744
115	0.811571529291185	0.18	1.4055368919572	0.938466185125914	1.87260759878848	0.171451946178434	0.83612359896153	0.549148916547756	1.1230982813753	0.56	0.42	0.77	0.563717101662144	0.858304837968165	1.15289257427419	0.943899298305205	1.43716295266072	1.93042660701625	0.964000798347794	1.46816155182857	1.97128308615097	1.4055368919572	0.61531603806462	0.0491174067792918	-0.524850253094105	-0.331972663755446	-0.312050112241077	-0.341908751381186	0.167022261649735	0.201795720023535	0.149673371036358	0.191710612329834	0.227214128303771	0.173978000744223	0.00131218856186407	0.00241161435108901	0.00246279768782744
115	0.811571529291185	0.18	1.40629093728865	0.939052987596119	1.87352888698119	0.171346768595304	0.824807544404033	0.541611918533098	1.10800317027497	0.51	0.37	0.68	0.585577988780355	0.891762397495065	1.19794680620978	1.01242404226749	1.54179581287635	2.0711675834852	1.0337303121832	1.57371708801377	2.11374738539692	1.40629093728865	0.562805999278332	0.0512477277214263	-0.624350487237802	-0.331972663755446	-0.312050112241077	-0.341908751381186	0.167022261649735	0.201795720023535	0.149673371036358	0.191710612329834	0.227214128303771	0.173978000744223	0.00131218856186407	0.00241161435108901	0.00246279768782744
115	0.811571529291185	0.18	1.40716323580541	0.943105779831459	1.87122069177936	0.211371381960175	0.862932057224949	0.602691345800084	1.12317276864981	0.52	0.36	0.71	0.647196186577833	0.926653984006274	1.20611178143472	1.11414260694387	1.59522677495182	2.07631094295977	1.13105175659266	1.61946440292422	2.10723835748118	1.40716323580541	0.560167849389543	-0.0348255358504238	-0.720736731719617	-0.331972663755446	-0.312050112241077	-0.341908751381186	0.167022261649735	0.201795720023535	0.149673371036358	0.191710612329834	0.227214128303771	0.173978000744223	0.00131218856186407	0.00241161435108901	0.00246279768782744
115	0.811571529291185	0.18	1.41266997982763	0.943274885032338	1.88206507462293	0.181102009042331	0.800711863788634	0.534875129234124	1.06654859834314	0.53	0.37	0.69	0.565512480349477	0.846576195802439	1.1276399112554	0.964102441837259	1.44326819643316	1.92243395102905	0.982758812676708	1.47180262574892	1.96057385706868	1.41266997982763	0.555980110105944	-0.0271120656621433	-0.701711841770333	-0.331972663755446	-0.312050112241077	-0.341908751381186	0.167022261649735	0.201795720023535	0.149673371036358	0.191710612329834	0.227214128303771	0.173978000744223	0.00131218856186407	0.00241161435108901	0.00246279768782744
115	0.811571529291185	0.18	1.41331062547919	0.934228046073152	1.89239320488523	0.203470207806011	0.936034418654493	0.646881302063573	1.22518753524541	0.51	0.37	0.64	0.701964806749296	1.01574000934242	1.32951521193554	1.21649223584662	1.76025895190659	2.30402566796656	1.24630275488457	1.80402800696257	2.36096381617569	1.41331062547919	0.560761950828575	-0.0550549880767896	-0.732503080203538	-0.331972663755446	-0.312050112241077	-0.341908751381186	0.167022261649735	0.201795720023535	0.149673371036358	0.191710612329834	0.227214128303771	0.173978000744223	0.00131218856186407	0.00241161435108901	0.00246279768782744
115	0.811571529291185	0.18	1.41615940789706	0.944327025876716	1.88799178991741	0.277748712735361	1.07593988897776	0.805050742331144	1.34682903562437	0.5	0.37	0.69	0.885287087255289	1.18317472463506	1.48106236201482	1.54736394244772	2.06803186545049	2.58869978845327	1.57778054715986	2.10772177828157	2.63938511094686	1.41615940789706	0.565268141619728	0.0533576912096839	-0.637554585239945	-0.331972663755446	-0.312050112241077	-0.341908751381186	0.167022261649735	0.201795720023535	0.149673371036358	0.191710612329834	0.227214128303771	0.173978000744223	0.00131218856186407	0.00241161435108901	0.00246279768782744
115	0.811571529291185	0.18	1.42163326826273	0.955693145771835	1.88757339075363	0.232885947677821	0.959304142160549	0.687472437602217	1.23113584671888	0.49	0.36	0.69	0.760502376894433	1.06121066151005	1.36191894612566	1.3344151961171	1.86205286929308	2.38969054246906	1.35754123651938	1.89426516357801	2.43020226368535	1.42163326826273	0.558025130246985	0.0622313528052766	-0.635545981239927	-0.331972663755446	-0.312050112241077	-0.341908751381186	0.167022261649735	0.201795720023535	0.149673371036358	0.191710612329834	0.227214128303771	0.173978000744223	0.00131218856186407	0.00241161435108901	0.00246279768782744
115	0.811571529291185	0.18	1.42828968148684	0.950693926446568	1.90588543652712	0.204549695751771	0.866507679368095	0.599720482011822	1.13329487672437	0.5	0.36	0.7	0.656579383731345	0.948660409611901	1.24074143549246	1.14433120454294	1.65338988115042	2.16244855775791	1.16401408410113	1.68260246883974	2.199794972248	1.42828968148684	0.568564200298189	-0.0669252893849099	-0.740719325558893	-0.331972663755446	-0.312050112241077	-0.341908751381186	0.167022261649735	0.201795720023535	0.149673371036358	0.191710612329834	0.227214128303771	0.173978000744223	0.00131218856186407	0.00241161435108901	0.00246279768782744
115	0.811571529291185	0.18	1.4306174368866	0.959633615195014	1.90160125857819	0.190780711523977	0.878793298650648	0.596215473054903	1.16137112424639	0.51	0.39	0.68	0.644372532662915	0.949774517989692	1.25517650331647	1.11381025337949	1.64170342916971	2.16959660495993	1.14154246641058	1.68214597062118	2.22280155056115	1.4306174368866	0.566352727309139	-0.00919915851600543	-0.670133824342356	-0.331972663755446	-0.312050112241077	-0.341908751381186	0.167022261649735	0.201795720023535	0.149673371036358	0.191710612329834	0.227214128303771	0.173978000744223	0.00131218856186407	0.00241161435108901	0.00246279768782744
115	0.811571529291185	0.18	1.43259987854536	0.950037791652038	1.91516196543868	0.239906195808884	1.02172236824831	0.737779328714224	1.30566540778239	0.49	0.37	0.65	0.82290344596732	1.13960750176981	1.45631155757229	1.45173207116931	2.01044820868336	2.56916434619742	1.48649064527467	2.05926260895152	2.63093169419693	1.43259987854536	0.5554474178949	0.0363444385145269	-0.661977678546631	-0.331972663755446	-0.312050112241077	-0.341908751381186	0.167022261649735	0.201795720023535	0.149673371036358	0.191710612329834	0.227214128303771	0.173978000744223	0.00131218856186407	0.00241161435108901	0.00246279768782744
115	0.811571529291185	0.18	1.43463520202912	0.959767474566952	1.90950292949129	0.232706566754492	0.940116076746978	0.673587756428875	1.20664439706508	0.48	0.39	0.71	0.756170761960018	1.05537590803833	1.35458105411664	1.33971518079351	1.86981988271777	2.39992458464203	1.36682070432887	1.9079450756847	2.4489741956743	1.43463520202912	0.558875620988995	-0.0171275933355056	-0.703541108381571	-0.331972663755446	-0.312050112241077	-0.341908751381186	0.167022261649735	0.201795720023535	0.149673371036358	0.191710612329834	0.227214128303771	0.173978000744223	0.00131218856186407	0.00241161435108901	0.00246279768782744
115	0.811571529291185	0.18	1.4357453764542	0.96037403687462	1.91111671603379	0.185999158686058	0.898521752047735	0.605046831451239	1.19199667264423	0.48	0.39	0.72	0.681454928669778	1.01199121228565	1.34252749590153	1.20997465925965	1.7968667783346	2.38375889740954	1.23283117624417	1.8316478816332	2.42887014233565	1.4357453764542	0.566690938599129	-0.0440785064236454	-0.715599851160887	-0.331972663755446	-0.312050112241077	-0.341908751381186	0.167022261649735	0.201795720023535	0.149673371036358	0.191710612329834	0.227214128303771	0.173978000744223	0.00131218856186407	0.00241161435108901	0.00246279768782744
115	0.811571529291185	0.18	1.43654317457959	0.95884655657644	1.91423979258274	0.188292555723281	0.87101358884717	0.588659824928444	1.15336735276589	0.52	0.38	0.72	0.633133995712687	0.936820028263167	1.24050606081365	1.0910296589935	1.61434774138723	2.13766582378096	1.11213160361825	1.6450624511082	2.17796989596604	1.43654317457959	0.578527201244825	0.0928977150971319	-0.559148049803702	-0.331972663755446	-0.312050112241077	-0.341908751381186	0.167022261649735	0.201795720023535	0.149673371036358	0.191710612329834	0.227214128303771	0.173978000744223	0.00131218856186407	0.00241161435108901	0.00246279768782744
115	0.811571529291185	0.18	1.43881959502672	0.952672885040525	1.92496630501292	0.165299585369082	0.817087253010259	0.530416538171928	1.10375796784859	0.47	0.35	0.67	0.604055315588528	0.930525092942129	1.25699487029573	1.08054810815553	1.66454479055488	2.24854147295422	1.10020005726586	1.69511639403077	2.28887399075625	1.43881959502672	0.539505741521708	0.0318293004059638	-0.699703570484992	-0.331972663755446	-0.312050112241077	-0.341908751381186	0.167022261649735	0.201795720023535	0.149673371036358	0.191710612329834	0.227214128303771	0.173978000744223	0.00131218856186407	0.00241161435108901	0.00246279768782744
115	0.811571529291185	0.18	1.44147773466072	0.962896931981448	1.92005853733998	0.222878490514987	0.986118464460531	0.698627011152995	1.27360991776807	0.51	0.37	0.66	0.759001872103792	1.07133813707891	1.38367440205403	1.31631788852644	1.85799483022187	2.3996717719173	1.34614201303339	1.89930491004989	2.45392569244946	1.44147773466072	0.567769373631149	-0.0658849186894509	-0.750043706139129	-0.331972663755446	-0.312050112241077	-0.341908751381186	0.167022261649735	0.201795720023535	0.149673371036358	0.191710612329834	0.227214128303771	0.173978000744223	0.00131218856186407	0.00241161435108901	0.00246279768782744
115	0.811571529291185	0.18	1.44302068436281	0.956632636901674	1.92940873182395	0.193576571415164	0.920321125131409	0.627042761743809	1.21359948851901	0.49	0.38	0.64	0.700728774293751	1.0284713153797	1.35621385646566	1.23775759680516	1.81667747980015	2.39559736279515	1.27081165562577	1.86505762990009	2.45810492725227	1.44302068436281	0.548454048044789	-0.0317256466233029	-0.728371110350502	-0.331972663755446	-0.312050112241077	-0.341908751381186	0.167022261649735	0.201795720023535	0.149673371036358	0.191710612329834	0.227214128303771	0.173978000744223	0.00131218856186407	0.00241161435108901	0.00246279768782744
115	0.811571529291185	0.18	1.44556079622056	0.970083158341765	1.92103843409936	0.216042914149785	0.923741491950505	0.649007722745466	1.19847526115554	0.47	0.35	0.64	0.7436118653622	1.058392850914	1.3731738364658	1.33567370456051	1.90108249465881	2.4664912847571	1.36420999231542	1.94069609203402	2.51946514888295	1.44556079622056	0.523927717526326	0.0669734437680944	-0.671692965727723	-0.331972663755446	-0.312050112241077	-0.341908751381186	0.167022261649735	0.201795720023535	0.149673371036358	0.191710612329834	0.227214128303771	0.173978000744223	0.00131218856186407	0.00241161435108901	0.00246279768782744
115	0.811571529291185	0.18	1.44564120596737	0.964078580408978	1.92720383152576	0.211307601696584	0.878377125400205	0.613427843980803	1.14332640681961	0.51	0.37	0.71	0.665880417596933	0.953484803157037	1.24108918871714	1.15419978113938	1.65271709760616	2.15123441407293	1.17375327804014	1.68101157259791	2.18722562609924	1.44564120596737	0.562956004661428	-0.0534103551828063	-0.732213928312508	-0.331972663755446	-0.312050112241077	-0.341908751381186	0.167022261649735	0.201795720023535	0.149673371036358	0.191710612329834	0.227214128303771	0.173978000744223	0.00131218856186407	0.00241161435108901	0.00246279768782744
115	0.811571529291185	0.18	1.45206671121122	0.967730560764367	1.93640286165806	0.20471582513072	0.917515794422661	0.635167952363106	1.19986363648222	0.5	0.37	0.68	0.698364495739872	1.00880476214431	1.31924502854874	1.22052546718604	1.76307918161165	2.30563289603725	1.24745399535819	1.80166338204123	2.35680802118523	1.45206671121122	0.557205899127858	0.0543375251171904	-0.623225403125321	-0.331972663755446	-0.312050112241077	-0.341908751381186	0.167022261649735	0.201795720023535	0.149673371036358	0.191710612329834	0.227214128303771	0.173978000744223	0.00131218856186407	0.00241161435108901	0.00246279768782744
115	0.811571529291185	0.18	1.45726627871757	0.968691151539039	1.9458414058961	0.200003928472439	0.880108865624608	0.6052900134122	1.15492771783702	0.47	0.36	0.63	0.687239679609868	0.999266007089668	1.31129233456947	1.22684383961861	1.78386577683377	2.34088771404892	1.25707845767392	1.8281754693432	2.39922456373641	1.45726627871757	0.538701298625975	-0.0684799781095494	-0.789809069999501	-0.331972663755446	-0.312050112241077	-0.341908751381186	0.167022261649735	0.201795720023535	0.149673371036358	0.191710612329834	0.227214128303771	0.173978000744223	0.00131218856186407	0.00241161435108901	0.00246279768782744
115	0.811571529291185	0.18	1.45767709724928	0.974178425721274	1.94117576877728	0.202483262821402	0.910686295912168	0.628504105221837	1.1928684866025	0.5	0.38	0.7	0.691034618827471	1.00129140309265	1.31154818735784	1.20771170015247	1.7499432153326	2.29217473051273	1.23271334735959	1.78669587122833	2.34080083659479	1.45767709724928	0.567098929720644	0.0418057255850928	-0.61870324152439	-0.331972663755446	-0.312050112241077	-0.341908751381186	0.167022261649735	0.201795720023535	0.149673371036358	0.191710612329834	0.227214128303771	0.173978000744223	0.00131218856186407	0.00241161435108901	0.00246279768782744
115	0.811571529291185	0.18	1.45775311762633	0.966370702249576	1.94913553300309	0.197971524459754	0.871939194799935	0.597929964950494	1.14594842464938	0.49	0.37	0.71	0.662412510981741	0.965971711249902	1.26953091151806	1.16340953795883	1.69655718096412	2.22970482396941	1.18280341914021	1.72489756637264	2.26633414571447	1.45775311762633	0.558604960821834	-0.0578179569311923	-0.738679867201118	-0.331972663755446	-0.312050112241077	-0.341908751381186	0.167022261649735	0.201795720023535	0.149673371036358	0.191710612329834	0.227214128303771	0.173978000744223	0.00131218856186407	0.00241161435108901	0.00246279768782744
115	0.811571529291185	0.18	1.46281337446672	0.974702753566177	1.95092399536727	0.229306720906269	0.932566824269424	0.665636559686854	1.19949708885199	0.47	0.35	0.68	0.760537433725928	1.06552437510564	1.37051131648536	1.36348755616552	1.91026655864929	2.45704556113305	1.38737322958838	1.94369721960051	2.49983450076299	1.46281337446672	0.533497144082256	0.0592251312347927	-0.681873093775601	-0.331972663755446	-0.312050112241077	-0.341908751381186	0.167022261649735	0.201795720023535	0.149673371036358	0.191710612329834	0.227214128303771	0.173978000744223	0.00131218856186407	0.00241161435108901	0.00246279768782744
115	0.811571529291185	0.18	1.46570013727935	0.983982405869924	1.94741786868877	0.205074932467084	0.913170684052517	0.6324695095261	1.19387185857893	0.51	0.38	0.68	0.686907516516286	0.991769243086503	1.29663096965672	1.19104297853355	1.71964895550201	2.24825493247047	1.21719878380182	1.75665797329621	2.29799296028354	1.46570013727935	0.566466918062114	-0.0835391550603958	-0.745633884911856	-0.331972663755446	-0.312050112241077	-0.341908751381186	0.167022261649735	0.201795720023535	0.149673371036358	0.191710612329834	0.227214128303771	0.173978000744223	0.00131218856186407	0.00241161435108901	0.00246279768782744
115	0.811571529291185	0.18	1.47363823402931	0.985617295256302	1.96165917280231	0.192222490507918	0.888230733406993	0.603945019248299	1.17251644756569	0.49	0.38	0.62	0.673774734442668	0.990930312282394	1.30808589012212	1.1888167009995	1.74841003164419	2.30800336228888	1.22192352342199	1.7973581879032	2.37305983968652	1.47363823402931	0.531931813833493	0.0463102718142643	-0.681942493827073	-0.331972663755446	-0.312050112241077	-0.341908751381186	0.167022261649735	0.201795720023535	0.149673371036358	0.191710612329834	0.227214128303771	0.173978000744223	0.00131218856186407	0.00241161435108901	0.00246279768782744
115	0.811571529291185	0.18	1.47774793435106	0.992006812224395	1.96348905647773	0.21165411542153	0.971322600330646	0.678641958258059	1.26400324240323	0.55	0.43	0.72	0.700980454038089	1.00329510887437	1.30560976371065	1.1781250930207	1.68621983203772	2.19431457105473	1.20878489161228	1.72941296999962	2.2504826890101	1.47774793435106	0.595845871613698	0.028860201185632	-0.578194867254025	-0.331972663755446	-0.312050112241077	-0.341908751381186	0.167022261649735	0.201795720023535	0.149673371036358	0.191710612329834	0.227214128303771	0.173978000744223	0.00131218856186407	0.00241161435108901	0.00246279768782744
115	0.811571529291185	0.18	1.47854586600283	0.993438580977899	1.96365315102777	0.229908091520401	1.05211443404069	0.751477321077675	1.35275154700371	0.49	0.38	0.65	0.838864833222954	1.17446232173357	1.51005981024418	1.48068569493642	2.07305097336285	2.66541625178928	1.5178329155766	2.12505863926084	2.731624823317	1.47854586600283	0.557073718642727	0.0201343871992221	-0.665916068883659	-0.331972663755446	-0.312050112241077	-0.341908751381186	0.167022261649735	0.201795720023535	0.149673371036358	0.191710612329834	0.227214128303771	0.173978000744223	0.00131218856186407	0.00241161435108901	0.00246279768782744
115	0.811571529291185	0.18	1.48575687376905	0.997074051182915	1.97443969635518	0.219334668802945	0.908369987814462	0.640806379989604	1.17593359563932	0.51	0.36	0.73	0.693827700385901	0.983529938879669	1.27323217737344	1.2006857387746	1.70202252030851	2.20335930184243	1.21611382063061	1.72358682755318	2.23184631315323	1.48575687376905	0.561463145820127	-0.0727215170906085	-0.755092734519661	-0.331972663755446	-0.312050112241077	-0.341908751381186	0.167022261649735	0.201795720023535	0.149673371036358	0.191710612329834	0.227214128303771	0.173978000744223	0.00131218856186407	0.00241161435108901	0.00246279768782744
115	0.811571529291185	0.18	1.48769275524149	0.992529562376364	1.98285594810661	0.201627447058019	0.893118169327271	0.61564412802869	1.17059221062585	0.49	0.38	0.7	0.683698477283675	0.991844971150253	1.29999146501683	1.20270995020938	1.7447776402939	2.28684533037842	1.22750077275509	1.77991565564861	2.33266314092931	1.48769275524149	0.55493847783637	-0.040532490992076	-0.745491935792042	-0.331972663755446	-0.312050112241077	-0.341908751381186	0.167022261649735	0.201795720023535	0.149673371036358	0.191710612329834	0.227214128303771	0.173978000744223	0.00131218856186407	0.00241161435108901	0.00246279768782744
115	0.811571529291185	0.18	1.49388222143849	0.999987926752556	1.98777651612442	0.223840588914974	0.934091964280034	0.662522371209223	1.20566155735085	0.5	0.37	0.68	0.731315526214152	1.03108360724945	1.33085168828474	1.28139018723758	1.80663526096679	2.33188033469599	1.30869998830895	1.84451700949914	2.38073972900741	1.49388222143849	0.55157283937336	-0.0947431354779385	-0.786928236736036	-0.331972663755446	-0.312050112241077	-0.341908751381186	0.167022261649735	0.201795720023535	0.149673371036358	0.191710612329834	0.227214128303771	0.173978000744223	0.00131218856186407	0.00241161435108901	0.00246279768782744
115	0.811571529291185	0.18	1.49438124241428	0.988883456574708	1.99987902825385	0.213577506209991	0.999599038084428	0.700123399994848	1.29907467617401	0.56	0.4	0.72	0.71960542819486	1.027414444124	1.33522346005315	1.20583571050953	1.72162823913906	2.23742076776858	1.23307273332563	1.76082811471176	2.28794804594646	1.49438124241428	0.590688797498369	-0.0375108620591847	-0.64707779298538	-0.331972663755446	-0.312050112241077	-0.341908751381186	0.167022261649735	0.201795720023535	0.149673371036358	0.191710612329834	0.227214128303771	0.173978000744223	0.00131218856186407	0.00241161435108901	0.00246279768782744
115	0.811571529291185	0.18	1.4945670793778	0.99929012889032	1.98984402986527	0.242271770686563	1.01579750392741	0.735320067191857	1.29627494066296	0.47	0.35	0.66	0.83335598998586	1.15122784251408	1.46909969504231	1.48586794903493	2.05263125697019	2.61939456490544	1.5131428719907	2.09060025984452	2.66660744612407	1.4945670793778	0.538833740676157	0.0221240694822263	-0.713176255574359	-0.331972663755446	-0.312050112241077	-0.341908751381186	0.167022261649735	0.201795720023535	0.149673371036358	0.191710612329834	0.227214128303771	0.173978000744223	0.00131218856186407	0.00241161435108901	0.00246279768782744
115	0.811571529291185	0.18	1.50298432460239	1.00271290506297	2.00325574414181	0.217000739792024	0.976291716733344	0.686747340068719	1.26583609339797	0.53	0.38	0.73	0.730614674172484	1.03865426613382	1.34669385809515	1.25040477863559	1.77759673277156	2.30478868690753	1.27329280539488	1.80964520005237	2.34687681472883	1.50298432460239	0.582255263486383	-0.0986989150961747	-0.748928725919632	-0.331972663755446	-0.312050112241077	-0.341908751381186	0.167022261649735	0.201795720023535	0.149673371036358	0.191710612329834	0.227214128303771	0.173978000744223	0.00131218856186407	0.00241161435108901	0.00246279768782744
115	0.811571529291185	0.18	1.50748556806305	0.998217515275083	2.01675362085102	0.22164583273034	1.01392873136682	0.717273689738234	1.31058377299541	0.5	0.38	0.65	0.787390389596906	1.11304478365263	1.43869917770836	1.37470272234124	1.94326183604846	2.51182094975567	1.41021393708957	1.99306297838376	2.5758323160088	1.50748556806305	0.548209789180563	0.0738305572237955	-0.615201566434868	-0.331972663755446	-0.312050112241077	-0.341908751381186	0.167022261649735	0.201795720023535	0.149673371036358	0.191710612329834	0.227214128303771	0.173978000744223	0.00131218856186407	0.00241161435108901	0.00246279768782744
115	0.811571529291185	0.18	1.51468637080824	1.01394943388597	2.01542330773051	0.20963545378249	0.909678516077321	0.633903601652819	1.18545343050182	0.5	0.39	0.72	0.69383745931232	0.995686140196082	1.29753482107984	1.20908056465796	1.73508181844717	2.26108307223638	1.23252141244673	1.76930997050853	2.30570759527458	1.51468637080824	0.554661988778465	-0.077869700176634	-0.768562519501446	-0.331972663755446	-0.312050112241077	-0.341908751381186	0.167022261649735	0.201795720023535	0.149673371036358	0.191710612329834	0.227214128303771	0.173978000744223	0.00131218856186407	0.00241161435108901	0.00246279768782744
115	0.811571529291185	0.18	1.51539962281568	1.00600316767192	2.02479607795945	0.178061633633948	0.832965137094579	0.553552054886406	1.11237821930275	0.47	0.36	0.69	0.629402561092241	0.947102239003453	1.26480191691466	1.1246844231413	1.69238449471979	2.26008456629827	1.1454216030254	1.72420601256447	2.30205649245598	1.51539962281568	0.54156897664158	0.0273443511418439	-0.68228158471417	-0.331972663755446	-0.312050112241077	-0.341908751381186	0.167022261649735	0.201795720023535	0.149673371036358	0.191710612329834	0.227214128303771	0.173978000744223	0.00131218856186407	0.00241161435108901	0.00246279768782744
115	0.811571529291185	0.18	1.51871704938322	1.02023102948288	2.01720306928355	0.233412511630443	0.925184606341017	0.663406900605658	1.18696231207638	0.49	0.34	0.66	0.741125968891641	1.03357130767275	1.32601664645386	1.308834407064	1.82529522161977	2.34175603617553	1.33028685921375	1.85472213628178	2.37910597482401	1.51871704938322	0.537111614251957	-0.0148675713475839	-0.757229422144353	-0.331972663755446	-0.312050112241077	-0.341908751381186	0.167022261649735	0.201795720023535	0.149673371036358	0.191710612329834	0.227214128303771	0.173978000744223	0.00131218856186407	0.00241161435108901	0.00246279768782744
115	0.811571529291185	0.18	1.51928006683182	1.01776555774823	2.0207945759154	0.196813195298999	0.900229918096122	0.616294166419987	1.18416566977226	0.5	0.38	0.69	0.678174593042982	0.990619563862475	1.30306453468197	1.18587717573579	1.73222816465405	2.27857915357231	1.21121535086713	1.76944563549288	2.32694813820274	1.51928006683182	0.5488312306237	0.0518332726405922	-0.642221966342403	-0.331972663755446	-0.312050112241077	-0.341908751381186	0.167022261649735	0.201795720023535	0.149673371036358	0.191710612329834	0.227214128303771	0.173978000744223	0.00131218856186407	0.00241161435108901	0.00246279768782744
115	0.811571529291185	0.18	1.52306880152709	1.02093119659749	2.0252064064567	0.225298840240647	0.992442168473634	0.705113939794938	1.27977039715233	0.48	0.35	0.67	0.790164645305652	1.11215034873144	1.43413605215723	1.39830211846062	1.96809892459354	2.53789573072647	1.42414240699067	2.00465328612348	2.58327948584132	1.52306880152709	0.540902535838102	0.0640528857183837	-0.648699790959947	-0.331972663755446	-0.312050112241077	-0.341908751381186	0.167022261649735	0.201795720023535	0.149673371036358	0.191710612329834	0.227214128303771	0.173978000744223	0.00131218856186407	0.00241161435108901	0.00246279768782744
115	0.811571529291185	0.18	1.52324809282144	1.01786193087218	2.0286342547707	0.212700040415167	0.927894649547687	0.649173156089491	1.20661614300588	0.52	0.37	0.68	0.695930171950318	0.994726718063004	1.29352326417569	1.1967582941137	1.71058462213561	2.22441095015751	1.22048181921086	1.74465312971308	2.26829287222204	1.52324809282144	0.559199418687019	-0.035167426592178	-0.720544030065266	-0.331972663755446	-0.312050112241077	-0.341908751381186	0.167022261649735	0.201795720023535	0.149673371036358	0.191710612329834	0.227214128303771	0.173978000744223	0.00131218856186407	0.00241161435108901	0.00246279768782744
115	0.811571529291185	0.18	1.52706781047106	1.01163619608396	2.04249942485815	0.174092484053206	0.859365344212952	0.567125790842648	1.15160489758326	0.48	0.34	0.68	0.639857749731384	0.969576034495317	1.29929431925925	1.13743612024926	1.72355621765305	2.30967631505684	1.15386962277732	1.74824585071443	2.34263986866253	1.52706781047106	0.543874181347987	-0.0167187728669094	-0.732112725073172	-0.331972663755446	-0.312050112241077	-0.341908751381186	0.167022261649735	0.201795720023535	0.149673371036358	0.191710612329834	0.227214128303771	0.173978000744223	0.00131218856186407	0.00241161435108901	0.00246279768782744
115	0.811571529291185	0.18	1.53009235567565	1.02133189389377	2.03885281745753	0.199546877280275	0.977764645529191	0.672015483803076	1.28351380725531	0.51	0.39	0.67	0.729378431233179	1.06122620752043	1.39307398380768	1.26415370256641	1.83930999608703	2.41446628960766	1.2959736593934	1.88540209452938	2.47488253337246	1.53009235567565	0.558592947828756	0.0676710587766561	-0.599003046586418	-0.331972663755446	-0.312050112241077	-0.341908751381186	0.167022261649735	0.201795720023535	0.149673371036358	0.191710612329834	0.227214128303771	0.173978000744223	0.00131218856186407	0.00241161435108901	0.00246279768782744
115	0.811571529291185	0.18	1.5400732841372	1.02129463355991	2.05885193471449	0.228188274335868	0.962441490211653	0.686085538262146	1.23879744216116	0.5	0.38	0.65	0.753256237140865	1.05666861485145	1.36008099256204	1.31522418168032	1.84499781847194	2.37477145526356	1.34835764684613	1.89222737179628	2.43576897230959	1.5400732841372	0.539847183368871	-0.00105668093141901	-0.708094939968044	-0.331972663755446	-0.312050112241077	-0.341908751381186	0.167022261649735	0.201795720023535	0.149673371036358	0.191710612329834	0.227214128303771	0.173978000744223	0.00131218856186407	0.00241161435108901	0.00246279768782744
115	0.811571529291185	0.18	1.54465207903734	1.03513519249978	2.05416896557489	0.185467892093365	0.985095129971292	0.662778013030305	1.30741224691228	0.48	0.39	0.64	0.747545054038475	1.11108542783503	1.47462580163159	1.32858990988635	1.97469955886752	2.6208092078487	1.36403954796471	2.02885220383007	2.69136904324306	1.54465207903734	0.54035452589553	-0.0391646814068764	-0.759778083873835	-0.331972663755446	-0.312050112241077	-0.341908751381186	0.167022261649735	0.201795720023535	0.149673371036358	0.191710612329834	0.227214128303771	0.173978000744223	0.00131218856186407	0.00241161435108901	0.00246279768782744
115	0.811571529291185	0.18	1.55371063736448	1.03003233445656	2.07738894027241	0.151009939541218	0.82578412428043	0.520080542707048	1.13148770585381	0.51	0.38	0.69	0.562973565300572	0.893889685230219	1.22480580515987	0.974085967533043	1.54665414607949	2.11922232462594	0.995052401745531	1.57992468999396	2.16558658901996	1.55371063736448	0.571211404022124	-0.0613895301986831	-0.734909304983169	-0.331972663755446	-0.312050112241077	-0.341908751381186	0.167022261649735	0.201795720023535	0.149673371036358	0.191710612329834	0.227214128303771	0.173978000744223	0.00131218856186407	0.00241161435108901	0.00246279768782744
115	0.811571529291185	0.18	1.56117518764669	1.04303825525436	2.07931212003903	0.166964178380402	0.91302496190987	0.59461378871032	1.23143613510942	0.53	0.41	0.73	0.633277760389993	0.972393197124669	1.31150863385935	1.08454815185915	1.66531545995316	2.24608276804717	1.10814360066144	1.70161315625656	2.29562523779613	1.56117518764669	0.583756390806355	0.0759165318340589	-0.54525127671015	-0.331972663755446	-0.312050112241077	-0.341908751381186	0.167022261649735	0.201795720023535	0.149673371036358	0.191710612329834	0.227214128303771	0.173978000744223	0.00131218856186407	0.00241161435108901	0.00246279768782744
115	0.811571529291185	0.18	1.56126868688342	1.04598983115802	2.07654754260882	0.232356508977697	1.06843840865085	0.765232739046194	1.3716440782555	0.52	0.4	0.68	0.817137343626164	1.14090900522804	1.46468066682991	1.40173197975686	1.95713566525284	2.51253935074881	1.43694586761481	2.00585803397252	2.57656868044703	1.56126868688342	0.568032807216365	0.0134645095050229	-0.646321548552612	-0.331972663755446	-0.312050112241077	-0.341908751381186	0.167022261649735	0.201795720023535	0.149673371036358	0.191710612329834	0.227214128303771	0.173978000744223	0.00131218856186407	0.00241161435108901	0.00246279768782744
115	0.811571529291185	0.18	1.5621226450657	1.03350279758639	2.090742492545	0.189719051185091	0.846435928653692	0.573323230302653	1.11954862700473	0.51	0.37	0.67	0.624059713078368	0.921341635670332	1.2186235582623	1.08361510220814	1.59981439240918	2.11601368261023	1.10745567539925	1.63502252239521	2.1629584705597	1.5621226450657	0.539509967312078	0.0504533023036332	-0.655049155532106	-0.331972663755446	-0.312050112241077	-0.341908751381186	0.167022261649735	0.201795720023535	0.149673371036358	0.191710612329834	0.227214128303771	0.173978000744223	0.00131218856186407	0.00241161435108901	0.00246279768782744
115	0.811571529291185	0.18	1.56256383888266	1.03317046478524	2.09195721298009	0.176879061746456	0.887529683104972	0.588604874378607	1.18645449183134	0.53	0.36	0.67	0.626094481707117	0.944058503643757	1.2620225255804	1.07140837345651	1.61552643473051	2.15964449600451	1.09199254486407	1.64701018418357	2.20216055623823	1.56256383888266	0.55124932198313	-0.0370893553752617	-0.739540253427632	-0.331972663755446	-0.312050112241077	-0.341908751381186	0.167022261649735	0.201795720023535	0.149673371036358	0.191710612329834	0.227214128303771	0.173978000744223	0.00131218856186407	0.00241161435108901	0.00246279768782744
115	0.811571529291185	0.18	1.56878662814955	1.05121578704915	2.08635746924996	0.225068750981961	1.01354568512464	0.719914094797323	1.30717727545195	0.5	0.35	0.63	0.789001268080972	1.11081146570199	1.43262166332301	1.37606318944556	1.93731851925199	2.49857384905843	1.40606981857884	1.97949730498684	2.55257782228816	1.56878662814955	0.536188307168166	-0.087267941735076	-0.810676763771351	-0.331972663755446	-0.312050112241077	-0.341908751381186	0.167022261649735	0.201795720023535	0.149673371036358	0.191710612329834	0.227214128303771	0.173978000744223	0.00131218856186407	0.00241161435108901	0.00246279768782744
115	0.811571529291185	0.18	1.56883266046345	1.0487951716968	2.08887014923011	0.164521735772916	0.801744821846739	0.519661401018428	1.08382824267505	0.47	0.33	0.67	0.593946051511555	0.916352783413327	1.2387595153151	1.0650612892295	1.64319953707488	2.22133778492025	1.08044749906901	1.66697854925355	2.25404322977965	1.56883266046345	0.518711109067883	0.0618265396099892	-0.695705947600205	-0.331972663755446	-0.312050112241077	-0.341908751381186	0.167022261649735	0.201795720023535	0.149673371036358	0.191710612329834	0.227214128303771	0.173978000744223	0.00131218856186407	0.00241161435108901	0.00246279768782744
115	0.811571529291185	0.18	1.57991672746745	1.05015506295612	2.10967839197879	0.185808855708886	0.88977694007474	0.598975474793429	1.18057840535605	0.52	0.38	0.71	0.642323852087779	0.954170872930629	1.26601789377348	1.10479825676423	1.64117573034623	2.17755320392822	1.12659765879189	1.6729041626811	2.22062569367572	1.57991672746745	0.564805782352949	-0.0245456716757142	-0.69499088996395	-0.331972663755446	-0.312050112241077	-0.341908751381186	0.167022261649735	0.201795720023535	0.149673371036358	0.191710612329834	0.227214128303771	0.173978000744223	0.00131218856186407	0.00241161435108901	0.00246279768782744
115	0.811571529291185	0.18	1.581182359396	1.05096777362963	2.11139694516237	0.195907397264538	0.957189221543033	0.654420590550219	1.25995785253585	0.5	0.37	0.63	0.716883771200405	1.04855108289795	1.3802183945955	1.24990456715065	1.82817471960673	2.4064448720628	1.28257921088807	1.87533888992252	2.46875817624386	1.581182359396	0.543938942714312	0.0169326315803689	-0.670746357006211	-0.331972663755446	-0.312050112241077	-0.341908751381186	0.167022261649735	0.201795720023535	0.149673371036358	0.191710612329834	0.227214128303771	0.173978000744223	0.00131218856186407	0.00241161435108901	0.00246279768782744
115	0.811571529291185	0.18	1.58184397262246	1.04575493147106	2.11793301377386	0.211755785697959	0.982404363405487	0.686474701778222	1.27833402503275	0.49	0.37	0.67	0.767344060307929	1.09813537356448	1.42892668682103	1.35565858775499	1.9400640816752	2.52446957559541	1.38395233292213	1.98090144733528	2.57810007602185	1.58184397262246	0.541473784760547	-0.00841520749051239	-0.72102757273259	-0.331972663755446	-0.312050112241077	-0.341908751381186	0.167022261649735	0.201795720023535	0.149673371036358	0.191710612329834	0.227214128303771	0.173978000744223	0.00131218856186407	0.00241161435108901	0.00246279768782744
115	0.811571529291185	0.18	1.58922052723077	1.05889301661119	2.11954803785036	0.18094241428136	0.924199773645397	0.617199793464857	1.23119975382594	0.53	0.41	0.68	0.652315678967375	0.976782573860854	1.30124946875433	1.1118367093511	1.6648729406476	2.2179091719441	1.1415295028988	1.7097036172011	2.27767765108292	1.58922052723077	0.567916062304783	0.010145625492097	-0.642008570876131	-0.331972663755446	-0.312050112241077	-0.341908751381186	0.167022261649735	0.201795720023535	0.149673371036358	0.191710612329834	0.227214128303771	0.173978000744223	0.00131218856186407	0.00241161435108901	0.00246279768782744
115	0.811571529291185	0.18	1.59450244595412	1.06101632643121	2.12798856547702	0.21980429606502	1.01407603732866	0.715785366345792	1.31236670831153	0.48	0.39	0.63	0.807999786903563	1.14471915827032	1.48143852963708	1.43682796238593	2.03560016022379	2.63437235806165	1.47666834276806	2.09274762676558	2.70716128431175	1.59450244595412	0.541107234943975	0.0466007863695981	-0.654860797350676	-0.331972663755446	-0.312050112241077	-0.341908751381186	0.167022261649735	0.201795720023535	0.149673371036358	0.191710612329834	0.227214128303771	0.173978000744223	0.00131218856186407	0.00241161435108901	0.00246279768782744
115	0.811571529291185	0.18	1.59683957277396	1.0612181180041	2.13246102754382	0.180429591813047	0.983107662152576	0.655973579475753	1.3102417448294	0.51	0.41	0.66	0.708309989959125	1.06154424521875	1.41477850047837	1.22361671311151	1.83383447723498	2.44405224135844	1.25838936195723	1.88526289450817	2.51445737741697	1.59683957277396	0.567823781315462	0.0033234808497988	-0.646238072004833	-0.331972663755446	-0.312050112241077	-0.341908751381186	0.167022261649735	0.201795720023535	0.149673371036358	0.191710612329834	0.227214128303771	0.173978000744223	0.00131218856186407	0.00241161435108901	0.00246279768782744
115	0.811571529291185	0.18	1.59909515281393	1.06853613524709	2.12965417038077	0.20209242224544	0.933658612748271	0.64400773460602	1.22330949089052	0.52	0.37	0.68	0.694115262814609	1.00630265529862	1.31849004778264	1.19770042256563	1.73638180868238	2.27506319479913	1.22214194094771	1.77242225879603	2.32164821594966	1.59909515281393	0.550200462886687	-0.021969043520197	-0.703558689749241	-0.331972663755446	-0.312050112241077	-0.341908751381186	0.167022261649735	0.201795720023535	0.149673371036358	0.191710612329834	0.227214128303771	0.173978000744223	0.00131218856186407	0.00241161435108901	0.00246279768782744
115	0.811571529291185	0.18	1.6066093051589	1.07410461955649	2.13911399076132	0.199833926275991	1.01366246372489	0.696972512999498	1.33035241445028	0.54	0.4	0.69	0.733366504233794	1.06659313477901	1.39981976532422	1.24655966909813	1.81297070083882	2.37938173257951	1.27675153051991	1.8571817672627	2.43768439616072	1.6066093051589	0.572276756786123	-0.0194768991629947	-0.662601363794037	-0.331972663755446	-0.312050112241077	-0.341908751381186	0.167022261649735	0.201795720023535	0.149673371036358	0.191710612329834	0.227214128303771	0.173978000744223	0.00131218856186407	0.00241161435108901	0.00246279768782744
115	0.811571529291185	0.18	1.60685387942103	1.06402346547629	2.14968429336577	0.190139444813522	0.960215776215883	0.65081363755206	1.2696179148797	0.51	0.41	0.66	0.710248915640916	1.04790707275872	1.38556522987652	1.23533080323978	1.8226171943445	2.40990358544922	1.27139989690335	1.8754170856722	2.47932811317259	1.60685387942103	0.547216972783527	-0.0500887614003388	-0.729461096640625	-0.331972663755446	-0.312050112241077	-0.341908751381186	0.167022261649735	0.201795720023535	0.149673371036358	0.191710612329834	0.227214128303771	0.173978000744223	0.00131218856186407	0.00241161435108901	0.00246279768782744
115	0.811571529291185	0.18	1.61791114615836	1.08511083347814	2.15071145883859	0.192741314781645	0.933609018037566	0.635297890160237	1.23192014591489	0.46	0.36	0.61	0.738447744205641	1.08519402317863	1.43194030215162	1.3395414773636	1.96853794522532	2.59753441308705	1.37293878993606	2.01816479263537	2.6627108298571	1.61791114615836	0.516680916311504	0.101968772659746	-0.650753743001367	-0.331972663755446	-0.312050112241077	-0.341908751381186	0.167022261649735	0.201795720023535	0.149673371036358	0.191710612329834	0.227214128303771	0.173978000744223	0.00131218856186407	0.00241161435108901	0.00246279768782744
115	0.811571529291185	0.18	1.61945447492446	1.07302407191079	2.16588487793812	0.235707568461211	1.01867354775494	0.732279817605197	1.30506727790469	0.46	0.38	0.66	0.845271499577313	1.17585613666987	1.50644077376243	1.52598757551919	2.12279942722958	2.71961127893998	1.56438503939612	2.1755956519497	2.78675589007995	1.61945447492446	0.532485268109013	0.0197561510748232	-0.697328303977565	-0.331972663755446	-0.312050112241077	-0.341908751381186	0.167022261649735	0.201795720023535	0.149673371036358	0.191710612329834	0.227214128303771	0.173978000744223	0.00131218856186407	0.00241161435108901	0.00246279768782744
115	0.811571529291185	0.18	1.62401198153117	1.09009912076115	2.1579248423012	0.232002275532934	0.997081831897821	0.713844751654203	1.28031891214144	0.5	0.37	0.61	0.787388944032706	1.09980665811847	1.41222437220424	1.37898130756608	1.92612918301162	2.47327705845716	1.41662502239305	1.9789540763222	2.54161486147013	1.62401198153117	0.531018605824453	0.0563216452461896	-0.677523064886375	-0.331972663755446	-0.312050112241077	-0.341908751381186	0.167022261649735	0.201795720023535	0.149673371036358	0.191710612329834	0.227214128303771	0.173978000744223	0.00131218856186407	0.00241161435108901	0.00246279768782744
115	0.811571529291185	0.18	1.62492673919719	1.07834359469612	2.17150988369826	0.203728626891551	0.970156463255972	0.670701327954349	1.2696115985576	0.49	0.35	0.64	0.748956616324998	1.0833512201954	1.41774582406581	1.3222923092282	1.91267018066605	2.5030480521039	1.35026041746347	1.95283833516973	2.55566313170935	1.62492673919719	0.525251849185618	0.0397663311449439	-0.697779788038034	-0.331972663755446	-0.312050112241077	-0.341908751381186	0.167022261649735	0.201795720023535	0.149673371036358	0.191710612329834	0.227214128303771	0.173978000744223	0.00131218856186407	0.00241161435108901	0.00246279768782744
115	0.811571529291185	0.18	1.62716579123787	1.07848593234279	2.17584565013296	0.190030941751206	0.914380359583433	0.619643532026709	1.20911718714016	0.5	0.36	0.62	0.682263897359325	1.00678644342135	1.33130898948338	1.19348640610713	1.76117472832289	2.32886305053865	1.22432475591277	1.80618143905327	2.38834068147972	1.62716579123787	0.529446213807463	-0.036909898261795	-0.751009960257842	-0.331972663755446	-0.312050112241077	-0.341908751381186	0.167022261649735	0.201795720023535	0.149673371036358	0.191710612329834	0.227214128303771	0.173978000744223	0.00131218856186407	0.00241161435108901	0.00246279768782744
115	0.811571529291185	0.18	1.62897747518731	1.09024440636864	2.16771054400599	0.184702815033812	0.891874553317989	0.599317583825392	1.18443152281059	0.49	0.37	0.71	0.667903151372539	0.993940176071341	1.31997720077014	1.17763296536828	1.75249467612213	2.32735638687597	1.19950033382901	1.78542135162538	2.37068054986786	1.62897747518731	0.544989609886866	0.0667641736171795	-0.626018552949187	-0.331972663755446	-0.312050112241077	-0.341908751381186	0.167022261649735	0.201795720023535	0.149673371036358	0.191710612329834	0.227214128303771	0.173978000744223	0.00131218856186407	0.00241161435108901	0.00246279768782744
115	0.811571529291185	0.18	1.63476213266281	1.08144543892843	2.1880788263972	0.21994908590692	1.01244342385917	0.714758651341663	1.31012819637667	0.52	0.35	0.68	0.769050050387135	1.08934626348556	1.40964247658398	1.32555949888269	1.87763239389783	2.42970528891297	1.34936579545182	1.91123514046654	2.47249924195151	1.63476213266281	0.541077941617375	0.0559369326122931	-0.656283334235352	-0.331972663755446	-0.312050112241077	-0.341908751381186	0.167022261649735	0.201795720023535	0.149673371036358	0.191710612329834	0.227214128303771	0.173978000744223	0.00131218856186407	0.00241161435108901	0.00246279768782744
115	0.811571529291185	0.18	1.63653725624212	1.09699120052919	2.17608331195506	0.189831159042263	0.842154330554142	0.570522183647284	1.113786477461	0.46	0.34	0.62	0.66124856662318	0.976076583726162	1.29090460082914	1.19712176015613	1.76708514307195	2.33704852598777	1.22296315201688	1.80559560927943	2.38855043092099	1.63653725624212	0.510380494853444	-0.0273343326440288	-0.796587554930986	-0.331972663755446	-0.312050112241077	-0.341908751381186	0.167022261649735	0.201795720023535	0.149673371036358	0.191710612329834	0.227214128303771	0.173978000744223	0.00131218856186407	0.00241161435108901	0.00246279768782744
115	0.811571529291185	0.18	1.63937621851517	1.09926754705251	2.17948488997783	0.2221535000276	1.00520087424214	0.711531478143028	1.29887027034126	0.48	0.38	0.66	0.799754537427657	1.12983611392637	1.45991769042507	1.41809772431471	2.00338722323597	2.58867672215722	1.45121412675531	2.05033468472009	2.64879414525986	1.63937621851517	0.544094800362169	0.0208815422664683	-0.688115234763126	-0.331972663755446	-0.312050112241077	-0.341908751381186	0.167022261649735	0.201795720023535	0.149673371036358	0.191710612329834	0.227214128303771	0.173978000744223	0.00131218856186407	0.00241161435108901	0.00246279768782744
115	0.811571529291185	0.18	1.64007850327948	1.09937489791376	2.18078210864519	0.21127588314408	0.953173126969579	0.665635391175	1.24071086276416	0.47	0.33	0.65	0.761978142020028	1.09113352135562	1.4202889006912	1.36782740671286	1.95869441994321	2.54956143317356	1.38799408780066	1.98793529447161	2.58801059315223	1.64007850327948	0.507179700934957	0.0444016384603901	-0.734589789511834	-0.331972663755446	-0.312050112241077	-0.341908751381186	0.167022261649735	0.201795720023535	0.149673371036358	0.191710612329834	0.227214128303771	0.173978000744223	0.00131218856186407	0.00241161435108901	0.00246279768782744
115	0.811571529291185	0.18	1.64679015418503	1.10207615607243	2.19150415229764	0.199189539561809	0.996057796251116	0.684239491952299	1.30787610054993	0.47	0.36	0.63	0.778482730445964	1.13324910653011	1.48801548261425	1.39166192705153	2.02586335411661	2.66006478118169	1.42420950779809	2.0726609741149	2.72271102851689	1.64679015418503	0.528656625667032	-0.000501772503708479	-0.720462435121593	-0.331972663755446	-0.312050112241077	-0.341908751381186	0.167022261649735	0.201795720023535	0.149673371036358	0.191710612329834	0.227214128303771	0.173978000744223	0.00131218856186407	0.00241161435108901	0.00246279768782744
115	0.811571529291185	0.18	1.65056674741885	1.10932498515855	2.19180850967914	0.189393344641133	0.974687953549304	0.659859637953026	1.28951626914558	0.49	0.38	0.66	0.73816117878784	1.09034826099408	1.44253534320031	1.30476489930688	1.92728658705886	2.54980827481085	1.33736408999484	1.97486406234158	2.61348352545442	1.65056674741885	0.547909472942618	-0.0204247526802096	-0.710208965863131	-0.331972663755446	-0.312050112241077	-0.341908751381186	0.167022261649735	0.201795720023535	0.149673371036358	0.191710612329834	0.227214128303771	0.173978000744223	0.00131218856186407	0.00241161435108901	0.00246279768782744
115	0.811571529291185	0.18	1.65111505235027	1.09662246212502	2.20560764257552	0.185547695473724	0.912609058803703	0.614087787269255	1.21113033033815	0.55	0.37	0.69	0.636722848411495	0.946247509646116	1.25577217088074	1.07259878411502	1.59401210566008	2.11542542720515	1.09305109790022	1.62373142247596	2.15505404941083	1.65111505235027	0.558591037564938	0.0335916488849756	-0.645756413881241	-0.331972663755446	-0.312050112241077	-0.341908751381186	0.167022261649735	0.201795720023535	0.149673371036358	0.191710612329834	0.227214128303771	0.173978000744223	0.00131218856186407	0.00241161435108901	0.00246279768782744
115	0.811571529291185	0.18	1.65417699633356	1.0946997368254	2.21365425584172	0.206022955924875	0.948305219084931	0.657648900635918	1.23896153753394	0.48	0.34	0.66	0.741032504278916	1.06854126972579	1.39605003517266	1.3161531930842	1.89784388130228	2.47953456952036	1.33720903506811	1.92769765856281	2.51958932778798	1.65417699633356	0.522617012621895	0.0102605229233685	-0.739350831238006	-0.331972663755446	-0.312050112241077	-0.341908751381186	0.167022261649735	0.201795720023535	0.149673371036358	0.191710612329834	0.227214128303771	0.173978000744223	0.00131218856186407	0.00241161435108901	0.00246279768782744
115	0.811571529291185	0.18	1.65752556224858	1.1055157332555	2.20953539124166	0.19758110965172	0.939562143393879	0.643938725726846	1.23518556106091	0.48	0.38	0.66	0.724612827858575	1.0572726169016	1.38993240594462	1.28584168423493	1.87615392682168	2.46646616940842	1.31729341063328	1.92171837918567	2.5256503105486	1.65752556224858	0.530967895960792	0.0252425511237117	-0.692100309869379	-0.331972663755446	-0.312050112241077	-0.341908751381186	0.167022261649735	0.201795720023535	0.149673371036358	0.191710612329834	0.227214128303771	0.173978000744223	0.00131218856186407	0.00241161435108901	0.00246279768782744
115	0.811571529291185	0.18	1.66537505670868	1.11181013359788	2.21893997981948	0.178974047530275	0.888106520890857	0.59112191858868	1.18509112319303	0.49	0.39	0.67	0.659463412111906	0.990783353092084	1.32210329407226	1.16355912855804	1.7481409790753	2.33272282959255	1.19167711565353	1.79035831750797	2.38959472405806	1.66537505670868	0.54433250278292	0.0659706230598708	-0.627059744040273	-0.331972663755446	-0.312050112241077	-0.341908751381186	0.167022261649735	0.201795720023535	0.149673371036358	0.191710612329834	0.227214128303771	0.173978000744223	0.00131218856186407	0.00241161435108901	0.00246279768782744
115	0.811571529291185	0.18	1.68218090064286	1.11725641018064	2.24710539110508	0.199295928270586	0.936350208556427	0.643321225001789	1.22937919211106	0.5	0.36	0.62	0.707587354187091	1.02988917653561	1.35219099888413	1.23693716229579	1.80035466711616	2.36377217193653	1.26903663974586	1.84687769238741	2.42486642604688	1.68218090064286	0.519375443266284	-0.0845091389481533	-0.826958808687982	-0.331972663755446	-0.312050112241077	-0.341908751381186	0.167022261649735	0.201795720023535	0.149673371036358	0.191710612329834	0.227214128303771	0.173978000744223	0.00131218856186407	0.00241161435108901	0.00246279768782744
115	0.811571529291185	0.18	1.69088775481262	1.12414197438701	2.25763353523822	0.195964705458464	0.95679958539249	0.65420923999141	1.25938993079357	0.47	0.35	0.65	0.741549073650723	1.08453657155089	1.42752406945106	1.322318091004	1.93392774649015	2.54553740197629	1.35012878564033	1.97426254120916	2.59872532474823	1.69088775481262	0.528789740145105	0.0910038523947134	-0.644813200970344	-0.331972663755446	-0.312050112241077	-0.341908751381186	0.167022261649735	0.201795720023535	0.149673371036358	0.191710612329834	0.227214128303771	0.173978000744223	0.00131218856186407	0.00241161435108901	0.00246279768782744
115	0.811571529291185	0.18	1.69290381462862	1.12878124367977	2.25702638557747	0.21387398718975	1.04374715574607	0.731320653139402	1.35617365835274	0.5	0.37	0.65	0.806144914419798	1.15053698802683	1.49492906163387	1.41123659509521	2.01412906348567	2.61702153187613	1.44354417563059	2.05908693083102	2.67645154970404	1.69290381462862	0.539259329790675	-0.0425340621147915	-0.760203265906965	-0.331972663755446	-0.312050112241077	-0.341908751381186	0.167022261649735	0.201795720023535	0.149673371036358	0.191710612329834	0.227214128303771	0.173978000744223	0.00131218856186407	0.00241161435108901	0.00246279768782744
115	0.811571529291185	0.18	1.69300937273506	1.13328840263648	2.25273034283364	0.226247502828315	1.04422373667783	0.742723152984172	1.34572432037149	0.5	0.35	0.68	0.819358329508973	1.15196815001699	1.48457797052501	1.435102392332	2.01766698212537	2.60023157191874	1.4601008695915	2.05471698766836	2.64819713417902	1.69300937273506	0.551541115387657	0.0447959800733159	-0.654058375251828	-0.331972663755446	-0.312050112241077	-0.341908751381186	0.167022261649735	0.201795720023535	0.149673371036358	0.191710612329834	0.227214128303771	0.173978000744223	0.00131218856186407	0.00241161435108901	0.00246279768782744
115	0.811571529291185	0.18	1.69606767077275	1.13829498181398	2.25384035973152	0.225174926366377	1.05702432254744	0.750889832953748	1.36315881214113	0.49	0.36	0.69	0.839702186080122	1.18204508228788	1.52438797849564	1.48390726176163	2.0888897402123	2.69387221866297	1.51162419365076	2.12816543659137	2.74314416923671	1.69606767077275	0.537270498955055	-0.0455637106540003	-0.762624173284479	-0.331972663755446	-0.312050112241077	-0.341908751381186	0.167022261649735	0.201795720023535	0.149673371036358	0.191710612329834	0.227214128303771	0.173978000744223	0.00131218856186407	0.00241161435108901	0.00246279768782744
115	0.811571529291185	0.18	1.69686666937706	1.1346075625908	2.25912577616333	0.20219317871009	1.01673327855465	0.701408483007655	1.33205807410164	0.46	0.37	0.68	0.805837493561392	1.16810933523025	1.53038117689912	1.45012403878911	2.10204097040108	2.75395790201304	1.48082110308456	2.14418672544998	2.81221392515994	1.69686666937706	0.541066571226615	0.0123784566990959	-0.702448868195777	-0.331972663755446	-0.312050112241077	-0.341908751381186	0.167022261649735	0.201795720023535	0.149673371036358	0.191710612329834	0.227214128303771	0.173978000744223	0.00131218856186407	0.00241161435108901	0.00246279768782744
115	0.811571529291185	0.18	1.7075561206522	1.13523959739803	2.27987264390637	0.207096153438788	1.00016431472876	0.694615176775922	1.3057134526816	0.46	0.37	0.63	0.797884492159214	1.14886000625144	1.49983552034366	1.43563046922892	2.06713934919287	2.69864822915683	1.47272113088225	2.12009991582305	2.7683874453062	1.7075561206522	0.513507788129293	-0.0147108487641393	-0.762005368684269	-0.331972663755446	-0.312050112241077	-0.341908751381186	0.167022261649735	0.201795720023535	0.149673371036358	0.191710612329834	0.227214128303771	0.173978000744223	0.00131218856186407	0.00241161435108901	0.00246279768782744
115	0.811571529291185	0.18	1.70847188583298	1.14526792854613	2.27167584311984	0.225372356915963	1.06836188889365	0.759118786858799	1.3776049909285	0.52	0.39	0.7	0.818676222484777	1.15218130625562	1.48568639002647	1.41317151246886	1.98885683311741	2.56454215376597	1.44545892680619	2.03379222458059	2.6226884251234	1.70847188583298	0.571909897458642	-0.0954826567295947	-0.752576239444536	-0.331972663755446	-0.312050112241077	-0.341908751381186	0.167022261649735	0.201795720023535	0.149673371036358	0.191710612329834	0.227214128303771	0.173978000744223	0.00131218856186407	0.00241161435108901	0.00246279768782744
115	0.811571529291185	0.18	1.7085091267278	1.13770235720613	2.27931589624946	0.208304863018016	0.983412645288624	0.684082446503103	1.28274284407415	0.52	0.35	0.71	0.735002628399506	1.05661369149774	1.37822475459598	1.26574120734359	1.81958463534253	2.37342806334148	1.28348644219393	1.84479504400633	2.40648020255948	1.7085091267278	0.545741447276513	0.0605336618289287	-0.636368546590505	-0.331972663755446	-0.312050112241077	-0.341908751381186	0.167022261649735	0.201795720023535	0.149673371036358	0.191710612329834	0.227214128303771	0.173978000744223	0.00131218856186407	0.00241161435108901	0.00246279768782744
115	0.811571529291185	0.18	1.72423383187238	1.15606483403019	2.29240282971456	0.210200429804364	1.06197580078891	0.740578867257158	1.38337273432065	0.51	0.36	0.68	0.804674470405425	1.15388765851248	1.50310084661954	1.39563246250626	2.00131001235068	2.6069875621951	1.42372895857457	2.04113077741428	2.65960259482007	1.72423383187238	0.54568093961546	0.0442170320512433	-0.6502758220459	-0.331972663755446	-0.312050112241077	-0.341908751381186	0.167022261649735	0.201795720023535	0.149673371036358	0.191710612329834	0.227214128303771	0.173978000744223	0.00131218856186407	0.00241161435108901	0.00246279768782744
115	0.811571529291185	0.18	1.72808592174282	1.15757296480013	2.2985988786855	0.188628940274891	0.918790410183183	0.6212763401052	1.21630448026117	0.48	0.37	0.66	0.696968269041842	1.0307293557794	1.36449044251696	1.23426406607368	1.82532299129591	2.41638191651814	1.26253607263459	1.86703866820765	2.4708929506367	1.72808592174282	0.532578667760826	-0.111647065997431	-0.826491639491965	-0.331972663755446	-0.312050112241077	-0.341908751381186	0.167022261649735	0.201795720023535	0.149673371036358	0.191710612329834	0.227214128303771	0.173978000744223	0.00131218856186407	0.00241161435108901	0.00246279768782744
115	0.811571529291185	0.18	1.73007056916229	1.15555397801587	2.30458716030872	0.161307033775842	0.915519758051057	0.58958698571488	1.24145253038724	0.47	0.37	0.65	0.668563620322958	1.03815589344744	1.40774816657192	1.19248816034463	1.85171399384556	2.51093982734649	1.22137658320135	1.89725691598201	2.57194967269861	1.73007056916229	0.53261247785349	-0.0679796972072794	-0.784088822587339	-0.331972663755446	-0.312050112241077	-0.341908751381186	0.167022261649735	0.201795720023535	0.149673371036358	0.191710612329834	0.227214128303771	0.173978000744223	0.00131218856186407	0.00241161435108901	0.00246279768782744
115	0.811571529291185	0.18	1.75030546527147	1.17602273363479	2.32458819690815	0.215203994235404	1.09210723296883	0.766492555394755	1.41772191054291	0.49	0.38	0.66	0.857136183096192	1.22125729546917	1.58537840784214	1.51469978095725	2.15816132187712	2.80162286279699	1.54960172740371	2.20755710560943	2.86711672147193	1.75030546527147	0.543344729177128	0.0314753698135896	-0.659756750488737	-0.331972663755446	-0.312050112241077	-0.341908751381186	0.167022261649735	0.201795720023535	0.149673371036358	0.191710612329834	0.227214128303771	0.173978000744223	0.00131218856186407	0.00241161435108901	0.00246279768782744
115	0.811571529291185	0.18	1.76476126044402	1.18561362356528	2.34390889732276	0.202242125838307	0.977828230498217	0.674615262216433	1.28104119878	0.5	0.36	0.64	0.740628333805848	1.07351157565402	1.4063948175022	1.29313605729334	1.87434974201771	2.45556342674209	1.32318931765217	1.9179080416246	2.51251947733492	1.76476126044402	0.533689486401691	0.00447222657765832	-0.707155385920583	-0.331972663755446	-0.312050112241077	-0.341908751381186	0.167022261649735	0.201795720023535	0.149673371036358	0.191710612329834	0.227214128303771	0.173978000744223	0.00131218856186407	0.00241161435108901	0.00246279768782744
115	0.811571529291185	0.18	1.80005352183468	1.19248540110652	2.40762164256284	0.203503320875339	1.01604369461502	0.702206739943797	1.32988064928624	0.47	0.35	0.63	0.804283786603684	1.16374199160374	1.5232001966038	1.4443084769108	2.08981264002349	2.73531680313618	1.47722186632511	2.13845064358271	2.79772479399309	1.80005352183468	0.517998944669955	-0.14344619156444	-0.898916605831831	-0.331972663755446	-0.312050112241077	-0.341908751381186	0.167022261649735	0.201795720023535	0.149673371036358	0.191710612329834	0.227214128303771	0.173978000744223	0.00131218856186407	0.00241161435108901	0.00246279768782744
115	0.811571529291185	0.18	1.86059442620346	1.2473672488746	2.47382160353231	0.197129347753213	1.01622690214242	0.696025449162611	1.33642835512222	0.49	0.35	0.65	0.772578502377904	1.12799763152037	1.48341676066283	1.35861485133601	1.98363574670861	2.60865664208122	1.38712389239796	2.02491572616066	2.66370508702233	1.86059442620346	0.534543013143926	0.0143822264181812	-0.704734352301638	-0.331972663755446	-0.312050112241077	-0.341908751381186	0.167022261649735	0.201795720023535	0.149673371036358	0.191710612329834	0.227214128303771	0.173978000744223	0.00131218856186407	0.00241161435108901	0.00246279768782744
115	0.811571529291185	0.18	1.87970275869914	1.246108122562	2.51329739483628	0.177339889193348	0.993301161725997	0.659280441278259	1.32732188217374	0.49	0.37	0.61	0.734757434803144	1.10701814869818	1.47927886259321	1.29554308922737	1.95192269484071	2.60830230045405	1.33116511771813	2.00587572332512	2.67852741615016	1.87970275869914	0.522896965592255	-0.0379781308908576	-0.76227005245951	-0.331972663755446	-0.312050112241077	-0.341908751381186	0.167022261649735	0.201795720023535	0.149673371036358	0.191710612329834	0.227214128303771	0.173978000744223	0.00131218856186407	0.00241161435108901	0.00246279768782744
115	0.811571529291185	0.18	1.93169404376124	1.29650954834414	2.56687853917833	0.234874544348108	1.08316008866021	0.777930619803903	1.38838955751651	0.49	0.35	0.66	0.870107284301157	1.21150326162133	1.55289923894151	1.53783269360297	2.1412179368482	2.74460318009344	1.56779125419387	2.18325766194508	2.79768411301663	1.93169404376124	0.52096960473195	0.00855196914425953	-0.735434770354554	-0.331972663755446	-0.312050112241077	-0.341908751381186	0.167022261649735	0.201795720023535	0.149673371036358	0.191710612329834	0.227214128303771	0.173978000744223	0.00131218856186407	0.00241161435108901	0.00246279768782744
115	0.811571529291185	0.18	2.00152575203212	1.33948339969681	2.66356810436743	0.199083298630221	1.08584967975549	0.745808565864276	1.42589079364671	0.48	0.36	0.65	0.83781614519942	1.21980684400497	1.60179754281051	1.48503870120795	2.16212158446114	2.83920446771434	1.51798380541019	2.20899835895827	2.90168215461506	2.00152575203212	0.525526166434603	0.135215530321022	-0.588775696739494	-0.331972663755446	-0.312050112241077	-0.341908751381186	0.167022261649735	0.201795720023535	0.149673371036358	0.191710612329834	0.227214128303771	0.173978000744223	0.00131218856186407	0.00241161435108901	0.00246279768782744
115	0.811571529291185	0.18	2.01239000010128	1.3483141444325	2.67646585577006	0.210212022959777	1.09255862232517	0.761917631602627	1.42319961304772	0.47	0.33	0.61	0.865596805690718	1.24123030402288	1.61686380235504	1.54587249152017	2.21671772586898	2.8875629602178	1.57901836783624	2.26394971584033	2.94920283162769	2.01239000010128	0.500995683855218	-0.0199275499643294	-0.798054103878509	-0.331972663755446	-0.312050112241077	-0.341908751381186	0.167022261649735	0.201795720023535	0.149673371036358	0.191710612329834	0.227214128303771	0.173978000744223	0.00131218856186407	0.00241161435108901	0.00246279768782744
115	0.811571529291185	0.19	1.194349147452	0.811933390150809	1.57676490475319	0.237020156559663	0.965967284791492	0.695377266703265	1.23655730287972	0.49	0.37	0.66	0.771390362486241	1.07155912285975	1.37172788323325	1.35598557146181	1.88363606836221	2.41128656526262	1.38623879811265	1.92548005680474	2.46508462842701	1.194349147452	0.568429808683215	0.0248559020248242	-0.661239831662992	-0.331972663755446	-0.312050112241077	-0.341908751381186	0.167022261649735	0.201795720023535	0.149673371036358	0.191710612329834	0.227214128303771	0.173978000744223	0.00131218856186407	0.00241161435108901	0.00246279768782744
115	0.811571529291185	0.19	1.25249180998352	0.853291199835414	1.65169242013163	0.210214495804768	0.850729404488797	0.593275101731141	1.10818370724645	0.5	0.37	0.64	0.650179414508851	0.932327590525876	1.2144757665429	1.13391633786318	1.62598424918837	2.11805216051355	1.16131161969665	1.66526870447968	2.16813386630318	1.25249180998352	0.562020846784295	-0.0416339478648448	-0.727945602104494	-0.331972663755446	-0.312050112241077	-0.341908751381186	0.167022261649735	0.201795720023535	0.149673371036358	0.191710612329834	0.227214128303771	0.173978000744223	0.00131218856186407	0.00241161435108901	0.00246279768782744
115	0.811571529291185	0.19	1.2635009868044	0.851124612730649	1.67587736087815	0.238335109550892	0.936394793168282	0.675038833167089	1.19775075316948	0.53	0.36	0.71	0.719038204382627	0.997429477522078	1.27582075066153	1.23153443037165	1.7083497593716	2.18516508837155	1.25050577288542	1.73440044970905	2.21840378484776	1.2635009868044	0.585016565567955	0.0346035103034891	-0.621954999315255	-0.331972663755446	-0.312050112241077	-0.341908751381186	0.167022261649735	0.201795720023535	0.149673371036358	0.191710612329834	0.227214128303771	0.173978000744223	0.00131218856186407	0.00241161435108901	0.00246279768782744
115	0.811571529291185	0.19	1.26581318161104	0.861305326657238	1.67032103656485	0.245304086531782	0.948898992233621	0.689039219358869	1.20875876510837	0.55	0.39	0.73	0.717737082488292	0.988419780945917	1.25910247940354	1.21246509596926	1.66972630201542	2.12698750806157	1.23560521087268	1.70179142468726	2.16789552574867	1.26581318161104	0.600281044134766	-0.0464499227258327	-0.667482558936033	-0.331972663755446	-0.312050112241077	-0.341908751381186	0.167022261649735	0.201795720023535	0.149673371036358	0.191710612329834	0.227214128303771	0.173978000744223	0.00131218856186407	0.00241161435108901	0.00246279768782744
115	0.811571529291185	0.19	1.2870914104449	0.866423723005559	1.70775909788424	0.221054852221243	0.83528769334775	0.590480059451832	1.08009532724367	0.49	0.36	0.68	0.659980802833622	0.933602809491083	1.20722481614854	1.16591092328689	1.64928693217065	2.1326629410544	1.18709467077921	1.67996345307302	2.17252713866516	1.2870914104449	0.567380269278205	0.0167066013477915	-0.682555776108657	-0.331972663755446	-0.312050112241077	-0.341908751381186	0.167022261649735	0.201795720023535	0.149673371036358	0.191710612329834	0.227214128303771	0.173978000744223	0.00131218856186407	0.00241161435108901	0.00246279768782744
115	0.811571529291185	0.19	1.29067950187308	0.879391597975128	1.70196740577103	0.242309396268705	0.963950507664628	0.697816103553387	1.23008491177587	0.49	0.38	0.65	0.774778228499576	1.07026459103853	1.36575095357749	1.36272783050167	1.88244750634405	2.40216718218644	1.39760891470945	1.92952520017281	2.46253399527522	1.29067950187308	0.566218049244951	0.00726903486764203	-0.665055334524714	-0.331972663755446	-0.312050112241077	-0.341908751381186	0.167022261649735	0.201795720023535	0.149673371036358	0.191710612329834	0.227214128303771	0.173978000744223	0.00131218856186407	0.00241161435108901	0.00246279768782744
115	0.811571529291185	0.19	1.30256570943138	0.877973472211065	1.72715794665169	0.208763443799882	0.897329936800253	0.624580687268228	1.17007918633228	0.5	0.38	0.72	0.686391870680477	0.986133555668864	1.28587524065725	1.19922501182042	1.72291671196674	2.24660841211306	1.22213608370811	1.75585165493485	2.28864422861228	1.30256570943138	0.582899745522404	0.0190209020233299	-0.624178501670515	-0.331972663755446	-0.312050112241077	-0.341908751381186	0.167022261649735	0.201795720023535	0.149673371036358	0.191710612329834	0.227214128303771	0.173978000744223	0.00131218856186407	0.00241161435108901	0.00246279768782744
115	0.811571529291185	0.19	1.30549255427215	0.890068793391344	1.72091631515295	0.193425366676886	0.760825948429665	0.518256364724587	1.00339553213474	0.49	0.34	0.66	0.577094184260021	0.847202774453538	1.11731136464705	1.01697396538619	1.49296802588118	1.96896208637618	1.03457084687571	1.51829505175616	2.00245254322	1.30549255427215	0.542361802813376	0.0752414236955165	-0.645174076583341	-0.331972663755446	-0.312050112241077	-0.341908751381186	0.167022261649735	0.201795720023535	0.149673371036358	0.191710612329834	0.227214128303771	0.173978000744223	0.00131218856186407	0.00241161435108901	0.00246279768782744
115	0.811571529291185	0.19	1.30852472884665	0.880680636237231	1.73636882145607	0.255605098044426	0.994328687141365	0.72939793640062	1.25925943788211	0.5	0.36	0.64	0.797895669826381	1.08770605764161	1.37751644545684	1.38989011499287	1.89472377743684	2.39955743988081	1.42068127420786	1.9364345053002	2.45229849804471	1.30852472884665	0.547258292077383	-0.0358493152133703	-0.751456191350381	-0.331972663755446	-0.312050112241077	-0.341908751381186	0.167022261649735	0.201795720023535	0.149673371036358	0.191710612329834	0.227214128303771	0.173978000744223	0.00131218856186407	0.00241161435108901	0.00246279768782744
115	0.811571529291185	0.19	1.32222355165968	0.897083372121587	1.74736373119777	0.214653074915992	0.818786763511535	0.574264452592732	1.06330907443034	0.54	0.36	0.74	0.599827085687563	0.855233988346803	1.11064089100604	1.01498167210743	1.44716176419465	1.87934185628186	1.02857637807569	1.46662392170929	1.90401702398247	1.32222355165968	0.590469966076636	-0.0883736905147436	-0.729966771727063	-0.331972663755446	-0.312050112241077	-0.341908751381186	0.167022261649735	0.201795720023535	0.149673371036358	0.191710612329834	0.227214128303771	0.173978000744223	0.00131218856186407	0.00241161435108901	0.00246279768782744
115	0.811571529291185	0.19	1.34714486200468	0.912580560973494	1.78170916303587	0.20585178477646	0.907450973390494	0.629170908418246	1.18573103836274	0.5	0.37	0.68	0.689949504023664	0.995111726622237	1.30027394922081	1.20376201393458	1.7361816903163	2.26860136669802	1.2280036943398	1.77100016240332	2.31400893997595	1.34714486200468	0.569748066357621	0.027002754962776	-0.640569316586227	-0.331972663755446	-0.312050112241077	-0.341908751381186	0.167022261649735	0.201795720023535	0.149673371036358	0.191710612329834	0.227214128303771	0.173978000744223	0.00131218856186407	0.00241161435108901	0.00246279768782744
115	0.811571529291185	0.19	1.34923177609202	0.910120009863818	1.78834354232022	0.237653516060248	0.859589644696209	0.61921939460574	1.09995989478668	0.51	0.36	0.75	0.668345377797026	0.927785484175101	1.18722559055318	1.15427230615794	1.60234083456755	2.05040936297717	1.16747256700714	1.62087520980793	2.07360317577026	1.34923177609202	0.572989720801896	-0.0596239898015108	-0.737896848235736	-0.331972663755446	-0.312050112241077	-0.341908751381186	0.167022261649735	0.201795720023535	0.149673371036358	0.191710612329834	0.227214128303771	0.173978000744223	0.00131218856186407	0.00241161435108901	0.00246279768782744
115	0.811571529291185	0.19	1.36530233109698	0.920502247968498	1.81010241422545	0.181319448629411	0.847575138317707	0.566385888858718	1.1287643877767	0.5	0.38	0.68	0.621682802178295	0.930324885225815	1.23896696827334	1.08531538951227	1.62413358008935	2.16295177066643	1.11031695429474	1.66142407609567	2.21264014656686	1.36530233109698	0.560855976758837	-0.0436119327343393	-0.729344790986724	-0.331972663755446	-0.312050112241077	-0.341908751381186	0.167022261649735	0.201795720023535	0.149673371036358	0.191710612329834	0.227214128303771	0.173978000744223	0.00131218856186407	0.00241161435108901	0.00246279768782744
115	0.811571529291185	0.19	1.37167105760872	0.922476692050035	1.82086542316741	0.209053010148754	0.924335869908945	0.643624021237829	1.20504771858006	0.54	0.4	0.72	0.673722587442443	0.967561702783	1.26140081812356	1.14152540306949	1.63939325079898	2.13726109852848	1.16766800707129	1.67761981717127	2.18563848414738	1.37167105760872	0.587380711226608	-0.0883309808493176	-0.723037710460238	-0.331972663755446	-0.312050112241077	-0.341908751381186	0.167022261649735	0.201795720023535	0.149673371036358	0.191710612329834	0.227214128303771	0.173978000744223	0.00131218856186407	0.00241161435108901	0.00246279768782744
115	0.811571529291185	0.19	1.37617732536269	0.92651455958243	1.82584009114295	0.213107182754573	0.90245735206972	0.631705836988467	1.17320886715097	0.51	0.35	0.69	0.689234331564301	0.984642777379337	1.28005122319437	1.1985994296178	1.71232368629342	2.22604794296903	1.21806726466342	1.7407930104826	2.26237575431379	1.37617732536269	0.568542788358584	-0.11039050643108	-0.795672693283251	-0.331972663755446	-0.312050112241077	-0.341908751381186	0.167022261649735	0.201795720023535	0.149673371036358	0.191710612329834	0.227214128303771	0.173978000744223	0.00131218856186407	0.00241161435108901	0.00246279768782744
115	0.811571529291185	0.19	1.37825033056438	0.940019414863069	1.81648124626568	0.222678332221207	1.01427487128325	0.718403779419573	1.31014596314692	0.5	0.37	0.67	0.786990704145536	1.11110898636035	1.43522726857516	1.37215650938618	1.93727247379264	2.50238843819909	1.40087017722865	1.97744917086179	2.55497115495098	1.37825033056438	0.568858504534318	0.0714097573338264	-0.602732594086844	-0.331972663755446	-0.312050112241077	-0.341908751381186	0.167022261649735	0.201795720023535	0.149673371036358	0.191710612329834	0.227214128303771	0.173978000744223	0.00131218856186407	0.00241161435108901	0.00246279768782744
115	0.811571529291185	0.19	1.3825987770142	0.935127195466672	1.83007035856172	0.217166736557275	0.901704987136954	0.634411783549944	1.16899819072396	0.49	0.36	0.64	0.706848210829321	1.00466065319144	1.30247309555356	1.24610818546917	1.77112404669147	2.29613990791377	1.27454076016397	1.81192083694103	2.34795643317289	1.3825987770142	0.538914149155155	0.0251319927739495	-0.709488931354593	-0.331972663755446	-0.312050112241077	-0.341908751381186	0.167022261649735	0.201795720023535	0.149673371036358	0.191710612329834	0.227214128303771	0.173978000744223	0.00131218856186407	0.00241161435108901	0.00246279768782744
115	0.811571529291185	0.19	1.38917255558906	0.943653813092059	1.83469129808606	0.224135506906368	0.874484479071654	0.620460230703243	1.12850872744007	0.51	0.39	0.69	0.669941008980616	0.944223312400109	1.2185056158196	1.15730930564131	1.63112634007411	2.10494337450691	1.18441882183496	1.66920572836563	2.15517983392558	1.38917255558906	0.565863314722018	0.0676755166406951	-0.607384932287844	-0.331972663755446	-0.312050112241077	-0.341908751381186	0.167022261649735	0.201795720023535	0.149673371036358	0.191710612329834	0.227214128303771	0.173978000744223	0.00131218856186407	0.00241161435108901	0.00246279768782744
115	0.811571529291185	0.19	1.39181210564322	0.948046890373581	1.83557732091286	0.212364029107073	0.845928808901632	0.591573053055649	1.10028456474761	0.51	0.38	0.71	0.638664623343868	0.913268110036894	1.18787159672992	1.10318619451204	1.5775177363133	2.05184927811456	1.12567685721915	1.6094445610335	2.09361246653189	1.39181210564322	0.569277737474045	-0.0219593343836012	-0.687162290473735	-0.331972663755446	-0.312050112241077	-0.341908751381186	0.167022261649735	0.201795720023535	0.149673371036358	0.191710612329834	0.227214128303771	0.173978000744223	0.00131218856186407	0.00241161435108901	0.00246279768782744
115	0.811571529291185	0.19	1.39531159212146	0.947297022859128	1.84332616138379	0.232272355905484	0.865117650626898	0.619553219591699	1.1106820816621	0.47	0.36	0.68	0.706918237391892	0.987110429546019	1.26730262170015	1.26618818577083	1.76805109534818	2.26991400492552	1.29129575872508	1.80420818854093	2.31635465497757	1.39531159212146	0.547810403293481	0.0240529957382115	-0.692680445635546	-0.331972663755446	-0.312050112241077	-0.341908751381186	0.167022261649735	0.201795720023535	0.149673371036358	0.191710612329834	0.227214128303771	0.173978000744223	0.00131218856186407	0.00241161435108901	0.00246279768782744
[truncated: 1,358 more rows]
