# Supplementary material for: Re-expressing coefficients from regression models for inclusion in a meta-analysis
Source: BMC Med Res Methodol. 2024 Jan 8;24:6. doi: 10.1186/s12874-023-02132-y (PMC10773134; doi:10.1186/s12874-023-02132-y)
Supplement: Supplementary file 2 — Additional file 2. [file 12874_2023_2132_MOESM2_ESM.zip › Supp_Files_R1/simdata/simdata_scenario_116.csv]

ex_no	errsd	rsquare	beta	b_low_ci	b_hi_ci	lrsquare	lbeta	lb_low_ci	lb_hi_ci	x_median	x_25	x_75	rbl	rb	rbu	altl	alt	altu	dzl	dz	dzu	observed_beta	xlog	error	ylog	RelBias_rb	RelBias_rbl	RelBias_rbu	RelBias_alt	RelBias_altl	RelBias_altu	RelBias_dz	RelBias_dzl	RelBias_dzu	MC_SE_RelBias_rb	MC_SE_RelBias_alt	MC_SE_RelBias_dz
116	0.811571529291185	0.19	1.49735111384654	1.43244857966502	1.56225364802807	0.217579174563339	0.939129094254498	0.901201613087447	0.97705657542155	0.51	0.37	0.69	0.982759500633247	1.02411938271814	1.06547926480302	1.70847535085776	1.7803773156934	1.85227928052903	1.74324424472057	1.81698975416641	1.88998483206346	1.49735111384654	0.560121864631029	0.00263621049992961	-0.680054926193085	-0.326615828654682	-0.324772586309201	-0.328313425853687	0.176264567540752	0.179484341706361	0.173299206103265	0.200796075229573	0.204073004610499	0.197762855093644	0.000188442566357195	0.000342114094424593	0.000350077508534133
116	0.811571529291185	0.19	1.51077439631192	1.44500252106509	1.57654627155875	0.218916495071336	0.953279838528334	0.914931454672798	0.991628222383869	0.5	0.37	0.68	1.00873937866218	1.05101962239581	1.09329986612944	1.76612348978489	1.84014868716623	1.91417388454757	1.80359255665123	1.87915499722064	1.95399649092046	1.51077439631192	0.553615709333455	-0.000688724588155944	-0.695865136849573	-0.326615828654682	-0.324772586309201	-0.328313425853687	0.176264567540752	0.179484341706361	0.173299206103265	0.200796075229573	0.204073004610499	0.197762855093644	0.000188442566357195	0.000342114094424593	0.000350077508534133
116	0.811571529291185	0.19	1.51662406327833	1.45036435938517	1.58288376717149	0.218920140529754	0.951958799697554	0.913663966586164	0.990253632808943	0.51	0.37	0.68	0.996944464747359	1.03872987305395	1.08051528136054	1.73379998932264	1.80646957427707	1.87913915923151	1.77049913953179	1.8433425417752	1.91852197211048	1.51662406327833	0.557363831143087	-0.00669775666537488	-0.69170994425794	-0.326615828654682	-0.324772586309201	-0.328313425853687	0.176264567540752	0.179484341706361	0.173299206103265	0.200796075229573	0.204073004610499	0.197762855093644	0.000188442566357195	0.000342114094424593	0.000350077508534133
116	0.811571529291185	0.19	1.51670550955312	1.4503715207811	1.58303949832514	0.213294509524012	0.935699678377817	0.89742867042451	0.973970686331124	0.5	0.37	0.67	0.9855235329312	1.02755136222836	1.06957919152553	1.72103806641545	1.79443204601337	1.8678260256113	1.75723154912866	1.83135068214126	1.906421451645	1.51670550955312	0.551535873549643	-0.00564538573363964	-0.702534681606332	-0.326615828654682	-0.324772586309201	-0.328313425853687	0.176264567540752	0.179484341706361	0.173299206103265	0.200796075229573	0.204073004610499	0.197762855093644	0.000188442566357195	0.000342114094424593	0.000350077508534133
116	0.811571529291185	0.19	1.52080596261097	1.4541109537158	1.58750097150614	0.212098551586171	0.946228267793216	0.907388181688904	0.985068353897528	0.51	0.37	0.69	0.988679273084254	1.03099896477857	1.07331865647289	1.71784436901097	1.79137543824091	1.86490650747085	1.75273923537747	1.82704071227869	1.90293638095577	1.52080596261097	0.559323628641113	0.00550337471609033	-0.676757780057338	-0.326615828654682	-0.324772586309201	-0.328313425853687	0.176264567540752	0.179484341706361	0.173299206103265	0.200796075229573	0.204073004610499	0.197762855093644	0.000188442566357195	0.000342114094424593	0.000350077508534133
116	0.811571529291185	0.19	1.52097097431928	1.45394501877074	1.58799692986781	0.209176845445578	0.945819820544888	0.906653888831906	0.984985752257869	0.5	0.37	0.68	0.992978655984688	1.03587367326945	1.07876869055422	1.73104239941333	1.80582053607918	1.88059867274503	1.76853934113969	1.84457088449623	1.92189030290158	1.52097097431928	0.555882050683907	-0.00587469006099551	-0.692666239823348	-0.326615828654682	-0.324772586309201	-0.328313425853687	0.176264567540752	0.179484341706361	0.173299206103265	0.200796075229573	0.204073004610499	0.197762855093644	0.000188442566357195	0.000342114094424593	0.000350077508534133
116	0.811571529291185	0.19	1.52456582054669	1.45840860185628	1.59072303923709	0.220012071376681	0.958299574735905	0.919872338603714	0.996726810868096	0.5	0.37	0.67	1.01369944929091	1.05604626902908	1.09839308876724	1.77425290031808	1.84837148427532	1.92249006823257	1.81198205227266	1.88779625430282	1.96346177641071	1.52456582054669	0.553618020711266	-0.00237187654181889	-0.695047113724302	-0.326615828654682	-0.324772586309201	-0.328313425853687	0.176264567540752	0.179484341706361	0.173299206103265	0.200796075229573	0.204073004610499	0.197762855093644	0.000188442566357195	0.000342114094424593	0.000350077508534133
116	0.811571529291185	0.19	1.52591855514845	1.45938555035788	1.59245155993901	0.213895820660653	0.945351707155874	0.906755068518077	0.983948345793671	0.5	0.37	0.67	0.997042602364527	1.0394823905345	1.08192217870446	1.74260101291499	1.81677599568654	1.89095097845808	1.77885215589009	1.85526704322434	1.93116020725061	1.52591855514845	0.554558258263553	-0.000339286731500898	-0.692022844258913	-0.326615828654682	-0.324772586309201	-0.328313425853687	0.176264567540752	0.179484341706361	0.173299206103265	0.200796075229573	0.204073004610499	0.197762855093644	0.000188442566357195	0.000342114094424593	0.000350077508534133
116	0.811571529291185	0.19	1.52637855235996	1.45936564009478	1.59339146462514	0.214424138385483	0.941899903951908	0.903504508153107	0.98029529975071	0.49	0.37	0.67	1.0002305591009	1.04273643246421	1.08524230582752	1.75591117117286	1.83053050488547	1.90514983859807	1.79319616173169	1.86928809311841	1.94551540356619	1.52637855235996	0.548537717165114	-0.00504821252117147	-0.706681381067312	-0.326615828654682	-0.324772586309201	-0.328313425853687	0.176264567540752	0.179484341706361	0.173299206103265	0.200796075229573	0.204073004610499	0.197762855093644	0.000188442566357195	0.000342114094424593	0.000350077508534133
116	0.811571529291185	0.19	1.53134862558263	1.46500292828256	1.5976943228827	0.220330754714364	0.961816827231288	0.923284327908151	1.00034932655443	0.5	0.37	0.68	1.01295133044408	1.05522600713348	1.09750068382288	1.76784476391627	1.84162428676743	1.91540380961859	1.8055740978878	1.88051719524794	1.95613744639339	1.53134862558263	0.5547697147465	-0.00306209247309288	-0.693717721653418	-0.326615828654682	-0.324772586309201	-0.328313425853687	0.176264567540752	0.179484341706361	0.173299206103265	0.200796075229573	0.204073004610499	0.197762855093644	0.000188442566357195	0.000342114094424593	0.000350077508534133
116	0.811571529291185	0.19	1.53210920779486	1.46468210999362	1.5995363055961	0.216582078114079	0.954084631503792	0.915439965236102	0.992729297771482	0.5	0.37	0.68	1.00622752474816	1.04870472517629	1.09118192560443	1.75824089396056	1.83246381970729	1.90668674545402	1.79563032283754	1.87069143254814	1.94712110323535	1.53210920779486	0.553463327517305	-0.00875705013901102	-0.702143834416204	-0.326615828654682	-0.324772586309201	-0.328313425853687	0.176264567540752	0.179484341706361	0.173299206103265	0.200796075229573	0.204073004610499	0.197762855093644	0.000188442566357195	0.000342114094424593	0.000350077508534133
116	0.811571529291185	0.19	1.53835198671442	1.47049706015706	1.60620691327177	0.211786508160286	0.94446647847487	0.905662477805636	0.983270479144104	0.5	0.37	0.68	0.994956142589576	1.03758601825413	1.08021589391868	1.73795233058933	1.81241660955856	1.88688088852779	1.77423385948596	1.85005195582487	1.92567535539937	1.53835198671442	0.553742854141068	-0.0058816315848043	-0.697857323689768	-0.326615828654682	-0.324772586309201	-0.328313425853687	0.176264567540752	0.179484341706361	0.173299206103265	0.200796075229573	0.204073004610499	0.197762855093644	0.000188442566357195	0.000342114094424593	0.000350077508534133
116	0.811571529291185	0.19	1.54855638748811	1.48149212481882	1.61562065015739	0.221644124580583	0.973993099256559	0.935121353984217	1.0128648445289	0.49	0.36	0.67	1.03420668071249	1.07719727062932	1.12018786054615	1.81438137095902	1.88980278036039	1.96522418976175	1.85133494758855	1.92795432905724	2.0050178578238	1.54855638748811	0.550648664757095	0.00216034796800313	-0.699447106656788	-0.326615828654682	-0.324772586309201	-0.328313425853687	0.176264567540752	0.179484341706361	0.173299206103265	0.200796075229573	0.204073004610499	0.197762855093644	0.000188442566357195	0.000342114094424593	0.000350077508534133
116	0.811571529291185	0.19	1.54916402434881	1.48178918466377	1.61653886403386	0.217092996332937	0.960914382573546	0.922051586446825	0.999777178700267	0.5	0.37	0.68	1.00982424436643	1.05238649826794	1.09494875216944	1.7603885792098	1.83458575370985	1.90878292820989	1.7973740199202	1.87328306291932	1.9489624654909	1.54916402434881	0.554521195270879	0.0111294233995169	-0.676856596796479	-0.326615828654682	-0.324772586309201	-0.328313425853687	0.176264567540752	0.179484341706361	0.173299206103265	0.200796075229573	0.204073004610499	0.197762855093644	0.000188442566357195	0.000342114094424593	0.000350077508534133
116	0.811571529291185	0.19	1.55168514184643	1.48400018887703	1.61937009481582	0.217390772734688	0.953281384056731	0.914761035445653	0.991801732667808	0.5	0.36	0.67	1.00928389087085	1.05178457227006	1.09428525366928	1.76791191161616	1.84235822110064	1.91680453058512	1.80482003105483	1.88067588278547	1.9567983961996	1.55168514184643	0.548804301915317	-0.00808180923711653	-0.709824266668259	-0.326615828654682	-0.324772586309201	-0.328313425853687	0.176264567540752	0.179484341706361	0.173299206103265	0.200796075229573	0.204073004610499	0.197762855093644	0.000188442566357195	0.000342114094424593	0.000350077508534133
116	0.811571529291185	0.19	1.5543865103501	1.48709634581188	1.62167667488831	0.213203271091663	0.954916672428773	0.915849049721082	0.993984295136465	0.51	0.38	0.68	0.997845043558167	1.04041039173901	1.08297573991985	1.73371082605312	1.80766620162195	1.88162157719079	1.77057265576909	1.84690031804111	1.92148793411939	1.5543865103501	0.559730227577578	-0.00160989141781652	-0.681891189665005	-0.326615828654682	-0.324772586309201	-0.328313425853687	0.176264567540752	0.179484341706361	0.173299206103265	0.200796075229573	0.204073004610499	0.197762855093644	0.000188442566357195	0.000342114094424593	0.000350077508534133
116	0.811571529291185	0.19	1.55678219734233	1.48811408113963	1.62545031354503	0.211944667068181	0.948387222988034	0.90944058518409	0.987333860791979	0.5	0.37	0.67	1.00108483934401	1.04395612668717	1.08682741403032	1.75090258568249	1.82588469000629	1.90086679433008	1.78794059224119	1.86485745766988	1.94152599975078	1.55678219734233	0.549819920411804	0.00907240420463896	-0.690461746376124	-0.326615828654682	-0.324772586309201	-0.328313425853687	0.176264567540752	0.179484341706361	0.173299206103265	0.200796075229573	0.204073004610499	0.197762855093644	0.000188442566357195	0.000342114094424593	0.000350077508534133
116	0.811571529291185	0.19	1.55772699984419	1.49015812001478	1.62529587967359	0.21825452453967	0.969301839692578	0.930233292191649	1.00837038719351	0.5	0.37	0.67	1.02371680853498	1.06671153802646	1.10970626751794	1.7901953437506	1.86538114113104	1.94056693851148	1.82740220504812	1.90404202604768	1.98175475268721	1.55772699984419	0.552291702949599	0.0106419928247987	-0.684503602572127	-0.326615828654682	-0.324772586309201	-0.328313425853687	0.176264567540752	0.179484341706361	0.173299206103265	0.200796075229573	0.204073004610499	0.197762855093644	0.000188442566357195	0.000342114094424593	0.000350077508534133
116	0.811571529291185	0.19	1.55786775615206	1.48963171128366	1.62610380102045	0.212358357330562	0.94695864611886	0.908118769864512	0.985798522373209	0.5	0.37	0.67	0.997338085941855	1.03999383662908	1.0826495873163	1.74175495386144	1.81624911598901	1.89074327811658	1.77917897642098	1.85550056849423	1.93161556001574	1.55786775615206	0.550777591276123	0.00627416293064464	-0.688200807571448	-0.326615828654682	-0.324772586309201	-0.328313425853687	0.176264567540752	0.179484341706361	0.173299206103265	0.200796075229573	0.204073004610499	0.197762855093644	0.000188442566357195	0.000342114094424593	0.000350077508534133
116	0.811571529291185	0.19	1.55886443084374	1.49050288689829	1.62722597478918	0.213827696762934	0.94624665044421	0.907605645394508	0.984887655493911	0.5	0.37	0.68	0.99802132258607	1.04051174467792	1.08300216676977	1.74436084575617	1.81862642199117	1.89289199822617	1.78076295426375	1.85688205910865	1.93213455633825	1.55886443084374	0.550202677698517	0.00479561699141819	-0.691284585191031	-0.326615828654682	-0.324772586309201	-0.328313425853687	0.176264567540752	0.179484341706361	0.173299206103265	0.200796075229573	0.204073004610499	0.197762855093644	0.000188442566357195	0.000342114094424593	0.000350077508534133
116	0.811571529291185	0.19	1.55906592028246	1.49094201979556	1.62718982076937	0.211895870814632	0.940915069092725	0.902269638873121	0.979560499312329	0.5	0.37	0.67	0.995216138938714	1.03784259359679	1.08046904825486	1.74294452340477	1.81759719712213	1.8922498708395	1.77998783282241	1.85624307935691	1.93299682661766	1.55906592028246	0.549963928877803	0.0186606061165529	-0.680313687692387	-0.326615828654682	-0.324772586309201	-0.328313425853687	0.176264567540752	0.179484341706361	0.173299206103265	0.200796075229573	0.204073004610499	0.197762855093644	0.000188442566357195	0.000342114094424593	0.000350077508534133
116	0.811571529291185	0.19	1.56029820724491	1.49231404178959	1.62828237270022	0.212811801724408	0.957771641584033	0.918541436837315	0.997001846330751	0.5	0.37	0.67	1.010610966843	1.05377339105005	1.09693581525711	1.76700562451909	1.84247308810698	1.91794055169487	1.8044725516151	1.88152419463336	1.95836059633555	1.56029820724491	0.552167459300878	-0.00710155179795289	-0.701663955709703	-0.326615828654682	-0.324772586309201	-0.328313425853687	0.176264567540752	0.179484341706361	0.173299206103265	0.200796075229573	0.204073004610499	0.197762855093644	0.000188442566357195	0.000342114094424593	0.000350077508534133
116	0.811571529291185	0.19	1.5622774342573	1.49410864896689	1.63044621954771	0.21682659695045	0.957622925791482	0.918862870242736	0.996382981340229	0.5	0.37	0.67	1.01254546343517	1.05525729746325	1.09796913149134	1.77218582273494	1.84694128751257	1.9216967522902	1.8097303171692	1.88581849665473	1.96247092203522	1.5622774342573	0.550316267012872	-0.00213666450632084	-0.700203923264525	-0.326615828654682	-0.324772586309201	-0.328313425853687	0.176264567540752	0.179484341706361	0.173299206103265	0.200796075229573	0.204073004610499	0.197762855093644	0.000188442566357195	0.000342114094424593	0.000350077508534133
116	0.811571529291185	0.19	1.56285322428505	1.49431893943553	1.63138750913457	0.21861437382235	0.961595948484763	0.922878819522811	1.00031307744671	0.49	0.37	0.67	1.02279647884224	1.06570540939245	1.10861433994266	1.79680999117615	1.87219076997056	1.94757154876496	1.83587554429523	1.91278769270779	1.98975709904316	1.56285322428505	0.544217469377355	-0.00482020332074883	-0.712043596987953	-0.326615828654682	-0.324772586309201	-0.328313425853687	0.176264567540752	0.179484341706361	0.173299206103265	0.200796075229573	0.204073004610499	0.197762855093644	0.000188442566357195	0.000342114094424593	0.000350077508534133
116	0.811571529291185	0.19	1.56506394012322	1.49688645686815	1.63324142337829	0.217851071229112	0.966284109178452	0.927291088246017	1.00527713011089	0.5	0.37	0.68	1.01736432651103	1.06014496894619	1.10292561138134	1.77556582528653	1.8502291928848	1.92489256048307	1.81354358190775	1.8888772267463	1.96626979644021	1.56506394012322	0.553196922057573	0.0034685751692064	-0.687895270199128	-0.326615828654682	-0.324772586309201	-0.328313425853687	0.176264567540752	0.179484341706361	0.173299206103265	0.200796075229573	0.204073004610499	0.197762855093644	0.000188442566357195	0.000342114094424593	0.000350077508534133
116	0.811571529291185	0.19	1.56524355443304	1.49690977409092	1.63357733477516	0.217555267988556	0.961808758557576	0.922962613377449	1.0006549037377	0.5	0.37	0.68	1.01630552097276	1.05908033247959	1.10185514398643	1.77790547544594	1.85273491405449	1.92756435266304	1.8150823401736	1.8917332261753	1.96773454142174	1.56524355443304	0.551435305408962	0.016823056429885	-0.678383742602753	-0.326615828654682	-0.324772586309201	-0.328313425853687	0.176264567540752	0.179484341706361	0.173299206103265	0.200796075229573	0.204073004610499	0.197762855093644	0.000188442566357195	0.000342114094424593	0.000350077508534133
116	0.811571529291185	0.19	1.57058916630575	1.50244724237678	1.63873109023472	0.215668012579543	0.959687774746432	0.920711150184997	0.998664399307866	0.5	0.37	0.68	1.00824372018394	1.05092587618926	1.09360803219458	1.75750672943883	1.83190756616571	1.90630840289259	1.79562111463042	1.87061408781681	1.94689519957095	1.57058916630575	0.554423404019545	-0.00887813124578524	-0.700650357696893	-0.326615828654682	-0.324772586309201	-0.328313425853687	0.176264567540752	0.179484341706361	0.173299206103265	0.200796075229573	0.204073004610499	0.197762855093644	0.000188442566357195	0.000342114094424593	0.000350077508534133
116	0.811571529291185	0.19	1.57307408828523	1.50465095088122	1.64149722568923	0.224463118303913	0.979571733047931	0.940794024303237	1.01834944179262	0.49	0.37	0.67	1.04203495263937	1.084985616495	1.12793628035064	1.82989935437629	1.90532426393464	1.98074917349299	1.86857508440268	1.9459835783938	2.0228360738094	1.57307408828523	0.549375942268674	-0.00475817206727644	-0.704508496393325	-0.326615828654682	-0.324772586309201	-0.328313425853687	0.176264567540752	0.179484341706361	0.173299206103265	0.200796075229573	0.204073004610499	0.197762855093644	0.000188442566357195	0.000342114094424593	0.000350077508534133
116	0.811571529291185	0.19	1.57464634665421	1.50573926863548	1.64355342467295	0.212287442093912	0.958697219284594	0.919367543340307	0.998026895228881	0.5	0.37	0.67	1.01025657165306	1.05347439446127	1.09669221726948	1.76495491744784	1.84045802331918	1.91596112919053	1.80268101356666	1.87955837477563	1.95733589301068	1.57464634665421	0.55014260059256	-0.00801161769896694	-0.704081851478579	-0.326615828654682	-0.324772586309201	-0.328313425853687	0.176264567540752	0.179484341706361	0.173299206103265	0.200796075229573	0.204073004610499	0.197762855093644	0.000188442566357195	0.000342114094424593	0.000350077508534133
116	0.811571529291185	0.19	1.57506403695748	1.50660284771527	1.64352522619969	0.215078191334098	0.97417835847719	0.934544107476709	1.01381260947767	0.5	0.37	0.68	1.02871496771513	1.07234302861903	1.11597108952293	1.79922433263704	1.87552988979094	1.95183544694485	1.83644631616724	1.91529803425805	1.99343625037375	1.57506403695748	0.553089706236658	0.0144184203849324	-0.67844643785102	-0.326615828654682	-0.324772586309201	-0.328313425853687	0.176264567540752	0.179484341706361	0.173299206103265	0.200796075229573	0.204073004610499	0.197762855093644	0.000188442566357195	0.000342114094424593	0.000350077508534133
116	0.811571529291185	0.19	1.57774556056775	1.50943094669909	1.64606017443641	0.215703933111403	0.961868328533953	0.922807290588703	1.0009293664792	0.5	0.37	0.67	1.01331085277066	1.05620276972242	1.09909468667418	1.76947022191428	1.84436922215635	1.91926822239842	1.80815927941729	1.88339564418644	1.96101025927028	1.57774556056775	0.55232063600184	0.0110644342620366	-0.681470585385679	-0.326615828654682	-0.324772586309201	-0.328313425853687	0.176264567540752	0.179484341706361	0.173299206103265	0.200796075229573	0.204073004610499	0.197762855093644	0.000188442566357195	0.000342114094424593	0.000350077508534133
116	0.811571529291185	0.19	1.5777471951944	1.50922445405447	1.64626993633433	0.2155186003084	0.957302882547981	0.918405938608091	0.996199826487871	0.49	0.36	0.67	1.01868361155076	1.06182758271347	1.10497155387619	1.7905564745953	1.86639132265725	1.94222617071921	1.82658404557361	1.9049853801095	1.98205967753958	1.5777471951944	0.54657250607647	-0.00450817212951464	-0.709810813477842	-0.326615828654682	-0.324772586309201	-0.328313425853687	0.176264567540752	0.179484341706361	0.173299206103265	0.200796075229573	0.204073004610499	0.197762855093644	0.000188442566357195	0.000342114094424593	0.000350077508534133
116	0.811571529291185	0.19	1.5788811358686	1.50957941880962	1.64818285292758	0.214299658976885	0.960077699554322	0.920926841852713	0.999228557255932	0.5	0.37	0.67	1.0143264764219	1.05744798155849	1.10056948669507	1.77474192415102	1.85019055413094	1.92563918411085	1.8117633112618	1.89073932543101	1.96595243487236	1.5788811358686	0.549222622567454	-0.0123032063981707	-0.710980704613816	-0.326615828654682	-0.324772586309201	-0.328313425853687	0.176264567540752	0.179484341706361	0.173299206103265	0.200796075229573	0.204073004610499	0.197762855093644	0.000188442566357195	0.000342114094424593	0.000350077508534133
116	0.811571529291185	0.2	1.53097066054122	1.46490849708253	1.59703282399991	0.214425416236139	0.942685716094134	0.904258433382416	0.981112998805853	0.5	0.37	0.68	0.991756877417386	1.03390248591036	1.07604809440334	1.73049328637228	1.80403216894307	1.87757105151387	1.76565154844956	1.8394719818054	1.91586077404275	1.53097066054122	0.553825799073218	0.010839687196908	-0.682254693774709	-0.326615828654682	-0.324772586309201	-0.328313425853687	0.176264567540752	0.179484341706361	0.173299206103265	0.200796075229573	0.204073004610499	0.197762855093644	0.000188442566357195	0.000342114094424593	0.000350077508534133
116	0.811571529291185	0.2	1.53199382763254	1.46597288487685	1.59801477038823	0.217280429402113	0.949886597659286	0.911490974647802	0.988282220670769	0.51	0.38	0.69	0.990457451620868	1.0321794565327	1.07390146144454	1.7179430559174	1.79030964622367	1.86267623652994	1.7541989209437	1.82751540888511	1.90126968833448	1.53199382763254	0.560915663459266	-0.0171316602489844	-0.696033361633971	-0.326615828654682	-0.324772586309201	-0.328313425853687	0.176264567540752	0.179484341706361	0.173299206103265	0.200796075229573	0.204073004610499	0.197762855093644	0.000188442566357195	0.000342114094424593	0.000350077508534133
116	0.811571529291185	0.2	1.53777433130699	1.47187916149998	1.60366950111401	0.219535672547488	0.948386171253394	0.910303591537959	0.986468750968829	0.5	0.37	0.68	0.995781743928266	1.03744030486864	1.07909886580901	1.73458724702584	1.80715375969513	1.87972027236442	1.77081890896899	1.84498325771729	1.91931109237229	1.53777433130699	0.557105395914198	0.00489641081108565	-0.682567474616957	-0.326615828654682	-0.324772586309201	-0.328313425853687	0.176264567540752	0.179484341706361	0.173299206103265	0.200796075229573	0.204073004610499	0.197762855093644	0.000188442566357195	0.000342114094424593	0.000350077508534133
116	0.811571529291185	0.2	1.53788922200216	1.47188141971537	1.60389702428895	0.223642900376982	0.974005600650858	0.935357173137161	1.01265402816456	0.5	0.37	0.68	1.0253419406074	1.06770848764035	1.11007503467329	1.78850550717238	1.86240553962732	1.93630557208226	1.82623376244119	1.90266401729198	1.97744422563984	1.53788922200216	0.558716185549093	0.0047441826712724	-0.679991578674535	-0.326615828654682	-0.324772586309201	-0.328313425853687	0.176264567540752	0.179484341706361	0.173299206103265	0.200796075229573	0.204073004610499	0.197762855093644	0.000188442566357195	0.000342114094424593	0.000350077508534133
116	0.811571529291185	0.2	1.53863732067492	1.47314449608669	1.60413014526315	0.225316597093701	0.958501168460308	0.920650343576829	0.996351993343787	0.5	0.37	0.68	1.01042164882735	1.05196325379722	1.09350485876708	1.76383662724615	1.83635348640636	1.90887034556657	1.80012769556602	1.87452847130561	1.94915712524019	1.53863732067492	0.556668119413846	-0.0139638047608407	-0.70272926168227	-0.326615828654682	-0.324772586309201	-0.328313425853687	0.176264567540752	0.179484341706361	0.173299206103265	0.200796075229573	0.204073004610499	0.197762855093644	0.000188442566357195	0.000342114094424593	0.000350077508534133
116	0.811571529291185	0.2	1.53921365885285	1.47272449801413	1.60570281969156	0.216300081233973	0.949764163182561	0.911262498611941	0.988265827753181	0.5	0.37	0.68	1.0007293997266	1.04301112176929	1.08529284381197	1.74760825531663	1.82144628436923	1.89528431342182	1.78386038620811	1.85861898290448	1.93418621702026	1.53921365885285	0.555469993691983	-0.0161167871812212	-0.705537343083556	-0.326615828654682	-0.324772586309201	-0.328313425853687	0.176264567540752	0.179484341706361	0.173299206103265	0.200796075229573	0.204073004610499	0.197762855093644	0.000188442566357195	0.000342114094424593	0.000350077508534133
116	0.811571529291185	0.2	1.53985417527124	1.47516766512186	1.60454068542062	0.228403046030183	0.961448078281894	0.92381347779434	0.999082678769447	0.5	0.37	0.68	1.01272104690521	1.05397759156682	1.09523413622842	1.76652845794534	1.83849384312612	1.9104592283069	1.80446338520628	1.87640254622756	1.95009832807101	1.53985417527124	0.554492244181809	0.00469351168078264	-0.687807758115374	-0.326615828654682	-0.324772586309201	-0.328313425853687	0.176264567540752	0.179484341706361	0.173299206103265	0.200796075229573	0.204073004610499	0.197762855093644	0.000188442566357195	0.000342114094424593	0.000350077508534133
116	0.811571529291185	0.2	1.54031248906809	1.47430696361215	1.60631801452403	0.22212980549545	0.960794321731334	0.922503230519669	0.999085412942999	0.51	0.37	0.69	1.00494256449188	1.0466555321286	1.08836849976533	1.7458725381175	1.81833988824627	1.89080723837505	1.78028291321819	1.85477994647549	1.92908676682269	1.54031248906809	0.558994975667485	0.00748989892225639	-0.675712743628753	-0.326615828654682	-0.324772586309201	-0.328313425853687	0.176264567540752	0.179484341706361	0.173299206103265	0.200796075229573	0.204073004610499	0.197762855093644	0.000188442566357195	0.000342114094424593	0.000350077508534133
116	0.811571529291185	0.2	1.54301325379053	1.47684984067266	1.6091766669084	0.221161537874853	0.964655853042987	0.926102827479718	1.00320887860626	0.5	0.37	0.68	1.0158794616183	1.05816982688967	1.10046019216104	1.77276983822187	1.84656903077671	1.92036822333155	1.80987629209606	1.88531654156011	1.96158208479311	1.54301325379053	0.555988320543607	0.00965196758421805	-0.679221451399445	-0.326615828654682	-0.324772586309201	-0.328313425853687	0.176264567540752	0.179484341706361	0.173299206103265	0.200796075229573	0.204073004610499	0.197762855093644	0.000188442566357195	0.000342114094424593	0.000350077508534133
116	0.811571529291185	0.2	1.54305850982984	1.47775231758247	1.60836470207721	0.223744546117904	0.95333543604897	0.915518267651981	0.991152604445959	0.5	0.37	0.67	1.00617071319959	1.04773244783846	1.08929418247733	1.75797980064009	1.83059639444091	1.90321298824173	1.79472151025129	1.86887802894537	1.94347347517293	1.54305850982984	0.55337748072609	-0.00166603978442633	-0.696813236682987	-0.326615828654682	-0.324772586309201	-0.328313425853687	0.176264567540752	0.179484341706361	0.173299206103265	0.200796075229573	0.204073004610499	0.197762855093644	0.000188442566357195	0.000342114094424593	0.000350077508534133
116	0.811571529291185	0.2	1.54317991586529	1.47717446817756	1.60918536355303	0.222683654436809	0.973753046362759	0.935007594743294	1.01249849798223	0.5	0.37	0.67	1.02737723925711	1.06995036416259	1.11252348906807	1.79479111710927	1.86916483640948	1.94353855570969	1.83426011199525	1.91105886715687	1.98684519328931	1.54317991586529	0.555057214101648	-0.00610580125499941	-0.696583666258918	-0.326615828654682	-0.324772586309201	-0.328313425853687	0.176264567540752	0.179484341706361	0.173299206103265	0.200796075229573	0.204073004610499	0.197762855093644	0.000188442566357195	0.000342114094424593	0.000350077508534133
116	0.811571529291185	0.2	1.54418319959232	1.47784481114214	1.6105215880425	0.218646744752503	0.95125499510407	0.912957856803574	0.989552133404565	0.5	0.37	0.68	0.998701697743686	1.04059565457247	1.08248961140126	1.73969209378596	1.81266942589334	1.88564675800072	1.77583048208502	1.84936358056424	1.92423324877448	1.54418319959232	0.557096448052222	0.00312435680391916	-0.682929461973711	-0.326615828654682	-0.324772586309201	-0.328313425853687	0.176264567540752	0.179484341706361	0.173299206103265	0.200796075229573	0.204073004610499	0.197762855093644	0.000188442566357195	0.000342114094424593	0.000350077508534133
116	0.811571529291185	0.2	1.54422415439103	1.47829571935346	1.6101525894286	0.223669697010729	0.953860909088817	0.916014741040335	0.991707077137299	0.5	0.36	0.68	1.00911460038462	1.05080729269103	1.09249998499745	1.76584847692763	1.83880647117351	1.91176446541938	1.80068470792343	1.87523349924312	1.94897135079437	1.54422415439103	0.552637482417068	0.00383803182536689	-0.692765277174373	-0.326615828654682	-0.324772586309201	-0.328313425853687	0.176264567540752	0.179484341706361	0.173299206103265	0.200796075229573	0.204073004610499	0.197762855093644	0.000188442566357195	0.000342114094424593	0.000350077508534133
116	0.811571529291185	0.2	1.54791176620299	1.48213733792616	1.61368619447983	0.220091006193655	0.950082877895401	0.911993886231754	0.988171869559049	0.5	0.37	0.68	1.00404147859001	1.04597479424631	1.08790810990261	1.75623966643149	1.82958818227568	1.90293669811987	1.79139081894843	1.86772470604499	1.94142348698929	1.54791176620299	0.553690347749024	0.00761573771995016	-0.6869354105949	-0.326615828654682	-0.324772586309201	-0.328313425853687	0.176264567540752	0.179484341706361	0.173299206103265	0.200796075229573	0.204073004610499	0.197762855093644	0.000188442566357195	0.000342114094424593	0.000350077508534133
116	0.811571529291185	0.2	1.54812391181454	1.48297983790878	1.6132679857203	0.228071075200325	0.971666144110281	0.933595713333276	1.00973657488728	0.5	0.37	0.68	1.02575339250696	1.0675818552623	1.10941031801765	1.79187226276005	1.86494173808689	1.93801121341372	1.8292091883604	1.90365853516694	1.97747090857249	1.54812391181454	0.557450492004601	4.66060752497668e-05	-0.689785232795174	-0.326615828654682	-0.324772586309201	-0.328313425853687	0.176264567540752	0.179484341706361	0.173299206103265	0.200796075229573	0.204073004610499	0.197762855093644	0.000188442566357195	0.000342114094424593	0.000350077508534133
116	0.811571529291185	0.2	1.54868365522958	1.48172830130357	1.61563900915558	0.219906967795965	0.956359267602733	0.917998088913076	0.99472044629239	0.51	0.37	0.68	1.00015336764213	1.04194763989231	1.0837419121425	1.7376845072239	1.81029862994696	1.88291275267001	1.77367427804336	1.84720436289331	1.92185422379852	1.54868365522958	0.555846709669451	-0.00257212945935876	-0.690944517296595	-0.326615828654682	-0.324772586309201	-0.328313425853687	0.176264567540752	0.179484341706361	0.173299206103265	0.200796075229573	0.204073004610499	0.197762855093644	0.000188442566357195	0.000342114094424593	0.000350077508534133
116	0.811571529291185	0.2	1.54892376870654	1.48390790524608	1.61393963216699	0.234230089531138	0.983088381271171	0.945232135907866	1.02094462663448	0.5	0.37	0.68	1.03420237353581	1.07562184852042	1.11704132350503	1.80175195922345	1.87391155014411	1.94607114106478	1.83754996684911	1.91177935242605	1.98480004653472	1.54892376870654	0.55692496330649	0.00385726203311585	-0.684772970241358	-0.326615828654682	-0.324772586309201	-0.328313425853687	0.176264567540752	0.179484341706361	0.173299206103265	0.200796075229573	0.204073004610499	0.197762855093644	0.000188442566357195	0.000342114094424593	0.000350077508534133
116	0.811571529291185	0.2	1.54923290863261	1.48266357940272	1.6158022378625	0.216952035186655	0.960822484883561	0.921947284204616	0.999697685562507	0.5	0.37	0.68	1.01549905566144	1.05831899803176	1.10113894040209	1.7768488679296	1.8517721932654	1.9266955186012	1.81417341568141	1.89060480022569	1.96593879272394	1.54923290863261	0.553390686849565	0.00307013779745878	-0.689225988267862	-0.326615828654682	-0.324772586309201	-0.328313425853687	0.176264567540752	0.179484341706361	0.173299206103265	0.200796075229573	0.204073004610499	0.197762855093644	0.000188442566357195	0.000342114094424593	0.000350077508534133
116	0.811571529291185	0.2	1.54946979346804	1.48398637705841	1.61495320987766	0.225095688205812	0.972493367139908	0.934065678205384	1.01092105607443	0.5	0.38	0.68	1.02140955859534	1.06343059598948	1.10545163338362	1.77881890094146	1.85199994269386	1.92518098444626	1.81779615144818	1.8927528164909	1.96760457793971	1.54946979346804	0.558104950142334	0.00974295451951897	-0.674326692391593	-0.326615828654682	-0.324772586309201	-0.328313425853687	0.176264567540752	0.179484341706361	0.173299206103265	0.200796075229573	0.204073004610499	0.197762855093644	0.000188442566357195	0.000342114094424593	0.000350077508534133
116	0.811571529291185	0.2	1.54961257446705	1.48438363768368	1.61484151125043	0.227333547174266	0.974099287169497	0.935853407215819	1.01234516712318	0.5	0.37	0.68	1.02743331578779	1.0694218269724	1.111410338157	1.79390159705598	1.86721366131808	1.94052572558019	1.83221579256425	1.90689499559357	1.98151522035742	1.54961257446705	0.557153129233436	-0.00267369737217057	-0.689857332383261	-0.326615828654682	-0.324772586309201	-0.328313425853687	0.176264567540752	0.179484341706361	0.173299206103265	0.200796075229573	0.204073004610499	0.197762855093644	0.000188442566357195	0.000342114094424593	0.000350077508534133
116	0.811571529291185	0.2	1.55010604449531	1.48391889013574	1.61629319885487	0.219661946043136	0.948756435518283	0.910673020778771	0.986839850257795	0.5	0.37	0.68	0.997333113601267	1.0390405648292	1.08074801605714	1.7385801653323	1.8112858104799	1.88399145562751	1.77432797516668	1.84843308283068	1.92302411555591	1.55010604449531	0.555930138723569	0.0107358759344072	-0.677831899692193	-0.326615828654682	-0.324772586309201	-0.328313425853687	0.176264567540752	0.179484341706361	0.173299206103265	0.200796075229573	0.204073004610499	0.197762855093644	0.000188442566357195	0.000342114094424593	0.000350077508534133
116	0.811571529291185	0.2	1.55021968830443	1.48361705762037	1.6168223189885	0.222053926210217	0.970065580323516	0.93139650549133	1.0087346551557	0.5	0.37	0.67	1.02747692227878	1.07013499728947	1.11279307230016	1.79959570067891	1.87431006819796	1.949024435717	1.83839906281564	1.91419841609278	1.99120841189619	1.55021968830443	0.552406240493405	-0.00273746511112764	-0.696989359355707	-0.326615828654682	-0.324772586309201	-0.328313425853687	0.176264567540752	0.179484341706361	0.173299206103265	0.200796075229573	0.204073004610499	0.197762855093644	0.000188442566357195	0.000342114094424593	0.000350077508534133
116	0.811571529291185	0.2	1.55050871934768	1.48357806669488	1.61743937200049	0.223202033063527	0.970557282288956	0.931996724498486	1.00911784007943	0.5	0.37	0.68	1.02465440483284	1.0670485939477	1.10944278306256	1.79069777547808	1.86478634600792	1.93887491653776	1.82742113301328	1.90375665107517	1.97906089905048	1.55050871934768	0.552432807398653	-0.005235921191285	-0.700442358915649	-0.326615828654682	-0.324772586309201	-0.328313425853687	0.176264567540752	0.179484341706361	0.173299206103265	0.200796075229573	0.204073004610499	0.197762855093644	0.000188442566357195	0.000342114094424593	0.000350077508534133
116	0.811571529291185	0.2	1.55184248343606	1.48482196332101	1.61886300355111	0.220318350761884	0.954775304626249	0.916523523187905	0.993027086064594	0.5	0.37	0.68	1.00598278661724	1.04796821602616	1.08995364543508	1.7561900472817	1.82948592693261	1.90278180658353	1.79287129011895	1.86724604434439	1.94259292170694	1.55184248343606	0.553586040698044	-0.00410337276555263	-0.697771484255987	-0.326615828654682	-0.324772586309201	-0.328313425853687	0.176264567540752	0.179484341706361	0.173299206103265	0.200796075229573	0.204073004610499	0.197762855093644	0.000188442566357195	0.000342114094424593	0.000350077508534133
116	0.811571529291185	0.2	1.55211058245694	1.48573845381721	1.61848271109667	0.226552971194952	0.967773530768532	0.929691393495655	1.00585566804141	0.5	0.37	0.67	1.02696398569875	1.06903061528282	1.11109724486689	1.80026008562457	1.87400256854663	1.94774505146869	1.83824959336381	1.91302512601476	1.98807684533564	1.55211058245694	0.549337924402405	-0.00069387164340923	-0.702151461636738	-0.326615828654682	-0.324772586309201	-0.328313425853687	0.176264567540752	0.179484341706361	0.173299206103265	0.200796075229573	0.204073004610499	0.197762855093644	0.000188442566357195	0.000342114094424593	0.000350077508534133
116	0.811571529291185	0.2	1.55353456532335	1.48741020330133	1.61965892734537	0.225485003392739	0.970298543994411	0.932000320282667	1.00859676770615	0.5	0.37	0.68	1.02597950207964	1.06813956537489	1.11029962867014	1.79451343203768	1.8682544763037	1.94199552056971	1.83265150445557	1.90791234361169	1.98299680152086	1.55353456532335	0.554506264536224	-0.00650607220395973	-0.699931974669505	-0.326615828654682	-0.324772586309201	-0.328313425853687	0.176264567540752	0.179484341706361	0.173299206103265	0.200796075229573	0.204073004610499	0.197762855093644	0.000188442566357195	0.000342114094424593	0.000350077508534133
116	0.811571529291185	0.2	1.55403186745152	1.48866103748882	1.61940269741423	0.226464628418389	0.961617499579363	0.923768062466596	0.99946693669213	0.5	0.37	0.68	1.0167975795273	1.0584587037926	1.10011982805789	1.77831779505693	1.85118059502297	1.92404339498902	1.81436763777106	1.88820900379181	1.96256021910366	1.55403186745152	0.553060247403201	-0.00283589113225737	-0.698911051910723	-0.326615828654682	-0.324772586309201	-0.328313425853687	0.176264567540752	0.179484341706361	0.173299206103265	0.200796075229573	0.204073004610499	0.197762855093644	0.000188442566357195	0.000342114094424593	0.000350077508534133
116	0.811571529291185	0.2	1.55473314007543	1.4889486632628	1.62051761688806	0.229394729257315	0.972163972654845	0.934216665683657	1.01011127962603	0.5	0.37	0.68	1.02155327279014	1.0630481390818	1.10454300537347	1.77904517501439	1.85130889696639	1.92357261891838	1.81656480425912	1.89030728208373	1.96415312416411	1.55473314007543	0.557965320285471	0.00293585655855794	-0.682136361508174	-0.326615828654682	-0.324772586309201	-0.328313425853687	0.176264567540752	0.179484341706361	0.173299206103265	0.200796075229573	0.204073004610499	0.197762855093644	0.000188442566357195	0.000342114094424593	0.000350077508534133
116	0.811571529291185	0.2	1.55477950554033	1.48782446672158	1.62173454435909	0.217514378083907	0.96389783223722	0.924962635850824	1.00283302862362	0.5	0.37	0.68	1.01699687944399	1.0598061472898	1.10261541513561	1.77740139902742	1.85221898608047	1.92703657313352	1.814925986867	1.89109439337038	1.96750440597244	1.55477950554033	0.554823622191106	0.00473819994101898	-0.68707227795002	-0.326615828654682	-0.324772586309201	-0.328313425853687	0.176264567540752	0.179484341706361	0.173299206103265	0.200796075229573	0.204073004610499	0.197762855093644	0.000188442566357195	0.000342114094424593	0.000350077508534133
116	0.811571529291185	0.2	1.55571157678537	1.48983591957656	1.62158723399417	0.22495686171242	0.965893578041694	0.927711482332993	1.0040756737504	0.5	0.37	0.67	1.02099558486491	1.06301700195618	1.10503841904745	1.78549800706426	1.85898427633192	1.93247054559959	1.82400818530003	1.8992665397382	1.97417035266148	1.55571157678537	0.552167134247321	0.0145962705547634	-0.682298488443739	-0.326615828654682	-0.324772586309201	-0.328313425853687	0.176264567540752	0.179484341706361	0.173299206103265	0.200796075229573	0.204073004610499	0.197762855093644	0.000188442566357195	0.000342114094424593	0.000350077508534133
116	0.811571529291185	0.2	1.55575509012156	1.48984553604898	1.62166464419414	0.223657269177236	0.971407574953272	0.932863831668841	1.0099513182377	0.5	0.37	0.67	1.02426625497887	1.06658653179374	1.10890680860862	1.78850198778057	1.86239869075102	1.93629539372147	1.82718644051763	1.90252763937986	1.97765728278828	1.55575509012156	0.554023013817277	-0.000699269403732256	-0.692842720970883	-0.326615828654682	-0.324772586309201	-0.328313425853687	0.176264567540752	0.179484341706361	0.173299206103265	0.200796075229573	0.204073004610499	0.197762855093644	0.000188442566357195	0.000342114094424593	0.000350077508534133
116	0.811571529291185	0.2	1.55624893044238	1.48977913134683	1.62271872953792	0.223549058345697	0.980695000646819	0.941770619427047	1.01961938186659	0.5	0.37	0.68	1.02852206130359	1.07103197187128	1.11354188243898	1.78973460091734	1.86370623525299	1.93767786958865	1.82809232925437	1.90352430460631	1.97836506864097	1.55624893044238	0.557271037154069	0.00399113447672843	-0.680779530209398	-0.326615828654682	-0.324772586309201	-0.328313425853687	0.176264567540752	0.179484341706361	0.173299206103265	0.200796075229573	0.204073004610499	0.197762855093644	0.000188442566357195	0.000342114094424593	0.000350077508534133
116	0.811571529291185	0.2	1.55642240223532	1.49020372400278	1.62264108046786	0.222729723239608	0.965821967850398	0.927397205632953	1.00424673006784	0.5	0.37	0.68	1.0170369553106	1.05917575294424	1.10131455057787	1.77449371640021	1.84801614960885	1.92153858281749	1.81193903004184	1.88580593446171	1.96246615399276	1.55642240223532	0.555406072621494	-0.00233987538704366	-0.691682086315406	-0.326615828654682	-0.324772586309201	-0.328313425853687	0.176264567540752	0.179484341706361	0.173299206103265	0.200796075229573	0.204073004610499	0.197762855093644	0.000188442566357195	0.000342114094424593	0.000350077508534133
116	0.811571529291185	0.2	1.55669748063253	1.4899446811804	1.62345028008467	0.221608436424228	0.952920424328681	0.914885748535312	0.99095510012205	0.5	0.37	0.68	0.999121267622756	1.04065787867297	1.08219448972318	1.73853004780444	1.81080620559915	1.88308236339387	1.7734269041247	1.84766099621506	1.92131158398006	1.55669748063253	0.554921649960516	-0.00891594286576328	-0.69977288913302	-0.326615828654682	-0.324772586309201	-0.328313425853687	0.176264567540752	0.179484341706361	0.173299206103265	0.200796075229573	0.204073004610499	0.197762855093644	0.000188442566357195	0.000342114094424593	0.000350077508534133
116	0.811571529291185	0.2	1.55851936251496	1.49286693708087	1.62417178794905	0.233664178320697	0.972696974800784	0.935181691775864	1.0102122578257	0.5	0.37	0.68	1.03136270641601	1.0727363391259	1.11410997183578	1.80607115706563	1.87852260817541	1.95097405928519	1.84317209368653	1.91708777121644	1.99090955498809	1.55851936251496	0.551757965399725	-0.00923119492034179	-0.705177706139648	-0.326615828654682	-0.324772586309201	-0.328313425853687	0.176264567540752	0.179484341706361	0.173299206103265	0.200796075229573	0.204073004610499	0.197762855093644	0.000188442566357195	0.000342114094424593	0.000350077508534133
116	0.811571529291185	0.2	1.55875598065203	1.49219127430061	1.62532068700344	0.225072063066361	0.968746338285372	0.930464119153621	1.00702855741712	0.5	0.37	0.68	1.02502159123653	1.06719420204734	1.10936681285816	1.79367163552783	1.86746892570614	1.94126621588445	1.83133566695637	1.90695538327012	1.9820782136784	1.55875598065203	0.551829706928276	0.000219446929853851	-0.697538980848509	-0.326615828654682	-0.324772586309201	-0.328313425853687	0.176264567540752	0.179484341706361	0.173299206103265	0.200796075229573	0.204073004610499	0.197762855093644	0.000188442566357195	0.000342114094424593	0.000350077508534133
116	0.811571529291185	0.2	1.55907312707734	1.49198111227269	1.62616514188199	0.219837869917279	0.964587190661197	0.92588818224648	1.00328619907591	0.5	0.37	0.67	1.02015442898321	1.06279344910305	1.1054324692229	1.78535237079913	1.85997408835162	1.93459580590412	1.82509852310841	1.90049394590385	1.97678166033929	1.55907312707734	0.550679115502244	-0.00135878287093967	-0.697204502873473	-0.326615828654682	-0.324772586309201	-0.328313425853687	0.176264567540752	0.179484341706361	0.173299206103265	0.200796075229573	0.204073004610499	0.197762855093644	0.000188442566357195	0.000342114094424593	0.000350077508534133
116	0.811571529291185	0.2	1.55910972249101	1.49168501676239	1.62653442821963	0.220073778651517	0.980037869595411	0.940746005237011	1.01932973395381	0.5	0.37	0.68	1.03437157407258	1.07757387029111	1.12077616650964	1.80779074110277	1.88329621037115	1.95880167963954	1.8459109524542	1.92389848019249	2.00043488699864	1.55910972249101	0.556783543767102	-0.000697911100945389	-0.686981781894082	-0.326615828654682	-0.324772586309201	-0.328313425853687	0.176264567540752	0.179484341706361	0.173299206103265	0.200796075229573	0.204073004610499	0.197762855093644	0.000188442566357195	0.000342114094424593	0.000350077508534133
116	0.811571529291185	0.2	1.55934920562359	1.49378407688094	1.62491433436623	0.228074507086336	0.970737746044152	0.932704061130908	1.0087714309574	0.5	0.37	0.68	1.02125547054326	1.06290009331404	1.10454471608482	1.78005148331412	1.85263819121763	1.92522489912113	1.81640621668508	1.89036642680565	1.96412285031254	1.55934920562359	0.557614504269934	0.0157735938260691	-0.672158702275518	-0.326615828654682	-0.324772586309201	-0.328313425853687	0.176264567540752	0.179484341706361	0.173299206103265	0.200796075229573	0.204073004610499	0.197762855093644	0.000188442566357195	0.000342114094424593	0.000350077508534133
116	0.811571529291185	0.2	1.55975347548781	1.49408720882581	1.62541974214981	0.225761155080003	0.977187523670435	0.938647857319754	1.01572719002112	0.5	0.37	0.68	1.02572204290488	1.06783686263608	1.10995168236727	1.7855463754034	1.85885859896529	1.93217082252718	1.82321975812108	1.89886353237875	1.97294498805866	1.55975347548781	0.556412137846723	-0.00333800252600348	-0.692933171754517	-0.326615828654682	-0.324772586309201	-0.328313425853687	0.176264567540752	0.179484341706361	0.173299206103265	0.200796075229573	0.204073004610499	0.197762855093644	0.000188442566357195	0.000342114094424593	0.000350077508534133
116	0.811571529291185	0.2	1.56038068811399	1.49352485889968	1.62723651732829	0.218963548667347	0.954837754689208	0.916431983444628	0.993243525933788	0.5	0.37	0.68	1.00334156881996	1.04538954124824	1.08743751367653	1.74871844874524	1.8220036263983	1.89528880405136	1.78499842146998	1.85968607668045	1.93559766497701	1.56038068811399	0.554040272435536	-0.00113708766478088	-0.693240447223265	-0.326615828654682	-0.324772586309201	-0.328313425853687	0.176264567540752	0.179484341706361	0.173299206103265	0.200796075229573	0.204073004610499	0.197762855093644	0.000188442566357195	0.000342114094424593	0.000350077508534133
116	0.811571529291185	0.2	1.56054810555331	1.49469862314195	1.62639758796468	0.226760881652811	0.971572535878632	0.933363574046689	1.00978149771058	0.5	0.37	0.68	1.0251059232254	1.06707052756967	1.10903513191393	1.79029724966661	1.86358637427189	1.93687549887718	1.82526729719824	1.90046747032424	1.97525740038936	1.56054810555331	0.555987329386787	0.0111532654835611	-0.678393671268847	-0.326615828654682	-0.324772586309201	-0.328313425853687	0.176264567540752	0.179484341706361	0.173299206103265	0.200796075229573	0.204073004610499	0.197762855093644	0.000188442566357195	0.000342114094424593	0.000350077508534133
116	0.811571529291185	0.2	1.56058700252893	1.49367870876781	1.62749529629005	0.217454837261579	0.956156852937498	0.917527584899282	0.994786120975714	0.5	0.37	0.67	1.00918654079287	1.0516747864069	1.09416303202092	1.76416464333524	1.83843858342438	1.91271252351352	1.80143850786762	1.87661936864684	1.95345919991526	1.56058700252893	0.55182250375082	0.0085572506226609	-0.686006602969693	-0.326615828654682	-0.324772586309201	-0.328313425853687	0.176264567540752	0.179484341706361	0.173299206103265	0.200796075229573	0.204073004610499	0.197762855093644	0.000188442566357195	0.000342114094424593	0.000350077508534133
116	0.811571529291185	0.2	1.56093544296312	1.49456269537645	1.6273081905498	0.222550664977805	0.966634039717192	0.928157070794126	1.00511100864026	0.5	0.37	0.68	1.0190576496948	1.06130292342263	1.10354819715047	1.77936110264499	1.85312493422449	1.926888765804	1.81654794639072	1.89151572146543	1.96714745955307	1.56093544296312	0.555049793516934	0.00253105471412412	-0.688097247376839	-0.326615828654682	-0.324772586309201	-0.328313425853687	0.176264567540752	0.179484341706361	0.173299206103265	0.200796075229573	0.204073004610499	0.197762855093644	0.000188442566357195	0.000342114094424593	0.000350077508534133
116	0.811571529291185	0.2	1.56124594954968	1.49443219495839	1.62805970414097	0.221985062265174	0.969379349301644	0.9307299254937	1.00802877310959	0.5	0.37	0.68	1.0174866082312	1.0597386837939	1.10199075935661	1.77167811029848	1.84524868782112	1.91881926534377	1.80859448548995	1.88391245551165	1.9588076249169	1.56124594954968	0.555857010858588	-0.00244954863976735	-0.690862496388377	-0.326615828654682	-0.324772586309201	-0.328313425853687	0.176264567540752	0.179484341706361	0.173299206103265	0.200796075229573	0.204073004610499	0.197762855093644	0.000188442566357195	0.000342114094424593	0.000350077508534133
116	0.811571529291185	0.2	1.56137909465839	1.49411723902817	1.62864095028862	0.220875083629683	0.956547910631273	0.918287107816173	0.994808713446372	0.5	0.37	0.67	1.01432108056854	1.05658317760171	1.09884527463487	1.77804528115688	1.85212825511961	1.92621122908235	1.81527603654211	1.89049844455965	1.96702667673542	1.56137909465839	0.549326058972475	-0.00259040178045066	-0.704309511445789	-0.326615828654682	-0.324772586309201	-0.328313425853687	0.176264567540752	0.179484341706361	0.173299206103265	0.200796075229573	0.204073004610499	0.197762855093644	0.000188442566357195	0.000342114094424593	0.000350077508534133
116	0.811571529291185	0.2	1.56189037668172	1.49632870839261	1.62745204497083	0.222668749356086	0.954032700856011	0.916070283641076	0.991995118070946	0.5	0.37	0.68	1.00597920929779	1.04766749799669	1.08935578669559	1.75674225185774	1.82954254185193	1.90234283184611	1.79371258756362	1.86768106930439	1.94179062123339	1.56189037668172	0.554947663788218	-0.00263206017903316	-0.694404667555479	-0.326615828654682	-0.324772586309201	-0.328313425853687	0.176264567540752	0.179484341706361	0.173299206103265	0.200796075229573	0.204073004610499	0.197762855093644	0.000188442566357195	0.000342114094424593	0.000350077508534133
116	0.811571529291185	0.2	1.56204925126975	1.49605662712885	1.62804187541065	0.226729602057623	0.976500172767101	0.938093996399342	1.01490634913486	0.5	0.37	0.68	1.02708569067305	1.06913524469663	1.11118479872021	1.79013321492993	1.86342242927122	1.9367116436125	1.82609877247002	1.90112901250286	1.97612230992009	1.56204925126975	0.557721656222512	-0.0064646310543563	-0.694212136205352	-0.326615828654682	-0.324772586309201	-0.328313425853687	0.176264567540752	0.179484341706361	0.173299206103265	0.200796075229573	0.204073004610499	0.197762855093644	0.000188442566357195	0.000342114094424593	0.000350077508534133
116	0.811571529291185	0.2	1.56269244734048	1.49567794118112	1.62970695349983	0.217640599957976	0.955394931476908	0.916817501103722	0.993972361850095	0.5	0.37	0.67	1.0128524623952	1.05547080824846	1.09808915410172	1.77564769099101	1.8503625879951	1.92507748499919	1.81272361704638	1.88932384530459	1.96581025601156	1.56269244734048	0.551154161955054	0.0147477584474573	-0.683211480218038	-0.326615828654682	-0.324772586309201	-0.328313425853687	0.176264567540752	0.179484341706361	0.173299206103265	0.200796075229573	0.204073004610499	0.197762855093644	0.000188442566357195	0.000342114094424593	0.000350077508534133
116	0.811571529291185	0.2	1.56284912683653	1.4968977417962	1.62880051187687	0.231895646349194	0.981860478047379	0.94380380994266	1.0199171461521	0.5	0.37	0.68	1.03370127162271	1.07538284336373	1.11706441510475	1.80207344892614	1.87473782093188	1.94740219293762	1.83886871629256	1.91346572784145	1.98715252699876	1.56284912683653	0.555973454062664	0.0080400241222664	-0.680720466106681	-0.326615828654682	-0.324772586309201	-0.328313425853687	0.176264567540752	0.179484341706361	0.173299206103265	0.200796075229573	0.204073004610499	0.197762855093644	0.000188442566357195	0.000342114094424593	0.000350077508534133
116	0.811571529291185	0.2	1.56290136983015	1.4964406800735	1.62936205958681	0.223219763354595	0.955634053141392	0.917668341317329	0.993599764965455	0.5	0.37	0.67	1.00904347774749	1.05078955546345	1.09253563317941	1.76357685217699	1.8365394330297	1.90950201388241	1.80005041675072	1.87429746869629	1.94833653972775	1.56290136983015	0.551255032798385	0.00786010279924303	-0.690246831431119	-0.326615828654682	-0.324772586309201	-0.328313425853687	0.176264567540752	0.179484341706361	0.173299206103265	0.200796075229573	0.204073004610499	0.197762855093644	0.000188442566357195	0.000342114094424593	0.000350077508534133
116	0.811571529291185	0.2	1.56303062013682	1.49558803798442	1.63047320228922	0.219588558292456	0.971003478851901	0.932018714441612	1.00998824326219	0.5	0.37	0.68	1.02430359159382	1.06714847612688	1.10999336065994	1.78965994623179	1.86451839091461	1.93937683559743	1.82739294198488	1.90370212788884	1.98086717612251	1.56303062013682	0.554949785891849	-0.0100411063937892	-0.699482587538364	-0.326615828654682	-0.324772586309201	-0.328313425853687	0.176264567540752	0.179484341706361	0.173299206103265	0.200796075229573	0.204073004610499	0.197762855093644	0.000188442566357195	0.000342114094424593	0.000350077508534133
116	0.811571529291185	0.2	1.56331014338269	1.49626797748158	1.6303523092838	0.222032164043083	0.957007580074246	0.918856624468368	0.995158535680124	0.5	0.37	0.68	1.01148965721017	1.05348673921451	1.09548382121885	1.7691460141678	1.84260101166088	1.91605600915397	1.80592472342293	1.88081264548643	1.95531240070613	1.56331014338269	0.553213752691165	0.000792803021587209	-0.691776351494002	-0.326615828654682	-0.324772586309201	-0.328313425853687	0.176264567540752	0.179484341706361	0.173299206103265	0.200796075229573	0.204073004610499	0.197762855093644	0.000188442566357195	0.000342114094424593	0.000350077508534133
116	0.811571529291185	0.2	1.56411333134452	1.49709285746457	1.63113380522447	0.222452941687415	0.965370449531605	0.926932922961855	1.00380797610136	0.5	0.37	0.68	1.02247548005759	1.06487491097439	1.10727434189119	1.79074757017912	1.86500527060531	1.9392629710315	1.82690519064071	1.90237509733287	1.97871455753359	1.56411333134452	0.552260107646817	-0.014153318100255	-0.709940203801465	-0.326615828654682	-0.324772586309201	-0.328313425853687	0.176264567540752	0.179484341706361	0.173299206103265	0.200796075229573	0.204073004610499	0.197762855093644	0.000188442566357195	0.000342114094424593	0.000350077508534133
116	0.811571529291185	0.2	1.56416304558132	1.49753477602034	1.6307913151423	0.219930235436359	0.949339148264415	0.911262140616587	0.987416155912244	0.5	0.37	0.68	0.998919423329943	1.04065918275412	1.0823989421783	1.74240601152465	1.81521229203308	1.88801857254151	1.77725654661804	1.85163840965183	1.92570133375379	1.56416304558132	0.555559794742739	0.0133583864860985	-0.677191404291442	-0.326615828654682	-0.324772586309201	-0.328313425853687	0.176264567540752	0.179484341706361	0.173299206103265	0.200796075229573	0.204073004610499	0.197762855093644	0.000188442566357195	0.000342114094424593	0.000350077508534133
116	0.811571529291185	0.2	1.56453526205908	1.49762018551256	1.63145033860561	0.215981097580747	0.951035604505288	0.912446087855414	0.989625121155161	0.5	0.37	0.68	1.00222440225027	1.04461085748561	1.08699731272095	1.75043986622046	1.82447013415759	1.89850040209471	1.78787312544216	1.862867082198	1.93850338740243	1.56453526205908	0.552861944170625	0.000612001097624259	-0.692601935610604	-0.326615828654682	-0.324772586309201	-0.328313425853687	0.176264567540752	0.179484341706361	0.173299206103265	0.200796075229573	0.204073004610499	0.197762855093644	0.000188442566357195	0.000342114094424593	0.000350077508534133
116	0.811571529291185	0.2	1.56549580601992	1.49911717960028	1.63187443243956	0.233987557492951	1.00109373746964	0.962518070611762	1.03966940432752	0.5	0.37	0.68	1.05441032635874	1.09666883840441	1.13892735045008	1.83841496317125	1.91209470522613	1.985774447281	1.87749209197105	1.95271473060713	2.02799566472713	1.56549580601992	0.55808440759206	-0.0106683216252649	-0.696691590934155	-0.326615828654682	-0.324772586309201	-0.328313425853687	0.176264567540752	0.179484341706361	0.173299206103265	0.200796075229573	0.204073004610499	0.197762855093644	0.000188442566357195	0.000342114094424593	0.000350077508534133
116	0.811571529291185	0.2	1.56555878983696	1.49930994129908	1.63180763837485	0.225105914409597	0.972487350595291	0.934061025814501	1.01091367537608	0.5	0.37	0.67	1.0272369059355	1.06949639207547	1.11175587821544	1.79556581227542	1.86943357161975	1.94330133096407	1.8344006581922	1.90946699832226	1.98462448458754	1.56555878983696	0.553239539129694	0.000465461469608708	-0.693577836389181	-0.326615828654682	-0.324772586309201	-0.328313425853687	0.176264567540752	0.179484341706361	0.173299206103265	0.200796075229573	0.204073004610499	0.197762855093644	0.000188442566357195	0.000342114094424593	0.000350077508534133
116	0.811571529291185	0.2	1.56580472870793	1.49906351174887	1.63254594566699	0.22237302262561	0.963559661672548	0.925185368599926	1.00193395474517	0.5	0.37	0.67	1.0194896574457	1.06177544819327	1.10406123894084	1.78431367364084	1.85832238386223	1.93233109408362	1.82373832639986	1.89951516345576	1.97419567716052	1.56580472870793	0.551367865077362	0.00573302996948219	-0.690677969231449	-0.326615828654682	-0.324772586309201	-0.328313425853687	0.176264567540752	0.179484341706361	0.173299206103265	0.200796075229573	0.204073004610499	0.197762855093644	0.000188442566357195	0.000342114094424593	0.000350077508534133
116	0.811571529291185	0.2	1.56595199018399	1.49848337193793	1.63342060843006	0.219925549059447	0.955981851595642	0.917637888309186	0.994325814882098	0.5	0.37	0.67	1.00817322496498	1.05030025308461	1.09242728120425	1.76110843212008	1.83469723869073	1.90828604526138	1.79819404626032	1.87346486473742	1.94903677162042	1.56595199018399	0.550373539872317	-0.0120295378356025	-0.709877762975893	-0.326615828654682	-0.324772586309201	-0.328313425853687	0.176264567540752	0.179484341706361	0.173299206103265	0.200796075229573	0.204073004610499	0.197762855093644	0.000188442566357195	0.000342114094424593	0.000350077508534133
116	0.811571529291185	0.2	1.56647578719261	1.49882103055875	1.63413054382647	0.22097676890617	0.965515292822137	0.926907211465068	1.00412337417921	0.5	0.37	0.67	1.02241800382058	1.06500435656893	1.10759070931727	1.79061371677841	1.8651974067113	1.93978109664418	1.83015327265402	1.90582005423291	1.98269337549506	1.56647578719261	0.549675591031195	-0.00821278934558136	-0.70728826400729	-0.326615828654682	-0.324772586309201	-0.328313425853687	0.176264567540752	0.179484341706361	0.173299206103265	0.200796075229573	0.204073004610499	0.197762855093644	0.000188442566357195	0.000342114094424593	0.000350077508534133
116	0.811571529291185	0.2	1.5669113770495	1.50059160461945	1.63323114947956	0.218468775043415	0.953243668921074	0.914846466988256	0.991640870853891	0.5	0.37	0.68	1.00580629617565	1.04802119108222	1.09023608598879	1.75776676565867	1.8315423420939	1.90531791852913	1.79417562177355	1.86875729817991	1.94393815149743	1.5669113770495	0.55447089578207	0.00248447707184798	-0.687531017015237	-0.326615828654682	-0.324772586309201	-0.328313425853687	0.176264567540752	0.179484341706361	0.173299206103265	0.200796075229573	0.204073004610499	0.197762855093644	0.000188442566357195	0.000342114094424593	0.000350077508534133
116	0.811571529291185	0.2	1.56723474933765	1.50050087704592	1.63396862162939	0.226468554210924	0.964170155551247	0.926220670670553	1.00211964043194	0.5	0.37	0.68	1.01906211452754	1.06081553629015	1.10256895805275	1.78178454268366	1.85478853374582	1.92779252480799	1.81950985010064	1.89213447158219	1.96683701528797	1.56723474933765	0.551748072354219	-0.0107545641201302	-0.70708375542269	-0.326615828654682	-0.324772586309201	-0.328313425853687	0.176264567540752	0.179484341706361	0.173299206103265	0.200796075229573	0.204073004610499	0.197762855093644	0.000188442566357195	0.000342114094424593	0.000350077508534133
116	0.811571529291185	0.2	1.56734940789371	1.50029985384899	1.63439896193844	0.2239250956981	0.967010220648454	0.928670524387347	1.00534991690956	0.5	0.37	0.68	1.01565956090892	1.05759055586068	1.09952155081244	1.76897308838185	1.84200425403382	1.91503541968579	1.80556448889907	1.87966286916158	1.95415261203944	1.56734940789371	0.556381742180795	-0.00339749899996976	-0.690011071492919	-0.326615828654682	-0.324772586309201	-0.328313425853687	0.176264567540752	0.179484341706361	0.173299206103265	0.200796075229573	0.204073004610499	0.197762855093644	0.000188442566357195	0.000342114094424593	0.000350077508534133
116	0.811571529291185	0.2	1.56751758538079	1.50104261635469	1.6339925544069	0.223970105131685	0.972309200720445	0.933764403765532	1.01085399767536	0.5	0.37	0.68	1.02204166306149	1.06423045096485	1.1064192388682	1.78100036338571	1.85451815556808	1.92803594775045	1.81826236110068	1.892757668615	1.96751748398418	1.56751758538079	0.555840582208622	0.00399434610977942	-0.684456016285278	-0.326615828654682	-0.324772586309201	-0.328313425853687	0.176264567540752	0.179484341706361	0.173299206103265	0.200796075229573	0.204073004610499	0.197762855093644	0.000188442566357195	0.000342114094424593	0.000350077508534133
116	0.811571529291185	0.2	1.5678271243078	1.50072614847346	1.63492810014213	0.219568201703694	0.964225452228115	0.925510518991695	1.00294038546453	0.5	0.37	0.68	1.0168088005288	1.05934282258353	1.10187684463826	1.77617772920028	1.85047683309045	1.92477593698061	1.81481250610955	1.8911671651868	1.96719118467945	1.5678271243078	0.553950564066307	0.00484493900091806	-0.686222290752511	-0.326615828654682	-0.324772586309201	-0.328313425853687	0.176264567540752	0.179484341706361	0.173299206103265	0.200796075229573	0.204073004610499	0.197762855093644	0.000188442566357195	0.000342114094424593	0.000350077508534133
116	0.811571529291185	0.2	1.56801001705644	1.50117727692611	1.63484275718678	0.220027543129034	0.959795589632708	0.921310099089743	0.998281080175674	0.5	0.37	0.68	1.00758050387541	1.04966973093532	1.09175895799522	1.7548690494406	1.82817443952925	1.9014798296179	1.79200384241511	1.86551298734895	1.94077863717151	1.56801001705644	0.554779611828184	0.00021586309856426	-0.690369479456514	-0.326615828654682	-0.324772586309201	-0.328313425853687	0.176264567540752	0.179484341706361	0.173299206103265	0.200796075229573	0.204073004610499	0.197762855093644	0.000188442566357195	0.000342114094424593	0.000350077508534133
116	0.811571529291185	0.2	1.56843308991098	1.50220254592078	1.63466363390118	0.225861007060263	0.981631465355851	0.942927587519757	1.02033534319194	0.5	0.37	0.68	1.03049101916991	1.07278906946034	1.11508711975077	1.79395147512045	1.86758690551397	1.94122233590749	1.83070071709488	1.90596632711033	1.98119968527836	1.56843308991098	0.557783840753612	0.00370906722046244	-0.680929391655662	-0.326615828654682	-0.324772586309201	-0.328313425853687	0.176264567540752	0.179484341706361	0.173299206103265	0.200796075229573	0.204073004610499	0.197762855093644	0.000188442566357195	0.000342114094424593	0.000350077508534133
116	0.811571529291185	0.2	1.56849464967976	1.5009089144702	1.63608038488933	0.218654918001171	0.961382104343667	0.92267817857819	1.00008603010914	0.5	0.37	0.67	1.01783040111144	1.06052571265242	1.1032210241934	1.78266722602428	1.85744543318521	1.93222364034614	1.82173210643678	1.89753068499641	1.97408141180385	1.56849464967976	0.549987238362728	0.0242044554949069	-0.675200587408362	-0.326615828654682	-0.324772586309201	-0.328313425853687	0.176264567540752	0.179484341706361	0.173299206103265	0.200796075229573	0.204073004610499	0.197762855093644	0.000188442566357195	0.000342114094424593	0.000350077508534133
116	0.811571529291185	0.2	1.56885550051414	1.50298817520041	1.63472282582788	0.225825160118794	0.967468495743251	0.929319126422778	1.00561786506372	0.5	0.37	0.68	1.01581914325843	1.05751941451846	1.0992196857785	1.76863428682219	1.84123828332074	1.91384227981928	1.80436192147245	1.87851553557294	1.95315553647291	1.56885550051414	0.557271996283484	0.00300414604418911	-0.684139853350415	-0.326615828654682	-0.324772586309201	-0.328313425853687	0.176264567540752	0.179484341706361	0.173299206103265	0.200796075229573	0.204073004610499	0.197762855093644	0.000188442566357195	0.000342114094424593	0.000350077508534133
116	0.811571529291185	0.2	1.5690127749511	1.50313794967623	1.63488760022597	0.232022434345541	0.978294095433128	0.940389149856671	1.01619904100959	0.5	0.36	0.68	1.03257328270679	1.07419396079593	1.11581463888507	1.80305731177319	1.87573444685542	1.94841158193765	1.83799146326745	1.91166920784267	1.98597740467711	1.5690127749511	0.555266937827115	-0.0106071225044485	-0.703724600546768	-0.326615828654682	-0.324772586309201	-0.328313425853687	0.176264567540752	0.179484341706361	0.173299206103265	0.200796075229573	0.204073004610499	0.197762855093644	0.000188442566357195	0.000342114094424593	0.000350077508534133
116	0.811571529291185	0.2	1.56902052090158	1.50232493031832	1.63571611148485	0.22049019246623	0.958189549148131	0.91982017183525	0.996558926461012	0.5	0.37	0.68	1.01305512578132	1.05531370582778	1.09757228587424	1.77245785163372	1.84639415588417	1.92033046013462	1.80928478345862	1.88459483842601	1.9602769144888	1.56902052090158	0.552324279432187	-0.0196515090376354	-0.715488889940528	-0.326615828654682	-0.324772586309201	-0.328313425853687	0.176264567540752	0.179484341706361	0.173299206103265	0.200796075229573	0.204073004610499	0.197762855093644	0.000188442566357195	0.000342114094424593	0.000350077508534133
116	0.811571529291185	0.2	1.56919707407873	1.50285702038417	1.63553712777329	0.227617892317231	0.982420227560373	0.943878838112838	1.02096161700791	0.5	0.37	0.67	1.04080243504838	1.08330150417397	1.12580057329956	1.82242847214048	1.89684366469367	1.97125885724685	1.86110370101951	1.93790858729155	2.01365099774168	1.56919707407873	0.549376281491636	-0.00632124537181918	-0.706940971991036	-0.326615828654682	-0.324772586309201	-0.328313425853687	0.176264567540752	0.179484341706361	0.173299206103265	0.200796075229573	0.204073004610499	0.197762855093644	0.000188442566357195	0.000342114094424593	0.000350077508534133
116	0.811571529291185	0.2	1.56922674284957	1.50234324142528	1.63611024427386	0.224691141526231	0.974943179455268	0.936373958129169	1.01351240078137	0.5	0.37	0.68	1.02636190330843	1.06863772598132	1.11091354865421	1.79017795250697	1.86391534029303	1.9376527280791	1.82810430800364	1.90322800931881	1.97926013361706	1.56922674284957	0.557765112803151	-0.00986309235471079	-0.693896566200345	-0.326615828654682	-0.324772586309201	-0.328313425853687	0.176264567540752	0.179484341706361	0.173299206103265	0.200796075229573	0.204073004610499	0.197762855093644	0.000188442566357195	0.000342114094424593	0.000350077508534133
116	0.811571529291185	0.2	1.5692534232831	1.50148097770583	1.63702586886037	0.2226085744034	0.979414981367669	0.940435788723281	1.01839417401206	0.5	0.37	0.68	1.03173639091456	1.07449981189653	1.1172632328785	1.80059298559408	1.87522398294786	1.94985498030164	1.83758195026412	1.9140506608012	1.99048891007784	1.5692534232831	0.553604546934743	0.00595099385225486	-0.68567928738001	-0.326615828654682	-0.324772586309201	-0.328313425853687	0.176264567540752	0.179484341706361	0.173299206103265	0.200796075229573	0.204073004610499	0.197762855093644	0.000188442566357195	0.000342114094424593	0.000350077508534133
116	0.811571529291185	0.2	1.57011256666171	1.50233073373975	1.63789439958367	0.223267399769763	0.977563163629672	0.938731579717347	1.016394747542	0.5	0.37	0.68	1.0297890214326	1.07238728877734	1.11498555612208	1.79710670227397	1.87144584374587	1.94578498521778	1.83400431972092	1.90948870278363	1.98641862335615	1.57011256666171	0.553339315284916	0.00599753954530907	-0.686663405259266	-0.326615828654682	-0.324772586309201	-0.328313425853687	0.176264567540752	0.179484341706361	0.173299206103265	0.200796075229573	0.204073004610499	0.197762855093644	0.000188442566357195	0.000342114094424593	0.000350077508534133
116	0.811571529291185	0.2	1.57028930108885	1.50370270783088	1.63687589434682	0.227793502399164	0.988618465144153	0.949853272595784	1.02738365769252	0.51	0.37	0.68	1.03609486267685	1.07837972709625	1.12066459151566	1.80150975269784	1.87503255296177	1.9485553532257	1.83891924745199	1.91419734604605	1.98910764483769	1.57028930108885	0.559306869193482	0.0028302860425551	-0.680377776448938	-0.326615828654682	-0.324772586309201	-0.328313425853687	0.176264567540752	0.179484341706361	0.173299206103265	0.200796075229573	0.204073004610499	0.197762855093644	0.000188442566357195	0.000342114094424593	0.000350077508534133
116	0.811571529291185	0.2	1.57067349935794	1.50314410452676	1.63820289418912	0.219762161584463	0.96308110604955	0.924433991387969	1.00172822071113	0.5	0.37	0.67	1.01225245991929	1.05457093506129	1.09688941020329	1.76441796361067	1.83818165467555	1.91194534574043	1.80385730493591	1.87870427482494	1.95456850897642	1.57067349935794	0.553237035853078	-0.00450052195657847	-0.69481886486751	-0.326615828654682	-0.324772586309201	-0.328313425853687	0.176264567540752	0.179484341706361	0.173299206103265	0.200796075229573	0.204073004610499	0.197762855093644	0.000188442566357195	0.000342114094424593	0.000350077508534133
116	0.811571529291185	0.2	1.57118058673672	1.50489863918148	1.63746253429196	0.227365199853983	0.988054666606341	0.949264354167509	1.02684497904517	0.51	0.37	0.69	1.03605519537831	1.07839208979151	1.1207289842047	1.80211480100843	1.87575561125782	1.94939642150721	1.83879281386862	1.91340930423381	1.98917977594858	1.57118058673672	0.561528002423515	0.00401647466246217	-0.676179562775214	-0.326615828654682	-0.324772586309201	-0.328313425853687	0.176264567540752	0.179484341706361	0.173299206103265	0.200796075229573	0.204073004610499	0.197762855093644	0.000188442566357195	0.000342114094424593	0.000350077508534133
116	0.811571529291185	0.2	1.57136907410815	1.50530028711717	1.63743786109912	0.226756705228144	0.978640580570314	0.94015319589849	1.01712796524214	0.5	0.37	0.68	1.02759524652155	1.06966227741859	1.11172930831563	1.7890631082092	1.86230261890619	1.93554212960318	1.82828338910745	1.90302443506278	1.97735989318345	1.57136907410815	0.559325820708883	0.00717277044452995	-0.675808599736675	-0.326615828654682	-0.324772586309201	-0.328313425853687	0.176264567540752	0.179484341706361	0.173299206103265	0.200796075229573	0.204073004610499	0.197762855093644	0.000188442566357195	0.000342114094424593	0.000350077508534133
116	0.811571529291185	0.2	1.57136997912532	1.50432073706903	1.63841922118161	0.227506157773333	0.973791097960362	0.935576094514764	1.01200610140596	0.5	0.37	0.68	1.02192651222211	1.06366862749705	1.105410742772	1.77844761211343	1.85109096204851	1.92373431198359	1.81474874891162	1.88880854620071	1.96331528781369	1.57136997912532	0.555085609121593	-0.0121220523135659	-0.701642403672629	-0.326615828654682	-0.324772586309201	-0.328313425853687	0.176264567540752	0.179484341706361	0.173299206103265	0.200796075229573	0.204073004610499	0.197762855093644	0.000188442566357195	0.000342114094424593	0.000350077508534133
116	0.811571529291185	0.2	1.57178824391863	1.50569073706679	1.63788575077047	0.22507570523941	0.966898579397369	0.928689777611754	1.00510738118298	0.5	0.37	0.68	1.0143580105163	1.05609143441932	1.09782485832233	1.76522403367795	1.83785011058326	1.91047618748857	1.80205872784579	1.87598194005515	1.95033143804081	1.57178824391863	0.553900341760102	0.0155144093367935	-0.676509499924924	-0.326615828654682	-0.324772586309201	-0.328313425853687	0.176264567540752	0.179484341706361	0.173299206103265	0.200796075229573	0.204073004610499	0.197762855093644	0.000188442566357195	0.000342114094424593	0.000350077508534133
116	0.811571529291185	0.2	1.57199026125518	1.50561763055318	1.63836289195719	0.229761148235622	0.98836102402557	0.949821424928185	1.02690062312296	0.5	0.37	0.68	1.04120147360454	1.08344887539942	1.12569627719429	1.81617356192267	1.88986594149082	1.96355832105897	1.85430031907332	1.93002513887892	2.00508155114327	1.57199026125518	0.553340775252247	-0.000177165040267875	-0.691650736366164	-0.326615828654682	-0.324772586309201	-0.328313425853687	0.176264567540752	0.179484341706361	0.173299206103265	0.200796075229573	0.204073004610499	0.197762855093644	0.000188442566357195	0.000342114094424593	0.000350077508534133
116	0.811571529291185	0.2	1.57246567516918	1.50574141879017	1.63918993154819	0.223114461175891	0.965161568773443	0.926805697957829	1.00351743958906	0.5	0.37	0.68	1.01688127607349	1.05896492634219	1.10104857661088	1.77477865513095	1.84822790233833	1.92167714954571	1.81191656756592	1.88724719072508	1.96239142289066	1.57246567516918	0.552514412238676	0.00487136211429891	-0.689506280239672	-0.326615828654682	-0.324772586309201	-0.328313425853687	0.176264567540752	0.179484341706361	0.173299206103265	0.200796075229573	0.204073004610499	0.197762855093644	0.000188442566357195	0.000342114094424593	0.000350077508534133
116	0.811571529291185	0.2	1.57252402558189	1.50497998707294	1.64006806409083	0.223305396691723	0.978198150298212	0.939345599274977	1.01705070132145	0.5	0.37	0.67	1.02684072882417	1.06931219176621	1.11178365470826	1.78789326402513	1.86184284585981	1.9357924276945	1.82686150179419	1.90205968878589	1.97767115766978	1.57252402558189	0.553086208952498	0.00374515621479549	-0.689247760893492	-0.326615828654682	-0.324772586309201	-0.328313425853687	0.176264567540752	0.179484341706361	0.173299206103265	0.200796075229573	0.204073004610499	0.197762855093644	0.000188442566357195	0.000342114094424593	0.000350077508534133
116	0.811571529291185	0.2	1.57285916452718	1.5067975330846	1.63892079596976	0.227361986233128	0.971042812540714	0.932920024503696	1.00916560057773	0.5	0.37	0.68	1.02410978965228	1.06595895079374	1.1078081119352	1.78798219532027	1.86104619272178	1.9341101901233	1.82472794767802	1.8992775354557	1.9744017564292	1.57285916452718	0.555489784482991	0.00398284899425687	-0.685725160894501	-0.326615828654682	-0.324772586309201	-0.328313425853687	0.176264567540752	0.179484341706361	0.173299206103265	0.200796075229573	0.204073004610499	0.197762855093644	0.000188442566357195	0.000342114094424593	0.000350077508534133
116	0.811571529291185	0.2	1.57288480141224	1.50521263540129	1.6405569674232	0.222581652912221	0.976901749924614	0.938019555575924	1.0157839442733	0.5	0.37	0.68	1.02575683050043	1.06827585497165	1.11079487944287	1.78641638762196	1.8604657917717	1.93451519592144	1.82445912462456	1.9007266553862	1.9768515888952	1.57288480141224	0.555941852680327	0.00986486006778459	-0.678820054224652	-0.326615828654682	-0.324772586309201	-0.328313425853687	0.176264567540752	0.179484341706361	0.173299206103265	0.200796075229573	0.204073004610499	0.197762855093644	0.000188442566357195	0.000342114094424593	0.000350077508534133
116	0.811571529291185	0.2	1.57294434137642	1.50619745562136	1.63969122713149	0.22691602574963	0.970527003218043	0.932376036931789	1.0086779695043	0.5	0.37	0.67	1.02671048042731	1.06872142383746	1.11073236724761	1.79615262583609	1.86964760592881	1.94314258602154	1.83394172227158	1.90856477887458	1.98416179516635	1.57294434137642	0.549223111787415	0.015927351456312	-0.684924182197056	-0.326615828654682	-0.324772586309201	-0.328313425853687	0.176264567540752	0.179484341706361	0.173299206103265	0.200796075229573	0.204073004610499	0.197762855093644	0.000188442566357195	0.000342114094424593	0.000350077508534133
116	0.811571529291185	0.2	1.57311857046095	1.50695150395103	1.63928563697086	0.22577266579639	0.9742343620106	0.935812431618846	1.01265629240235	0.5	0.37	0.68	1.02729600501737	1.06947400379457	1.11165200257176	1.79355750269053	1.86719612854504	1.94083475439956	1.83091699888663	1.90597796715215	1.98091718657945	1.57311857046095	0.554904914032828	0.00339506073932873	-0.686255949330076	-0.326615828654682	-0.324772586309201	-0.328313425853687	0.176264567540752	0.179484341706361	0.173299206103265	0.200796075229573	0.204073004610499	0.197762855093644	0.000188442566357195	0.000342114094424593	0.000350077508534133
116	0.811571529291185	0.2	1.57319572032495	1.50709265089946	1.63929878975045	0.224588710992973	0.970034826001479	0.931648495973913	1.00842115602905	0.5	0.37	0.68	1.02156741344146	1.06365863566447	1.10574985788748	1.78224970627769	1.85568300833567	1.92911631039364	1.81892520367684	1.89412779392816	1.96920469467429	1.57319572032495	0.554574120495518	-0.00948182714969533	-0.701010025741925	-0.326615828654682	-0.324772586309201	-0.328313425853687	0.176264567540752	0.179484341706361	0.173299206103265	0.200796075229573	0.204073004610499	0.197762855093644	0.000188442566357195	0.000342114094424593	0.000350077508534133
116	0.811571529291185	0.2	1.57324884761378	1.50670238757911	1.63979530764846	0.227548370495283	0.975028777645143	0.936769797965568	1.01328775732472	0.49	0.37	0.67	1.03564225083968	1.07793931882397	1.12023638680827	1.81645622940868	1.89064282479285	1.96482942017702	1.85576045638011	1.93056301100063	2.0051071800363	1.57324884761378	0.552507621060674	0.00206385691951668	-0.695385869582574	-0.326615828654682	-0.324772586309201	-0.328313425853687	0.176264567540752	0.179484341706361	0.173299206103265	0.200796075229573	0.204073004610499	0.197762855093644	0.000188442566357195	0.000342114094424593	0.000350077508534133
116	0.811571529291185	0.2	1.57345813997534	1.50714992800339	1.63976635194729	0.228308605312596	0.985477105343329	0.946891581986185	1.02406262870047	0.51	0.37	0.68	1.03026154353284	1.07224436565126	1.11422718776968	1.78846902976578	1.8613485598349	1.93422808990402	1.82659413480863	1.90021654144526	1.97413259096357	1.57345813997534	0.559648852141778	-0.0176801687236284	-0.700903905068973	-0.326615828654682	-0.324772586309201	-0.328313425853687	0.176264567540752	0.179484341706361	0.173299206103265	0.200796075229573	0.204073004610499	0.197762855093644	0.000188442566357195	0.000342114094424593	0.000350077508534133
116	0.811571529291185	0.2	1.57351350557955	1.50641328623593	1.64061372492316	0.221475067176194	0.976261788119282	0.937280399963253	1.01524317627531	0.5	0.37	0.68	1.02659259189723	1.06928846423641	1.11198433657559	1.78972135548575	1.86415566868814	1.93858998189053	1.8270616874815	1.90335237690256	1.97849794757643	1.57351350557955	0.554615062266142	0.0131276471069379	-0.677363891327787	-0.326615828654682	-0.324772586309201	-0.328313425853687	0.176264567540752	0.179484341706361	0.173299206103265	0.200796075229573	0.204073004610499	0.197762855093644	0.000188442566357195	0.000342114094424593	0.000350077508534133
116	0.811571529291185	0.2	1.57353334320535	1.50736767238388	1.63969901402682	0.229701656414692	0.974587890250789	0.9365789643387	1.01259681616288	0.5	0.36	0.67	1.02740467305573	1.0690995536657	1.11079443427567	1.79291984481681	1.86568141660384	1.93844298839088	1.82938152888794	1.90393309641244	1.97801327093696	1.57353334320535	0.550507378968064	0.0166439343254413	-0.682109133235109	-0.326615828654682	-0.324772586309201	-0.328313425853687	0.176264567540752	0.179484341706361	0.173299206103265	0.200796075229573	0.204073004610499	0.197762855093644	0.000188442566357195	0.000342114094424593	0.000350077508534133
116	0.811571529291185	0.2	1.5739191996573	1.50738002106809	1.6404583782465	0.223091089179415	0.965412355204516	0.927043931282446	1.00378077912659	0.5	0.37	0.68	1.01434073649337	1.05632219396902	1.09830365144468	1.76719299435883	1.84033344398765	1.91347389361648	1.80472307403417	1.87913258418895	1.95373262119174	1.5739191996573	0.557406398869894	0.0087669047240848	-0.677554101607009	-0.326615828654682	-0.324772586309201	-0.328313425853687	0.176264567540752	0.179484341706361	0.173299206103265	0.200796075229573	0.204073004610499	0.197762855093644	0.000188442566357195	0.000342114094424593	0.000350077508534133
116	0.811571529291185	0.2	1.57416606601349	1.50752210659009	1.64081002543689	0.221656013047647	0.966361360526827	0.927795524256533	1.00492719679712	0.5	0.37	0.68	1.02325718937213	1.06579109710935	1.10832500484656	1.79192310576344	1.86640828196776	1.94089345817209	1.82931121679261	1.90456177466825	1.98072822834941	1.57416606601349	0.553210306560815	0.0105934088769919	-0.683330110457346	-0.326615828654682	-0.324772586309201	-0.328313425853687	0.176264567540752	0.179484341706361	0.173299206103265	0.200796075229573	0.204073004610499	0.197762855093644	0.000188442566357195	0.000342114094424593	0.000350077508534133
116	0.811571529291185	0.2	1.57453649245361	1.50843155133136	1.64064143357586	0.227995690227767	0.982627797498058	0.944119638426701	1.02113595656941	0.49	0.37	0.67	1.04426433293665	1.08685713093445	1.12944992893225	1.83214754477576	1.90687602856622	1.98160451235667	1.87210820032565	1.94872756286737	2.025076249126	1.57453649245361	0.55294664266586	-0.00420874598340598	-0.697979483644701	-0.326615828654682	-0.324772586309201	-0.328313425853687	0.176264567540752	0.179484341706361	0.173299206103265	0.200796075229573	0.204073004610499	0.197762855093644	0.000188442566357195	0.000342114094424593	0.000350077508534133
116	0.811571529291185	0.2	1.57479077088598	1.50838094849508	1.64120059327688	0.223338707128688	0.955944525055738	0.917979500080385	0.993909550031091	0.5	0.37	0.68	1.00733172243292	1.04899210155607	1.09065248067923	1.75826351958032	1.83098030511667	1.90369709065303	1.79325300882961	1.86780289746793	1.94228542663383	1.57479077088598	0.554954124137668	-0.00291002812550086	-0.694016342289821	-0.326615828654682	-0.324772586309201	-0.328313425853687	0.176264567540752	0.179484341706361	0.173299206103265	0.200796075229573	0.204073004610499	0.197762855093644	0.000188442566357195	0.000342114094424593	0.000350077508534133
116	0.811571529291185	0.2	1.57495166779599	1.5084292858678	1.64147404972418	0.227396586543586	0.976711659081973	0.93837009011999	1.01505322804396	0.5	0.37	0.68	1.03030240146681	1.07240030185117	1.11449820223554	1.7990310103243	1.87253897085433	1.94604693138435	1.83664722583257	1.91148628320759	1.98648561842348	1.57495166779599	0.554110890554042	-0.0164337414844969	-0.707576537689952	-0.326615828654682	-0.324772586309201	-0.328313425853687	0.176264567540752	0.179484341706361	0.173299206103265	0.200796075229573	0.204073004610499	0.197762855093644	0.000188442566357195	0.000342114094424593	0.000350077508534133
116	0.811571529291185	0.2	1.57542844419384	1.50814906473895	1.64270782364874	0.221813518887129	0.958329717165248	0.920101859657702	0.996557574672794	0.5	0.37	0.68	1.01009208074946	1.05205879968073	1.094025518612	1.76356917122289	1.8368409185567	1.91011266589052	1.79892310983624	1.87347039871075	1.94891425144501	1.57542844419384	0.551866189043202	0.00794368722186789	-0.687691580905841	-0.326615828654682	-0.324772586309201	-0.328313425853687	0.176264567540752	0.179484341706361	0.173299206103265	0.200796075229573	0.204073004610499	0.197762855093644	0.000188442566357195	0.000342114094424593	0.000350077508534133
116	0.811571529291185	0.2	1.57576628695098	1.50880903341454	1.64272354048741	0.220412892320112	0.965850428679639	0.927165582689069	1.00453527467021	0.5	0.37	0.68	1.01912022966464	1.06164177044067	1.10416331121671	1.78077385463323	1.85507445810334	1.92937506157346	1.81858172408609	1.89413629154287	1.97056941243382	1.57576628695098	0.55411517594321	-0.0103306737017444	-0.699845621773784	-0.326615828654682	-0.324772586309201	-0.328313425853687	0.176264567540752	0.179484341706361	0.173299206103265	0.200796075229573	0.204073004610499	0.197762855093644	0.000188442566357195	0.000342114094424593	0.000350077508534133
116	0.811571529291185	0.2	1.57612325205502	1.5082573077391	1.64398919637094	0.222099136639059	0.969713067690426	0.931063102458219	1.00836303292263	0.5	0.37	0.68	1.02166092582401	1.06407175615114	1.10648258647827	1.78324314960188	1.85726851431746	1.93129387903304	1.81981833942272	1.89586845480937	1.97171215214124	1.57612325205502	0.553557449467744	-0.00514809723358933	-0.696825997879349	-0.326615828654682	-0.324772586309201	-0.328313425853687	0.176264567540752	0.179484341706361	0.173299206103265	0.200796075229573	0.204073004610499	0.197762855093644	0.000188442566357195	0.000342114094424593	0.000350077508534133
116	0.811571529291185	0.2	1.57616203579397	1.50981267373446	1.64251139785348	0.228811218393036	0.982491212557088	0.944077388985625	1.02090503612855	0.5	0.37	0.68	1.03685687046126	1.07904582377743	1.12123477709359	1.81080165881766	1.88448186369946	1.95816206858126	1.84814094686758	1.92264552196451	1.9987483988319	1.57616203579397	0.554007748966639	0.00421804575505511	-0.687696803926659	-0.326615828654682	-0.324772586309201	-0.328313425853687	0.176264567540752	0.179484341706361	0.173299206103265	0.200796075229573	0.204073004610499	0.197762855093644	0.000188442566357195	0.000342114094424593	0.000350077508534133
116	0.811571529291185	0.2	1.57648732548976	1.50990192253978	1.64307272843974	0.224490910599954	0.967381659502416	0.929089568474721	1.00567375053011	0.5	0.37	0.69	1.02035048508169	1.06240386182883	1.10445723857596	1.78192273923382	1.85536404139706	1.92880534356029	1.81706530626167	1.89206260289227	1.96700128054601	1.57648732548976	0.555903309686183	-0.010455495509047	-0.699566106162347	-0.326615828654682	-0.324772586309201	-0.328313425853687	0.176264567540752	0.179484341706361	0.173299206103265	0.200796075229573	0.204073004610499	0.197762855093644	0.000188442566357195	0.000342114094424593	0.000350077508534133
116	0.811571529291185	0.2	1.57656347663527	1.51010714912515	1.64301980414539	0.230259365191715	0.986512138039881	0.948098701972103	1.02492557410766	0.5	0.37	0.68	1.03812517907598	1.08018615343849	1.12224712780101	1.80947061740738	1.88278364244762	1.95609666748787	1.84656216736359	1.92134791204021	1.99657429293761	1.57656347663527	0.553543917599204	-0.00775141536837722	-0.699842688906298	-0.326615828654682	-0.324772586309201	-0.328313425853687	0.176264567540752	0.179484341706361	0.173299206103265	0.200796075229573	0.204073004610499	0.197762855093644	0.000188442566357195	0.000342114094424593	0.000350077508534133
116	0.811571529291185	0.2	1.57664797318181	1.5100432208854	1.64325272547823	0.226010122857046	0.976937740818036	0.938435345389355	1.01544013624672	0.5	0.37	0.69	1.02979560363285	1.07204635402987	1.11429710442689	1.79749261093504	1.87124065508787	1.9449886992407	1.83455828035999	1.91035677479456	1.985094062637	1.57664797318181	0.55813241269987	-0.00214384988483834	-0.685270788571167	-0.326615828654682	-0.324772586309201	-0.328313425853687	0.176264567540752	0.179484341706361	0.173299206103265	0.200796075229573	0.204073004610499	0.197762855093644	0.000188442566357195	0.000342114094424593	0.000350077508534133
116	0.811571529291185	0.2	1.57670681159063	1.50898349623677	1.6444301269445	0.21720134542095	0.954151465696591	0.915574481834552	0.99272844955863	0.49	0.36	0.67	1.01531856527134	1.05809818471728	1.10087780416323	1.78438333951296	1.85956687581484	1.93475041211672	1.82162027115656	1.89797214719926	1.97484330334321	1.57670681159063	0.546144310968635	-0.0150099981187854	-0.720257052934055	-0.326615828654682	-0.324772586309201	-0.328313425853687	0.176264567540752	0.179484341706361	0.173299206103265	0.200796075229573	0.204073004610499	0.197762855093644	0.000188442566357195	0.000342114094424593	0.000350077508534133
116	0.811571529291185	0.2	1.57679061647164	1.50984539327768	1.6437358396656	0.220237468996378	0.959978711922936	0.921509406243505	0.998448017602367	0.5	0.37	0.68	1.00956086972343	1.05170596931357	1.09385106890371	1.76030149052844	1.83378698689808	1.90727248326772	1.79686199791939	1.87078531967327	1.94722723540608	1.57679061647164	0.554430479014494	0.00583263764128111	-0.685912576236109	-0.326615828654682	-0.324772586309201	-0.328313425853687	0.176264567540752	0.179484341706361	0.173299206103265	0.200796075229573	0.204073004610499	0.197762855093644	0.000188442566357195	0.000342114094424593	0.000350077508534133
116	0.811571529291185	0.2	1.57704450325033	1.51060437452557	1.64348463197509	0.228462478758004	0.978346156811572	0.940056559874991	1.01663575374815	0.5	0.37	0.68	1.03901452999029	1.08133480013432	1.12365507027835	1.8220719213062	1.89628702966687	1.97050213802753	1.85902782893326	1.9340895047157	2.0103838511512	1.57704450325033	0.551987747624342	0.000812373571778878	-0.698500894123584	-0.326615828654682	-0.324772586309201	-0.328313425853687	0.176264567540752	0.179484341706361	0.173299206103265	0.200796075229573	0.204073004610499	0.197762855093644	0.000188442566357195	0.000342114094424593	0.000350077508534133
116	0.811571529291185	0.2	1.57721760067464	1.51033782541157	1.64409737593771	0.225336246799493	0.978014284403252	0.93939506819101	1.01663350061549	0.51	0.37	0.68	1.02488123668514	1.06701485161632	1.10914846654751	1.78222903515553	1.85549777030117	1.92876650544681	1.8210132788383	1.8947734847323	1.96981086120992	1.57721760067464	0.555637933518939	-0.0115797799744925	-0.699653023473227	-0.326615828654682	-0.324772586309201	-0.328313425853687	0.176264567540752	0.179484341706361	0.173299206103265	0.200796075229573	0.204073004610499	0.197762855093644	0.000188442566357195	0.000342114094424593	0.000350077508534133
116	0.811571529291185	0.2	1.57745128427307	1.51068052543153	1.64422204311461	0.224305813165037	0.9782225222426	0.939480719156228	1.01696432532897	0.5	0.37	0.68	1.03362864396927	1.0762528687911	1.11887709361294	1.80722774968151	1.88175324039438	1.95627873110724	1.84570934365814	1.92125970749016	1.99757895035131	1.57745128427307	0.554650795683386	-0.00249842989096943	-0.694581169610706	-0.326615828654682	-0.324772586309201	-0.328313425853687	0.176264567540752	0.179484341706361	0.173299206103265	0.200796075229573	0.204073004610499	0.197762855093644	0.000188442566357195	0.000342114094424593	0.000350077508534133
116	0.811571529291185	0.2	1.57769695325841	1.51113767237403	1.6442562341428	0.223661447728468	0.963586861501438	0.925353890406929	1.00181983259595	0.49	0.37	0.68	1.02495873610841	1.06730709400364	1.10965545189887	1.79994135587329	1.874309774858	1.94867819384271	1.8352052449609	1.91183114720274	1.9883687586779	1.57769695325841	0.55173265645727	-0.012421615974563	-0.7088198309526	-0.326615828654682	-0.324772586309201	-0.328313425853687	0.176264567540752	0.179484341706361	0.173299206103265	0.200796075229573	0.204073004610499	0.197762855093644	0.000188442566357195	0.000342114094424593	0.000350077508534133
116	0.811571529291185	0.2	1.5777053029021	1.510993343418	1.6444172623862	0.227349451599641	0.978150266383723	0.939747072179945	1.0165534605875	0.5	0.37	0.68	1.03355718993907	1.07579397753966	1.11803076514025	1.80668941223642	1.88052060194482	1.95435179165321	1.84221692569599	1.91759504622431	1.99292292669522	1.5777053029021	0.553043835179675	0.0194477906921318	-0.675661314607575	-0.326615828654682	-0.324772586309201	-0.328313425853687	0.176264567540752	0.179484341706361	0.173299206103265	0.200796075229573	0.204073004610499	0.197762855093644	0.000188442566357195	0.000342114094424593	0.000350077508534133
116	0.811571529291185	0.2	1.57779496253337	1.51101789487899	1.64457203018775	0.219232154295076	0.949345054976941	0.911190174763853	0.987499935190029	0.5	0.37	0.68	0.99946572941674	1.0413170314162	1.08316833341566	1.74406433012901	1.81709471109996	1.89012509207091	1.7798470597384	1.85497287482458	1.92981367229969	1.57779496253337	0.552363800324141	-8.80507607690795e-05	-0.69398976004338	-0.326615828654682	-0.324772586309201	-0.328313425853687	0.176264567540752	0.179484341706361	0.173299206103265	0.200796075229573	0.204073004610499	0.197762855093644	0.000188442566357195	0.000342114094424593	0.000350077508534133
116	0.811571529291185	0.2	1.57791343914147	1.51106796912708	1.64475890915586	0.229248161827328	0.983457118865445	0.945053075645152	1.02186116208574	0.5	0.37	0.68	1.0385863431862	1.08079129001895	1.1229962368517	1.81456691007228	1.88830531465126	1.96204371923024	1.85104421836593	1.92647406059634	2.00196681190301	1.57791343914147	0.553142884517472	-0.00842833449138985	-0.703000459548577	-0.326615828654682	-0.324772586309201	-0.328313425853687	0.176264567540752	0.179484341706361	0.173299206103265	0.200796075229573	0.204073004610499	0.197762855093644	0.000188442566357195	0.000342114094424593	0.000350077508534133
116	0.811571529291185	0.2	1.57797514310131	1.51113725395408	1.64481303224854	0.223171407567958	0.971163578936997	0.932575524765016	1.00975163310898	0.5	0.37	0.68	1.02732965873796	1.0698384437866	1.11234722883525	1.79769012548769	1.87207483975974	1.94645955403179	1.83587612404376	1.91106287286238	1.98701833231843	1.57797514310131	0.554256620960457	-0.00566701860311629	-0.698481756592294	-0.326615828654682	-0.324772586309201	-0.328313425853687	0.176264567540752	0.179484341706361	0.173299206103265	0.200796075229573	0.204073004610499	0.197762855093644	0.000188442566357195	0.000342114094424593	0.000350077508534133
116	0.811571529291185	0.2	1.57816758714021	1.51055742332374	1.64577775095668	0.222966419328318	0.978239563913531	0.939347359873202	1.01713176795386	0.5	0.37	0.68	1.02972749738708	1.07236174925715	1.11499600112721	1.79616820446776	1.87053573162869	1.94490325878961	1.83445174836504	1.91096268640214	1.98577791942847	1.57816758714021	0.55604043312929	0.00967229615015247	-0.677020250440835	-0.326615828654682	-0.324772586309201	-0.328313425853687	0.176264567540752	0.179484341706361	0.173299206103265	0.200796075229573	0.204073004610499	0.197762855093644	0.000188442566357195	0.000342114094424593	0.000350077508534133
116	0.811571529291185	0.2	1.57817555007478	1.51134787211117	1.64500322803838	0.224882970461106	0.965702413126996	0.927519783116499	1.00388504313749	0.5	0.37	0.67	1.02429805093912	1.06646469170669	1.10863133247425	1.79528154391768	1.86918678260247	1.94309202128725	1.83275103518037	1.90831155304551	1.98340207217505	1.57817555007478	0.548801926225499	-0.00990477475316572	-0.711661340260933	-0.326615828654682	-0.324772586309201	-0.328313425853687	0.176264567540752	0.179484341706361	0.173299206103265	0.200796075229573	0.204073004610499	0.197762855093644	0.000188442566357195	0.000342114094424593	0.000350077508534133
116	0.811571529291185	0.2	1.57832428606814	1.51211154898606	1.64453702315023	0.225194248018715	0.958049263796413	0.920203020169465	0.995895507423361	0.5	0.37	0.67	1.01215142942168	1.05377934059524	1.0954072517688	1.76937274175283	1.84214376117301	1.91491478059318	1.80641485946713	1.88107900992033	1.95584022868762	1.57832428606814	0.55187545329358	0.00949077872101646	-0.687973012767389	-0.326615828654682	-0.324772586309201	-0.328313425853687	0.176264567540752	0.179484341706361	0.173299206103265	0.200796075229573	0.204073004610499	0.197762855093644	0.000188442566357195	0.000342114094424593	0.000350077508534133
116	0.811571529291185	0.2	1.57833037859519	1.51099250224826	1.64566825494211	0.226420830975254	0.972181714012148	0.933911683433578	1.01045174459072	0.5	0.36	0.67	1.03026713564279	1.07248564033071	1.11470414501863	1.80450043792421	1.87844563870005	1.95239083947589	1.8407965391096	1.91592664976377	1.99161599054087	1.57833037859519	0.549967047363365	0.00620521289960829	-0.6936852693107	-0.326615828654682	-0.324772586309201	-0.328313425853687	0.176264567540752	0.179484341706361	0.173299206103265	0.200796075229573	0.204073004610499	0.197762855093644	0.000188442566357195	0.000342114094424593	0.000350077508534133
116	0.811571529291185	0.2	1.5784208400425	1.51217344049602	1.64466823958897	0.226491691883586	0.981808648451982	0.943167468945237	1.02044982795873	0.5	0.37	0.68	1.0365277837186	1.07899389654923	1.12146000937985	1.81098577527351	1.88518111038697	1.95937644550043	1.84854003996936	1.92450997146937	2.00053880421329	1.5784208400425	0.55512674176025	-0.0025431434411974	-0.691905747530632	-0.326615828654682	-0.324772586309201	-0.328313425853687	0.176264567540752	0.179484341706361	0.173299206103265	0.200796075229573	0.204073004610499	0.197762855093644	0.000188442566357195	0.000342114094424593	0.000350077508534133
116	0.811571529291185	0.2	1.57845390776048	1.51122038878241	1.64568742673854	0.22037100471883	0.959260974453589	0.920835369831321	0.997686579075858	0.5	0.37	0.67	1.0124541885695	1.05470296139331	1.09695173421712	1.76945676144411	1.8432945484569	1.9171323354697	1.80700372703522	1.88208454453367	1.95737714928467	1.57845390776048	0.552001872064653	-0.00891074604665058	-0.7040286921994	-0.326615828654682	-0.324772586309201	-0.328313425853687	0.176264567540752	0.179484341706361	0.173299206103265	0.200796075229573	0.204073004610499	0.197762855093644	0.000188442566357195	0.000342114094424593	0.000350077508534133
116	0.811571529291185	0.2	1.57847499990909	1.5113296901741	1.64562030964408	0.219204484494954	0.967600237420085	0.928708524448639	1.00649195039153	0.5	0.37	0.68	1.01740022085115	1.06000609376475	1.10261196667834	1.7739167659939	1.84820343385799	1.92249010172209	1.81258017308325	1.88809987184314	1.96503471259319	1.57847499990909	0.554432835213533	-0.00908774047752929	-0.698233185765021	-0.326615828654682	-0.324772586309201	-0.328313425853687	0.176264567540752	0.179484341706361	0.173299206103265	0.200796075229573	0.204073004610499	0.197762855093644	0.000188442566357195	0.000342114094424593	0.000350077508534133
116	0.811571529291185	0.2	1.57921850996373	1.51256407038928	1.64587294953817	0.223608930761854	0.971916057492061	0.933346769795763	1.01048534518836	0.5	0.37	0.68	1.02723472932041	1.0696838094361	1.1121328895518	1.79645115799781	1.87068706236626	1.94492296673472	1.83402025086036	1.91028443613697	1.9859399570184	1.57921850996373	0.552099300961208	0.020252883131606	-0.673772380170054	-0.326615828654682	-0.324772586309201	-0.328313425853687	0.176264567540752	0.179484341706361	0.173299206103265	0.200796075229573	0.204073004610499	0.197762855093644	0.000188442566357195	0.000342114094424593	0.000350077508534133
116	0.811571529291185	0.2	1.57928365892983	1.51239341117574	1.64617390668392	0.225313116422649	0.979983045057023	0.941283523671021	1.01868256644303	0.51	0.37	0.68	1.02636009503376	1.06855741757118	1.11075474010859	1.78415130239709	1.85750412303683	1.93085694367656	1.82260381235839	1.8968387143742	1.97153133554599	1.57928365892983	0.557063584257585	-0.00567527642627549	-0.690321973251068	-0.326615828654682	-0.324772586309201	-0.328313425853687	0.176264567540752	0.179484341706361	0.173299206103265	0.200796075229573	0.204073004610499	0.197762855093644	0.000188442566357195	0.000342114094424593	0.000350077508534133
116	0.811571529291185	0.2	1.57937148611602	1.51175817376471	1.64698479846733	0.22004301329529	0.969155763462504	0.930296703960265	1.00801482296474	0.5	0.37	0.67	1.02497910951918	1.06779311072525	1.11060711193132	1.79375877157568	1.86868516714453	1.94361156271337	1.83154777534566	1.90766265921362	1.98558760447729	1.57937148611602	0.55092946306523	0.00530749854367457	-0.691646705917483	-0.326615828654682	-0.324772586309201	-0.328313425853687	0.176264567540752	0.179484341706361	0.173299206103265	0.200796075229573	0.204073004610499	0.197762855093644	0.000188442566357195	0.000342114094424593	0.000350077508534133
116	0.811571529291185	0.2	1.57952381076428	1.51191452962776	1.64713309190079	0.220898150298302	0.970315853178625	0.931506949632652	1.0091247567246	0.5	0.37	0.67	1.02622245058242	1.06897743820444	1.11173242582645	1.79583220905329	1.87065105931886	1.94546990958442	1.8334554202903	1.90947337104648	1.98520425274599	1.57952381076428	0.551042089448721	0.010909405867396	-0.686310649048735	-0.326615828654682	-0.324772586309201	-0.328313425853687	0.176264567540752	0.179484341706361	0.173299206103265	0.200796075229573	0.204073004610499	0.197762855093644	0.000188442566357195	0.000342114094424593	0.000350077508534133
116	0.811571529291185	0.2	1.57957094154218	1.51165799154533	1.64748389153904	0.221044380112677	0.963503938001238	0.924983849125327	1.00202402687715	0.5	0.37	0.67	1.01631399726027	1.05863744489378	1.10096089252729	1.77540828108141	1.84934350151034	1.92327872193928	1.81408133560485	1.89067878568812	1.96393528892999	1.57957094154218	0.550060908206066	-0.00054580062819244	-0.697102184177447	-0.326615828654682	-0.324772586309201	-0.328313425853687	0.176264567540752	0.179484341706361	0.173299206103265	0.200796075229573	0.204073004610499	0.197762855093644	0.000188442566357195	0.000342114094424593	0.000350077508534133
116	0.811571529291185	0.2	1.57970769301	1.51260534664435	1.64681003937565	0.22512004869936	0.97582846549263	0.937271683875272	1.01438524710999	0.5	0.37	0.68	1.02691038490786	1.06915465637436	1.11139892784086	1.79064401396152	1.86430618832198	1.93796836268245	1.82824288116335	1.90348778796874	1.97922064620494	1.57970769301	0.555557319751338	0.00105705383979829	-0.686391203752063	-0.326615828654682	-0.324772586309201	-0.328313425853687	0.176264567540752	0.179484341706361	0.173299206103265	0.200796075229573	0.204073004610499	0.197762855093644	0.000188442566357195	0.000342114094424593	0.000350077508534133
116	0.811571529291185	0.2	1.57976089453028	1.51213902804704	1.64738276101352	0.224814934014886	0.970038290118534	0.931676738452892	1.00839984178418	0.5	0.36	0.67	1.02688103145078	1.06916259555624	1.11144415966171	1.79752137368869	1.87153385698988	1.94554634029107	1.83493205757804	1.90988231205151	1.98592826228812	1.57976089453028	0.548084695486073	0.0103853076576621	-0.692000283126988	-0.326615828654682	-0.324772586309201	-0.328313425853687	0.176264567540752	0.179484341706361	0.173299206103265	0.200796075229573	0.204073004610499	0.197762855093644	0.000188442566357195	0.000342114094424593	0.000350077508534133
116	0.811571529291185	0.2	1.58058992109019	1.51369000616498	1.6474898360154	0.225768145302113	0.98690356336788	0.947981480746407	1.02582564598935	0.5	0.37	0.68	1.04026215599911	1.08297308485809	1.12568401371707	1.81575172715069	1.89030259146567	1.96485345578066	1.85431753619979	1.93108492022702	2.00648799427059	1.58058992109019	0.556757278206122	0.0040747166964395	-0.68159658122159	-0.326615828654682	-0.324772586309201	-0.328313425853687	0.176264567540752	0.179484341706361	0.173299206103265	0.200796075229573	0.204073004610499	0.197762855093644	0.000188442566357195	0.000342114094424593	0.000350077508534133
116	0.811571529291185	0.2	1.58060752901633	1.51313477370575	1.64808028432692	0.226200188697664	0.976932786192195	0.938451490989651	1.01541408139474	0.5	0.37	0.68	1.03154423477927	1.07384280704875	1.11614137931822	1.8025043873643	1.87641625611833	1.95032812487235	1.8400274372266	1.9151035813829	1.99066618830269	1.58060752901633	0.553215652688144	0.00139197604501184	-0.691810617519327	-0.326615828654682	-0.324772586309201	-0.328313425853687	0.176264567540752	0.179484341706361	0.173299206103265	0.200796075229573	0.204073004610499	0.197762855093644	0.000188442566357195	0.000342114094424593	0.000350077508534133
116	0.811571529291185	0.2	1.58080443201055	1.51446267412384	1.64714618989726	0.229411417296962	0.980685432226903	0.942407306641978	1.01896355781183	0.5	0.37	0.68	1.02990721464251	1.0717393581595	1.11357150167649	1.79291809575635	1.86574175018809	1.93856540461983	1.83066975420915	1.90468146089362	1.97889868890235	1.58080443201055	0.556993257488787	0.00122828250972866	-0.685809457535912	-0.326615828654682	-0.324772586309201	-0.328313425853687	0.176264567540752	0.179484341706361	0.173299206103265	0.200796075229573	0.204073004610499	0.197762855093644	0.000188442566357195	0.000342114094424593	0.000350077508534133
116	0.811571529291185	0.2	1.58111641959619	1.513487279325	1.64874555986739	0.214200035875288	0.955811515513049	0.91682309342114	0.994799937604957	0.51	0.37	0.68	1.00099870068899	1.04356673822639	1.0861347757638	1.74153016369471	1.81558972174375	1.88964927979278	1.77818354832252	1.8520745486218	1.92773759940962	1.58111641959619	0.555713070535735	0.010179215305173	-0.67731749508627	-0.326615828654682	-0.324772586309201	-0.328313425853687	0.176264567540752	0.179484341706361	0.173299206103265	0.200796075229573	0.204073004610499	0.197762855093644	0.000188442566357195	0.000342114094424593	0.000350077508534133
116	0.811571529291185	0.2	1.58161197072231	1.51431966398454	1.64890427746008	0.225601410752	0.965141398344919	0.927059421612929	1.00322337507691	0.49	0.36	0.67	1.02572210615428	1.06785697309958	1.10999184004489	1.79999093558457	1.87393140944056	1.94787188329656	1.83704025870456	1.91349159401552	1.98891924528545	1.58161197072231	0.547395235339904	-0.00593741803454335	-0.709906144825286	-0.326615828654682	-0.324772586309201	-0.328313425853687	0.176264567540752	0.179484341706361	0.173299206103265	0.200796075229573	0.204073004610499	0.197762855093644	0.000188442566357195	0.000342114094424593	0.000350077508534133
116	0.811571529291185	0.2	1.58169385615315	1.51392386169232	1.64946385061398	0.218982965082218	0.955398599029118	0.916972450664247	0.993824747393988	0.5	0.37	0.68	1.00651744557901	1.04869601775709	1.09087458993517	1.75717078663197	1.83080582910312	1.90444087157427	1.79363646708852	1.86960175286571	1.94423402620025	1.58169385615315	0.551549728764531	8.38575432641729e-05	-0.69499378152022	-0.326615828654682	-0.324772586309201	-0.328313425853687	0.176264567540752	0.179484341706361	0.173299206103265	0.200796075229573	0.204073004610499	0.197762855093644	0.000188442566357195	0.000342114094424593	0.000350077508534133
116	0.811571529291185	0.2	1.58216908164678	1.5141619632191	1.65017620007446	0.220452158409399	0.977801169988538	0.938642139621933	1.01696020035514	0.51	0.37	0.68	1.02434393278969	1.0670783397343	1.10981274667891	1.78161241141351	1.85593915594701	1.93026590048052	1.81999878698752	1.8958479411134	1.97173183705188	1.58216908164678	0.553826494028477	0.00926829404592932	-0.679618905193153	-0.326615828654682	-0.324772586309201	-0.328313425853687	0.176264567540752	0.179484341706361	0.173299206103265	0.200796075229573	0.204073004610499	0.197762855093644	0.000188442566357195	0.000342114094424593	0.000350077508534133
116	0.811571529291185	0.2	1.58219430066499	1.5150218856992	1.64936671563078	0.226302326660069	0.981919471905053	0.943253033017555	1.02058591079255	0.5	0.37	0.68	1.03443775618221	1.07684209826461	1.11924644034702	1.80486805972513	1.87885437950202	1.95284069927891	1.8421882912974	1.91800688456745	1.99331526206405	1.58219430066499	0.554474569518249	0.00244114398627087	-0.687936945091115	-0.326615828654682	-0.324772586309201	-0.328313425853687	0.176264567540752	0.179484341706361	0.173299206103265	0.200796075229573	0.204073004610499	0.197762855093644	0.000188442566357195	0.000342114094424593	0.000350077508534133
116	0.811571529291185	0.2	1.58219865857263	1.51582098128916	1.64857633585611	0.232435420328947	0.98549302596052	0.947353347194588	1.02363270472645	0.5	0.37	0.68	1.03982379564029	1.08168625979512	1.12354872394995	1.81527007032435	1.8883513736845	1.96143267704465	1.85251582615956	1.92663246329809	2.00167575218323	1.58219865857263	0.555163344936186	-0.00105666717075345	-0.69255479267894	-0.326615828654682	-0.324772586309201	-0.328313425853687	0.176264567540752	0.179484341706361	0.173299206103265	0.200796075229573	0.204073004610499	0.197762855093644	0.000188442566357195	0.000342114094424593	0.000350077508534133
116	0.811571529291185	0.2	1.58239184445761	1.51516897435578	1.64961471455945	0.220239616659896	0.952563863963702	0.914391932780689	0.990735795146715	0.5	0.37	0.67	1.0064810605999	1.0484973168735	1.0905135731471	1.76027919484752	1.83376328179071	1.90724736873391	1.79605167015675	1.87029554751557	1.94704113774387	1.58239184445761	0.549461761107422	-0.00327352364686381	-0.702260174012544	-0.326615828654682	-0.324772586309201	-0.328313425853687	0.176264567540752	0.179484341706361	0.173299206103265	0.200796075229573	0.204073004610499	0.197762855093644	0.000188442566357195	0.000342114094424593	0.000350077508534133
116	0.811571529291185	0.2	1.58259857368687	1.51559016532936	1.64960698204438	0.22944126035948	0.987024713122901	0.948502404171051	1.02554702207475	0.5	0.37	0.68	1.03932836813215	1.08153946672667	1.1237505653212	1.81242499021021	1.88603449833365	1.95964400645709	1.8512353296694	1.92777643326385	2.00176720913921	1.58259857368687	0.55698240006608	0.00832338370336423	-0.677779920861732	-0.326615828654682	-0.324772586309201	-0.328313425853687	0.176264567540752	0.179484341706361	0.173299206103265	0.200796075229573	0.204073004610499	0.197762855093644	0.000188442566357195	0.000342114094424593	0.000350077508534133
116	0.811571529291185	0.2	1.58286090466085	1.51608743145311	1.64963437786859	0.231299327194996	0.983493712193141	0.945309819454998	1.02167760493128	0.5	0.37	0.68	1.03867816920711	1.08063348902525	1.12258880884338	1.81451186487023	1.88780542957713	1.96109899428403	1.85157263647961	1.92688980163752	2.00038799974113	1.58286090466085	0.552971581565681	0.00111700691308563	-0.693606634740312	-0.326615828654682	-0.324772586309201	-0.328313425853687	0.176264567540752	0.179484341706361	0.173299206103265	0.200796075229573	0.204073004610499	0.197762855093644	0.000188442566357195	0.000342114094424593	0.000350077508534133
116	0.811571529291185	0.2	1.58305961117188	1.51644903936328	1.64967018298049	0.227387050047726	0.987159008341386	0.948406268861064	1.02591174782171	0.5	0.37	0.68	1.04046832329826	1.08298280173874	1.12549728017921	1.81581806990817	1.89001404152623	1.9642100131443	1.85609974967829	1.93230500695585	2.0076937007079	1.58305961117188	0.556102917352601	-0.00874802672996009	-0.695948723469653	-0.326615828654682	-0.324772586309201	-0.328313425853687	0.176264567540752	0.179484341706361	0.173299206103265	0.200796075229573	0.204073004610499	0.197762855093644	0.000188442566357195	0.000342114094424593	0.000350077508534133
116	0.811571529291185	0.2	1.58323941814959	1.51595781324101	1.65052102305816	0.222113327640665	0.965649020927531	0.9271626174609	1.00413542439416	0.5	0.37	0.68	1.01252133653099	1.05455096967455	1.09658060281811	1.76183894461091	1.83497265728282	1.90810636995473	1.79917493799836	1.87388344419126	1.94863692952165	1.58323941814959	0.55344490142396	-0.00315549593501183	-0.69426758451164	-0.326615828654682	-0.324772586309201	-0.328313425853687	0.176264567540752	0.179484341706361	0.173299206103265	0.200796075229573	0.204073004610499	0.197762855093644	0.000188442566357195	0.000342114094424593	0.000350077508534133
116	0.811571529291185	0.2	1.5833353032654	1.51573571644443	1.65093489008637	0.223871250418551	0.976537587996337	0.937814154741833	1.01526102125084	0.49	0.37	0.67	1.03905965507779	1.0819636323716	1.1248676096654	1.82504818887613	1.90040654358944	1.97576489830275	1.86369406525308	1.94012948132419	2.01605816818992	1.5833353032654	0.549547223157078	-0.00385429336059248	-0.704072684105515	-0.326615828654682	-0.324772586309201	-0.328313425853687	0.176264567540752	0.179484341706361	0.173299206103265	0.200796075229573	0.204073004610499	0.197762855093644	0.000188442566357195	0.000342114094424593	0.000350077508534133
116	0.811571529291185	0.2	1.58345848164396	1.51662816406556	1.65028879922236	0.225230470709911	0.979994283989818	0.94128515454503	1.01870341343461	0.5	0.37	0.67	1.03255079621981	1.07501310664317	1.11747541706653	1.80188175125976	1.87598179800641	1.95008184475306	1.84103087084694	1.91600792418803	1.99154978309271	1.58345848164396	0.552674270105583	-0.00953993202929747	-0.701162334749902	-0.326615828654682	-0.324772586309201	-0.328313425853687	0.176264567540752	0.179484341706361	0.173299206103265	0.200796075229573	0.204073004610499	0.197762855093644	0.000188442566357195	0.000342114094424593	0.000350077508534133
116	0.811571529291185	0.2	1.5840806591544	1.51713948662132	1.65102183168749	0.229390324417754	0.994055861118121	0.955253545919933	1.03285817631631	0.5	0.37	0.68	1.04890408435999	1.09151047621045	1.13411686806091	1.83158430454489	1.90598309824794	1.98038189195099	1.86995262826433	1.9458821480891	2.02161581903631	1.5840806591544	0.554628731207009	-0.0124345353553704	-0.703521753751797	-0.326615828654682	-0.324772586309201	-0.328313425853687	0.176264567540752	0.179484341706361	0.173299206103265	0.200796075229573	0.204073004610499	0.197762855093644	0.000188442566357195	0.000342114094424593	0.000350077508534133
116	0.811571529291185	0.2	1.58432296610828	1.51757678089869	1.65106915131787	0.227385262080661	0.980721622070353	0.942221398094479	1.01922184604623	0.5	0.37	0.67	1.03556041881514	1.07787457995132	1.12018874108751	1.80937757429016	1.88331077301391	1.95724397173767	1.84997364740438	1.9262188387306	2.00163600562726	1.58432296610828	0.550968345859128	0.00381979000027363	-0.691660456217537	-0.326615828654682	-0.324772586309201	-0.328313425853687	0.176264567540752	0.179484341706361	0.173299206103265	0.200796075229573	0.204073004610499	0.197762855093644	0.000188442566357195	0.000342114094424593	0.000350077508534133
116	0.811571529291185	0.2	1.58451737654002	1.51796280424765	1.65107194883239	0.224296508120159	0.97683322458487	0.938145409134108	1.01552104003563	0.5	0.37	0.68	1.03108006573152	1.07360037751858	1.11612068930564	1.80154863739884	1.87584200442985	1.95013537146086	1.83983330998815	1.91564595523147	1.99136625045287	1.58451737654002	0.554358375354447	-0.00347348175614995	-0.695624590153039	-0.326615828654682	-0.324772586309201	-0.328313425853687	0.176264567540752	0.179484341706361	0.173299206103265	0.200796075229573	0.204073004610499	0.197762855093644	0.000188442566357195	0.000342114094424593	0.000350077508534133
116	0.811571529291185	0.2	1.58459941295104	1.51763151218101	1.65156731372108	0.22544738228728	0.978102911692822	0.939492486511138	1.01671333687451	0.51	0.37	0.68	1.02506461293177	1.06719180512569	1.1093189973196	1.78263409999731	1.85589520802369	1.92915631605007	1.81996490231133	1.89577923216075	1.96956603911037	1.58459941295104	0.558067654922187	0.00379936677367699	-0.681407899781658	-0.326615828654682	-0.324772586309201	-0.328313425853687	0.176264567540752	0.179484341706361	0.173299206103265	0.200796075229573	0.204073004610499	0.197762855093644	0.000188442566357195	0.000342114094424593	0.000350077508534133
116	0.811571529291185	0.2	1.58484250877549	1.51734227798082	1.65234273957015	0.223150543681688	0.972932770660077	0.934272093379355	1.0115934479408	0.49	0.37	0.67	1.03506230005436	1.07789372981815	1.12072515958194	1.81794330623707	1.8931707693874	1.96839823253773	1.85616134822914	1.93283404783888	2.00979532392216	1.58484250877549	0.548929367989328	0.0115987683682512	-0.691116271031704	-0.326615828654682	-0.324772586309201	-0.328313425853687	0.176264567540752	0.179484341706361	0.173299206103265	0.200796075229573	0.204073004610499	0.197762855093644	0.000188442566357195	0.000342114094424593	0.000350077508534133
116	0.811571529291185	0.2	1.58492403140145	1.51770187279108	1.65214619001182	0.222254164588952	0.962345573930603	0.924006456207688	1.00068469165352	0.5	0.37	0.68	1.01587647532968	1.05802748793132	1.10017850053296	1.77536497974736	1.84902888815665	1.92269279656594	1.81195098593384	1.88747483630256	1.963227776336	1.58492403140145	0.55192625833172	0.00320075204686559	-0.691582308349577	-0.326615828654682	-0.324772586309201	-0.328313425853687	0.176264567540752	0.179484341706361	0.173299206103265	0.200796075229573	0.204073004610499	0.197762855093644	0.000188442566357195	0.000342114094424593	0.000350077508534133
116	0.811571529291185	0.2	1.58534792942398	1.51852242483508	1.65217343401287	0.222494757225718	0.972202990900668	0.933498095972057	1.01090788582928	0.5	0.37	0.68	1.0280523340412	1.07067765672998	1.11330297941877	1.79862089134693	1.87319569007054	1.94777048879415	1.83721932654411	1.91334992626672	1.98947021990501	1.58534792942398	0.552716953343654	-0.00631122201332775	-0.699097169322106	-0.326615828654682	-0.324772586309201	-0.328313425853687	0.176264567540752	0.179484341706361	0.173299206103265	0.200796075229573	0.204073004610499	0.197762855093644	0.000188442566357195	0.000342114094424593	0.000350077508534133
116	0.811571529291185	0.2	1.58571891922107	1.51871468846362	1.65272314997852	0.224111418587277	0.976506245140086	0.937810796978128	1.01520169330204	0.5	0.37	0.68	1.03281165469082	1.07542697749786	1.11804230030491	1.80695864665407	1.88151640912354	1.95607417159302	1.84384941827352	1.91970070220941	1.99597566663421	1.58571891922107	0.551416911184992	-0.00806709204084654	-0.703373342325721	-0.326615828654682	-0.324772586309201	-0.328313425853687	0.176264567540752	0.179484341706361	0.173299206103265	0.200796075229573	0.204073004610499	0.197762855093644	0.000188442566357195	0.000342114094424593	0.000350077508534133
116	0.811571529291185	0.2	1.58573037457761	1.51893242472283	1.65252832443239	0.229043023902354	0.985939095105188	0.947415767617249	1.02446242259313	0.5	0.37	0.68	1.03740522170498	1.07958765359964	1.1217700854943	1.80824702375285	1.88177302432841	1.95529902490398	1.8467174594698	1.92193411826468	1.99725155280298	1.58573037457761	0.55633367499431	-0.0136548762070659	-0.700708280927104	-0.326615828654682	-0.324772586309201	-0.328313425853687	0.176264567540752	0.179484341706361	0.173299206103265	0.200796075229573	0.204073004610499	0.197762855093644	0.000188442566357195	0.000342114094424593	0.000350077508534133
116	0.811571529291185	0.2	1.58574444718552	1.51880385414197	1.65268504022906	0.226007644203869	0.971796572179043	0.933496525592399	1.01009661876569	0.51	0.37	0.68	1.01761096036262	1.05936210364002	1.10111324691743	1.76865408307016	1.8412194670005	1.91378485093083	1.80742002566549	1.88129396345288	1.95546953987334	1.58574444718552	0.555979094019664	-0.0129619354023655	-0.699949790792473	-0.326615828654682	-0.324772586309201	-0.328313425853687	0.176264567540752	0.179484341706361	0.173299206103265	0.200796075229573	0.204073004610499	0.197762855093644	0.000188442566357195	0.000342114094424593	0.000350077508534133
116	0.811571529291185	0.2	1.58628037767766	1.5191329540501	1.65342780130523	0.229259384975395	0.991851297127506	0.953120690917844	1.03058190333717	0.5	0.37	0.67	1.04627341487153	1.08878933547336	1.1313052560752	1.82666433270357	1.9008918860673	1.97511943943103	1.86476626478088	1.94123741050983	2.01648596945558	1.58628037767766	0.553297523481032	-0.00730327364282189	-0.700763311807987	-0.326615828654682	-0.324772586309201	-0.328313425853687	0.176264567540752	0.179484341706361	0.173299206103265	0.200796075229573	0.204073004610499	0.197762855093644	0.000188442566357195	0.000342114094424593	0.000350077508534133
116	0.811571529291185	0.2	1.5865046014411	1.51924845674084	1.65376074614135	0.222446442273786	0.979986415637034	0.940966201551821	1.01900662972225	0.5	0.37	0.67	1.03418523096325	1.07707107431172	1.11995691766018	1.80697971343338	1.88191198533595	1.95684425723852	1.84666385545118	1.92311282551688	1.99842080971438	1.5865046014411	0.554261251427264	0.00521797577546065	-0.684524663766321	-0.326615828654682	-0.324772586309201	-0.328313425853687	0.176264567540752	0.179484341706361	0.173299206103265	0.200796075229573	0.204073004610499	0.197762855093644	0.000188442566357195	0.000342114094424593	0.000350077508534133
116	0.811571529291185	0.2	1.58676462444691	1.52012448723689	1.65340476165693	0.226903248704001	0.97784308743567	0.939403129387991	1.01628304548335	0.5	0.37	0.68	1.03028742577024	1.07244632878503	1.11460523179982	1.79770758907611	1.87126898369388	1.94483037831165	1.83483729606789	1.90917930930225	1.98486489157731	1.58676462444691	0.553817478616514	0.00587946023904806	-0.686611640747357	-0.326615828654682	-0.324772586309201	-0.328313425853687	0.176264567540752	0.179484341706361	0.173299206103265	0.200796075229573	0.204073004610499	0.197762855093644	0.000188442566357195	0.000342114094424593	0.000350077508534133
116	0.811571529291185	0.2	1.58698819404835	1.52029319089886	1.65368319719785	0.221511970303204	0.951345269619824	0.913362843613873	0.989327695625775	0.49	0.36	0.68	1.01078871733474	1.05282262306263	1.09485652879051	1.77403827853662	1.84781211126626	1.92158594399591	1.80981642601643	1.8844552334806	1.95975150865695	1.58698819404835	0.550139916079038	0.000588252569424119	-0.699787647160575	-0.326615828654682	-0.324772586309201	-0.328313425853687	0.176264567540752	0.179484341706361	0.173299206103265	0.200796075229573	0.204073004610499	0.197762855093644	0.000188442566357195	0.000342114094424593	0.000350077508534133
116	0.811571529291185	0.2	1.58735435106004	1.52071209090876	1.65399661121131	0.233412599303635	0.984849602269371	0.946838910566783	1.02286029397196	0.51	0.37	0.69	1.03331279264515	1.07479496406337	1.11627713548159	1.79723819030582	1.86938802065758	1.94153785100933	1.83355417425885	1.90759126925014	1.9813714052679	1.58735435106004	0.558736727992248	-0.00425125638965744	-0.687328651382031	-0.326615828654682	-0.324772586309201	-0.328313425853687	0.176264567540752	0.179484341706361	0.173299206103265	0.200796075229573	0.204073004610499	0.197762855093644	0.000188442566357195	0.000342114094424593	0.000350077508534133
116	0.811571529291185	0.2	1.58795704200019	1.52135423470614	1.65455984929424	0.23118249702611	0.987079038848846	0.948743351606561	1.02541472609113	0.5	0.37	0.69	1.03921553873373	1.08120691796475	1.12319829719577	1.81180392648448	1.88501313375054	1.95822234101659	1.84820436462337	1.92300402479027	1.99670352194138	1.58795704200019	0.556653476813522	-0.00575184313961365	-0.692388546194597	-0.326615828654682	-0.324772586309201	-0.328313425853687	0.176264567540752	0.179484341706361	0.173299206103265	0.200796075229573	0.204073004610499	0.197762855093644	0.000188442566357195	0.000342114094424593	0.000350077508534133
116	0.811571529291185	0.2	1.58827187176164	1.52112217458444	1.65542156893885	0.225827392135677	0.978881667918123	0.940282499000228	1.01748083683602	0.5	0.37	0.67	1.03589925597441	1.07842355096638	1.12094784595836	1.81277627120402	1.88719184054297	1.96160740988192	1.85122373437859	1.92665609778007	2.00346648972634	1.58827187176164	0.552034341736279	-0.022932430212437	-0.719235910135374	-0.326615828654682	-0.324772586309201	-0.328313425853687	0.176264567540752	0.179484341706361	0.173299206103265	0.200796075229573	0.204073004610499	0.197762855093644	0.000188442566357195	0.000342114094424593	0.000350077508534133
116	0.811571529291185	0.2	1.58827330547824	1.52164266440729	1.65490394654919	0.224981304657539	0.956022733267806	0.918233484246975	0.993811982288638	0.5	0.37	0.67	1.01112230989466	1.05273433277843	1.0943463556622	1.76886556068262	1.84166197064128	1.91445838059994	1.80508304542109	1.87976842968095	1.95432408353449	1.58827330547824	0.549451166714437	0.000985008863611524	-0.699374665669971	-0.326615828654682	-0.324772586309201	-0.328313425853687	0.176264567540752	0.179484341706361	0.173299206103265	0.200796075229573	0.204073004610499	0.197762855093644	0.000188442566357195	0.000342114094424593	0.000350077508534133
116	0.811571529291185	0.2	1.58837195261566	1.52143482171088	1.65530908352045	0.225395527866385	0.97373668198948	0.935292904824685	1.01218045915427	0.5	0.37	0.67	1.03092376247913	1.07329829904858	1.11567283561802	1.80466298344745	1.87884088133946	1.95301877923147	1.84481985867706	1.9204341472797	1.99601332796738	1.58837195261566	0.550891421995098	-0.012217364941635	-0.709152330321022	-0.326615828654682	-0.324772586309201	-0.328313425853687	0.176264567540752	0.179484341706361	0.173299206103265	0.200796075229573	0.204073004610499	0.197762855093644	0.000188442566357195	0.000342114094424593	0.000350077508534133
116	0.811571529291185	0.2	1.5889840750752	1.52205746625256	1.65591068389784	0.22372827999182	0.959587367393243	0.921520413121193	0.997654321665292	0.5	0.37	0.67	1.00906048393862	1.0507436184117	1.09242675288479	1.75885233550098	1.83150851378359	1.90416469206621	1.79570621400308	1.86983398671748	1.94401204548707	1.5889840750752	0.552363063722724	0.00564918978129637	-0.689015083458404	-0.326615828654682	-0.324772586309201	-0.328313425853687	0.176264567540752	0.179484341706361	0.173299206103265	0.200796075229573	0.204073004610499	0.197762855093644	0.000188442566357195	0.000342114094424593	0.000350077508534133
116	0.811571529291185	0.2	1.58903001654108	1.52200807196867	1.6560519611135	0.229223337505626	0.990959409822984	0.952259683272345	1.02965913637362	0.5	0.37	0.68	1.04259891310184	1.08497001580398	1.12734111850612	1.81717577712695	1.89102559656654	1.96487541600612	1.8561082615895	1.93042152135491	2.00620724913817	1.58903001654108	0.555796843287979	0.00614076027341771	-0.682787259672868	-0.326615828654682	-0.324772586309201	-0.328313425853687	0.176264567540752	0.179484341706361	0.173299206103265	0.200796075229573	0.204073004610499	0.197762855093644	0.000188442566357195	0.000342114094424593	0.000350077508534133
116	0.811571529291185	0.2	1.5891108638389	1.52211403699985	1.65610769067795	0.226506185468333	0.972820592852795	0.934534741175019	1.01110644453057	0.5	0.37	0.68	1.0222716181578	1.06415185847715	1.1060320987965	1.78071225070676	1.85366415084226	1.92661605097776	1.81720460202637	1.89181161723626	1.9660390430843	1.5891108638389	0.554074141670321	-0.00425736901678806	-0.695979016044479	-0.326615828654682	-0.324772586309201	-0.328313425853687	0.176264567540752	0.179484341706361	0.173299206103265	0.200796075229573	0.204073004610499	0.197762855093644	0.000188442566357195	0.000342114094424593	0.000350077508534133
116	0.811571529291185	0.2	1.58923859006116	1.52093690066536	1.65754027945695	0.218848192017443	0.973355775973784	0.934191958501335	1.01251959344623	0.5	0.37	0.67	1.02614341676002	1.06916208450687	1.11218075225371	1.79225364149034	1.86738969232111	1.94252574315189	1.83142097444214	1.90846088504422	1.98450648189324	1.58923859006116	0.551098596435294	-0.0001209389680919	-0.69503031307369	-0.326615828654682	-0.324772586309201	-0.328313425853687	0.176264567540752	0.179484341706361	0.173299206103265	0.200796075229573	0.204073004610499	0.197762855093644	0.000188442566357195	0.000342114094424593	0.000350077508534133
116	0.811571529291185	0.2	1.58941286293495	1.52066522313584	1.65816050273407	0.219342853114057	0.972519914367212	0.933446254030335	1.01159357470409	0.5	0.37	0.67	1.02298993705702	1.06581185760791	1.10863377815879	1.78411300439771	1.85879521050807	1.93347741661843	1.82259937933598	1.89866815698764	1.97513705964758	1.58941286293495	0.550265142537844	0.00481556938213441	-0.690127337196789	-0.326615828654682	-0.324772586309201	-0.328313425853687	0.176264567540752	0.179484341706361	0.173299206103265	0.200796075229573	0.204073004610499	0.197762855093644	0.000188442566357195	0.000342114094424593	0.000350077508534133
116	0.811571529291185	0.2	1.58949922776663	1.52253398817648	1.65646446735679	0.227374782073686	0.975352618788674	0.937062023881213	1.01364321369613	0.5	0.37	0.67	1.02998592892723	1.07207361678548	1.11416130464374	1.79974630403543	1.87328824139683	1.94683017875823	1.83857811718696	1.91482048973667	1.98871192972689	1.58949922776663	0.552330459756986	0.000434932551482734	-0.694251443683498	-0.326615828654682	-0.324772586309201	-0.328313425853687	0.176264567540752	0.179484341706361	0.173299206103265	0.200796075229573	0.204073004610499	0.197762855093644	0.000188442566357195	0.000342114094424593	0.000350077508534133
116	0.811571529291185	0.2	1.58984860167131	1.52220941485238	1.65748778849023	0.225553420077667	0.988041544574282	0.949050632120755	1.02703245702781	0.5	0.37	0.67	1.04270446863981	1.08554306678792	1.12838166493604	1.82145050621154	1.89628320198397	1.9711158977564	1.85989366279896	1.93612781529614	2.01272750974354	1.58984860167131	0.55101730308395	0.00384322404813194	-0.690448803481232	-0.326615828654682	-0.324772586309201	-0.328313425853687	0.176264567540752	0.179484341706361	0.173299206103265	0.200796075229573	0.204073004610499	0.197762855093644	0.000188442566357195	0.000342114094424593	0.000350077508534133
116	0.811571529291185	0.2	1.59087554407325	1.52261139650595	1.65913969164055	0.219377243642181	0.972712032523819	0.933634577489294	1.01178948755834	0.49	0.37	0.67	1.03211618571411	1.07531560742587	1.11851502913764	1.81020311898067	1.8859695191236	1.96173591926652	1.8482702445859	1.92562988471075	2.00316942715557	1.59087554407325	0.547846498796748	-0.00201388919016483	-0.701739282724437	-0.326615828654682	-0.324772586309201	-0.328313425853687	0.176264567540752	0.179484341706361	0.173299206103265	0.200796075229573	0.204073004610499	0.197762855093644	0.000188442566357195	0.000342114094424593	0.000350077508534133
116	0.811571529291185	0.2	1.59099313797279	1.52290917017748	1.6590771057681	0.225405633288233	0.980455513077329	0.941747592162993	1.01916343399166	0.5	0.37	0.68	1.03902780485932	1.08173415891106	1.12444051296281	1.81997727093909	1.89478238523473	1.96958749953038	1.85856614914	1.93531902077165	2.01104781923863	1.59099313797279	0.550810701609194	0.011762061081666	-0.682882878324805	-0.326615828654682	-0.324772586309201	-0.328313425853687	0.176264567540752	0.179484341706361	0.173299206103265	0.200796075229573	0.204073004610499	0.197762855093644	0.000188442566357195	0.000342114094424593	0.000350077508534133
116	0.811571529291185	0.2	1.59136738021074	1.52302338827974	1.65971137214174	0.222327187758464	0.970813625407739	0.932145314513277	1.0094819363022	0.5	0.37	0.68	1.01844805038024	1.06069646940762	1.10294488843499	1.77269547468931	1.84623244222992	1.91976940977052	1.80913117176725	1.88486538435798	1.95982196807542	1.59136738021074	0.55475143514807	0.0170231050378231	-0.673001984397178	-0.326615828654682	-0.324772586309201	-0.328313425853687	0.176264567540752	0.179484341706361	0.173299206103265	0.200796075229573	0.204073004610499	0.197762855093644	0.000188442566357195	0.000342114094424593	0.000350077508534133
116	0.811571529291185	0.2	1.59147502659438	1.52441399903918	1.65853605414959	0.226197778213103	0.985287798053638	0.946477132438454	1.02409846366882	0.51	0.37	0.68	1.03190046822752	1.07421395119288	1.11652743415823	1.79364535738573	1.86719448795836	1.94074361853099	1.83162450714913	1.90738667904926	1.98181675726143	1.59147502659438	0.557141742201194	0.0149571085598529	-0.669909003754436	-0.326615828654682	-0.324772586309201	-0.328313425853687	0.176264567540752	0.179484341706361	0.173299206103265	0.200796075229573	0.204073004610499	0.197762855093644	0.000188442566357195	0.000342114094424593	0.000350077508534133
116	0.811571529291185	0.2	1.5915109828739	1.5244960540673	1.6585259116805	0.227105795497617	0.986960963232538	0.948184958448754	1.02573696801632	0.5	0.37	0.68	1.03712201471518	1.0795350986242	1.12194818253323	1.80648906509605	1.88036539903897	1.9542417329819	1.84468610965408	1.91972848593015	1.99486198188579	1.5915109828739	0.55725123989835	0.00767805876199849	-0.678531421317644	-0.326615828654682	-0.324772586309201	-0.328313425853687	0.176264567540752	0.179484341706361	0.173299206103265	0.200796075229573	0.204073004610499	0.197762855093644	0.000188442566357195	0.000342114094424593	0.000350077508534133
116	0.811571529291185	0.2	1.59156276457987	1.52354338510659	1.65958214405315	0.224316684960063	0.98044696608338	0.941618278577982	1.01927565358878	0.5	0.37	0.68	1.03528388443987	1.07797497842436	1.12066607240886	1.8093321903336	1.88394203575633	1.95855188117906	1.84830589800454	1.9241198774167	2.0001505104504	1.59156276457987	0.553058020028366	-0.00908547279512214	-0.700417749360551	-0.326615828654682	-0.324772586309201	-0.328313425853687	0.176264567540752	0.179484341706361	0.173299206103265	0.200796075229573	0.204073004610499	0.197762855093644	0.000188442566357195	0.000342114094424593	0.000350077508534133
116	0.811571529291185	0.2	1.59206638233245	1.52503897476796	1.65909378989693	0.226706912451984	0.97470784878154	0.936369684505641	1.01304601305744	0.5	0.37	0.68	1.02816393642068	1.07026047003268	1.11235700364468	1.79536248447518	1.86887073981872	1.94237899516227	1.83067398505044	1.90620789240564	1.98127282720387	1.59206638233245	0.552992515872823	0.00747218032563881	-0.686367780380237	-0.326615828654682	-0.324772586309201	-0.328313425853687	0.176264567540752	0.179484341706361	0.173299206103265	0.200796075229573	0.204073004610499	0.197762855093644	0.000188442566357195	0.000342114094424593	0.000350077508534133
116	0.811571529291185	0.2	1.59212401541823	1.52530421464566	1.65894381619079	0.225137679049579	0.974653079174869	0.936144685210084	1.01316147313965	0.5	0.37	0.68	1.03163345838388	1.0740697914319	1.11650612447991	1.8056444902304	1.87991983515161	1.95419518007282	1.84340267135402	1.91845512903653	1.99458518836567	1.59212401541823	0.551340710197448	-0.0133362909320748	-0.709100944563857	-0.326615828654682	-0.324772586309201	-0.328313425853687	0.176264567540752	0.179484341706361	0.173299206103265	0.200796075229573	0.204073004610499	0.197762855093644	0.000188442566357195	0.000342114094424593	0.000350077508534133
116	0.811571529291185	0.2	1.5922903936016	1.52489494506573	1.65968584213747	0.227161561139765	0.983045614966644	0.944429571637277	1.02166165829601	0.49	0.37	0.67	1.04464053490713	1.08735402606735	1.13006751722758	1.83284584397278	1.90778764657242	1.98272944917206	1.87283997312922	1.94876744765316	2.02613296491085	1.5922903936016	0.548121043300011	0.00709485920649182	-0.695274489168769	-0.326615828654682	-0.324772586309201	-0.328313425853687	0.176264567540752	0.179484341706361	0.173299206103265	0.200796075229573	0.204073004610499	0.197762855093644	0.000188442566357195	0.000342114094424593	0.000350077508534133
116	0.811571529291185	0.2	1.59234788616371	1.52522651632629	1.65946925600113	0.225190902521693	0.96069393365542	0.922742852630468	0.998645014680372	0.5	0.37	0.67	1.0119674464422	1.05358820616422	1.09520896588624	1.76568777203036	1.83830796032016	1.91092814860996	1.8029068987209	1.87690806018463	1.9506191210924	1.59234788616371	0.550953668201535	-0.000465238142498658	-0.698186482347613	-0.326615828654682	-0.324772586309201	-0.328313425853687	0.176264567540752	0.179484341706361	0.173299206103265	0.200796075229573	0.204073004610499	0.197762855093644	0.000188442566357195	0.000342114094424593	0.000350077508534133
116	0.811571529291185	0.2	1.59267115268641	1.52541303621431	1.6599292691585	0.221553923783814	0.978033710586574	0.938990498845111	1.01707692232804	0.5	0.37	0.68	1.03087240047155	1.07373606039095	1.11659972031034	1.79990060436991	1.87474044619624	1.94958028802258	1.83823371236448	1.91413465206417	1.99158898526294	1.59267115268641	0.55539652103156	0.0124942932987533	-0.675009115733115	-0.326615828654682	-0.324772586309201	-0.328313425853687	0.176264567540752	0.179484341706361	0.173299206103265	0.200796075229573	0.204073004610499	0.197762855093644	0.000188442566357195	0.000342114094424593	0.000350077508534133
116	0.811571529291185	0.2	1.59292644217136	1.52587993898252	1.65997294536021	0.229202862754698	0.985667896915729	0.947172588150043	1.02416320568141	0.5	0.37	0.67	1.03838508914876	1.08058748723815	1.12278988532754	1.81135934382779	1.88497722308087	1.95859510233395	1.84928766214536	1.92437520187953	2.00006945227578	1.59292644217136	0.552925522973425	-0.00124825944045159	-0.694912021808195	-0.326615828654682	-0.324772586309201	-0.328313425853687	0.176264567540752	0.179484341706361	0.173299206103265	0.200796075229573	0.204073004610499	0.197762855093644	0.000188442566357195	0.000342114094424593	0.000350077508534133
116	0.811571529291185	0.2	1.59295900186107	1.52565739527226	1.66026060844989	0.225920378233572	0.988980483002608	0.949993466401858	1.02796749960336	0.5	0.37	0.68	1.04324701888048	1.08606109106334	1.1288751632462	1.82184023621782	1.89660718782893	1.97137413944004	1.85920119757325	1.93542995525611	2.01138162594561	1.59295900186107	0.554448399134296	-0.0047102918096123	-0.696365318277272	-0.326615828654682	-0.324772586309201	-0.328313425853687	0.176264567540752	0.179484341706361	0.173299206103265	0.200796075229573	0.204073004610499	0.197762855093644	0.000188442566357195	0.000342114094424593	0.000350077508534133
116	0.811571529291185	0.2	1.5930069646717	1.52452638725087	1.66148754209252	0.221968085212032	0.976839577364667	0.937890797867476	1.01578835686186	0.5	0.37	0.68	1.02804448456974	1.07073717121712	1.11342985786449	1.79313521549754	1.86760063116839	1.94206604683924	1.83062736939182	1.90721518141973	1.98330360704588	1.5930069646717	0.552077534191871	-0.00413279424514626	-0.697494750261301	-0.326615828654682	-0.324772586309201	-0.328313425853687	0.176264567540752	0.179484341706361	0.173299206103265	0.200796075229573	0.204073004610499	0.197762855093644	0.000188442566357195	0.000342114094424593	0.000350077508534133
116	0.811571529291185	0.2	1.59321612989482	1.52599108969378	1.66044117009585	0.229413264591842	0.984051150158221	0.945641854510888	1.02246044580555	0.5	0.37	0.67	1.04322754020366	1.08560049020369	1.12797344020371	1.82722321700732	1.90143985242899	1.97565648785066	1.86731730397974	1.94169442007868	2.01918073500948	1.59321612989482	0.550443344371372	0.00121755257435366	-0.696441690714111	-0.326615828654682	-0.324772586309201	-0.328313425853687	0.176264567540752	0.179484341706361	0.173299206103265	0.200796075229573	0.204073004610499	0.197762855093644	0.000188442566357195	0.000342114094424593	0.000350077508534133
116	0.811571529291185	0.2	1.59335342850936	1.52647918475202	1.6602276722667	0.227327506957496	0.98666149203092	0.947921718476829	1.02540126558501	0.5	0.37	0.68	1.0355903869617	1.07791301371843	1.12023564047516	1.80242702597973	1.87608882048574	1.94975061499176	1.84082193294764	1.91548114466125	1.99061332342363	1.59335342850936	0.559914872010872	0.00160816780654952	-0.680204441716271	-0.326615828654682	-0.324772586309201	-0.328313425853687	0.176264567540752	0.179484341706361	0.173299206103265	0.200796075229573	0.204073004610499	0.197762855093644	0.000188442566357195	0.000342114094424593	0.000350077508534133
116	0.811571529291185	0.2	1.59365342046375	1.52657270862586	1.66073413230164	0.225937692452847	0.972811266099744	0.93446356133936	1.01115897086013	0.5	0.37	0.68	1.02268645782915	1.0646545772613	1.10662269669344	1.78198857003651	1.85511627067387	1.92824397131122	1.81936336185895	1.89370769997133	1.96809823933048	1.59365342046375	0.552967962028195	0.00843871317831197	-0.683745701167463	-0.326615828654682	-0.324772586309201	-0.328313425853687	0.176264567540752	0.179484341706361	0.173299206103265	0.200796075229573	0.204073004610499	0.197762855093644	0.000188442566357195	0.000342114094424593	0.000350077508534133
116	0.811571529291185	0.2	1.59373933624172	1.52548375879742	1.66199491368602	0.222696534146217	0.988881612326421	0.949535661721117	1.02822756293172	0.5	0.37	0.68	1.04140536145768	1.08455812081559	1.12771088017351	1.81711260214948	1.89240837625328	1.96770415035707	1.85622829264507	1.93202122127075	2.00957742155724	1.59373933624172	0.554164977464522	-0.00996704512656857	-0.698383716304271	-0.326615828654682	-0.324772586309201	-0.328313425853687	0.176264567540752	0.179484341706361	0.173299206103265	0.200796075229573	0.204073004610499	0.197762855093644	0.000188442566357195	0.000342114094424593	0.000350077508534133
116	0.811571529291185	0.2	1.59396585857915	1.5254346056597	1.6624971114986	0.221913011245329	0.974228352408219	0.935377493411925	1.01307921140451	0.5	0.37	0.67	1.02525045378862	1.06783418185197	1.11041790991531	1.78821769965727	1.86249123541516	1.93676477117306	1.82671730558179	1.90223199485532	1.97794645130453	1.59396585857915	0.551412329170483	-0.00366291766321991	-0.697923480219022	-0.326615828654682	-0.324772586309201	-0.328313425853687	0.176264567540752	0.179484341706361	0.173299206103265	0.200796075229573	0.204073004610499	0.197762855093644	0.000188442566357195	0.000342114094424593	0.000350077508534133
116	0.811571529291185	0.2	1.5940903655183	1.52599121292535	1.66218951811126	0.223416743844753	0.975599395081893	0.936862496861732	1.01433629330205	0.5	0.37	0.67	1.02900272058826	1.07154938436146	1.11409604813466	1.79716385566808	1.87147204240324	1.94578022913839	1.83604436234692	1.91111765275835	1.9873146996877	1.5940903655183	0.549480377756814	-0.00872036344218349	-0.705219055607684	-0.326615828654682	-0.324772586309201	-0.328313425853687	0.176264567540752	0.179484341706361	0.173299206103265	0.200796075229573	0.204073004610499	0.197762855093644	0.000188442566357195	0.000342114094424593	0.000350077508534133
116	0.811571529291185	0.2	1.59411790635987	1.52671089662045	1.66152491609929	0.224955682722441	0.976264902479636	0.937672694369077	1.0148571105902	0.49	0.36	0.67	1.03713155375002	1.07981723394601	1.12250291414199	1.81963089578957	1.89452224608314	1.96941359637672	1.85771472263203	1.93398633089204	2.0096216479157	1.59411790635987	0.548434733340044	-0.00987560051223896	-0.711572946982899	-0.326615828654682	-0.324772586309201	-0.328313425853687	0.176264567540752	0.179484341706361	0.173299206103265	0.200796075229573	0.204073004610499	0.197762855093644	0.000188442566357195	0.000342114094424593	0.000350077508534133
116	0.811571529291185	0.2	1.59432386955704	1.52714442908322	1.66150331003086	0.220390093689781	0.970197588635101	0.931336049378235	1.00905912789197	0.5	0.37	0.68	1.02447865144023	1.06722672004269	1.10997478864515	1.7910150756943	1.86574814623334	1.94048121677238	1.82822513477492	1.90399131093264	1.98086237234201	1.59432386955704	0.553781038239123	0.00136275321581248	-0.690288499210755	-0.326615828654682	-0.324772586309201	-0.328313425853687	0.176264567540752	0.179484341706361	0.173299206103265	0.200796075229573	0.204073004610499	0.197762855093644	0.000188442566357195	0.000342114094424593	0.000350077508534133
116	0.811571529291185	0.2	1.59469849123304	1.52702919006047	1.66236779240562	0.214051407354918	0.942868168949531	0.904390729035206	0.981345608863855	0.5	0.37	0.68	0.989814731392561	1.03192654836585	1.07403836533914	1.72475624280744	1.79813625718494	1.87151627156244	1.75993368545928	1.83440581178015	1.90998538252436	1.59469849123304	0.554601728962214	0.00557702476796199	-0.683438512724878	-0.326615828654682	-0.324772586309201	-0.328313425853687	0.176264567540752	0.179484341706361	0.173299206103265	0.200796075229573	0.204073004610499	0.197762855093644	0.000188442566357195	0.000342114094424593	0.000350077508534133
116	0.811571529291185	0.2	1.59477522163717	1.52780051268542	1.66174993058891	0.22698074133508	0.989086343300568	0.95021298823288	1.02795969836826	0.5	0.37	0.67	1.04082679429837	1.08340717368675	1.12598755307514	1.81461470435621	1.8888508625513	1.96308702074639	1.85429997662663	1.93002506439238	2.00560658544726	1.59477522163717	0.554758066024139	0.000573249495383115	-0.689430448947628	-0.326615828654682	-0.324772586309201	-0.328313425853687	0.176264567540752	0.179484341706361	0.173299206103265	0.200796075229573	0.204073004610499	0.197762855093644	0.000188442566357195	0.000342114094424593	0.000350077508534133
116	0.811571529291185	0.2	1.594909273335	1.52695192564544	1.66286662102455	0.227390370602493	0.984544810327145	0.945895061247772	1.02319455940652	0.5	0.37	0.67	1.04234006409565	1.08493060461452	1.12752114513339	1.8243403989605	1.89888386741056	1.97342733586061	1.86424921649196	1.94066752419037	2.01627122432856	1.594909273335	0.550865343692608	-0.00010813498123489	-0.695955964971389	-0.326615828654682	-0.324772586309201	-0.328313425853687	0.176264567540752	0.179484341706361	0.173299206103265	0.200796075229573	0.204073004610499	0.197762855093644	0.000188442566357195	0.000342114094424593	0.000350077508534133
116	0.811571529291185	0.2	1.59517068789976	1.52821074618211	1.66213062961742	0.230820203441044	0.994267445651825	0.955613181308833	1.03292170999482	0.5	0.37	0.68	1.05056717989604	1.09306230478136	1.13555742966667	1.83592477300999	1.91018737515679	1.98444997730359	1.8734846087544	1.94961998050808	2.02506721995016	1.59517068789976	0.552481917217461	0.0217479639968794	-0.672972625553995	-0.326615828654682	-0.324772586309201	-0.328313425853687	0.176264567540752	0.179484341706361	0.173299206103265	0.200796075229573	0.204073004610499	0.197762855093644	0.000188442566357195	0.000342114094424593	0.000350077508534133
116	0.811571529291185	0.2	1.59541562152316	1.52834553003999	1.66248571300634	0.230351547614566	1.00700403460154	0.9678028662018	1.04620520300128	0.5	0.37	0.68	1.063480254564	1.10655686655274	1.14963347854147	1.85793865307317	1.93319505968141	2.00845146628966	1.89788509820796	1.97501100851599	2.0520986507922	1.59541562152316	0.555614338714535	-0.000438691224945744	-0.689401544304494	-0.326615828654682	-0.324772586309201	-0.328313425853687	0.176264567540752	0.179484341706361	0.173299206103265	0.200796075229573	0.204073004610499	0.197762855093644	0.000188442566357195	0.000342114094424593	0.000350077508534133
116	0.811571529291185	0.2	1.59564197177119	1.52831646085626	1.66296748268613	0.226533672103104	0.973980910750604	0.935652400764364	1.01230942073685	0.49	0.37	0.67	1.03527704388911	1.07768662514259	1.12009620639607	1.81681283252288	1.891237617558	1.96566240259312	1.85523977931452	1.93139850611954	2.00672249324584	1.59564197177119	0.546078414921719	0.00504031303098682	-0.700445261264377	-0.326615828654682	-0.324772586309201	-0.328313425853687	0.176264567540752	0.179484341706361	0.173299206103265	0.200796075229573	0.204073004610499	0.197762855093644	0.000188442566357195	0.000342114094424593	0.000350077508534133
116	0.811571529291185	0.2	1.59578367115133	1.52788595153076	1.6636813907719	0.221891537655275	0.972425354262555	0.93364398479482	1.01120672373029	0.5	0.37	0.67	1.02787197492542	1.07056735290065	1.11326273087588	1.79791787217909	1.87259914085234	1.94728040952558	1.8367299675225	1.9121401073008	1.98895244049175	1.59578367115133	0.55229124967168	0.00234597721695302	-0.69162973036039	-0.326615828654682	-0.324772586309201	-0.328313425853687	0.176264567540752	0.179484341706361	0.173299206103265	0.200796075229573	0.204073004610499	0.197762855093644	0.000188442566357195	0.000342114094424593	0.000350077508534133
116	0.811571529291185	0.2	1.5958037149778	1.52756101742392	1.66404641253167	0.217704706140869	0.962321963145769	0.923472142707058	1.00117178358448	0.5	0.37	0.67	1.01753178059798	1.06033862353212	1.10314546646625	1.78080732107187	1.85572462659749	1.93064193212311	1.81806707066213	1.89539891700234	1.97082257834232	1.5958037149778	0.550428492712417	-0.00572397659471804	-0.701888097106939	-0.326615828654682	-0.324772586309201	-0.328313425853687	0.176264567540752	0.179484341706361	0.173299206103265	0.200796075229573	0.204073004610499	0.197762855093644	0.000188442566357195	0.000342114094424593	0.000350077508534133
116	0.811571529291185	0.2	1.59597786407493	1.52718260226615	1.66477312588371	0.220287984196606	0.978068398340257	0.938879946759471	1.01725684992104	0.5	0.37	0.68	1.02850901477417	1.07143854571686	1.11436807665955	1.7932475332925	1.86809692630952	1.94294631932654	1.83027500617521	1.9067182468305	1.98291189363199	1.59597786407493	0.554324809998342	-0.00986853794201632	-0.698343944457069	-0.326615828654682	-0.324772586309201	-0.328313425853687	0.176264567540752	0.179484341706361	0.173299206103265	0.200796075229573	0.204073004610499	0.197762855093644	0.000188442566357195	0.000342114094424593	0.000350077508534133
116	0.811571529291185	0.2	1.59614367889551	1.52850901689892	1.66377834089209	0.227526131791803	0.977246459005083	0.938898034165965	1.0155948838442	0.5	0.37	0.68	1.02982560551571	1.07188788320021	1.11395016088471	1.79700575582911	1.87040279965623	1.94379984348335	1.83488637567499	1.90910318044194	1.98418357646268	1.59614367889551	0.552185386057546	-0.0121578605485897	-0.705069440149982	-0.326615828654682	-0.324772586309201	-0.328313425853687	0.176264567540752	0.179484341706361	0.173299206103265	0.200796075229573	0.204073004610499	0.197762855093644	0.000188442566357195	0.000342114094424593	0.000350077508534133
116	0.811571529291185	0.2	1.59619040120727	1.52837935455115	1.66400144786339	0.224753847346156	0.971571846551467	0.933142913040948	1.01000078006199	0.5	0.37	0.68	1.02325652831291	1.06539654410384	1.10753655989478	1.78525349536369	1.85877426792058	1.93229504047747	1.82419542196369	1.89919960880768	1.97422971535849	1.59619040120727	0.552996335766626	0.0116302101447565	-0.681646945209051	-0.326615828654682	-0.324772586309201	-0.328313425853687	0.176264567540752	0.179484341706361	0.173299206103265	0.200796075229573	0.204073004610499	0.197762855093644	0.000188442566357195	0.000342114094424593	0.000350077508534133
116	0.811571529291185	0.2	1.59624407347746	1.52866527176911	1.6638228751858	0.21824595171046	0.954893293648515	0.916404528094048	0.993382059202982	0.5	0.37	0.68	1.00396348692063	1.04612970728371	1.08829592764678	1.75053639833195	1.82405849797727	1.8975805976226	1.78695222614428	1.8612083415499	1.93702181400674	1.59624407347746	0.55456187478075	-0.00583258676341506	-0.695326846874162	-0.326615828654682	-0.324772586309201	-0.328313425853687	0.176264567540752	0.179484341706361	0.173299206103265	0.200796075229573	0.204073004610499	0.197762855093644	0.000188442566357195	0.000342114094424593	0.000350077508534133
116	0.811571529291185	0.2	1.5963425076023	1.52917566365964	1.66350935154497	0.224097784074345	0.987840506011794	0.948694386906263	1.02698662511732	0.5	0.37	0.68	1.03976140504281	1.08266523620794	1.12556906737308	1.81343105229456	1.88825893042114	1.96308680854772	1.851139949835	1.92741958804677	2.00295091077814	1.5963425076023	0.556892439673057	0.00779599108904576	-0.680432505817672	-0.326615828654682	-0.324772586309201	-0.328313425853687	0.176264567540752	0.179484341706361	0.173299206103265	0.200796075229573	0.204073004610499	0.197762855093644	0.000188442566357195	0.000342114094424593	0.000350077508534133
116	0.811571529291185	0.2	1.59669112858916	1.52946328405902	1.66391897311931	0.223382680734932	0.970270850983733	0.93174174438638	1.00879995758109	0.5	0.37	0.68	1.02946565418672	1.07203581074292	1.11460596729912	1.80491621517776	1.87955257195028	1.95418892872281	1.84151041662236	1.91698995093544	1.993386698744	1.59669112858916	0.551545924341598	0.00432628859320866	-0.693463356890972	-0.326615828654682	-0.324772586309201	-0.328313425853687	0.176264567540752	0.179484341706361	0.173299206103265	0.200796075229573	0.204073004610499	0.197762855093644	0.000188442566357195	0.000342114094424593	0.000350077508534133
116	0.811571529291185	0.2	1.59676918700698	1.52880530368975	1.6647330703242	0.226718621599616	0.987826347616662	0.948973491192976	1.02667920404035	0.5	0.37	0.68	1.03885671772041	1.08138957166519	1.12392242560996	1.81049116847617	1.88461626688828	1.95874136530038	1.84740686568656	1.92308300767334	1.99949954638692	1.59676918700698	0.554741779595614	0.00836956782831248	-0.682998375772236	-0.326615828654682	-0.324772586309201	-0.328313425853687	0.176264567540752	0.179484341706361	0.173299206103265	0.200796075229573	0.204073004610499	0.197762855093644	0.000188442566357195	0.000342114094424593	0.000350077508534133
116	0.811571529291185	0.2	1.59692424194495	1.52970396794309	1.66414451594681	0.225132166995362	0.977452312014984	0.938832710664083	1.01607191336588	0.5	0.37	0.67	1.03059471454997	1.07298901608865	1.11538331762733	1.79929770648937	1.87331319332414	1.94732868015891	1.83825753431547	1.91379820207738	1.9901609477662	1.59692424194495	0.553129492667272	0.00325493747699355	-0.689863585251142	-0.326615828654682	-0.324772586309201	-0.328313425853687	0.176264567540752	0.179484341706361	0.173299206103265	0.200796075229573	0.204073004610499	0.197762855093644	0.000188442566357195	0.000342114094424593	0.000350077508534133
116	0.811571529291185	0.2	1.59693312547517	1.52980653365341	1.66405971729692	0.220503390338938	0.964317971121324	0.925704672128067	1.00293127011458	0.5	0.37	0.67	1.01711973797927	1.0595461723887	1.10197260679812	1.77683139753196	1.85094717557572	1.92506295361947	1.81443243791465	1.89070192154346	1.96588875256422	1.59693312547517	0.550861325735583	0.00452223075297476	-0.690448063074563	-0.326615828654682	-0.324772586309201	-0.328313425853687	0.176264567540752	0.179484341706361	0.173299206103265	0.200796075229573	0.204073004610499	0.197762855093644	0.000188442566357195	0.000342114094424593	0.000350077508534133
116	0.811571529291185	0.2	1.59698546770298	1.52988309149916	1.66408784390681	0.227138189918414	0.993881933277447	0.954837618306315	1.03292624824858	0.5	0.37	0.68	1.0542343198329	1.09734307052283	1.14045182121276	1.84748579814038	1.92303143650268	1.99857707486498	1.88743447580779	1.96470018180693	2.04163187477204	1.59698546770298	0.553165552175607	0.0041975210510366	-0.688505119293277	-0.326615828654682	-0.324772586309201	-0.328313425853687	0.176264567540752	0.179484341706361	0.173299206103265	0.200796075229573	0.204073004610499	0.197762855093644	0.000188442566357195	0.000342114094424593	0.000350077508534133
116	0.811571529291185	0.2	1.59708275854718	1.52988783471528	1.66427768237908	0.229564763624601	0.997930199965219	0.958995862556155	1.03686453737428	0.5	0.37	0.68	1.05411553019347	1.09691163737509	1.13970774455672	1.84193261009289	1.91671335579388	1.99149410149488	1.88193772665818	1.95851714954803	2.03513135302169	1.59708275854718	0.555184324961579	-0.012880725989336	-0.701694261703856	-0.326615828654682	-0.324772586309201	-0.328313425853687	0.176264567540752	0.179484341706361	0.173299206103265	0.200796075229573	0.204073004610499	0.197762855093644	0.000188442566357195	0.000342114094424593	0.000350077508534133
116	0.811571529291185	0.2	1.59710185611726	1.52964311185757	1.66456060037695	0.224851728192809	0.984064509643111	0.945152378788169	1.02297664049805	0.5	0.37	0.68	1.03815838811125	1.08089959678083	1.12364080545042	1.81321143173574	1.8878617443021	1.96251205686846	1.85122850873559	1.92708155013996	2.00330323940539	1.59710185611726	0.554736340492159	0.0155533979471374	-0.673951465971808	-0.326615828654682	-0.324772586309201	-0.328313425853687	0.176264567540752	0.179484341706361	0.173299206103265	0.200796075229573	0.204073004610499	0.197762855093644	0.000188442566357195	0.000342114094424593	0.000350077508534133
116	0.811571529291185	0.2	1.59725151213068	1.52923065231008	1.66527237195128	0.22604719043031	0.976777023334738	0.93828504019763	1.01526900647185	0.5	0.37	0.67	1.03590686588629	1.07840366366632	1.12090046144636	1.81530884378558	1.88977964360662	1.96425044342766	1.8525332052904	1.92900652210606	2.00422619170909	1.59725151213068	0.549700896870941	-0.00224695908169014	-0.701346474545442	-0.326615828654682	-0.324772586309201	-0.328313425853687	0.176264567540752	0.179484341706361	0.173299206103265	0.200796075229573	0.204073004610499	0.197762855093644	0.000188442566357195	0.000342114094424593	0.000350077508534133
116	0.811571529291185	0.2	1.5973751471371	1.53019046988643	1.66455982438777	0.227731369808969	0.976257947691182	0.937970667357732	1.01454522802463	0.5	0.37	0.68	1.03279867612933	1.07495676680009	1.11711485747085	1.80672109961384	1.88047014063677	1.95421918165971	1.84229716409022	1.91907885487308	1.99439455173732	1.5973751471371	0.552584998033849	0.00122976897497948	-0.694294995579916	-0.326615828654682	-0.324772586309201	-0.328313425853687	0.176264567540752	0.179484341706361	0.173299206103265	0.200796075229573	0.204073004610499	0.197762855093644	0.000188442566357195	0.000342114094424593	0.000350077508534133
116	0.811571529291185	0.2	1.59741110150092	1.5291890944103	1.66563310859153	0.218969385178313	0.971835524214955	0.932746730583526	1.01092431784638	0.5	0.37	0.67	1.01905427796945	1.06175997831091	1.10446567865236	1.77369366018719	1.84802417583001	1.92235469147284	1.81212620444951	1.88774535895618	1.96318677580508	1.59741110150092	0.554098384097624	0.00279375610457909	-0.687309958777794	-0.326615828654682	-0.324772586309201	-0.328313425853687	0.176264567540752	0.179484341706361	0.173299206103265	0.200796075229573	0.204073004610499	0.197762855093644	0.000188442566357195	0.000342114094424593	0.000350077508534133
116	0.811571529291185	0.2	1.59766857655247	1.52934748115503	1.66598967194991	0.221908902357118	0.992126866160274	0.952561768806796	1.03169196351375	0.5	0.37	0.67	1.0447615376183	1.08815619537243	1.13155085312656	1.82301075293334	1.89873035483023	1.97444995672711	1.86317463669609	1.94043379684177	2.01823381208426	1.59766857655247	0.554067968311205	0.0120008788226675	-0.678410455124815	-0.326615828654682	-0.324772586309201	-0.328313425853687	0.176264567540752	0.179484341706361	0.173299206103265	0.200796075229573	0.204073004610499	0.197762855093644	0.000188442566357195	0.000342114094424593	0.000350077508534133
116	0.811571529291185	0.2	1.597679900279	1.5299884730191	1.6653713275389	0.220666982888948	0.97363367521635	0.934665899784565	1.01260145064813	0.5	0.37	0.68	1.02892513289126	1.07182273247616	1.11472033206107	1.79967835236412	1.87470993520087	1.94974151803761	1.83907095594854	1.91552504713234	1.98993318917944	1.597679900279	0.552729718288967	-0.000335930447889569	-0.692829714422505	-0.326615828654682	-0.324772586309201	-0.328313425853687	0.176264567540752	0.179484341706361	0.173299206103265	0.200796075229573	0.204073004610499	0.197762855093644	0.000188442566357195	0.000342114094424593	0.000350077508534133
116	0.811571529291185	0.2	1.5977326248629	1.53038078845283	1.66508446127296	0.228714874151807	0.981465979809566	0.943081762292229	1.0198501973269	0.5	0.37	0.68	1.03316552093526	1.07521622287079	1.11726692480633	1.80142666357529	1.87474623740327	1.94806581123124	1.84034869207662	1.91522524298396	1.98947389404736	1.5977326248629	0.551737801592296	-0.0118945165600603	-0.706984907898105	-0.326615828654682	-0.324772586309201	-0.328313425853687	0.176264567540752	0.179484341706361	0.173299206103265	0.200796075229573	0.204073004610499	0.197762855093644	0.000188442566357195	0.000342114094424593	0.000350077508534133
116	0.811571529291185	0.2	1.59777339767283	1.52974067833719	1.66580611700846	0.224840531988571	0.98461360124872	0.945678507520963	1.02354869497648	0.5	0.37	0.68	1.03608164934727	1.07873878473327	1.12139592011926	1.80659156485201	1.88097182341333	1.95535208197465	1.84343973351242	1.92069627223207	1.99588087518166	1.59777339767283	0.552726664619351	-0.00259100213608231	-0.696060670226725	-0.326615828654682	-0.324772586309201	-0.328313425853687	0.176264567540752	0.179484341706361	0.173299206103265	0.200796075229573	0.204073004610499	0.197762855093644	0.000188442566357195	0.000342114094424593	0.000350077508534133
116	0.811571529291185	0.2	1.59805016153273	1.53086967211705	1.6652306509484	0.231212877378285	0.975936057106617	0.938036374533347	1.01383573967989	0.5	0.37	0.67	1.02980514535224	1.07141258103466	1.11302001671708	1.79801483510764	1.87066040980244	1.94330598449725	1.83585012015666	1.90999916380441	1.98480105582838	1.59805016153273	0.552007482265384	0.00722537674481106	-0.689632974728815	-0.326615828654682	-0.324772586309201	-0.328313425853687	0.176264567540752	0.179484341706361	0.173299206103265	0.200796075229573	0.204073004610499	0.197762855093644	0.000188442566357195	0.000342114094424593	0.000350077508534133
116	0.811571529291185	0.2	1.59813009832349	1.53033598575372	1.66592421089326	0.225320288744701	0.979530456931	0.940849602963309	1.01821131089869	0.5	0.37	0.68	1.03196769351882	1.07439465690027	1.11682162028172	1.80074533116796	1.87477880789849	1.94881228462901	1.83761396648716	1.91227425525537	1.98841582495679	1.59813009832349	0.55302323588527	-0.00525602325720032	-0.698001797529439	-0.326615828654682	-0.324772586309201	-0.328313425853687	0.176264567540752	0.179484341706361	0.173299206103265	0.200796075229573	0.204073004610499	0.197762855093644	0.000188442566357195	0.000342114094424593	0.000350077508534133
116	0.811571529291185	0.2	1.59819415253986	1.53082886649671	1.66555943858301	0.225672478274387	0.984405441987093	0.945571254551325	1.02323962942286	0.5	0.37	0.68	1.03924161242367	1.08192279945601	1.12460398648835	1.81580894451624	1.89038340366934	1.96495786282245	1.85401016885718	1.92970365002754	2.00579594594172	1.59819415253986	0.554933563530411	0.000206720296083113	-0.687997746484817	-0.326615828654682	-0.324772586309201	-0.328313425853687	0.176264567540752	0.179484341706361	0.173299206103265	0.200796075229573	0.204073004610499	0.197762855093644	0.000188442566357195	0.000342114094424593	0.000350077508534133
116	0.811571529291185	0.2	1.5982081307996	1.53107600233832	1.66534025926087	0.228115788964044	0.993991662933931	0.95505145058741	1.03293187528045	0.51	0.37	0.68	1.04042881895172	1.08285011375893	1.12527140856614	1.80755504781673	1.88125429967036	1.95495355152398	1.84637233610893	1.92086255395768	1.99586429926683	1.5982081307996	0.559472955386208	-0.00585397859823914	-0.686400021124442	-0.326615828654682	-0.324772586309201	-0.328313425853687	0.176264567540752	0.179484341706361	0.173299206103265	0.200796075229573	0.204073004610499	0.197762855093644	0.000188442566357195	0.000342114094424593	0.000350077508534133
116	0.811571529291185	0.2	1.59849142948274	1.53048803252808	1.6664948264374	0.224938330504416	0.981184437313603	0.942395827470693	1.01997304715651	0.5	0.37	0.67	1.03256946375294	1.07506958195987	1.11756970016679	1.80056240467031	1.874672784382	1.9487831640937	1.84052792395093	1.91594296060634	1.99200612515228	1.59849142948274	0.552468597511927	-0.01778083679336	-0.708211263810844	-0.326615828654682	-0.324772586309201	-0.328313425853687	0.176264567540752	0.179484341706361	0.173299206103265	0.200796075229573	0.204073004610499	0.197762855093644	0.000188442566357195	0.000342114094424593	0.000350077508534133
116	0.811571529291185	0.2	1.59881606963471	1.53167939184188	1.66595274742753	0.223452255584686	0.980364744689481	0.941442617928362	1.0192868714506	0.5	0.37	0.68	1.03168820132308	1.07434135743174	1.11699451354041	1.79920950088026	1.87359434274897	1.94797918461769	1.83566110371431	1.91225665525417	1.98817385492639	1.59881606963471	0.555014241852086	-0.00983066922466734	-0.699931041339868	-0.326615828654682	-0.324772586309201	-0.328313425853687	0.176264567540752	0.179484341706361	0.173299206103265	0.200796075229573	0.204073004610499	0.197762855093644	0.000188442566357195	0.000342114094424593	0.000350077508534133
116	0.811571529291185	0.2	1.59901566951499	1.53190394091294	1.66612739811704	0.232603225687027	0.999127018188098	0.960477864435268	1.03777617194093	0.5	0.37	0.67	1.05761198159069	1.10016976412884	1.14272754666698	1.85016296098555	1.9246126025595	1.99906224413345	1.8906435722993	1.96753351558843	2.04350487116875	1.59901566951499	0.55140491696321	-0.0190046844577408	-0.713787976048996	-0.326615828654682	-0.324772586309201	-0.328313425853687	0.176264567540752	0.179484341706361	0.173299206103265	0.200796075229573	0.204073004610499	0.197762855093644	0.000188442566357195	0.000342114094424593	0.000350077508534133
116	0.811571529291185	0.2	1.59913587743332	1.53086257382783	1.66740918103881	0.216199384507936	0.966801726098654	0.927597746145025	1.00600570605228	0.5	0.37	0.67	1.02305128734979	1.06628951461746	1.10952774188513	1.79157646491835	1.86729563102019	1.94301479712204	1.83010111003928	1.90700871029556	1.98509203702572	1.59913587743332	0.549426786044215	-0.00194701026550364	-0.701066604664003	-0.326615828654682	-0.324772586309201	-0.328313425853687	0.176264567540752	0.179484341706361	0.173299206103265	0.200796075229573	0.204073004610499	0.197762855093644	0.000188442566357195	0.000342114094424593	0.000350077508534133
116	0.811571529291185	0.2	1.59936802766824	1.53132403815022	1.66741201718626	0.219141779264938	0.965406310486163	0.926595670628903	1.00421695034342	0.5	0.37	0.68	1.02106011807387	1.06382741968265	1.10659472129143	1.78708096766178	1.86193320152189	1.936785435382	1.82389627638368	1.90097598934127	1.97696312300114	1.59936802766824	0.550949013299318	-0.00359978866077336	-0.701291382315213	-0.326615828654682	-0.324772586309201	-0.328313425853687	0.176264567540752	0.179484341706361	0.173299206103265	0.200796075229573	0.204073004610499	0.197762855093644	0.000188442566357195	0.000342114094424593	0.000350077508534133
116	0.811571529291185	0.2	1.59981833958787	1.53218039448178	1.66745628469396	0.22427121150699	0.976639772415261	0.937956806573364	1.01532273825716	0.5	0.37	0.67	1.03481127505576	1.07748868719804	1.12016609934032	1.81255256945108	1.88730538177606	1.96205819410105	1.85210202090031	1.92797559423039	2.00495913078956	1.59981833958787	0.549851218798449	-0.011260604379984	-0.709472279727001	-0.326615828654682	-0.324772586309201	-0.328313425853687	0.176264567540752	0.179484341706361	0.173299206103265	0.200796075229573	0.204073004610499	0.197762855093644	0.000188442566357195	0.000342114094424593	0.000350077508534133
116	0.811571529291185	0.2	1.59989178165592	1.53271334067606	1.66707022263579	0.23110044415054	0.994116059906124	0.955498158211143	1.03273396160111	0.5	0.37	0.68	1.04758407318811	1.08992376626648	1.13226345934485	1.82748686359881	1.90134750628121	1.97520814896362	1.86526204311104	1.94088346883565	2.0153885628263	1.59989178165592	0.553655691003281	0.000737426935213384	-0.692316220506399	-0.326615828654682	-0.324772586309201	-0.328313425853687	0.176264567540752	0.179484341706361	0.173299206103265	0.200796075229573	0.204073004610499	0.197762855093644	0.000188442566357195	0.000342114094424593	0.000350077508534133
116	0.811571529291185	0.2	1.60006401308759	1.53239919626661	1.66772882990856	0.22537308248427	0.974710509411425	0.936225811106426	1.01319520771642	0.5	0.37	0.67	1.02632445946877	1.06851277207149	1.11070108467422	1.79025349232421	1.86384403503756	1.93743457775091	1.82768993344044	1.90271091924387	1.97726134029258	1.60006401308759	0.551795311575184	-0.00668282266745245	-0.701723768266676	-0.326615828654682	-0.324772586309201	-0.328313425853687	0.176264567540752	0.179484341706361	0.173299206103265	0.200796075229573	0.204073004610499	0.197762855093644	0.000188442566357195	0.000342114094424593	0.000350077508534133
116	0.811571529291185	0.2	1.60011601142776	1.53232176872811	1.6679102541274	0.228525992900432	0.992749101891605	0.953902814616273	1.03159538916694	0.5	0.37	0.67	1.04852370026789	1.09122328375952	1.13392286725114	1.83216882806821	1.90678120528473	1.98139358250124	1.87126254228109	1.94773227303583	2.02271113658423	1.60011601142776	0.550106772355553	-0.0150587756642102	-0.713207791519714	-0.326615828654682	-0.324772586309201	-0.328313425853687	0.176264567540752	0.179484341706361	0.173299206103265	0.200796075229573	0.204073004610499	0.197762855093644	0.000188442566357195	0.000342114094424593	0.000350077508534133
116	0.811571529291185	0.2	1.60014459464137	1.53214808197024	1.6681411073125	0.219473809383188	0.966695481801339	0.927870680121637	1.00552028348104	0.49	0.37	0.67	1.02681769221123	1.06978272399355	1.11274775577587	1.80214053924769	1.87754732872192	1.95295411819615	1.84110409603761	1.91847260874531	1.99576941582507	1.60014459464137	0.5483339163998	-0.00304016806138728	-0.703308741374897	-0.326615828654682	-0.324772586309201	-0.328313425853687	0.176264567540752	0.179484341706361	0.173299206103265	0.200796075229573	0.204073004610499	0.197762855093644	0.000188442566357195	0.000342114094424593	0.000350077508534133
116	0.811571529291185	0.2	1.60025541533705	1.5323588522996	1.66815197837449	0.225843073266135	0.982059452650629	0.943336714220217	1.02078219108104	0.5	0.37	0.68	1.0356066255997	1.07811692322237	1.12062722084505	1.80812441695413	1.88234555961922	1.95656670228431	1.84615130197636	1.9222738610485	1.99766700285628	1.60025541533705	0.552378406879783	-0.00782960949956481	-0.702829199963486	-0.326615828654682	-0.324772586309201	-0.328313425853687	0.176264567540752	0.179484341706361	0.173299206103265	0.200796075229573	0.204073004610499	0.197762855093644	0.000188442566357195	0.000342114094424593	0.000350077508534133
116	0.811571529291185	0.2	1.60030986818203	1.5331736061336	1.66744613023045	0.228716907991673	0.988548396952943	0.949887415587266	1.02720937831862	0.5	0.37	0.68	1.03984340271972	1.08216564613097	1.12448788954222	1.81219521392912	1.88595263427916	1.9597100546292	1.85060303699971	1.92643071056153	2.003127987271	1.60030986818203	0.554720665432671	-0.00324848597376918	-0.692618335662988	-0.326615828654682	-0.324772586309201	-0.328313425853687	0.176264567540752	0.179484341706361	0.173299206103265	0.200796075229573	0.204073004610499	0.197762855093644	0.000188442566357195	0.000342114094424593	0.000350077508534133
116	0.811571529291185	0.2	1.60041873922515	1.53190010287181	1.66893737557849	0.224761369823915	0.991669675926256	0.952446652374221	1.03089269947829	0.5	0.37	0.68	1.04560431120575	1.08866369140547	1.13172307160519	1.82557619557924	1.90075585833173	1.97593552108423	1.86480765730767	1.9409563180023	2.01841859175507	1.60041873922515	0.553609446541154	-0.00470162333753231	-0.695940345183334	-0.326615828654682	-0.324772586309201	-0.328313425853687	0.176264567540752	0.179484341706361	0.173299206103265	0.200796075229573	0.204073004610499	0.197762855093644	0.000188442566357195	0.000342114094424593	0.000350077508534133
116	0.811571529291185	0.2	1.60048226672422	1.5318511287774	1.66911340467105	0.223605346192579	0.98031234579567	0.941409460150032	1.01921523144131	0.5	0.37	0.67	1.02871732445466	1.07122812780751	1.11373893116035	1.79073524730587	1.86473574496015	1.93873624261444	1.82928708218904	1.90383136067529	1.98037186803331	1.60048226672422	0.552236042674196	-0.00227509713339804	-0.696748437251739	-0.326615828654682	-0.324772586309201	-0.328313425853687	0.176264567540752	0.179484341706361	0.173299206103265	0.200796075229573	0.204073004610499	0.197762855093644	0.000188442566357195	0.000342114094424593	0.000350077508534133
116	0.811571529291185	0.2	1.60050666871743	1.53324000941314	1.66777332802171	0.227622823037784	0.989026694926847	0.95022667083796	1.02782671901573	0.5	0.37	0.68	1.04270360238316	1.08527968041974	1.12785575845632	1.81998802517505	1.89430248233085	1.96861693948664	1.85701312792246	1.93354898562106	2.00815267648246	1.60050666871743	0.555690146016258	0.00276242841658577	-0.68579314152806	-0.326615828654682	-0.324772586309201	-0.328313425853687	0.176264567540752	0.179484341706361	0.173299206103265	0.200796075229573	0.204073004610499	0.197762855093644	0.000188442566357195	0.000342114094424593	0.000350077508534133
116	0.811571529291185	0.2	1.60069076103954	1.53231727354526	1.66906424853382	0.22194126177513	0.974029610038073	0.935189853922815	1.01286936615333	0.5	0.37	0.68	1.02948823727442	1.0722443384998	1.11500043972517	1.80064772050182	1.87543116476228	1.95021460902274	1.83795673053545	1.91407196304243	1.99024437838825	1.60069076103954	0.550266945270512	-0.00232842869223831	-0.700043235518674	-0.326615828654682	-0.324772586309201	-0.328313425853687	0.176264567540752	0.179484341706361	0.173299206103265	0.200796075229573	0.204073004610499	0.197762855093644	0.000188442566357195	0.000342114094424593	0.000350077508534133
116	0.811571529291185	0.2	1.60080739119804	1.53323496626513	1.66837981613096	0.228471327174209	0.989928675944145	0.951186745604481	1.02867060628381	0.5	0.37	0.67	1.04607834960534	1.0886852243726	1.13129209913985	1.82850820342732	1.9029835236208	1.97745884381427	1.86772470604499	1.94344921897922	2.01938340249964	1.60080739119804	0.550557651842392	-0.00633275686319497	-0.703052086324369	-0.326615828654682	-0.324772586309201	-0.328313425853687	0.176264567540752	0.179484341706361	0.173299206103265	0.200796075229573	0.204073004610499	0.197762855093644	0.000188442566357195	0.000342114094424593	0.000350077508534133
116	0.811571529291185	0.2	1.60094764381967	1.53245050924209	1.66944477839725	0.219571759155569	0.967591144783189	0.92874147778417	1.00644081178221	0.5	0.37	0.67	1.01866888999076	1.06128026043674	1.10389163088271	1.77751904617362	1.85187345445634	1.92622786273905	1.81636041635063	1.89238307846722	1.96874206365053	1.60094764381967	0.55159052964604	0.00975216872391345	-0.682375757881304	-0.326615828654682	-0.324772586309201	-0.328313425853687	0.176264567540752	0.179484341706361	0.173299206103265	0.200796075229573	0.204073004610499	0.197762855093644	0.000188442566357195	0.000342114094424593	0.000350077508534133
116	0.811571529291185	0.2	1.60116639694253	1.53393564209348	1.66839715179158	0.223455148420228	0.975545020825094	0.936814568039876	1.01427547361031	0.5	0.37	0.68	1.0300958563303	1.07268281034333	1.11526976435636	1.80037124907136	1.87480347508159	1.94923570109182	1.83753105983431	1.91396214235223	1.99005770232181	1.60116639694253	0.554270075215915	0.00655339400228477	-0.683020423188587	-0.326615828654682	-0.324772586309201	-0.328313425853687	0.176264567540752	0.179484341706361	0.173299206103265	0.200796075229573	0.204073004610499	0.197762855093644	0.000188442566357195	0.000342114094424593	0.000350077508534133
116	0.811571529291185	0.2	1.60127058812006	1.5320067972768	1.67053437896333	0.219212840671947	0.974485078093602	0.935317592041966	1.01365256414524	0.5	0.37	0.67	1.02807443910901	1.07112622344029	1.11417800777158	1.79641297783039	1.87163981078083	1.94686664373128	1.83582727726923	1.9126363581038	1.98907086197209	1.60127058812006	0.550445480816002	-0.00108338067285604	-0.6970060519611	-0.326615828654682	-0.324772586309201	-0.328313425853687	0.176264567540752	0.179484341706361	0.173299206103265	0.200796075229573	0.204073004610499	0.197762855093644	0.000188442566357195	0.000342114094424593	0.000350077508534133
116	0.811571529291185	0.2	1.60203588503468	1.53330718177837	1.670764588291	0.221695711708253	0.977326456178092	0.938327508496766	1.01632540385942	0.5	0.37	0.68	1.03073066388953	1.07357008921871	1.11640951454789	1.80031619932501	1.87514128612205	1.94996637291909	1.83861269963467	1.91514887399247	1.9914305978264	1.60203588503468	0.550642800921968	-0.00594983175838314	-0.700658031721895	-0.326615828654682	-0.324772586309201	-0.328313425853687	0.176264567540752	0.179484341706361	0.173299206103265	0.200796075229573	0.204073004610499	0.197762855093644	0.000188442566357195	0.000342114094424593	0.000350077508534133
116	0.811571529291185	0.2	1.60223365201361	1.53421789180867	1.67024941221854	0.221282939371282	0.972420120289851	0.933570481695012	1.01126975888469	0.5	0.37	0.68	1.0236844606131	1.06628410585656	1.10888375110001	1.7859539368404	1.860274693927	1.93459545101361	1.82134121892977	1.89852648547497	1.97356848934185	1.60223365201361	0.55316091643349	-0.0105415745795982	-0.703993471918902	-0.326615828654682	-0.324772586309201	-0.328313425853687	0.176264567540752	0.179484341706361	0.173299206103265	0.200796075229573	0.204073004610499	0.197762855093644	0.000188442566357195	0.000342114094424593	0.000350077508534133
116	0.811571529291185	0.2	1.60263887923351	1.53410317394855	1.67117458451848	0.222136754454046	0.982893246552046	0.943722221784215	1.02206427131988	0.5	0.37	0.68	1.03579850034967	1.07879132999288	1.12178415963609	1.80819802124323	1.88325079401926	1.95830356679529	1.84578758728597	1.92268930292581	1.999794732115	1.60263887923351	0.553569953450724	-0.00335738535738397	-0.695603643377741	-0.326615828654682	-0.324772586309201	-0.328313425853687	0.176264567540752	0.179484341706361	0.173299206103265	0.200796075229573	0.204073004610499	0.197762855093644	0.000188442566357195	0.000342114094424593	0.000350077508534133
116	0.811571529291185	0.2	1.6029712500077	1.53560552778338	1.67033697223201	0.220684132551702	0.972566249539822	0.933643136482399	1.01148936259725	0.5	0.37	0.68	1.02110581014637	1.06367519810509	1.10624458606382	1.7784676274776	1.85261104890743	1.92675447033725	1.81629698410611	1.89193156269941	1.9674705638185	1.6029712500077	0.555620191058079	0.00130560371072363	-0.687508528662896	-0.326615828654682	-0.324772586309201	-0.328313425853687	0.176264567540752	0.179484341706361	0.173299206103265	0.200796075229573	0.204073004610499	0.197762855093644	0.000188442566357195	0.000342114094424593	0.000350077508534133
116	0.811571529291185	0.2	1.60355420295248	1.53613270301337	1.67097570289159	0.233125091630561	0.996434276670828	0.957945546712062	1.03492300662959	0.5	0.37	0.68	1.04845623658364	1.09058154224632	1.13270684790901	1.82697098593142	1.90037577721769	1.97378056850397	1.86692683112356	1.94066063119522	2.01575030877691	1.60355420295248	0.554246950490268	-0.0117854665897052	-0.70291984867038	-0.326615828654682	-0.324772586309201	-0.328313425853687	0.176264567540752	0.179484341706361	0.173299206103265	0.200796075229573	0.204073004610499	0.197762855093644	0.000188442566357195	0.000342114094424593	0.000350077508534133
116	0.811571529291185	0.2	1.60355820706433	1.53601973125404	1.67109668287461	0.226423471369019	0.994912169735694	0.955747647685958	1.03407669178543	0.5	0.37	0.68	1.04830492903787	1.09126225318881	1.13421957733976	1.82924909961935	1.90420786814989	1.97916663668043	1.86875085948097	1.94595507881546	2.02289008581001	1.60355820706433	0.555208741912633	-0.00165252293243822	-0.688067843773059	-0.326615828654682	-0.324772586309201	-0.328313425853687	0.176264567540752	0.179484341706361	0.173299206103265	0.200796075229573	0.204073004610499	0.197762855093644	0.000188442566357195	0.000342114094424593	0.000350077508534133
116	0.811571529291185	0.2	1.60372873499983	1.53580436873894	1.67165310126071	0.224054442026309	0.989768831737403	0.950541407904075	1.02899625557073	0.5	0.37	0.68	1.03852911057397	1.08138765544637	1.12424620031877	1.80762783148095	1.88222593156244	1.95682403164392	1.84579144479141	1.9223274340277	1.99846752310441	1.60372873499983	0.556877303370765	0.00465762761260314	-0.681319195243882	-0.326615828654682	-0.324772586309201	-0.328313425853687	0.176264567540752	0.179484341706361	0.173299206103265	0.200796075229573	0.204073004610499	0.197762855093644	0.000188442566357195	0.000342114094424593	0.000350077508534133
116	0.811571529291185	0.2	1.60403415401586	1.53657600072475	1.67149230730697	0.224758001231066	0.97430866242308	0.935771938001117	1.01284538684504	0.5	0.37	0.68	1.02676300968504	1.06904690551912	1.11133080135321	1.79207516362978	1.86587595196264	1.93967674029549	1.82921281939714	1.90431913710778	1.97997706453364	1.60403415401586	0.553762622381933	0.000803366908338767	-0.69114625489867	-0.326615828654682	-0.324772586309201	-0.328313425853687	0.176264567540752	0.179484341706361	0.173299206103265	0.200796075229573	0.204073004610499	0.197762855093644	0.000188442566357195	0.000342114094424593	0.000350077508534133
116	0.811571529291185	0.2	1.60421809901665	1.536701012308	1.67173518572529	0.227796523506652	0.976736286259973	0.938437340411781	1.01503523210817	0.49	0.37	0.67	1.03790885522328	1.08026737329345	1.12262589136362	1.82091624820908	1.89523039767978	1.96954454715049	1.85954540577819	1.93618596550978	2.01136025524354	1.60421809901665	0.547678670687248	-0.0176596192647333	-0.720435664827464	-0.326615828654682	-0.324772586309201	-0.328313425853687	0.176264567540752	0.179484341706361	0.173299206103265	0.200796075229573	0.204073004610499	0.197762855093644	0.000188442566357195	0.000342114094424593	0.000350077508534133
116	0.811571529291185	0.2	1.60438732706254	1.53643521960255	1.67233943452253	0.222499976247614	0.982691095831341	0.943569243469717	1.02181294819296	0.5	0.37	0.66	1.04116227569098	1.08433048736805	1.12749869904512	1.82385822184188	1.89947822808652	1.97509823433117	1.86489725695813	1.94291896548673	2.0201399000608	1.60438732706254	0.548509083892705	-0.00422131577196835	-0.703522496672136	-0.326615828654682	-0.324772586309201	-0.328313425853687	0.176264567540752	0.179484341706361	0.173299206103265	0.200796075229573	0.204073004610499	0.197762855093644	0.000188442566357195	0.000342114094424593	0.000350077508534133
116	0.811571529291185	0.2	1.60479988059323	1.53682166280968	1.67277809837678	0.224016261636177	0.962689499807689	0.924531118792929	1.00084788082245	0.5	0.37	0.67	1.02125928737644	1.06340995187052	1.10556061636459	1.79025463841201	1.86414422116089	1.93803380390978	1.82638856764385	1.90265473858319	1.97801346515141	1.60479988059323	0.547195304001027	0.00438752715562424	-0.69957163386162	-0.326615828654682	-0.324772586309201	-0.328313425853687	0.176264567540752	0.179484341706361	0.173299206103265	0.200796075229573	0.204073004610499	0.197762855093644	0.000188442566357195	0.000342114094424593	0.000350077508534133
116	0.811571529291185	0.2	1.60502980372534	1.53701585219011	1.67304375526056	0.224509958107674	0.980848678182134	0.942025642838573	1.01967171352569	0.5	0.37	0.67	1.03715105696785	1.07989442860256	1.12263780023727	1.81420703631745	1.88897466544404	1.96374229457062	1.85230026142938	1.92868857625258	2.00512065814454	1.60502980372534	0.549898940220921	-0.00981731983495485	-0.70573327531549	-0.326615828654682	-0.324772586309201	-0.328313425853687	0.176264567540752	0.179484341706361	0.173299206103265	0.200796075229573	0.204073004610499	0.197762855093644	0.000188442566357195	0.000342114094424593	0.000350077508534133
116	0.811571529291185	0.2	1.60508193213707	1.53772400189786	1.67243986237629	0.228819647165551	0.984395653560593	0.945908288622594	1.02288301849859	0.5	0.37	0.68	1.04101577859199	1.08337290206665	1.1257300255413	1.82050173311706	1.89457478588073	1.96864783864441	1.85770834190312	1.93325562183262	2.00888569062781	1.60508193213707	0.552444929578629	0.000145429312716115	-0.694262303513688	-0.326615828654682	-0.324772586309201	-0.328313425853687	0.176264567540752	0.179484341706361	0.173299206103265	0.200796075229573	0.204073004610499	0.197762855093644	0.000188442566357195	0.000342114094424593	0.000350077508534133
116	0.811571529291185	0.2	1.60552648592857	1.53727647462658	1.67377649723057	0.222241296312986	0.972669511406434	0.933917653410411	1.01142136940246	0.5	0.37	0.67	1.02660528977913	1.06920311653849	1.11180094329785	1.7939247267319	1.86836160669879	1.94279848666568	1.83057508750666	1.90703936198027	1.98247127526904	1.60552648592857	0.548500820914082	0.00422793551137555	-0.695900934242186	-0.326615828654682	-0.324772586309201	-0.328313425853687	0.176264567540752	0.179484341706361	0.173299206103265	0.200796075229573	0.204073004610499	0.197762855093644	0.000188442566357195	0.000342114094424593	0.000350077508534133
116	0.811571529291185	0.2	1.60565241564791	1.53830694449024	1.67299788680559	0.221588601554087	0.970083674777354	0.931361722179712	1.008805627375	0.5	0.37	0.68	1.01918361807179	1.06155682153017	1.10393002498856	1.77576346651219	1.84959195563453	1.92342044475687	1.81253053848201	1.88743684737404	1.96352310185441	1.60565241564791	0.553752303168517	-0.00237020388179655	-0.692456782027623	-0.326615828654682	-0.324772586309201	-0.328313425853687	0.176264567540752	0.179484341706361	0.173299206103265	0.200796075229573	0.204073004610499	0.197762855093644	0.000188442566357195	0.000342114094424593	0.000350077508534133
116	0.811571529291185	0.2	1.60575304197757	1.53830133814224	1.6732047458129	0.222626212808043	0.977835311843067	0.938920970740996	1.01674965294514	0.5	0.37	0.67	1.02695155539486	1.06951439547116	1.11207723554747	1.78873171871499	1.86286715546771	1.93700259222042	1.82701824526537	1.90291821729118	1.9779157798907	1.60575304197757	0.554267469473296	0.015798750076411	-0.675038679188492	-0.326615828654682	-0.324772586309201	-0.328313425853687	0.176264567540752	0.179484341706361	0.173299206103265	0.200796075229573	0.204073004610499	0.197762855093644	0.000188442566357195	0.000342114094424593	0.000350077508534133
116	0.811571529291185	0.2	1.60591661141612	1.5372393546525	1.67459386817975	0.220928242469832	0.985993673207907	0.946561164519462	1.02542618189635	0.5	0.37	0.68	1.03464622609444	1.07774824404026	1.12085026198609	1.80139172943895	1.87643536917929	1.95147900891963	1.84012430058217	1.91620945184986	1.99244725974936	1.60591661141612	0.555705312763612	-0.00936522635140079	-0.696250682164945	-0.326615828654682	-0.324772586309201	-0.328313425853687	0.176264567540752	0.179484341706361	0.173299206103265	0.200796075229573	0.204073004610499	0.197762855093644	0.000188442566357195	0.000342114094424593	0.000350077508534133
116	0.811571529291185	0.2	1.60600713206582	1.53788633187963	1.67412793225202	0.22560975877245	0.993528273989133	0.954327161338633	1.03272938663963	0.5	0.37	0.68	1.05393928731694	1.09723218979594	1.14052509227495	1.84727556236075	1.92315651844193	1.99903747452312	1.88559150998227	1.96241007356083	2.04021216592026	1.60600713206582	0.551731192967112	0.0151453417681902	-0.68123599430717	-0.326615828654682	-0.324772586309201	-0.328313425853687	0.176264567540752	0.179484341706361	0.173299206103265	0.200796075229573	0.204073004610499	0.197762855093644	0.000188442566357195	0.000342114094424593	0.000350077508534133
116	0.811571529291185	0.2	1.6060196010042	1.53820122026102	1.67383798174739	0.224150306212812	0.981736497011034	0.942838142258192	1.02063485176388	0.5	0.37	0.68	1.03639607064462	1.07915431324587	1.12191255584712	1.81101643840587	1.88573293186	1.96044942531414	1.84882124859454	1.92607269959668	2.00162061656404	1.6060196010042	0.553309943909992	-0.000634180816568511	-0.692772537817734	-0.326615828654682	-0.324772586309201	-0.328313425853687	0.176264567540752	0.179484341706361	0.173299206103265	0.200796075229573	0.204073004610499	0.197762855093644	0.000188442566357195	0.000342114094424593	0.000350077508534133
116	0.811571529291185	0.2	1.60626036271323	1.53848642724071	1.67403429818575	0.22374739421676	0.971308996154943	0.932779163616571	1.00983882869331	0.5	0.37	0.67	1.02278461189929	1.06503225352382	1.10727989514836	1.78434777237693	1.85805291453871	1.93175805670048	1.82234976439759	1.89782827470403	1.97225765904375	1.60626036271323	0.552545214038792	-0.0078247768946359	-0.701078755410879	-0.326615828654682	-0.324772586309201	-0.328313425853687	0.176264567540752	0.179484341706361	0.173299206103265	0.200796075229573	0.204073004610499	0.197762855093644	0.000188442566357195	0.000342114094424593	0.000350077508534133
116	0.811571529291185	0.2	1.60633871362246	1.53880537336843	1.67387205387648	0.228275295578799	0.982266489039383	0.943803038639213	1.02072993943955	0.5	0.37	0.67	1.03999927339641	1.08238307470962	1.12476687602284	1.82020311141506	1.89438309307214	1.96856307472921	1.85751902207879	1.93346221178689	2.00963403885141	1.60633871362246	0.551157109847103	0.010550502903543	-0.686936884397446	-0.326615828654682	-0.324772586309201	-0.328313425853687	0.176264567540752	0.179484341706361	0.173299206103265	0.200796075229573	0.204073004610499	0.197762855093644	0.000188442566357195	0.000342114094424593	0.000350077508534133
116	0.811571529291185	0.2	1.6072815787239	1.53867581789764	1.67588733955016	0.22202006591757	0.977523456467885	0.938553273978029	1.01649363895774	0.5	0.37	0.68	1.02908959795497	1.07181898854218	1.1145483791294	1.79531780030782	1.8698621700789	1.94440653984999	1.83347385676336	1.91026519439579	1.98670706008895	1.6072815787239	0.553669013901811	0.00304039950970363	-0.686426146829699	-0.326615828654682	-0.324772586309201	-0.328313425853687	0.176264567540752	0.179484341706361	0.173299206103265	0.200796075229573	0.204073004610499	0.197762855093644	0.000188442566357195	0.000342114094424593	0.000350077508534133
116	0.811571529291185	0.2	1.60772542416719	1.53970772265901	1.67574312567537	0.224574705552697	0.99132990676144	0.95209930783009	1.03056050569279	0.5	0.37	0.68	1.04831328247617	1.09150831223936	1.13470334200254	1.83381328663425	1.90937430529195	1.98493532394964	1.87168189630243	1.94854918963891	2.02605274511445	1.60772542416719	0.551599217051398	0.00879026711857235	-0.686529572436376	-0.326615828654682	-0.324772586309201	-0.328313425853687	0.176264567540752	0.179484341706361	0.173299206103265	0.200796075229573	0.204073004610499	0.197762855093644	0.000188442566357195	0.000342114094424593	0.000350077508534133
116	0.811571529291185	0.2	1.60843076360959	1.53974094634697	1.67712058087221	0.22326818493261	0.996760503720502	0.957166436595382	1.03635457084562	0.5	0.37	0.68	1.04777894350794	1.09112128004985	1.13446361659177	1.82598803753817	1.90152170667215	1.97705537580614	1.86421129628221	1.94223668452452	2.01877531373074	1.60843076360959	0.55419007876975	0.0148946425698918	-0.673962440197932	-0.326615828654682	-0.324772586309201	-0.328313425853687	0.176264567540752	0.179484341706361	0.173299206103265	0.200796075229573	0.204073004610499	0.197762855093644	0.000188442566357195	0.000342114094424593	0.000350077508534133
116	0.811571529291185	0.2	1.60864904869728	1.54107966899275	1.6762184284018	0.229412578502218	0.990589833087829	0.951925245795056	1.0292544203806	0.5	0.37	0.67	1.04186962542098	1.08418750621857	1.12650538701617	1.8154964147586	1.88923688956818	1.96297736437775	1.85505976870022	1.93147566232506	2.00659486420591	1.60864904869728	0.553391747478499	0.00113905945118728	-0.689141555986454	-0.326615828654682	-0.324772586309201	-0.328313425853687	0.176264567540752	0.179484341706361	0.173299206103265	0.200796075229573	0.204073004610499	0.197762855093644	0.000188442566357195	0.000342114094424593	0.000350077508534133
116	0.811571529291185	0.2	1.60886622472606	1.54138441701647	1.67634803243566	0.22761010406622	0.995872399276302	0.956802401441514	1.03494239711109	0.5	0.37	0.68	1.0474386612095	1.09020969330962	1.13298072540974	1.82546048768171	1.90000120496437	1.97454192224702	1.86350841507148	1.93966740752674	2.01589933080627	1.60886622472606	0.555714213753363	0.0193791915806469	-0.667942570611953	-0.326615828654682	-0.324772586309201	-0.328313425853687	0.176264567540752	0.179484341706361	0.173299206103265	0.200796075229573	0.204073004610499	0.197762855093644	0.000188442566357195	0.000342114094424593	0.000350077508534133
116	0.811571529291185	0.2	1.60914734007701	1.5415563110931	1.67673836906091	0.227784012495102	0.982415521734585	0.943892516624983	1.02093852684419	0.49	0.37	0.67	1.04366790528854	1.08626303486104	1.12885816443354	1.8307058191641	1.90542226026695	1.98013870136981	1.86911074687727	1.94548639203753	2.02272497415014	1.60914734007701	0.547220242778344	-0.00961740191845536	-0.71286384466179	-0.326615828654682	-0.324772586309201	-0.328313425853687	0.176264567540752	0.179484341706361	0.173299206103265	0.200796075229573	0.204073004610499	0.197762855093644	0.000188442566357195	0.000342114094424593	0.000350077508534133
116	0.811571529291185	0.2	1.61009828894787	1.54052190949524	1.6796746684005	0.217741789930387	0.975940214151827	0.936544901437466	1.01533552686619	0.49	0.37	0.67	1.03809594223423	1.08176295084114	1.12542995944805	1.82386435976715	1.90058434050841	1.97730432124967	1.86341671088862	1.94171896340297	2.01952634258676	1.61009828894787	0.546320975698765	-0.00304892785848747	-0.704822126185507	-0.326615828654682	-0.324772586309201	-0.328313425853687	0.176264567540752	0.179484341706361	0.173299206103265	0.200796075229573	0.204073004610499	0.197762855093644	0.000188442566357195	0.000342114094424593	0.000350077508534133
116	0.811571529291185	0.2	1.61019903566681	1.54215769581842	1.6782403755152	0.229928775721669	0.992797141058627	0.954102887797834	1.03149139431942	0.5	0.37	0.68	1.05274519205041	1.09543994709334	1.13813470213627	1.84410274465387	1.91889151172831	1.99368027880275	1.88172355625743	1.95873561299955	2.0341711185052	1.61019903566681	0.551864182594653	0.00320558686604494	-0.693955264572429	-0.326615828654682	-0.324772586309201	-0.328313425853687	0.176264567540752	0.179484341706361	0.173299206103265	0.200796075229573	0.204073004610499	0.197762855093644	0.000188442566357195	0.000342114094424593	0.000350077508534133
116	0.811571529291185	0.2	1.61137242149387	1.54332611382467	1.67941872916306	0.223381135427338	0.975716741398082	0.936971207886668	1.01446227490949	0.5	0.37	0.67	1.02904358898339	1.07159648978339	1.11414939058339	1.79714639739583	1.87146180365283	1.94577720990984	1.83559144664292	1.91041762237842	1.98679090584821	1.61137242149387	0.551217981212664	0.0129239740901907	-0.681744698394886	-0.326615828654682	-0.324772586309201	-0.328313425853687	0.176264567540752	0.179484341706361	0.173299206103265	0.200796075229573	0.204073004610499	0.197762855093644	0.000188442566357195	0.000342114094424593	0.000350077508534133
116	0.811571529291185	0.2	1.61141505384496	1.54335900680722	1.6794711008827	0.230045960336464	1.00296508289152	0.963887465450743	1.0420427003323	0.5	0.37	0.67	1.05689190657378	1.09974008033028	1.14258825408677	1.84384823790847	1.91860094363656	1.99335364936465	1.88405392424173	1.95949567911683	2.03675354633869	1.61141505384496	0.552785108210628	0.00657830127911815	-0.686673076571895	-0.326615828654682	-0.324772586309201	-0.328313425853687	0.176264567540752	0.179484341706361	0.173299206103265	0.200796075229573	0.204073004610499	0.197762855093644	0.000188442566357195	0.000342114094424593	0.000350077508534133
116	0.811571529291185	0.2	1.61150309135172	1.54386350107625	1.67914268162718	0.223393699720969	0.970117186392504	0.93159540513889	1.00863896764612	0.5	0.37	0.68	1.02689586878041	1.069358356046	1.1118208433116	1.79766630392775	1.8720004062053	1.94633450848286	1.83401900680557	1.90934758618273	1.98537932846186	1.61150309135172	0.550733240352433	0.00378443032768025	-0.69330569552632	-0.326615828654682	-0.324772586309201	-0.328313425853687	0.176264567540752	0.179484341706361	0.173299206103265	0.200796075229573	0.204073004610499	0.197762855093644	0.000188442566357195	0.000342114094424593	0.000350077508534133
116	0.811571529291185	0.2	1.61236806926419	1.54406249562523	1.68067364290314	0.223403423301278	0.99117349612381	0.95181670585408	1.03053028639354	0.5	0.37	0.66	1.05136123681408	1.09483410658042	1.13830697634675	1.84297912910279	1.91918470798103	1.99539028685926	1.88382752244524	1.96117600532705	2.03966018708042	1.61236806926419	0.54757801991188	0.00819337865762342	-0.692565866193767	-0.326615828654682	-0.324772586309201	-0.328313425853687	0.176264567540752	0.179484341706361	0.173299206103265	0.200796075229573	0.204073004610499	0.197762855093644	0.000188442566357195	0.000342114094424593	0.000350077508534133
116	0.811571529291185	0.2	1.61251338580766	1.54484613209155	1.68018063952378	0.229362963440605	0.988109150094144	0.949535975603306	1.02668232458498	0.5	0.37	0.68	1.04256150975879	1.08491367762458	1.12726584549037	1.8204360842567	1.89438799395958	1.96833990366246	1.85827185933937	1.93493909316666	2.010003806477	1.61251338580766	0.553446558975667	-0.00805266930702929	-0.699789855005296	-0.326615828654682	-0.324772586309201	-0.328313425853687	0.176264567540752	0.179484341706361	0.173299206103265	0.200796075229573	0.204073004610499	0.197762855093644	0.000188442566357195	0.000342114094424593	0.000350077508534133
116	0.811571529291185	0.2	1.61316886248402	1.54515181642936	1.68118590853869	0.229075234952734	0.995728585500594	0.956826304085802	1.03463086691539	0.5	0.37	0.67	1.04991771017096	1.09260486671028	1.13529202324959	1.83254849207444	1.90705555447491	1.98156261687538	1.87079026034473	1.94778568713126	2.0235287857425	1.61316886248402	0.551957232933014	0.0128649054246591	-0.680381062258529	-0.326615828654682	-0.324772586309201	-0.328313425853687	0.176264567540752	0.179484341706361	0.173299206103265	0.200796075229573	0.204073004610499	0.197762855093644	0.000188442566357195	0.000342114094424593	0.000350077508534133
116	0.811571529291185	0.2	1.61324329064853	1.54482050412829	1.68166607716876	0.222865124160845	0.979974418069469	0.941001847648887	1.01894698849005	0.5	0.37	0.68	1.03320287782761	1.07599404982742	1.11878522182724	1.80410789496873	1.87882690020625	1.95354590544378	1.8420951296504	1.91824678328495	1.99475441853879	1.61324329064853	0.552154057773083	0.00442715751339672	-0.689095431292568	-0.326615828654682	-0.324772586309201	-0.328313425853687	0.176264567540752	0.179484341706361	0.173299206103265	0.200796075229573	0.204073004610499	0.197762855093644	0.000188442566357195	0.000342114094424593	0.000350077508534133
116	0.811571529291185	0.2	1.61328626390826	1.54538799759024	1.68118453022629	0.226956953467898	0.984440855719439	0.945747456020385	1.02313425541849	0.5	0.37	0.68	1.0396108816849	1.08214451909566	1.12467815650642	1.81665309479449	1.89097788823056	1.96530268166663	1.85385085057078	1.92928673336277	2.00529705544623	1.61328626390826	0.55215065454974	-0.00393512744452355	-0.697519057893254	-0.326615828654682	-0.324772586309201	-0.328313425853687	0.176264567540752	0.179484341706361	0.173299206103265	0.200796075229573	0.204073004610499	0.197762855093644	0.000188442566357195	0.000342114094424593	0.000350077508534133
116	0.811571529291185	0.2	1.61331701476692	1.54557990306321	1.68105412647062	0.231170129767657	0.998303680891371	0.959530707609042	1.0370766541737	0.5	0.37	0.68	1.05726378288075	1.09998598038931	1.14270817789788	1.85034408762134	1.92511328604671	1.99988248447208	1.88962589455657	1.96528482217558	2.04177877509615	1.61331701476692	0.552349186220454	-0.0163270126582199	-0.709669170471343	-0.326615828654682	-0.324772586309201	-0.328313425853687	0.176264567540752	0.179484341706361	0.173299206103265	0.200796075229573	0.204073004610499	0.197762855093644	0.000188442566357195	0.000342114094424593	0.000350077508534133
116	0.811571529291185	0.2	1.61360633443652	1.54582953885654	1.68138313001651	0.225529284789721	0.9727889718585	0.934397316758703	1.0111806269583	0.5	0.37	0.67	1.02852988455148	1.07078917177259	1.11304845899369	1.79887393142685	1.87278440431105	1.94669487719524	1.83579451619129	1.91181366841727	1.9872961816861	1.61360633443652	0.548397427409178	0.00462141827655192	-0.696771209965326	-0.326615828654682	-0.324772586309201	-0.328313425853687	0.176264567540752	0.179484341706361	0.173299206103265	0.200796075229573	0.204073004610499	0.197762855093644	0.000188442566357195	0.000342114094424593	0.000350077508534133
116	0.811571529291185	0.2	1.61369744167125	1.54516749079397	1.68222739254853	0.22538541793834	0.989068838977978	0.95001860735308	1.02811907060288	0.5	0.37	0.68	1.04613658033902	1.08913771258772	1.13213884483643	1.83013543946477	1.90536261108318	1.98058978270159	1.86888286120816	1.94609291499105	2.02191594545239	1.61369744167125	0.551099089941	-0.00895512981930805	-0.704006130996392	-0.326615828654682	-0.324772586309201	-0.328313425853687	0.176264567540752	0.179484341706361	0.173299206103265	0.200796075229573	0.204073004610499	0.197762855093644	0.000188442566357195	0.000342114094424593	0.000350077508534133
116	0.811571529291185	0.2	1.61412217948017	1.54616151667943	1.6820828422809	0.228050299097882	0.993560871190047	0.954630295491997	1.0324914468881	0.5	0.37	0.68	1.04743677507781	1.09015207214479	1.13286736921178	1.82813773269873	1.90269063000921	1.97724352731969	1.86473133672591	1.94086732354596	2.01710196343527	1.61412217948017	0.554280249929787	-0.000537129648081727	-0.691070293669072	-0.326615828654682	-0.324772586309201	-0.328313425853687	0.176264567540752	0.179484341706361	0.173299206103265	0.200796075229573	0.204073004610499	0.197762855093644	0.000188442566357195	0.000342114094424593	0.000350077508534133
116	0.811571529291185	0.2	1.61426318899367	1.54646278187872	1.68206359610863	0.228402878727397	0.989980031604598	0.951228567530476	1.02873149567872	0.51	0.37	0.68	1.03832838753447	1.0806281528907	1.12292791824693	1.80621354842789	1.8797956735041	1.95337779858031	1.84515131805166	1.91920287912024	1.99467585496606	1.61426318899367	0.55583401562554	-0.00687583703896067	-0.693308641702506	-0.326615828654682	-0.324772586309201	-0.328313425853687	0.176264567540752	0.179484341706361	0.173299206103265	0.200796075229573	0.204073004610499	0.197762855093644	0.000188442566357195	0.000342114094424593	0.000350077508534133
116	0.811571529291185	0.2	1.61446103272715	1.54673180926658	1.68219025618772	0.225530122613659	0.991473058673038	0.952344119593008	1.03060199775307	0.5	0.37	0.67	1.0442459547853	1.08715086227486	1.13005576976442	1.82179880560353	1.89665100767414	1.97150320974474	1.86035196167218	1.93691173048266	2.01311920731764	1.61446103272715	0.552169165926812	-0.0116272823170584	-0.707377996698133	-0.326615828654682	-0.324772586309201	-0.328313425853687	0.176264567540752	0.179484341706361	0.173299206103265	0.200796075229573	0.204073004610499	0.197762855093644	0.000188442566357195	0.000342114094424593	0.000350077508534133
116	0.811571529291185	0.2	1.6149792813386	1.54588631550472	1.68407224717248	0.222040002976828	0.98172388291942	0.942588503826493	1.02085926201235	0.5	0.37	0.68	1.03417911926516	1.07711725368768	1.12005538811021	1.80494752883244	1.87988723528647	1.9548269417405	1.84253987126092	1.91972309498211	1.99597135877774	1.6149792813386	0.551557489691729	-0.000826612451913566	-0.694413582966224	-0.326615828654682	-0.324772586309201	-0.328313425853687	0.176264567540752	0.179484341706361	0.173299206103265	0.200796075229573	0.204073004610499	0.197762855093644	0.000188442566357195	0.000342114094424593	0.000350077508534133
116	0.811571529291185	0.2	1.615200079028	1.54592883004041	1.6844713280156	0.223575700641868	0.989368977841883	0.950103334652255	1.02863462103151	0.5	0.37	0.68	1.04399473536371	1.0871406998873	1.13028666441088	1.82385575283302	1.89923162681236	1.97460750079169	1.86162616529158	1.93822879419317	2.01551580229628	1.615200079028	0.551767756514533	-0.00112877679545256	-0.695278410478646	-0.326615828654682	-0.324772586309201	-0.328313425853687	0.176264567540752	0.179484341706361	0.173299206103265	0.200796075229573	0.204073004610499	0.197762855093644	0.000188442566357195	0.000342114094424593	0.000350077508534133
116	0.811571529291185	0.2	1.61520373623832	1.54669653690928	1.68371093556736	0.222467694366525	0.986081209873059	0.946820730734829	1.02534168901129	0.5	0.37	0.68	1.03759794036069	1.08062254995049	1.1236471595403	1.80953389736823	1.88456728597223	1.95960067457623	1.84688869117255	1.92332355620274	2.00005498807085	1.61520373623832	0.552581346100196	0.00830128876529537	-0.68563046024118	-0.326615828654682	-0.324772586309201	-0.328313425853687	0.176264567540752	0.179484341706361	0.173299206103265	0.200796075229573	0.204073004610499	0.197762855093644	0.000188442566357195	0.000342114094424593	0.000350077508534133
116	0.811571529291185	0.2	1.61538345121465	1.54754954919164	1.68321735323766	0.229424760575081	0.985856256182021	0.947377755087425	1.02433475727662	0.5	0.37	0.68	1.04063370212333	1.08289986768527	1.12516603324722	1.81756975120887	1.89139179240187	1.96521383359487	1.8563392738718	1.93065417318503	2.00715756095232	1.61538345121465	0.551134697450643	-0.0206859643538105	-0.71645161013126	-0.326615828654682	-0.324772586309201	-0.328313425853687	0.176264567540752	0.179484341706361	0.173299206103265	0.200796075229573	0.204073004610499	0.197762855093644	0.000188442566357195	0.000342114094424593	0.000350077508534133
116	0.811571529291185	0.2	1.61546502633649	1.54759490872495	1.68333514394804	0.223332194051077	0.97001060467595	0.931486226673255	1.00853498267864	0.51	0.37	0.68	1.01540398262885	1.0573990285373	1.09939407444576	1.76480091448293	1.83778949507832	1.91077807567372	1.80228297362607	1.87746423989888	1.95162981450052	1.61546502633649	0.554177613236014	0.0187850529446929	-0.670939794123742	-0.326615828654682	-0.324772586309201	-0.328313425853687	0.176264567540752	0.179484341706361	0.173299206103265	0.200796075229573	0.204073004610499	0.197762855093644	0.000188442566357195	0.000342114094424593	0.000350077508534133
116	0.811571529291185	0.2	1.61648481488018	1.54844154717256	1.6845280825878	0.228496753781175	0.980755393421812	0.942375237512667	1.01913554933096	0.5	0.37	0.68	1.03737543335049	1.07962466622867	1.12187389910686	1.8144171842045	1.88831302913121	1.96220887405791	1.85177347810504	1.92921315687516	2.00339561523269	1.61648481488018	0.551389107578721	-0.00332176099166533	-0.699106387925427	-0.326615828654682	-0.324772586309201	-0.328313425853687	0.176264567540752	0.179484341706361	0.173299206103265	0.200796075229573	0.204073004610499	0.197762855093644	0.000188442566357195	0.000342114094424593	0.000350077508534133
116	0.811571529291185	0.2	1.61661467915584	1.54863856534626	1.68459079296541	0.229055475314225	0.993357494982669	0.954545678767377	1.03216931119796	0.5	0.37	0.68	1.04681031830144	1.08937361368888	1.13193690907633	1.82644222462941	1.90070534427571	1.97496846392202	1.86468661704678	1.93976974611881	2.01591661602877	1.61661467915584	0.553439545553615	-0.00240938484487096	-0.693744270551172	-0.326615828654682	-0.324772586309201	-0.328313425853687	0.176264567540752	0.179484341706361	0.173299206103265	0.200796075229573	0.204073004610499	0.197762855093644	0.000188442566357195	0.000342114094424593	0.000350077508534133
116	0.811571529291185	0.2	1.6170389443301	1.54861929716219	1.685458591498	0.227310690689324	0.984975493638589	0.94630006691661	1.02365092036057	0.5	0.37	0.67	1.04323491990482	1.0858720887154	1.12850925752598	1.82641735844366	1.90106331185714	1.97570926527063	1.86588850034198	1.94137680838489	2.01768966635756	1.6170389443301	0.550038316894849	-0.003167293314299	-0.702089241947049	-0.326615828654682	-0.324772586309201	-0.328313425853687	0.176264567540752	0.179484341706361	0.173299206103265	0.200796075229573	0.204073004610499	0.197762855093644	0.000188442566357195	0.000342114094424593	0.000350077508534133
116	0.811571529291185	0.2	1.61719144098914	1.54932133035784	1.68506155162043	0.231059188046729	1.00099729873527	0.962107570532968	1.03988702693756	0.5	0.37	0.67	1.06178023970937	1.10469887604231	1.14761751237524	1.86016087295182	1.93535116661261	2.0105414602734	1.9007724590088	1.97723170980321	2.05464285280005	1.61719144098914	0.549526827880425	0.0160554770146094	-0.680878387304425	-0.326615828654682	-0.324772586309201	-0.328313425853687	0.176264567540752	0.179484341706361	0.173299206103265	0.200796075229573	0.204073004610499	0.197762855093644	0.000188442566357195	0.000342114094424593	0.000350077508534133
116	0.811571529291185	0.2	1.61722890021121	1.5493116251568	1.68514617526562	0.226067199469878	0.987304868482176	0.948400237897545	1.02620949906681	0.5	0.37	0.67	1.04320405469075	1.08599766307502	1.12879127145928	1.82369975713318	1.8985103302577	1.97332090338222	1.86311665786323	1.9394203045739	2.01573540795747	1.61722890021121	0.552476494538682	0.00341698637439016	-0.688662245093449	-0.326615828654682	-0.324772586309201	-0.328313425853687	0.176264567540752	0.179484341706361	0.173299206103265	0.200796075229573	0.204073004610499	0.197762855093644	0.000188442566357195	0.000342114094424593	0.000350077508534133
116	0.811571529291185	0.2	1.61773532853314	1.54777145901019	1.68769919805609	0.215157954489324	0.980903573451751	0.941005133797635	1.02080201310587	0.5	0.37	0.67	1.03793629287514	1.08194459533676	1.12595289779837	1.81775486180791	1.89482732406657	1.97189978632522	1.85672928570902	1.9359611468299	2.01457110963428	1.61773532853314	0.549850072009754	0.00462811517060974	-0.690575568026316	-0.326615828654682	-0.324772586309201	-0.328313425853687	0.176264567540752	0.179484341706361	0.173299206103265	0.200796075229573	0.204073004610499	0.197762855093644	0.000188442566357195	0.000342114094424593	0.000350077508534133
116	0.811571529291185	0.2	1.61799062672035	1.54988977845415	1.68609147498654	0.226401348820831	0.988826288726258	0.949898877873171	1.02775369957934	0.5	0.37	0.68	1.0407530265599	1.08340369349426	1.12605436042861	1.81479049840759	1.88916167305511	1.96353284770264	1.85191089745025	1.92757189177309	2.004206820358	1.61799062672035	0.55424898756775	0.00693637146388196	-0.683761535509305	-0.326615828654682	-0.324772586309201	-0.328313425853687	0.176264567540752	0.179484341706361	0.173299206103265	0.200796075229573	0.204073004610499	0.197762855093644	0.000188442566357195	0.000342114094424593	0.000350077508534133
116	0.811571529291185	0.2	1.61832320821606	1.55037909203894	1.68626732439319	0.228767285042715	0.982362124799344	0.943948566311908	1.02077568328678	0.5	0.37	0.68	1.03659738140717	1.0787812413755	1.12096510134383	1.81021501698375	1.8838808955193	1.95754677405485	1.84731038837857	1.922247219587	1.99783682920021	1.61832320821606	0.554357221067575	0.00506798213657106	-0.685234101412548	-0.326615828654682	-0.324772586309201	-0.328313425853687	0.176264567540752	0.179484341706361	0.173299206103265	0.200796075229573	0.204073004610499	0.197762855093644	0.000188442566357195	0.000342114094424593	0.000350077508534133
116	0.811571529291185	0.2	1.61864556759571	1.55052735815736	1.68676377703407	0.222566056618283	0.984069542391002	0.944900293663114	1.02323879111889	0.5	0.37	0.68	1.03571792858967	1.0786518692699	1.12158580995012	1.80650830421959	1.88139406049622	1.95627981677285	1.84527966294728	1.9215221668049	1.99907027618528	1.61864556759571	0.554159704444544	0.0119382063871002	-0.678132774708135	-0.326615828654682	-0.324772586309201	-0.328313425853687	0.176264567540752	0.179484341706361	0.173299206103265	0.200796075229573	0.204073004610499	0.197762855093644	0.000188442566357195	0.000342114094424593	0.000350077508534133
116	0.811571529291185	0.2	1.61868384976148	1.55008265619193	1.68728504333103	0.22309489346522	0.971034957726616	0.93244349800318	1.00962641745005	0.5	0.37	0.68	1.02329777512731	1.06564946180695	1.1080011484866	1.78623811956934	1.86016596248469	1.93409380540005	1.82190127839634	1.89774927729595	1.97302178402368	1.61868384976148	0.550944057140771	-0.00432540366538429	-0.699315852414486	-0.326615828654682	-0.324772586309201	-0.328313425853687	0.176264567540752	0.179484341706361	0.173299206103265	0.200796075229573	0.204073004610499	0.197762855093644	0.000188442566357195	0.000342114094424593	0.000350077508534133
116	0.811571529291185	0.2	1.61960839397182	1.55111353145714	1.68810325648649	0.224605070027678	0.98038007584185	0.941586184484786	1.01917396719891	0.5	0.37	0.67	1.03775977058339	1.08051606890012	1.12327236721685	1.81651494316047	1.89135640166383	1.96619786016719	1.85369029712808	1.93064326399701	2.00754715792065	1.61960839397182	0.548314992603055	-0.00517462965130273	-0.707130981037526	-0.326615828654682	-0.324772586309201	-0.328313425853687	0.176264567540752	0.179484341706361	0.173299206103265	0.200796075229573	0.204073004610499	0.197762855093644	0.000188442566357195	0.000342114094424593	0.000350077508534133
116	0.811571529291185	0.2	1.61985920218474	1.55141968551192	1.68829871885757	0.226136395690985	0.991010347115413	0.951967423164988	1.03005327106584	0.5	0.37	0.68	1.04310351506968	1.08588419245451	1.12866486983934	1.81898383829125	1.89358560084878	1.96818736340631	1.85720128984269	1.93379724523629	2.00904540670676	1.61985920218474	0.553463724848717	0.00890677912506171	-0.681774040955877	-0.326615828654682	-0.324772586309201	-0.328313425853687	0.176264567540752	0.179484341706361	0.173299206103265	0.200796075229573	0.204073004610499	0.197762855093644	0.000188442566357195	0.000342114094424593	0.000350077508534133
116	0.811571529291185	0.2	1.62023497216919	1.55223206655947	1.68823787777891	0.228636453195694	0.991657170282845	0.952865762342769	1.03044857822292	0.51	0.37	0.68	1.03858266380336	1.0808636286394	1.12314459347545	1.80494446579512	1.87842421483101	1.9519039638669	1.84300832542482	1.91789391349276	1.9929482223699	1.62023497216919	0.555188389199263	-0.00748857591119345	-0.693755454166681	-0.326615828654682	-0.324772586309201	-0.328313425853687	0.176264567540752	0.179484341706361	0.173299206103265	0.200796075229573	0.204073004610499	0.197762855093644	0.000188442566357195	0.000342114094424593	0.000350077508534133
116	0.811571529291185	0.2	1.62025049157999	1.55152328613662	1.68897769702336	0.222682731516543	0.982607576731679	0.943509700772614	1.02170545269074	0.5	0.37	0.67	1.03432892659713	1.07719023903499	1.12005155147285	1.8042380659096	1.8790034615847	1.95376885725979	1.84318265993579	1.91889655097512	1.99553603557517	1.62025049157999	0.550270144919752	0.00587554237661614	-0.691730801402977	-0.326615828654682	-0.324772586309201	-0.328313425853687	0.176264567540752	0.179484341706361	0.173299206103265	0.200796075229573	0.204073004610499	0.197762855093644	0.000188442566357195	0.000342114094424593	0.000350077508534133
116	0.811571529291185	0.2	1.62030391594263	1.5510983326084	1.68950949927686	0.220923235554075	0.976854568202782	0.937786988388178	1.01592214801739	0.5	0.37	0.67	1.03618353124549	1.07935024534022	1.12251695943495	1.81673849505094	1.89242260779349	1.96810672053604	1.85570783954751	1.93271205832374	2.01006527644528	1.62030391594263	0.547760104835196	0.0123012764728636	-0.688468947584742	-0.326615828654682	-0.324772586309201	-0.328313425853687	0.176264567540752	0.179484341706361	0.173299206103265	0.200796075229573	0.204073004610499	0.197762855093644	0.000188442566357195	0.000342114094424593	0.000350077508534133
116	0.811571529291185	0.2	1.6205384346587	1.55219902819777	1.68887784111962	0.226865263536323	0.987527049222502	0.948702201665218	1.02635189677979	0.49	0.37	0.67	1.04921390417864	1.09215210945867	1.1350903147387	1.84069510848679	1.91602402293539	1.991352937384	1.87886972002976	1.95565954624059	2.03339475850154	1.6205384346587	0.547920701029416	0.0230021042100373	-0.679369643651303	-0.326615828654682	-0.324772586309201	-0.328313425853687	0.176264567540752	0.179484341706361	0.173299206103265	0.200796075229573	0.204073004610499	0.197762855093644	0.000188442566357195	0.000342114094424593	0.000350077508534133
116	0.811571529291185	0.2	1.62135962054861	1.55332023021337	1.68939901088385	0.227893761112978	0.994422436474776	0.955440770555005	1.03340410239455	0.5	0.37	0.68	1.0443337083272	1.08694217656654	1.12955064480588	1.81823763342498	1.89242112461906	1.96660461581313	1.85629471368047	1.93219620318067	2.00807097095234	1.62135962054861	0.555369702035752	-0.012724597610712	-0.701018756844674	-0.326615828654682	-0.324772586309201	-0.328313425853687	0.176264567540752	0.179484341706361	0.173299206103265	0.200796075229573	0.204073004610499	0.197762855093644	0.000188442566357195	0.000342114094424593	0.000350077508534133
116	0.811571529291185	0.2	1.62181152932015	1.55364427984699	1.68997877879331	0.22724886472154	0.982388065801404	0.943807445091378	1.02096868651143	0.5	0.37	0.68	1.03757103054825	1.07998448532389	1.12239794009953	1.81319362549755	1.88731270127194	1.96143177704632	1.85106952414613	1.92650936981045	2.00220816052044	1.62181152932015	0.551928264668362	-0.00326454490166127	-0.697436811586386	-0.326615828654682	-0.324772586309201	-0.328313425853687	0.176264567540752	0.179484341706361	0.173299206103265	0.200796075229573	0.204073004610499	0.197762855093644	0.000188442566357195	0.000342114094424593	0.000350077508534133
116	0.811571529291185	0.2	1.6223222097475	1.55388636140522	1.69075805808979	0.223804542241696	0.979548966451152	0.94069866268962	1.01839927021268	0.5	0.37	0.68	1.03224097800974	1.07487192577374	1.11750287353773	1.80171773563801	1.87612762277651	1.95053750991502	1.83865814526308	1.91531406683638	1.99211026960741	1.6223222097475	0.55202241038443	-0.00825397231967775	-0.703431948448723	-0.326615828654682	-0.324772586309201	-0.328313425853687	0.176264567540752	0.179484341706361	0.173299206103265	0.200796075229573	0.204073004610499	0.197762855093644	0.000188442566357195	0.000342114094424593	0.000350077508534133
116	0.811571529291185	0.2	1.62247509878984	1.55436019784496	1.69058999973471	0.230116564821297	0.986952311439515	0.94850624758153	1.0253983752975	0.5	0.37	0.68	1.04683071354742	1.08926218994957	1.13169366635171	1.8340398621941	1.9083795029079	1.9827191436217	1.8717872159163	1.94764541222904	2.02280160384074	1.62247509878984	0.548467678707102	-0.0051691836979717	-0.707462446991455	-0.326615828654682	-0.324772586309201	-0.328313425853687	0.176264567540752	0.179484341706361	0.173299206103265	0.200796075229573	0.204073004610499	0.197762855093644	0.000188442566357195	0.000342114094424593	0.000350077508534133
116	0.811571529291185	0.2	1.62256525191833	1.5539677319992	1.69116277183747	0.225454879377062	0.990220144959965	0.951132233405009	1.02930805651492	0.5	0.37	0.67	1.04542944039222	1.08839260793908	1.13135577548594	1.82670663993315	1.901777324188	1.97684800844285	1.86736735789653	1.94348062199326	2.02016270098088	1.62256525191833	0.550542685655147	0.000567300648879898	-0.696036300860521	-0.326615828654682	-0.324772586309201	-0.328313425853687	0.176264567540752	0.179484341706361	0.173299206103265	0.200796075229573	0.204073004610499	0.197762855093644	0.000188442566357195	0.000342114094424593	0.000350077508534133
116	0.811571529291185	0.2	1.62276975443109	1.55411310396759	1.6914264048946	0.227823909513331	0.993891057282024	0.954922486682313	1.03285962788173	0.5	0.37	0.67	1.05152093004008	1.09443149940127	1.13734206876246	1.83953712608776	1.91460513775202	1.98967314941629	1.87914634243856	1.95532482536529	2.03158873078807	1.62276975443109	0.550813959884572	-0.000794505224279216	-0.695914963256068	-0.326615828654682	-0.324772586309201	-0.328313425853687	0.176264567540752	0.179484341706361	0.173299206103265	0.200796075229573	0.204073004610499	0.197762855093644	0.000188442566357195	0.000342114094424593	0.000350077508534133
116	0.811571529291185	0.2	1.62293447503925	1.55400431004233	1.69186464003618	0.226071389490514	0.98845045272474	0.949501146914944	1.02739975853454	0.49	0.37	0.67	1.05010161441836	1.09317763285629	1.13625365129422	1.84225718707036	1.91782806846701	1.99339894986367	1.88084987906222	1.95810516580435	2.03491576474562	1.62293447503925	0.545992605712851	-0.00838081852520278	-0.714300808184334	-0.326615828654682	-0.324772586309201	-0.328313425853687	0.176264567540752	0.179484341706361	0.173299206103265	0.200796075229573	0.204073004610499	0.197762855093644	0.000188442566357195	0.000342114094424593	0.000350077508534133
116	0.811571529291185	0.2	1.62340632807267	1.55435228420162	1.69246037194372	0.223127163051467	0.985962729094851	0.946781648207462	1.02514380998224	0.5	0.37	0.67	1.04062275070294	1.08368729916112	1.12675184761931	1.81827971635763	1.89352638466535	1.96877305297308	1.85732323191642	1.93441685923103	2.01163906989655	1.62340632807267	0.552277110292256	-0.0027218983080112	-0.696433953351565	-0.326615828654682	-0.324772586309201	-0.328313425853687	0.176264567540752	0.179484341706361	0.173299206103265	0.200796075229573	0.204073004610499	0.197762855093644	0.000188442566357195	0.000342114094424593	0.000350077508534133
116	0.811571529291185	0.2	1.62353534656436	1.5544044726711	1.69266622045762	0.225141759407789	0.999593240350774	0.960099926304688	1.03908655439686	0.5	0.37	0.67	1.05543112849641	1.09884585218268	1.14226057586895	1.84434704471711	1.92021349887604	1.99607995303497	1.88379183912502	1.96027426799852	2.03884261713787	1.62353534656436	0.550446504386428	0.00385969044410121	-0.693212907265071	-0.326615828654682	-0.324772586309201	-0.328313425853687	0.176264567540752	0.179484341706361	0.173299206103265	0.200796075229573	0.204073004610499	0.197762855093644	0.000188442566357195	0.000342114094424593	0.000350077508534133
116	0.811571529291185	0.2	1.62354580195243	1.55461467303939	1.69247693086548	0.220562178489034	0.965407681891916	0.926757358269926	1.00405800551391	0.49	0.37	0.67	1.02570645593322	1.06848344185	1.11126042776678	1.80032878940837	1.87541132284141	1.95049385627445	1.83920310662391	1.91587179702161	1.99262644230757	1.62354580195243	0.546027189310996	0.00542749550919413	-0.697920502747467	-0.326615828654682	-0.324772586309201	-0.328313425853687	0.176264567540752	0.179484341706361	0.173299206103265	0.200796075229573	0.204073004610499	0.197762855093644	0.000188442566357195	0.000342114094424593	0.000350077508534133
116	0.811571529291185	0.2	1.62357362329094	1.55518604719428	1.69196119938759	0.231543596385852	1.00079466225281	0.96196573627704	1.03962358822859	0.5	0.37	0.68	1.05826996196027	1.10098612581697	1.14370228967367	1.85020134250119	1.92488314067655	1.99956493885192	1.88879817727713	1.96475634829895	2.04224693466531	1.62357362329094	0.551194487699213	-0.00481551002019456	-0.70103679956915	-0.326615828654682	-0.324772586309201	-0.328313425853687	0.176264567540752	0.179484341706361	0.173299206103265	0.200796075229573	0.204073004610499	0.197762855093644	0.000188442566357195	0.000342114094424593	0.000350077508534133
116	0.811571529291185	0.2	1.62454236990252	1.5556303133355	1.69345442646954	0.221019716224063	0.980659677490324	0.941450908192222	1.01986844678843	0.49	0.37	0.67	1.04190359551486	1.0852959353086	1.12868827510235	1.82868334309662	1.90484283552989	1.98100232796315	1.86787733793906	1.94599458705326	2.0237840409686	1.62454236990252	0.547192025750785	-0.00155178333896812	-0.704024424595811	-0.326615828654682	-0.324772586309201	-0.328313425853687	0.176264567540752	0.179484341706361	0.173299206103265	0.200796075229573	0.204073004610499	0.197762855093644	0.000188442566357195	0.000342114094424593	0.000350077508534133
116	0.811571529291185	0.2	1.62745042871211	1.55885187089265	1.69604898653158	0.223324225090423	0.992960312378831	0.953523571196009	1.03239705356165	0.5	0.37	0.67	1.05021905073247	1.09365501617699	1.13709098162151	1.83753080300281	1.9135291620183	1.98952752103379	1.87721972999118	1.95511301866057	2.03321312445423	1.62745042871211	0.549524903506622	0.00542435306867219	-0.691524862195327	-0.326615828654682	-0.324772586309201	-0.328313425853687	0.176264567540752	0.179484341706361	0.173299206103265	0.200796075229573	0.204073004610499	0.197762855093644	0.000188442566357195	0.000342114094424593	0.000350077508534133
116	0.811571529291185	0.2	1.62777693336741	1.55946744190424	1.69608642483058	0.230376497585889	0.998708110041145	0.95983262510304	1.03758359497925	0.49	0.37	0.68	1.06093363644916	1.10390395077837	1.14687426510758	1.86058053444958	1.9359384339952	2.01129633354083	1.89969713401727	1.97735592900795	2.05404593644308	1.62777693336741	0.550780391147842	0.00689201653597997	-0.688619412480109	-0.326615828654682	-0.324772586309201	-0.328313425853687	0.176264567540752	0.179484341706361	0.173299206103265	0.200796075229573	0.204073004610499	0.197762855093644	0.000188442566357195	0.000342114094424593	0.000350077508534133
116	0.811571529291185	0.2	1.62911569719107	1.56060217728869	1.69762921709345	0.225420678655239	0.990840482034996	0.951724252796199	1.02995671127379	0.5	0.37	0.68	1.0470296027845	1.09006291820332	1.13309623362215	1.83057949984181	1.90581701443206	1.98105452902232	1.8682356317916	1.94501768861575	2.02180381062703	1.62911569719107	0.552055349439701	0.00858657455121083	-0.685539381235286	-0.326615828654682	-0.324772586309201	-0.328313425853687	0.176264567540752	0.179484341706361	0.173299206103265	0.200796075229573	0.204073004610499	0.197762855093644	0.000188442566357195	0.000342114094424593	0.000350077508534133
116	0.811571529291185	0.2	1.63055090743582	1.56170003480617	1.69940178006548	0.227257471872358	0.993156754784126	0.954154178918886	1.03215933064937	0.5	0.37	0.68	1.05012709896167	1.0930527212042	1.13597834344672	1.83647663414464	1.91154554945257	1.9866144647605	1.87458217027465	1.95084618148343	2.02708718773556	1.63055090743582	0.551604813954577	0.0172711356617469	-0.67895521434258	-0.326615828654682	-0.324772586309201	-0.328313425853687	0.176264567540752	0.179484341706361	0.173299206103265	0.200796075229573	0.204073004610499	0.197762855093644	0.000188442566357195	0.000342114094424593	0.000350077508534133
116	0.811571529291185	0.2	1.63072301880703	1.56218593243348	1.69926010518058	0.225439545400111	0.994023232793487	0.954783475454069	1.0332629901329	0.51	0.37	0.69	1.03864713128035	1.08133352294977	1.12401991461919	1.80280218471491	1.87689387364526	1.95098556257562	1.84045279714976	1.91630450187355	1.99127079870851	1.63072301880703	0.559008810892692	0.0150103461768823	-0.665096695287205	-0.326615828654682	-0.324772586309201	-0.328313425853687	0.176264567540752	0.179484341706361	0.173299206103265	0.200796075229573	0.204073004610499	0.197762855093644	0.000188442566357195	0.000342114094424593	0.000350077508534133
116	0.811571529291185	0.2	1.63188563689754	1.56314493650071	1.70062633729436	0.230049603896977	0.99784591757795	0.958968153394034	1.03672368176187	0.5	0.37	0.67	1.05275463897268	1.09543462417619	1.13811460937971	1.83805012302396	1.9125669659329	1.98708380884185	1.87598138318612	1.95262581449339	2.02920070224368	1.63188563689754	0.548886623478952	-0.00268598154478907	-0.703200330810318	-0.326615828654682	-0.324772586309201	-0.328313425853687	0.176264567540752	0.179484341706361	0.173299206103265	0.200796075229573	0.204073004610499	0.197762855093644	0.000188442566357195	0.000342114094424593	0.000350077508534133
116	0.811571529291185	0.2	1.6321648591482	1.56335345956033	1.70097625873607	0.226409942733645	0.994926835092656	0.955760223172003	1.03409344701331	0.5	0.37	0.67	1.04859004394121	1.09156077898457	1.13453151402793	1.83005291160687	1.90504763355218	1.98004235549748	1.86934106661759	1.94592584209956	2.02243907981704	1.6321648591482	0.550857645839418	0.00269838747427597	-0.692206439181976	-0.326615828654682	-0.324772586309201	-0.328313425853687	0.176264567540752	0.179484341706361	0.173299206103265	0.200796075229573	0.204073004610499	0.197762855093644	0.000188442566357195	0.000342114094424593	0.000350077508534133
116	0.811571529291185	0.2	1.63227991105004	1.5634799525844	1.70107986951569	0.227398057190042	0.999557827246719	0.960319578573134	1.0387960759203	0.49	0.37	0.67	1.06180224699238	1.10518703424368	1.14857182149499	1.86248201607367	1.93858223742432	2.01468245877497	1.90166662928008	1.9799108463398	2.05725457023495	1.63227991105004	0.547708078288591	0.0161314364174057	-0.684647839547037	-0.326615828654682	-0.324772586309201	-0.328313425853687	0.176264567540752	0.179484341706361	0.173299206103265	0.200796075229573	0.204073004610499	0.197762855093644	0.000188442566357195	0.000342114094424593	0.000350077508534133
116	0.811571529291185	0.2	1.6327932423976	1.56390089398782	1.70168559080738	0.221894293268299	0.97852778417401	0.939503354653136	1.01755221369488	0.5	0.37	0.67	1.0342620400784	1.07722248922343	1.12018293836845	1.80902624279526	1.88416830244169	1.95931036208813	1.8468152469614	1.92377113247502	2.00028249905829	1.6327932423976	0.548124593228918	0.00126521423615281	-0.700024161671914	-0.326615828654682	-0.324772586309201	-0.328313425853687	0.176264567540752	0.179484341706361	0.173299206103265	0.200796075229573	0.204073004610499	0.197762855093644	0.000188442566357195	0.000342114094424593	0.000350077508534133
116	0.811571529291185	0.2	1.63637361365196	1.56769530290186	1.70505192440206	0.22791895567469	0.993669116348597	0.954719769280827	1.03261846341637	0.5	0.37	0.68	1.05121233520794	1.09409825357201	1.13698417193607	1.83890025676094	1.91392118607253	1.98894211538412	1.87743237159926	1.95520169556289	2.03116446970376	1.63637361365196	0.552483151660593	-0.0235408260901866	-0.715691135776993	-0.326615828654682	-0.324772586309201	-0.328313425853687	0.176264567540752	0.179484341706361	0.173299206103265	0.200796075229573	0.204073004610499	0.197762855093644	0.000188442566357195	0.000342114094424593	0.000350077508534133
116	0.811571529291185	0.2	1.63717951630235	1.56811629073062	1.70624274187408	0.227288901958144	1.0013566240511	0.962035547235277	1.04067770086691	0.5	0.37	0.67	1.05630311385181	1.09947716911403	1.14265122437625	1.84445029130614	1.91983812057693	1.99522594984772	1.88367534199871	1.96001326807471	2.03751630644845	1.63717951630235	0.550580211830513	0.00658575070668066	-0.689834777583915	-0.326615828654682	-0.324772586309201	-0.328313425853687	0.176264567540752	0.179484341706361	0.173299206103265	0.200796075229573	0.204073004610499	0.197762855093644	0.000188442566357195	0.000342114094424593	0.000350077508534133
116	0.811571529291185	0.2	1.64098125372644	1.57120722191594	1.71075528553693	0.223138095023224	0.983771868250976	0.944679082491316	1.02286465401064	0.5	0.37	0.67	1.04332523350102	1.08650020221457	1.12967517092811	1.82871888792956	1.90439508000946	1.98007127208936	1.86859896203925	1.94668061260612	2.02271131004098	1.64098125372644	0.5459004683949	0.00906129949698874	-0.69455735694943	-0.326615828654682	-0.324772586309201	-0.328313425853687	0.176264567540752	0.179484341706361	0.173299206103265	0.200796075229573	0.204073004610499	0.197762855093644	0.000188442566357195	0.000342114094424593	0.000350077508534133
116	0.811571529291185	0.2	1.64417512959388	1.57486730133947	1.71348295784829	0.230175665428084	1.00528833108408	0.966134530612389	1.04444213155577	0.5	0.37	0.68	1.05965478387527	1.10259860863478	1.14554243339429	1.84900569475572	1.92393894447364	1.99887219419157	1.8877690995854	1.96381744120158	2.04032145977039	1.64417512959388	0.55197875375823	-0.00789484548380545	-0.700753331394066	-0.326615828654682	-0.324772586309201	-0.328313425853687	0.176264567540752	0.179484341706361	0.173299206103265	0.200796075229573	0.204073004610499	0.197762855093644	0.000188442566357195	0.000342114094424593	0.000350077508534133
116	0.811571529291185	0.2	1.64654234101756	1.57743628564728	1.71564839638784	0.227034251834704	0.991661560029482	0.952692935179653	1.03063018487931	0.5	0.37	0.68	1.05041713524193	1.09338303723149	1.13634893922105	1.83914463308587	1.91437237395055	1.98960011481522	1.87697055989613	1.95377632661806	2.03039131926051	1.64654234101756	0.548672239178276	-0.0161535709377567	-0.714998527926814	-0.326615828654682	-0.324772586309201	-0.328313425853687	0.176264567540752	0.179484341706361	0.173299206103265	0.200796075229573	0.204073004610499	0.197762855093644	0.000188442566357195	0.000342114094424593	0.000350077508534133
116	0.811571529291185	0.2	1.64777861375985	1.57782253868169	1.71773468883801	0.228384270306617	1.00737982014938	0.967945182345913	1.04681445795285	0.49	0.37	0.67	1.07030665092212	1.11391155323225	1.15751645554238	1.87748292378823	1.95397264699998	2.03046237021173	1.9191547826163	1.99677904289753	2.07421390123491	1.64777861375985	0.546060354373364	-0.00255007407673597	-0.703489577984772	-0.326615828654682	-0.324772586309201	-0.328313425853687	0.176264567540752	0.179484341706361	0.173299206103265	0.200796075229573	0.204073004610499	0.197762855093644	0.000188442566357195	0.000342114094424593	0.000350077508534133
116	0.811571529291185	0.2	1.65091581760528	1.58163690707015	1.72019472814042	0.235259894829383	1.02065177663759	0.981461552465168	1.05984200081001	0.5	0.37	0.68	1.08097033792389	1.12413399498266	1.16729765204143	1.89131267051508	1.96683368033095	2.04235469014682	1.93124776293274	2.00860035519265	2.08614953481763	1.65091581760528	0.550661537846825	-0.0147143860490197	-0.709989820274629	-0.326615828654682	-0.324772586309201	-0.328313425853687	0.176264567540752	0.179484341706361	0.173299206103265	0.200796075229573	0.204073004610499	0.197762855093644	0.000188442566357195	0.000342114094424593	0.000350077508534133
116	0.811571529291185	0.2	1.65398782845205	1.58422921048863	1.72374644641548	0.226803999406423	1.00092298725207	0.961564601632668	1.04028137287148	0.49	0.37	0.67	1.06360899480982	1.10714422155893	1.15067944830803	1.86614394551475	1.94252821850502	2.01891249149529	1.90661983174998	1.98453184413402	2.06262686030174	1.65398782845205	0.545417103069238	-0.00498958199441096	-0.709742311736655	-0.326615828654682	-0.324772586309201	-0.328313425853687	0.176264567540752	0.179484341706361	0.173299206103265	0.200796075229573	0.204073004610499	0.197762855093644	0.000188442566357195	0.000342114094424593	0.000350077508534133
116	0.811571529291185	0.2	1.65404691316583	1.58428986892317	1.72380395740849	0.231354612555156	1.00907106688367	0.96990022974948	1.04824190401785	0.49	0.37	0.67	1.0726240933	1.11594358367244	1.15926307404488	1.88172632950473	1.95772259522701	2.03371886094929	1.9221143566479	1.99961314266714	2.07805066303047	1.65404691316583	0.54667399436669	-0.00535351728132648	-0.70765184177071	-0.326615828654682	-0.324772586309201	-0.328313425853687	0.176264567540752	0.179484341706361	0.173299206103265	0.200796075229573	0.204073004610499	0.197762855093644	0.000188442566357195	0.000342114094424593	0.000350077508534133
116	0.811571529291185	0.2	1.66118728034157	1.59113401547875	1.7312405452044	0.230799667752295	1.01225013828455	0.972894482399002	1.05160579417009	0.5	0.37	0.67	1.07304692317575	1.11645395880146	1.15986099442716	1.87917221511997	1.95518873734916	2.03120525957835	1.91915475342486	1.99698144989638	2.0740390063785	1.66118728034157	0.548626975229162	0.00982199516610297	-0.688500235677096	-0.326615828654682	-0.324772586309201	-0.328313425853687	0.176264567540752	0.179484341706361	0.173299206103265	0.200796075229573	0.204073004610499	0.197762855093644	0.000188442566357195	0.000342114094424593	0.000350077508534133
116	0.811571529291185	0.2	1.66878851948746	1.59857861309583	1.7389984258791	0.22463475906994	1.00543846367047	0.965656396326628	1.04522053101431	0.5	0.37	0.67	1.06181118631918	1.10555453465848	1.14929788299779	1.85580422806722	1.93225764261384	2.00871105716046	1.89666414757437	1.97532353190686	2.05254407396316	1.66878851948746	0.549872972771058	4.1436697584463e-05	-0.693246080151151	-0.326615828654682	-0.324772586309201	-0.328313425853687	0.176264567540752	0.179484341706361	0.173299206103265	0.200796075229573	0.204073004610499	0.197762855093644	0.000188442566357195	0.000342114094424593	0.000350077508534133
116	0.811571529291185	0.21	1.5474917203918	1.48260950058601	1.61237394019758	0.239476317323847	1.00430596692601	0.966189881058166	1.04242205279386	0.5	0.37	0.68	1.05515847925394	1.09678436665754	1.13841025406115	1.83604862875754	1.90848054774496	1.98091246673238	1.87422271609209	1.94782766987251	2.02195630715584	1.5474917203918	0.558732446348579	0.000503999276230798	-0.685756953230012	-0.326615828654682	-0.324772586309201	-0.328313425853687	0.176264567540752	0.179484341706361	0.173299206103265	0.200796075229573	0.204073004610499	0.197762855093644	0.000188442566357195	0.000342114094424593	0.000350077508534133
116	0.811571529291185	0.21	1.55172523426924	1.48698871934665	1.61646174919184	0.233569268707391	0.97332467301355	0.935775229508984	1.01087411651812	0.5	0.37	0.68	1.03165906076997	1.07305599285021	1.11445292493045	1.80618207388424	1.8786579522828	1.95113383068136	1.8439342242226	1.91812020695383	1.99175727643532	1.55172523426924	0.555127452154223	0.00459902642138106	-0.687435361613204	-0.326615828654682	-0.324772586309201	-0.328313425853687	0.176264567540752	0.179484341706361	0.173299206103265	0.200796075229573	0.204073004610499	0.197762855093644	0.000188442566357195	0.000342114094424593	0.000350077508534133
116	0.811571529291185	0.21	1.55341743146131	1.48877471764614	1.61806014527649	0.228206334097922	0.965435145307167	0.927623373327762	1.00324691728657	0.5	0.37	0.68	1.02179965253614	1.06345023679399	1.10510082105183	1.78792841089072	1.86080792571534	1.93368744053995	1.82348807931542	1.89730384009831	1.9720897066301	1.55341743146131	0.553250967253007	0.00617363022075059	-0.690523482159576	-0.326615828654682	-0.324772586309201	-0.328313425853687	0.176264567540752	0.179484341706361	0.173299206103265	0.200796075229573	0.204073004610499	0.197762855093644	0.000188442566357195	0.000342114094424593	0.000350077508534133
116	0.811571529291185	0.21	1.55492945871643	1.48971702341502	1.62014189401783	0.228096114676444	0.959524801506494	0.921932748688221	0.997116854324767	0.5	0.36	0.67	1.01694665005414	1.0584129199492	1.09987918984426	1.78104933746912	1.85367209749294	1.92629485751677	1.81683605013752	1.89022072957768	1.96433537203799	1.55492945871643	0.550953963088301	0.00181297659234907	-0.70030668547076	-0.326615828654682	-0.324772586309201	-0.328313425853687	0.176264567540752	0.179484341706361	0.173299206103265	0.200796075229573	0.204073004610499	0.197762855093644	0.000188442566357195	0.000342114094424593	0.000350077508534133
116	0.811571529291185	0.21	1.55617111154291	1.49100382079992	1.6213384022859	0.234084088811858	0.992866540345826	0.954618195920928	1.03111488477072	0.5	0.37	0.67	1.0429161141793	1.08470225958471	1.12648840499012	1.81518844771084	1.88791695135848	1.96064545500612	1.85415970844959	1.92841159991106	2.00255933506927	1.55617111154291	0.55712435797599	0.00879221646589149	-0.67869324626669	-0.326615828654682	-0.324772586309201	-0.328313425853687	0.176264567540752	0.179484341706361	0.173299206103265	0.200796075229573	0.204073004610499	0.197762855093644	0.000188442566357195	0.000342114094424593	0.000350077508534133
116	0.811571529291185	0.21	1.55619228959548	1.4921947157226	1.62018986346836	0.241126084724036	0.992092558979875	0.954609754672515	1.02957536328724	0.5	0.37	0.68	1.05285451824725	1.09419490857787	1.1355352989085	1.84378134242805	1.9161775178343	1.98857369324056	1.88043892126998	1.95503578140049	2.02863819120363	1.55619228959548	0.557755056702202	0.0127548729271107	-0.676266270746302	-0.326615828654682	-0.324772586309201	-0.328313425853687	0.176264567540752	0.179484341706361	0.173299206103265	0.200796075229573	0.204073004610499	0.197762855093644	0.000188442566357195	0.000342114094424593	0.000350077508534133
116	0.811571529291185	0.21	1.55691012645686	1.49169702835258	1.62212322456115	0.225748066471166	0.971059812046656	0.932760384875228	1.00935923921809	0.5	0.37	0.68	1.0263091714498	1.06844974045838	1.11059030946697	1.79451450864953	1.86819782415749	1.94188113966546	1.83238505972603	1.90724244489888	1.98324516342254	1.55691012645686	0.556864957367959	0.00892249774953729	-0.679051943408944	-0.326615828654682	-0.324772586309201	-0.328313425853687	0.176264567540752	0.179484341706361	0.173299206103265	0.200796075229573	0.204073004610499	0.197762855093644	0.000188442566357195	0.000342114094424593	0.000350077508534133
116	0.811571529291185	0.21	1.55705932472345	1.49224603802208	1.62187261142482	0.231167269202442	0.980509968904889	0.942427776581043	1.01859216122873	0.5	0.37	0.69	1.03391289691319	1.07569187538217	1.11747085385116	1.80438142354074	1.87729396082411	1.95020649810748	1.84109366225569	1.91526268988878	1.99051952635556	1.55705932472345	0.559618324830309	-0.00786440602010365	-0.692964228811412	-0.326615828654682	-0.324772586309201	-0.328313425853687	0.176264567540752	0.179484341706361	0.173299206103265	0.200796075229573	0.204073004610499	0.197762855093644	0.000188442566357195	0.000342114094424593	0.000350077508534133
116	0.811571529291185	0.21	1.55966908016254	1.49487971367418	1.62445844665089	0.234569847613598	0.987112165611617	0.949136940014462	1.02508739120877	0.5	0.37	0.68	1.04222315567076	1.08392278592493	1.1256224161791	1.81995809673097	1.89277511226055	1.96559212779013	1.85835562322994	1.93221130395138	2.00708172353653	1.55966908016254	0.555268191077091	-0.0050912058483816	-0.696641090424994	-0.326615828654682	-0.324772586309201	-0.328313425853687	0.176264567540752	0.179484341706361	0.173299206103265	0.200796075229573	0.204073004610499	0.197762855093644	0.000188442566357195	0.000342114094424593	0.000350077508534133
116	0.811571529291185	0.21	1.56210691388194	1.49695802099517	1.62725580676871	0.229773059417936	0.971048160059704	0.93318492334086	1.00891139677855	0.5	0.37	0.68	1.0269768747598	1.06864564537667	1.11031441599353	1.79590970045612	1.86877730945112	1.94164491844613	1.83406213665925	1.90776588167822	1.98263348271351	1.56210691388194	0.553015726900237	0.0169157623694931	-0.677275646712731	-0.326615828654682	-0.324772586309201	-0.328313425853687	0.176264567540752	0.179484341706361	0.173299206103265	0.200796075229573	0.204073004610499	0.197762855093644	0.000188442566357195	0.000342114094424593	0.000350077508534133
116	0.811571529291185	0.21	1.56292726794379	1.49799508592699	1.62785944996059	0.229567405586058	0.969477639273582	0.931653663607099	1.00730161494007	0.5	0.37	0.68	1.02661752589155	1.06829691581394	1.10997630573633	1.79678918395404	1.86973658171186	1.94268397946968	1.83392009090756	1.90905065236779	1.98282240290072	1.56292726794379	0.556115559105911	0.00529189979621169	-0.686530221300984	-0.326615828654682	-0.324772586309201	-0.328313425853687	0.176264567540752	0.179484341706361	0.173299206103265	0.200796075229573	0.204073004610499	0.197762855093644	0.000188442566357195	0.000342114094424593	0.000350077508534133
116	0.811571529291185	0.21	1.5644578516771	1.49902329874096	1.62989240461324	0.232628093773374	0.983536903579538	0.945493471091017	1.02158033606806	0.5	0.37	0.68	1.03364427595826	1.07523459617928	1.11682491640031	1.79983247182006	1.87225159180967	1.94467071179928	1.83738006511208	1.91069978875004	1.98494733704025	1.5644578516771	0.55826465637592	0.00231472573661644	-0.683741797768272	-0.326615828654682	-0.324772586309201	-0.328313425853687	0.176264567540752	0.179484341706361	0.173299206103265	0.200796075229573	0.204073004610499	0.197762855093644	0.000188442566357195	0.000342114094424593	0.000350077508534133
116	0.811571529291185	0.21	1.56575443859586	1.50069446462994	1.63081441256177	0.232724128060894	0.983326738066223	0.945301662912077	1.02135181322037	0.51	0.37	0.68	1.0316994351797	1.07319988958316	1.11470034398662	1.79450398294055	1.86668850508084	1.93887302722113	1.83160310548606	1.90513855084657	1.97870760411006	1.56575443859586	0.558011641702923	-0.00275788455404	-0.688536793248157	-0.326615828654682	-0.324772586309201	-0.328313425853687	0.176264567540752	0.179484341706361	0.173299206103265	0.200796075229573	0.204073004610499	0.197762855093644	0.000188442566357195	0.000342114094424593	0.000350077508534133
116	0.811571529291185	0.21	1.56702845492426	1.50162691889301	1.6324299909555	0.227163767863343	0.97549657359951	0.937177312892835	1.01381583430618	0.5	0.37	0.68	1.02802960406949	1.0700636288699	1.11209765367031	1.79397491969137	1.86732687956404	1.94067883943671	1.83182766930793	1.90594954224201	1.98091870473711	1.56702845492426	0.554335394445157	-0.000750226618428504	-0.692361052775872	-0.326615828654682	-0.324772586309201	-0.328313425853687	0.176264567540752	0.179484341706361	0.173299206103265	0.200796075229573	0.204073004610499	0.197762855093644	0.000188442566357195	0.000342114094424593	0.000350077508534133
116	0.811571529291185	0.21	1.56744550645865	1.50220697942606	1.63268403349124	0.231264992759502	0.966975692335622	0.929429482275629	1.00452190239562	0.5	0.37	0.68	1.02002508907088	1.06123109446566	1.10243709986044	1.78056496049516	1.85249453375179	1.92442410700842	1.81771900030646	1.89106897027707	1.96400586605618	1.56744550645865	0.556391495029366	0.00458140474733347	-0.685375423737236	-0.326615828654682	-0.324772586309201	-0.328313425853687	0.176264567540752	0.179484341706361	0.173299206103265	0.200796075229573	0.204073004610499	0.197762855093644	0.000188442566357195	0.000342114094424593	0.000350077508534133
116	0.811571529291185	0.21	1.56817374670556	1.50258255956813	1.63376493384299	0.228117061800098	0.977958815975865	0.939646838382959	1.01627079356877	0.5	0.37	0.68	1.03017265250186	1.07217561570812	1.11417857891438	1.79707645985624	1.8703481937145	1.94361992757276	1.83431355064976	1.90831889367759	1.98358451183699	1.56817374670556	0.558211255265226	-0.0144400202950343	-0.699569161860546	-0.326615828654682	-0.324772586309201	-0.328313425853687	0.176264567540752	0.179484341706361	0.173299206103265	0.200796075229573	0.204073004610499	0.197762855093644	0.000188442566357195	0.000342114094424593	0.000350077508534133
116	0.811571529291185	0.21	1.56836802335424	1.50284388496495	1.63389216174353	0.230467734907735	0.974363812420475	0.936445704001528	1.01228192083942	0.5	0.37	0.68	1.0254464012566	1.06696828304271	1.10849016482883	1.78746211323414	1.85983916821421	1.93221622319428	1.82457999673308	1.89832053852017	1.97282704700521	1.56836802335424	0.556881988644249	0.0008758364181058	-0.687296232102884	-0.326615828654682	-0.324772586309201	-0.328313425853687	0.176264567540752	0.179484341706361	0.173299206103265	0.200796075229573	0.204073004610499	0.197762855093644	0.000188442566357195	0.000342114094424593	0.000350077508534133
116	0.811571529291185	0.21	1.56889289209633	1.50356757539395	1.63421820879871	0.225525691272	0.959896670583261	0.922013427588742	0.997779913577781	0.5	0.37	0.68	1.00896755917117	1.05042353158323	1.09187950399529	1.75797905169554	1.83021004703888	1.90244104238222	1.79517502149649	1.86819971265077	1.94325104803613	1.56889289209633	0.557647790148213	-0.0108428646642576	-0.696509435950235	-0.326615828654682	-0.324772586309201	-0.328313425853687	0.176264567540752	0.179484341706361	0.173299206103265	0.200796075229573	0.204073004610499	0.197762855093644	0.000188442566357195	0.000342114094424593	0.000350077508534133
116	0.811571529291185	0.21	1.56918613969243	1.50350933349122	1.63486294589364	0.224714747310021	0.964186575773621	0.926045475025687	1.00232767652155	0.5	0.37	0.68	1.01506000363864	1.05686735209839	1.09867470055815	1.77048682236944	1.84340798886292	1.9163291553564	1.80807393782083	1.88317565902935	1.95750705788733	1.56918613969243	0.554772917262355	0.00619363477237193	-0.682727940486673	-0.326615828654682	-0.324772586309201	-0.328313425853687	0.176264567540752	0.179484341706361	0.173299206103265	0.200796075229573	0.204073004610499	0.197762855093644	0.000188442566357195	0.000342114094424593	0.000350077508534133
116	0.811571529291185	0.21	1.56953770074072	1.50416953388486	1.63490586759657	0.232925193979606	0.983739596438487	0.945719961113243	1.02175923176373	0.49	0.37	0.67	1.04536379981822	1.08738929582712	1.12941479183601	1.83330897542779	1.90701127795952	1.98071358049124	1.87181661929651	1.94743608758384	2.02285718814877	1.56953770074072	0.551256407244636	-0.00719497691758573	-0.707615215172562	-0.326615828654682	-0.324772586309201	-0.328313425853687	0.176264567540752	0.179484341706361	0.173299206103265	0.200796075229573	0.204073004610499	0.197762855093644	0.000188442566357195	0.000342114094424593	0.000350077508534133
116	0.811571529291185	0.21	1.57035577278119	1.50451062029772	1.63620092526467	0.224657023765883	0.971942908616853	0.93348861382596	1.01039720340775	0.5	0.37	0.68	1.02406311893875	1.06624855588667	1.10843399283458	1.78714324444178	1.86076313882234	1.93438303320289	1.82597529367035	1.90047371236995	1.97632631743707	1.57035577278119	0.556435113979713	0.00358634446433081	-0.682196646963426	-0.326615828654682	-0.324772586309201	-0.328313425853687	0.176264567540752	0.179484341706361	0.173299206103265	0.200796075229573	0.204073004610499	0.197762855093644	0.000188442566357195	0.000342114094424593	0.000350077508534133
116	0.811571529291185	0.21	1.57071354160935	1.50555033233398	1.63587675088471	0.229508558293832	0.98229071132239	0.94396045951583	1.02062096312895	0.51	0.37	0.69	1.02608478557593	1.06774975979125	1.10941473400657	1.78012138829296	1.8524046077559	1.92468782721883	1.81752008559937	1.89088938136459	1.96477250995056	1.57071354160935	0.56062343734603	-0.000828959001113619	-0.681693062646814	-0.326615828654682	-0.324772586309201	-0.328313425853687	0.176264567540752	0.179484341706361	0.173299206103265	0.200796075229573	0.204073004610499	0.197762855093644	0.000188442566357195	0.000342114094424593	0.000350077508534133
116	0.811571529291185	0.21	1.57182314743048	1.50676785941276	1.63687843544819	0.236578792805633	1.004753964108	0.96631505087493	1.04319287734108	0.5	0.37	0.68	1.05843539937795	1.10053875525828	1.14264211113861	1.84528155826848	1.91868475906168	1.99208795985489	1.88394283285288	1.95904512102884	2.03464306478137	1.57182314743048	0.558815526730919	0.000700253925080528	-0.682901593907574	-0.326615828654682	-0.324772586309201	-0.328313425853687	0.176264567540752	0.179484341706361	0.173299206103265	0.200796075229573	0.204073004610499	0.197762855093644	0.000188442566357195	0.000342114094424593	0.000350077508534133
116	0.811571529291185	0.21	1.57203929867748	1.50695579021072	1.63712280714424	0.239724261266518	0.990948565138524	0.953365010555595	1.02853211972145	0.5	0.37	0.68	1.05253915651595	1.09403235419113	1.13552555186632	1.84443603692792	1.91714739270571	1.9898587484835	1.88291752660449	1.95718600344452	2.0310333503052	1.57203929867748	0.553277199695642	0.00142617858191212	-0.694788813633337	-0.326615828654682	-0.324772586309201	-0.328313425853687	0.176264567540752	0.179484341706361	0.173299206103265	0.200796075229573	0.204073004610499	0.197762855093644	0.000188442566357195	0.000342114094424593	0.000350077508534133
116	0.811571529291185	0.21	1.57295339951983	1.50705291465095	1.63885388438871	0.229255264841345	0.983035992849459	0.944649166186186	1.02142281951273	0.5	0.37	0.68	1.03540748045431	1.07748236804302	1.11955725563173	1.80592716184533	1.8793129387133	1.95269871558127	1.84328964753369	1.91912086350616	1.99353718486677	1.57295339951983	0.556119861525729	-0.0010322607885612	-0.689853191290141	-0.326615828654682	-0.324772586309201	-0.328313425853687	0.176264567540752	0.179484341706361	0.173299206103265	0.200796075229573	0.204073004610499	0.197762855093644	0.000188442566357195	0.000342114094424593	0.000350077508534133
116	0.811571529291185	0.21	1.57333710605205	1.50760570325907	1.63906850884503	0.227974302067529	0.983234772730624	0.944700485694648	1.0217690597666	0.5	0.37	0.68	1.0316256272087	1.07370558655508	1.11578554590145	1.79502743058571	1.86824651250115	1.9414655944166	1.83443947737754	1.90892491297712	1.98426150644687	1.57333710605205	0.556603499815092	0.00759807751417944	-0.678959497790818	-0.326615828654682	-0.324772586309201	-0.328313425853687	0.176264567540752	0.179484341706361	0.173299206103265	0.200796075229573	0.204073004610499	0.197762855093644	0.000188442566357195	0.000342114094424593	0.000350077508534133
116	0.811571529291185	0.21	1.57350869299868	1.5092278124208	1.63778957357656	0.235585372204182	0.984234183093591	0.946476447041193	1.02199191914599	0.5	0.37	0.68	1.03786592429387	1.07926945604553	1.12067298779719	1.81072892979541	1.88296424553664	1.95519956127787	1.84870938514706	1.92291423963992	1.99693326079128	1.57350869299868	0.557525763188314	0.00053650107363511	-0.687419162152959	-0.326615828654682	-0.324772586309201	-0.328313425853687	0.176264567540752	0.179484341706361	0.173299206103265	0.200796075229573	0.204073004610499	0.197762855093644	0.000188442566357195	0.000342114094424593	0.000350077508534133
116	0.811571529291185	0.21	1.57407292671613	1.50899411208399	1.63915174134827	0.235494120036457	0.988712993967989	0.950773827006104	1.02665216092987	0.5	0.37	0.69	1.04193347354886	1.08351022597233	1.12508697839579	1.81709877835495	1.88960730980594	1.96211584125692	1.85325255068836	1.92720229350714	2.00135680806532	1.57407292671613	0.557939475517277	-0.00658838869433423	-0.69333743334215	-0.326615828654682	-0.324772586309201	-0.328313425853687	0.176264567540752	0.179484341706361	0.173299206103265	0.200796075229573	0.204073004610499	0.197762855093644	0.000188442566357195	0.000342114094424593	0.000350077508534133
116	0.811571529291185	0.21	1.57445510471456	1.50907021286753	1.63983999656159	0.2320698989363	0.98825630224441	0.949970460529068	1.02654214395975	0.5	0.37	0.68	1.04327276255071	1.08531888662777	1.12736501070483	1.82194288358884	1.89537107925782	1.9687992749268	1.85946479755221	1.93444529840264	2.0089213205796	1.57445510471456	0.555652651267717	-0.0142942235910997	-0.705010116727229	-0.326615828654682	-0.324772586309201	-0.328313425853687	0.176264567540752	0.179484341706361	0.173299206103265	0.200796075229573	0.204073004610499	0.197762855093644	0.000188442566357195	0.000342114094424593	0.000350077508534133
116	0.811571529291185	0.21	1.57521872363162	1.50949965087579	1.64093779638745	0.238646184420304	0.992219271762517	0.954475887148304	1.02996265637673	0.5	0.37	0.68	1.04490439907744	1.08622364993593	1.12754290079443	1.82105802745383	1.89306916410008	1.96508030074634	1.85881539784185	1.93252586401321	2.00643638186353	1.57521872363162	0.556986719818564	-0.00935633878442889	-0.697592169937598	-0.326615828654682	-0.324772586309201	-0.328313425853687	0.176264567540752	0.179484341706361	0.173299206103265	0.200796075229573	0.204073004610499	0.197762855093644	0.000188442566357195	0.000342114094424593	0.000350077508534133
116	0.811571529291185	0.21	1.57630594055187	1.51029152522817	1.64232035587558	0.229584599764663	0.986104040648898	0.947633259246112	1.02457482205168	0.5	0.37	0.68	1.0380546609804	1.08019625273763	1.12233784449486	1.80984201672935	1.88331562682041	1.95678923691148	1.84885133210819	1.92306924617948	1.9976735902221	1.57630594055187	0.556071138722609	0.00292540265816627	-0.685949591561699	-0.326615828654682	-0.324772586309201	-0.328313425853687	0.176264567540752	0.179484341706361	0.173299206103265	0.200796075229573	0.204073004610499	0.197762855093644	0.000188442566357195	0.000342114094424593	0.000350077508534133
116	0.811571529291185	0.21	1.57670792585957	1.51125285538556	1.64216299633358	0.227711489920895	0.96689409678396	0.92897190843424	1.00481628513368	0.5	0.37	0.68	1.0183536207491	1.05992452021554	1.10149541968198	1.77632843091327	1.84884113093839	1.92135383096351	1.81300600070781	1.88768232684249	1.96194574869499	1.57670792585957	0.553531683109674	-0.00618139504478574	-0.699706386875454	-0.326615828654682	-0.324772586309201	-0.328313425853687	0.176264567540752	0.179484341706361	0.173299206103265	0.200796075229573	0.204073004610499	0.197762855093644	0.000188442566357195	0.000342114094424593	0.000350077508534133
116	0.811571529291185	0.21	1.57682727322296	1.51189052046595	1.64176402597998	0.240673651606929	1.00073184562754	0.962875834597178	1.03858785665789	0.5	0.37	0.68	1.0529630458096	1.0943608867819	1.13575872775421	1.83382570341102	1.90592360384812	1.97802150428523	1.87249876499189	1.94607336584204	2.01900566948398	1.57682727322296	0.558606492098978	-0.00931677217530648	-0.695168068540821	-0.326615828654682	-0.324772586309201	-0.328313425853687	0.176264567540752	0.179484341706361	0.173299206103265	0.200796075229573	0.204073004610499	0.197762855093644	0.000188442566357195	0.000342114094424593	0.000350077508534133
116	0.811571529291185	0.21	1.5780614208004	1.51258813587792	1.64353470572287	0.233155776447776	0.976919568103577	0.939187860341064	1.01465127586609	0.5	0.37	0.68	1.03452598727208	1.07608788758274	1.1176497878934	1.81018283906298	1.88290661751497	1.95563039596696	1.84888170416136	1.92397096166581	1.99726613742123	1.5780614208004	0.554500579516285	-0.00713107328058248	-0.698034540708888	-0.326615828654682	-0.324772586309201	-0.328313425853687	0.176264567540752	0.179484341706361	0.173299206103265	0.200796075229573	0.204073004610499	0.197762855093644	0.000188442566357195	0.000342114094424593	0.000350077508534133
116	0.811571529291185	0.21	1.57883837334236	1.51309269663026	1.64458405005447	0.229681777187021	0.974857404940562	0.936835832072917	1.01287897780821	0.51	0.37	0.69	1.02093377165221	1.06236846753273	1.10380316341324	1.77407518634438	1.84607619939383	1.91807721244328	1.81115318567418	1.88453059065634	1.95848176848958	1.57883837334236	0.559635257194267	0.0042769043886267	-0.677801240213912	-0.326615828654682	-0.324772586309201	-0.328313425853687	0.176264567540752	0.179484341706361	0.173299206103265	0.200796075229573	0.204073004610499	0.197762855093644	0.000188442566357195	0.000342114094424593	0.000350077508534133
116	0.811571529291185	0.21	1.57898400995444	1.51439225091051	1.64357576899837	0.237500777357914	0.979959795486988	0.942564875253814	1.01735471572016	0.5	0.37	0.68	1.03522702543969	1.07629818463085	1.117369343822	1.80799066212673	1.87972011902416	1.9514495759216	1.84519218826693	1.91766818274288	1.99048891007784	1.57898400995444	0.555670886692449	-0.000456478935138023	-0.692197039494364	-0.326615828654682	-0.324772586309201	-0.328313425853687	0.176264567540752	0.179484341706361	0.173299206103265	0.200796075229573	0.204073004610499	0.197762855093644	0.000188442566357195	0.000342114094424593	0.000350077508534133
116	0.811571529291185	0.21	1.57939735828781	1.51328086756744	1.64551384900818	0.228780958452007	0.980725300708043	0.942377233344094	1.01907336807199	0.5	0.37	0.68	1.03333656189451	1.07538602858689	1.11743549527928	1.80278797590521	1.8761486559989	1.94950933609259	1.83945489366071	1.91438776137299	1.98945119204681	1.57939735828781	0.557727479673899	-0.00213344556582328	-0.688812290844046	-0.326615828654682	-0.324772586309201	-0.328313425853687	0.176264567540752	0.179484341706361	0.173299206103265	0.200796075229573	0.204073004610499	0.197762855093644	0.000188442566357195	0.000342114094424593	0.000350077508534133
116	0.811571529291185	0.21	1.57958762578913	1.51340768276823	1.64576756881003	0.228780518167906	0.982392203012067	0.943978908937084	1.02080549708705	0.5	0.37	0.68	1.0350281152782	1.07714647088089	1.11926482648359	1.80566611792367	1.87914401338548	1.95262190884729	1.84222625654779	1.91784368984231	1.99366080224779	1.57958762578913	0.554444628210949	0.00064377302132005	-0.690638836338113	-0.326615828654682	-0.324772586309201	-0.328313425853687	0.176264567540752	0.179484341706361	0.173299206103265	0.200796075229573	0.204073004610499	0.197762855093644	0.000188442566357195	0.000342114094424593	0.000350077508534133
116	0.811571529291185	0.21	1.57985501124872	1.51428250009151	1.64542752240594	0.23522172407162	0.989686196722133	0.951680934084279	1.02769145935999	0.5	0.37	0.68	1.04244570602309	1.08407564881609	1.12570559160908	1.81744953448863	1.89002916114233	1.96260878779603	1.85413991892784	1.92799204628373	2.0030683477655	1.57985501124872	0.55625262218786	-0.00532060564624728	-0.695604861321367	-0.326615828654682	-0.324772586309201	-0.328313425853687	0.176264567540752	0.179484341706361	0.173299206103265	0.200796075229573	0.204073004610499	0.197762855093644	0.000188442566357195	0.000342114094424593	0.000350077508534133
116	0.811571529291185	0.21	1.57996566635687	1.51427594746823	1.6456553852455	0.232636294505111	1.00059951668757	0.961896987402874	1.03930204597227	0.5	0.37	0.69	1.05413161421272	1.09654526162329	1.13895890903385	1.83838152210817	1.9123499570109	1.98631839191362	1.87533910993008	1.95094573370305	2.0267832046562	1.57996566635687	0.55899397617275	0.00416043650415036	-0.680514962255743	-0.326615828654682	-0.324772586309201	-0.328313425853687	0.176264567540752	0.179484341706361	0.173299206103265	0.200796075229573	0.204073004610499	0.197762855093644	0.000188442566357195	0.000342114094424593	0.000350077508534133
116	0.811571529291185	0.21	1.58001670466636	1.51433210026803	1.64570130906468	0.227149794638345	0.960103674991102	0.922387574084457	0.997819775897746	0.5	0.37	0.68	1.01233882431744	1.0537329999573	1.09512717559715	1.76719525237414	1.8394552397514	1.91171522712866	1.80288669686388	1.8771705577329	1.95083159957355	1.58001670466636	0.554435235408602	-0.0061779280656937	-0.697374180870249	-0.326615828654682	-0.324772586309201	-0.328313425853687	0.176264567540752	0.179484341706361	0.173299206103265	0.200796075229573	0.204073004610499	0.197762855093644	0.000188442566357195	0.000342114094424593	0.000350077508534133
116	0.811571529291185	0.21	1.58009242233945	1.51396595457549	1.6462188901034	0.230950809361488	0.985589637937415	0.947286830055158	1.02389244581967	0.5	0.37	0.67	1.04678665485659	1.0891126609432	1.13143866702981	1.83545074974891	1.90966577651212	1.98388080327533	1.87304090718626	1.94926628567499	2.02516386374168	1.58009242233945	0.552240641979879	-0.0122938844290106	-0.709226644538735	-0.326615828654682	-0.324772586309201	-0.328313425853687	0.176264567540752	0.179484341706361	0.173299206103265	0.200796075229573	0.204073004610499	0.197762855093644	0.000188442566357195	0.000342114094424593	0.000350077508534133
116	0.811571529291185	0.21	1.58049297462013	1.51545276672739	1.64553318251287	0.237029733615044	0.985207515710166	0.947563384664914	1.02285164675542	0.5	0.37	0.67	1.04626361061436	1.08782883474949	1.12939405888463	1.83358697021683	1.90643042249323	1.97927387476964	1.87201099573931	1.94679995211673	2.02087509060578	1.58049297462013	0.552858020824196	0.00177932285014731	-0.692674914365186	-0.326615828654682	-0.324772586309201	-0.328313425853687	0.176264567540752	0.179484341706361	0.173299206103265	0.200796075229573	0.204073004610499	0.197762855093644	0.000188442566357195	0.000342114094424593	0.000350077508534133
116	0.811571529291185	0.21	1.58065180052501	1.51473105456676	1.64657254648325	0.228508938947236	0.97178986376245	0.93376187253291	1.00981785499199	0.5	0.37	0.68	1.02371072108344	1.06540193108899	1.10709314109454	1.78579271226392	1.85852015123671	1.93124759020949	1.82204613254122	1.89637650579183	1.97062396120839	1.58065180052501	0.554636415450708	0.0121869270986243	-0.679809810165185	-0.326615828654682	-0.324772586309201	-0.328313425853687	0.176264567540752	0.179484341706361	0.173299206103265	0.200796075229573	0.204073004610499	0.197762855093644	0.000188442566357195	0.000342114094424593	0.000350077508534133
116	0.811571529291185	0.21	1.58065184101774	1.51469908441035	1.64660459762513	0.233339138262649	0.989208693063768	0.951021921453066	1.02739546467447	0.5	0.37	0.68	1.04430956657895	1.08624215510319	1.12817474362742	1.82362017043159	1.8968447359038	1.970069301376	1.85971553367317	1.93417082791114	2.00965730075597	1.58065184101774	0.553170818924274	-0.00498525847117228	-0.699741073257258	-0.326615828654682	-0.324772586309201	-0.328313425853687	0.176264567540752	0.179484341706361	0.173299206103265	0.200796075229573	0.204073004610499	0.197762855093644	0.000188442566357195	0.000342114094424593	0.000350077508534133
116	0.811571529291185	0.21	1.58068231268621	1.51557897366567	1.64578565170676	0.232228492899732	0.979802117520062	0.941860679667395	1.01774355537273	0.5	0.37	0.69	1.0304396380099	1.07194934568799	1.11345905336607	1.7951135869961	1.86742703214761	1.93974047729912	1.83249916614896	1.90609682469139	1.9798492724603	1.58068231268621	0.560721506451389	-0.00105212742544448	-0.683026371169074	-0.326615828654682	-0.324772586309201	-0.328313425853687	0.176264567540752	0.179484341706361	0.173299206103265	0.200796075229573	0.204073004610499	0.197762855093644	0.000188442566357195	0.000342114094424593	0.000350077508534133
116	0.811571529291185	0.21	1.58078191193211	1.51509762835241	1.6464661955118	0.22879491843948	0.974932284112349	0.936812241817121	1.01305232640758	0.5	0.37	0.68	1.02769323058024	1.06951133208183	1.11132943358341	1.79346026945106	1.86643837357326	1.93941647769547	1.83077508331883	1.9047246300009	1.98002571617091	1.58078191193211	0.557709567043217	0.00380652798740842	-0.68262451550909	-0.326615828654682	-0.324772586309201	-0.328313425853687	0.176264567540752	0.179484341706361	0.173299206103265	0.200796075229573	0.204073004610499	0.197762855093644	0.000188442566357195	0.000342114094424593	0.000350077508534133
116	0.811571529291185	0.21	1.58104992612088	1.5151626739898	1.64693717825197	0.231942947760021	0.983571104794825	0.945453194478172	1.02168901511148	0.5	0.37	0.69	1.03544068714117	1.07718663023087	1.11893257332057	1.80503032041838	1.87780386888634	1.9505774173543	1.84340830331115	1.91667628214709	1.99162754795423	1.58104992612088	0.560249241994734	-0.0141597531558746	-0.69682664387347	-0.326615828654682	-0.324772586309201	-0.328313425853687	0.176264567540752	0.179484341706361	0.173299206103265	0.200796075229573	0.204073004610499	0.197762855093644	0.000188442566357195	0.000342114094424593	0.000350077508534133
116	0.811571529291185	0.21	1.58122802466707	1.51677160048592	1.64568444884821	0.240887024542806	0.999858610298635	0.96205769963456	1.03765952096271	0.5	0.37	0.69	1.05150045201309	1.09281572308766	1.13413099416223	1.83064148948779	1.90257055926018	1.97449962903257	1.86791875996932	1.94028144849796	2.01368836559066	1.58122802466707	0.558345278874584	-0.0017281077158146	-0.687560776704142	-0.326615828654682	-0.324772586309201	-0.328313425853687	0.176264567540752	0.179484341706361	0.173299206103265	0.200796075229573	0.204073004610499	0.197762855093644	0.000188442566357195	0.000342114094424593	0.000350077508534133
116	0.811571529291185	0.21	1.58140413527329	1.5154646538087	1.64734361673788	0.232023624128793	0.982808673056738	0.944728932960004	1.02088841315347	0.5	0.37	0.68	1.03302749365181	1.07466633533287	1.11630517701393	1.79900429977617	1.87151781532369	1.9440313308712	1.83386974240234	1.9095254058816	1.98350519464347	1.58140413527329	0.55528720894876	0.0206385037733545	-0.670153582505119	-0.326615828654682	-0.324772586309201	-0.328313425853687	0.176264567540752	0.179484341706361	0.173299206103265	0.200796075229573	0.204073004610499	0.197762855093644	0.000188442566357195	0.000342114094424593	0.000350077508534133
116	0.811571529291185	0.21	1.58197357021149	1.51585112209239	1.64809601833059	0.228670772857648	0.990864298659513	0.952107677047147	1.02962092027188	0.5	0.37	0.68	1.04600795053003	1.08858688915171	1.13116582777338	1.82715868227273	1.90153524637546	1.97591181047818	1.86525763447328	1.9425760898207	2.01806821511223	1.58197357021149	0.556006398177083	0.0166173662423634	-0.67117324839016	-0.326615828654682	-0.324772586309201	-0.328313425853687	0.176264567540752	0.179484341706361	0.173299206103265	0.200796075229573	0.204073004610499	0.197762855093644	0.000188442566357195	0.000342114094424593	0.000350077508534133
116	0.811571529291185	0.21	1.58197960667353	1.51641963537459	1.64753957797248	0.232660968537765	0.981632104472825	0.943665845965771	1.01959836297988	0.5	0.37	0.68	1.03052013341313	1.07198077750569	1.11344142159824	1.79313113258495	1.86527370339835	1.93741627421174	1.83025906567559	1.90399747430212	1.97706339885174	1.58197960667353	0.556816098250797	0.0114463600818295	-0.676816876202465	-0.326615828654682	-0.324772586309201	-0.328313425853687	0.176264567540752	0.179484341706361	0.173299206103265	0.200796075229573	0.204073004610499	0.197762855093644	0.000188442566357195	0.000342114094424593	0.000350077508534133
116	0.811571529291185	0.21	1.58211668736822	1.51664949844623	1.64758387629021	0.235670090904132	0.98516415146548	0.947379627021355	1.0229486759096	0.5	0.37	0.68	1.04343338962148	1.08504884481121	1.12666430000094	1.82563694957619	1.89844918025951	1.97126141094283	1.86251606055095	1.93734597771944	2.01186096254526	1.58211668736822	0.553365929720285	-0.0109232761356341	-0.706747402865624	-0.326615828654682	-0.324772586309201	-0.328313425853687	0.176264567540752	0.179484341706361	0.173299206103265	0.200796075229573	0.204073004610499	0.197762855093644	0.000188442566357195	0.000342114094424593	0.000350077508534133
116	0.811571529291185	0.21	1.58239854925751	1.51612480055814	1.64867229795687	0.226896274855666	0.972869855271852	0.934624639562452	1.01111507098125	0.5	0.37	0.68	1.0260403131907	1.06802629498858	1.11001227678646	1.79141968668374	1.86472529991406	1.93803091314437	1.82817600527736	1.90247485435077	1.97797563671017	1.58239854925751	0.553258458532939	0.000184294760196167	-0.694148143768851	-0.326615828654682	-0.324772586309201	-0.328313425853687	0.176264567540752	0.179484341706361	0.173299206103265	0.200796075229573	0.204073004610499	0.197762855093644	0.000188442566357195	0.000342114094424593	0.000350077508534133
116	0.811571529291185	0.21	1.58274221738243	1.51686551734588	1.64861891741898	0.232351713848345	0.990880714630547	0.952523527971188	1.02923790128991	0.51	0.37	0.69	1.04013737642079	1.0820226866805	1.12390799694022	1.80980302562791	1.8826820154189	1.95556100520988	1.8467725439398	1.92113893818108	1.99522730574865	1.58274221738243	0.5584321492622	-0.00977366221409067	-0.695684452873212	-0.326615828654682	-0.324772586309201	-0.328313425853687	0.176264567540752	0.179484341706361	0.173299206103265	0.200796075229573	0.204073004610499	0.197762855093644	0.000188442566357195	0.000342114094424593	0.000350077508534133
116	0.811571529291185	0.21	1.58322119316292	1.51708298064983	1.64935940567601	0.227805728686605	0.976590944778312	0.938298699857352	1.01488318969927	0.5	0.37	0.68	1.02919883151365	1.07120073744689	1.11320264338013	1.79594659647404	1.86923970340002	1.94253281032599	1.83336056969974	1.90878842287665	1.98359350152065	1.58322119316292	0.556424854465314	0.00898743072344226	-0.678949711132809	-0.326615828654682	-0.324772586309201	-0.328313425853687	0.176264567540752	0.179484341706361	0.173299206103265	0.200796075229573	0.204073004610499	0.197762855093644	0.000188442566357195	0.000342114094424593	0.000350077508534133
116	0.811571529291185	0.21	1.58333257479898	1.51722801762503	1.64943713197293	0.229787550035796	0.986258240360848	0.947803504506382	1.02471297621531	0.5	0.37	0.68	1.03756226589809	1.07965873703158	1.12175520816507	1.80821988464502	1.88158384426345	1.95494780388189	1.84716852211748	1.92225039708967	1.99641193091058	1.58333257479898	0.557537474270489	0.00401401121683557	-0.682108392235079	-0.326615828654682	-0.324772586309201	-0.328313425853687	0.176264567540752	0.179484341706361	0.173299206103265	0.200796075229573	0.204073004610499	0.197762855093644	0.000188442566357195	0.000342114094424593	0.000350077508534133
116	0.811571529291185	0.21	1.58343219237387	1.51866961044473	1.64819477430302	0.234206018041925	0.988539675738367	0.950470960350509	1.02660839112622	0.5	0.37	0.67	1.04494050940848	1.08679296414865	1.12864541888881	1.82612188734932	1.8992625905302	1.97240329371107	1.86449975153621	1.93877913487688	2.0141659299571	1.58343219237387	0.555174886851203	-0.00123439270513026	-0.693851033532831	-0.326615828654682	-0.324772586309201	-0.328313425853687	0.176264567540752	0.179484341706361	0.173299206103265	0.200796075229573	0.204073004610499	0.197762855093644	0.000188442566357195	0.000342114094424593	0.000350077508534133
116	0.811571529291185	0.21	1.58356742386448	1.51763861092906	1.6494962367999	0.229810373722496	0.988509203143715	0.949969186065442	1.02704922022199	0.5	0.37	0.68	1.03996172880846	1.08215272129216	1.12434371377585	1.81243382948769	1.88596382579315	1.95949382209862	1.85110799575486	1.92591499767686	2.00115711964241	1.58356742386448	0.559029079985049	-0.00462494294775031	-0.688513433459756	-0.326615828654682	-0.324772586309201	-0.328313425853687	0.176264567540752	0.179484341706361	0.173299206103265	0.200796075229573	0.204073004610499	0.197762855093644	0.000188442566357195	0.000342114094424593	0.000350077508534133
116	0.811571529291185	0.21	1.58369055036526	1.51823582521863	1.6491452755119	0.232783487264375	0.976552626352985	0.938795780573449	1.01430947213252	0.5	0.37	0.67	1.03760721507794	1.07933809671388	1.12106897834982	1.81958817135279	1.8927690605192	1.96594994968561	1.85652766999354	1.93178927762995	2.00641250939021	1.58369055036526	0.55107569512658	0.0123271367937408	-0.686986274454626	-0.326615828654682	-0.324772586309201	-0.328313425853687	0.176264567540752	0.179484341706361	0.173299206103265	0.200796075229573	0.204073004610499	0.197762855093644	0.000188442566357195	0.000342114094424593	0.000350077508534133
116	0.811571529291185	0.21	1.58374161844393	1.51804457343632	1.64943866345155	0.226334682645529	0.963008519737661	0.925090267865881	1.00092677160944	0.5	0.37	0.68	1.01421794634689	1.05578942631844	1.09736090628999	1.76924919010056	1.8417684228117	1.91428765552284	1.8060267611634	1.87952107161242	1.95319573737772	1.58374161844393	0.554319722975987	-0.000419128487876945	-0.690776535905424	-0.326615828654682	-0.324772586309201	-0.328313425853687	0.176264567540752	0.179484341706361	0.173299206103265	0.200796075229573	0.204073004610499	0.197762855093644	0.000188442566357195	0.000342114094424593	0.000350077508534133
116	0.811571529291185	0.21	1.58394305888977	1.51791028323801	1.64997583454152	0.23258107071426	0.995219349946372	0.956718966919635	1.03371973297311	0.5	0.37	0.68	1.04768523548424	1.08984629244277	1.13200734940129	1.82627040392818	1.89976336528131	1.97325632663444	1.86508601552941	1.94111532031099	2.01532274110881	1.58394305888977	0.556270741439434	0.00621487385514438	-0.681069724417129	-0.326615828654682	-0.324772586309201	-0.328313425853687	0.176264567540752	0.179484341706361	0.173299206103265	0.200796075229573	0.204073004610499	0.197762855093644	0.000188442566357195	0.000342114094424593	0.000350077508534133
116	0.811571529291185	0.21	1.58434184043246	1.51791736966172	1.6507663112032	0.222855873023498	0.96818791184709	0.929683050250627	1.00669277344355	0.5	0.37	0.68	1.02229338289135	1.06463390443641	1.10697442598146	1.78677869600788	1.86078205271611	1.93478540942434	1.82358437674902	1.89982195636879	1.97605373642595	1.58434184043246	0.554757803786479	0.00462904246469894	-0.685980515959576	-0.326615828654682	-0.324772586309201	-0.328313425853687	0.176264567540752	0.179484341706361	0.173299206103265	0.200796075229573	0.204073004610499	0.197762855093644	0.000188442566357195	0.000342114094424593	0.000350077508534133
116	0.811571529291185	0.21	1.58448778822388	1.51859582355988	1.65037975288788	0.235207536269484	0.989746351189916	0.951737279684671	1.02775542269516	0.5	0.37	0.68	1.04350203830368	1.08517587459903	1.12684971089437	1.82041241678064	1.89311334716909	1.96581427755755	1.85915444271661	1.93384646268346	2.00799472453935	1.58448778822388	0.554708192958845	0.00887024938064756	-0.682650190603159	-0.326615828654682	-0.324772586309201	-0.328313425853687	0.176264567540752	0.179484341706361	0.173299206103265	0.200796075229573	0.204073004610499	0.197762855093644	0.000188442566357195	0.000342114094424593	0.000350077508534133
116	0.811571529291185	0.21	1.58457307981422	1.51937837439733	1.64976778523111	0.241132041875469	0.999043280168268	0.961298481173796	1.03678807916274	0.5	0.37	0.67	1.06239766772671	1.10411206466571	1.14582646160471	1.86296931185908	1.936117666492	2.00926602112493	1.90222145212507	1.9766122423131	2.05109677527257	1.58457307981422	0.552673274719426	0.00615063433843943	-0.688585554659592	-0.326615828654682	-0.324772586309201	-0.328313425853687	0.176264567540752	0.179484341706361	0.173299206103265	0.200796075229573	0.204073004610499	0.197762855093644	0.000188442566357195	0.000342114094424593	0.000350077508534133
116	0.811571529291185	0.21	1.58501552454327	1.51967578626135	1.6503552628252	0.235478592971262	0.995243273653115	0.957051878113065	1.03343466919317	0.51	0.37	0.68	1.0435403948462	1.0851831363663	1.12682587788641	1.81400151158074	1.88638969744964	1.95877788331854	1.85217114248935	1.92546585204577	2.00008685776556	1.58501552454327	0.560836294885545	0.00193041200168238	-0.678995025028473	-0.326615828654682	-0.324772586309201	-0.328313425853687	0.176264567540752	0.179484341706361	0.173299206103265	0.200796075229573	0.204073004610499	0.197762855093644	0.000188442566357195	0.000342114094424593	0.000350077508534133
116	0.811571529291185	0.21	1.58515804510763	1.51899330507988	1.65132278513538	0.232333307683355	0.992128429729496	0.953720962057216	1.03053589740178	0.5	0.37	0.68	1.04454395999705	1.08660897688555	1.12867399377406	1.82095426995933	1.89428624549367	1.967618221028	1.85900503217027	1.93328622259298	2.00867249566884	1.58515804510763	0.557194652643712	-0.00454377539051723	-0.690898165169267	-0.326615828654682	-0.324772586309201	-0.328313425853687	0.176264567540752	0.179484341706361	0.173299206103265	0.200796075229573	0.204073004610499	0.197762855093644	0.000188442566357195	0.000342114094424593	0.000350077508534133
116	0.811571529291185	0.21	1.58533331239477	1.52069076810521	1.64997585668434	0.239475682385995	0.991885723131492	0.954240952971067	1.02953049329192	0.5	0.37	0.68	1.04310965805538	1.08426029533138	1.12541093260738	1.81620452730807	1.88785372846839	1.9595029296287	1.8540568649598	1.92643414277054	1.99943302960036	1.58533331239477	0.55823865595398	-0.00941713294057805	-0.696207551459025	-0.326615828654682	-0.324772586309201	-0.328313425853687	0.176264567540752	0.179484341706361	0.173299206103265	0.200796075229573	0.204073004610499	0.197762855093644	0.000188442566357195	0.000342114094424593	0.000350077508534133
116	0.811571529291185	0.21	1.58536416926872	1.51926308418539	1.65146525435205	0.227750628483276	0.981830792561527	0.943327062312743	1.02033452281031	0.5	0.37	0.68	1.03050017539361	1.07256204593658	1.11462391647956	1.79348848249378	1.8666932059594	1.93989792942502	1.83137090416463	1.90682375294966	1.98111567721623	1.58536416926872	0.557245840155785	-0.00405648596933828	-0.690528471693128	-0.326615828654682	-0.324772586309201	-0.328313425853687	0.176264567540752	0.179484341706361	0.173299206103265	0.200796075229573	0.204073004610499	0.197762855093644	0.000188442566357195	0.000342114094424593	0.000350077508534133
116	0.811571529291185	0.21	1.58604800225674	1.52052824117922	1.65156776333427	0.238725457343037	1.00136915963854	0.963286026927161	1.03945229234992	0.5	0.37	0.68	1.06299908564395	1.10502433475899	1.14704958387403	1.86220299455863	1.9358244546389	2.00944591471918	1.89970277137837	1.97483774265461	2.04967825845889	1.58604800225674	0.553933056758547	0.00555286072377202	-0.688424017642281	-0.326615828654682	-0.324772586309201	-0.328313425853687	0.176264567540752	0.179484341706361	0.173299206103265	0.200796075229573	0.204073004610499	0.197762855093644	0.000188442566357195	0.000342114094424593	0.000350077508534133
116	0.811571529291185	0.21	1.58618218894186	1.5199840210083	1.65238035687543	0.230074874124234	0.981203001531918	0.942976400336461	1.01942960272737	0.5	0.37	0.68	1.03583452507847	1.07782543098082	1.11981633688316	1.80922760126488	1.88257049930633	1.95591339734777	1.84764703149207	1.92177770305631	1.99732021642095	1.58618218894186	0.552577596105742	-0.000393869966716187	-0.696005382918117	-0.326615828654682	-0.324772586309201	-0.328313425853687	0.176264567540752	0.179484341706361	0.173299206103265	0.200796075229573	0.204073004610499	0.197762855093644	0.000188442566357195	0.000342114094424593	0.000350077508534133
116	0.811571529291185	0.21	1.58636215036783	1.52136823941269	1.65135606132297	0.236658040693179	0.99543795483088	0.95736379759968	1.03351211206208	0.5	0.37	0.68	1.04898363944475	1.09070149855047	1.13241935765618	1.82920068740284	1.90194761469862	1.9746945419944	1.86650275562272	1.94071819118373	2.01463861651168	1.58636215036783	0.558779503596796	-0.0166924260245163	-0.703649709231727	-0.326615828654682	-0.324772586309201	-0.328313425853687	0.176264567540752	0.179484341706361	0.173299206103265	0.200796075229573	0.204073004610499	0.197762855093644	0.000188442566357195	0.000342114094424593	0.000350077508534133
116	0.811571529291185	0.21	1.58644132001996	1.52017422193827	1.65270841810166	0.227189570459137	0.968619766697132	0.930573435217482	1.00666609817678	0.5	0.37	0.68	1.01971072192253	1.0614014157156	1.10309210950867	1.77824661839861	1.85094991911162	1.92365321982463	1.81356001041153	1.88751087099138	1.96217153875406	1.58644132001996	0.554205756889973	0.0144535130841248	-0.676478540136482	-0.326615828654682	-0.324772586309201	-0.328313425853687	0.176264567540752	0.179484341706361	0.173299206103265	0.200796075229573	0.204073004610499	0.197762855093644	0.000188442566357195	0.000342114094424593	0.000350077508534133
116	0.811571529291185	0.21	1.58661162412734	1.52049732515754	1.65272592309713	0.232453836407265	0.986038268826976	0.947879457999757	1.02419707965419	0.51	0.37	0.69	1.03378343930944	1.07540048920328	1.11701753909712	1.79731381288757	1.86966832717133	1.94202284145509	1.83441292074192	1.90752435138323	1.98140429234463	1.58661162412734	0.559143611035572	-0.00193434506309861	-0.684585172926718	-0.326615828654682	-0.324772586309201	-0.328313425853687	0.176264567540752	0.179484341706361	0.173299206103265	0.200796075229573	0.204073004610499	0.197762855093644	0.000188442566357195	0.000342114094424593	0.000350077508534133
116	0.811571529291185	0.21	1.58673829850287	1.52040579115285	1.6530708058529	0.227714731520176	0.967998019625997	0.930032884639786	1.00596315461221	0.5	0.37	0.68	1.02624958158545	1.06814240552524	1.11003522946504	1.79776194293884	1.87114889082422	1.94453583870959	1.83505324679758	1.91022999761648	1.98407253271137	1.58673829850287	0.551410526267014	-0.00760072492547276	-0.704567382442407	-0.326615828654682	-0.324772586309201	-0.328313425853687	0.176264567540752	0.179484341706361	0.173299206103265	0.200796075229573	0.204073004610499	0.197762855093644	0.000188442566357195	0.000342114094424593	0.000350077508534133
116	0.811571529291185	0.21	1.58686425536609	1.52119957379678	1.6525289369354	0.23052526112353	0.970570830335908	0.932806453307724	1.00833520736409	0.5	0.37	0.69	1.01896187175507	1.06021422390792	1.10146657606077	1.77335619908952	1.84514996924432	1.91694373939911	1.80996602280022	1.88256408833399	1.9556141768956	1.58686425536609	0.558540939708008	-0.000727246486426562	-0.685886689320251	-0.326615828654682	-0.324772586309201	-0.328313425853687	0.176264567540752	0.179484341706361	0.173299206103265	0.200796075229573	0.204073004610499	0.197762855093644	0.000188442566357195	0.000342114094424593	0.000350077508534133
116	0.811571529291185	0.21	1.58687048277263	1.52196933863702	1.65177162690824	0.234924809299035	0.980509555240998	0.942825588113149	1.01819352236885	0.5	0.37	0.68	1.03893098017341	1.08045620116715	1.1219814221609	1.81834338269474	1.89102107952915	1.96369877636356	1.85485737965049	1.92874179880648	2.00285390493561	1.58687048277263	0.554874682567767	-0.00213040630357214	-0.695596129929176	-0.326615828654682	-0.324772586309201	-0.328313425853687	0.176264567540752	0.179484341706361	0.173299206103265	0.200796075229573	0.204073004610499	0.197762855093644	0.000188442566357195	0.000342114094424593	0.000350077508534133
116	0.811571529291185	0.21	1.58697603141176	1.52080023612544	1.65315182669808	0.232092925576371	0.992115583445922	0.953682712996958	1.03054845389489	0.5	0.38	0.68	1.04314862643971	1.08518692227186	1.12722521810401	1.81700119523815	1.89022530907655	1.96344942291494	1.85654830067829	1.93128341379652	2.00542173293033	1.58697603141176	0.558149693766901	-0.00536420053351208	-0.689812670162666	-0.326615828654682	-0.324772586309201	-0.328313425853687	0.176264567540752	0.179484341706361	0.173299206103265	0.200796075229573	0.204073004610499	0.197762855093644	0.000188442566357195	0.000342114094424593	0.000350077508534133
116	0.811571529291185	0.21	1.587138581947	1.52205947288954	1.65221769100446	0.236071922796256	0.993390056190764	0.955332487166121	1.03144762521541	0.5	0.37	0.68	1.04424652395448	1.08584616041406	1.12744579687364	1.81812080371327	1.89054926072901	1.96297771774476	1.85665380311295	1.93119787316592	2.00447757771662	1.587138581947	0.557848943895444	-0.00715147694575053	-0.691595346001172	-0.326615828654682	-0.324772586309201	-0.328313425853687	0.176264567540752	0.179484341706361	0.173299206103265	0.200796075229573	0.204073004610499	0.197762855093644	0.000188442566357195	0.000342114094424593	0.000350077508534133
116	0.811571529291185	0.21	1.58728471571011	1.52189091039599	1.65267852102423	0.235432050807961	0.98859720468343	0.950655940493368	1.02653846887349	0.51	0.37	0.69	1.03667850488674	1.07805298261172	1.11942746033671	1.80219851927509	1.87412537233537	1.94605222539566	1.8386079893889	1.91240289469357	1.98609256019336	1.58728471571011	0.558722775890051	-0.00222029365179412	-0.685646534479197	-0.326615828654682	-0.324772586309201	-0.328313425853687	0.176264567540752	0.179484341706361	0.173299206103265	0.200796075229573	0.204073004610499	0.197762855093644	0.000188442566357195	0.000342114094424593	0.000350077508534133
116	0.811571529291185	0.21	1.58738668555342	1.52230249081559	1.65247088029125	0.235955645257379	0.998099897131096	0.959849559044592	1.0363502352176	0.5	0.37	0.68	1.05265446898825	1.09460311494809	1.13655176090793	1.83667006415955	1.90986200371453	1.98305394326951	1.87445901582147	1.94994867979738	2.02397133104433	1.58738668555342	0.556419484730409	0.0025520665925996	-0.686315493633134	-0.326615828654682	-0.324772586309201	-0.328313425853687	0.176264567540752	0.179484341706361	0.173299206103265	0.200796075229573	0.204073004610499	0.197762855093644	0.000188442566357195	0.000342114094424593	0.000350077508534133
116	0.811571529291185	0.21	1.5876208679135	1.52266969852175	1.65257203730526	0.232701403186024	0.968726238719484	0.931263378495462	1.00618909894351	0.51	0.37	0.69	1.0158148561749	1.05667905297371	1.09754324977252	1.76624538146677	1.83729789504689	1.908350408627	1.80171928195012	1.87419156933925	1.94706191747842	1.5876208679135	0.560858021028316	-0.00728479364415952	-0.689001074555814	-0.326615828654682	-0.324772586309201	-0.328313425853687	0.176264567540752	0.179484341706361	0.173299206103265	0.200796075229573	0.204073004610499	0.197762855093644	0.000188442566357195	0.000342114094424593	0.000350077508534133
116	0.811571529291185	0.21	1.58785723445495	1.52209480415889	1.65361966475102	0.229932338193998	0.976874080469649	0.938800811266046	1.01494734967325	0.51	0.37	0.68	1.02395175355402	1.06547833757134	1.10700492158865	1.78029856251455	1.85249895435485	1.92469934619516	1.816836622302	1.89105675970513	1.96482035648555	1.58785723445495	0.558122278275012	0.00335071600377559	-0.68221756841829	-0.326615828654682	-0.324772586309201	-0.328313425853687	0.176264567540752	0.179484341706361	0.173299206103265	0.200796075229573	0.204073004610499	0.197762855093644	0.000188442566357195	0.000342114094424593	0.000350077508534133
116	0.811571529291185	0.21	1.58796327698896	1.52138970861198	1.65453684536594	0.227792781165549	0.97488325744979	0.936656564346683	1.0131099505529	0.5	0.37	0.68	1.0304285859989	1.07248228937429	1.11453599274968	1.80152728252612	1.87505095509444	1.94857462766277	1.83849532301252	1.91419180795916	1.98834796344515	1.58796327698896	0.553143332607804	-0.0107898058837881	-0.705430822585117	-0.326615828654682	-0.324772586309201	-0.328313425853687	0.176264567540752	0.179484341706361	0.173299206103265	0.200796075229573	0.204073004610499	0.197762855093644	0.000188442566357195	0.000342114094424593	0.000350077508534133
116	0.811571529291185	0.21	1.58833797381043	1.52178442017976	1.6548915274411	0.229340659646624	0.984506161131781	0.946071212873741	1.02294110938982	0.5	0.37	0.68	1.04148228460236	1.08379338885715	1.12610449311194	1.82164374553311	1.89564957316153	1.96965540078995	1.85945567861862	1.9348488617202	2.01058597424464	1.58833797381043	0.553262524434777	0.00306167571530086	-0.690064281022039	-0.326615828654682	-0.324772586309201	-0.328313425853687	0.176264567540752	0.179484341706361	0.173299206103265	0.200796075229573	0.204073004610499	0.197762855093644	0.000188442566357195	0.000342114094424593	0.000350077508534133
116	0.811571529291185	0.21	1.58841349950669	1.52201239434445	1.65481460466893	0.227653574024675	0.984851647858189	0.946218791622245	1.02348450409413	0.5	0.37	0.68	1.04232354454837	1.08488023017373	1.12743691579909	1.82388694048677	1.89835382128252	1.97282070207828	1.86284207134705	1.93930439758883	2.01412554253699	1.58841349950669	0.554472134139552	0.00718919413169751	-0.682231889400398	-0.326615828654682	-0.324772586309201	-0.328313425853687	0.176264567540752	0.179484341706361	0.173299206103265	0.200796075229573	0.204073004610499	0.197762855093644	0.000188442566357195	0.000342114094424593	0.000350077508534133
116	0.811571529291185	0.21	1.58847624634908	1.52275351260246	1.6541989800957	0.237781596280217	1.00646561363941	0.968088995069798	1.04484223220902	0.5	0.37	0.68	1.06375075858501	1.10591956467954	1.14808837077407	1.85836151818754	1.93202998411487	2.0056984500422	1.89685323343626	1.9721620723112	2.04749439859308	1.58847624634908	0.556618704717966	0.00185038862530028	-0.687291374949819	-0.326615828654682	-0.324772586309201	-0.328313425853687	0.176264567540752	0.179484341706361	0.173299206103265	0.200796075229573	0.204073004610499	0.197762855093644	0.000188442566357195	0.000342114094424593	0.000350077508534133
116	0.811571529291185	0.21	1.58857154939742	1.5229876309511	1.65415546784374	0.230724613091944	0.982482016182859	0.944275650075498	1.02068838229022	0.51	0.37	0.68	1.02935396278437	1.07100268511779	1.11265140745121	1.78905570107158	1.86144273879318	1.93382977651478	1.82556324217514	1.89915870769118	1.97311160907757	1.58857154939742	0.558137397198452	-0.00108103377510979	-0.686312845025203	-0.326615828654682	-0.324772586309201	-0.328313425853687	0.176264567540752	0.179484341706361	0.173299206103265	0.200796075229573	0.204073004610499	0.197762855093644	0.000188442566357195	0.000342114094424593	0.000350077508534133
116	0.811571529291185	0.21	1.588883434242	1.52231286849058	1.65545399999342	0.229383308109728	0.988602992979926	0.950012761039146	1.02719322492071	0.5	0.37	0.68	1.04115908662003	1.08345175076906	1.12574441491808	1.81581548648315	1.88957527546577	1.96333506444839	1.85427967001282	1.93002513887892	2.0045279826259	1.588883434242	0.555301059915148	-0.00180319740614272	-0.691540899391892	-0.326615828654682	-0.324772586309201	-0.328313425853687	0.176264567540752	0.179484341706361	0.173299206103265	0.200796075229573	0.204073004610499	0.197762855093644	0.000188442566357195	0.000342114094424593	0.000350077508534133
116	0.811571529291185	0.21	1.58927988549757	1.52279739927707	1.65576237171807	0.229580917969836	0.975939232605436	0.937864613598197	1.01401385161267	0.5	0.36	0.67	1.03524534283893	1.07727334073554	1.11930133863215	1.8139243131591	1.88756444855831	1.96120458395752	1.85033707104859	1.92647501683981	2.00046991037543	1.58927988549757	0.54943132271277	-0.0137695839541625	-0.715038476451154	-0.326615828654682	-0.324772586309201	-0.328313425853687	0.176264567540752	0.179484341706361	0.173299206103265	0.200796075229573	0.204073004610499	0.197762855093644	0.000188442566357195	0.000342114094424593	0.000350077508534133
116	0.811571529291185	0.21	1.59005582419025	1.52359303456481	1.65651861381569	0.229815592850075	0.969870194993148	0.932057433438937	1.00768295654736	0.5	0.37	0.67	1.02889910525112	1.0706406494247	1.11238219359827	1.80287759856505	1.87601877881877	1.94915995907248	1.8395709206879	1.91442910739387	1.98930557716143	1.59005582419025	0.549862675737151	0.00129079205982338	-0.698317054199188	-0.326615828654682	-0.324772586309201	-0.328313425853687	0.176264567540752	0.179484341706361	0.173299206103265	0.200796075229573	0.204073004610499	0.197762855093644	0.000188442566357195	0.000342114094424593	0.000350077508534133
116	0.811571529291185	0.21	1.59027008712854	1.52358671773949	1.6569534565176	0.231169465086739	0.985763429612871	0.947477433757412	1.02404942546833	0.5	0.37	0.68	1.04411023463773	1.08630100213438	1.12849176963103	1.82746872213897	1.90131371034553	1.97515869855208	1.86436996397707	1.9399500132735	2.01577307185897	1.59027008712854	0.553056624690891	-0.00145152418544139	-0.695568451479452	-0.326615828654682	-0.324772586309201	-0.328313425853687	0.176264567540752	0.179484341706361	0.173299206103265	0.200796075229573	0.204073004610499	0.197762855093644	0.000188442566357195	0.000342114094424593	0.000350077508534133
116	0.811571529291185	0.21	1.59027475055156	1.52475708157799	1.65579241952513	0.234871942231701	0.984668479374566	0.946819105623309	1.02251785312582	0.49	0.36	0.67	1.04765668443731	1.08953707022247	1.13141745600764	1.83856537974242	1.9120625745188	1.98555976929518	1.87664048072584	1.95200908351916	2.026656024346	1.59027475055156	0.551199091535344	5.35027055799842e-05	-0.699664755914013	-0.326615828654682	-0.324772586309201	-0.328313425853687	0.176264567540752	0.179484341706361	0.173299206103265	0.200796075229573	0.204073004610499	0.197762855093644	0.000188442566357195	0.000342114094424593	0.000350077508534133
116	0.811571529291185	0.21	1.5904721413726	1.524162069385	1.65678221336019	0.228903653561179	0.980988322454882	0.942643302694431	1.01933334221533	0.5	0.37	0.68	1.03636295801384	1.07852032336131	1.12067768870879	1.81116375328041	1.88483860962367	1.95851346596694	1.85117084056773	1.92588633405669	2.00047240571563	1.5904721413726	0.55438458207994	-7.06228457215977e-06	-0.688511852953986	-0.326615828654682	-0.324772586309201	-0.328313425853687	0.176264567540752	0.179484341706361	0.173299206103265	0.200796075229573	0.204073004610499	0.197762855093644	0.000188442566357195	0.000342114094424593	0.000350077508534133
116	0.811571529291185	0.21	1.59057496276236	1.52461091909711	1.65653900642762	0.225605773914554	0.969747783612945	0.931484528664346	1.00801103856154	0.5	0.37	0.68	1.02502895268093	1.06713479871399	1.10924064474706	1.7924163204293	1.86604468518696	1.93967304994462	1.83032480689098	1.90545261928287	1.98000081768132	1.59057496276236	0.556814917818206	-0.00813574150618393	-0.696815995057471	-0.326615828654682	-0.324772586309201	-0.328313425853687	0.176264567540752	0.179484341706361	0.173299206103265	0.200796075229573	0.204073004610499	0.197762855093644	0.000188442566357195	0.000342114094424593	0.000350077508534133
116	0.811571529291185	0.21	1.59060870508183	1.52395246686011	1.65726494330355	0.229141466580595	0.985447936974036	0.946954530070872	1.0239413438772	0.5	0.37	0.67	1.03727214676133	1.07943693667116	1.121601726581	1.80843377624362	1.88194604636409	1.95545831648456	1.84487202027448	1.92011267367958	1.99545202240403	1.59060870508183	0.553324378140287	0.00784886686579498	-0.685611025318584	-0.326615828654682	-0.324772586309201	-0.328313425853687	0.176264567540752	0.179484341706361	0.173299206103265	0.200796075229573	0.204073004610499	0.197762855093644	0.000188442566357195	0.000342114094424593	0.000350077508534133
116	0.811571529291185	0.21	1.59064050804474	1.52435822759431	1.65692278849517	0.241986799052477	1.00678505747263	0.96883639476633	1.04473372017893	0.5	0.37	0.67	1.06493177147979	1.10664442474036	1.14835707800093	1.86083222741444	1.93371976026584	2.00660729311725	1.89898485453806	1.97359852122415	2.04831631314227	1.59064050804474	0.552400761139542	0.0123111824352477	-0.685007492816712	-0.326615828654682	-0.324772586309201	-0.328313425853687	0.176264567540752	0.179484341706361	0.173299206103265	0.200796075229573	0.204073004610499	0.197762855093644	0.000188442566357195	0.000342114094424593	0.000350077508534133
116	0.811571529291185	0.21	1.59066634630038	1.52417193584624	1.65716075675452	0.224054076703303	0.962756964017182	0.924600059147317	1.00091386888705	0.5	0.37	0.69	1.01222483033615	1.05399788256121	1.09577093478626	1.76413419259339	1.83693745482392	1.90974071705444	1.80009533536815	1.87419356804637	1.9482346662111	1.59066634630038	0.557345447627726	0.00602289908794179	-0.680364999970752	-0.326615828654682	-0.324772586309201	-0.328313425853687	0.176264567540752	0.179484341706361	0.173299206103265	0.200796075229573	0.204073004610499	0.197762855093644	0.000188442566357195	0.000342114094424593	0.000350077508534133
116	0.811571529291185	0.21	1.59073597359196	1.52476114214357	1.65671080504036	0.232574867531777	0.990250536482969	0.951941707917732	1.02855936504821	0.5	0.37	0.68	1.04522284389065	1.08728556937692	1.1293482948632	1.82510560386921	1.8985530188848	1.97200043390039	1.86335815749028	1.93782496538037	2.01372016899184	1.59073597359196	0.556015781479015	-0.00920011319147054	-0.698648817454757	-0.326615828654682	-0.324772586309201	-0.328313425853687	0.176264567540752	0.179484341706361	0.173299206103265	0.200796075229573	0.204073004610499	0.197762855093644	0.000188442566357195	0.000342114094424593	0.000350077508534133
116	0.811571529291185	0.21	1.59105839953192	1.52496457435499	1.65715222470886	0.229578492910088	0.980212873448051	0.941971263409671	1.01845448348643	0.5	0.37	0.68	1.04068939843342	1.0829387107977	1.12518802316198	1.82450435428529	1.89857453746407	1.97264472064286	1.86242076334404	1.93831987004053	2.01335672381739	1.59105839953192	0.552317893282006	-0.00668852103001192	-0.702925009884663	-0.326615828654682	-0.324772586309201	-0.328313425853687	0.176264567540752	0.179484341706361	0.173299206103265	0.200796075229573	0.204073004610499	0.197762855093644	0.000188442566357195	0.000342114094424593	0.000350077508534133
116	0.811571529291185	0.21	1.59115618167074	1.52473093280987	1.65758143053161	0.230492380444857	0.992524163356803	0.953902014607419	1.03114631210619	0.5	0.37	0.68	1.04586667757217	1.08821234596857	1.13055801436496	1.82452764114338	1.89840019500585	1.97227274886831	1.86375868193977	1.93926367206798	2.01483144265348	1.59115618167074	0.55598842391133	-0.00202348139182594	-0.690406477072741	-0.326615828654682	-0.324772586309201	-0.328313425853687	0.176264567540752	0.179484341706361	0.173299206103265	0.200796075229573	0.204073004610499	0.197762855093644	0.000188442566357195	0.000342114094424593	0.000350077508534133
116	0.811571529291185	0.21	1.59115870537824	1.52512041710268	1.6571969936538	0.235563788484914	0.987417009907231	0.949534902345999	1.02529911746846	0.5	0.37	0.68	1.04294689207854	1.08455571156348	1.12616453104843	1.82154627314259	1.89421765328508	1.96688903342757	1.85810701807045	1.93162451388892	2.0060876903857	1.59115870537824	0.554972589866911	-0.00218589876647067	-0.694461342719088	-0.326615828654682	-0.324772586309201	-0.328313425853687	0.176264567540752	0.179484341706361	0.173299206103265	0.200796075229573	0.204073004610499	0.197762855093644	0.000188442566357195	0.000342114094424593	0.000350077508534133
116	0.811571529291185	0.21	1.59118306574277	1.52563982699879	1.65672630448675	0.235187527057701	0.987614624566913	0.949685307913101	1.02554394122072	0.5	0.37	0.68	1.03847060562676	1.07994590287343	1.12142120012011	1.80850977613691	1.88073953414101	1.9529692921451	1.8444373401421	1.91849768913342	1.99231872577107	1.59118306574277	0.557235676312187	0.0183619920740844	-0.66995313082982	-0.326615828654682	-0.324772586309201	-0.328313425853687	0.176264567540752	0.179484341706361	0.173299206103265	0.200796075229573	0.204073004610499	0.197762855093644	0.000188442566357195	0.000342114094424593	0.000350077508534133
116	0.811571529291185	0.21	1.59135750131605	1.52483978440102	1.65787521823109	0.228874170611875	0.978434684735293	0.940186287514807	1.01668308195578	0.5	0.37	0.68	1.0348402598208	1.07693934363322	1.11903842744565	1.8098404613364	1.88346788793277	1.95709531452913	1.84709660267523	1.92251655761762	1.99738485258871	1.59135750131605	0.553178466966353	-0.0191716737523808	-0.713837333932326	-0.326615828654682	-0.324772586309201	-0.328313425853687	0.176264567540752	0.179484341706361	0.173299206103265	0.200796075229573	0.204073004610499	0.197762855093644	0.000188442566357195	0.000342114094424593	0.000350077508534133
116	0.811571529291185	0.21	1.59139773929312	1.52526844321293	1.65752703537331	0.230643316449007	0.98790479186467	0.949478746756449	1.02633083697289	0.5	0.37	0.68	1.04274324834496	1.08494377072008	1.1271442930952	1.82103002351494	1.8947283364746	1.96842664943427	1.85915704602844	1.93513487501663	2.00985093274338	1.59139773929312	0.553588245979526	0.0045828860748964	-0.688364124948414	-0.326615828654682	-0.324772586309201	-0.328313425853687	0.176264567540752	0.179484341706361	0.173299206103265	0.200796075229573	0.204073004610499	0.197762855093644	0.000188442566357195	0.000342114094424593	0.000350077508534133
116	0.811571529291185	0.21	1.59143016859341	1.5255259677017	1.65733436948512	0.232748924582009	0.990250068636689	0.951959928089382	1.028540209184	0.5	0.37	0.68	1.04021249032934	1.08205236328882	1.1238922362483	1.81070755491361	1.88353861084562	1.95636966677763	1.84811238547316	1.92266476865166	1.99681657259814	1.59143016859341	0.559057292273759	-0.00996198880483716	-0.692593890934466	-0.326615828654682	-0.324772586309201	-0.328313425853687	0.176264567540752	0.179484341706361	0.173299206103265	0.200796075229573	0.204073004610499	0.197762855093644	0.000188442566357195	0.000342114094424593	0.000350077508534133
116	0.811571529291185	0.21	1.59149003841703	1.5254942605392	1.65748581629486	0.233194986938922	0.985201806088799	0.947154384217387	1.02324922796021	0.5	0.37	0.68	1.04052972674629	1.08232805882704	1.12412639090779	1.8175481456555	1.89055949652043	1.96357084738537	1.8551921041626	1.92980237020754	2.00429017092921	1.59149003841703	0.554788742938516	-0.00326936214648029	-0.695040832467987	-0.326615828654682	-0.324772586309201	-0.328313425853687	0.176264567540752	0.179484341706361	0.173299206103265	0.200796075229573	0.204073004610499	0.197762855093644	0.000188442566357195	0.000342114094424593	0.000350077508534133
116	0.811571529291185	0.21	1.59158210551474	1.52485486009865	1.65830935093084	0.227842291030133	0.980802128762752	0.942348759007868	1.01925549851764	0.5	0.37	0.67	1.03794068168229	1.08029476389957	1.12264884611684	1.81608150774774	1.89018831062181	1.96429511349589	1.8540353912943	1.92970738841894	2.00467477406222	1.59158210551474	0.551955912551053	0.00182940372907643	-0.694926596341359	-0.326615828654682	-0.324772586309201	-0.328313425853687	0.176264567540752	0.179484341706361	0.173299206103265	0.200796075229573	0.204073004610499	0.197762855093644	0.000188442566357195	0.000342114094424593	0.000350077508534133
116	0.811571529291185	0.21	1.59166624113001	1.52536459454651	1.65796788771351	0.224285753165098	0.969445367890525	0.931048964313165	1.00784177146789	0.51	0.37	0.69	1.01544035104922	1.05731705036587	1.09919374968253	1.76543711148255	1.83824363232213	1.9110501531617	1.801738488537	1.87628619263793	1.95011924539381	1.59166624113001	0.558771287250869	0.0168379264490297	-0.666578714797415	-0.326615828654682	-0.324772586309201	-0.328313425853687	0.176264567540752	0.179484341706361	0.173299206103265	0.200796075229573	0.204073004610499	0.197762855093644	0.000188442566357195	0.000342114094424593	0.000350077508534133
116	0.811571529291185	0.21	1.59287859844723	1.52805068116146	1.657706515733	0.239386821534681	0.988492809531783	0.95096765528552	1.02601796377805	0.5	0.37	0.68	1.03905355978065	1.08005458109213	1.12105560240362	1.80860650744262	1.87997406425212	1.95134162106161	1.84534988666719	1.91884855148983	1.99188488735178	1.59287859844723	0.55966466138717	-0.00499419997156763	-0.689330615331854	-0.326615828654682	-0.324772586309201	-0.328313425853687	0.176264567540752	0.179484341706361	0.173299206103265	0.200796075229573	0.204073004610499	0.197762855093644	0.000188442566357195	0.000342114094424593	0.000350077508534133
116	0.811571529291185	0.21	1.59288144457461	1.52648410586055	1.65927878328867	0.231742257992879	0.986886963189541	0.948618992251658	1.02515493412742	0.5	0.37	0.68	1.04641455018949	1.08862766411902	1.13084077804854	1.83269430117102	1.90662650454043	1.98055870790984	1.86936893947915	1.94555796898693	2.02043708512714	1.59288144457461	0.552862569479256	-0.00657929341469464	-0.701745680573039	-0.326615828654682	-0.324772586309201	-0.328313425853687	0.176264567540752	0.179484341706361	0.173299206103265	0.200796075229573	0.204073004610499	0.197762855093644	0.000188442566357195	0.000342114094424593	0.000350077508534133
116	0.811571529291185	0.21	1.59290247774278	1.52611319762355	1.65969175786202	0.223112278448379	0.967650358463784	0.929195340119115	1.00610537680845	0.51	0.37	0.69	1.01419137406603	1.05616397789949	1.09813658173294	1.76412971180913	1.83713873101203	1.91014775021493	1.79996095913837	1.87507482811454	1.94944776730733	1.59290247774278	0.559035914863628	-0.000880441453237074	-0.683520514007009	-0.326615828654682	-0.324772586309201	-0.328313425853687	0.176264567540752	0.179484341706361	0.173299206103265	0.200796075229573	0.204073004610499	0.197762855093644	0.000188442566357195	0.000342114094424593	0.000350077508534133
116	0.811571529291185	0.21	1.59297018888142	1.52776563242358	1.65817474533926	0.238363509527689	0.998259177296237	0.960256476236409	1.03626187835606	0.5	0.37	0.68	1.04984971315988	1.09139811798119	1.13294652280251	1.82812427232558	1.90047333941409	1.9728224065026	1.865326795782	1.93947953240513	2.01359116427994	1.59297018888142	0.557505522806644	0.0185144435997865	-0.669567396783537	-0.326615828654682	-0.324772586309201	-0.328313425853687	0.176264567540752	0.179484341706361	0.173299206103265	0.200796075229573	0.204073004610499	0.197762855093644	0.000188442566357195	0.000342114094424593	0.000350077508534133
116	0.811571529291185	0.21	1.59342868576237	1.52696449073309	1.65989288079166	0.224903614357093	0.969639997033269	0.931303950119088	1.00797604394745	0.5	0.37	0.68	1.02333794851524	1.06546246822583	1.10758698793642	1.78776885509416	1.86136028643281	1.93495171777146	1.8248231001117	1.90031868202345	1.97569697814653	1.59342868576237	0.555118506692295	-0.00712855510350287	-0.697637964114229	-0.326615828654682	-0.324772586309201	-0.328313425853687	0.176264567540752	0.179484341706361	0.173299206103265	0.200796075229573	0.204073004610499	0.197762855093644	0.000188442566357195	0.000342114094424593	0.000350077508534133
116	0.811571529291185	0.21	1.59344853078287	1.52732061650511	1.65957644506064	0.229397204388129	0.978527369170671	0.94033194170793	1.01672279663341	0.5	0.37	0.68	1.03190205855177	1.07381698080197	1.11573190305217	1.80119787910345	1.8743608972738	1.94752391544415	1.83815023844167	1.91385021892907	1.98742947865588	1.59344853078287	0.554887383312421	-0.0148202549642925	-0.706346258699856	-0.326615828654682	-0.324772586309201	-0.328313425853687	0.176264567540752	0.179484341706361	0.173299206103265	0.200796075229573	0.204073004610499	0.197762855093644	0.000188442566357195	0.000342114094424593	0.000350077508534133
116	0.811571529291185	0.21	1.59348814704222	1.52667542410905	1.66030086997539	0.224823756663046	0.975623992453405	0.937042522799269	1.01420546210754	0.5	0.37	0.68	1.02703790143527	1.06932481015474	1.11161171887421	1.79129299071331	1.86504707815474	1.93880116559617	1.82879497190121	1.90415189006391	1.97997383813955	1.59348814704222	0.55395435989929	0.00726927769973145	-0.684818485518939	-0.326615828654682	-0.324772586309201	-0.328313425853687	0.176264567540752	0.179484341706361	0.173299206103265	0.200796075229573	0.204073004610499	0.197762855093644	0.000188442566357195	0.000342114094424593	0.000350077508534133
116	0.811571529291185	0.21	1.5935282241056	1.52866939891155	1.65838704929965	0.238903519910121	1.00126163907691	0.963201240862869	1.03932203729095	0.5	0.37	0.69	1.05421872375784	1.09587563067272	1.1375325375876	1.83702379899289	1.90961284305984	1.9822018871268	1.87440985850169	1.94819238901354	2.02248553621557	1.5935282241056	0.560468532182375	-0.00651217682779209	-0.689579363206389	-0.326615828654682	-0.324772586309201	-0.328313425853687	0.176264567540752	0.179484341706361	0.173299206103265	0.200796075229573	0.204073004610499	0.197762855093644	0.000188442566357195	0.000342114094424593	0.000350077508534133
116	0.811571529291185	0.21	1.59368961471123	1.52763237241411	1.65974685700834	0.233301639817595	0.983513942258019	0.945543027467816	1.02148485704822	0.5	0.37	0.68	1.0359502387787	1.07755170703647	1.11915317529424	1.80638159670532	1.87892188275743	1.95146216880953	1.8445394715496	1.91838422759461	1.99284010345888	1.59368961471123	0.554612190120974	0.00584684528872998	-0.687514814741442	-0.326615828654682	-0.324772586309201	-0.328313425853687	0.176264567540752	0.179484341706361	0.173299206103265	0.200796075229573	0.204073004610499	0.197762855093644	0.000188442566357195	0.000342114094424593	0.000350077508534133
116	0.811571529291185	0.21	1.59382982009365	1.52787514372796	1.65978449645934	0.231901238117001	0.987982517315427	0.949689161566349	1.0262758730645	0.5	0.37	0.68	1.03993206480497	1.08186419388895	1.12379632297292	1.81269363941198	1.88578505206284	1.9588764647137	1.84905695822619	1.92366139534207	1.99838734868212	1.59382982009365	0.557322320967843	-0.0170210363589449	-0.704341173770688	-0.326615828654682	-0.324772586309201	-0.328313425853687	0.176264567540752	0.179484341706361	0.173299206103265	0.200796075229573	0.204073004610499	0.197762855093644	0.000188442566357195	0.000342114094424593	0.000350077508534133
116	0.811571529291185	0.21	1.59389500839139	1.52743259331957	1.6603574234632	0.229717742584297	0.984131769691764	0.945752377103134	1.02251116228039	0.5	0.37	0.68	1.04069815126792	1.08293051978293	1.12516288829795	1.81978050116617	1.89362865843257	1.96747681569898	1.85799532912482	1.93390264434336	2.0089820467752	1.59389500839139	0.554127028613388	-0.00854702891307893	-0.700091777389258	-0.326615828654682	-0.324772586309201	-0.328313425853687	0.176264567540752	0.179484341706361	0.173299206103265	0.200796075229573	0.204073004610499	0.197762855093644	0.000188442566357195	0.000342114094424593	0.000350077508534133
116	0.811571529291185	0.21	1.59410201654549	1.52899255298629	1.65921148010469	0.238983820984684	0.998076918502543	0.960145954983936	1.03600788202115	0.5	0.37	0.68	1.06063031115255	1.10253095076909	1.14443159038563	1.85930585795796	1.93275850575807	2.00621115355818	1.89837666817277	1.97352490368971	2.0493109811327	1.59410201654549	0.553137806869196	0.00588463346209828	-0.689535203846863	-0.326615828654682	-0.324772586309201	-0.328313425853687	0.176264567540752	0.179484341706361	0.173299206103265	0.200796075229573	0.204073004610499	0.197762855093644	0.000188442566357195	0.000342114094424593	0.000350077508534133
116	0.811571529291185	0.21	1.59414965890449	1.5278926061561	1.66040671165287	0.235279561935025	0.998206590676095	0.959880294791598	1.03653288656059	0.5	0.37	0.68	1.05513110266493	1.09726059220347	1.139390081742	1.84375637987721	1.91737426008324	1.99099214028928	1.88240383465195	1.95845058967119	2.03284519760712	1.59414965890449	0.556277578561922	0.0103499739053815	-0.678812481027178	-0.326615828654682	-0.324772586309201	-0.328313425853687	0.176264567540752	0.179484341706361	0.173299206103265	0.200796075229573	0.204073004610499	0.197762855093644	0.000188442566357195	0.000342114094424593	0.000350077508534133
116	0.811571529291185	0.21	1.59415885615013	1.5280784985278	1.66023921377247	0.234884650509379	0.993512355473992	0.955324384905658	1.03170032604233	0.5	0.37	0.68	1.04639065466293	1.08821889243705	1.13004713021117	1.82427557448715	1.897198848558	1.97012212262886	1.86255468112466	1.93739360294826	2.01118496439165	1.59415885615013	0.556474816210762	0.00301528908249273	-0.684801804663587	-0.326615828654682	-0.324772586309201	-0.328313425853687	0.176264567540752	0.179484341706361	0.173299206103265	0.200796075229573	0.204073004610499	0.197762855093644	0.000188442566357195	0.000342114094424593	0.000350077508534133
116	0.811571529291185	0.21	1.59471237280181	1.52901123072894	1.66041351487468	0.232454412268531	0.9863956553839	0.948223075614792	1.02456823515301	0.5	0.38	0.68	1.03867539547168	1.08048931079128	1.12230322611089	1.81089571106509	1.88379686983445	1.95669802860381	1.8502011308199	1.92389427913931	1.99832988586056	1.59471237280181	0.557711659906282	0.0073287074299941	-0.677434746901987	-0.326615828654682	-0.324772586309201	-0.328313425853687	0.176264567540752	0.179484341706361	0.173299206103265	0.200796075229573	0.204073004610499	0.197762855093644	0.000188442566357195	0.000342114094424593	0.000350077508534133
116	0.811571529291185	0.21	1.59471973389366	1.52805294342242	1.66138652436491	0.230884721913346	0.977486101801795	0.939491151532644	1.01548105207095	0.5	0.37	0.68	1.02965851117464	1.0713000145166	1.11294151785856	1.79579247768341	1.86841801095425	1.9410435442251	1.83215295151366	1.90703364218285	1.98109840784927	1.59471973389366	0.552755339463935	0.00206473353000216	-0.69102286216553	-0.326615828654682	-0.324772586309201	-0.328313425853687	0.176264567540752	0.179484341706361	0.173299206103265	0.200796075229573	0.204073004610499	0.197762855093644	0.000188442566357195	0.000342114094424593	0.000350077508534133
116	0.811571529291185	0.21	1.59487626458666	1.52952795427199	1.66022457490134	0.235344531362443	0.983673745413228	0.945912258078659	1.0214352327478	0.5	0.37	0.68	1.0413830047309	1.082955751894	1.1245284990571	1.82155609988	1.89427390960005	1.9669917193201	1.85962794148522	1.93410342034478	2.00913180475483	1.59487626458666	0.554742709243344	0.00324457779582965	-0.687812295491255	-0.326615828654682	-0.324772586309201	-0.328313425853687	0.176264567540752	0.179484341706361	0.173299206103265	0.200796075229573	0.204073004610499	0.197762855093644	0.000188442566357195	0.000342114094424593	0.000350077508534133
116	0.811571529291185	0.21	1.59508528191307	1.52940308653978	1.66076747728636	0.229121413768494	0.965878994060558	0.928147844273954	1.00361014384716	0.5	0.37	0.68	1.02547073227658	1.06715826087454	1.1088457894725	1.79788456151642	1.87097232669101	1.9440600918656	1.83358225957535	1.90901207567018	1.98271277791526	1.59508528191307	0.552079218576621	0.00628990613604281	-0.689864062845615	-0.326615828654682	-0.324772586309201	-0.328313425853687	0.176264567540752	0.179484341706361	0.173299206103265	0.200796075229573	0.204073004610499	0.197762855093644	0.000188442566357195	0.000342114094424593	0.000350077508534133
116	0.811571529291185	0.21	1.59526407347194	1.52920023063497	1.66132791630891	0.230819834610522	0.97712457745434	0.939136739161573	1.01511241574711	0.5	0.37	0.68	1.03171795425939	1.07345067876673	1.11518340327407	1.80215196290868	1.87504854387631	1.94794512484394	1.837497129509	1.91170460212083	1.98622807659767	1.59526407347194	0.554211780765553	0.00974657602981654	-0.683905583986962	-0.326615828654682	-0.324772586309201	-0.328313425853687	0.176264567540752	0.179484341706361	0.173299206103265	0.200796075229573	0.204073004610499	0.197762855093644	0.000188442566357195	0.000342114094424593	0.000350077508534133
116	0.811571529291185	0.21	1.59527427445342	1.52907219760646	1.66147635130039	0.23433440416697	0.999360557969268	0.960888899203616	1.03783221673492	0.5	0.37	0.68	1.0560934663049	1.09837688480832	1.14066030331174	1.84527228880772	1.91915251146776	1.9930327341278	1.88332783221599	1.95784394376699	2.03414444114281	1.59527427445342	0.553038543249819	-0.0147375795719719	-0.708697780359977	-0.326615828654682	-0.324772586309201	-0.328313425853687	0.176264567540752	0.179484341706361	0.173299206103265	0.200796075229573	0.204073004610499	0.197762855093644	0.000188442566357195	0.000342114094424593	0.000350077508534133
116	0.811571529291185	0.21	1.59531773281302	1.52844067150175	1.66219479412429	0.227494187851037	0.979163701226386	0.940736549229878	1.01759085322289	0.51	0.37	0.68	1.0265648946929	1.0684979579665	1.1104310212401	1.78540294582224	1.85833298179277	1.9312630177633	1.8231442364065	1.89816496895941	1.9723976240513	1.59531773281302	0.556207173116888	-0.00852079163252295	-0.694944065455302	-0.326615828654682	-0.324772586309201	-0.328313425853687	0.176264567540752	0.179484341706361	0.173299206103265	0.200796075229573	0.204073004610499	0.197762855093644	0.000188442566357195	0.000342114094424593	0.000350077508534133
116	0.811571529291185	0.21	1.59532678782938	1.52851713065296	1.66213644500579	0.230475120134981	0.987554117228891	0.949123498226407	1.02598473623137	0.5	0.37	0.68	1.04015055657061	1.0822669195302	1.1243832824898	1.81401832318392	1.88746908820247	1.96091985322101	1.85134951784559	1.92703898573692	2.00096747514595	1.59532678782938	0.554516060754436	-0.00590459814337364	-0.697394193013093	-0.326615828654682	-0.324772586309201	-0.328313425853687	0.176264567540752	0.179484341706361	0.173299206103265	0.200796075229573	0.204073004610499	0.197762855093644	0.000188442566357195	0.000342114094424593	0.000350077508534133
116	0.811571529291185	0.21	1.59547543441591	1.5304299141374	1.66052095469441	0.244429210019848	1.01373430205837	0.975776388025479	1.05169221609126	0.5	0.37	0.67	1.07661378687103	1.1184942976829	1.16037480849478	1.88586147212409	1.95922189415857	2.03258231619305	1.92536836722271	1.99927066610452	2.07492779601208	1.59547543441591	0.550458890920694	0.0093136735169405	-0.690737972484552	-0.326615828654682	-0.324772586309201	-0.328313425853687	0.176264567540752	0.179484341706361	0.173299206103265	0.200796075229573	0.204073004610499	0.197762855093644	0.000188442566357195	0.000342114094424593	0.000350077508534133
116	0.811571529291185	0.21	1.59554153183269	1.52973003449731	1.66135302916806	0.232649553644924	0.980290868735567	0.94237527262662	1.01820646484451	0.51	0.37	0.69	1.02834183963641	1.06971622093242	1.11109060222843	1.78848078891696	1.86043865666977	1.93239652442258	1.82413970440266	1.89748698235714	1.97037232788493	1.59554153183269	0.557271955443732	-0.00671361625417911	-0.691853475835787	-0.326615828654682	-0.324772586309201	-0.328313425853687	0.176264567540752	0.179484341706361	0.173299206103265	0.200796075229573	0.204073004610499	0.197762855093644	0.000188442566357195	0.000342114094424593	0.000350077508534133
116	0.811571529291185	0.21	1.5960631346356	1.5298599556849	1.6622663135863	0.22841478996269	0.978917476650431	0.940600336588214	1.01723461671265	0.5	0.37	0.67	1.03462063733473	1.07676787280757	1.11891510828041	1.80869013315375	1.88237055879828	1.9560509844428	1.84694027915912	1.92162627668235	1.99791979999163	1.5960631346356	0.552267424912612	-0.0050552843068957	-0.700928142759041	-0.326615828654682	-0.324772586309201	-0.328313425853687	0.176264567540752	0.179484341706361	0.173299206103265	0.200796075229573	0.204073004610499	0.197762855093644	0.000188442566357195	0.000342114094424593	0.000350077508534133
116	0.811571529291185	0.21	1.59620719000696	1.53036915208676	1.66204522792715	0.229199878360666	0.987024032710239	0.948475434400821	1.02557263101966	0.5	0.37	0.68	1.0434839853847	1.08589398730564	1.12830398922659	1.8244128805016	1.89856193774673	1.97271099499186	1.86423737727739	1.94039217220609	2.01495245757147	1.59620719000696	0.556348717418851	-0.0142469018910323	-0.703149366515128	-0.326615828654682	-0.324772586309201	-0.328313425853687	0.176264567540752	0.179484341706361	0.173299206103265	0.200796075229573	0.204073004610499	0.197762855093644	0.000188442566357195	0.000342114094424593	0.000350077508534133
116	0.811571529291185	0.21	1.59643892696137	1.52973692247637	1.66314093144637	0.230367567600594	0.985298075914416	0.946943621043287	1.02365253078555	0.5	0.37	0.68	1.04558388493705	1.08793360781138	1.13028333068571	1.83240099096796	1.90661949727825	1.98083800358855	1.87006861599828	1.94569943603922	2.0211071549164	1.59643892696137	0.553518457613215	0.00943705095138682	-0.684796212045809	-0.326615828654682	-0.324772586309201	-0.328313425853687	0.176264567540752	0.179484341706361	0.173299206103265	0.200796075229573	0.204073004610499	0.197762855093644	0.000188442566357195	0.000342114094424593	0.000350077508534133
116	0.811571529291185	0.21	1.59657209250737	1.53023981207522	1.66290437293953	0.231532064287799	0.987597519136794	0.949279375426204	1.02591566284738	0.5	0.37	0.69	1.04103210051466	1.0830538895343	1.12507567855394	1.81635731647673	1.88967550128538	1.96299368609403	1.85311549659288	1.92763467723722	2.00179404296924	1.59657209250737	0.557313173769041	0.00724800656278094	-0.680289580140593	-0.326615828654682	-0.324772586309201	-0.328313425853687	0.176264567540752	0.179484341706361	0.173299206103265	0.200796075229573	0.204073004610499	0.197762855093644	0.000188442566357195	0.000342114094424593	0.000350077508534133
116	0.811571529291185	0.21	1.59665847186979	1.53094556987825	1.66237137386133	0.240434612007777	1.00120662898086	0.963307871307718	1.03910538665401	0.5	0.37	0.68	1.05490926851117	1.0964118368232	1.13791440513522	1.83887269135426	1.91121819230692	1.98356369325958	1.87712087751383	1.95070422061887	2.02472092325535	1.59665847186979	0.55754377103778	-0.000840295598988953	-0.687261539897272	-0.326615828654682	-0.324772586309201	-0.328313425853687	0.176264567540752	0.179484341706361	0.173299206103265	0.200796075229573	0.204073004610499	0.197762855093644	0.000188442566357195	0.000342114094424593	0.000350077508534133
116	0.811571529291185	0.21	1.59668352220553	1.53068092096368	1.66268612344738	0.234008253317077	0.982094088708254	0.944252729911859	1.01993544750465	0.5	0.37	0.68	1.03789971900304	1.07949402359683	1.12108832819063	1.81358581494968	1.88626609360555	1.95894637226143	1.85186806733431	1.9256055178951	2.00015552794005	1.59668352220553	0.552390329056184	-0.0186386308392218	-0.712571707536801	-0.326615828654682	-0.324772586309201	-0.328313425853687	0.176264567540752	0.179484341706361	0.173299206103265	0.200796075229573	0.204073004610499	0.197762855093644	0.000188442566357195	0.000342114094424593	0.000350077508534133
116	0.811571529291185	0.21	1.59692117162948	1.52999219192684	1.66385015133213	0.231806783257507	0.992773099924733	0.954283860188949	1.03126233966052	0.5	0.37	0.67	1.05274410834966	1.09520455650047	1.13766500465128	1.843871908837	1.91824100476539	1.99261010069377	1.88408663545396	1.96053213893303	2.03700963391307	1.59692117162948	0.548421692198348	0.0058685942267239	-0.694211851404542	-0.326615828654682	-0.324772586309201	-0.328313425853687	0.176264567540752	0.179484341706361	0.173299206103265	0.200796075229573	0.204073004610499	0.197762855093644	0.000188442566357195	0.000342114094424593	0.000350077508534133
116	0.811571529291185	0.21	1.59701602080854	1.53175450811313	1.66227753350395	0.23766927325775	0.98852764604278	0.950823320116743	1.02623197196882	0.5	0.37	0.68	1.04043355535717	1.08169132117507	1.12294908699297	1.81273550119477	1.88461843539368	1.9565013695926	1.85050682687861	1.92381558368806	1.9968901206373	1.59701602080854	0.55695498394159	-0.00822663207756753	-0.695536707775296	-0.326615828654682	-0.324772586309201	-0.328313425853687	0.176264567540752	0.179484341706361	0.173299206103265	0.200796075229573	0.204073004610499	0.197762855093644	0.000188442566357195	0.000342114094424593	0.000350077508534133
116	0.811571529291185	0.21	1.59709951065569	1.53032567995855	1.66387334135283	0.22660781555922	0.978967847837666	0.940451238939061	1.01748445673627	0.51	0.37	0.69	1.02370081476296	1.06562694796248	1.107553081162	1.7775771676856	1.85037865033564	1.92318013298569	1.81463249849904	1.88913091253217	1.96222997841288	1.59709951065569	0.557699714852172	0.00518468866630827	-0.676632120094835	-0.326615828654682	-0.324772586309201	-0.328313425853687	0.176264567540752	0.179484341706361	0.173299206103265	0.200796075229573	0.204073004610499	0.197762855093644	0.000188442566357195	0.000342114094424593	0.000350077508534133
116	0.811571529291185	0.21	1.59715482267614	1.53163379468679	1.66267585066549	0.238163071664898	0.998225162913544	0.96020276699245	1.03624755883464	0.5	0.37	0.68	1.05823452971224	1.10013881664959	1.14204310358694	1.8523050516596	1.92565318026523	1.99900130887085	1.89135602652125	1.96568320685299	2.04129600046162	1.59715482267614	0.554672553322925	-0.00188598948751372	-0.693765141720258	-0.326615828654682	-0.324772586309201	-0.328313425853687	0.176264567540752	0.179484341706361	0.173299206103265	0.200796075229573	0.204073004610499	0.197762855093644	0.000188442566357195	0.000342114094424593	0.000350077508534133
116	0.811571529291185	0.21	1.59716407538237	1.53100577286629	1.66332237789845	0.230084266098866	0.979040905347687	0.940899548191926	1.01718226250345	0.49	0.37	0.68	1.04261325752612	1.08487779544311	1.1271423333601	1.83144517807207	1.90568668959397	1.97992820111587	1.86886074226159	1.94412551596019	2.02045715326992	1.59716407538237	0.550748692041016	0.00237403470131838	-0.695830066391376	-0.326615828654682	-0.324772586309201	-0.328313425853687	0.176264567540752	0.179484341706361	0.173299206103265	0.200796075229573	0.204073004610499	0.197762855093644	0.000188442566357195	0.000342114094424593	0.000350077508534133
116	0.811571529291185	0.21	1.59738733175241	1.53122144518141	1.66355321832341	0.228459358587767	0.980346923445195	0.941978682790294	1.0187151641001	0.5	0.37	0.68	1.0368154959361	1.07904658586371	1.12127767579132	1.81329768183638	1.88715608554206	1.96101448924774	1.85037006066866	1.92630944461627	2.00305212326712	1.59738733175241	0.553467214542106	0.0149948503784001	-0.677247832891872	-0.326615828654682	-0.324772586309201	-0.328313425853687	0.176264567540752	0.179484341706361	0.173299206103265	0.200796075229573	0.204073004610499	0.197762855093644	0.000188442566357195	0.000342114094424593	0.000350077508534133
116	0.811571529291185	0.21	1.59757862220044	1.53120123082783	1.66395601357305	0.233359689493738	0.986488029888594	0.948408472295113	1.02456758748207	0.5	0.37	0.68	1.04216434561735	1.08400829617251	1.12585224672766	1.82069425585255	1.89379696823984	1.96689968062713	1.85917359497718	1.93405891743767	2.00864895393741	1.59757862220044	0.552410377152238	-1.06449835923137e-05	-0.693150750501646	-0.326615828654682	-0.324772586309201	-0.328313425853687	0.176264567540752	0.179484341706361	0.173299206103265	0.200796075229573	0.204073004610499	0.197762855093644	0.000188442566357195	0.000342114094424593	0.000350077508534133
116	0.811571529291185	0.21	1.59797419843193	1.5320485967992	1.66389980006466	0.233763250158878	0.981945105035939	0.94408361097796	1.01980659909392	0.5	0.37	0.68	1.03898546548668	1.08065289999188	1.12232033449707	1.8169260024089	1.88979193530306	1.96265786819721	1.85435955202049	1.92907088685814	2.00413561916121	1.59797419843193	0.553873087584574	0.00377576909126619	-0.688978400760321	-0.326615828654682	-0.324772586309201	-0.328313425853687	0.176264567540752	0.179484341706361	0.173299206103265	0.200796075229573	0.204073004610499	0.197762855093644	0.000188442566357195	0.000342114094424593	0.000350077508534133
116	0.811571529291185	0.21	1.5979819099362	1.53222418348808	1.66373963638431	0.233102826489797	0.988347444839767	0.950168703165358	1.02652618651418	0.5	0.37	0.68	1.04277238974755	1.08467204142072	1.12657169309389	1.82025764346006	1.89339744076029	1.96653723806051	1.85882051775999	1.93359176551626	2.00812604232157	1.5979819099362	0.554594508440763	0.00273915870418761	-0.687472991793694	-0.326615828654682	-0.324772586309201	-0.328313425853687	0.176264567540752	0.179484341706361	0.173299206103265	0.200796075229573	0.204073004610499	0.197762855093644	0.000188442566357195	0.000342114094424593	0.000350077508534133
116	0.811571529291185	0.21	1.59805410166472	1.53186299973815	1.66424520359129	0.232072900179229	0.986004572405116	0.947806286152817	1.02420285865741	0.5	0.37	0.68	1.0457434078909	1.08788873507924	1.13003406226757	1.83177585066579	1.9055996892666	1.97942352786741	1.87003063030723	1.94519442208839	2.02130784082308	1.59805410166472	0.552857245841186	-0.00433754284581208	-0.699403817008569	-0.326615828654682	-0.324772586309201	-0.328313425853687	0.176264567540752	0.179484341706361	0.173299206103265	0.200796075229573	0.204073004610499	0.197762855093644	0.000188442566357195	0.000342114094424593	0.000350077508534133
116	0.811571529291185	0.21	1.59838333308735	1.53248791938423	1.66427874679048	0.23586258229929	0.997412396405308	0.959178537060419	1.0356462557502	0.5	0.37	0.68	1.05273241223668	1.09469542686023	1.13665844148378	1.83772524430573	1.91097889395543	1.98423254360513	1.8749949106693	1.95041971860034	2.02571770019447	1.59838333308735	0.5552977927702	0.00423963700898288	-0.685977106550705	-0.326615828654682	-0.324772586309201	-0.328313425853687	0.176264567540752	0.179484341706361	0.173299206103265	0.200796075229573	0.204073004610499	0.197762855093644	0.000188442566357195	0.000342114094424593	0.000350077508534133
116	0.811571529291185	0.21	1.59865562987135	1.53354842171645	1.66376283802625	0.238328132268517	0.997272247659144	0.959303418566004	1.03524107675228	0.5	0.37	0.68	1.04838320296023	1.08987777275632	1.13137234255241	1.82509456043865	1.89733104172598	1.96956752301331	1.86263046261198	1.93649868255467	2.01010760149282	1.59865562987135	0.560325351236631	0.00587528778925051	-0.676690148720764	-0.326615828654682	-0.324772586309201	-0.328313425853687	0.176264567540752	0.179484341706361	0.173299206103265	0.200796075229573	0.204073004610499	0.197762855093644	0.000188442566357195	0.000342114094424593	0.000350077508534133
116	0.811571529291185	0.21	1.59870341581816	1.53282462572728	1.66458220590905	0.240308561316872	1.00115425953223	0.963244401180624	1.03906411788383	0.49	0.36	0.68	1.06522392068337	1.10714732859143	1.14907073649949	1.86869891710592	1.94224423038514	2.01578954366436	1.90514263400629	1.98102677200534	2.05577520839652	1.59870341581816	0.551288425083907	-0.00247471233331042	-0.703555585803941	-0.326615828654682	-0.324772586309201	-0.328313425853687	0.176264567540752	0.179484341706361	0.173299206103265	0.200796075229573	0.204073004610499	0.197762855093644	0.000188442566357195	0.000342114094424593	0.000350077508534133
116	0.811571529291185	0.21	1.598707910827	1.53301995468397	1.66439586697003	0.236730287059104	1.00000271918409	0.961761612576684	1.03824382579149	0.5	0.37	0.68	1.05399076919278	1.09589904754456	1.13780732589634	1.83814435428237	1.91123177354792	1.98431919281347	1.87611040508511	1.9504456443267	2.02538252194531	1.598707910827	0.557992765075297	0.00878678871741844	-0.676695984739729	-0.326615828654682	-0.324772586309201	-0.328313425853687	0.176264567540752	0.179484341706361	0.173299206103265	0.200796075229573	0.204073004610499	0.197762855093644	0.000188442566357195	0.000342114094424593	0.000350077508534133
116	0.811571529291185	0.21	1.5987105528639	1.53278725748341	1.66463384824439	0.230812610662857	0.988302938388409	0.949879735362537	1.02672614141428	0.5	0.37	0.68	1.04430245510719	1.08654511358194	1.12878777205668	1.82502035742553	1.89884352167374	1.97266668592194	1.86311333172723	1.93828775874864	2.01380707022028	1.5987105528639	0.556239098771176	0.0123892540666447	-0.676994092936579	-0.326615828654682	-0.324772586309201	-0.328313425853687	0.176264567540752	0.179484341706361	0.173299206103265	0.200796075229573	0.204073004610499	0.197762855093644	0.000188442566357195	0.000342114094424593	0.000350077508534133
116	0.811571529291185	0.21	1.59897004850429	1.53369420501001	1.66424589199857	0.235927253860744	0.986973806843298	0.949146877066707	1.02480073661989	0.5	0.37	0.68	1.03995541538086	1.0814013932573	1.12284737113373	1.81342932147976	1.8857010270038	1.95797273252784	1.85118896363874	1.92468674170617	1.99922120394175	1.59897004850429	0.555816239321996	0.00317447911662618	-0.686411985728626	-0.326615828654682	-0.324772586309201	-0.328313425853687	0.176264567540752	0.179484341706361	0.173299206103265	0.200796075229573	0.204073004610499	0.197762855093644	0.000188442566357195	0.000342114094424593	0.000350077508534133
116	0.811571529291185	0.21	1.59917740522572	1.53330396274168	1.66505084770976	0.228378756388528	0.976845014066381	0.938605085877315	1.01508494225545	0.5	0.37	0.68	1.03038963170466	1.0723689754308	1.11434831915693	1.79899027895529	1.87228336048145	1.94557644200762	1.83623991969172	1.91128898044872	1.98634369777957	1.59917740522572	0.554416511319926	-0.0161794404732436	-0.709250849176788	-0.326615828654682	-0.324772586309201	-0.328313425853687	0.176264567540752	0.179484341706361	0.173299206103265	0.200796075229573	0.204073004610499	0.197762855093644	0.000188442566357195	0.000342114094424593	0.000350077508534133
116	0.811571529291185	0.21	1.59938730757845	1.53248088789913	1.66629372725778	0.229170863465125	0.987072177589531	0.948518533030121	1.02562582214894	0.51	0.37	0.68	1.03362553217348	1.07563845020012	1.11765136822677	1.7960853866972	1.86908937679939	1.94209336690158	1.83408641321609	1.90858946521053	1.98399778446642	1.59938730757845	0.557243832768905	0.00456179276981944	-0.679414160686745	-0.326615828654682	-0.324772586309201	-0.328313425853687	0.176264567540752	0.179484341706361	0.173299206103265	0.200796075229573	0.204073004610499	0.197762855093644	0.000188442566357195	0.000342114094424593	0.000350077508534133
116	0.811571529291185	0.21	1.59942967997184	1.53374543440039	1.66511392554329	0.237384641931761	0.992186912490135	0.954313265528126	1.03006055945214	0.5	0.37	0.67	1.04893871768089	1.09056774675683	1.13219677583277	1.83285307338099	1.90559316066884	1.97833324795668	1.87245804151159	1.94632751619877	2.0201757546447	1.59942967997184	0.553980785458339	-0.00900749890096205	-0.70248587381372	-0.326615828654682	-0.324772586309201	-0.328313425853687	0.176264567540752	0.179484341706361	0.173299206103265	0.200796075229573	0.204073004610499	0.197762855093644	0.000188442566357195	0.000342114094424593	0.000350077508534133
116	0.811571529291185	0.21	1.59942975050144	1.53256982161215	1.66628967939073	0.230794512166149	0.994207659987736	0.95555292316237	1.0328623968131	0.5	0.37	0.67	1.05200163397483	1.09455798571155	1.13711433744828	1.8401354944819	1.91457402272878	1.98901255097566	1.88022141654387	1.9556639093734	2.03201135156864	1.59942975050144	0.551226172519668	0.00353673460683384	-0.692599892350531	-0.326615828654682	-0.324772586309201	-0.328313425853687	0.176264567540752	0.179484341706361	0.173299206103265	0.200796075229573	0.204073004610499	0.197762855093644	0.000188442566357195	0.000342114094424593	0.000350077508534133
116	0.811571529291185	0.21	1.59948465963843	1.53290723896386	1.666062080313	0.232491213432884	0.98708836741054	0.948892919464355	1.02528381535673	0.5	0.37	0.68	1.0378456142928	1.0796216433091	1.12139767232539	1.80769245049087	1.88045684938048	1.9532212482701	1.84500942683008	1.91920973142699	1.99352002654814	1.59948465963843	0.554606998122897	-0.00104306561471235	-0.692972525034756	-0.326615828654682	-0.324772586309201	-0.328313425853687	0.176264567540752	0.179484341706361	0.173299206103265	0.200796075229573	0.204073004610499	0.197762855093644	0.000188442566357195	0.000342114094424593	0.000350077508534133
116	0.811571529291185	0.21	1.59957887132482	1.5334990427765	1.66565869987314	0.234979785384486	0.99966625450783	0.961251912032844	1.03808059698282	0.5	0.37	0.68	1.0557452670333	1.09793583097027	1.14012639490725	1.84381844758165	1.91750264255746	1.99118683753327	1.88135808960047	1.9568674415859	2.03170470747147	1.59957887132482	0.55440022818788	0.00715396786096273	-0.684935397840109	-0.326615828654682	-0.324772586309201	-0.328313425853687	0.176264567540752	0.179484341706361	0.173299206103265	0.200796075229573	0.204073004610499	0.197762855093644	0.000188442566357195	0.000342114094424593	0.000350077508534133
116	0.811571529291185	0.21	1.59959049449293	1.53313661187933	1.66604437710653	0.230325543901561	0.971244241351731	0.933432375475463	1.009056107228	0.49	0.37	0.67	1.03292119652509	1.07476319683482	1.11660519714456	1.81279383650768	1.88622724122802	1.95966064594836	1.84983200368034	1.92564055048922	2.00074191133902	1.59959049449293	0.54965661573505	-0.00480210665582624	-0.705813116571214	-0.326615828654682	-0.324772586309201	-0.328313425853687	0.176264567540752	0.179484341706361	0.173299206103265	0.200796075229573	0.204073004610499	0.197762855093644	0.000188442566357195	0.000342114094424593	0.000350077508534133
116	0.811571529291185	0.21	1.59963962105257	1.53293911474619	1.66634012735895	0.232861494629995	0.998433077500618	0.959838687683542	1.03702746731769	0.5	0.37	0.68	1.05272935507962	1.09505880858381	1.13738826208799	1.83689867545784	1.91075898599209	1.98461929652633	1.87530246812508	1.95122410957735	2.02663481131457	1.59963962105257	0.555205070032509	-0.00511439795665984	-0.694695839340091	-0.326615828654682	-0.324772586309201	-0.328313425853687	0.176264567540752	0.179484341706361	0.173299206103265	0.200796075229573	0.204073004610499	0.197762855093644	0.000188442566357195	0.000342114094424593	0.000350077508534133
116	0.811571529291185	0.21	1.59970485705085	1.53402956360962	1.66538015049208	0.234435734015168	0.991490643062252	0.953332721600253	1.02964856452425	0.5	0.37	0.68	1.04904089321114	1.09102961247632	1.13301833174149	1.8343703269497	1.90779249874978	1.98121467054985	1.87265608667354	1.94727112834708	2.02197651047619	1.59970485705085	0.55462945769785	-0.011545294357761	-0.703018684528048	-0.326615828654682	-0.324772586309201	-0.328313425853687	0.176264567540752	0.179484341706361	0.173299206103265	0.200796075229573	0.204073004610499	0.197762855093644	0.000188442566357195	0.000342114094424593	0.000350077508534133
116	0.811571529291185	0.21	1.59976775044538	1.53377860782684	1.66575689306391	0.234347033815618	0.986295803118763	0.9483284250235	1.02426318121403	0.5	0.37	0.68	1.03875433535588	1.0803420148537	1.12192969435152	1.81099229556892	1.88349737650833	1.95600245744774	1.84763920393836	1.92171560839717	1.99611327943681	1.59976775044538	0.554918466749381	-0.00273095359865759	-0.694112959820017	-0.326615828654682	-0.324772586309201	-0.328313425853687	0.176264567540752	0.179484341706361	0.173299206103265	0.200796075229573	0.204073004610499	0.197762855093644	0.000188442566357195	0.000342114094424593	0.000350077508534133
116	0.811571529291185	0.21	1.5998108878056	1.53447488042137	1.66514689518982	0.241908250295767	0.995820020652063	0.958276623619888	1.03336341768424	0.5	0.37	0.68	1.0553604121372	1.0967073614296	1.138054310722	1.84641995060303	1.91875905977566	1.99109816894829	1.88371689918249	1.9567853533647	2.03048394203837	1.5998108878056	0.554552105921912	0.00200921434522964	-0.691137146717793	-0.326615828654682	-0.324772586309201	-0.328313425853687	0.176264567540752	0.179484341706361	0.173299206103265	0.200796075229573	0.204073004610499	0.197762855093644	0.000188442566357195	0.000342114094424593	0.000350077508534133
116	0.811571529291185	0.21	1.60020064997433	1.53379869309989	1.66660260684877	0.231790104600598	0.991006995060926	0.95258442681608	1.02942956330577	0.5	0.37	0.68	1.04568679158112	1.08786465107705	1.13004251057298	1.82564248019171	1.89927991411482	1.97291734803794	1.86425824196527	1.93927996740163	2.01448250621105	1.60020064997433	0.554047996238594	-0.00466271870975607	-0.697100877207381	-0.326615828654682	-0.324772586309201	-0.328313425853687	0.176264567540752	0.179484341706361	0.173299206103265	0.200796075229573	0.204073004610499	0.197762855093644	0.000188442566357195	0.000342114094424593	0.000350077508534133
116	0.811571529291185	0.21	1.60020729339751	1.53328660806594	1.66712797872908	0.228561827603298	0.983071575283134	0.944607878772692	1.02153527179358	0.5	0.37	0.67	1.04017169246576	1.08252667297866	1.12488165349157	1.81969267879361	1.89378914624032	1.96788561368704	1.85915602265203	1.9334231790771	2.00993678572139	1.60020729339751	0.551828689815219	-0.00962728471830122	-0.704127881410098	-0.326615828654682	-0.324772586309201	-0.328313425853687	0.176264567540752	0.179484341706361	0.173299206103265	0.200796075229573	0.204073004610499	0.197762855093644	0.000188442566357195	0.000342114094424593	0.000350077508534133
116	0.811571529291185	0.21	1.60021661282243	1.53324769206303	1.66718553358183	0.227011903683163	0.97600203846691	0.93764633253413	1.01435774439969	0.5	0.37	0.68	1.02802536873421	1.0700781527813	1.1121309368284	1.7933824647322	1.86674322779984	1.94010399086748	1.83006900087206	1.90489059426785	1.9804672380323	1.60021661282243	0.553185023885981	0.00210825609942576	-0.691956403308475	-0.326615828654682	-0.324772586309201	-0.328313425853687	0.176264567540752	0.179484341706361	0.173299206103265	0.200796075229573	0.204073004610499	0.197762855093644	0.000188442566357195	0.000342114094424593	0.000350077508534133
116	0.811571529291185	0.21	1.60043955708606	1.53449345902045	1.66638565515166	0.239014133881496	1.00799830228366	0.969693478198264	1.04630312636905	0.49	0.37	0.67	1.0747247139055	1.11717848103083	1.15963224815616	1.88808736981119	1.96267058211953	2.03725379442787	1.92861125723925	2.00481459691345	2.08082346859687	1.60043955708606	0.552015641663182	0.00420987154843386	-0.692548910162279	-0.326615828654682	-0.324772586309201	-0.328313425853687	0.176264567540752	0.179484341706361	0.173299206103265	0.200796075229573	0.204073004610499	0.197762855093644	0.000188442566357195	0.000342114094424593	0.000350077508534133
116	0.811571529291185	0.21	1.60077113208883	1.53454843247107	1.6669938317066	0.233275512399095	0.989835050972436	0.951617303422591	1.02805279852228	0.5	0.37	0.67	1.04880033172591	1.09092103104898	1.13304173037205	1.83582332768487	1.90955152938027	1.98327973107568	1.87593905428806	1.95141166904762	2.02669102803015	1.60077113208883	0.550059437616391	-0.00607733199693573	-0.704724580143528	-0.326615828654682	-0.324772586309201	-0.328313425853687	0.176264567540752	0.179484341706361	0.173299206103265	0.200796075229573	0.204073004610499	0.197762855093644	0.000188442566357195	0.000342114094424593	0.000350077508534133
116	0.811571529291185	0.21	1.60086659616998	1.53399267876881	1.66774051357116	0.224508384209125	0.974362716712949	0.935796228313115	1.01292920511278	0.5	0.37	0.68	1.02528590884789	1.06754048940052	1.10979506995314	1.78780247287366	1.86148225619098	1.9351620395083	1.82453405354536	1.89964875212187	1.97324753126286	1.60086659616998	0.55391752704427	-0.0214506970349052	-0.71525626176327	-0.326615828654682	-0.324772586309201	-0.328313425853687	0.176264567540752	0.179484341706361	0.173299206103265	0.200796075229573	0.204073004610499	0.197762855093644	0.000188442566357195	0.000342114094424593	0.000350077508534133
116	0.811571529291185	0.21	1.60089033661036	1.53405655776573	1.66772411545498	0.232359821673315	0.996635721111021	0.958056633857771	1.03521480836427	0.5	0.37	0.68	1.05128960923912	1.09362300804871	1.13595640685829	1.83496773083614	1.90885833155122	1.98274893226631	1.87331872620592	1.94816939043276	2.02349773638094	1.60089033661036	0.554547460249668	0.00688400562096487	-0.68461615652796	-0.326615828654682	-0.324772586309201	-0.328313425853687	0.176264567540752	0.179484341706361	0.173299206103265	0.200796075229573	0.204073004610499	0.197762855093644	0.000188442566357195	0.000342114094424593	0.000350077508534133
116	0.811571529291185	0.21	1.60092472816069	1.53467788764898	1.6671715686724	0.233225156231655	0.991413632398044	0.953129546147698	1.02969771864839	0.5	0.37	0.68	1.05007908420682	1.09225731526885	1.13443554633087	1.8376203205464	1.91143149881858	1.98524267709076	1.87636359181892	1.9514150590696	2.02583967498176	1.60092472816069	0.554207402775833	-3.78363862937761e-05	-0.692384581389873	-0.326615828654682	-0.324772586309201	-0.328313425853687	0.176264567540752	0.179484341706361	0.173299206103265	0.200796075229573	0.204073004610499	0.197762855093644	0.000188442566357195	0.000342114094424593	0.000350077508534133
116	0.811571529291185	0.21	1.60095638596372	1.53534024328502	1.66657252864241	0.239760441283852	0.994967927833096	0.957235676631421	1.03270017903477	0.5	0.37	0.68	1.05276596168941	1.09426381921059	1.13576167673177	1.84023786568129	1.91277623748861	1.98531460929593	1.87719918125731	1.95058591731817	2.02530105228229	1.60095638596372	0.553843666223706	0.000189074708967685	-0.694898060713477	-0.326615828654682	-0.324772586309201	-0.328313425853687	0.176264567540752	0.179484341706361	0.173299206103265	0.200796075229573	0.204073004610499	0.197762855093644	0.000188442566357195	0.000342114094424593	0.000350077508534133
116	0.811571529291185	0.21	1.60097338352047	1.53563708031401	1.66630968672693	0.236541311545339	1.00029662204608	0.962024262248468	1.03856898184369	0.5	0.37	0.68	1.06158352017445	1.10381666130581	1.14604980243717	1.85969669511807	1.93368129594678	2.00766589677549	1.89804644985346	1.97266535487661	2.04842613364126	1.60097338352047	0.55423900075005	-0.00537346122154034	-0.700550180365527	-0.326615828654682	-0.324772586309201	-0.328313425853687	0.176264567540752	0.179484341706361	0.173299206103265	0.200796075229573	0.204073004610499	0.197762855093644	0.000188442566357195	0.000342114094424593	0.000350077508534133
116	0.811571529291185	0.21	1.6010266135292	1.53440951726295	1.66764370979545	0.229280537049844	0.979467228330055	0.941222494252222	1.01771196240789	0.5	0.37	0.67	1.03608641140756	1.07818575510994	1.12028509881233	1.81213982847305	1.88577258403831	1.95940533960357	1.85006743611048	1.92525316499323	2.00070399993016	1.6010266135292	0.551209847413045	0.00778772394729157	-0.688114906381698	-0.326615828654682	-0.324772586309201	-0.328313425853687	0.176264567540752	0.179484341706361	0.173299206103265	0.200796075229573	0.204073004610499	0.197762855093644	0.000188442566357195	0.000342114094424593	0.000350077508534133
116	0.811571529291185	0.21	1.60108773950078	1.53492009873631	1.66725538026525	0.230286220412766	0.989888056505477	0.951346086691862	1.02843002631909	0.5	0.37	0.67	1.04327032949899	1.08553643445225	1.1278025394055	1.8202306435189	1.89397381174938	1.96771697997985	1.86114028789029	1.93584521181108	2.01085366878216	1.60108773950078	0.555762098297521	-0.0145350383975623	-0.702655015072388	-0.326615828654682	-0.324772586309201	-0.328313425853687	0.176264567540752	0.179484341706361	0.173299206103265	0.200796075229573	0.204073004610499	0.197762855093644	0.000188442566357195	0.000342114094424593	0.000350077508534133
116	0.811571529291185	0.21	1.60127407183646	1.53423314722601	1.66831499644691	0.229770762270009	0.986912985924066	0.94843089609568	1.02539507575245	0.5	0.37	0.68	1.03955193424366	1.08173121275463	1.12391049126561	1.81315510781506	1.88672293233339	1.96029075685173	1.85162137318725	1.92698370381796	2.0014016138456	1.60127407183646	0.553307548218128	0.00384773711842307	-0.688420124866299	-0.326615828654682	-0.324772586309201	-0.328313425853687	0.176264567540752	0.179484341706361	0.173299206103265	0.200796075229573	0.204073004610499	0.197762855093644	0.000188442566357195	0.000342114094424593	0.000350077508534133
116	0.811571529291185	0.21	1.60145107470063	1.53589118044469	1.66701096895657	0.239540450074313	0.993896957348536	0.956182561296806	1.03161135340027	0.5	0.36	0.68	1.05161621936427	1.09309477398017	1.13457332859608	1.83823771980356	1.91074272900168	1.98324773819979	1.87509105754899	1.94829171245581	2.02217281105819	1.60145107470063	0.553070705220568	-0.000950775453424415	-0.698473946322775	-0.326615828654682	-0.324772586309201	-0.328313425853687	0.176264567540752	0.179484341706361	0.173299206103265	0.200796075229573	0.204073004610499	0.197762855093644	0.000188442566357195	0.000342114094424593	0.000350077508534133
116	0.811571529291185	0.21	1.60148687552333	1.53506286852647	1.66791088252019	0.228622890066043	0.974802960312775	0.936669384989805	1.01293653563574	0.5	0.37	0.68	1.02737770640714	1.06920418838705	1.11103067036697	1.79273041134431	1.86571584384621	1.93870127634812	1.83027776588347	1.90476391056637	1.97975262183306	1.60148687552333	0.553663917503259	0.0133298110963263	-0.677952237082501	-0.326615828654682	-0.324772586309201	-0.328313425853687	0.176264567540752	0.179484341706361	0.173299206103265	0.200796075229573	0.204073004610499	0.197762855093644	0.000188442566357195	0.000342114094424593	0.000350077508534133
116	0.811571529291185	0.21	1.6015212451512	1.53470009375801	1.66834239654439	0.225673994401669	0.968786943337788	0.930569061833176	1.0070048248424	0.5	0.37	0.68	1.024757944582	1.06684410379709	1.10893026301217	1.79277916311303	1.86640746694339	1.94003577077376	1.83046495640631	1.90534331727795	1.98033231828679	1.6015212451512	0.552000798871183	0.00284898971012801	-0.691071298652218	-0.326615828654682	-0.324772586309201	-0.328313425853687	0.176264567540752	0.179484341706361	0.173299206103265	0.200796075229573	0.204073004610499	0.197762855093644	0.000188442566357195	0.000342114094424593	0.000350077508534133
116	0.811571529291185	0.21	1.6015721101144	1.53625153354478	1.66689268668402	0.23935780355186	0.999592399071781	0.961642858326983	1.03754193981658	0.5	0.37	0.68	1.05394270045177	1.09553469181024	1.13712668316872	1.83815301027586	1.9106924795337	1.98323194879155	1.87631188329638	1.95114274837516	2.02394629709951	1.6015721101144	0.557881749908165	0.0160074760754225	-0.670483805798975	-0.326615828654682	-0.324772586309201	-0.328313425853687	0.176264567540752	0.179484341706361	0.173299206103265	0.200796075229573	0.204073004610499	0.197762855093644	0.000188442566357195	0.000342114094424593	0.000350077508534133
116	0.811571529291185	0.21	1.60160770853762	1.53466950853186	1.66854590854338	0.229819560991407	0.985189430243426	0.946779841385675	1.02359901910118	0.5	0.37	0.67	1.04626131178495	1.08870673052624	1.13115214926754	1.83456952000727	1.90899554590503	1.98342157180278	1.87301421968559	1.94914126741515	2.02414744695117	1.60160770853762	0.55031011206241	-0.00255908215783325	-0.701922058290802	-0.326615828654682	-0.324772586309201	-0.328313425853687	0.176264567540752	0.179484341706361	0.173299206103265	0.200796075229573	0.204073004610499	0.197762855093644	0.000188442566357195	0.000342114094424593	0.000350077508534133
116	0.811571529291185	0.21	1.60190412887572	1.5361131103095	1.66769514744194	0.239165595118237	0.993944164337701	0.956189129511129	1.03169919916427	0.5	0.37	0.67	1.05303330885962	1.09461222669345	1.13619114452727	1.84231656728193	1.91506025784748	1.98780394841303	1.88205061171308	1.95572945788715	2.03021821947484	1.60190412887572	0.551628160147405	-0.0223810744162447	-0.720476841742409	-0.326615828654682	-0.324772586309201	-0.328313425853687	0.176264567540752	0.179484341706361	0.173299206103265	0.200796075229573	0.204073004610499	0.197762855093644	0.000188442566357195	0.000342114094424593	0.000350077508534133
116	0.811571529291185	0.21	1.60191541127246	1.53500678523827	1.66882403730664	0.230062431980177	0.992933615806769	0.954248644048081	1.03161858756546	0.5	0.37	0.69	1.0453394460865	1.08771721335117	1.13009498061584	1.82258597535101	1.89647309840222	1.97036022145343	1.85943463339591	1.93490751354218	2.01056442582627	1.60191541127246	0.558864325781696	-0.00161347154985446	-0.686894162833238	-0.326615828654682	-0.324772586309201	-0.328313425853687	0.176264567540752	0.179484341706361	0.173299206103265	0.200796075229573	0.204073004610499	0.197762855093644	0.000188442566357195	0.000342114094424593	0.000350077508534133
116	0.811571529291185	0.21	1.60194502452182	1.5362896128799	1.66760043616375	0.237114453354642	0.994538742832755	0.95654697053062	1.03253051513489	0.5	0.36	0.68	1.05506336004722	1.09696796920301	1.1388725783588	1.84773187383243	1.92111939246844	1.99450691110446	1.88445217729171	1.9598222650168	2.03390602917017	1.60194502452182	0.554236274143825	0.0125622001780702	-0.682788514528787	-0.326615828654682	-0.324772586309201	-0.328313425853687	0.176264567540752	0.179484341706361	0.173299206103265	0.200796075229573	0.204073004610499	0.197762855093644	0.000188442566357195	0.000342114094424593	0.000350077508534133
116	0.811571529291185	0.21	1.60198075550981	1.53564448917622	1.66831702184339	0.231260302985317	0.979111038963486	0.941093130221763	1.01712894770521	0.5	0.37	0.68	1.03025666164029	1.0718765635235	1.11349646540671	1.79553325638861	1.86806850002387	1.94060374365914	1.832505003178	1.90630563816909	1.98035604224529	1.60198075550981	0.554594150654954	-0.0178909047476056	-0.708063410632259	-0.326615828654682	-0.324772586309201	-0.328313425853687	0.176264567540752	0.179484341706361	0.173299206103265	0.200796075229573	0.204073004610499	0.197762855093644	0.000188442566357195	0.000342114094424593	0.000350077508534133
116	0.811571529291185	0.21	1.60201712675708	1.53607124119966	1.66796301231451	0.235110729677985	0.989688008799657	0.951670948126675	1.02770506947264	0.5	0.37	0.68	1.04254838195526	1.08419578662736	1.12584319129945	1.81775647049878	1.89037165136953	1.96298683224028	1.85413837326617	1.92916654847351	2.00240095439735	1.60201712675708	0.557404981173299	0.00200435653959102	-0.687104594067224	-0.326615828654682	-0.324772586309201	-0.328313425853687	0.176264567540752	0.179484341706361	0.173299206103265	0.200796075229573	0.204073004610499	0.197762855093644	0.000188442566357195	0.000342114094424593	0.000350077508534133
116	0.811571529291185	0.21	1.60204314139147	1.53671231238026	1.66737397040269	0.236286892409749	0.989400705451904	0.951518549251365	1.02728286165244	0.5	0.37	0.68	1.03917343038498	1.08054533032353	1.12191723026207	1.80827524900694	1.88026687280697	1.95225849660699	1.84560580702818	1.91921529734777	1.99232347176634	1.60204314139147	0.557360082567154	0.00673141869104345	-0.68176556735495	-0.326615828654682	-0.324772586309201	-0.328313425853687	0.176264567540752	0.179484341706361	0.173299206103265	0.200796075229573	0.204073004610499	0.197762855093644	0.000188442566357195	0.000342114094424593	0.000350077508534133
116	0.811571529291185	0.21	1.60222863738993	1.53617302417448	1.66828425060537	0.238967856875034	1.00650774168417	0.968254693876691	1.04476078949164	0.5	0.37	0.68	1.05979436415944	1.1016638895381	1.14353341491677	1.84678981610678	1.91975134118139	1.992712866256	1.88484772269068	1.95950699311366	2.03462089434267	1.60222863738993	0.557621004069203	0.0140383203138263	-0.674130813533269	-0.326615828654682	-0.324772586309201	-0.328313425853687	0.176264567540752	0.179484341706361	0.173299206103265	0.200796075229573	0.204073004610499	0.197762855093644	0.000188442566357195	0.000342114094424593	0.000350077508534133
116	0.811571529291185	0.21	1.60245076312518	1.53695280244389	1.66794872380647	0.239630184780844	0.999780967620959	0.961852638958615	1.0377092962833	0.5	0.37	0.68	1.05215100250677	1.09364002838156	1.13512905425635	1.83275606474863	1.90502636018281	1.977296655617	1.87048396345238	1.94387185466751	2.01797443477303	1.60245076312518	0.556673188214362	-0.00770614266050451	-0.696038401567509	-0.326615828654682	-0.324772586309201	-0.328313425853687	0.176264567540752	0.179484341706361	0.173299206103265	0.200796075229573	0.204073004610499	0.197762855093644	0.000188442566357195	0.000342114094424593	0.000350077508534133
116	0.811571529291185	0.21	1.60262484503979	1.53583621177803	1.66941347830155	0.230703100146769	0.979693972663177	0.941593717877535	1.01779422744882	0.5	0.36	0.67	1.03793134942447	1.07992976988146	1.12192819033845	1.81700117690829	1.89052355335539	1.96404592980249	1.8534684241354	1.92887918656541	2.00312869877126	1.60262484503979	0.549606425028894	0.0193683763097967	-0.681262198566547	-0.326615828654682	-0.324772586309201	-0.328313425853687	0.176264567540752	0.179484341706361	0.173299206103265	0.200796075229573	0.204073004610499	0.197762855093644	0.000188442566357195	0.000342114094424593	0.000350077508534133
116	0.811571529291185	0.21	1.60274020364024	1.53739376415672	1.66808664312376	0.240287267034803	0.991519744799313	0.953972518635093	1.02906697096353	0.5	0.37	0.68	1.04894825523207	1.09023361367208	1.13151897211208	1.83330502823529	1.90546173839046	1.97761844854563	1.87011880142512	1.94304677887633	2.01707668558068	1.60274020364024	0.554264460236701	-0.00729835290714263	-0.702961659890271	-0.326615828654682	-0.324772586309201	-0.328313425853687	0.176264567540752	0.179484341706361	0.173299206103265	0.200796075229573	0.204073004610499	0.197762855093644	0.000188442566357195	0.000342114094424593	0.000350077508534133
116	0.811571529291185	0.21	1.60280380173154	1.53663494991275	1.66897265355033	0.235014747901601	0.986716627431762	0.948803589303418	1.02462966556011	0.5	0.37	0.67	1.04380409279831	1.08551323557025	1.12722237834219	1.82492612589368	1.89784795563003	1.97076978536638	1.86314588106966	1.93637245985689	2.01190411832207	1.60280380173154	0.552079943413009	-0.000552493803926358	-0.697729430950292	-0.326615828654682	-0.324772586309201	-0.328313425853687	0.176264567540752	0.179484341706361	0.173299206103265	0.200796075229573	0.204073004610499	0.197762855093644	0.000188442566357195	0.000342114094424593	0.000350077508534133
116	0.811571529291185	0.21	1.60282313148334	1.53661094351526	1.66903531945141	0.233914109999217	0.991836587879512	0.953609799297028	1.030063376462	0.5	0.37	0.68	1.04468901359254	1.08656684044215	1.12844466729175	1.82150754377591	1.89452523280202	1.96754292182813	1.86023631722323	1.93418292065272	2.00859977198475	1.60282313148334	0.553412680715977	0.0053679883220417	-0.687793432422348	-0.326615828654682	-0.324772586309201	-0.328313425853687	0.176264567540752	0.179484341706361	0.173299206103265	0.200796075229573	0.204073004610499	0.197762855093644	0.000188442566357195	0.000342114094424593	0.000350077508534133
116	0.811571529291185	0.21	1.6030470284914	1.53613906978287	1.66995498719993	0.233543066983195	0.996735069048097	0.95827967238069	1.0351904657155	0.5	0.37	0.69	1.04743299894552	1.0894660845028	1.13149917006008	1.82362946151964	1.89681101418984	1.96999256686003	1.86071653521969	1.93467711626718	2.01013711968845	1.6030470284914	0.558992047029287	-0.00320353282320706	-0.687198234527555	-0.326615828654682	-0.324772586309201	-0.328313425853687	0.176264567540752	0.179484341706361	0.173299206103265	0.200796075229573	0.204073004610499	0.197762855093644	0.000188442566357195	0.000342114094424593	0.000350077508534133
116	0.811571529291185	0.21	1.60332495170173	1.53622799908902	1.67042190431443	0.231399088408689	0.994942034595001	0.956324497439897	1.0335595717501	0.5	0.37	0.68	1.04717171578566	1.08945777323832	1.13174383069098	1.82528351559017	1.89899066642715	1.97269781726413	1.8633234699425	1.93933884281732	2.01406790807719	1.60332495170173	0.556871181597575	0.0100711217526868	-0.67613703658543	-0.326615828654682	-0.324772586309201	-0.328313425853687	0.176264567540752	0.179484341706361	0.173299206103265	0.200796075229573	0.204073004610499	0.197762855093644	0.000188442566357195	0.000342114094424593	0.000350077508534133
116	0.811571529291185	0.21	1.60333382246451	1.53640146900138	1.67026617592765	0.237885312277115	1.0052978420822	0.966976715353772	1.04361896881063	0.5	0.37	0.68	1.06043511627552	1.10245998392004	1.14448485156455	1.85020555074454	1.92352888961913	1.99685222849373	1.88863337262875	1.96373623821239	2.03814264117779	1.60333382246451	0.553979586532658	0.00190364987069198	-0.690246835460528	-0.326615828654682	-0.324772586309201	-0.328313425853687	0.176264567540752	0.179484341706361	0.173299206103265	0.200796075229573	0.204073004610499	0.197762855093644	0.000188442566357195	0.000342114094424593	0.000350077508534133
116	0.811571529291185	0.21	1.60345216856355	1.53785995200814	1.66904438511897	0.238040145836708	0.995825226881406	0.957881391021591	1.03376906274122	0.5	0.37	0.68	1.05309029238192	1.09480556691825	1.13652084145458	1.84036750889771	1.91326860430878	1.98616969971985	1.87794287184817	1.95224469318601	2.02725563888201	1.60345216856355	0.555785864252723	-0.0030207621861485	-0.692114142524103	-0.326615828654682	-0.324772586309201	-0.328313425853687	0.176264567540752	0.179484341706361	0.173299206103265	0.200796075229573	0.204073004610499	0.197762855093644	0.000188442566357195	0.000342114094424593	0.000350077508534133
116	0.811571529291185	0.21	1.60349934047545	1.5381712720095	1.6688274089414	0.233314761977204	0.987503995855543	0.949380433858045	1.02562755785304	0.5	0.37	0.68	1.04351761686187	1.08542137550607	1.12732513415027	1.82338152564212	1.8966016976183	1.96982186959448	1.86189910764655	1.93758613191434	2.01178576608487	1.60349934047545	0.557763902214355	0.0142187202511504	-0.672001186871821	-0.326615828654682	-0.324772586309201	-0.328313425853687	0.176264567540752	0.179484341706361	0.173299206103265	0.200796075229573	0.204073004610499	0.197762855093644	0.000188442566357195	0.000342114094424593	0.000350077508534133
116	0.811571529291185	0.21	1.60354769281428	1.53717774454573	1.66991764108283	0.236380186754669	0.999572346549609	0.961310629207737	1.03783406389148	0.5	0.37	0.68	1.05729193404786	1.09937386251018	1.14145579097249	1.84819956936273	1.92176090049313	1.99532223162354	1.88664518793468	1.96225909073924	2.03757190657477	1.60354769281428	0.551777900780209	0.00738950559360969	-0.68982927602418	-0.326615828654682	-0.324772586309201	-0.328313425853687	0.176264567540752	0.179484341706361	0.173299206103265	0.200796075229573	0.204073004610499	0.197762855093644	0.000188442566357195	0.000342114094424593	0.000350077508534133
116	0.811571529291185	0.21	1.60376051350691	1.5367056090137	1.67081541800012	0.22772642048067	0.993025289368158	0.954079872623689	1.03197070611263	0.5	0.37	0.68	1.04536785865942	1.08803963916225	1.13071141966508	1.82287574157193	1.8972852930843	1.97169484459666	1.86110434178123	1.93673802205891	2.0126245054553	1.60376051350691	0.554828658936477	-0.00597405332221311	-0.695493120818617	-0.326615828654682	-0.324772586309201	-0.328313425853687	0.176264567540752	0.179484341706361	0.173299206103265	0.200796075229573	0.204073004610499	0.197762855093644	0.000188442566357195	0.000342114094424593	0.000350077508534133
116	0.811571529291185	0.21	1.60385658909258	1.53722829494508	1.67048488324009	0.23361658463862	0.990807771216734	0.952588906185144	1.02902663624832	0.5	0.37	0.67	1.04701263193917	1.08901987578447	1.13102711962978	1.82945271822664	1.9028522781686	1.97625183811055	1.86905224597409	1.94366839901183	2.01892931936667	1.60385658909258	0.550725577722159	-0.0154969804930521	-0.711195807818386	-0.326615828654682	-0.324772586309201	-0.328313425853687	0.176264567540752	0.179484341706361	0.173299206103265	0.200796075229573	0.204073004610499	0.197762855093644	0.000188442566357195	0.000342114094424593	0.000350077508534133
116	0.811571529291185	0.21	1.60430603713635	1.53723458188745	1.67137749238525	0.230198557005614	0.987089199716086	0.948646699108191	1.02553170032398	0.5	0.37	0.67	1.04791893274077	1.09038429339272	1.13284965404467	1.83701265756398	1.9114548711631	1.98589708476222	1.87618202450399	1.95211409319017	2.0274534129667	1.60430603713635	0.553203076477912	0.00162868231298956	-0.6924438750169	-0.326615828654682	-0.324772586309201	-0.328313425853687	0.176264567540752	0.179484341706361	0.173299206103265	0.200796075229573	0.204073004610499	0.197762855093644	0.000188442566357195	0.000342114094424593	0.000350077508534133
116	0.811571529291185	0.21	1.60433003755992	1.53729867291646	1.67136140220339	0.227568078670529	0.982753285808785	0.944193367290729	1.02131320432684	0.5	0.37	0.68	1.03757918934584	1.07995289200381	1.12232659466179	1.81273664897654	1.88676701171865	1.96079737446077	1.85212834442641	1.92695964498951	2.00307701901469	1.60433003755992	0.554705253395345	0.00755579990870022	-0.680910405137144	-0.326615828654682	-0.324772586309201	-0.328313425853687	0.176264567540752	0.179484341706361	0.173299206103265	0.200796075229573	0.204073004610499	0.197762855093644	0.000188442566357195	0.000342114094424593	0.000350077508534133
116	0.811571529291185	0.21	1.60436319778586	1.53787040060124	1.67085599497048	0.227567475984646	0.983918685326935	0.945312974287131	1.02252439636674	0.5	0.37	0.68	1.0443654845642	1.08701640887574	1.12966733318727	1.83093105208217	1.90570458958047	1.98047812707877	1.86865198394562	1.94449432175238	2.02074971028587	1.60436319778586	0.554933876356191	0.00519725811625643	-0.686469084491444	-0.326615828654682	-0.324772586309201	-0.328313425853687	0.176264567540752	0.179484341706361	0.173299206103265	0.200796075229573	0.204073004610499	0.197762855093644	0.000188442566357195	0.000342114094424593	0.000350077508534133
116	0.811571529291185	0.21	1.6044030188483	1.53776442906271	1.67104160863389	0.229789626255045	0.977326029252497	0.93921978859527	1.01543226990972	0.5	0.37	0.67	1.03098828414356	1.07281777724774	1.11464727035192	1.79994941344221	1.87297737383266	1.94600533422311	1.83710233440403	1.91282735066744	1.98786942984259	1.6044030188483	0.555342412196552	0.0105253031462007	-0.680998093183103	-0.326615828654682	-0.324772586309201	-0.328313425853687	0.176264567540752	0.179484341706361	0.173299206103265	0.200796075229573	0.204073004610499	0.197762855093644	0.000188442566357195	0.000342114094424593	0.000350077508534133
116	0.811571529291185	0.21	1.60462488136472	1.53884095060233	1.67040881212711	0.239504593900814	1.00646962241002	0.968274385091233	1.04466485972881	0.5	0.37	0.68	1.06462835370291	1.10662443792459	1.14862052214628	1.86065828029733	1.93405512491015	2.00745196952298	1.89815678839937	1.9729867699025	2.04834160427036	1.60462488136472	0.556038804332706	0.00795591137716807	-0.683634011417527	-0.326615828654682	-0.324772586309201	-0.328313425853687	0.176264567540752	0.179484341706361	0.173299206103265	0.200796075229573	0.204073004610499	0.197762855093644	0.000188442566357195	0.000342114094424593	0.000350077508534133
116	0.811571529291185	0.21	1.60467386444206	1.53860416463674	1.67074356424738	0.236733406373055	1.00408724524566	0.965690273698174	1.04248421679314	0.5	0.37	0.68	1.0623297925122	1.10456926403647	1.14680873556074	1.85725662035886	1.93110330966557	2.00494999897228	1.89637909401927	1.97181588089103	2.04720135292739	1.60467386444206	0.55664645361792	-0.00653256521001065	-0.696169340122454	-0.326615828654682	-0.324772586309201	-0.328313425853687	0.176264567540752	0.179484341706361	0.173299206103265	0.200796075229573	0.204073004610499	0.197762855093644	0.000188442566357195	0.000342114094424593	0.000350077508534133
116	0.811571529291185	0.21	1.60469023651994	1.53876045272825	1.67062002031164	0.233371602593919	0.986987912889129	0.948890327697172	1.02508549808109	0.5	0.37	0.69	1.045453325311	1.08742787807297	1.12940243083495	1.8295761272699	1.90303291183108	1.97648969639226	1.86620076971492	1.94132922876451	2.01694945040823	1.60469023651994	0.556941124922031	-0.000322939671536645	-0.687911475106553	-0.326615828654682	-0.324772586309201	-0.328313425853687	0.176264567540752	0.179484341706361	0.173299206103265	0.200796075229573	0.204073004610499	0.197762855093644	0.000188442566357195	0.000342114094424593	0.000350077508534133
116	0.811571529291185	0.21	1.60481537156675	1.53759455456856	1.67203618856495	0.22639886806734	0.984183345995822	0.945438440820317	1.02292825117133	0.5	0.37	0.68	1.04209095154215	1.08479676226286	1.12750257298357	1.82419361212059	1.89895068299032	1.97370775386005	1.86201693896166	1.93761690821837	2.01451650981689	1.60481537156675	0.553896242112801	-0.00425412554519708	-0.698690004182097	-0.326615828654682	-0.324772586309201	-0.328313425853687	0.176264567540752	0.179484341706361	0.173299206103265	0.200796075229573	0.204073004610499	0.197762855093644	0.000188442566357195	0.000342114094424593	0.000350077508534133
116	0.811571529291185	0.21	1.60483840745072	1.53939231308322	1.67028450181822	0.24199877277326	1.00501937927939	0.967138506505218	1.04290025205356	0.5	0.37	0.67	1.06808560288601	1.10992037067025	1.1517551384545	1.87206770121075	1.9453928329651	2.01871796471945	1.91106056983969	1.9854043649299	2.06055830189649	1.60483840745072	0.553508185511079	-0.00591390247087348	-0.699700060335088	-0.326615828654682	-0.324772586309201	-0.328313425853687	0.176264567540752	0.179484341706361	0.173299206103265	0.200796075229573	0.204073004610499	0.197762855093644	0.000188442566357195	0.000342114094424593	0.000350077508534133
116	0.811571529291185	0.21	1.60519722716975	1.53814147409047	1.67225298024902	0.22872391555297	0.986994338937076	0.948394901642769	1.02559377623138	0.5	0.37	0.68	1.04513994924968	1.08767688598875	1.13021382272782	1.82929224741499	1.90374398821911	1.97819572902323	1.86684243119942	1.942881370418	2.01880793008087	1.60519722716975	0.55301685566786	0.00479052232706473	-0.690479335584058	-0.326615828654682	-0.324772586309201	-0.328313425853687	0.176264567540752	0.179484341706361	0.173299206103265	0.200796075229573	0.204073004610499	0.197762855093644	0.000188442566357195	0.000342114094424593	0.000350077508534133
116	0.811571529291185	0.21	1.60564994750564	1.53917315545489	1.67212673955639	0.235214113110459	1.00334656322314	0.964815909307491	1.04187721713878	0.5	0.37	0.68	1.05813073461171	1.10038798673569	1.14264523885967	1.84625859277708	1.9199903277027	1.99372206262832	1.88439891151622	1.95953657986955	2.03534374920802	1.60564994750564	0.555097544633159	-0.000832494846738466	-0.69021945245641	-0.326615828654682	-0.324772586309201	-0.328313425853687	0.176264567540752	0.179484341706361	0.173299206103265	0.200796075229573	0.204073004610499	0.197762855093644	0.000188442566357195	0.000342114094424593	0.000350077508534133
116	0.811571529291185	0.21	1.60572749025791	1.5386289101041	1.67282607041173	0.232384490187865	0.994702862828642	0.956201257590092	1.03320446806719	0.5	0.37	0.68	1.05004890457882	1.09232930118399	1.13460969778915	1.83370120978203	1.90753549889644	1.98136978801086	1.87254580565227	1.94714583675328	2.02333315767714	1.60572749025791	0.553635589713199	0.0123087586051504	-0.679546224736859	-0.326615828654682	-0.324772586309201	-0.328313425853687	0.176264567540752	0.179484341706361	0.173299206103265	0.200796075229573	0.204073004610499	0.197762855093644	0.000188442566357195	0.000342114094424593	0.000350077508534133
116	0.811571529291185	0.21	1.60585662432014	1.53911237901667	1.67260086962362	0.231975659415614	0.984137149591699	0.946000803782056	1.02227349540134	0.5	0.37	0.68	1.03527938187866	1.07701483533607	1.11875028879348	1.80389350452937	1.87661427412858	1.94933504372779	1.84125881543318	1.91511545486077	1.98936651988691	1.60585662432014	0.55552728925949	0.0136600203762824	-0.676346366933696	-0.326615828654682	-0.324772586309201	-0.328313425853687	0.176264567540752	0.179484341706361	0.173299206103265	0.200796075229573	0.204073004610499	0.197762855093644	0.000188442566357195	0.000342114094424593	0.000350077508534133
116	0.811571529291185	0.21	1.60586800984781	1.5393266979155	1.67240932178012	0.232894575364389	0.994706677732936	0.956259891601953	1.03315346386392	0.51	0.37	0.68	1.04360352618302	1.08556199576756	1.12752046535211	1.81514728524732	1.88812595985765	1.96110463446799	1.85193608591406	1.92691053548602	2.00149413862792	1.60586800984781	0.555919555755806	-0.00259322304404549	-0.692121604765354	-0.326615828654682	-0.324772586309201	-0.328313425853687	0.176264567540752	0.179484341706361	0.173299206103265	0.200796075229573	0.204073004610499	0.197762855093644	0.000188442566357195	0.000342114094424593	0.000350077508534133
116	0.811571529291185	0.21	1.60592804355623	1.53978708048362	1.67206900662884	0.236095379641212	0.992160942504144	0.954152933631294	1.03016895137699	0.5	0.37	0.68	1.04355836208479	1.08512777311674	1.12669718414868	1.81759745281194	1.89000016487072	1.9624028769295	1.85452660109552	1.92850283492746	2.0017206213735	1.60592804355623	0.555644148746102	0.0132449892833261	-0.675150390950483	-0.326615828654682	-0.324772586309201	-0.328313425853687	0.176264567540752	0.179484341706361	0.173299206103265	0.200796075229573	0.204073004610499	0.197762855093644	0.000188442566357195	0.000342114094424593	0.000350077508534133
116	0.811571529291185	0.21	1.60611446879414	1.53966280369525	1.67256613389303	0.232843417529718	0.981747169099268	0.943795852152347	1.01969848604619	0.5	0.37	0.67	1.04173210685731	1.08362157402435	1.12551104119139	1.82522135976286	1.89861599713563	1.97201063450841	1.86358950501384	1.93899039758126	2.01343614670749	1.60611446879414	0.550284462762214	0.000749260154843575	-0.699272578828275	-0.326615828654682	-0.324772586309201	-0.328313425853687	0.176264567540752	0.179484341706361	0.173299206103265	0.200796075229573	0.204073004610499	0.197762855093644	0.000188442566357195	0.000342114094424593	0.000350077508534133
116	0.811571529291185	0.21	1.60612578481849	1.53942048813543	1.67283108150155	0.231127497152252	0.994114213942506	0.955499323423997	1.03272910446101	0.5	0.37	0.68	1.05286920422296	1.09541913393478	1.1379690636466	1.84270698394259	1.91717687282504	1.99164676170748	1.8793250834328	1.95572653815633	2.03197438253311	1.60612578481849	0.553387290935554	0.00240456630672264	-0.691959243520783	-0.326615828654682	-0.324772586309201	-0.328313425853687	0.176264567540752	0.179484341706361	0.173299206103265	0.200796075229573	0.204073004610499	0.197762855093644	0.000188442566357195	0.000342114094424593	0.000350077508534133
116	0.811571529291185	0.21	1.60612962062237	1.54061298958997	1.67164625165477	0.239276764061457	0.998506577904702	0.96058982174727	1.03642333406213	0.5	0.37	0.69	1.05068568019229	1.09215873334362	1.13363178649496	1.83010932807165	1.90234807926694	1.97458683046224	1.86645431619184	1.94002328176736	2.01376044370273	1.60612962062237	0.558202770425253	-0.00602302535875206	-0.692338152732815	-0.326615828654682	-0.324772586309201	-0.328313425853687	0.176264567540752	0.179484341706361	0.173299206103265	0.200796075229573	0.204073004610499	0.197762855093644	0.000188442566357195	0.000342114094424593	0.000350077508534133
116	0.811571529291185	0.21	1.60626886327131	1.54068701509948	1.67185071144315	0.237877883956479	0.995822318183198	0.957861612939546	1.03378302342685	0.5	0.37	0.67	1.05517066556759	1.09698779455184	1.1388049235361	1.84639195289341	1.91956571801898	1.99273948314455	1.88547945663075	1.95942845397257	2.03502780861623	1.60626886327131	0.553196515804329	0.010071480941796	-0.684635366324197	-0.326615828654682	-0.324772586309201	-0.328313425853687	0.176264567540752	0.179484341706361	0.173299206103265	0.200796075229573	0.204073004610499	0.197762855093644	0.000188442566357195	0.000342114094424593	0.000350077508534133
116	0.811571529291185	0.21	1.60632442498516	1.53944762663945	1.67320122333088	0.233430702067698	0.998508927070875	0.959972997253248	1.0370448568885	0.5	0.37	0.68	1.05221235468783	1.09445102345197	1.1366896922161	1.83524763183716	1.90891946858756	1.98259130533797	1.87347775631164	1.94864310903276	2.02357127729057	1.60632442498516	0.555816333503226	0.00503110861746881	-0.683474898220723	-0.326615828654682	-0.324772586309201	-0.328313425853687	0.176264567540752	0.179484341706361	0.173299206103265	0.200796075229573	0.204073004610499	0.197762855093644	0.000188442566357195	0.000342114094424593	0.000350077508534133
116	0.811571529291185	0.21	1.60651058759534	1.53953564163934	1.67348553355134	0.234151219847241	0.986925571682953	0.948913208509258	1.02493793485665	0.49	0.36	0.67	1.04887878349667	1.09089565172648	1.13291251995628	1.83945654900843	1.9131430461044	1.98682954320036	1.87807927579819	1.95336654042125	2.0282936638844	1.60651058759534	0.547536754489739	0.00177904865643849	-0.702366414378165	-0.326615828654682	-0.324772586309201	-0.328313425853687	0.176264567540752	0.179484341706361	0.173299206103265	0.200796075229573	0.204073004610499	0.197762855093644	0.000188442566357195	0.000342114094424593	0.000350077508534133
116	0.811571529291185	0.21	1.60657902727311	1.53957355782297	1.67358449672325	0.23190828124362	0.998081213932245	0.95939720615368	1.03676522171081	0.5	0.37	0.68	1.047723863814	1.08996930484468	1.13221474587537	1.8230934558848	1.89660269791317	1.97011193994155	1.86067918388355	1.93591217047096	2.01191058040524	1.60657902727311	0.5573597833276	0.00866394280303399	-0.676761539244937	-0.326615828654682	-0.324772586309201	-0.328313425853687	0.176264567540752	0.179484341706361	0.173299206103265	0.200796075229573	0.204073004610499	0.197762855093644	0.000188442566357195	0.000342114094424593	0.000350077508534133
116	0.811571529291185	0.21	1.6069732179524	1.54029280706119	1.67365362884361	0.225744847599922	0.984896010922824	0.946050514576185	1.02374150726946	0.5	0.37	0.68	1.03596124458908	1.07849853844592	1.12103583230276	1.80578743285054	1.87993432886172	1.9540812248729	1.84441332177936	1.92024750648987	1.99519600038668	1.6069732179524	0.555800419397863	-0.00449244412172044	-0.692762283417441	-0.326615828654682	-0.324772586309201	-0.328313425853687	0.176264567540752	0.179484341706361	0.173299206103265	0.200796075229573	0.204073004610499	0.197762855093644	0.000188442566357195	0.000342114094424593	0.000350077508534133
116	0.811571529291185	0.21	1.60697489679509	1.54022478353222	1.67372501005795	0.224241217971824	0.978911667274952	0.940135373130015	1.01768796141989	0.5	0.37	0.68	1.02858734003793	1.07101187419653	1.11343640835514	1.79192634667739	1.86583513161492	1.93974391655244	1.8293774207208	1.90445651098841	1.98005332716075	1.60697489679509	0.557416097556218	-0.0134765022746562	-0.699678071238814	-0.326615828654682	-0.324772586309201	-0.328313425853687	0.176264567540752	0.179484341706361	0.173299206103265	0.200796075229573	0.204073004610499	0.197762855093644	0.000188442566357195	0.000342114094424593	0.000350077508534133
116	0.811571529291185	0.21	1.60708648306657	1.54117572973358	1.67299723639956	0.238548177546114	1.00545684136306	0.967199589940087	1.04371409278603	0.5	0.37	0.69	1.05721608621452	1.09903390958769	1.14085173296086	1.84069962604535	1.91350787484966	1.98631612365397	1.87742661860557	1.95213971131218	2.02566813776529	1.60708648306657	0.558391953780451	0.0059468921641349	-0.681259544625999	-0.326615828654682	-0.324772586309201	-0.328313425853687	0.176264567540752	0.179484341706361	0.173299206103265	0.200796075229573	0.204073004610499	0.197762855093644	0.000188442566357195	0.000342114094424593	0.000350077508534133
116	0.811571529291185	0.21	1.60716774133705	1.54043577696874	1.67389970570537	0.23130716147126	0.976958049171173	0.939028737510118	1.01488736083223	0.51	0.37	0.69	1.02496508682848	1.06636554526716	1.10776600370585	1.78291566188577	1.85493131071922	1.92694695955267	1.81842381381049	1.89165591907329	1.96551982745077	1.60716774133705	0.555480941403025	0.00602882132874903	-0.684157896433983	-0.326615828654682	-0.324772586309201	-0.328313425853687	0.176264567540752	0.179484341706361	0.173299206103265	0.200796075229573	0.204073004610499	0.197762855093644	0.000188442566357195	0.000342114094424593	0.000350077508534133
116	0.811571529291185	0.21	1.60721192425176	1.54011980064712	1.6743040478564	0.225675507742849	0.964050203412018	0.926019347243626	1.00208105958041	0.51	0.37	0.68	1.01068352883517	1.05219147360037	1.09369941836557	1.75798177276522	1.83018064436082	1.90237951595642	1.79561640601058	1.86897672028154	1.94247370520059	1.60721192425176	0.553490974970872	-0.00251409594324435	-0.694390762831698	-0.326615828654682	-0.324772586309201	-0.328313425853687	0.176264567540752	0.179484341706361	0.173299206103265	0.200796075229573	0.204073004610499	0.197762855093644	0.000188442566357195	0.000342114094424593	0.000350077508534133
116	0.811571529291185	0.21	1.60723698067165	1.54101469087346	1.67345927046984	0.235239032305391	0.996461040741602	0.958197455857557	1.03472462562565	0.5	0.37	0.68	1.05533465517941	1.09747720827499	1.13961976137058	1.8464447259984	1.92017858333128	1.99391244066417	1.88404581989614	1.95909206578294	2.03400610451051	1.60723698067165	0.554618358610249	0.0207177801468967	-0.671400036650845	-0.326615828654682	-0.324772586309201	-0.328313425853687	0.176264567540752	0.179484341706361	0.173299206103265	0.200796075229573	0.204073004610499	0.197762855093644	0.000188442566357195	0.000342114094424593	0.000350077508534133
116	0.811571529291185	0.21	1.60735776183115	1.54019068577277	1.67452483788953	0.230334456194855	0.994421218390742	0.955708014244323	1.03313442253716	0.5	0.37	0.67	1.05004645992718	1.09258106501629	1.13511567010541	1.83430717516556	1.908610107736	1.98291304030644	1.87299165940636	1.94937635640809	2.02548784309532	1.60735776183115	0.552048132905102	-0.0189616855681395	-0.71391394390687	-0.326615828654682	-0.324772586309201	-0.328313425853687	0.176264567540752	0.179484341706361	0.173299206103265	0.200796075229573	0.204073004610499	0.197762855093644	0.000188442566357195	0.000342114094424593	0.000350077508534133
116	0.811571529291185	0.21	1.60745150362567	1.54101529134249	1.67388771590886	0.237149608606714	1.00046670203373	0.962252192736898	1.03868121133057	0.5	0.37	0.68	1.05787995197072	1.0998921849016	1.14190441783249	1.8487202041408	1.92213955923465	1.9955589143285	1.88791307627601	1.96349763991923	2.03777608854851	1.60745150362567	0.553638785021856	-0.00181391413221963	-0.694164233700971	-0.326615828654682	-0.324772586309201	-0.328313425853687	0.176264567540752	0.179484341706361	0.173299206103265	0.200796075229573	0.204073004610499	0.197762855093644	0.000188442566357195	0.000342114094424593	0.000350077508534133
116	0.811571529291185	0.21	1.60753166976536	1.54096686218735	1.67409647734338	0.229602133259535	0.98370638315106	0.94533104337888	1.02208172292324	0.5	0.37	0.68	1.0377716987512	1.07989963036252	1.12202756197385	1.81187704663481	1.88542947863948	1.95898191064415	1.84956346315007	1.92455448198406	1.99967096155757	1.60753166976536	0.552033399501488	-0.0142090004466367	-0.70815451275436	-0.326615828654682	-0.324772586309201	-0.328313425853687	0.176264567540752	0.179484341706361	0.173299206103265	0.200796075229573	0.204073004610499	0.197762855093644	0.000188442566357195	0.000342114094424593	0.000350077508534133
116	0.811571529291185	0.21	1.60791716061991	1.5423977412891	1.67343657995071	0.234069739293912	0.99172034473285	0.953514626456211	1.02992606300949	0.5	0.37	0.68	1.04533205102509	1.08721673820124	1.1291014253774	1.82347107235773	1.89653447394919	1.96959787554065	1.86183624223638	1.93638952939401	2.01070327853608	1.60791716061991	0.557906179730237	0.000298321766165039	-0.686343600393341	-0.326615828654682	-0.324772586309201	-0.328313425853687	0.176264567540752	0.179484341706361	0.173299206103265	0.200796075229573	0.204073004610499	0.197762855093644	0.000188442566357195	0.000342114094424593	0.000350077508534133
116	0.811571529291185	0.21	1.60795600350165	1.54136019061394	1.67455181638935	0.233556108276897	1.00050373192785	0.961904341211968	1.03910312264373	0.5	0.37	0.68	1.05421909827732	1.09652290451992	1.13882671076252	1.83862359353039	1.91240405945146	1.98618452537253	1.87666780892512	1.95099199479675	2.02707665841271	1.60795600350165	0.555152221423129	-0.00805344560869393	-0.697558506871864	-0.326615828654682	-0.324772586309201	-0.328313425853687	0.176264567540752	0.179484341706361	0.173299206103265	0.200796075229573	0.204073004610499	0.197762855093644	0.000188442566357195	0.000342114094424593	0.000350077508534133
116	0.811571529291185	0.21	1.60799311969303	1.54134252055133	1.67464371883474	0.23146860370802	0.98864204732089	0.950276534626055	1.02700756001572	0.5	0.37	0.68	1.03986358872503	1.08184599938176	1.12382841003849	1.81177431415953	1.88492107504152	1.95806783592352	1.84968262974352	1.92506576368451	1.99987175402157	1.60799311969303	0.554641379831361	-0.00885950547050808	-0.698287411679337	-0.326615828654682	-0.324772586309201	-0.328313425853687	0.176264567540752	0.179484341706361	0.173299206103265	0.200796075229573	0.204073004610499	0.197762855093644	0.000188442566357195	0.000342114094424593	0.000350077508534133
116	0.811571529291185	0.21	1.60813637788248	1.54104885156051	1.67522390420446	0.231725428241712	0.986055083625081	0.947817562739506	1.02429260451066	0.5	0.37	0.67	1.03767150122789	1.07953397272071	1.12139644421352	1.80851580387098	1.88147621686706	1.95443662986313	1.84697540375613	1.92120973699005	1.99611946927253	1.60813637788248	0.553162244759883	0.00337321550709831	-0.689865619469323	-0.326615828654682	-0.324772586309201	-0.328313425853687	0.176264567540752	0.179484341706361	0.173299206103265	0.200796075229573	0.204073004610499	0.197762855093644	0.000188442566357195	0.000342114094424593	0.000350077508534133
116	0.811571529291185	0.21	1.60817552570986	1.54216915548361	1.6741818959361	0.23930967235871	1.00168020151511	0.963646369959215	1.03971403307101	0.5	0.37	0.68	1.06160148966225	1.10350147859596	1.14540146752968	1.85771135597222	1.93103273505397	2.00435411413571	1.89684950554199	1.97234141353488	2.04661718019945	1.60817552570986	0.553194032955338	0.00676849482518184	-0.687491080215047	-0.326615828654682	-0.324772586309201	-0.328313425853687	0.176264567540752	0.179484341706361	0.173299206103265	0.200796075229573	0.204073004610499	0.197762855093644	0.000188442566357195	0.000342114094424593	0.000350077508534133
116	0.811571529291185	0.21	1.60818362372702	1.54220558277815	1.67416166467589	0.238261628722916	0.99897484113535	0.960934221535654	1.03701546073504	0.5	0.37	0.68	1.06041431856817	1.10239306883711	1.14437181910604	1.85768685781827	1.93122733281633	2.00476780781438	1.89644329736639	1.97195879858227	2.046609218874	1.60818362372702	0.553443673695023	0.0260083837377803	-0.667121571321003	-0.326615828654682	-0.324772586309201	-0.328313425853687	0.176264567540752	0.179484341706361	0.173299206103265	0.200796075229573	0.204073004610499	0.197762855093644	0.000188442566357195	0.000342114094424593	0.000350077508534133
116	0.811571529291185	0.21	1.60845631274105	1.54191921803949	1.6749934074426	0.231183719836598	0.984560110715605	0.946322383893128	1.02279783753808	0.5	0.37	0.67	1.04504283108806	1.08726952145603	1.12949621182399	1.83161829958475	1.90562787747769	1.97963745537063	1.87261081102737	1.9466872541152	2.02366395069434	1.60845631274105	0.553242073936105	-0.0153914728121326	-0.70782691974907	-0.326615828654682	-0.324772586309201	-0.328313425853687	0.176264567540752	0.179484341706361	0.173299206103265	0.200796075229573	0.204073004610499	0.197762855093644	0.000188442566357195	0.000342114094424593	0.000350077508534133
116	0.811571529291185	0.21	1.60858436033273	1.54184547694591	1.67532324371954	0.230769751851871	0.977000009916288	0.939011656368554	1.01498836346402	0.5	0.37	0.68	1.03620260101411	1.07812288015807	1.12004315930203	1.81524916149036	1.88868629771358	1.96212343393679	1.85179964211196	1.92653911182683	2.00205986220424	1.60858436033273	0.552124639692693	0.00246087429320406	-0.695976128382034	-0.326615828654682	-0.324772586309201	-0.328313425853687	0.176264567540752	0.179484341706361	0.173299206103265	0.200796075229573	0.204073004610499	0.197762855093644	0.000188442566357195	0.000342114094424593	0.000350077508534133
116	0.811571529291185	0.21	1.60859665501835	1.54241971562098	1.67477359441573	0.235729163432541	1.01068380252258	0.971926864365284	1.04944074067987	0.5	0.37	0.67	1.06730057333217	1.10986067104373	1.15242076875529	1.86380819286171	1.93813014188508	2.01245209090845	1.90459087191966	1.98055203448722	2.05598284218927	1.60859665501835	0.554976942081059	-0.00268178969368041	-0.693070825864464	-0.326615828654682	-0.324772586309201	-0.328313425853687	0.176264567540752	0.179484341706361	0.173299206103265	0.200796075229573	0.204073004610499	0.197762855093644	0.000188442566357195	0.000342114094424593	0.000350077508534133
116	0.811571529291185	0.21	1.60863624672949	1.54153014454036	1.67574234891862	0.230914811195805	0.995671206333431	0.956972678431256	1.03436973423561	0.5	0.37	0.68	1.05063960919835	1.09312588612983	1.13561216306132	1.83444285907006	1.90862495409397	1.98280704911788	1.87328710545719	1.94907106428202	2.02408301737306	1.60863624672949	0.553531176358603	-0.0128034437934064	-0.703276248784642	-0.326615828654682	-0.324772586309201	-0.328313425853687	0.176264567540752	0.179484341706361	0.173299206103265	0.200796075229573	0.204073004610499	0.197762855093644	0.000188442566357195	0.000342114094424593	0.000350077508534133
116	0.811571529291185	0.21	1.60864663919033	1.54141354639263	1.67587973198804	0.232772802647347	1.0014789880951	0.962757246114651	1.04020073007555	0.5	0.37	0.68	1.05361597911567	1.09599202588597	1.13836807265626	1.83584221136833	1.90967910920763	1.98351600704694	1.87527483546576	1.95108438133874	2.0261131970195	1.60864663919033	0.555363989968719	0.00526534999681738	-0.683554790105952	-0.326615828654682	-0.324772586309201	-0.328313425853687	0.176264567540752	0.179484341706361	0.173299206103265	0.200796075229573	0.204073004610499	0.197762855093644	0.000188442566357195	0.000342114094424593	0.000350077508534133
116	0.811571529291185	0.21	1.6086666100701	1.54157739697515	1.67575582316505	0.231596360275113	0.984618500768547	0.946422842295203	1.02281415924189	0.5	0.37	0.67	1.04491004588522	1.08708044315839	1.12925084043157	1.83110724237014	1.90500692413186	1.97890660589358	1.86854367750022	1.94383507970473	2.01862460125749	1.6086666100701	0.550029212997534	-0.00387944202234988	-0.70332758236445	-0.326615828654682	-0.324772586309201	-0.328313425853687	0.176264567540752	0.179484341706361	0.173299206103265	0.200796075229573	0.204073004610499	0.197762855093644	0.000188442566357195	0.000342114094424593	0.000350077508534133
116	0.811571529291185	0.21	1.6087533826267	1.54246634817692	1.67504041707648	0.235893268189608	0.994600820862882	0.956477983140443	1.03272365858532	0.5	0.37	0.68	1.04788392063849	1.08964997209248	1.13141602354647	1.82713758682163	1.89996275472593	1.97278792263023	1.86602648211617	1.94030178032199	2.01531506792229	1.6087533826267	0.556089585116353	-0.0148889432723871	-0.703709561954603	-0.326615828654682	-0.324772586309201	-0.328313425853687	0.176264567540752	0.179484341706361	0.173299206103265	0.200796075229573	0.204073004610499	0.197762855093644	0.000188442566357195	0.000342114094424593	0.000350077508534133
116	0.811571529291185	0.21	1.60877587383882	1.542931456669	1.67462029100864	0.240697708330186	0.99954030618674	0.96173185760022	1.03734875477326	0.5	0.37	0.68	1.05919314787144	1.10083308041399	1.14247301295654	1.85315676921162	1.9260096978921	1.99886262657258	1.89132965410283	1.96561331381385	2.04030044031026	1.60877587383882	0.553652913790949	0.00222152433440964	-0.693151538223208	-0.326615828654682	-0.324772586309201	-0.328313425853687	0.176264567540752	0.179484341706361	0.173299206103265	0.200796075229573	0.204073004610499	0.197762855093644	0.000188442566357195	0.000342114094424593	0.000350077508534133
116	0.811571529291185	0.21	1.60878545524238	1.54287846789494	1.67469244258982	0.238231549110138	0.988895405789175	0.951235486857684	1.02655532472067	0.5	0.37	0.68	1.04639646357451	1.08782385619481	1.12925124881511	1.82936428870451	1.90178979401903	1.97421529933356	1.86643165236378	1.94001335308697	2.01396935203468	1.60878545524238	0.55579205088947	-0.00684249808040763	-0.697883837853737	-0.326615828654682	-0.324772586309201	-0.328313425853687	0.176264567540752	0.179484341706361	0.173299206103265	0.200796075229573	0.204073004610499	0.197762855093644	0.000188442566357195	0.000342114094424593	0.000350077508534133
116	0.811571529291185	0.21	1.60883426721457	1.54276969326429	1.67489884116485	0.235388462204642	0.999246375697231	0.960891764261683	1.03760098713278	0.5	0.37	0.67	1.06095204420247	1.10330062592687	1.14564920765126	1.8592963186016	1.93351132438667	2.00772633017174	1.89766610293592	1.97366568352064	2.04914514526526	1.60883426721457	0.552651642664125	-0.0140159037296043	-0.710335466904229	-0.326615828654682	-0.324772586309201	-0.328313425853687	0.176264567540752	0.179484341706361	0.173299206103265	0.200796075229573	0.204073004610499	0.197762855093644	0.000188442566357195	0.000342114094424593	0.000350077508534133
116	0.811571529291185	0.21	1.60889942397924	1.54249055657408	1.6753082913844	0.230510330511103	0.987702601365897	0.949270019086888	1.02613518364491	0.5	0.37	0.67	1.04594711883872	1.08829381461126	1.13064051038379	1.83052613759668	1.90463766011662	1.97874918263656	1.86774155834822	1.94413435575698	2.02054562599434	1.60889942397924	0.552539184750932	0.0137624221223947	-0.681024175899888	-0.326615828654682	-0.324772586309201	-0.328313425853687	0.176264567540752	0.179484341706361	0.173299206103265	0.200796075229573	0.204073004610499	0.197762855093644	0.000188442566357195	0.000342114094424593	0.000350077508534133
116	0.811571529291185	0.21	1.60897729073451	1.54180176834718	1.67615281312184	0.224847121102515	0.978876091573027	0.940168610897263	1.01758357224879	0.5	0.37	0.67	1.03660163456151	1.07927933861713	1.12195704267275	1.81494810572781	1.88967094577554	1.96439378582327	1.8548493732328	1.93123813210117	2.00752761647756	1.60897729073451	0.551474165934593	-0.0107198064382814	-0.705590668698855	-0.326615828654682	-0.324772586309201	-0.328313425853687	0.176264567540752	0.179484341706361	0.173299206103265	0.200796075229573	0.204073004610499	0.197762855093644	0.000188442566357195	0.000342114094424593	0.000350077508534133
116	0.811571529291185	0.21	1.60897831231686	1.54240431986194	1.67555230477179	0.233874539463073	0.994199826156681	0.955877723864872	1.03252192844849	0.5	0.37	0.68	1.04418495209097	1.08604738025155	1.12790980841214	1.81727676093014	1.89013321964467	1.96298967835919	1.85500856074601	1.92923486742492	2.00375141085719	1.60897831231686	0.556950479420894	-0.0179354569529649	-0.704718006627934	-0.326615828654682	-0.324772586309201	-0.328313425853687	0.176264567540752	0.179484341706361	0.173299206103265	0.200796075229573	0.204073004610499	0.197762855093644	0.000188442566357195	0.000342114094424593	0.000350077508534133
116	0.811571529291185	0.21	1.6089956479104	1.54161152519713	1.67637977062366	0.225431555133488	0.981570481868343	0.942821418959769	1.02031954477692	0.5	0.37	0.68	1.03259808423062	1.07503688262923	1.11747568102784	1.80011959802795	1.87410280008958	1.94808600215122	1.83780800795415	1.91305802378708	1.98895412591321	1.6089956479104	0.554704778964455	0.00349389611472773	-0.685077837443151	-0.326615828654682	-0.324772586309201	-0.328313425853687	0.176264567540752	0.179484341706361	0.173299206103265	0.200796075229573	0.204073004610499	0.197762855093644	0.000188442566357195	0.000342114094424593	0.000350077508534133
116	0.811571529291185	0.21	1.60900265088833	1.54242791999287	1.6755773817838	0.232834337133371	0.993910138082274	0.955487661685597	1.03233261447895	0.5	0.37	0.68	1.04763638134659	1.0897643812661	1.13189238118562	1.82765008198449	1.90114432471762	1.97463856745075	1.8658912005961	1.94116474443265	2.01549488143262	1.60900265088833	0.555882549331194	0.00660654318938786	-0.683164993091521	-0.326615828654682	-0.324772586309201	-0.328313425853687	0.176264567540752	0.179484341706361	0.173299206103265	0.200796075229573	0.204073004610499	0.197762855093644	0.000188442566357195	0.000342114094424593	0.000350077508534133
116	0.811571529291185	0.21	1.60918113783981	1.54232048775747	1.67604178792215	0.229314388470214	0.977698449801765	0.93952643644797	1.01587046315556	0.49	0.36	0.67	1.04380436958522	1.08621309039269	1.12862181120015	1.83666682405527	1.91128874826569	1.98591067247611	1.8744197793955	1.9509891740722	2.02722975891839	1.60918113783981	0.547969025613619	-0.0127278229658363	-0.715315534995556	-0.326615828654682	-0.324772586309201	-0.328313425853687	0.176264567540752	0.179484341706361	0.173299206103265	0.200796075229573	0.204073004610499	0.197762855093644	0.000188442566357195	0.000342114094424593	0.000350077508534133
116	0.811571529291185	0.21	1.60918591871497	1.54343221155882	1.67493962587111	0.236239680041899	0.999015806537623	0.960760503155076	1.03727110992017	0.5	0.37	0.68	1.05789925406701	1.10002240211442	1.14214555016183	1.85063829260179	1.92432651053159	1.9980147284614	1.88901583003825	1.96368868630887	2.03850794777682	1.60918591871497	0.554079687718045	0.00819848081582581	-0.685274604624792	-0.326615828654682	-0.324772586309201	-0.328313425853687	0.176264567540752	0.179484341706361	0.173299206103265	0.200796075229573	0.204073004610499	0.197762855093644	0.000188442566357195	0.000342114094424593	0.000350077508534133
116	0.811571529291185	0.21	1.60920307257298	1.5423904739078	1.67601567123817	0.234007337941892	0.999818218751424	0.961293827873136	1.03834260962971	0.5	0.37	0.67	1.0592241276906	1.10167313041971	1.14412213314882	1.85379500954157	1.92808688730574	2.00237876506991	1.89354011110513	1.96928063186868	2.04572621071743	1.60920307257298	0.551627493467184	0.00889130075899255	-0.687041231156784	-0.326615828654682	-0.324772586309201	-0.328313425853687	0.176264567540752	0.179484341706361	0.173299206103265	0.200796075229573	0.204073004610499	0.197762855093644	0.000188442566357195	0.000342114094424593	0.000350077508534133
116	0.811571529291185	0.21	1.60927606189194	1.54317595056562	1.67537617321827	0.230581344195611	0.97261024236111	0.934772494452484	1.01044799026974	0.5	0.37	0.68	1.02295146183811	1.06435852052404	1.10576557920998	1.7823681755919	1.85451492585321	1.92666167611452	1.81948199805175	1.8927121604244	1.96654395826819	1.60927606189194	0.553950052564974	-0.000453406285189121	-0.692688466253791	-0.326615828654682	-0.324772586309201	-0.328313425853687	0.176264567540752	0.179484341706361	0.173299206103265	0.200796075229573	0.204073004610499	0.197762855093644	0.000188442566357195	0.000342114094424593	0.000350077508534133
116	0.811571529291185	0.21	1.60937494405154	1.54259196795624	1.67615792014684	0.227509080022983	0.979906948469317	0.941452257144373	1.01836163979426	0.5	0.37	0.68	1.03333643720905	1.07554424267783	1.1177520481466	1.8039331776419	1.87761688596659	1.95130059429128	1.84099405739912	1.91646258098559	1.99156616111466	1.60937494405154	0.551410244392015	-0.00189205687021549	-0.697648081159598	-0.326615828654682	-0.324772586309201	-0.328313425853687	0.176264567540752	0.179484341706361	0.173299206103265	0.200796075229573	0.204073004610499	0.197762855093644	0.000188442566357195	0.000342114094424593	0.000350077508534133
116	0.811571529291185	0.21	1.60939543971555	1.54239398088119	1.67639689854991	0.229030322066914	0.979941411024801	0.941651052255715	1.01823176979389	0.5	0.37	0.68	1.03089550481116	1.07281481094701	1.11473411708287	1.79667819316951	1.86973652241393	1.94279485165835	1.83313235121873	1.90710314668671	1.98179984839816	1.60939543971555	0.555039030458043	-0.000931030008506526	-0.690885050124926	-0.326615828654682	-0.324772586309201	-0.328313425853687	0.176264567540752	0.179484341706361	0.173299206103265	0.200796075229573	0.204073004610499	0.197762855093644	0.000188442566357195	0.000342114094424593	0.000350077508534133
116	0.811571529291185	0.21	1.60945394091983	1.54347015615506	1.6754377256846	0.235817125596286	0.989938719052694	0.951986562525913	1.02789087557948	0.5	0.37	0.68	1.04744251726162	1.08920014697274	1.13095777668386	1.83144251691814	1.90445530492164	1.97746809292513	1.87035333188606	1.94442358249664	2.01914131070507	1.60945394091983	0.555000374419852	-0.0020046933132266	-0.692583009659264	-0.326615828654682	-0.324772586309201	-0.328313425853687	0.176264567540752	0.179484341706361	0.173299206103265	0.200796075229573	0.204073004610499	0.197762855093644	0.000188442566357195	0.000342114094424593	0.000350077508534133
116	0.811571529291185	0.21	1.60948211460423	1.54328386909479	1.67568036011367	0.229223935914822	0.986842179217373	0.94830330726067	1.02538105117408	0.5	0.37	0.68	1.03865463942419	1.08086537289894	1.12307610637369	1.8107372301374	1.88432525806602	1.95791328599464	1.84933164821164	1.92360164398942	1.99960666766049	1.60948211460423	0.558170273246905	-0.0128924797698886	-0.698431185313017	-0.326615828654682	-0.324772586309201	-0.328313425853687	0.176264567540752	0.179484341706361	0.173299206103265	0.200796075229573	0.204073004610499	0.197762855093644	0.000188442566357195	0.000342114094424593	0.000350077508534133
116	0.811571529291185	0.21	1.60951796208216	1.54242282677999	1.67661309738433	0.230053004913004	0.995677173415963	0.956884279603222	1.0344700672287	0.51	0.37	0.68	1.04404035596289	1.08636663044394	1.12869290492499	1.81563361140112	1.88924092567232	1.96284823994352	1.85356583672541	1.92877812052203	2.00318930006433	1.60951796208216	0.558215671609432	-0.00688028768848538	-0.69154618551125	-0.326615828654682	-0.324772586309201	-0.328313425853687	0.176264567540752	0.179484341706361	0.173299206103265	0.200796075229573	0.204073004610499	0.197762855093644	0.000188442566357195	0.000342114094424593	0.000350077508534133
116	0.811571529291185	0.21	1.60954803865462	1.5435965194448	1.67549955786443	0.241828918907218	1.01290597389401	0.974710158052054	1.05110178973597	0.5	0.37	0.68	1.06757493107554	1.10940982437997	1.1512447176844	1.86115254668427	1.9340852429732	2.00701793926212	1.90031055285517	1.97462564372365	2.04927210539261	1.60954803865462	0.556556413316365	-0.0141575319889794	-0.702189382064524	-0.326615828654682	-0.324772586309201	-0.328313425853687	0.176264567540752	0.179484341706361	0.173299206103265	0.200796075229573	0.204073004610499	0.197762855093644	0.000188442566357195	0.000342114094424593	0.000350077508534133
116	0.811571529291185	0.21	1.60961238330202	1.54320270034709	1.67602206625695	0.229636727649551	0.976737711512966	0.938637952054893	1.01483747097104	0.5	0.37	0.68	1.0338096381666	1.07577246148241	1.11773528479821	1.80880362240843	1.88222381894937	1.95564401549031	1.84555437223642	1.91988515531116	1.99515510582708	1.60961238330202	0.553373912938926	0.00394556801531354	-0.689106746547392	-0.326615828654682	-0.324772586309201	-0.328313425853687	0.176264567540752	0.179484341706361	0.173299206103265	0.200796075229573	0.204073004610499	0.197762855093644	0.000188442566357195	0.000342114094424593	0.000350077508534133
116	0.811571529291185	0.21	1.6096150779307	1.54349639717795	1.67573375868344	0.236320118658614	0.995198310504687	0.957097683326888	1.03329893768249	0.5	0.37	0.67	1.05409782543166	1.09605988317701	1.13802194092236	1.84425166534157	1.91766856556743	1.99108546579329	1.88326934541962	1.95892548055381	2.03352133355308	1.6096150779307	0.55144096087858	0.00374780141580948	-0.692081726002791	-0.326615828654682	-0.324772586309201	-0.328313425853687	0.176264567540752	0.179484341706361	0.173299206103265	0.200796075229573	0.204073004610499	0.197762855093644	0.000188442566357195	0.000342114094424593	0.000350077508534133
[truncated: 1,358 more rows]
