# Supplementary material for: Re-expressing coefficients from regression models for inclusion in a meta-analysis
Source: BMC Med Res Methodol. 2024 Jan 8;24:6. doi: 10.1186/s12874-023-02132-y (PMC10773134; doi:10.1186/s12874-023-02132-y)
Supplement: Supplementary file 2 — Additional file 2. [file 12874_2023_2132_MOESM2_ESM.zip › Supp_Files_R1/simdata/simdata_scenario_117.csv]

ex_no	errsd	rsquare	beta	b_low_ci	b_hi_ci	lrsquare	lbeta	lb_low_ci	lb_hi_ci	x_median	x_25	x_75	rbl	rb	rbu	altl	alt	altu	dzl	dz	dzu	observed_beta	xlog	error	ylog	RelBias_rb	RelBias_rbl	RelBias_rbu	RelBias_alt	RelBias_altl	RelBias_altu	RelBias_dz	RelBias_dzl	RelBias_dzu	MC_SE_RelBias_rb	MC_SE_RelBias_alt	MC_SE_RelBias_dz
117	0.847500280622663	0.04	0.339191597028656	0.0921744144112528	0.58620877964606	0.0536591900163607	0.497819234873069	0.171412686748625	0.824225782997513	0.9	0.71	1.25	0.12858526657754	0.373439214084859	0.618293161592177	0.183769160825119	0.533705087823439	0.883641014821759	0.188187906258945	0.54651905527975	0.904795736908113	0.339191597028656	1.06312963542581	0.121278822827002	0.0806657553683631	-0.155781873845761	-0.12896566517523	-0.168521214347545	0.169099802857667	0.206242367726596	0.151458453030223	0.193687931393758	0.231618100207635	0.175673975383726	0.00173755225400016	0.00249434799017852	0.00255137952570283
117	0.847500280622663	0.06	0.386738864252022	0.156596258899662	0.616881469604381	0.128984105284822	0.659116869800737	0.391697518294847	0.926536221306626	1.03	0.78	1.46	0.265383361002753	0.446565632998637	0.62774790499452	0.364186091142684	0.612822867665561	0.861459644188437	0.371346227645133	0.624868653877981	0.878414758925367	0.386738864252022	1.15735849860979	-0.108611186144227	-0.0721303094181324	-0.155781873845761	-0.12896566517523	-0.168521214347545	0.169099802857667	0.206242367726596	0.151458453030223	0.193687931393758	0.231618100207635	0.175673975383726	0.00173755225400016	0.00249434799017852	0.00255137952570283
117	0.847500280622663	0.06	0.416247927583831	0.155776652500145	0.676719202667518	0.0622223889878121	0.50432279036587	0.1986402420859	0.810005338645839	1.07	0.78	1.42	0.130641841631233	0.331683335753829	0.532724829876425	0.177315946482378	0.450183064455225	0.723050182428072	0.181174007826021	0.459968775649122	0.738754799094838	0.416247927583831	1.13922721768313	0.0540564380764688	0.0951666167649311	-0.155781873845761	-0.12896566517523	-0.168521214347545	0.169099802857667	0.206242367726596	0.151458453030223	0.193687931393758	0.231618100207635	0.175673975383726	0.00173755225400016	0.00249434799017852	0.00255137952570283
117	0.847500280622663	0.06	0.435892952620266	0.171141823405696	0.700644081834836	0.0769459446315596	0.567296746229468	0.26052422636596	0.874069266092977	1.03	0.78	1.32	0.176186159366554	0.383648907948055	0.591111656529556	0.241613213632255	0.526117635398276	0.810622057164296	0.247880304253798	0.539807650625338	0.831709310932895	0.435892952620266	1.10353262587141	-0.00985337253728304	-0.00254252827354439	-0.155781873845761	-0.12896566517523	-0.168521214347545	0.169099802857667	0.206242367726596	0.151458453030223	0.193687931393758	0.231618100207635	0.175673975383726	0.00173755225400016	0.00249434799017852	0.00255137952570283
117	0.847500280622663	0.06	0.44777096224155	0.177717339960406	0.717824584522694	0.0685272612750496	0.572426945225334	0.242924291237917	0.901929599212751	0.98	0.77	1.33	0.171074713566714	0.403120557410143	0.635166401253572	0.238285676734086	0.56149651123302	0.884707345731954	0.244125740269115	0.575246424725518	0.906339152945574	0.44777096224155	1.11992321612818	0.0687613598813398	0.0777579298034725	-0.155781873845761	-0.12896566517523	-0.168521214347545	0.169099802857667	0.206242367726596	0.151458453030223	0.193687931393758	0.231618100207635	0.175673975383726	0.00173755225400016	0.00249434799017852	0.00255137952570283
117	0.847500280622663	0.06	0.473174638846622	0.181533372795127	0.764815904898116	0.0888815189987775	0.703847856131309	0.352007260261425	1.05568845200119	1.01	0.75	1.33	0.242266011407285	0.484417317460616	0.726568623513947	0.334451353552039	0.668744354883449	1.00303735621486	0.342243856532207	0.68437304044179	1.02648109310425	0.473174638846622	1.10241695349881	0.0492727821101599	0.0528718196897686	-0.155781873845761	-0.12896566517523	-0.168521214347545	0.169099802857667	0.206242367726596	0.151458453030223	0.193687931393758	0.231618100207635	0.175673975383726	0.00173755225400016	0.00249434799017852	0.00255137952570283
117	0.847500280622663	0.07	0.442860972972331	0.191795356824475	0.693926589120186	0.0854179991002458	0.618146186816373	0.302345344398847	0.9339470292339	1.02	0.73	1.31	0.206008398230261	0.4211849402589	0.636361482287538	0.283311208764634	0.579230825360987	0.87515044195734	0.289689553870727	0.592349580538115	0.894893232842547	0.442860972972331	1.11263263312321	-0.0149524819520142	-0.0128163946418271	-0.155781873845761	-0.12896566517523	-0.168521214347545	0.169099802857667	0.206242367726596	0.151458453030223	0.193687931393758	0.231618100207635	0.175673975383726	0.00173755225400016	0.00249434799017852	0.00255137952570283
117	0.847500280622663	0.07	0.525889140944173	0.2174404755921	0.834337806296246	0.0994146741195096	0.722804850061473	0.383145396871115	1.06246430325183	0.99	0.77	1.35	0.267693213557282	0.505003987175219	0.742314760793157	0.371708626125883	0.701229350443829	1.03075007476178	0.380564877966478	0.71796887311051	1.05533393725723	0.525889140944173	1.07709272271695	0.0276444397314572	0.0189456622462306	-0.155781873845761	-0.12896566517523	-0.168521214347545	0.169099802857667	0.206242367726596	0.151458453030223	0.193687931393758	0.231618100207635	0.175673975383726	0.00173755225400016	0.00249434799017852	0.00255137952570283
117	0.847500280622663	0.07	0.528761926641435	0.231835129095519	0.825688724187351	0.0942131238865685	0.686610921907699	0.354216689955143	1.01900515386025	1.03	0.74	1.36	0.241136542164148	0.467417228538631	0.693697914913113	0.331508746196698	0.642594017451309	0.95367928870592	0.338360567370876	0.655964271420102	0.973512775561177	0.528761926641435	1.08555911126179	0.0194720038038078	0.0136835506795101	-0.155781873845761	-0.12896566517523	-0.168521214347545	0.169099802857667	0.206242367726596	0.151458453030223	0.193687931393758	0.231618100207635	0.175673975383726	0.00173755225400016	0.00249434799017852	0.00255137952570283
117	0.847500280622663	0.07	0.544593549552368	0.243961291677167	0.84522580742757	0.0888221931116648	0.585909549069562	0.292916809713567	0.878902288425557	0.93	0.7	1.2	0.214046870113002	0.428149225270807	0.642251580428612	0.302594248814603	0.605266935849041	0.907939622883479	0.310171332971655	0.620462318034316	0.930576069954682	0.544593549552368	0.981672789823095	0.0868021452807104	-0.0240030662016241	-0.155781873845761	-0.12896566517523	-0.168521214347545	0.169099802857667	0.206242367726596	0.151458453030223	0.193687931393758	0.231618100207635	0.175673975383726	0.00173755225400016	0.00249434799017852	0.00255137952570283
117	0.847500280622663	0.08	0.501506528762675	0.234374073024479	0.76863898450087	0.123618599315611	0.750944957958808	0.438769876290148	1.06312003962747	1.01	0.77	1.37	0.302914630180112	0.518431703080934	0.733948775981756	0.418674186629185	0.716551628691996	1.01442907075481	0.428551207559284	0.733347592002597	1.03828955987294	0.501506528762675	1.13542984919181	-0.0343877113385193	-0.00889866950733961	-0.155781873845761	-0.12896566517523	-0.168521214347545	0.169099802857667	0.206242367726596	0.151458453030223	0.193687931393758	0.231618100207635	0.175673975383726	0.00173755225400016	0.00249434799017852	0.00255137952570283
117	0.847500280622663	0.08	0.524916049885376	0.254123756901993	0.795708342868759	0.116407838174694	0.706112023792947	0.402377692218837	1.00984635536706	0.94	0.79	1.25	0.290505416570363	0.509793091376822	0.729080766183281	0.408670116271423	0.717154276801144	1.02563843733087	0.420937745862381	0.738636578136276	1.05643867090341	0.524916049885376	1.07222635985808	0.0832856734202315	0.0647612655521041	-0.155781873845761	-0.12896566517523	-0.168521214347545	0.169099802857667	0.206242367726596	0.151458453030223	0.193687931393758	0.231618100207635	0.175673975383726	0.00173755225400016	0.00249434799017852	0.00255137952570283
117	0.847500280622663	0.08	0.618384201243142	0.298709791742336	0.938058610743948	0.119117716807297	0.798653203237872	0.459563613540166	1.13774279293558	0.97	0.72	1.23	0.326589638943401	0.567564214401519	0.808538789859637	0.456532690682928	0.793385910142031	1.13023912960113	0.468373012778291	0.814038158088073	1.15992824615678	0.618384201243142	1.03585871913237	-0.0795843018458528	-0.131701426845966	-0.155781873845761	-0.12896566517523	-0.168521214347545	0.169099802857667	0.206242367726596	0.151458453030223	0.193687931393758	0.231618100207635	0.175673975383726	0.00173755225400016	0.00249434799017852	0.00255137952570283
117	0.847500280622663	0.08	0.622026951341915	0.290917907255996	0.953135995427835	0.106398232593279	0.756471441389114	0.414190434280406	1.09875244849782	0.98	0.73	1.32	0.291369852414073	0.532153700304406	0.772937548194739	0.405669121805472	0.740908239062532	1.07614735631959	0.414517911660906	0.75713913810358	1.09987363622888	0.622026951341915	1.06454411170921	0.0382120760796348	0.00400637849360822	-0.155781873845761	-0.12896566517523	-0.168521214347545	0.169099802857667	0.206242367726596	0.151458453030223	0.193687931393758	0.231618100207635	0.175673975383726	0.00173755225400016	0.00249434799017852	0.00255137952570283
117	0.847500280622663	0.09	0.437342202503021	0.222682943793471	0.652001461212572	0.139192699915986	0.712895038527546	0.436101597356197	0.989688479698895	1.04	0.75	1.4	0.293160081080521	0.479228621412126	0.665297161743731	0.401122475814603	0.655714688007787	0.91030690020097	0.409127697082886	0.668814084349578	0.928579201404957	0.437342202503021	1.16087889379511	-0.0646395865961474	-0.0157575947375216	-0.155781873845761	-0.12896566517523	-0.168521214347545	0.169099802857667	0.206242367726596	0.151458453030223	0.193687931393758	0.231618100207635	0.175673975383726	0.00173755225400016	0.00249434799017852	0.00255137952570283
117	0.847500280622663	0.09	0.455608925760988	0.229057059843064	0.682160791678912	0.110123437052587	0.673651943055018	0.374669260725643	0.972634625384393	0.98	0.71	1.35	0.262837800426237	0.472579988607866	0.682322176789495	0.365546676807702	0.65724961965624	0.948952562504778	0.372308133262063	0.669484625828487	0.966615276185159	0.455608925760988	1.11378833731189	0.00321901043266222	-0.00842050073398422	-0.155781873845761	-0.12896566517523	-0.168521214347545	0.169099802857667	0.206242367726596	0.151458453030223	0.193687931393758	0.231618100207635	0.175673975383726	0.00173755225400016	0.00249434799017852	0.00255137952570283
117	0.847500280622663	0.09	0.511168986488464	0.261300902431262	0.761037070545665	0.0960470428899697	0.591763310641245	0.308321174295165	0.875205446987325	1.03	0.77	1.35	0.209909108605701	0.402880241119431	0.595851373633161	0.288586555242472	0.553886497504546	0.819186439766621	0.295495588789842	0.567042577795817	0.838722476716443	0.511168986488464	1.11085632806642	-0.0247931549756096	-0.00925420969636722	-0.155781873845761	-0.12896566517523	-0.168521214347545	0.169099802857667	0.206242367726596	0.151458453030223	0.193687931393758	0.231618100207635	0.175673975383726	0.00173755225400016	0.00249434799017852	0.00255137952570283
117	0.847500280622663	0.09	0.511429193088489	0.260488701565815	0.762369684611164	0.133575643682789	0.715366547808432	0.430910103178843	0.999822992438021	0.91	0.68	1.21	0.320158339803363	0.531504285018248	0.742850230233133	0.455719606813664	0.756553535157198	1.05738746350073	0.466230142943529	0.774080811754705	1.08175024971847	0.511429193088489	1.04129974209027	-0.0285546389309614	-0.0964015818718571	-0.155781873845761	-0.12896566517523	-0.168521214347545	0.169099802857667	0.206242367726596	0.151458453030223	0.193687931393758	0.231618100207635	0.175673975383726	0.00173755225400016	0.00249434799017852	0.00255137952570283
117	0.847500280622663	0.09	0.52167890022137	0.260753350019768	0.782604450422972	0.14443756438614	0.805970414522398	0.499710372717537	1.11223045632726	0.99	0.74	1.34	0.349491419812422	0.563686006689038	0.777880593565655	0.485484169662598	0.78302532592855	1.0805664821945	0.496278941656177	0.800510397810565	1.10471240741793	0.52167890022137	1.08579035190626	-0.108731756366178	-0.128433399818213	-0.155781873845761	-0.12896566517523	-0.168521214347545	0.169099802857667	0.206242367726596	0.151458453030223	0.193687931393758	0.231618100207635	0.175673975383726	0.00173755225400016	0.00249434799017852	0.00255137952570283
117	0.847500280622663	0.09	0.572510326747718	0.283533575755519	0.861487077739916	0.0893536443340971	0.675714480086545	0.338918089093039	1.01251087108005	0.99	0.7	1.28	0.237192011216806	0.472899150850717	0.708606290484628	0.329572283171627	0.657081374942834	0.98459046671404	0.336352471444826	0.670708606258751	1.00492003837043	0.572510326747718	1.07866286845977	0.055322598897117	0.0302693935399013	-0.155781873845761	-0.12896566517523	-0.168521214347545	0.169099802857667	0.206242367726596	0.151458453030223	0.193687931393758	0.231618100207635	0.175673975383726	0.00173755225400016	0.00249434799017852	0.00255137952570283
117	0.847500280622663	0.09	0.597888140042494	0.294441866626878	0.901334413458111	0.0955664245677692	0.706049807241904	0.366927413187067	1.04517220129674	1.04	0.74	1.3	0.246770374859678	0.474840988546857	0.702911602234036	0.337705627268954	0.649820603390545	0.961935579512135	0.345720463396589	0.665205008211831	0.984708365296604	0.597888140042494	1.10150674904701	-0.0501766648573357	-0.0427519828908295	-0.155781873845761	-0.12896566517523	-0.168521214347545	0.169099802857667	0.206242367726596	0.151458453030223	0.193687931393758	0.231618100207635	0.175673975383726	0.00173755225400016	0.00249434799017852	0.00255137952570283
117	0.847500280622663	0.09	0.641733925566687	0.327588297172187	0.955879553961187	0.112004686749887	0.776098169776583	0.434913617319064	1.1172827222341	0.97	0.73	1.33	0.308631873606087	0.550749902283878	0.792867930961668	0.431186015579323	0.769446308872108	1.10770660216489	0.440283389292644	0.78567451314993	1.13113464151876	0.641733925566687	1.06332052657871	0.113816696346401	0.0847145555571166	-0.155781873845761	-0.12896566517523	-0.168521214347545	0.169099802857667	0.206242367726596	0.151458453030223	0.193687931393758	0.231618100207635	0.175673975383726	0.00173755225400016	0.00249434799017852	0.00255137952570283
117	0.847500280622663	0.1	0.492061379809582	0.257572767430931	0.726549992188234	0.125936331032954	0.723534153892511	0.425928954671755	1.02113935311327	0.94	0.76	1.22	0.30932583412455	0.525458068101711	0.741590302078872	0.436186330346563	0.740958565989006	1.04573080163145	0.448758241224464	0.762338606733792	1.07590380463021	0.492061379809582	1.10851089580989	-0.142808858060539	-0.147493255309082	-0.155781873845761	-0.12896566517523	-0.168521214347545	0.169099802857667	0.206242367726596	0.151458453030223	0.193687931393758	0.231618100207635	0.175673975383726	0.00173755225400016	0.00249434799017852	0.00255137952570283
117	0.847500280622663	0.1	0.493244682302617	0.259293930832891	0.727195433772344	0.0874605726941823	0.531560027167842	0.263484334415207	0.799635719920478	0.99	0.73	1.45	0.184443833704477	0.372101701881045	0.559759570057613	0.256304000339971	0.51707423777707	0.777844475214169	0.260150352480453	0.524847868115284	0.789572604397268	0.493244682302617	1.12526348570803	-0.0233419947656688	-0.013111063527775	-0.155781873845761	-0.12896566517523	-0.168521214347545	0.169099802857667	0.206242367726596	0.151458453030223	0.193687931393758	0.231618100207635	0.175673975383726	0.00173755225400016	0.00249434799017852	0.00255137952570283
117	0.847500280622663	0.1	0.502643810373376	0.260548552947946	0.744739067798805	0.0939806603143795	0.603893003722342	0.31114432220496	0.896641685239725	0.98	0.74	1.31	0.219106304226576	0.425258488588866	0.631410672951156	0.305181629264353	0.592320147355691	0.879458665447029	0.31214973090581	0.605806532874821	0.899570995244534	0.502643810373376	1.09065909429873	-0.0555565314662099	-0.0755744470027389	-0.155781873845761	-0.12896566517523	-0.168521214347545	0.169099802857667	0.206242367726596	0.151458453030223	0.193687931393758	0.231618100207635	0.175673975383726	0.00173755225400016	0.00249434799017852	0.00255137952570283
117	0.847500280622663	0.1	0.512302772275449	0.270689832956825	0.753915711594072	0.120813069312749	0.688946189979434	0.39877491558001	0.979117464378858	1.03	0.72	1.38	0.270401204187053	0.467160476028347	0.66391974786964	0.371187365002419	0.641284370946379	0.911381376890339	0.377862427228379	0.652853069376306	0.92773908717276	0.512302772275449	1.13200943916526	-0.0769708266018768	-0.0639528068744267	-0.155781873845761	-0.12896566517523	-0.168521214347545	0.169099802857667	0.206242367726596	0.151458453030223	0.193687931393758	0.231618100207635	0.175673975383726	0.00173755225400016	0.00249434799017852	0.00255137952570283
117	0.847500280622663	0.1	0.519541819354416	0.27672883606122	0.762354802647613	0.126135614087248	0.782529581084138	0.460949320828033	1.10410984134024	1	0.76	1.41	0.319757701031593	0.5428359442795	0.765914187527407	0.442772571130676	0.751671862711558	1.06057115429244	0.451692278574125	0.766869769751607	1.08194576781177	0.519541819354416	1.15617052189979	-0.0232804147508974	0.0171771428567581	-0.155781873845761	-0.12896566517523	-0.168521214347545	0.169099802857667	0.206242367726596	0.151458453030223	0.193687931393758	0.231618100207635	0.175673975383726	0.00173755225400016	0.00249434799017852	0.00255137952570283
117	0.847500280622663	0.1	0.542182034317573	0.28501872622041	0.799345342414737	0.124533488038667	0.714871916859541	0.418940965030436	1.01080286868865	1.01	0.74	1.52	0.288933166247058	0.493029385140995	0.697125604034933	0.399194581310309	0.681177109334511	0.963159637358714	0.404287497627538	0.689948613932847	0.975509259976674	0.542182034317573	1.15777992136447	0.0147132226482191	0.0520376999970677	-0.155781873845761	-0.12896566517523	-0.168521214347545	0.169099802857667	0.206242367726596	0.151458453030223	0.193687931393758	0.231618100207635	0.175673975383726	0.00173755225400016	0.00249434799017852	0.00255137952570283
117	0.847500280622663	0.1	0.563097130068868	0.301846675046642	0.824347585091094	0.139876626962437	0.78814705630381	0.483006089061172	1.09328802354645	0.99	0.74	1.31	0.336459765792101	0.549019525797593	0.761579285803084	0.466654321337102	0.76146499599658	1.05627567065606	0.477340865813206	0.778939662837143	1.0804315725278	0.563097130068868	1.1141873821379	0.0135066130098461	0.0149070632474973	-0.155781873845761	-0.12896566517523	-0.168521214347545	0.169099802857667	0.206242367726596	0.151458453030223	0.193687931393758	0.231618100207635	0.175673975383726	0.00173755225400016	0.00249434799017852	0.00255137952570283
117	0.847500280622663	0.1	0.574167690778729	0.301523155989989	0.846812225567469	0.120013014888349	0.716869147511592	0.413794713506364	1.01994358151682	1.03	0.77	1.32	0.281363690342065	0.487442063063305	0.693520435784545	0.386639891553171	0.669825399901908	0.953010908250645	0.396519303447576	0.686959771576882	0.97729612714678	0.574167690778729	1.113441530101	0.0759615750955932	0.0927094956165348	-0.155781873845761	-0.12896566517523	-0.168521214347545	0.169099802857667	0.206242367726596	0.151458453030223	0.193687931393758	0.231618100207635	0.175673975383726	0.00173755225400016	0.00249434799017852	0.00255137952570283
117	0.847500280622663	0.1	0.574268679083865	0.305398934092787	0.843138424074943	0.11473541567592	0.700855984500798	0.396906055653592	1.004805913348	0.97	0.76	1.38	0.281801642637642	0.497604823286247	0.713408003934852	0.393780194964358	0.695336345433669	0.996892495902981	0.40221824993355	0.710217269281943	1.01816863161307	0.574268679083865	1.0979007165829	0.016308271290304	0.0113429592770651	-0.155781873845761	-0.12896566517523	-0.168521214347545	0.169099802857667	0.206242367726596	0.151458453030223	0.193687931393758	0.231618100207635	0.175673975383726	0.00173755225400016	0.00249434799017852	0.00255137952570283
117	0.847500280622663	0.1	0.588306005342645	0.305224626970259	0.871387383715032	0.105508318242217	0.723112128994075	0.394384724668052	1.0518395333201	1.05	0.76	1.41	0.263248977174583	0.482672163584549	0.702095349994515	0.359249749737017	0.658691463244613	0.958133176752209	0.366583230482782	0.672181592390307	0.977743077442892	0.588306005342645	1.14758550915243	-0.0710057121867254	-0.0236142855528495	-0.155781873845761	-0.12896566517523	-0.168521214347545	0.169099802857667	0.206242367726596	0.151458453030223	0.193687931393758	0.231618100207635	0.175673975383726	0.00173755225400016	0.00249434799017852	0.00255137952570283
117	0.847500280622663	0.1	0.610882792464932	0.331392319666663	0.890373265263202	0.108894468267435	0.722387084431969	0.399747912255426	1.04502625660851	1.02	0.77	1.34	0.273490535292534	0.494226547163238	0.714962559033942	0.376699723448787	0.680736550675518	0.984773377902249	0.385908155129532	0.697361970670826	1.0088675562555	0.610882792464932	1.10999246403095	-0.102198984539787	-0.0769887821091652	-0.155781873845761	-0.12896566517523	-0.168521214347545	0.169099802857667	0.206242367726596	0.151458453030223	0.193687931393758	0.231618100207635	0.175673975383726	0.00173755225400016	0.00249434799017852	0.00255137952570283
117	0.847500280622663	0.1	0.622296493150738	0.32883327606684	0.915759710234635	0.104518140850159	0.72461305778266	0.393463502927798	1.05576261263752	1	0.76	1.32	0.273445383733741	0.503584434564999	0.733723485396256	0.378912781553439	0.697816054681834	1.01671932781023	0.388224711931558	0.714930221913117	1.04162737187735	0.622296493150738	1.07580547683163	-0.100195532763049	-0.113998853411197	-0.155781873845761	-0.12896566517523	-0.168521214347545	0.169099802857667	0.206242367726596	0.151458453030223	0.193687931393758	0.231618100207635	0.175673975383726	0.00173755225400016	0.00249434799017852	0.00255137952570283
117	0.847500280622663	0.1	0.62434589319516	0.334721990720412	0.913969795669909	0.125780147264973	0.789023851349675	0.464250881923019	1.11379682077633	0.98	0.69	1.31	0.326091863232156	0.554213826703922	0.782335790175689	0.453742464393314	0.771164128527967	1.08858579266262	0.46197198138426	0.785063283632955	1.10830517814362	0.62434589319516	1.08841263658357	0.0160400811921258	-0.00153096105817903	-0.155781873845761	-0.12896566517523	-0.168521214347545	0.169099802857667	0.206242367726596	0.151458453030223	0.193687931393758	0.231618100207635	0.175673975383726	0.00173755225400016	0.00249434799017852	0.00255137952570283
117	0.847500280622663	0.1	0.631446551186947	0.333762974943357	0.929130127430537	0.0989995838626983	0.661265265443048	0.349801891563291	0.972728639322806	1.06	0.82	1.35	0.232515729816733	0.439547582518222	0.646579435219712	0.316818470435958	0.598913427865751	0.881008385295544	0.325689173887978	0.615698828499569	0.905680586849822	0.631446551186947	1.10793475824167	0.114151395524721	0.142354972410413	-0.155781873845761	-0.12896566517523	-0.168521214347545	0.169099802857667	0.206242367726596	0.151458453030223	0.193687931393758	0.231618100207635	0.175673975383726	0.00173755225400016	0.00249434799017852	0.00255137952570283
117	0.847500280622663	0.1	0.637203799421025	0.346315234210727	0.928092364631323	0.135042913024645	0.825129227054109	0.499090781382888	1.15116767272533	1.07	0.72	1.42	0.330309408933365	0.546088922994545	0.761868437055725	0.449349203964383	0.742893227394768	1.03643725082515	0.456378435473793	0.754610046831227	1.05272120663372	0.637203799421025	1.12149151354631	-0.0237797077207554	-0.00357044023305331	-0.155781873845761	-0.12896566517523	-0.168521214347545	0.169099802857667	0.206242367726596	0.151458453030223	0.193687931393758	0.231618100207635	0.175673975383726	0.00173755225400016	0.00249434799017852	0.00255137952570283
117	0.847500280622663	0.1	0.640687456616633	0.338425799550591	0.942949113682674	0.127093782970097	0.750347788057414	0.443325638418784	1.05736993769604	0.96	0.74	1.22	0.315462989405962	0.533934732850121	0.75240647629428	0.441208534475074	0.746764498205475	1.05232046193588	0.453259328569472	0.76721289214606	1.0811766658593	0.640687456616633	1.03618217128592	-0.0224333130614209	-0.0751221540754613	-0.155781873845761	-0.12896566517523	-0.168521214347545	0.169099802857667	0.206242367726596	0.151458453030223	0.193687931393758	0.231618100207635	0.175673975383726	0.00173755225400016	0.00249434799017852	0.00255137952570283
117	0.847500280622663	0.1	0.642958406579171	0.341379767616481	0.944537045541862	0.117949375773818	0.780064097961446	0.447010074784236	1.11311812113866	0.96	0.7	1.22	0.318779533561396	0.55629276234136	0.793805991121325	0.446234511831433	0.778710685925973	1.11118686002051	0.457001026174734	0.797425714855019	1.13787496116549	0.642958406579171	1.03105658708618	-0.0167645801358274	-0.0757506573193296	-0.155781873845761	-0.12896566517523	-0.168521214347545	0.169099802857667	0.206242367726596	0.151458453030223	0.193687931393758	0.231618100207635	0.175673975383726	0.00173755225400016	0.00249434799017852	0.00255137952570283
117	0.847500280622663	0.1	0.64314334955451	0.341778282642772	0.944508416466248	0.120182061550047	0.787678153152979	0.454933685678903	1.12042262062705	1.03	0.79	1.39	0.309547979479893	0.535955433647645	0.762362887815397	0.425479720558446	0.736681171440156	1.04788262232187	0.43576558302338	0.754491892235672	1.07315394719619	0.64314334955451	1.11730552818088	0.034365032145007	0.0617849405428618	-0.155781873845761	-0.12896566517523	-0.168521214347545	0.169099802857667	0.206242367726596	0.151458453030223	0.193687931393758	0.231618100207635	0.175673975383726	0.00173755225400016	0.00249434799017852	0.00255137952570283
117	0.847500280622663	0.1	0.654051681899239	0.352882040666533	0.955221323131945	0.124790649741702	0.766833889497755	0.449766402278985	1.08390137671652	0.99	0.75	1.31	0.313319582576397	0.534197469943159	0.755075357309921	0.434567716406167	0.740920732481019	1.04727374855587	0.445185154930266	0.758925866167897	1.07277066725517	0.654051681899239	1.07655081790991	0.0679172055041021	0.051122558821689	-0.155781873845761	-0.12896566517523	-0.168521214347545	0.169099802857667	0.206242367726596	0.151458453030223	0.193687931393758	0.231618100207635	0.175673975383726	0.00173755225400016	0.00249434799017852	0.00255137952570283
117	0.847500280622663	0.1	0.678428061222115	0.363375002116294	0.993481120327936	0.109871203730225	0.776733186138162	0.431556220516951	1.12191015175937	1	0.77	1.29	0.299328184248159	0.53874355923666	0.77815893422516	0.414462305330032	0.745966832704982	1.07747136007993	0.425466832889697	0.765771323594218	1.10602685280222	0.678428061222115	1.07953837621777	0.162835061009148	0.154274224464317	-0.155781873845761	-0.12896566517523	-0.168521214347545	0.169099802857667	0.206242367726596	0.151458453030223	0.193687931393758	0.231618100207635	0.175673975383726	0.00173755225400016	0.00249434799017852	0.00255137952570283
117	0.847500280622663	0.11	0.48256566332293	0.273352955711645	0.691778370934215	0.186221353452342	0.91436650525002	0.615935339198649	1.21279767130139	1.02	0.73	1.38	0.421015716883706	0.625005004913559	0.828994292943413	0.579697956251573	0.860571492858244	1.14144502946491	0.590517896572993	0.876574534017515	1.16264212471767	0.48256566332293	1.15939829152327	0.0279126011666548	0.0554518681705615	-0.155781873845761	-0.12896566517523	-0.168521214347545	0.169099802857667	0.206242367726596	0.151458453030223	0.193687931393758	0.231618100207635	0.175673975383726	0.00173755225400016	0.00249434799017852	0.00255137952570283
117	0.847500280622663	0.11	0.499877375191585	0.282051966958097	0.717702783425074	0.117117377416119	0.693498662002498	0.396214409929092	0.990782914075904	0.99	0.75	1.32	0.277116098472607	0.485039510664185	0.692962922855763	0.384951054779516	0.673784281277962	0.962617507776407	0.394198966741667	0.689999056243464	0.985628288350045	0.499877375191585	1.14224978498727	-0.0408976574772555	-0.0183091064398897	-0.155781873845761	-0.12896566517523	-0.168521214347545	0.169099802857667	0.206242367726596	0.151458453030223	0.193687931393758	0.231618100207635	0.175673975383726	0.00173755225400016	0.00249434799017852	0.00255137952570283
117	0.847500280622663	0.11	0.51740267483654	0.284225268602719	0.750580081070361	0.134014748067216	0.669076029169256	0.403529956263213	0.934622102075299	0.91	0.7	1.32	0.299769115224535	0.497034547668593	0.694299980112651	0.426669721035196	0.707443098798779	0.988216476562363	0.434606826878865	0.720551124055879	1.00646122242271	0.51740267483654	1.07149764082282	0.0423546594181148	-0.00513023281834339	-0.155781873845761	-0.12896566517523	-0.168521214347545	0.169099802857667	0.206242367726596	0.151458453030223	0.193687931393758	0.231618100207635	0.175673975383726	0.00173755225400016	0.00249434799017852	0.00255137952570283
117	0.847500280622663	0.11	0.541881854499086	0.297098249285545	0.786665459712627	0.127772955316825	0.748073234172465	0.442915148407841	1.05323131993709	0.98	0.71	1.39	0.311056788142247	0.525367575151446	0.739678362160645	0.432795228809438	0.730980928770955	1.02916662873247	0.439638288009329	0.742520529242384	1.04533857894096	0.541881854499086	1.14015708333007	0.0230169060270432	0.0396576150578551	-0.155781873845761	-0.12896566517523	-0.168521214347545	0.169099802857667	0.206242367726596	0.151458453030223	0.193687931393758	0.231618100207635	0.175673975383726	0.00173755225400016	0.00249434799017852	0.00255137952570283
117	0.847500280622663	0.11	0.564464784390598	0.319509178197272	0.809420390583924	0.146384512221856	0.735829646741636	0.458404182560751	1.01325511092252	0.99	0.74	1.48	0.320228142268454	0.514029692063072	0.707831241857689	0.44463156879338	0.71372186956879	0.9828121703442	0.450934649433307	0.723887784617181	0.996770639168201	0.564464784390598	1.14106243657047	0.00911631272718927	0.0292999558635898	-0.155781873845761	-0.12896566517523	-0.168521214347545	0.169099802857667	0.206242367726596	0.151458453030223	0.193687931393758	0.231618100207635	0.175673975383726	0.00173755225400016	0.00249434799017852	0.00255137952570283
117	0.847500280622663	0.11	0.565473578252215	0.319516753087899	0.811430403416532	0.114372921175683	0.706321926445648	0.399453655266607	1.01319019762469	1	0.71	1.42	0.27665091960929	0.48917967808049	0.701708436551689	0.382842900332633	0.676950458016224	0.971058015699815	0.388371585070868	0.68670426285062	0.985033725581456	0.565473578252215	1.15027270557728	-0.0170745837255759	0.0131678083252012	-0.155781873845761	-0.12896566517523	-0.168521214347545	0.169099802857667	0.206242367726596	0.151458453030223	0.193687931393758	0.231618100207635	0.175673975383726	0.00173755225400016	0.00249434799017852	0.00255137952570283
117	0.847500280622663	0.11	0.566672545502774	0.318870676956231	0.814474414049317	0.167503746531796	0.844994950727646	0.55087908232993	1.13911081912536	0.96	0.74	1.32	0.39285931670157	0.602607994398889	0.812356672096209	0.549936864616869	0.843549680366943	1.13716249611702	0.562702665326256	0.863002348211495	1.16349679302807	0.566672545502774	1.07836115396539	0.0559520864013874	0.0200975511055946	-0.155781873845761	-0.12896566517523	-0.168521214347545	0.169099802857667	0.206242367726596	0.151458453030223	0.193687931393758	0.231618100207635	0.175673975383726	0.00173755225400016	0.00249434799017852	0.00255137952570283
117	0.847500280622663	0.11	0.567003705511936	0.311476390403431	0.822531020620441	0.120727046977502	0.683014129934808	0.395224780103211	0.970803479766405	0.99	0.73	1.29	0.275335808057899	0.475826053547181	0.676316299036463	0.381891162978809	0.659971422701904	0.938051682424999	0.390867642965708	0.675566817469004	0.960219630097146	0.567003705511936	1.10102856346545	0.0845538607294488	0.0857844830036638	-0.155781873845761	-0.12896566517523	-0.168521214347545	0.169099802857667	0.206242367726596	0.151458453030223	0.193687931393758	0.231618100207635	0.175673975383726	0.00173755225400016	0.00249434799017852	0.00255137952570283
117	0.847500280622663	0.11	0.571583416229949	0.321493900810029	0.821672931649869	0.137454514059121	0.835262744335804	0.508584605803011	1.1619408828686	1.05	0.83	1.37	0.340591295861267	0.559362625671288	0.77813395548131	0.465363068605448	0.764278803095491	1.06319453758553	0.478352521788045	0.785558327640694	1.0927681634498	0.571583416229949	1.15782991796072	0.104785511850534	0.155722135785827	-0.155781873845761	-0.12896566517523	-0.168521214347545	0.169099802857667	0.206242367726596	0.151458453030223	0.193687931393758	0.231618100207635	0.175673975383726	0.00173755225400016	0.00249434799017852	0.00255137952570283
117	0.847500280622663	0.11	0.57945280799075	0.325002043601447	0.833903572380053	0.156192799123034	0.800880922680517	0.51024819367325	1.09151365168778	0.97	0.72	1.28	0.362032066771838	0.568242238328897	0.774452409885956	0.505757473507731	0.793832329164156	1.08190718482058	0.517308697620661	0.811955094538388	1.10646654450349	0.57945280799075	1.08431542242696	-0.0782149476457358	-0.103592243686202	-0.155781873845761	-0.12896566517523	-0.168521214347545	0.169099802857667	0.206242367726596	0.151458453030223	0.193687931393758	0.231618100207635	0.175673975383726	0.00173755225400016	0.00249434799017852	0.00255137952570283
117	0.847500280622663	0.11	0.580796179153539	0.322304613335874	0.839287744971205	0.153263677667095	0.823812731574872	0.521491648527461	1.12613381462228	0.94	0.74	1.32	0.377763845011003	0.596762509864725	0.815761174718447	0.532141444575765	0.840636467099768	1.14913148962377	0.544224210319421	0.859790402377396	1.1755949127104	0.580796179153539	1.08132552363416	0.0508245484559375	0.0254465238336069	-0.155781873845761	-0.12896566517523	-0.168521214347545	0.169099802857667	0.206242367726596	0.151458453030223	0.193687931393758	0.231618100207635	0.175673975383726	0.00173755225400016	0.00249434799017852	0.00255137952570283
117	0.847500280622663	0.11	0.586141398112138	0.3321680811777	0.840114715046575	0.135099497277286	0.748751330770033	0.452964198296234	1.04453846324383	1	0.78	1.45	0.31446260644999	0.519807737438134	0.725152868426277	0.43557121564154	0.720000672422759	1.00443012920398	0.444326125558735	0.734448126340014	1.02454500611049	0.586141398112138	1.1428474267932	0.0022908660523733	0.0490026493561667	-0.155781873845761	-0.12896566517523	-0.168521214347545	0.169099802857667	0.206242367726596	0.151458453030223	0.193687931393758	0.231618100207635	0.175673975383726	0.00173755225400016	0.00249434799017852	0.00255137952570283
117	0.847500280622663	0.11	0.592375519741359	0.323403270840033	0.861347768642686	0.095530303563778	0.620919023045968	0.322623415392161	0.919214630699774	1.07	0.78	1.39	0.212500152026945	0.408976473804003	0.605452795581061	0.288576743947452	0.555393010478904	0.822209277010356	0.295170120237922	0.568042685232394	0.840968133557235	0.592375519741359	1.13289985493981	-0.0234357136331663	0.0129179346143616	-0.155781873845761	-0.12896566517523	-0.168521214347545	0.169099802857667	0.206242367726596	0.151458453030223	0.193687931393758	0.231618100207635	0.175673975383726	0.00173755225400016	0.00249434799017852	0.00255137952570283
117	0.847500280622663	0.11	0.598759147117553	0.331690628341004	0.865827665894102	0.157580569110206	0.823368532350199	0.526138573038968	1.12059849166143	0.93	0.69	1.29	0.383945000461425	0.600845951489868	0.817746902518312	0.54247166390672	0.84892862952925	1.15538559515178	0.552924617544006	0.865472932740612	1.17789378032121	0.598759147117553	1.04031560994244	-0.138941461354412	-0.200234493377863	-0.155781873845761	-0.12896566517523	-0.168521214347545	0.169099802857667	0.206242367726596	0.151458453030223	0.193687931393758	0.231618100207635	0.175673975383726	0.00173755225400016	0.00249434799017852	0.00255137952570283
117	0.847500280622663	0.11	0.606181072338685	0.333943961697518	0.878418182979851	0.138941334779798	0.758417840078012	0.463640131070367	1.05319554908566	1.05	0.77	1.47	0.31096471309818	0.508672934553645	0.706381156009111	0.425123461537123	0.695412661369769	0.965701861202416	0.432880626557971	0.708071341006768	0.983156482749474	0.606181072338685	1.14180361999207	0.0511369075871761	0.0847527095844796	-0.155781873845761	-0.12896566517523	-0.168521214347545	0.169099802857667	0.206242367726596	0.151458453030223	0.193687931393758	0.231618100207635	0.175673975383726	0.00173755225400016	0.00249434799017852	0.00255137952570283
117	0.847500280622663	0.11	0.606666425446087	0.340865734391077	0.872467116501097	0.117656197142095	0.72830891307889	0.416913219113014	1.03970460704477	0.96	0.74	1.33	0.296762671020124	0.518416995347097	0.740071319674071	0.415106620921942	0.725152952786461	1.03519928465098	0.424243240671534	0.741102761303179	1.0580786597307	0.606666425446087	1.09743664423621	0.0619551558242791	0.0508596951032676	-0.155781873845761	-0.12896566517523	-0.168521214347545	0.169099802857667	0.206242367726596	0.151458453030223	0.193687931393758	0.231618100207635	0.175673975383726	0.00173755225400016	0.00249434799017852	0.00255137952570283
117	0.847500280622663	0.11	0.608208666438173	0.344625236865772	0.871792096010575	0.159450786057547	0.84128779916405	0.539710746147504	1.1428648521806	0.99	0.77	1.35	0.375755330118943	0.585718140608471	0.795680951098	0.521045310812215	0.812192578945159	1.1033398470781	0.533683117361166	0.831872243318148	1.13012564038326	0.608208666438173	1.09254138148037	-0.00286031499620395	-0.00734144663344017	-0.155781873845761	-0.12896566517523	-0.168521214347545	0.169099802857667	0.206242367726596	0.151458453030223	0.193687931393758	0.231618100207635	0.175673975383726	0.00173755225400016	0.00249434799017852	0.00255137952570283
117	0.847500280622663	0.11	0.612960812088629	0.334039270652146	0.891882353525111	0.117647647112179	0.725438409664193	0.415257254522993	1.03561956480539	0.99	0.73	1.3	0.289034998510412	0.504932996047336	0.72083099358426	0.400753884507043	0.700101581554525	0.999449278602006	0.41011419289289	0.716319782355518	1.0227037596248	0.612960812088629	1.08288726606341	-0.104716195404055	-0.102603776853382	-0.155781873845761	-0.12896566517523	-0.168521214347545	0.169099802857667	0.206242367726596	0.151458453030223	0.193687931393758	0.231618100207635	0.175673975383726	0.00173755225400016	0.00249434799017852	0.00255137952570283
117	0.847500280622663	0.11	0.614134820529061	0.342789095471551	0.885480545586571	0.119708386402083	0.727690629042045	0.419596631239426	1.03578462684466	0.99	0.77	1.34	0.292917757393157	0.507996230821463	0.723074704249769	0.406603150436122	0.705156524820873	1.00370989920562	0.416506896441415	0.722307793689376	1.02813648756183	0.614134820529061	1.10050047413576	0.0970228368739649	0.106354391282407	-0.155781873845761	-0.12896566517523	-0.168521214347545	0.169099802857667	0.206242367726596	0.151458453030223	0.193687931393758	0.231618100207635	0.175673975383726	0.00173755225400016	0.00249434799017852	0.00255137952570283
117	0.847500280622663	0.11	0.615560249782451	0.345044062427864	0.886076437137038	0.149649372655569	0.815801471468907	0.512180675973237	1.11942226696458	0.99	0.73	1.26	0.358732664981821	0.571389452364703	0.784046239747586	0.498603465038056	0.79417568748493	1.0897479099318	0.511128131654281	0.814088213280066	1.11704876070735	0.615560249782451	1.04967060634405	0.0103210726492373	-0.0282463608523487	-0.155781873845761	-0.12896566517523	-0.168521214347545	0.169099802857667	0.206242367726596	0.151458453030223	0.193687931393758	0.231618100207635	0.175673975383726	0.00173755225400016	0.00249434799017852	0.00255137952570283
117	0.847500280622663	0.11	0.616430429711808	0.348099473733773	0.884761385689844	0.144170618276197	0.74244381738078	0.460018079377522	1.02486955538404	0.95	0.73	1.36	0.329829288427529	0.532326286643955	0.734823284860382	0.462698309023318	0.746769560256743	1.03084081149017	0.472080657233001	0.761955621987153	1.05183870024064	0.616430429711808	1.07140270497132	0.0600345992000424	0.0339812765331707	-0.155781873845761	-0.12896566517523	-0.168521214347545	0.169099802857667	0.206242367726596	0.151458453030223	0.193687931393758	0.231618100207635	0.175673975383726	0.00173755225400016	0.00249434799017852	0.00255137952570283
117	0.847500280622663	0.11	0.623311678628848	0.351147835817073	0.895475521440623	0.150240032628436	0.834771018558103	0.524809254771333	1.14473278234487	0.97	0.72	1.3	0.373000828469199	0.593301811417023	0.813602794364846	0.521434476469366	0.829403035629204	1.13737159478904	0.532823263397172	0.847494780845344	1.16235000749031	0.623311678628848	1.08196972730691	-0.0732786120355064	-0.0996397648311683	-0.155781873845761	-0.12896566517523	-0.168521214347545	0.169099802857667	0.206242367726596	0.151458453030223	0.193687931393758	0.231618100207635	0.175673975383726	0.00173755225400016	0.00249434799017852	0.00255137952570283
117	0.847500280622663	0.11	0.626947977086468	0.345409292816799	0.908486661356137	0.127017065575793	0.752529767977061	0.444508300922292	1.06055123503183	1.05	0.72	1.42	0.297838122325958	0.504224673923152	0.710611225520346	0.407027969806277	0.689077488638483	0.971127007470689	0.413624088262509	0.700275196237973	0.986829544800412	0.626947977086468	1.12833728524404	0.0871474986292758	0.111587185889161	-0.155781873845761	-0.12896566517523	-0.168521214347545	0.169099802857667	0.206242367726596	0.151458453030223	0.193687931393758	0.231618100207635	0.175673975383726	0.00173755225400016	0.00249434799017852	0.00255137952570283
117	0.847500280622663	0.11	0.629277808604043	0.34959333287857	0.908962284329517	0.126175832114294	0.716826457955412	0.422300602887988	1.01135231302284	0.94	0.72	1.33	0.306182211075522	0.519723411127684	0.733264611179846	0.431462395766029	0.732377976216042	1.03329355666605	0.440222401651897	0.747224723281203	1.05430400878205	0.629277808604043	1.05285594873812	-0.0262870873421853	-0.0735966308524956	-0.155781873845761	-0.12896566517523	-0.168521214347545	0.169099802857667	0.206242367726596	0.151458453030223	0.193687931393758	0.231618100207635	0.175673975383726	0.00173755225400016	0.00249434799017852	0.00255137952570283
117	0.847500280622663	0.11	0.645769018099486	0.365843469155325	0.925694567043647	0.135356666397317	0.7979009587628	0.483044126157877	1.11275779136772	0.94	0.7	1.25	0.349087816693941	0.576629522126662	0.804171227559384	0.491276718789475	0.811499703055798	1.13172268732212	0.502180944834998	0.829531047838825	1.15682092780821	0.645769018099486	1.0397274705307	0.0492533708900687	-0.0165830625544427	-0.155781873845761	-0.12896566517523	-0.168521214347545	0.169099802857667	0.206242367726596	0.151458453030223	0.193687931393758	0.231618100207635	0.175673975383726	0.00173755225400016	0.00249434799017852	0.00255137952570283
117	0.847500280622663	0.11	0.650041931699013	0.364078560669083	0.936005302728944	0.144027676068784	0.851017528455374	0.527102683782675	1.17493237312807	0.99	0.72	1.41	0.366867099175041	0.592314062548505	0.817761025921969	0.508661000211599	0.821243071872102	1.13382514353261	0.516813623028851	0.834394527151507	1.15193856087545	0.650041931699013	1.11292145663683	0.00620857195912644	0.0173291019097756	-0.155781873845761	-0.12896566517523	-0.168521214347545	0.169099802857667	0.206242367726596	0.151458453030223	0.193687931393758	0.231618100207635	0.175673975383726	0.00173755225400016	0.00249434799017852	0.00255137952570283
117	0.847500280622663	0.11	0.653415831312615	0.364568984904188	0.942262677721041	0.130322644453108	0.792350556461207	0.472776166968366	1.11192494595405	1.11	0.81	1.47	0.304157504255428	0.509753630970923	0.715349757686418	0.409558177688277	0.686400188223229	0.963242198758182	0.418471322087963	0.701355704369595	0.984190153880093	0.653415831312615	1.15776820662254	-0.00509101557525512	0.0387086142999086	-0.155781873845761	-0.12896566517523	-0.168521214347545	0.169099802857667	0.206242367726596	0.151458453030223	0.193687931393758	0.231618100207635	0.175673975383726	0.00173755225400016	0.00249434799017852	0.00255137952570283
117	0.847500280622663	0.11	0.654690294104847	0.369895891059019	0.939484697150676	0.116175466723695	0.816747540058823	0.46502588347171	1.16846919664594	1.03	0.76	1.32	0.315697483322031	0.55447481972628	0.793252156130528	0.433560112471995	0.761482678524219	1.08940524457644	0.444294384166222	0.780341950538282	1.11637745936529	0.654690294104847	1.11072244381652	0.00953015217835947	0.0255675561089732	-0.155781873845761	-0.12896566517523	-0.168521214347545	0.169099802857667	0.206242367726596	0.151458453030223	0.193687931393758	0.231618100207635	0.175673975383726	0.00173755225400016	0.00249434799017852	0.00255137952570283
117	0.847500280622663	0.11	0.668001959205064	0.369798991196086	0.966204927214043	0.126022823933102	0.807985381120371	0.475774076490102	1.14019668575064	1.03	0.77	1.35	0.321735686860942	0.546389020364733	0.771042353868525	0.441203196000417	0.749275233955164	1.05734727190991	0.451734604229186	0.767120189271344	1.08248136441671	0.668001959205064	1.1254727839129	0.0909248980459897	0.111864104009946	-0.155781873845761	-0.12896566517523	-0.168521214347545	0.169099802857667	0.206242367726596	0.151458453030223	0.193687931393758	0.231618100207635	0.175673975383726	0.00173755225400016	0.00249434799017852	0.00255137952570283
117	0.847500280622663	0.11	0.66803168488904	0.370122766960385	0.965940602817695	0.124821152164647	0.790129613982231	0.46347551385637	1.11678371410809	0.97	0.69	1.34	0.328014509869284	0.559196700397652	0.79037889092602	0.45777619782354	0.780413462335915	1.10305072684829	0.465602819565382	0.793740016933804	1.12200891023269	0.66803168488904	1.0841104560594	0.0465064545726516	0.0337594820834678	-0.155781873845761	-0.12896566517523	-0.168521214347545	0.169099802857667	0.206242367726596	0.151458453030223	0.193687931393758	0.231618100207635	0.175673975383726	0.00173755225400016	0.00249434799017852	0.00255137952570283
117	0.847500280622663	0.11	0.673947794176784	0.377584563731391	0.970311024622176	0.111382070263852	0.72228225078752	0.403758150819702	1.04080635075534	0.99	0.77	1.31	0.282863759593814	0.506014485480624	0.729165211367435	0.393191382529267	0.703379377448937	1.01356737236861	0.403377797846488	0.721627670619257	1.03999831234818	0.673947794176784	1.06871588321165	0.0719580053626929	0.0575827611920441	-0.155781873845761	-0.12896566517523	-0.168521214347545	0.169099802857667	0.206242367726596	0.151458453030223	0.193687931393758	0.231618100207635	0.175673975383726	0.00173755225400016	0.00249434799017852	0.00255137952570283
117	0.847500280622663	0.11	0.677833719182657	0.381202666946894	0.974464771418421	0.160426365467434	0.878893710580189	0.564977790085583	1.1928096310748	1.1	0.79	1.37	0.366419310322491	0.570011127745013	0.773602945167534	0.494820996675046	0.769756031958072	1.0446910672411	0.506831049531554	0.788427090307269	1.0699399007874	0.677833719182657	1.12526084228736	0.0846380531096433	0.113969629832914	-0.155781873845761	-0.12896566517523	-0.168521214347545	0.169099802857667	0.206242367726596	0.151458453030223	0.193687931393758	0.231618100207635	0.175673975383726	0.00173755225400016	0.00249434799017852	0.00255137952570283
117	0.847500280622663	0.11	0.691419394024749	0.379995030253758	1.00284375779574	0.113576987543169	0.778924121097734	0.439176868967922	1.11867137322755	1.04	0.79	1.37	0.296313532401621	0.525541698809633	0.754769865217645	0.405994849619472	0.720072489594511	1.03415012956955	0.415898529966431	0.73761235519961	1.05928419990947	0.691419394024749	1.10772452726569	0.0258888164894999	0.0513775406564211	-0.155781873845761	-0.12896566517523	-0.168521214347545	0.169099802857667	0.206242367726596	0.151458453030223	0.193687931393758	0.231618100207635	0.175673975383726	0.00173755225400016	0.00249434799017852	0.00255137952570283
117	0.847500280622663	0.11	0.693264750858789	0.39006337943042	0.996466122287158	0.134955250980926	0.803328123990595	0.485784916950969	1.12087133103022	1	0.76	1.36	0.336994613394533	0.557278007461253	0.777561401527973	0.466645354785229	0.771677597117286	1.07670983944934	0.477374805462102	0.789378807346624	1.10131553812966	0.693264750858789	1.09140562216497	0.151513038467007	0.143292982625258	-0.155781873845761	-0.12896566517523	-0.168521214347545	0.169099802857667	0.206242367726596	0.151458453030223	0.193687931393758	0.231618100207635	0.175673975383726	0.00173755225400016	0.00249434799017852	0.00255137952570283
117	0.847500280622663	0.11	0.705893884800175	0.386483691396187	1.02530407820416	0.122907971838597	0.823399808390792	0.479977281916068	1.16682233486552	0.97	0.77	1.3	0.34049250819427	0.584114033244364	0.827735558294459	0.47563263453714	0.81594657684397	1.1562605191508	0.488009872960427	0.837249388311587	1.18647453087416	0.705893884800175	1.08013916156414	-0.00813770927223407	-0.00907006629299736	-0.155781873845761	-0.12896566517523	-0.168521214347545	0.169099802857667	0.206242367726596	0.151458453030223	0.193687931393758	0.231618100207635	0.175673975383726	0.00173755225400016	0.00249434799017852	0.00255137952570283
117	0.847500280622663	0.11	0.724377028964265	0.406416334843834	1.0423377230847	0.119675737283103	0.804796805575051	0.464004339346881	1.14558927180322	1.01	0.75	1.25	0.319066288026132	0.553407603324489	0.787748918622845	0.440326727750531	0.763728943573563	1.0871311593966	0.45217128087119	0.78421015079344	1.11635221419185	0.724377028964265	1.06480369043341	-0.0268125332236	-0.0448350989203514	-0.155781873845761	-0.12896566517523	-0.168521214347545	0.169099802857667	0.206242367726596	0.151458453030223	0.193687931393758	0.231618100207635	0.175673975383726	0.00173755225400016	0.00249434799017852	0.00255137952570283
117	0.847500280622663	0.11	0.735265987965676	0.405161441078676	1.06537053485268	0.119934870818554	0.816062295583522	0.470923765612741	1.1612008255543	0.98	0.76	1.4	0.332351817793316	0.575931407957024	0.819510998120733	0.463315905136493	0.802878658362223	1.14244141158795	0.472988552937403	0.819566620566801	1.16609999212118	0.735265987965676	1.07665633551853	0.0552521097204253	0.040669299096946	-0.155781873845761	-0.12896566517523	-0.168521214347545	0.169099802857667	0.206242367726596	0.151458453030223	0.193687931393758	0.231618100207635	0.175673975383726	0.00173755225400016	0.00249434799017852	0.00255137952570283
117	0.847500280622663	0.11	0.749237636267919	0.416498923666244	1.08197634886959	0.130371823074743	0.85329118802799	0.509212594435686	1.19736978162029	0.99	0.76	1.28	0.354331617003177	0.59375602593566	0.833180434868143	0.491235457886661	0.823166771682281	1.1550980854779	0.504262315361085	0.844926813602177	1.1857338451654	0.749237636267919	1.0716623830014	-0.0107693931495491	-0.0293386563262541	-0.155781873845761	-0.12896566517523	-0.168521214347545	0.169099802857667	0.206242367726596	0.151458453030223	0.193687931393758	0.231618100207635	0.175673975383726	0.00173755225400016	0.00249434799017852	0.00255137952570283
117	0.847500280622663	0.12	0.483206190381291	0.278631330897697	0.687781049864885	0.177654196050108	0.780504312436787	0.518323880833502	1.04268474404007	0.97	0.78	1.32	0.367927363474667	0.5540336929753	0.740140022475934	0.51408483095822	0.774121051254664	1.03415727155111	0.52753011419138	0.79428230534869	1.06110700782113	0.483206190381291	1.13709175541885	-0.178170353401282	-0.153290023157294	-0.155781873845761	-0.12896566517523	-0.168521214347545	0.169099802857667	0.206242367726596	0.151458453030223	0.193687931393758	0.231618100207635	0.175673975383726	0.00173755225400016	0.00249434799017852	0.00255137952570283
117	0.847500280622663	0.12	0.501356875326594	0.285002712988487	0.7177110376647	0.140309889464091	0.701546372616028	0.430421931901236	0.97267081333082	0.99	0.76	1.33	0.301493645230265	0.49140565919538	0.681317673160495	0.419060389791328	0.683028151159879	0.94699591252843	0.429131202432439	0.699483047543157	0.969808641481084	0.501356875326594	1.1354616313868	0.0349150196069625	0.0571285457037808	-0.155781873845761	-0.12896566517523	-0.168521214347545	0.169099802857667	0.206242367726596	0.151458453030223	0.193687931393758	0.231618100207635	0.175673975383726	0.00173755225400016	0.00249434799017852	0.00255137952570283
117	0.847500280622663	0.12	0.512515289863315	0.295677354267096	0.729353225459533	0.158182276810703	0.756615861870808	0.484100477550066	1.02913124619155	1.02	0.75	1.28	0.331131176292221	0.517535329877304	0.703939483462386	0.456056049075228	0.712784342578475	0.969512636081721	0.467455700517524	0.730758052520694	0.99397377579292	0.512515289863315	1.09415944141119	-0.105593700534247	-0.130684238644359	-0.155781873845761	-0.12896566517523	-0.168521214347545	0.169099802857667	0.206242367726596	0.151458453030223	0.193687931393758	0.231618100207635	0.175673975383726	0.00173755225400016	0.00249434799017852	0.00255137952570283
117	0.847500280622663	0.12	0.536866719787698	0.309765012318415	0.763968427256982	0.137471849939987	0.709401271007061	0.431968873949129	0.986833668064994	1.01	0.77	1.34	0.298169307637399	0.489668813124198	0.681168318610998	0.412088802874619	0.676753206439268	0.941417610003917	0.422035470623365	0.693079914871137	0.964076276166227	0.536866719787698	1.13192362808599	0.0192258361123705	0.0404685528460572	-0.155781873845761	-0.12896566517523	-0.168521214347545	0.169099802857667	0.206242367726596	0.151458453030223	0.193687931393758	0.231618100207635	0.175673975383726	0.00173755225400016	0.00249434799017852	0.00255137952570283
117	0.847500280622663	0.12	0.540651277828083	0.31452512564947	0.766777430006697	0.154312487265846	0.778164276445129	0.493743593866779	1.06258495902348	1	0.73	1.41	0.342222528703167	0.539359598260177	0.736496667817188	0.473727825288786	0.746618437134067	1.01950904897935	0.482135981779083	0.759883226371879	1.03778546517997	0.540651277828083	1.16252116531428	0.000885242893799435	0.0311722246491073	-0.155781873845761	-0.12896566517523	-0.168521214347545	0.169099802857667	0.206242367726596	0.151458453030223	0.193687931393758	0.231618100207635	0.175673975383726	0.00173755225400016	0.00249434799017852	0.00255137952570283
117	0.847500280622663	0.12	0.547825364235562	0.320609576447793	0.775041152023332	0.150345569538396	0.734005956390488	0.461572216942015	1.00643969583896	1.08	0.74	1.52	0.301657417389797	0.479704655146734	0.657751892903671	0.408492059148376	0.649596300530347	0.890700541912317	0.413876223620113	0.658143027722535	0.90243224608181	0.547825364235562	1.18231313480593	0.136243858895059	0.194563506660685	-0.155781873845761	-0.12896566517523	-0.168521214347545	0.169099802857667	0.206242367726596	0.151458453030223	0.193687931393758	0.231618100207635	0.175673975383726	0.00173755225400016	0.00249434799017852	0.00255137952570283
117	0.847500280622663	0.12	0.555205608582441	0.323039600648892	0.78737161651599	0.175355419174097	0.841621242813485	0.556666454611287	1.12657603101568	0.99	0.7	1.32	0.387362136279771	0.585650886368423	0.783939636457075	0.537033490639976	0.811938262276809	1.08684303391364	0.547044378681175	0.827160482000809	1.10711276835757	0.555205608582441	1.10847667133923	-0.0641933787524204	-0.0798302990516541	-0.155781873845761	-0.12896566517523	-0.168521214347545	0.169099802857667	0.206242367726596	0.151458453030223	0.193687931393758	0.231618100207635	0.175673975383726	0.00173755225400016	0.00249434799017852	0.00255137952570283
117	0.847500280622663	0.12	0.557227708773316	0.32396525617337	0.790490161373263	0.148997447702901	0.858683051284718	0.538281677781812	1.17908442478762	0.98	0.82	1.28	0.379935118445449	0.606083878131179	0.83223263781691	0.529674706422648	0.844952952836144	1.16023119924964	0.546043627536081	0.871006389980406	1.19600706261233	0.557227708773316	1.13455790162929	0.0280480856172143	0.0491326766276616	-0.155781873845761	-0.12896566517523	-0.168521214347545	0.169099802857667	0.206242367726596	0.151458453030223	0.193687931393758	0.231618100207635	0.175673975383726	0.00173755225400016	0.00249434799017852	0.00255137952570283
117	0.847500280622663	0.12	0.561157309464973	0.327081521083906	0.79523309784604	0.145496221169519	0.704959362693475	0.438223947971605	0.971694777415344	1.09	0.78	1.42	0.285345347092279	0.459027570183716	0.632709793275154	0.385888924004776	0.620769383316551	0.855649842628327	0.394234059051632	0.634196664487267	0.874156175639848	0.561157309464973	1.1691604247552	-0.0512076496567398	0.00365926588452249	-0.155781873845761	-0.12896566517523	-0.168521214347545	0.169099802857667	0.206242367726596	0.151458453030223	0.193687931393758	0.231618100207635	0.175673975383726	0.00173755225400016	0.00249434799017852	0.00255137952570283
117	0.847500280622663	0.12	0.565322868735754	0.325529570904057	0.805116166567451	0.16525132282965	0.825198609894518	0.53563142325639	1.11476579653265	0.93	0.72	1.32	0.39049234824206	0.601596039651226	0.812699731060392	0.551503106187348	0.849650668012557	1.14779822983777	0.56302598180948	0.867579884443871	1.17181164130893	0.565322868735754	1.08961520253566	0.0446655335354704	0.0132295730524525	-0.155781873845761	-0.12896566517523	-0.168521214347545	0.169099802857667	0.206242367726596	0.151458453030223	0.193687931393758	0.231618100207635	0.175673975383726	0.00173755225400016	0.00249434799017852	0.00255137952570283
117	0.847500280622663	0.12	0.584299304009997	0.336518877987412	0.832079730032582	0.124158661818011	0.676108087652205	0.395741793868742	0.956474381435668	1	0.68	1.39	0.27483820660203	0.469549431367595	0.66426065613316	0.380740622801404	0.650479222467837	0.92021782213427	0.385359415521267	0.658408054467717	0.931607115110234	0.584299304009997	1.09402600164376	-0.0532744189227574	-0.0702425529384378	-0.155781873845761	-0.12896566517523	-0.168521214347545	0.169099802857667	0.206242367726596	0.151458453030223	0.193687931393758	0.231618100207635	0.175673975383726	0.00173755225400016	0.00249434799017852	0.00255137952570283
117	0.847500280622663	0.12	0.586515441027803	0.338656547481458	0.834374334574147	0.166174340723343	0.768314130727512	0.499606544440843	1.03702171701418	0.94	0.74	1.28	0.361212910724763	0.555487085986144	0.749761261247525	0.508429240081737	0.781882010907291	1.05533478173284	0.521223291600432	0.801476848984574	1.08179671072413	0.586515441027803	1.05322201573169	-0.0719550616376418	-0.131868342037674	-0.155781873845761	-0.12896566517523	-0.168521214347545	0.169099802857667	0.206242367726596	0.151458453030223	0.193687931393758	0.231618100207635	0.175673975383726	0.00173755225400016	0.00249434799017852	0.00255137952570283
117	0.847500280622663	0.12	0.593773011067862	0.344764438711523	0.842781583424201	0.129360584852652	0.699766961146112	0.416329615409379	0.983204306882845	0.95	0.71	1.36	0.298398179703207	0.501547763344007	0.704697346984807	0.418545371630024	0.703491204965847	0.988437038301671	0.425948522680516	0.715951023550455	1.00600941558143	0.593773011067862	1.10025834225668	-0.0359966819555073	-0.041851219340133	-0.155781873845761	-0.12896566517523	-0.168521214347545	0.169099802857667	0.206242367726596	0.151458453030223	0.193687931393758	0.231618100207635	0.175673975383726	0.00173755225400016	0.00249434799017852	0.00255137952570283
117	0.847500280622663	0.12	0.595674330578689	0.346049182637269	0.84529947852011	0.163305464268224	0.808481978498216	0.522763115464497	1.09420084153193	1.03	0.73	1.44	0.355347690354355	0.549564793792288	0.743781897230221	0.488248844482749	0.755103755620053	1.02195866675736	0.496030623796048	0.767130982356645	1.03838213570359	0.595674330578689	1.13527667676796	-0.0465749335110809	-0.0268325841582629	-0.155781873845761	-0.12896566517523	-0.168521214347545	0.169099802857667	0.206242367726596	0.151458453030223	0.193687931393758	0.231618100207635	0.175673975383726	0.00173755225400016	0.00249434799017852	0.00255137952570283
117	0.847500280622663	0.12	0.596903367856835	0.341546163628205	0.852260572085464	0.132013918681809	0.746069715868906	0.447386105453333	1.04475332628448	1.01	0.71	1.4	0.307224092637463	0.512332834453715	0.717441576269967	0.423765053131174	0.706678792503818	0.989592531876461	0.430255011648866	0.717551637751899	1.00466392044075	0.596903367856835	1.12899267092368	0.0508183344634408	0.062218414167094	-0.155781873845761	-0.12896566517523	-0.168521214347545	0.169099802857667	0.206242367726596	0.151458453030223	0.193687931393758	0.231618100207635	0.175673975383726	0.00173755225400016	0.00249434799017852	0.00255137952570283
117	0.847500280622663	0.12	0.598034079425785	0.346960869361737	0.849107289489833	0.118072118512362	0.701151074653239	0.401966000098667	1.00033614920781	1.04	0.77	1.4	0.270514079347659	0.471858906964484	0.673203734581309	0.370290604722395	0.645899542178632	0.921508479634869	0.378233228461386	0.659785279023626	0.941375196245821	0.598034079425785	1.1152963555495	0.100700666342563	0.120455665406316	-0.155781873845761	-0.12896566517523	-0.168521214347545	0.169099802857667	0.206242367726596	0.151458453030223	0.193687931393758	0.231618100207635	0.175673975383726	0.00173755225400016	0.00249434799017852	0.00255137952570283
117	0.847500280622663	0.12	0.598077789634979	0.342615605749032	0.853539973520925	0.150613166903393	0.824865850041655	0.519028813081247	1.13070288700206	1.03	0.79	1.56	0.351151794898087	0.558067522442	0.764983249985913	0.481627616076495	0.765426047505932	1.04922447893537	0.489000148813045	0.777203047379497	1.06538850039718	0.598077789634979	1.18748774805752	0.0134950294709912	0.0772368734331507	-0.155781873845761	-0.12896566517523	-0.168521214347545	0.169099802857667	0.206242367726596	0.151458453030223	0.193687931393758	0.231618100207635	0.175673975383726	0.00173755225400016	0.00249434799017852	0.00255137952570283
117	0.847500280622663	0.12	0.59926140168204	0.35001270388815	0.848510099475931	0.124016209223817	0.77641559088115	0.454243053060701	1.0985881287016	0.93	0.73	1.33	0.331887582393117	0.567279326901304	0.802671071409491	0.469156195546285	0.801905901094639	1.13465560664299	0.479199145898524	0.818959300463074	1.15892481597214	0.59926140168204	1.10074953354811	-0.0110005781582217	-0.0163320237810467	-0.155781873845761	-0.12896566517523	-0.168521214347545	0.169099802857667	0.206242367726596	0.151458453030223	0.193687931393758	0.231618100207635	0.175673975383726	0.00173755225400016	0.00249434799017852	0.00255137952570283
117	0.847500280622663	0.12	0.600925997977932	0.34922452457697	0.852627471378894	0.135656469953529	0.732937382382913	0.444085454006303	1.02178931075952	0.99	0.75	1.34	0.310074632751269	0.511760265106168	0.713445897461066	0.430452025853192	0.710436196961729	0.990420368070266	0.44031239099829	0.726585391301273	1.01299816968432	0.600925997977932	1.11925182712077	-0.0430726822301438	-0.0304966834994554	-0.155781873845761	-0.12896566517523	-0.168521214347545	0.169099802857667	0.206242367726596	0.151458453030223	0.193687931393758	0.231618100207635	0.175673975383726	0.00173755225400016	0.00249434799017852	0.00255137952570283
117	0.847500280622663	0.12	0.602924421782222	0.344695829350609	0.861153014213836	0.151754201855013	0.766004365595393	0.483251378042509	1.04875735314828	0.97	0.74	1.31	0.342247735837662	0.542498731878893	0.742749727920123	0.477771062940322	0.757317488570608	1.03686391420089	0.488967477404013	0.775140889627269	1.06128076161754	0.602924421782222	1.0757724867974	-0.0502138329379578	-0.0739811945611458	-0.155781873845761	-0.12896566517523	-0.168521214347545	0.169099802857667	0.206242367726596	0.151458453030223	0.193687931393758	0.231618100207635	0.175673975383726	0.00173755225400016	0.00249434799017852	0.00255137952570283
117	0.847500280622663	0.12	0.606793787873175	0.356073013213873	0.857514562532476	0.142798916693386	0.754515207212432	0.465891262430507	1.04313915199436	0.98	0.73	1.42	0.326605688137267	0.528940931787503	0.73127617543774	0.45411008363909	0.735435479229041	1.01676087481899	0.461608826671245	0.747617265490639	1.03368393493515	0.606793787873175	1.11162874152427	-0.0131061124413071	-0.00671635504153322	-0.155781873845761	-0.12896566517523	-0.168521214347545	0.169099802857667	0.206242367726596	0.151458453030223	0.193687931393758	0.231618100207635	0.175673975383726	0.00173755225400016	0.00249434799017852	0.00255137952570283
117	0.847500280622663	0.12	0.609248367900251	0.350863798146817	0.867632937653686	0.180306974943107	0.883613947624993	0.589464944947078	1.17776295030291	1.03	0.72	1.39	0.399416450883943	0.598729322137403	0.798042193390862	0.54814139802493	0.821669530507833	1.09519766299074	0.557488534683526	0.835656860808012	1.11393104847088	0.609248367900251	1.11938733599948	-0.0429250087220067	-0.0354483365127354	-0.155781873845761	-0.12896566517523	-0.168521214347545	0.169099802857667	0.206242367726596	0.151458453030223	0.193687931393758	0.231618100207635	0.175673975383726	0.00173755225400016	0.00249434799017852	0.00255137952570283
117	0.847500280622663	0.12	0.613297910450823	0.355631120780691	0.870964700120956	0.147785565236146	0.786888876969101	0.491864907217623	1.08191284672058	0.97	0.71	1.39	0.347696116311438	0.556246649183641	0.764797182055845	0.485017767642258	0.775934775768046	1.06685178389383	0.492828561814773	0.788349912587664	1.08401509718613	0.613297910450823	1.10227740961076	-0.0309202951070903	-0.0412752537209924	-0.155781873845761	-0.12896566517523	-0.168521214347545	0.169099802857667	0.206242367726596	0.151458453030223	0.193687931393758	0.231618100207635	0.175673975383726	0.00173755225400016	0.00249434799017852	0.00255137952570283
117	0.847500280622663	0.12	0.61601555171479	0.355929714432523	0.876101388997057	0.120195513613579	0.701695633514079	0.405292225447871	0.998099041580287	0.99	0.74	1.28	0.282133992150257	0.488467771961232	0.694801551772208	0.391204330397918	0.677304801859135	0.963405273320352	0.400912625157464	0.694132531279324	0.987360009387493	0.61601555171479	1.08621778511074	-0.0894540048524693	-0.106248563924114	-0.155781873845761	-0.12896566517523	-0.168521214347545	0.169099802857667	0.206242367726596	0.151458453030223	0.193687931393758	0.231618100207635	0.175673975383726	0.00173755225400016	0.00249434799017852	0.00255137952570283
117	0.847500280622663	0.12	0.61627192624845	0.360410872433184	0.872132980063716	0.167661257661055	0.92612103514385	0.603949693818732	1.24829237646897	1.1	0.81	1.43	0.390593127024499	0.598951394167895	0.80730966131129	0.526933519296366	0.808021299352145	1.08910907940792	0.539208189365844	0.826983028021095	1.11443970475149	0.61627192624845	1.19289791712219	0.0067550508891414	0.0932365134571104	-0.155781873845761	-0.12896566517523	-0.168521214347545	0.169099802857667	0.206242367726596	0.151458453030223	0.193687931393758	0.231618100207635	0.175673975383726	0.00173755225400016	0.00249434799017852	0.00255137952570283
117	0.847500280622663	0.12	0.618125688450791	0.351790372625859	0.884461004275722	0.135006422588383	0.799676147422149	0.483645769573933	1.11570652527036	0.99	0.76	1.38	0.338025331652705	0.558902428083387	0.779779524514068	0.469431525092673	0.776173838541614	1.08291615199056	0.479712624294433	0.793122806298729	1.10670106042325	0.618125688450791	1.12793666189258	0.0257596259143243	0.047060030351878	-0.155781873845761	-0.12896566517523	-0.168521214347545	0.169099802857667	0.206242367726596	0.151458453030223	0.193687931393758	0.231618100207635	0.175673975383726	0.00173755225400016	0.00249434799017852	0.00255137952570283
117	0.847500280622663	0.12	0.619193929908323	0.361773212652645	0.876614647164	0.152584980544719	0.822748950504888	0.52002625363224	1.12547164737753	0.95	0.73	1.28	0.374229821600464	0.59208009368534	0.809930365770216	0.525762334409637	0.83182417393188	1.13788601345412	0.538386669705811	0.851848632739905	1.16526912020084	0.619193929908323	1.05695224734925	0.00743287022627717	-0.0295658863762023	-0.155781873845761	-0.12896566517523	-0.168521214347545	0.169099802857667	0.206242367726596	0.151458453030223	0.193687931393758	0.231618100207635	0.175673975383726	0.00173755225400016	0.00249434799017852	0.00255137952570283
117	0.847500280622663	0.12	0.620682512073121	0.35635654623414	0.885008477912102	0.138134225471492	0.71765278593156	0.437774628800061	0.997530943063059	0.96	0.7	1.27	0.313363016608766	0.513702318687608	0.714041620766451	0.439308019448331	0.720166504174366	1.0010249889004	0.448866445101445	0.735926956640735	1.02283946775498	0.620682512073121	1.04448385015888	0.0485143744629073	-0.00542510197166916	-0.155781873845761	-0.12896566517523	-0.168521214347545	0.169099802857667	0.206242367726596	0.151458453030223	0.193687931393758	0.231618100207635	0.175673975383726	0.00173755225400016	0.00249434799017852	0.00255137952570283
117	0.847500280622663	0.12	0.626512597166834	0.365312823766967	0.887712370566701	0.138716523738254	0.753067436408102	0.460093970132638	1.04604090268357	1.01	0.74	1.43	0.317547321890757	0.519751535899487	0.721955749908216	0.438851570366943	0.71829854011047	0.997745509853996	0.446458190708888	0.730677220890006	1.01502369437369	0.626512597166834	1.11149060448571	0.123103811604714	0.13477856827638	-0.155781873845761	-0.12896566517523	-0.168521214347545	0.169099802857667	0.206242367726596	0.151458453030223	0.193687931393758	0.231618100207635	0.175673975383726	0.00173755225400016	0.00249434799017852	0.00255137952570283
117	0.847500280622663	0.12	0.628318535151208	0.35939815475887	0.897238915543547	0.159741167758076	0.856500051486652	0.549802032671493	1.16319807030181	0.92	0.74	1.21	0.40330778453962	0.62828639709586	0.853265009652099	0.571047061482212	0.889596270105198	1.20814547872818	0.587209179277404	0.914662799644551	1.24220029295621	0.628318535151208	1.05707589268668	-0.0531120206225051	-0.0897947365924543	-0.155781873845761	-0.12896566517523	-0.168521214347545	0.169099802857667	0.206242367726596	0.151458453030223	0.193687931393758	0.231618100207635	0.175673975383726	0.00173755225400016	0.00249434799017852	0.00255137952570283
117	0.847500280622663	0.12	0.630445469710183	0.358401149368638	0.902489790051727	0.09968047708808	0.668561068089279	0.354857235648199	0.982264900530359	0.93	0.71	1.22	0.25842779668576	0.486885277851505	0.715342759017251	0.364826621078756	0.687343672196173	1.00986072331359	0.373955005152156	0.704612325290099	1.03523034504018	0.630445469710183	1.04817103781892	0.0352368217868584	-0.00823994480613519	-0.155781873845761	-0.12896566517523	-0.168521214347545	0.169099802857667	0.206242367726596	0.151458453030223	0.193687931393758	0.231618100207635	0.175673975383726	0.00173755225400016	0.00249434799017852	0.00255137952570283
117	0.847500280622663	0.12	0.632305113199312	0.366610354867625	0.897999871530999	0.121314085676038	0.771742114905544	0.447463073896324	1.09602115591476	1.11	0.8	1.48	0.288303194991515	0.497238164256496	0.706173133521477	0.388416626050487	0.669904369633262	0.951392113216037	0.396277596770395	0.683479840266389	0.970737988691538	0.632305113199312	1.2001247954929	-0.0255776833752113	0.0543021627075649	-0.155781873845761	-0.12896566517523	-0.168521214347545	0.169099802857667	0.206242367726596	0.151458453030223	0.193687931393758	0.231618100207635	0.175673975383726	0.00173755225400016	0.00249434799017852	0.00255137952570283
117	0.847500280622663	0.12	0.638191164745702	0.370801044287268	0.905581285204136	0.141427698653139	0.726594824275736	0.447083787591064	1.00610586096041	1.01	0.74	1.51	0.306796658228889	0.49860198504469	0.69040731186049	0.423059645926043	0.687551098075049	0.952042550224055	0.428530152087046	0.69638021235683	0.964246835820975	0.638191164745702	1.13849258642986	0.136411831806843	0.145059617221739	-0.155781873845761	-0.12896566517523	-0.168521214347545	0.169099802857667	0.206242367726596	0.151458453030223	0.193687931393758	0.231618100207635	0.175673975383726	0.00173755225400016	0.00249434799017852	0.00255137952570283
117	0.847500280622663	0.12	0.638431989331314	0.370116614183886	0.906747364478742	0.134463697998959	0.739245905246717	0.446416619989124	1.03207519050431	0.97	0.72	1.32	0.315562976024114	0.522558138357344	0.729553300690574	0.440190403418258	0.728935569790784	1.01768073616331	0.449411001458047	0.744213052449825	1.03899385718284	0.638431989331314	1.08352398946039	0.050096882759584	0.0266166913629714	-0.155781873845761	-0.12896566517523	-0.168521214347545	0.169099802857667	0.206242367726596	0.151458453030223	0.193687931393758	0.231618100207635	0.175673975383726	0.00173755225400016	0.00249434799017852	0.00255137952570283
117	0.847500280622663	0.12	0.638454168679693	0.366937569118281	0.909970768241105	0.132643413594843	0.711505684954686	0.427439308553512	0.99557206135586	0.97	0.69	1.36	0.30177209731363	0.502322922816694	0.702873748319757	0.420746174732123	0.700364447663722	0.97998272059532	0.427315887808591	0.711341362993241	0.995252689842119	0.638454168679693	1.07171265865015	0.00466926802182651	-0.035654263108924	-0.155781873845761	-0.12896566517523	-0.168521214347545	0.169099802857667	0.206242367726596	0.151458453030223	0.193687931393758	0.231618100207635	0.175673975383726	0.00173755225400016	0.00249434799017852	0.00255137952570283
117	0.847500280622663	0.12	0.641911300146094	0.376169314466732	0.907653285825455	0.142055066471535	0.755439180379396	0.465580500366099	1.04529786039269	0.91	0.74	1.31	0.344119979734356	0.558360402203875	0.772600824673393	0.488766739972998	0.793060588129382	1.09735443628577	0.500040490706513	0.811324896024975	1.12282574285845	0.641911300146094	1.04101027820157	0.0201032986676421	-0.030005246123201	-0.155781873845761	-0.12896566517523	-0.168521214347545	0.169099802857667	0.206242367726596	0.151458453030223	0.193687931393758	0.231618100207635	0.175673975383726	0.00173755225400016	0.00249434799017852	0.00255137952570283
117	0.847500280622663	0.12	0.646242973704348	0.379217084382723	0.913268863025973	0.142023458497911	0.81807811434637	0.50414444182361	1.13201178686913	1.02	0.74	1.39	0.344449177755885	0.558939681666239	0.773430185576593	0.474193073562335	0.769475855079868	1.0647586365974	0.48351573340614	0.784618643922464	1.08562530762585	0.646242973704348	1.12064123817463	-0.0536020892724932	-0.0293246115009378	-0.155781873845761	-0.12896566517523	-0.168521214347545	0.169099802857667	0.206242367726596	0.151458453030223	0.193687931393758	0.231618100207635	0.175673975383726	0.00173755225400016	0.00249434799017852	0.00255137952570283
117	0.847500280622663	0.12	0.646318231501005	0.367746975991318	0.924889487010692	0.130816433655793	0.83322996821575	0.49789801100472	1.16856192542678	1.08	0.84	1.41	0.325273439948105	0.544343564422911	0.763413688897717	0.440410905475409	0.737025568812056	1.0336402321487	0.452099790382715	0.756539001432306	1.06095900302158	0.646318231501005	1.17751794356313	0.02801335071859	0.0993289259759641	-0.155781873845761	-0.12896566517523	-0.168521214347545	0.169099802857667	0.206242367726596	0.151458453030223	0.193687931393758	0.231618100207635	0.175673975383726	0.00173755225400016	0.00249434799017852	0.00255137952570283
117	0.847500280622663	0.12	0.647935255108002	0.369215477281174	0.926655032934831	0.122344382917848	0.715924391609403	0.416544469115774	1.01530431410303	0.98	0.75	1.3	0.292230498009855	0.50226316038125	0.712295822752644	0.406434071227049	0.698547422296187	0.990660773365326	0.416389058777097	0.715643122147594	1.01497782959203	0.647935255108002	1.05219707587931	-0.0218585159254387	-0.0526576403100971	-0.155781873845761	-0.12896566517523	-0.168521214347545	0.169099802857667	0.206242367726596	0.151458453030223	0.193687931393758	0.231618100207635	0.175673975383726	0.00173755225400016	0.00249434799017852	0.00255137952570283
117	0.847500280622663	0.12	0.649019627528853	0.368405469821601	0.929633785236104	0.181089291825758	0.925805517968855	0.618424449206271	1.23318658673144	0.93	0.7	1.33	0.45311016842922	0.678323592668391	0.903537016907563	0.641251277393498	0.959978169972807	1.27870506255212	0.653442204040764	0.978210956025254	1.30289274365348	0.649019627528853	1.06875225710022	0.013012079305683	-0.0175489665481002	-0.155781873845761	-0.12896566517523	-0.168521214347545	0.169099802857667	0.206242367726596	0.151458453030223	0.193687931393758	0.231618100207635	0.175673975383726	0.00173755225400016	0.00249434799017852	0.00255137952570283
117	0.847500280622663	0.12	0.652729658101536	0.373767663948307	0.931691652254766	0.147967259496432	0.826706875670601	0.516977542337773	1.13643620900343	0.94	0.7	1.28	0.375240607133918	0.600053125220164	0.82486564330641	0.529014720156965	0.845955715033711	1.16289670991046	0.540202824655856	0.863924611947551	1.18759871489097	0.652729658101536	1.06666066620709	0.0931498724253687	0.0630921095550202	-0.155781873845761	-0.12896566517523	-0.168521214347545	0.169099802857667	0.206242367726596	0.151458453030223	0.193687931393758	0.231618100207635	0.175673975383726	0.00173755225400016	0.00249434799017852	0.00255137952570283
117	0.847500280622663	0.12	0.652867281536953	0.379721517702033	0.926013045371874	0.117675475686229	0.683851418159646	0.391491112351763	0.97621172396753	1.02	0.73	1.37	0.267976538174773	0.468097818526394	0.668219098878014	0.369175693207982	0.644871143648102	0.920566594088223	0.376420853893707	0.657559286516197	0.938733925617987	0.652867281536953	1.0898034227485	-0.025366496250737	-0.0338697149406607	-0.155781873845761	-0.12896566517523	-0.168521214347545	0.169099802857667	0.206242367726596	0.151458453030223	0.193687931393758	0.231618100207635	0.175673975383726	0.00173755225400016	0.00249434799017852	0.00255137952570283
117	0.847500280622663	0.12	0.659074312811323	0.376394122280944	0.941754503341702	0.155451277510837	0.862949122717195	0.548908478173997	1.17698976726039	0.96	0.73	1.32	0.391071070409557	0.614810028536353	0.83854898666315	0.547220227919282	0.860294993414838	1.17336975891039	0.559334070972062	0.87952696328116	1.1995251689435	0.659074312811323	1.09014982399405	0.0376361914057395	0.0238258274313903	-0.155781873845761	-0.12896566517523	-0.168521214347545	0.169099802857667	0.206242367726596	0.151458453030223	0.193687931393758	0.231618100207635	0.175673975383726	0.00173755225400016	0.00249434799017852	0.00255137952570283
117	0.847500280622663	0.12	0.662946185658624	0.388085470081551	0.937806901235696	0.195913083512336	1.05048654416391	0.71821302349043	1.38276006483738	1.08	0.85	1.45	0.469446095135266	0.686630275448433	0.903814455761599	0.635735382923796	0.929851511414752	1.22396763990571	0.652082205572962	0.953789841363345	1.25554540094111	0.662946185658624	1.18836877047071	-0.136232448906447	-0.0581983900212662	-0.155781873845761	-0.12896566517523	-0.168521214347545	0.169099802857667	0.206242367726596	0.151458453030223	0.193687931393758	0.231618100207635	0.175673975383726	0.00173755225400016	0.00249434799017852	0.00255137952570283
117	0.847500280622663	0.12	0.664250104277391	0.380680564480341	0.94781964407444	0.112134250852037	0.717339403115197	0.402191329350696	1.0324874768797	1.07	0.77	1.34	0.265653912570356	0.473814339523642	0.681974766476928	0.36113087412213	0.644104899296207	0.927078924470284	0.370030542413872	0.660000189073766	0.95000902234068	0.664250104277391	1.11179398043963	0.00391480294019995	0.0237808466810687	-0.155781873845761	-0.12896566517523	-0.168521214347545	0.169099802857667	0.206242367726596	0.151458453030223	0.193687931393758	0.231618100207635	0.175673975383726	0.00173755225400016	0.00249434799017852	0.00255137952570283
117	0.847500280622663	0.12	0.664781602382217	0.379895291590585	0.949667913173848	0.154773662785542	0.828072458030798	0.52594389717629	1.13020101888531	0.97	0.74	1.3	0.371996927010547	0.585690624766914	0.799384322523282	0.519032163731506	0.817190278137459	1.11534839254341	0.531168844746188	0.836220504814653	1.14128802079381	0.664781602382217	1.06550259798593	0.0553012683735948	0.0258795995927507	-0.155781873845761	-0.12896566517523	-0.168521214347545	0.169099802857667	0.206242367726596	0.151458453030223	0.193687931393758	0.231618100207635	0.175673975383726	0.00173755225400016	0.00249434799017852	0.00255137952570283
117	0.847500280622663	0.12	0.66790807602854	0.386288559883965	0.949527592173116	0.184138780877684	0.932517190268157	0.626054350719073	1.23898002981724	1.08	0.74	1.33	0.411029305782804	0.612234214020254	0.813439122257703	0.557523923263116	0.830440107686263	1.10335629210941	0.569767822710803	0.848711879391166	1.12757738303181	0.66790807602854	1.11937379787841	-0.0447937393383894	-0.0252156400064133	-0.155781873845761	-0.12896566517523	-0.168521214347545	0.169099802857667	0.206242367726596	0.151458453030223	0.193687931393758	0.231618100207635	0.175673975383726	0.00173755225400016	0.00249434799017852	0.00255137952570283
117	0.847500280622663	0.12	0.669836056551502	0.392827290532412	0.946844822570591	0.129128594442474	0.775748955650486	0.461211430924448	1.09028648037652	1	0.73	1.38	0.320080364858005	0.538369155909968	0.756657946961932	0.443294810663303	0.745613537218834	1.04793226377436	0.451419652569398	0.759229949719783	1.0670057311209	0.669836056551502	1.10182744255423	0.0377623299468773	0.0433954811011284	-0.155781873845761	-0.12896566517523	-0.168521214347545	0.169099802857667	0.206242367726596	0.151458453030223	0.193687931393758	0.231618100207635	0.175673975383726	0.00173755225400016	0.00249434799017852	0.00255137952570283
117	0.847500280622663	0.12	0.673502034915689	0.387343602591216	0.959660467240162	0.147756997549199	0.806026671441855	0.503793194320235	1.10826014856348	0.96	0.73	1.28	0.358861615166311	0.574148353812193	0.789435092458075	0.502112687576736	0.803338002217917	1.1045633168591	0.514257478638981	0.822633726363154	1.13123148814837	0.673502034915689	1.04008430955781	-0.0266298903131516	-0.0805582168206826	-0.155781873845761	-0.12896566517523	-0.168521214347545	0.169099802857667	0.206242367726596	0.151458453030223	0.193687931393758	0.231618100207635	0.175673975383726	0.00173755225400016	0.00249434799017852	0.00255137952570283
117	0.847500280622663	0.12	0.682597612235303	0.400262783336413	0.964932441134193	0.129418281618558	0.774987870452632	0.461163024862428	1.08881271604284	0.97	0.7	1.13	0.327918985717003	0.55107027823321	0.774221570749418	0.458498004198427	0.770509283537035	1.08252056287564	0.47182188004324	0.792930674559269	1.11408593999041	0.682597612235303	1.02153463506139	0.0781929425660971	0.00780195222459526	-0.155781873845761	-0.12896566517523	-0.168521214347545	0.169099802857667	0.206242367726596	0.151458453030223	0.193687931393758	0.231618100207635	0.175673975383726	0.00173755225400016	0.00249434799017852	0.00255137952570283
117	0.847500280622663	0.12	0.683112180391268	0.399924630076201	0.966299730706335	0.119561789294524	0.706660768832393	0.407262226583885	1.0060593110809	0.9	0.67	1.33	0.303372936063209	0.526397338735787	0.749421741408364	0.432294219937125	0.750095014666545	1.06789580939596	0.43884664429437	0.76142738190174	1.08410342010201	0.683112180391268	1.03730540223205	0.031044150303007	-0.0415268225096555	-0.155781873845761	-0.12896566517523	-0.168521214347545	0.169099802857667	0.206242367726596	0.151458453030223	0.193687931393758	0.231618100207635	0.175673975383726	0.00173755225400016	0.00249434799017852	0.00255137952570283
117	0.847500280622663	0.12	0.683531845551673	0.39680435997481	0.970259331128536	0.133329753807467	0.775555598043831	0.466837703694958	1.0842734923927	0.99	0.74	1.29	0.326384282351122	0.542220894515261	0.758057506679401	0.453322625585863	0.753103053181778	1.05288348077769	0.464470783043482	0.771603330937703	1.07883185625444	0.683531845551673	1.05702102234309	0.0415657889621105	0.00644929965395128	-0.155781873845761	-0.12896566517523	-0.168521214347545	0.169099802857667	0.206242367726596	0.151458453030223	0.193687931393758	0.231618100207635	0.175673975383726	0.00173755225400016	0.00249434799017852	0.00255137952570283
117	0.847500280622663	0.12	0.687319380168621	0.3958957586368	0.978743001700441	0.115977499180911	0.71709325351057	0.407988354807654	1.02619815221349	0.9	0.71	1.28	0.304193073648791	0.534659380121355	0.76512568659392	0.433629508520073	0.762160957337734	1.0906924061554	0.443345258065276	0.77922596213082	1.11502979208021	0.687319380168621	1.02449562510205	-0.00706706771783882	-0.0711024278221281	-0.155781873845761	-0.12896566517523	-0.168521214347545	0.169099802857667	0.206242367726596	0.151458453030223	0.193687931393758	0.231618100207635	0.175673975383726	0.00173755225400016	0.00249434799017852	0.00255137952570283
117	0.847500280622663	0.12	0.687384691248834	0.402629184547851	0.972140197949817	0.128890381611892	0.794055317580476	0.471753785659589	1.11635684950136	0.98	0.75	1.35	0.331967443357165	0.558767140136026	0.785566836914888	0.462249087981948	0.778057023634889	1.09386495928783	0.472591147966181	0.795469642886446	1.11822291034726	0.687384691248834	1.09798829718665	0.0062938494655757	0.00969390655361479	-0.155781873845761	-0.12896566517523	-0.168521214347545	0.169099802857667	0.206242367726596	0.151458453030223	0.193687931393758	0.231618100207635	0.175673975383726	0.00173755225400016	0.00249434799017852	0.00255137952570283
117	0.847500280622663	0.12	0.68872334937258	0.401203599113845	0.976243099631315	0.133847134041902	0.853355952843213	0.514427195684292	1.19228471000213	1.02	0.76	1.25	0.352371758255663	0.584530794724625	0.816689831193586	0.485570889123351	0.805487758495337	1.12540462786732	0.499126679328471	0.827926576780585	1.15682830972157	0.68872334937258	1.08566453154033	-0.0309762438515717	-0.0353527026914374	-0.155781873845761	-0.12896566517523	-0.168521214347545	0.169099802857667	0.206242367726596	0.151458453030223	0.193687931393758	0.231618100207635	0.175673975383726	0.00173755225400016	0.00249434799017852	0.00255137952570283
117	0.847500280622663	0.12	0.692697651317861	0.401478158115352	0.98391714452037	0.135303572587428	0.817965193769183	0.495117650654976	1.14081273688339	1.01	0.75	1.36	0.341500597862353	0.564180255608434	0.786859913354515	0.471838632813997	0.779506806527558	1.08717498024112	0.482250151354687	0.796679876169301	1.11115813022577	0.692697651317861	1.10006795705073	-0.0350958772354885	-0.0313091635251735	-0.155781873845761	-0.12896566517523	-0.168521214347545	0.169099802857667	0.206242367726596	0.151458453030223	0.193687931393758	0.231618100207635	0.175673975383726	0.00173755225400016	0.00249434799017852	0.00255137952570283
117	0.847500280622663	0.12	0.695013849429436	0.404106399540514	0.985921299318358	0.11362339378397	0.7415163454593	0.418159950372898	1.0648727405457	1.1	0.76	1.41	0.27012384601841	0.479006291593352	0.687888737168294	0.364262178806436	0.645940290017542	0.927618401228648	0.371675313646445	0.65917134691098	0.946569971881655	0.695013849429436	1.14031136753365	0.170500617464252	0.205904963342776	-0.155781873845761	-0.12896566517523	-0.168521214347545	0.169099802857667	0.206242367726596	0.151458453030223	0.193687931393758	0.231618100207635	0.175673975383726	0.00173755225400016	0.00249434799017852	0.00255137952570283
117	0.847500280622663	0.12	0.698940521918791	0.405993609967543	0.99188743387004	0.142053561053897	0.803818187339559	0.495394790994769	1.11224158368435	0.95	0.7	1.35	0.356524995360403	0.578490692113212	0.800456388866021	0.500900305623166	0.812751330903874	1.12460235618458	0.509336897398901	0.826506961495048	1.14376527115328	0.698940521918791	1.05613831262928	0.0113682522757823	-0.0321427607114631	-0.155781873845761	-0.12896566517523	-0.168521214347545	0.169099802857667	0.206242367726596	0.151458453030223	0.193687931393758	0.231618100207635	0.175673975383726	0.00173755225400016	0.00249434799017852	0.00255137952570283
117	0.847500280622663	0.12	0.699516446447705	0.398514654966533	1.00051823792888	0.133957807884545	0.842311384607407	0.507928806833368	1.17669396238145	1.01	0.74	1.28	0.348946474522271	0.578666900074348	0.808387325626425	0.481391860214152	0.798304484527377	1.1152171088406	0.493258763387613	0.817935909274074	1.1426586169735	0.699516446447705	1.0806684565865	-0.102452844576768	-0.0980841391969423	-0.155781873845761	-0.12896566517523	-0.168521214347545	0.169099802857667	0.206242367726596	0.151458453030223	0.193687931393758	0.231618100207635	0.175673975383726	0.00173755225400016	0.00249434799017852	0.00255137952570283
117	0.847500280622663	0.12	0.703757744123372	0.407193342786747	1.00032214546	0.137547648422736	0.875788965966125	0.53339515870843	1.21818277322382	0.98	0.78	1.32	0.374214200045403	0.614427525178857	0.854640850312311	0.520460271460773	0.854550993812527	1.18864171616428	0.533813526460868	0.876418755124055	1.21914390669955	0.703757744123372	1.10069948013116	0.108913703783012	0.110975865851363	-0.155781873845761	-0.12896566517523	-0.168521214347545	0.169099802857667	0.206242367726596	0.151458453030223	0.193687931393758	0.231618100207635	0.175673975383726	0.00173755225400016	0.00249434799017852	0.00255137952570283
117	0.847500280622663	0.12	0.720019662920593	0.411964810813459	1.02807451502773	0.131905311907769	0.845351610078484	0.506760732929314	1.18394248722765	1.03	0.77	1.33	0.343986209354034	0.573819708250339	0.803653207146645	0.472387200683584	0.788011490886443	1.1036357810893	0.48414184202702	0.807564266742755	1.13114234127471	0.720019662920593	1.1021912269614	-0.148326689352302	-0.13927653073055	-0.155781873845761	-0.12896566517523	-0.168521214347545	0.169099802857667	0.206242367726596	0.151458453030223	0.193687931393758	0.231618100207635	0.175673975383726	0.00173755225400016	0.00249434799017852	0.00255137952570283
117	0.847500280622663	0.12	0.726898140830362	0.42387414729431	1.02992213436641	0.152266675645913	0.879356345596	0.555406663456367	1.20330602773563	1.01	0.74	1.34	0.381618926900641	0.604204175155665	0.82678942341069	0.526494546394308	0.833580780994526	1.14066701559474	0.53821492288737	0.852163254594575	1.16599703446329	0.726898140830362	1.08146177105002	0.0257329727843958	0.00791366451154012	-0.155781873845761	-0.12896566517523	-0.168521214347545	0.169099802857667	0.206242367726596	0.151458453030223	0.193687931393758	0.231618100207635	0.175673975383726	0.00173755225400016	0.00249434799017852	0.00255137952570283
117	0.847500280622663	0.12	0.749622305756603	0.435951752631529	1.06329285888168	0.119858539599399	0.765230889425492	0.441473489998874	1.08898828885211	0.93	0.68	1.18	0.322515434906529	0.559034185965734	0.795552937024939	0.455883305634865	0.790208235258001	1.12453316488114	0.467053741393397	0.809534940115263	1.15202364685905	0.749622305756603	1.01378356068177	-0.0126431340338049	-0.089384939647831	-0.155781873845761	-0.12896566517523	-0.168521214347545	0.169099802857667	0.206242367726596	0.151458453030223	0.193687931393758	0.231618100207635	0.175673975383726	0.00173755225400016	0.00249434799017852	0.00255137952570283
117	0.847500280622663	0.12	0.771747787194989	0.445708211644371	1.09778736274561	0.151826356110497	1.00693940417284	0.635354895593831	1.37852391275186	1.02	0.74	1.28	0.434759500216388	0.689026676495831	0.943293852775275	0.598868200588367	0.949113626510898	1.29935905243343	0.613413134952841	0.972248169831748	1.33100667099468	0.771747787194989	1.09467818422737	0.0291574080210339	0.0303244269640462	-0.155781873845761	-0.12896566517523	-0.168521214347545	0.169099802857667	0.206242367726596	0.151458453030223	0.193687931393758	0.231618100207635	0.175673975383726	0.00173755225400016	0.00249434799017852	0.00255137952570283
117	0.847500280622663	0.12	0.801749976761578	0.46705922961262	1.13644072391054	0.123450907755913	0.810785275482389	0.473472886251255	1.14809766471352	0.92	0.68	1.19	0.348725932935289	0.597165877525563	0.845605822115837	0.494588990685117	0.846944952303753	1.19930091392239	0.506546569137415	0.867445306182297	1.22829560614179	0.801749976761578	0.986370160313902	-0.0388652856241927	-0.131549833731373	-0.155781873845761	-0.12896566517523	-0.168521214347545	0.169099802857667	0.206242367726596	0.151458453030223	0.193687931393758	0.231618100207635	0.175673975383726	0.00173755225400016	0.00249434799017852	0.00255137952570283
117	0.847500280622663	0.13	0.548537264607576	0.326304976587639	0.770769552627513	0.205237168154453	0.851129184906074	0.589629173860292	1.11262919595186	0.94	0.7	1.36	0.427262109501648	0.616752472779702	0.806242836057755	0.601947795675146	0.868911104473926	1.13587441327271	0.612091608747563	0.883636352143644	1.15511027046605	0.548537264607576	1.10951968600866	0.00014706035535691	-0.00913310763272552	-0.155781873845761	-0.12896566517523	-0.168521214347545	0.169099802857667	0.206242367726596	0.151458453030223	0.193687931393758	0.231618100207635	0.175673975383726	0.00173755225400016	0.00249434799017852	0.00255137952570283
117	0.847500280622663	0.13	0.548717269733835	0.32361343593655	0.773821103531119	0.150424111913194	0.677577785236129	0.426165218721268	0.928990351750991	1.02	0.74	1.43	0.291638131775821	0.463687581102924	0.635737030430027	0.401734638310862	0.638734590532944	0.875734542755026	0.40881553908616	0.650086086485154	0.891319942111978	0.548717269733835	1.12645772046993	0.0705223325292993	0.0751223555865599	-0.155781873845761	-0.12896566517523	-0.168521214347545	0.169099802857667	0.206242367726596	0.151458453030223	0.193687931393758	0.231618100207635	0.175673975383726	0.00173755225400016	0.00249434799017852	0.00255137952570283
117	0.847500280622663	0.13	0.562415264491327	0.331536223627575	0.793294305355078	0.117888539337372	0.673586179451567	0.385909558898657	0.961262800004476	1.07	0.76	1.4	0.2542973206631	0.443863482311952	0.633429643960804	0.345393637302926	0.602867628419783	0.86034161953664	0.35245479905253	0.615150935885467	0.877876512409577	0.562415264491327	1.1552957056694	0.033137986318817	0.0710155134139315	-0.155781873845761	-0.12896566517523	-0.168521214347545	0.169099802857667	0.206242367726596	0.151458453030223	0.193687931393758	0.231618100207635	0.175673975383726	0.00173755225400016	0.00249434799017852	0.00255137952570283
117	0.847500280622663	0.13	0.564511236471225	0.34025400400465	0.788768468937799	0.151407386389103	0.770086696382025	0.48544325947991	1.05473013328414	1.08	0.78	1.42	0.317148758439013	0.503111403605899	0.689074048772786	0.429416164043432	0.681207677073398	0.932999190103364	0.438472056862134	0.695673809781828	0.952793239076168	0.564511236471225	1.19025295498237	-0.0593305045050325	0.00305640719659701	-0.155781873845761	-0.12896566517523	-0.168521214347545	0.169099802857667	0.206242367726596	0.151458453030223	0.193687931393758	0.231618100207635	0.175673975383726	0.00173755225400016	0.00249434799017852	0.00255137952570283
117	0.847500280622663	0.13	0.575909490214526	0.347610744183844	0.804208236245207	0.195508669430197	0.997472391490111	0.681561921522001	1.31338286145822	0.97	0.7	1.42	0.483296829900647	0.70730953343764	0.931322236974633	0.675005651213143	0.98787722718042	1.3007488031477	0.683930623201415	1.00089908851128	1.31778919690175	0.575909490214526	1.1049508049693	-0.0441752720617883	-0.0617707344262295	-0.155781873845761	-0.12896566517523	-0.168521214347545	0.169099802857667	0.206242367726596	0.151458453030223	0.193687931393758	0.231618100207635	0.175673975383726	0.00173755225400016	0.00249434799017852	0.00255137952570283
117	0.847500280622663	0.13	0.577292408324784	0.343954705440743	0.810630111208824	0.139502933583785	0.717443769559651	0.439244262067074	0.995643277052227	1.02	0.79	1.37	0.300115547776149	0.49019656827549	0.680277588774831	0.413164689944672	0.674846453788359	0.936528217632046	0.42327771441433	0.691338325087049	0.959383537589726	0.577292408324784	1.14643437035862	-0.0480484122840386	-0.0163809909249781	-0.155781873845761	-0.12896566517523	-0.168521214347545	0.169099802857667	0.206242367726596	0.151458453030223	0.193687931393758	0.231618100207635	0.175673975383726	0.00173755225400016	0.00249434799017852	0.00255137952570283
117	0.847500280622663	0.13	0.585853372757459	0.350018971636571	0.821687773878346	0.124174838973731	0.722322858524163	0.422814652179295	1.02183106486903	1.01	0.73	1.44	0.290076291993029	0.495556942841337	0.701037593689644	0.399967961474112	0.683292312035467	0.966616662596822	0.406295885527622	0.69409272356759	0.981786057723576	0.585853372757459	1.16248670302631	-0.0303055384711601	0.0150897702307659	-0.155781873845761	-0.12896566517523	-0.168521214347545	0.169099802857667	0.206242367726596	0.151458453030223	0.193687931393758	0.231618100207635	0.175673975383726	0.00173755225400016	0.00249434799017852	0.00255137952570283
117	0.847500280622663	0.13	0.600728327517684	0.359378480059308	0.842078174976059	0.185194002464541	0.838236247135997	0.563721583551943	1.11275091072005	0.97	0.7	1.36	0.398378462907191	0.59237623222273	0.786374001538268	0.555654950436606	0.826241417654716	1.09682788487283	0.565064095386388	0.840206019508418	1.11539703044121	0.600728327517684	1.09043726046658	0.0692430633911475	0.0448291572730899	-0.155781873845761	-0.12896566517523	-0.168521214347545	0.169099802857667	0.206242367726596	0.151458453030223	0.193687931393758	0.231618100207635	0.175673975383726	0.00173755225400016	0.00249434799017852	0.00255137952570283
117	0.847500280622663	0.13	0.601982173388084	0.362237434852764	0.841726911923405	0.165184988415926	0.763633303013988	0.495605307677043	1.03166129835093	1.09	0.78	1.36	0.323487356279757	0.498432350365678	0.673377344451599	0.437851473880258	0.67464565461556	0.911439835350861	0.448556573724359	0.691029513391868	0.933635113350533	0.601982173388084	1.14317850298221	0.0306360927661573	0.0630527259652135	-0.155781873845761	-0.12896566517523	-0.168521214347545	0.169099802857667	0.206242367726596	0.151458453030223	0.193687931393758	0.231618100207635	0.175673975383726	0.00173755225400016	0.00249434799017852	0.00255137952570283
117	0.847500280622663	0.13	0.604436027316452	0.359777491295835	0.849094563337069	0.139783283434945	0.869430902055956	0.53268923784067	1.20617256627124	1.07	0.86	1.43	0.351069094952751	0.572998848533212	0.794928602113673	0.476856779847745	0.778303729084407	1.07975067832107	0.489756959092061	0.799490284171434	1.10886600466386	0.604436027316452	1.21090468896721	0.110940401210658	0.204495987698496	-0.155781873845761	-0.12896566517523	-0.168521214347545	0.169099802857667	0.206242367726596	0.151458453030223	0.193687931393758	0.231618100207635	0.175673975383726	0.00173755225400016	0.00249434799017852	0.00255137952570283
117	0.847500280622663	0.13	0.608707134458613	0.364154894562365	0.853259374354861	0.140250517125024	0.701895137159622	0.4305691316652	0.973221142654043	1.04	0.75	1.4	0.290993731183261	0.474365368626292	0.657737006069323	0.398957094781738	0.650362564728336	0.901768034674934	0.40690150828018	0.663281005544752	0.919566390727168	0.608707134458613	1.12749636287218	0.0798663843074456	0.0986194944204541	-0.155781873845761	-0.12896566517523	-0.168521214347545	0.169099802857667	0.206242367726596	0.151458453030223	0.193687931393758	0.231618100207635	0.175673975383726	0.00173755225400016	0.00249434799017852	0.00255137952570283
117	0.847500280622663	0.13	0.611869340757134	0.36751197626884	0.856226705245428	0.136332201297681	0.737953401548872	0.44795971654544	1.0279470865523	1.04	0.75	1.48	0.30085397334868	0.495616469075141	0.690378964801602	0.411508166421041	0.677904373896403	0.944300581371764	0.417744197578826	0.688123842462465	0.958584826098582	0.611869340757134	1.16092569519963	-0.0614901540669024	-0.0235394389508976	-0.155781873845761	-0.12896566517523	-0.168521214347545	0.169099802857667	0.206242367726596	0.151458453030223	0.193687931393758	0.231618100207635	0.175673975383726	0.00173755225400016	0.00249434799017852	0.00255137952570283
117	0.847500280622663	0.13	0.61708636807356	0.369036982142189	0.865135754004932	0.165441796438726	0.815338480863656	0.529428643780031	1.10124831794728	1.01	0.73	1.34	0.363902402943167	0.560422326755694	0.75694225056822	0.502122417278857	0.773285944615095	1.04444947195133	0.51270261521164	0.789584829867026	1.06654072194798	0.61708636807356	1.10967963025119	0.0732362434367663	0.0734808403021121	-0.155781873845761	-0.12896566517523	-0.168521214347545	0.169099802857667	0.206242367726596	0.151458453030223	0.193687931393758	0.231618100207635	0.175673975383726	0.00173755225400016	0.00249434799017852	0.00255137952570283
117	0.847500280622663	0.13	0.620022843445796	0.37171320515157	0.868332481740022	0.15885555771583	0.842510019857121	0.539822427314759	1.14519761239948	1.02	0.73	1.36	0.369083231503863	0.576034460535553	0.782985689567243	0.50824100732448	0.793220361931123	1.07819971653777	0.518499177951375	0.809317925292018	1.09995615719288	0.620022843445796	1.13002977071577	-0.0119989067430424	0.00377539533949359	-0.155781873845761	-0.12896566517523	-0.168521214347545	0.169099802857667	0.206242367726596	0.151458453030223	0.193687931393758	0.231618100207635	0.175673975383726	0.00173755225400016	0.00249434799017852	0.00255137952570283
117	0.847500280622663	0.13	0.621591359106733	0.372798047588984	0.870384670624481	0.155555608317934	0.78017259215105	0.496368376717188	1.06397680758491	0.95	0.69	1.29	0.35659516201025	0.560482466135371	0.764369770260491	0.500643013149629	0.786891300155892	1.07313958716216	0.510206968059229	0.801939610104654	1.09370395014306	0.621591359106733	1.0775831853933	0.0491078302249444	0.0153938171776414	-0.155781873845761	-0.12896566517523	-0.168521214347545	0.169099802857667	0.206242367726596	0.151458453030223	0.193687931393758	0.231618100207635	0.175673975383726	0.00173755225400016	0.00249434799017852	0.00255137952570283
117	0.847500280622663	0.13	0.623547062097093	0.371111415785069	0.875982708409116	0.151723088135493	0.764905044123455	0.482523718339862	1.04728636990705	0.97	0.71	1.26	0.340824615531921	0.54028114613463	0.739737676737338	0.475284805709004	0.753429793115353	1.0315747805217	0.486051331690764	0.770477073910126	1.05490331875829	0.623547062097093	1.08495634231358	0.0280963228324351	0.0103903333182365	-0.155781873845761	-0.12896566517523	-0.168521214347545	0.169099802857667	0.206242367726596	0.151458453030223	0.193687931393758	0.231618100207635	0.175673975383726	0.00173755225400016	0.00249434799017852	0.00255137952570283
117	0.847500280622663	0.13	0.625861966592952	0.373417994077735	0.878305939108169	0.14315270475314	0.705561274224908	0.436052981147668	0.975069567302147	0.96	0.68	1.39	0.311819034782841	0.504542899649292	0.697266764515743	0.436968861351109	0.707043226261278	0.977117591171448	0.442502697871915	0.715928179279514	0.989422117146409	0.625861966592952	1.08734487283067	-0.0881977405076644	-0.115124952709204	-0.155781873845761	-0.12896566517523	-0.168521214347545	0.169099802857667	0.206242367726596	0.151458453030223	0.193687931393758	0.231618100207635	0.175673975383726	0.00173755225400016	0.00249434799017852	0.00255137952570283
117	0.847500280622663	0.13	0.627177102294831	0.374948078754739	0.879406125834922	0.15132568798056	0.84185410412607	0.530584656506242	1.1531235517459	1	0.73	1.24	0.367709509633371	0.583427651016885	0.7991457924004	0.508982867844195	0.807579546393182	1.10617622494217	0.521926315048505	0.828177964417818	1.13427295712379	0.627177102294831	1.09822500763804	0.0197517268177759	-0.00357460623132233	-0.155781873845761	-0.12896566517523	-0.168521214347545	0.169099802857667	0.206242367726596	0.151458453030223	0.193687931393758	0.231618100207635	0.175673975383726	0.00173755225400016	0.00249434799017852	0.00255137952570283
117	0.847500280622663	0.13	0.640327452347332	0.377208657234205	0.90344624746046	0.121540470677308	0.709059935452197	0.41143533145283	1.00668453945156	0.98	0.74	1.3	0.289517140726748	0.49894841162796	0.708379682529172	0.403136334679564	0.694757600026624	0.986378865373684	0.41282155592205	0.711318048505909	1.01009948300978	0.640327452347332	1.07208075274517	-0.00285971434270634	-0.0323908391348146	-0.155781873845761	-0.12896566517523	-0.168521214347545	0.169099802857667	0.206242367726596	0.151458453030223	0.193687931393758	0.231618100207635	0.175673975383726	0.00173755225400016	0.00249434799017852	0.00255137952570283
117	0.847500280622663	0.13	0.650243967879998	0.386646680289706	0.913841255470291	0.138782834793679	0.805607145069747	0.492280569294372	1.11893372084512	1.01	0.73	1.27	0.339191572741012	0.555080114048142	0.770968655355272	0.46846162564325	0.766627927952032	1.06479423026081	0.479714222214025	0.785159372820858	1.09056512175215	0.650243967879998	1.08004095145799	-0.0229207784708635	-0.0418904781164215	-0.155781873845761	-0.12896566517523	-0.168521214347545	0.169099802857667	0.206242367726596	0.151458453030223	0.193687931393758	0.231618100207635	0.175673975383726	0.00173755225400016	0.00249434799017852	0.00255137952570283
117	0.847500280622663	0.13	0.653628453361467	0.392140650531932	0.915116256191003	0.142362629356562	0.87176791566459	0.537695828118727	1.20584000321045	1.08	0.83	1.38	0.352598864217375	0.571669633368644	0.790740402519914	0.478061507629236	0.775082606691504	1.07210370575377	0.491189797798048	0.796258986806612	1.1014697658157	0.653628453361467	1.1723376118474	0.0939005866557058	0.174749846775011	-0.155781873845761	-0.12896566517523	-0.168521214347545	0.169099802857667	0.206242367726596	0.151458453030223	0.193687931393758	0.231618100207635	0.175673975383726	0.00173755225400016	0.00249434799017852	0.00255137952570283
117	0.847500280622663	0.13	0.658753195337594	0.398332144580598	0.91917424609459	0.170081246510556	0.819585324666069	0.536922165134309	1.10224848419783	1.02	0.75	1.47	0.36653300620733	0.559494638888896	0.752456271570462	0.504432581725502	0.769991570681799	1.0355505596381	0.512213158123576	0.781903089136961	1.05164071254193	0.658753195337594	1.12523458068845	0.0649441687671911	0.0699445458520486	-0.155781873845761	-0.12896566517523	-0.168521214347545	0.169099802857667	0.206242367726596	0.151458453030223	0.193687931393758	0.231618100207635	0.175673975383726	0.00173755225400016	0.00249434799017852	0.00255137952570283
117	0.847500280622663	0.13	0.659672274075403	0.395142060571103	0.924202487579703	0.151228615348579	0.81544444582532	0.51382577806534	1.1170631135853	1	0.75	1.46	0.355740010860006	0.564561429957573	0.77338284905514	0.492225082224444	0.781164018097966	1.07010295397149	0.500738577234041	0.794638881887936	1.08864547439138	0.659672274075403	1.13446244013619	-0.012523069712083	0.00343904428017567	-0.155781873845761	-0.12896566517523	-0.168521214347545	0.169099802857667	0.206242367726596	0.151458453030223	0.193687931393758	0.231618100207635	0.175673975383726	0.00173755225400016	0.00249434799017852	0.00255137952570283
117	0.847500280622663	0.13	0.6615836903887	0.395951550357111	0.927215830420289	0.172147511949655	0.910788054860863	0.598950158726337	1.22262595099539	1.07	0.75	1.44	0.395411702062667	0.60127917113622	0.807146640209773	0.537422236291227	0.817226185016015	1.0970301337408	0.546566402949344	0.831136296581748	1.11576619544488	0.6615836903887	1.16451662052139	0.0132313685809651	0.0653795536040226	-0.155781873845761	-0.12896566517523	-0.168521214347545	0.169099802857667	0.206242367726596	0.151458453030223	0.193687931393758	0.231618100207635	0.175673975383726	0.00173755225400016	0.00249434799017852	0.00255137952570283
117	0.847500280622663	0.13	0.664722818403599	0.401387776794492	0.928057860012707	0.174357407988568	0.849542365741318	0.560909125202667	1.13817560627997	1.09	0.72	1.42	0.365697789671218	0.553878964389115	0.742060139107011	0.494782360955113	0.749388017713217	1.00399367447132	0.502272912923277	0.760766754966179	1.01924009329722	0.664722818403599	1.1310245362175	0.0808387912180982	0.104444511226523	-0.155781873845761	-0.12896566517523	-0.168521214347545	0.169099802857667	0.206242367726596	0.151458453030223	0.193687931393758	0.231618100207635	0.175673975383726	0.00173755225400016	0.00249434799017852	0.00255137952570283
117	0.847500280622663	0.13	0.665818096101544	0.400445815179701	0.931190377023388	0.154986105698011	0.805941484474278	0.512126111971437	1.09975685697712	0.92	0.74	1.29	0.376130331593965	0.591922635293296	0.807714938992627	0.532834368991592	0.838530417187456	1.14422646538332	0.545867557424011	0.858958235129781	1.17220519108023	0.665818096101544	1.06967039522944	0.0712322677857723	0.0429825800426154	-0.155781873845761	-0.12896566517523	-0.168521214347545	0.169099802857667	0.206242367726596	0.151458453030223	0.193687931393758	0.231618100207635	0.175673975383726	0.00173755225400016	0.00249434799017852	0.00255137952570283
117	0.847500280622663	0.13	0.67077346726365	0.399170073165697	0.942376861361602	0.134483108847932	0.80327328087912	0.485108073021739	1.1214384887365	1.03	0.76	1.47	0.329591932575995	0.545759610600718	0.761927288625441	0.452777397021592	0.749738059290436	1.04669872155928	0.460321160527675	0.762270490993312	1.06422885019657	0.67077346726365	1.14376913746363	-0.14365853830351	-0.10225933868775	-0.155781873845761	-0.12896566517523	-0.168521214347545	0.169099802857667	0.206242367726596	0.151458453030223	0.193687931393758	0.231618100207635	0.175673975383726	0.00173755225400016	0.00249434799017852	0.00255137952570283
117	0.847500280622663	0.13	0.670859316005806	0.396747208541992	0.94497142346962	0.154677514736521	0.894232931103857	0.567845265150259	1.22062059705746	1.07	0.8	1.44	0.375152148286125	0.590783133646524	0.806414119006922	0.510023574544716	0.803176329869554	1.09632908519439	0.521166428202202	0.820736475365148	1.12037194749728	0.670859316005806	1.16340447275195	0.146954255420866	0.211550221705804	-0.155781873845761	-0.12896566517523	-0.168521214347545	0.169099802857667	0.206242367726596	0.151458453030223	0.193687931393758	0.231618100207635	0.175673975383726	0.00173755225400016	0.00249434799017852	0.00255137952570283
117	0.847500280622663	0.13	0.671262992707768	0.400152788476019	0.942373196939517	0.155824620544067	0.776347223951615	0.494223396042626	1.0584710518606	1.05	0.72	1.31	0.331703918894755	0.521054686341891	0.710405453789027	0.453591948177334	0.712521609850915	0.971451271524495	0.463217388900831	0.727586634458075	0.992132766054022	0.671262992707768	1.08323519741994	0.0271869196378091	0.00583722329854472	-0.155781873845761	-0.12896566517523	-0.168521214347545	0.169099802857667	0.206242367726596	0.151458453030223	0.193687931393758	0.231618100207635	0.175673975383726	0.00173755225400016	0.00249434799017852	0.00255137952570283
117	0.847500280622663	0.13	0.676958851556381	0.401181929780506	0.952735773332256	0.14691851964648	0.810453210782427	0.505544105367736	1.11536231619712	1.06	0.76	1.35	0.334955185197583	0.536976897622291	0.738998610046999	0.455856734676853	0.730797867788228	1.0057390008996	0.466380382857402	0.747619922859408	1.02900772235644	0.676958851556381	1.11515762273314	-0.0851795654548438	-0.0639271389725116	-0.155781873845761	-0.12896566517523	-0.168521214347545	0.169099802857667	0.206242367726596	0.151458453030223	0.193687931393758	0.231618100207635	0.175673975383726	0.00173755225400016	0.00249434799017852	0.00255137952570283
117	0.847500280622663	0.13	0.677201468357652	0.404896947691815	0.949505989023488	0.159131535129084	0.888657697279993	0.569719984796625	1.20759540976336	0.99	0.78	1.28	0.397210345064825	0.619574598049435	0.841938851034045	0.551099242117517	0.859612786179032	1.16812633024055	0.566707091762989	0.884014251780294	1.20120419038479	0.677201468357652	1.10007092975416	-0.0208867838679699	-0.00768690276006819	-0.155781873845761	-0.12896566517523	-0.168521214347545	0.169099802857667	0.206242367726596	0.151458453030223	0.193687931393758	0.231618100207635	0.175673975383726	0.00173755225400016	0.00249434799017852	0.00255137952570283
117	0.847500280622663	0.13	0.677211210389654	0.403561545131243	0.950860875648064	0.145302490591759	0.826193045319413	0.513342665637072	1.13904342500175	1.02	0.75	1.42	0.350008149827364	0.563316315883486	0.776624481939607	0.481467127546523	0.774891352222187	1.06831557689785	0.490372037797414	0.789187615516303	1.08808582295558	0.677211210389654	1.12127258752042	0.00905683539429837	0.0332639777670661	-0.155781873845761	-0.12896566517523	-0.168521214347545	0.169099802857667	0.206242367726596	0.151458453030223	0.193687931393758	0.231618100207635	0.175673975383726	0.00173755225400016	0.00249434799017852	0.00255137952570283
117	0.847500280622663	0.13	0.682252365519473	0.410928201507138	0.953576529531808	0.145710809556917	0.779830983446187	0.485020775094916	1.07464119179746	1	0.78	1.3	0.335000955417148	0.538624607301084	0.74224825918502	0.463105339596319	0.744594687404686	1.02608403521305	0.475542208127791	0.764524406324341	1.05368585129791	0.682252365519473	1.09567908357529	0.0276707742777262	0.0250990086509129	-0.155781873845761	-0.12896566517523	-0.168521214347545	0.169099802857667	0.206242367726596	0.151458453030223	0.193687931393758	0.231618100207635	0.175673975383726	0.00173755225400016	0.00249434799017852	0.00255137952570283
117	0.847500280622663	0.13	0.683676335024948	0.410958715686794	0.956393954363102	0.153438439852092	0.835294624314151	0.528966174423383	1.14162307420492	1.02	0.75	1.37	0.362439713177775	0.572331386568099	0.782223059958424	0.499501929638681	0.788767404865825	1.07803288009297	0.50998296530953	0.805328681761878	1.10059726809712	0.683676335024948	1.08763629118965	0.123465141742944	0.12387971498097	-0.155781873845761	-0.12896566517523	-0.168521214347545	0.169099802857667	0.206242367726596	0.151458453030223	0.193687931393758	0.231618100207635	0.175673975383726	0.00173755225400016	0.00249434799017852	0.00255137952570283
117	0.847500280622663	0.13	0.684711328756719	0.408818022516449	0.960604634996988	0.139362867920037	0.816289776561987	0.499576462144339	1.13300309097964	0.97	0.7	1.38	0.354156673697956	0.578679129116605	0.803201584535255	0.494587665261995	0.808138263828736	1.12168886239548	0.50257713852467	0.821387235556996	1.14001137713284	0.684711328756719	1.09978138689672	0.0810458891596253	0.0743939278961587	-0.155781873845761	-0.12896566517523	-0.168521214347545	0.169099802857667	0.206242367726596	0.151458453030223	0.193687931393758	0.231618100207635	0.175673975383726	0.00173755225400016	0.00249434799017852	0.00255137952570283
117	0.847500280622663	0.13	0.688173656081166	0.412019856860313	0.964327455302018	0.114511954604296	0.737111623113037	0.417086068966097	1.05713717725998	0.95	0.7	1.3	0.299561423335053	0.529411609272669	0.759261795210284	0.420527056263988	0.743192842125092	1.0658586279862	0.428883075196017	0.757983765783754	1.08710776715489	0.688173656081166	1.07098714204312	-0.114113726241378	-0.145140057259597	-0.155781873845761	-0.12896566517523	-0.168521214347545	0.169099802857667	0.206242367726596	0.151458453030223	0.193687931393758	0.231618100207635	0.175673975383726	0.00173755225400016	0.00249434799017852	0.00255137952570283
117	0.847500280622663	0.13	0.688501220586074	0.413556557823464	0.963445883348685	0.176122876258432	0.933990500474791	0.618598075703035	1.24938292524655	1	0.74	1.32	0.429515182228205	0.648503633890102	0.867492085551999	0.594968218597452	0.898312953241705	1.20165768788596	0.60850297461848	0.918745131820721	1.22892611551725	0.688501220586074	1.08636564386955	-0.00833443952974785	-0.0221377143026571	-0.155781873845761	-0.12896566517523	-0.168521214347545	0.169099802857667	0.206242367726596	0.151458453030223	0.193687931393758	0.231618100207635	0.175673975383726	0.00173755225400016	0.00249434799017852	0.00255137952570283
117	0.847500280622663	0.13	0.693591708956529	0.415171262033953	0.972012155879105	0.160838899085921	0.827018405087695	0.532082421035862	1.12195438913953	0.97	0.72	1.37	0.376856112381417	0.585749366427993	0.794642620474569	0.526097649397452	0.817716244182668	1.10933483896788	0.535762900358283	0.832679384419106	1.12960507653396	0.693591708956529	1.08187112748464	-0.0876315323028103	-0.116247346419143	-0.155781873845761	-0.12896566517523	-0.168521214347545	0.169099802857667	0.206242367726596	0.151458453030223	0.193687931393758	0.231618100207635	0.175673975383726	0.00173755225400016	0.00249434799017852	0.00255137952570283
117	0.847500280622663	0.13	0.69612807113792	0.41092671846045	0.981329423815389	0.171759603991055	0.941612219007548	0.618781215294391	1.26444322272071	0.92	0.7	1.19	0.456965573790074	0.695373998614062	0.93378242343805	0.648817271105479	0.987318708576819	1.32582014604816	0.665570516251372	1.0126539258341	1.36005303559421	0.69612807113792	1.03169175659134	-0.0155096548894419	-0.0828792458984729	-0.155781873845761	-0.12896566517523	-0.168521214347545	0.169099802857667	0.206242367726596	0.151458453030223	0.193687931393758	0.231618100207635	0.175673975383726	0.00173755225400016	0.00249434799017852	0.00255137952570283
117	0.847500280622663	0.13	0.696591715575154	0.410989547511084	0.982193883639225	0.142054556084743	0.853438507507887	0.525977232446068	1.18089978256971	0.99	0.78	1.35	0.36654471209816	0.594746982817433	0.822949253536705	0.508462396811226	0.825019339792338	1.14157628277345	0.52102750900019	0.845423485332745	1.16980141459766	0.696591715575154	1.12081768022812	-0.107361705041098	-0.0845169559485962	-0.155781873845761	-0.12896566517523	-0.168521214347545	0.169099802857667	0.206242367726596	0.151458453030223	0.193687931393758	0.231618100207635	0.175673975383726	0.00173755225400016	0.00249434799017852	0.00255137952570283
117	0.847500280622663	0.13	0.699679510777679	0.422852996237582	0.976506025317775	0.164448978057033	0.861187088982991	0.558109467973119	1.16426470999286	0.97	0.74	1.27	0.394314748422756	0.608444740366972	0.822574732311189	0.549933173991997	0.848570713134999	1.147208252278	0.563872315919844	0.870111505264402	1.17628784081437	0.699679510777679	1.06054407656375	0.00146367515911296	-0.0368783832885126	-0.155781873845761	-0.12896566517523	-0.168521214347545	0.169099802857667	0.206242367726596	0.151458453030223	0.193687931393758	0.231618100207635	0.175673975383726	0.00173755225400016	0.00249434799017852	0.00255137952570283
117	0.847500280622663	0.13	0.70171332672647	0.423566628740308	0.979860024712631	0.109354121786471	0.734872705993324	0.40743210281935	1.0623133091673	1.02	0.76	1.32	0.278307944114691	0.501975447137712	0.725642950160733	0.383104904212193	0.690994488872065	0.998884073531937	0.392435867784452	0.707807564894305	1.02322881096148	0.70171332672647	1.10899073525992	-0.0281747035111735	-0.0244709042320547	-0.155781873845761	-0.12896566517523	-0.168521214347545	0.169099802857667	0.206242367726596	0.151458453030223	0.193687931393758	0.231618100207635	0.175673975383726	0.00173755225400016	0.00249434799017852	0.00255137952570283
117	0.847500280622663	0.13	0.703995436883292	0.414558270322531	0.993432603444053	0.15648277542609	0.934980319358923	0.596056853859034	1.27390378485881	0.99	0.76	1.3	0.417643118277296	0.65511887595426	0.892594633631224	0.580572023748169	0.910690670966257	1.24080931818434	0.595112911258277	0.933330873267175	1.27200931258064	0.703995436883292	1.09833729309548	-0.057898603450436	-0.0499224818950555	-0.155781873845761	-0.12896566517523	-0.168521214347545	0.169099802857667	0.206242367726596	0.151458453030223	0.193687931393758	0.231618100207635	0.175673975383726	0.00173755225400016	0.00249434799017852	0.00255137952570283
117	0.847500280622663	0.13	0.70419821313187	0.420995143200609	0.987401283063131	0.142961775426262	0.749432044170366	0.462943111224216	1.03592097711652	0.93	0.68	1.37	0.337021272402011	0.54558440331302	0.754147534224028	0.475708636528383	0.770097420739662	1.06448620495094	0.482143934314264	0.780501812024834	1.07886521227022	0.70419821313187	1.02555216088728	0.0580457882674426	-0.0152769559229916	-0.155781873845761	-0.12896566517523	-0.168521214347545	0.169099802857667	0.206242367726596	0.151458453030223	0.193687931393758	0.231618100207635	0.175673975383726	0.00173755225400016	0.00249434799017852	0.00255137952570283
117	0.847500280622663	0.13	0.704346714965213	0.41942668622311	0.989266743707316	0.143635479698734	0.813819545711378	0.503569362861171	1.12406972856159	1.06	0.75	1.44	0.334078417442751	0.539904859125019	0.745731300807287	0.454879778443404	0.735132202131529	1.01538462581965	0.463195729074505	0.748480481213844	1.03379483835997	0.704346714965213	1.12935068356925	-0.0647935067369382	-0.0313397685881344	-0.155781873845761	-0.12896566517523	-0.168521214347545	0.169099802857667	0.206242367726596	0.151458453030223	0.193687931393758	0.231618100207635	0.175673975383726	0.00173755225400016	0.00249434799017852	0.00255137952570283
117	0.847500280622663	0.13	0.706394412943842	0.418179853455282	0.994608972432402	0.158367396727106	1.00618479297795	0.644032201370951	1.36833738458494	0.96	0.76	1.19	0.458912829690015	0.716968980050442	0.975025130410869	0.642189614784105	1.00330608194536	1.36442254910661	0.662050700772547	1.0343180237688	1.40646426011586	0.706394412943842	1.07591443824182	0.164680619114322	0.156742806818853	-0.155781873845761	-0.12896566517523	-0.168521214347545	0.169099802857667	0.206242367726596	0.151458453030223	0.193687931393758	0.231618100207635	0.175673975383726	0.00173755225400016	0.00249434799017852	0.00255137952570283
117	0.847500280622663	0.13	0.707154011748196	0.419538527696732	0.99476949579966	0.148982764446394	0.82613972038616	0.517863426997747	1.13441601377457	1.03	0.76	1.45	0.350679026661713	0.5594329661609	0.768186905660087	0.481142222096197	0.767558935630836	1.05397564916548	0.489584665135692	0.780968307237162	1.07244989975274	0.707154011748196	1.13139962533349	0.0114730885774901	0.0394625602309826	-0.155781873845761	-0.12896566517523	-0.168521214347545	0.169099802857667	0.206242367726596	0.151458453030223	0.193687931393758	0.231618100207635	0.175673975383726	0.00173755225400016	0.00249434799017852	0.00255137952570283
117	0.847500280622663	0.13	0.708136795203582	0.418790863553882	0.997482726853282	0.160120540974738	0.85940456911734	0.552100666648514	1.16670847158617	1.04	0.78	1.36	0.372673397421062	0.580106563674995	0.787539729928927	0.510706911081488	0.794970698962504	1.07923448684352	0.523059825688302	0.814183342077002	1.10540338487096	0.708136795203582	1.1044083219212	-0.117797394919128	-0.0966354406515151	-0.155781873845761	-0.12896566517523	-0.168521214347545	0.169099802857667	0.206242367726596	0.151458453030223	0.193687931393758	0.231618100207635	0.175673975383726	0.00173755225400016	0.00249434799017852	0.00255137952570283
117	0.847500280622663	0.13	0.708619215252267	0.427168616012973	0.990069814491561	0.193458842730156	0.998125739535961	0.679933421056547	1.31631805801538	1.03	0.75	1.35	0.462232863244269	0.67854661085286	0.894860358461451	0.635134772789064	0.93236241249916	1.22959005220926	0.649046942649337	0.952903482640035	1.25650402275557	0.708619215252267	1.09542094859637	0.153090098771859	0.158736052046314	-0.155781873845761	-0.12896566517523	-0.168521214347545	0.169099802857667	0.206242367726596	0.151458453030223	0.193687931393758	0.231618100207635	0.175673975383726	0.00173755225400016	0.00249434799017852	0.00255137952570283
117	0.847500280622663	0.13	0.710390720675718	0.421726268897284	0.999055172454151	0.137608606211058	0.80192883027368	0.488491515845231	1.11536614470213	1.06	0.78	1.36	0.323854555920222	0.531653665997732	0.739452776075241	0.440848380339979	0.723715795477796	1.00658321061561	0.451530528969769	0.741295428755086	1.03112295210476	0.710390720675718	1.11538501878173	0.0769234501692311	0.0970922656942725	-0.155781873845761	-0.12896566517523	-0.168521214347545	0.169099802857667	0.206242367726596	0.151458453030223	0.193687931393758	0.231618100207635	0.175673975383726	0.00173755225400016	0.00249434799017852	0.00255137952570283
117	0.847500280622663	0.13	0.711902348577801	0.421611045190084	1.00219365196552	0.161934307353125	0.862011233724064	0.555837461889764	1.16818500555836	0.96	0.66	1.39	0.39613529894139	0.614339804663689	0.832544310385988	0.554377685838223	0.859747364443157	1.16511704304809	0.56018879653431	0.86882429612291	1.17730481843947	0.711902348577801	1.06966169822754	0.00563049448205043	-0.0336154057761148	-0.155781873845761	-0.12896566517523	-0.168521214347545	0.169099802857667	0.206242367726596	0.151458453030223	0.193687931393758	0.231618100207635	0.175673975383726	0.00173755225400016	0.00249434799017852	0.00255137952570283
117	0.847500280622663	0.13	0.719928046128513	0.431653595650785	1.00820249660624	0.146342655930774	0.843413961447744	0.525373356023284	1.16145456687221	0.9	0.74	1.32	0.391654748956201	0.628747308080715	0.86583986720523	0.558271153754031	0.896226806996323	1.23418246023861	0.571061637999851	0.916914179070619	1.26242750986637	0.719928046128513	1.06111785868843	0.00848223826109171	-0.0208065134361684	-0.155781873845761	-0.12896566517523	-0.168521214347545	0.169099802857667	0.206242367726596	0.151458453030223	0.193687931393758	0.231618100207635	0.175673975383726	0.00173755225400016	0.00249434799017852	0.00255137952570283
117	0.847500280622663	0.13	0.721156331072686	0.432699183719145	1.00961347842623	0.168542175206663	0.881688975261237	0.575938819486285	1.18743913103619	1.01	0.72	1.3	0.394991453439068	0.604681605123046	0.814371756807023	0.544556640606276	0.83364685654651	1.12273707248674	0.556422431534301	0.851804658346814	1.14716506148492	0.721156331072686	1.08442362953089	-0.0834518278234318	-0.0925893486287968	-0.155781873845761	-0.12896566517523	-0.168521214347545	0.169099802857667	0.206242367726596	0.151458453030223	0.193687931393758	0.231618100207635	0.175673975383726	0.00173755225400016	0.00249434799017852	0.00255137952570283
117	0.847500280622663	0.13	0.732089512662583	0.439313491995187	1.02486553332998	0.132356197940769	0.875401016314856	0.525463019964294	1.22533901266542	0.99	0.74	1.3	0.367818708749209	0.61277170652381	0.857724704298412	0.511114443765324	0.85149684473661	1.1918792457079	0.523083874515206	0.871531024057839	1.21983270237326	0.732089512662583	1.11402466954927	0.035198692892358	0.0472712904104514	-0.155781873845761	-0.12896566517523	-0.168521214347545	0.169099802857667	0.206242367726596	0.151458453030223	0.193687931393758	0.231618100207635	0.175673975383726	0.00173755225400016	0.00249434799017852	0.00255137952570283
117	0.847500280622663	0.13	0.732124292392415	0.433593906225743	1.03065467855909	0.11932258281774	0.764656948069392	0.440317922211819	1.08899597392696	1.07	0.81	1.43	0.29034518305512	0.504214001661224	0.718082820267327	0.394451776485091	0.685005711447152	0.975559646409214	0.403659575429355	0.701010471040734	0.998374231119089	0.732124292392415	1.14173241204933	0.0146655086212095	0.0588336864570132	-0.155781873845761	-0.12896566517523	-0.168521214347545	0.169099802857667	0.206242367726596	0.151458453030223	0.193687931393758	0.231618100207635	0.175673975383726	0.00173755225400016	0.00249434799017852	0.00255137952570283
117	0.847500280622663	0.13	0.745094544024845	0.440440574910644	1.04974851313905	0.13825669037451	0.845538828681104	0.515955755119946	1.17512190224226	0.98	0.76	1.34	0.362850409647367	0.594632596526362	0.826414783405358	0.505131159996227	0.827799680719222	1.15046820144222	0.516826805847188	0.847029290005814	1.17719306655098	0.745094544024845	1.07955682802442	0.0809483195482436	0.0693710541954046	-0.155781873845761	-0.12896566517523	-0.168521214347545	0.169099802857667	0.206242367726596	0.151458453030223	0.193687931393758	0.231618100207635	0.175673975383726	0.00173755225400016	0.00249434799017852	0.00255137952570283
117	0.847500280622663	0.13	0.745793038906361	0.449694379512893	1.04189169829983	0.152445276202761	0.889674737719802	0.562150375874733	1.21719909956487	0.93	0.71	1.17	0.41113106065744	0.650667391246891	0.890203721836342	0.581407817182939	0.920152097124521	1.2588963770661	0.59765619416771	0.945768385551379	1.29399208793208	0.745793038906361	1.0133915296147	0.0600679610622391	-0.011986715592654	-0.155781873845761	-0.12896566517523	-0.168521214347545	0.169099802857667	0.206242367726596	0.151458453030223	0.193687931393758	0.231618100207635	0.175673975383726	0.00173755225400016	0.00249434799017852	0.00255137952570283
117	0.847500280622663	0.13	0.749506363582674	0.452048913078458	1.04696381408689	0.127552986469173	0.771226083920208	0.456312506477138	1.08613966136328	1	0.75	1.34	0.315929768427343	0.533961429151066	0.751993089874789	0.437145442426953	0.738831311614284	1.04051718080162	0.44702107311854	0.755456536448952	1.06393708375667	0.749506363582674	1.07191929576888	0.0581456413020641	0.0386537240298725	-0.155781873845761	-0.12896566517523	-0.168521214347545	0.169099802857667	0.206242367726596	0.151458453030223	0.193687931393758	0.231618100207635	0.175673975383726	0.00173755225400016	0.00249434799017852	0.00255137952570283
117	0.847500280622663	0.13	0.752137280306177	0.446588624382858	1.0576859362295	0.123851032687894	0.788287298155371	0.460939705892864	1.11563489041788	1	0.77	1.34	0.320359996103393	0.547871473290056	0.775382950476719	0.443933371861561	0.7592035005704	1.07447362927924	0.454637625174365	0.777557435018066	1.10037493245154	0.752137280306177	1.08167628310089	0.0106070144890723	0.0100303770755192	-0.155781873845761	-0.12896566517523	-0.168521214347545	0.169099802857667	0.206242367726596	0.151458453030223	0.193687931393758	0.231618100207635	0.175673975383726	0.00173755225400016	0.00249434799017852	0.00255137952570283
117	0.847500280622663	0.13	0.753484312351814	0.450349276332056	1.05661934837157	0.141532158362928	0.89948626361419	0.553615026196991	1.24535750103139	0.99	0.7	1.41	0.386503425414941	0.627971614839924	0.869439804264907	0.53652597910852	0.871720826646324	1.20691567418413	0.54426220121518	0.884237230986688	1.22425692691162	0.753484312351814	1.11200971502315	-0.0380663175211024	-0.0328220630296912	-0.155781873845761	-0.12896566517523	-0.168521214347545	0.169099802857667	0.206242367726596	0.151458453030223	0.193687931393758	0.231618100207635	0.175673975383726	0.00173755225400016	0.00249434799017852	0.00255137952570283
117	0.847500280622663	0.13	0.753511507724285	0.446086380923247	1.06093663452532	0.177487181389555	1.00566670676434	0.667658398395283	1.34367501513341	1.02	0.75	1.31	0.457054759155671	0.688443005518705	0.91983125188174	0.629679337004129	0.948460390350078	1.26724144369603	0.644820511555987	0.971202516745894	1.29769916156379	0.753511507724285	1.10022424336967	-0.145860124762065	-0.135894818521458	-0.155781873845761	-0.12896566517523	-0.168521214347545	0.169099802857667	0.206242367726596	0.151458453030223	0.193687931393758	0.231618100207635	0.175673975383726	0.00173755225400016	0.00249434799017852	0.00255137952570283
117	0.847500280622663	0.13	0.759084562784253	0.455125828203172	1.06304329736533	0.137818456837688	0.868350196660422	0.529251564507766	1.20744882881308	1.01	0.75	1.33	0.363589754723014	0.596546625820717	0.829503496918421	0.501590248242996	0.822965901120854	1.14434155399871	0.513128222379201	0.841830849049309	1.17064429475276	0.759084562784253	1.09388505592098	-0.000476208159443874	0.00754598361409354	-0.155781873845761	-0.12896566517523	-0.168521214347545	0.169099802857667	0.206242367726596	0.151458453030223	0.193687931393758	0.231618100207635	0.175673975383726	0.00173755225400016	0.00249434799017852	0.00255137952570283
117	0.847500280622663	0.13	0.762494596032062	0.460669504039589	1.06431968802453	0.14523916312878	0.878181249981758	0.545559946854579	1.21080255310894	1.05	0.68	1.35	0.3641368064864	0.586146614553121	0.808156422619842	0.49691862986011	0.799883910147263	1.10284919043442	0.50419257214095	0.811657869265178	1.11902050507832	0.762494596032062	1.09770375827392	0.178274385224793	0.170873278502011	-0.155781873845761	-0.12896566517523	-0.168521214347545	0.169099802857667	0.206242367726596	0.151458453030223	0.193687931393758	0.231618100207635	0.175673975383726	0.00173755225400016	0.00249434799017852	0.00255137952570283
117	0.847500280622663	0.13	0.76457581532134	0.453539735362041	1.07561189528064	0.142047646890126	0.83699167894159	0.515831889181588	1.15815146870159	0.99	0.71	1.35	0.359944819075358	0.584048456023536	0.808152092971714	0.499561061200901	0.810590543387656	1.12162002557441	0.508650249245873	0.825402593276228	1.14208690020383	0.76457581532134	1.06321866781489	-0.133186820820315	-0.160893201731064	-0.155781873845761	-0.12896566517523	-0.168521214347545	0.169099802857667	0.206242367726596	0.151458453030223	0.193687931393758	0.231618100207635	0.175673975383726	0.00173755225400016	0.00249434799017852	0.00255137952570283
117	0.847500280622663	0.13	0.774721008865155	0.464639647362085	1.08480237036823	0.132842526679616	0.831655815042892	0.499906899386189	1.1634047306996	0.96	0.74	1.28	0.357983557024787	0.595549105753406	0.833114654482026	0.501943978635698	0.835044743672679	1.16814550870966	0.514293194097268	0.855624962780436	1.19689612709182	0.774721008865155	1.02609140937719	0.0665399715482103	0.00743813544284557	-0.155781873845761	-0.12896566517523	-0.168521214347545	0.169099802857667	0.206242367726596	0.151458453030223	0.193687931393758	0.231618100207635	0.175673975383726	0.00173755225400016	0.00249434799017852	0.00255137952570283
117	0.847500280622663	0.13	0.78250329213726	0.462488162756812	1.10251842151771	0.129427429117106	0.88057437769797	0.524007635068247	1.23714112032769	0.94	0.7	1.21	0.380764066154214	0.639859151212229	0.898954236270244	0.537043135684195	0.902480027682202	1.26791691968021	0.550458974753426	0.924959839605098	1.29949217693707	0.78250329213726	1.02316041232035	0.0477128067693772	-0.0141811385447318	-0.155781873845761	-0.12896566517523	-0.168521214347545	0.169099802857667	0.206242367726596	0.151458453030223	0.193687931393758	0.231618100207635	0.175673975383726	0.00173755225400016	0.00249434799017852	0.00255137952570283
117	0.847500280622663	0.13	0.788662925709925	0.467813531589343	1.10951231983051	0.148139895168906	0.906270642861032	0.566964676215679	1.24557660950638	0.98	0.72	1.36	0.398289450367819	0.636649956111724	0.87501046185563	0.554230029368182	0.88591481282569	1.2175995962832	0.564807000332218	0.902840438884832	1.24087688017276	0.788662925709925	1.06103798827896	0.146856486124166	0.117131082064782	-0.155781873845761	-0.12896566517523	-0.168521214347545	0.169099802857667	0.206242367726596	0.151458453030223	0.193687931393758	0.231618100207635	0.175673975383726	0.00173755225400016	0.00249434799017852	0.00255137952570283
117	0.847500280622663	0.13	0.813879814003741	0.480573381587091	1.14718624642039	0.133321899315329	0.822890300584448	0.495319207220634	1.15046139394826	0.95	0.75	1.21	0.356878198757359	0.59289364104281	0.828909083328261	0.501627440386477	0.833370378502536	1.16511331661859	0.516178985763203	0.857484025431688	1.19891996322038	0.813879814003741	1.01511090630033	0.0456310458145428	-0.0189100982822954	-0.155781873845761	-0.12896566517523	-0.168521214347545	0.169099802857667	0.206242367726596	0.151458453030223	0.193687931393758	0.231618100207635	0.175673975383726	0.00173755225400016	0.00249434799017852	0.00255137952570283
117	0.847500280622663	0.13	0.818473522862093	0.488035692596539	1.14891135312765	0.144713195188431	0.929203855329648	0.576509682619574	1.28189802803972	1.01	0.74	1.37	0.396051684444811	0.638346177333441	0.88064067022207	0.546371069096023	0.880627193523859	1.21488331795169	0.557530971732526	0.898658212171045	1.23965069406302	0.818473522862093	1.08604570037562	0.0521422256748939	0.0551566147130302	-0.155781873845761	-0.12896566517523	-0.168521214347545	0.169099802857667	0.206242367726596	0.151458453030223	0.193687931393758	0.231618100207635	0.175673975383726	0.00173755225400016	0.00249434799017852	0.00255137952570283
117	0.847500280622663	0.14	0.561920422760575	0.342529860764799	0.781310984756351	0.140833738282227	0.71038157996589	0.436437192621058	0.984325967310722	0.95	0.75	1.35	0.31352978273669	0.510327227359463	0.707124671982236	0.440175403141127	0.716466203229878	0.99275700331863	0.449875547241362	0.732207331342498	1.01448518024413	0.561920422760575	1.12167071041191	-0.0978042804512796	-0.0972609494152072	-0.155781873845761	-0.12896566517523	-0.168521214347545	0.169099802857667	0.206242367726596	0.151458453030223	0.193687931393758	0.231618100207635	0.175673975383726	0.00173755225400016	0.00249434799017852	0.00255137952570283
117	0.847500280622663	0.14	0.564973908386071	0.34572756507341	0.784220251698732	0.172325951652652	0.748274656271731	0.492238779909094	1.00431053263437	1.04	0.78	1.36	0.33253379866077	0.505499818477475	0.678465838294181	0.455837922747332	0.692940050400687	0.930042178054042	0.466966350196754	0.709978234185315	0.952813494713995	0.564973908386071	1.14764593731439	-0.0399729505962457	-0.0143456711168419	-0.155781873845761	-0.12896566517523	-0.168521214347545	0.169099802857667	0.206242367726596	0.151458453030223	0.193687931393758	0.231618100207635	0.175673975383726	0.00173755225400016	0.00249434799017852	0.00255137952570283
117	0.847500280622663	0.14	0.584826290359489	0.35879121709795	0.810861363621028	0.132842154716847	0.666537031450193	0.400653849453911	0.932420213446476	0.98	0.74	1.44	0.281400261556527	0.468143998224012	0.654887734891496	0.391544743851578	0.651382912213299	0.911221080575019	0.398096568916554	0.662352366448579	0.926425208441732	0.584826290359489	1.13061882105576	0.0175086014788027	0.0321829307427833	-0.155781873845761	-0.12896566517523	-0.168521214347545	0.169099802857667	0.206242367726596	0.151458453030223	0.193687931393758	0.231618100207635	0.175673975383726	0.00173755225400016	0.00249434799017852	0.00255137952570283
117	0.847500280622663	0.14	0.595472573007928	0.36020686085787	0.830738285157986	0.161088229563152	0.762043699809423	0.490530106024336	1.03355729359451	1.02	0.76	1.45	0.335015297194494	0.520449802023323	0.705884306852153	0.461136620934986	0.716380610321761	0.971624599708535	0.469298194148001	0.729095858155456	0.988847996531872	0.595472573007928	1.14806717953735	0.0518046767825768	0.075768276031412	-0.155781873845761	-0.12896566517523	-0.168521214347545	0.169099802857667	0.206242367726596	0.151458453030223	0.193687931393758	0.231618100207635	0.175673975383726	0.00173755225400016	0.00249434799017852	0.00255137952570283
117	0.847500280622663	0.14	0.600170378183827	0.368094751018418	0.832246005349236	0.162972648154671	0.752808648357697	0.486440357009577	1.01917693970582	1.07	0.77	1.33	0.320503838052168	0.496007491238555	0.671511144424942	0.435297887660824	0.673661240727307	0.912024593793791	0.446103562946782	0.690256187544245	0.934646292972934	0.600170378183827	1.12628516070867	-0.0181891674693155	-0.0110981320920811	-0.155781873845761	-0.12896566517523	-0.168521214347545	0.169099802857667	0.206242367726596	0.151458453030223	0.193687931393758	0.231618100207635	0.175673975383726	0.00173755225400016	0.00249434799017852	0.00255137952570283
117	0.847500280622663	0.14	0.602022388828161	0.369051678515663	0.834993099140659	0.204985143021956	0.829296017002601	0.574307002311853	1.08428503169335	0.98	0.7	1.36	0.403918838228546	0.583256485445673	0.7625941326628	0.562321030510921	0.811988342475902	1.06165565444088	0.571955494000066	0.82578088412788	1.07964298860516	0.602022388828161	1.10774603393412	-0.0453767223148398	-0.0708819179152471	-0.155781873845761	-0.12896566517523	-0.168521214347545	0.169099802857667	0.206242367726596	0.151458453030223	0.193687931393758	0.231618100207635	0.175673975383726	0.00173755225400016	0.00249434799017852	0.00255137952570283
117	0.847500280622663	0.14	0.605505995096434	0.3705473605676	0.840464629625268	0.150074551857221	0.752817807767517	0.47310507640148	1.03253053913356	1.04	0.8	1.37	0.319324132308111	0.508117340612634	0.696910548917157	0.437584148500977	0.696295930481145	0.955007712461313	0.448784027726145	0.714025870305717	0.979433845083826	0.605505995096434	1.132946218011	-0.084523125736933	-0.0502271998511928	-0.155781873845761	-0.12896566517523	-0.168521214347545	0.169099802857667	0.206242367726596	0.151458453030223	0.193687931393758	0.231618100207635	0.175673975383726	0.00173755225400016	0.00249434799017852	0.00255137952570283
117	0.847500280622663	0.14	0.606342089440112	0.373393120623623	0.839291058256602	0.153654006273891	0.766627664665141	0.485714575259587	1.0475407540707	0.97	0.72	1.32	0.344029808655828	0.542999494392478	0.741969180129128	0.480279561280486	0.758049309626087	1.03581905797169	0.490306800772085	0.773905696672925	1.05737954579606	0.606342089440112	1.10683364672193	-0.0579424394316338	-0.0693871966802224	-0.155781873845761	-0.12896566517523	-0.168521214347545	0.169099802857667	0.206242367726596	0.151458453030223	0.193687931393758	0.231618100207635	0.175673975383726	0.00173755225400016	0.00249434799017852	0.00255137952570283
117	0.847500280622663	0.14	0.610347110766866	0.370147734049502	0.850546487484229	0.184028909145809	0.856843511927506	0.575147087584091	1.13853993627092	1.03	0.75	1.37	0.390141967992456	0.581226300578439	0.772310633164421	0.535634684266878	0.797978662997768	1.06032264172866	0.547152966616841	0.815213337737693	1.0832333012859	0.610347110766866	1.13147465523706	-0.0117500798070791	0.00850032007180681	-0.155781873845761	-0.12896566517523	-0.168521214347545	0.169099802857667	0.206242367726596	0.151458453030223	0.193687931393758	0.231618100207635	0.175673975383726	0.00173755225400016	0.00249434799017852	0.00255137952570283
117	0.847500280622663	0.14	0.614301509604806	0.374943797107706	0.853659222101907	0.162625602123045	0.839925050797222	0.542353521921972	1.13749657967247	0.93	0.76	1.19	0.397264869677917	0.615231029867234	0.83319719005655	0.562154308836931	0.870589877857687	1.17902544687844	0.579463200743266	0.897393003299029	1.21523992347621	0.614301509604806	1.07280027679658	-0.0959296372198462	-0.129979677770789	-0.155781873845761	-0.12896566517523	-0.168521214347545	0.169099802857667	0.206242367726596	0.151458453030223	0.193687931393758	0.231618100207635	0.175673975383726	0.00173755225400016	0.00249434799017852	0.00255137952570283
117	0.847500280622663	0.14	0.618114868413038	0.382614228962212	0.853615507863865	0.180281239677383	0.881031271241804	0.587716486509939	1.17434605597367	1.13	0.76	1.48	0.372838245493383	0.558912606561775	0.744986967630168	0.499558488453271	0.748875793420806	0.998193098388342	0.507712821681804	0.761037649514004	1.01442508482232	0.618114868413038	1.19840480493644	-0.0329777378222181	0.0464283259070946	-0.155781873845761	-0.12896566517523	-0.168521214347545	0.169099802857667	0.206242367726596	0.151458453030223	0.193687931393758	0.231618100207635	0.175673975383726	0.00173755225400016	0.00249434799017852	0.00255137952570283
117	0.847500280622663	0.14	0.626706042518666	0.386789263324725	0.866622821712607	0.151917050772633	0.814899838836814	0.514288333062504	1.11551134461112	0.98	0.75	1.28	0.360680989599988	0.571506023763544	0.782331057927101	0.501568274695881	0.794744659637569	1.08792104457926	0.514163638842884	0.814588573953999	1.1151661576431	0.626706042518666	1.11229883229014	-0.0590550663303374	-0.0653310380137454	-0.155781873845761	-0.12896566517523	-0.168521214347545	0.169099802857667	0.206242367726596	0.151458453030223	0.193687931393758	0.231618100207635	0.175673975383726	0.00173755225400016	0.00249434799017852	0.00255137952570283
117	0.847500280622663	0.14	0.629909844079921	0.385123303335585	0.874696384824257	0.150422962808752	0.795862371805649	0.500559448034174	1.09116529557713	1.05	0.74	1.42	0.335662185793418	0.533684668944217	0.731707152095017	0.458854861813244	0.72955434178981	1.00025382176638	0.467041272779979	0.742507760377272	1.01801717543731	0.629909844079921	1.14859310827162	-0.0633244202689771	-0.0342800940910357	-0.155781873845761	-0.12896566517523	-0.168521214347545	0.169099802857667	0.206242367726596	0.151458453030223	0.193687931393758	0.231618100207635	0.175673975383726	0.00173755225400016	0.00249434799017852	0.00255137952570283
117	0.847500280622663	0.14	0.630739908498068	0.384950138198881	0.876529678797256	0.149636643609092	0.762308417403222	0.478582201153367	1.04603463365308	1.02	0.74	1.43	0.327249965468157	0.521259258430604	0.71526855139305	0.450654696542872	0.717824164143612	0.984993631744353	0.458444495848744	0.730169861795636	1.00201161952513	0.630739908498068	1.13927080282912	0.00740233250656599	0.0316100961096038	-0.155781873845761	-0.12896566517523	-0.168521214347545	0.169099802857667	0.206242367726596	0.151458453030223	0.193687931393758	0.231618100207635	0.175673975383726	0.00173755225400016	0.00249434799017852	0.00255137952570283
117	0.847500280622663	0.14	0.633212497685876	0.385757002505615	0.880667992866137	0.165025823085654	0.89651369586547	0.581664231693234	1.21136316003771	1.03	0.77	1.41	0.394834348991886	0.608554527134886	0.822274705277885	0.542217729033323	0.835715166470499	1.12921260390767	0.553655533557461	0.853389009689049	1.1530286673859	0.633212497685876	1.15051541996108	-0.0525195327162455	-0.0159383130013447	-0.155781873845761	-0.12896566517523	-0.168521214347545	0.169099802857667	0.206242367726596	0.151458453030223	0.193687931393758	0.231618100207635	0.175673975383726	0.00173755225400016	0.00249434799017852	0.00255137952570283
117	0.847500280622663	0.14	0.636761137941169	0.391042928111648	0.88247934777069	0.167192234333908	0.871444776105342	0.567783323884912	1.17510622832577	0.95	0.72	1.25	0.40971374649	0.628836545663731	0.847959344837462	0.576247869019777	0.884436322932423	1.19262477684507	0.590344831011136	0.905935210595704	1.22168525575678	0.636761137941169	1.08520292705459	-0.0345899860558584	-0.0756065456571772	-0.155781873845761	-0.12896566517523	-0.168521214347545	0.169099802857667	0.206242367726596	0.151458453030223	0.193687931393758	0.231618100207635	0.175673975383726	0.00173755225400016	0.00249434799017852	0.00255137952570283
117	0.847500280622663	0.14	0.636768592852725	0.389873795343929	0.883663390361521	0.112275748664379	0.647122063941952	0.363024355005103	0.931219772878802	1.03	0.76	1.35	0.247127224563743	0.440525483789339	0.633923743014935	0.339741873572143	0.605619042916337	0.871496212260531	0.34754222612803	0.61960496165957	0.891487443010947	0.636768592852725	1.10242812976549	0.0677691960625357	0.077100636257167	-0.155781873845761	-0.12896566517523	-0.168521214347545	0.169099802857667	0.206242367726596	0.151458453030223	0.193687931393758	0.231618100207635	0.175673975383726	0.00173755225400016	0.00249434799017852	0.00255137952570283
117	0.847500280622663	0.14	0.64131286236511	0.394775111561246	0.887850613168974	0.167759298356398	0.830717149414554	0.541835594515598	1.11959870431351	1.09	0.76	1.47	0.352874645877064	0.541011005719791	0.729147365562519	0.477243687137063	0.731687839203372	0.986131991269681	0.485185417318905	0.743792274900351	1.00248944407419	0.64131286236511	1.16735661420828	0.0949385003077821	0.135347132628935	-0.155781873845761	-0.12896566517523	-0.168521214347545	0.169099802857667	0.206242367726596	0.151458453030223	0.193687931393758	0.231618100207635	0.175673975383726	0.00173755225400016	0.00249434799017852	0.00255137952570283
117	0.847500280622663	0.14	0.641650917963481	0.391127025822955	0.892174810104007	0.166826459325762	0.784823632429946	0.510986207659028	1.05866105720086	0.98	0.75	1.35	0.359396244406835	0.551996632764828	0.744597021122822	0.500344798173377	0.768479493348454	1.03661418852353	0.51128193252234	0.785200093978373	1.05926967847751	0.641650917963481	1.09952804166288	-0.0201331238450674	-0.0273225256406258	-0.155781873845761	-0.12896566517523	-0.168521214347545	0.169099802857667	0.206242367726596	0.151458453030223	0.193687931393758	0.231618100207635	0.175673975383726	0.00173755225400016	0.00249434799017852	0.00255137952570283
117	0.847500280622663	0.14	0.644473034110073	0.395269148771733	0.893676919448413	0.152891376700777	0.76089412814789	0.48126156086775	1.04052669542803	1.03	0.71	1.42	0.327118710036338	0.517188003183075	0.707257296329812	0.449452609259175	0.710602880166512	0.971753151073849	0.456061261160153	0.721076541988246	0.986036063231784	0.644473034110073	1.14512664125096	-0.043055526679752	-0.0197482325008994	-0.155781873845761	-0.12896566517523	-0.168521214347545	0.169099802857667	0.206242367726596	0.151458453030223	0.193687931393758	0.231618100207635	0.175673975383726	0.00173755225400016	0.00249434799017852	0.00255137952570283
117	0.847500280622663	0.14	0.652627220018591	0.396721896251687	0.908532543785495	0.17423016877586	0.858119942932058	0.566443547548261	1.14979633831585	0.99	0.7	1.34	0.395573342848923	0.599264261831917	0.802955180814911	0.549177919151178	0.831963797065591	1.11474967498	0.559035782753578	0.84695925333633	1.13474174342546	0.652627220018591	1.07980071953127	-0.0528742953207011	-0.0887534626736213	-0.155781873845761	-0.12896566517523	-0.168521214347545	0.169099802857667	0.206242367726596	0.151458453030223	0.193687931393758	0.231618100207635	0.175673975383726	0.00173755225400016	0.00249434799017852	0.00255137952570283
117	0.847500280622663	0.14	0.654622984161946	0.401583716625597	0.907662251698295	0.173443492785462	0.806803476466886	0.531817534725649	1.08178941820812	1.07	0.75	1.45	0.351264838893781	0.532892721046294	0.714520603198807	0.477506045544847	0.724409242689376	0.971312439833904	0.485519698545356	0.736560474545034	0.987456110769562	0.654622984161946	1.14583421699218	0.129546700942473	0.166196585051369	-0.155781873845761	-0.12896566517523	-0.168521214347545	0.169099802857667	0.206242367726596	0.151458453030223	0.193687931393758	0.231618100207635	0.175673975383726	0.00173755225400016	0.00249434799017852	0.00255137952570283
117	0.847500280622663	0.14	0.655306790763503	0.406131278400223	0.904482303126782	0.177765718446538	0.858074140157047	0.569947072643931	1.14620120767016	1	0.78	1.45	0.394269984119236	0.593586481712143	0.79290297930505	0.545364455190864	0.821064197749592	1.09676394030832	0.556007572668494	0.837092701818298	1.11819626955829	0.655306790763503	1.15175235218926	-0.062564699848022	-0.0208850902151053	-0.155781873845761	-0.12896566517523	-0.168521214347545	0.169099802857667	0.206242367726596	0.151458453030223	0.193687931393758	0.231618100207635	0.175673975383726	0.00173755225400016	0.00249434799017852	0.00255137952570283
117	0.847500280622663	0.14	0.658787506066875	0.406738553915168	0.910836458218581	0.160007731180294	0.852560603342975	0.547576022997349	1.1575451836886	1.08	0.76	1.36	0.358527310293539	0.558217027666081	0.757906745038623	0.485828621118552	0.756421619914728	1.0270146187109	0.496589650223831	0.773183577408954	1.04980787486114	0.658787506066875	1.1315612330533	0.117824746287009	0.148189534268449	-0.155781873845761	-0.12896566517523	-0.168521214347545	0.169099802857667	0.206242367726596	0.151458453030223	0.193687931393758	0.231618100207635	0.175673975383726	0.00173755225400016	0.00249434799017852	0.00255137952570283
117	0.847500280622663	0.14	0.660154049946201	0.403934576741281	0.916373523151121	0.15403062884765	0.836251597618885	0.530269373226792	1.14223382201098	0.98	0.74	1.29	0.373774769922239	0.589454651312514	0.805134532702788	0.520809449377933	0.821332998070467	1.121856546763	0.53357927825469	0.841514521581794	1.14941669167122	0.660154049946201	1.09011960807577	0.022369827154648	0.0143313431745522	-0.155781873845761	-0.12896566517523	-0.168521214347545	0.169099802857667	0.206242367726596	0.151458453030223	0.193687931393758	0.231618100207635	0.175673975383726	0.00173755225400016	0.00249434799017852	0.00255137952570283
117	0.847500280622663	0.14	0.661191578579224	0.401408691870691	0.920974465287756	0.174431966502661	0.855784425777307	0.565105707936149	1.14646314361847	0.99	0.72	1.39	0.39533244878796	0.59868330460284	0.80203416041772	0.549219234828121	0.831726278645805	1.11423332246349	0.558760568523529	0.84624526747626	1.13368193548917	0.661191578579224	1.09744296554228	-0.0969164338083427	-0.103833564168421	-0.155781873845761	-0.12896566517523	-0.168521214347545	0.169099802857667	0.206242367726596	0.151458453030223	0.193687931393758	0.231618100207635	0.175673975383726	0.00173755225400016	0.00249434799017852	0.00255137952570283
117	0.847500280622663	0.14	0.668206427940014	0.414377609190521	0.922035246689507	0.138440488243912	0.820977777182962	0.501214973898476	1.14074058046745	0.95	0.73	1.32	0.35940907048357	0.588703201522394	0.817997332561218	0.504217656915206	0.825896097977503	1.1475745390398	0.51515203534271	0.843827401533139	1.17256536378965	0.668206427940014	1.07822831651459	0.0306249869582539	0.0130022081568944	-0.155781873845761	-0.12896566517523	-0.168521214347545	0.169099802857667	0.206242367726596	0.151458453030223	0.193687931393758	0.231618100207635	0.175673975383726	0.00173755225400016	0.00249434799017852	0.00255137952570283
117	0.847500280622663	0.14	0.668494702300946	0.408157014189486	0.928832390412407	0.165444454624927	0.905617535265055	0.588053142541018	1.22318192798909	1.03	0.77	1.38	0.398550410772214	0.613778270315477	0.829006129858741	0.546999734068959	0.842394190459781	1.1377886468506	0.559317169661813	0.861343249056681	1.1634602261182	0.668494702300946	1.14692369861138	-0.0438164387471255	-0.0033557113378746	-0.155781873845761	-0.12896566517523	-0.168521214347545	0.169099802857667	0.206242367726596	0.151458453030223	0.193687931393758	0.231618100207635	0.175673975383726	0.00173755225400016	0.00249434799017852	0.00255137952570283
117	0.847500280622663	0.14	0.670012948124101	0.411018241422014	0.929007654826189	0.176864801418178	0.921031428493927	0.610807857517894	1.23125499946996	0.94	0.74	1.36	0.441022112931987	0.665013099736127	0.889004086540268	0.620430759953694	0.935541712648946	1.2506526653442	0.632896997029884	0.954334801949598	1.27585138050706	0.670012948124101	1.11533816456905	0.034992539454989	0.0330310128594349	-0.155781873845761	-0.12896566517523	-0.168521214347545	0.169099802857667	0.206242367726596	0.151458453030223	0.193687931393758	0.231618100207635	0.175673975383726	0.00173755225400016	0.00249434799017852	0.00255137952570283
117	0.847500280622663	0.14	0.670259703061863	0.411209210113656	0.92931019601007	0.178957655101012	0.891755377684943	0.593533955892481	1.18997679947741	0.96	0.74	1.33	0.422954865297819	0.635468740925188	0.847982616552556	0.591885081933812	0.889278026212176	1.18667097049054	0.60488211805943	0.908876620852375	1.2127432955413	0.670259703061863	1.08758549644011	0.0487445033158312	0.0168584194830164	-0.155781873845761	-0.12896566517523	-0.168521214347545	0.169099802857667	0.206242367726596	0.151458453030223	0.193687931393758	0.231618100207635	0.175673975383726	0.00173755225400016	0.00249434799017852	0.00255137952570283
117	0.847500280622663	0.14	0.670351855890792	0.415990278995264	0.924713432786319	0.123828518800184	0.711021471007215	0.415728986041324	1.00631395597311	0.98	0.71	1.32	0.292384207237087	0.500064840579404	0.707745473921721	0.40704424568059	0.696167955678864	0.985291665677137	0.415207588632703	0.710126373547101	1.00504810852711	0.670351855890792	1.09167103835968	0.000762804975979572	-0.0197207090908697	-0.155781873845761	-0.12896566517523	-0.168521214347545	0.169099802857667	0.206242367726596	0.151458453030223	0.193687931393758	0.231618100207635	0.175673975383726	0.00173755225400016	0.00249434799017852	0.00255137952570283
117	0.847500280622663	0.14	0.670618931284225	0.410309991895966	0.930927870672484	0.154227038332655	0.819937800862817	0.520150653572871	1.11972494815276	0.96	0.69	1.4	0.370225527349946	0.583603812921219	0.796982098492491	0.517852707284962	0.816315440662235	1.11477817403951	0.525150130559391	0.827803509654691	1.13057475482085	0.670618931284225	1.09230783731558	0.0464782532337455	0.0323894211094078	-0.155781873845761	-0.12896566517523	-0.168521214347545	0.169099802857667	0.206242367726596	0.151458453030223	0.193687931393758	0.231618100207635	0.175673975383726	0.00173755225400016	0.00249434799017852	0.00255137952570283
117	0.847500280622663	0.14	0.673808997756639	0.414981681201159	0.932636314312119	0.146808521147071	0.846691022938203	0.528008652099907	1.1653733937765	0.96	0.7	1.24	0.377593788699042	0.605492485657623	0.833391182616204	0.529152534762816	0.848525301937473	1.16789806911213	0.541215116917115	0.867851429529488	1.19451944994328	0.673808997756639	1.07483855230249	-0.11966522977563	-0.149367967267234	-0.155781873845761	-0.12896566517523	-0.168521214347545	0.169099802857667	0.206242367726596	0.151458453030223	0.193687931393758	0.231618100207635	0.175673975383726	0.00173755225400016	0.00249434799017852	0.00255137952570283
117	0.847500280622663	0.14	0.676904793395917	0.409735720504144	0.944073866287689	0.167323052911636	0.89299487844306	0.581970228260363	1.20401952862576	1.03	0.73	1.44	0.39376254364936	0.604202616777638	0.814642689905915	0.540085171111224	0.828725024589397	1.11736487806757	0.54873147046693	0.84201816079744	1.1352541266885	0.676904793395917	1.14328735107514	-0.071762626880639	-0.0420314263887379	-0.155781873845761	-0.12896566517523	-0.168521214347545	0.169099802857667	0.206242367726596	0.151458453030223	0.193687931393758	0.231618100207635	0.175673975383726	0.00173755225400016	0.00249434799017852	0.00255137952570283
117	0.847500280622663	0.14	0.678345357524735	0.411094247423675	0.945596467625795	0.172379120003108	0.830506505095824	0.54638645024691	1.11462655994474	0.97	0.67	1.31	0.387122714774071	0.58842588930405	0.789729063834029	0.540504888233165	0.8215665405152	1.10262819279724	0.549184694085654	0.834727385724551	1.12044950606421	0.678345357524735	1.03794871191493	-0.0987538937386311	-0.154203809848609	-0.155781873845761	-0.12896566517523	-0.168521214347545	0.169099802857667	0.206242367726596	0.151458453030223	0.193687931393758	0.231618100207635	0.175673975383726	0.00173755225400016	0.00249434799017852	0.00255137952570283
117	0.847500280622663	0.14	0.678906260360047	0.411650152502648	0.946162368217445	0.153205179325085	0.81647328873228	0.516778069228615	1.11616850823594	1.04	0.73	1.37	0.347060676680657	0.548331651345191	0.749602626009726	0.474703407447135	0.749998259077284	1.02529311070743	0.483960799668176	0.764590929560223	1.04528825067662	0.678906260360047	1.11820598893798	-0.0523058690740102	-0.0373308761605817	-0.155781873845761	-0.12896566517523	-0.168521214347545	0.169099802857667	0.206242367726596	0.151458453030223	0.193687931393758	0.231618100207635	0.175673975383726	0.00173755225400016	0.00249434799017852	0.00255137952570283
117	0.847500280622663	0.14	0.680473071960923	0.412136398133995	0.948809745787851	0.166446834492141	0.859222883096433	0.559016322558109	1.15942944363476	1.03	0.77	1.35	0.379673786049049	0.583568657874549	0.78746352970005	0.521508475866336	0.80157233002176	1.08163618417718	0.533791506267364	0.820453028371551	1.1069711229669	0.680473071960923	1.11623962665297	-0.0801463243655886	-0.0673940705081098	-0.155781873845761	-0.12896566517523	-0.168521214347545	0.169099802857667	0.206242367726596	0.151458453030223	0.193687931393758	0.231618100207635	0.175673975383726	0.00173755225400016	0.00249434799017852	0.00255137952570283
117	0.847500280622663	0.14	0.680582684565958	0.416442988375331	0.944722380756585	0.141987303836517	0.825302850385654	0.508549725951496	1.14205597481981	0.96	0.75	1.25	0.363620332461049	0.590103349828381	0.816586367195713	0.509538009681507	0.826906692326267	1.14427537497103	0.523270616661289	0.849147761862166	1.17503168162642	0.680582684565958	1.07684833713725	-0.0939011361804365	-0.11697460725607	-0.155781873845761	-0.12896566517523	-0.168521214347545	0.169099802857667	0.206242367726596	0.151458453030223	0.193687931393758	0.231618100207635	0.175673975383726	0.00173755225400016	0.00249434799017852	0.00255137952570283
117	0.847500280622663	0.14	0.682744416699297	0.419581219221729	0.945907614176865	0.16662693079125	0.834236377124158	0.542948964066943	1.12552379018137	1	0.7	1.31	0.376725219258646	0.578835034017835	0.780944848777024	0.521701671420469	0.801590096139808	1.08147852085915	0.531895786341685	0.81735996368256	1.1026068377228	0.682744416699297	1.09047474267825	0.0126928384513245	-0.0168955887788468	-0.155781873845761	-0.12896566517523	-0.168521214347545	0.169099802857667	0.206242367726596	0.151458453030223	0.193687931393758	0.231618100207635	0.175673975383726	0.00173755225400016	0.00249434799017852	0.00255137952570283
117	0.847500280622663	0.14	0.682776075073664	0.421769217422206	0.943782932725123	0.171742495116102	0.854074830809692	0.561238341978811	1.14691131964057	1.03	0.75	1.44	0.379779178429062	0.57793599136192	0.776092804294779	0.520928214766091	0.792732148914981	1.06453608306387	0.529878842332423	0.806363280232747	1.08291778427233	0.682776075073664	1.13561991254587	0.13195080195328	0.165866902824068	-0.155781873845761	-0.12896566517523	-0.168521214347545	0.169099802857667	0.206242367726596	0.151458453030223	0.193687931393758	0.231618100207635	0.175673975383726	0.00173755225400016	0.00249434799017852	0.00255137952570283
117	0.847500280622663	0.14	0.684453929955519	0.421773345588049	0.947134514322988	0.191355331000729	0.893458966565075	0.606698912092936	1.18021902103721	0.99	0.74	1.32	0.424078361776826	0.624521665200698	0.824964968624571	0.588964362950948	0.86734207129286	1.14571977963477	0.60221043130089	0.886829694610083	1.17152098528693	0.684453929955519	1.09339423937397	-0.173057839386241	-0.18611599013264	-0.155781873845761	-0.12896566517523	-0.168521214347545	0.169099802857667	0.206242367726596	0.151458453030223	0.193687931393758	0.231618100207635	0.175673975383726	0.00173755225400016	0.00249434799017852	0.00255137952570283
117	0.847500280622663	0.14	0.686245669047423	0.424778982232033	0.947712355862812	0.130805826535877	0.760144646216952	0.454211480194709	1.06607781223919	1.05	0.72	1.41	0.303604510549484	0.508096675941738	0.712588841333992	0.414535599328372	0.69374516108822	0.972954722848068	0.421135810020872	0.704796710364926	0.988547977197959	0.686245669047423	1.12423661146264	-0.0242418487256504	-0.00507116090045467	-0.155781873845761	-0.12896566517523	-0.168521214347545	0.169099802857667	0.206242367726596	0.151458453030223	0.193687931393758	0.231618100207635	0.175673975383726	0.00173755225400016	0.00249434799017852	0.00255137952570283
117	0.847500280622663	0.14	0.686718076846443	0.418516052346864	0.954920101346022	0.151299978610849	0.850304946875172	0.535879388746983	1.16473050500336	1.05	0.77	1.36	0.358102642747272	0.568218250246692	0.778333857746112	0.488900464696628	0.775761285824325	1.06262210695202	0.500481236906626	0.794042458495074	1.08776206748195	0.686718076846443	1.14507703479958	-0.123489093526494	-0.0876201602220603	-0.155781873845761	-0.12896566517523	-0.168521214347545	0.169099802857667	0.206242367726596	0.151458453030223	0.193687931393758	0.231618100207635	0.175673975383726	0.00173755225400016	0.00249434799017852	0.00255137952570283
117	0.847500280622663	0.14	0.688883252923642	0.420924880929687	0.956841624917597	0.133306409203527	0.706802213305242	0.425423888513994	0.988180538096491	1	0.75	1.35	0.294772315070045	0.489736778628886	0.684701242187728	0.407992361849404	0.677841353418278	0.947690344987151	0.417150149499959	0.693025871388554	0.9689556651901	0.688883252923642	1.07116374281638	-0.00344706926392034	-0.0209705719922253	-0.155781873845761	-0.12896566517523	-0.168521214347545	0.169099802857667	0.206242367726596	0.151458453030223	0.193687931393758	0.231618100207635	0.175673975383726	0.00173755225400016	0.00249434799017852	0.00255137952570283
117	0.847500280622663	0.14	0.689083513481461	0.425551183210345	0.952615843752578	0.133600020610915	0.788495724162657	0.474993404792041	1.10199804353327	0.98	0.75	1.38	0.334280691748176	0.554910643925615	0.775540596103055	0.465488538760341	0.772717513035673	1.07994648731101	0.47534489486292	0.789071743578717	1.10265118975353	0.689083513481461	1.1184492922984	-0.0440842810216622	-0.0257828521400837	-0.155781873845761	-0.12896566517523	-0.168521214347545	0.169099802857667	0.206242367726596	0.151458453030223	0.193687931393758	0.231618100207635	0.175673975383726	0.00173755225400016	0.00249434799017852	0.00255137952570283
117	0.847500280622663	0.14	0.693234911847021	0.427011556066839	0.959458267627203	0.159918522019913	0.884504468912991	0.567987634076876	1.20102130374911	1.04	0.77	1.39	0.383987530774281	0.597968453184225	0.811949375594168	0.52651572669406	0.819921923072774	1.11332811945149	0.538045229742818	0.837891943880912	1.13761425975385	0.693234911847021	1.12224591706787	-0.178568085910986	-0.152129860731887	-0.155781873845761	-0.12896566517523	-0.168521214347545	0.169099802857667	0.206242367726596	0.151458453030223	0.193687931393758	0.231618100207635	0.175673975383726	0.00173755225400016	0.00249434799017852	0.00255137952570283
117	0.847500280622663	0.14	0.693736590239702	0.42510361922227	0.962369561257134	0.154102561168806	0.833041647418195	0.528318038992994	1.1377652558434	0.99	0.75	1.29	0.370070366457626	0.583519783504126	0.796969200550626	0.51438080441261	0.811065685973785	1.10775056753496	0.527222403469873	0.831322723637226	1.13542160562503	0.693736590239702	1.08851590264448	0.0272216235611508	0.015160420844057	-0.155781873845761	-0.12896566517523	-0.168521214347545	0.169099802857667	0.206242367726596	0.151458453030223	0.193687931393758	0.231618100207635	0.175673975383726	0.00173755225400016	0.00249434799017852	0.00255137952570283
117	0.847500280622663	0.14	0.693838945276657	0.429961660719958	0.957716229833356	0.140439380498625	0.751235664388482	0.461063692053191	1.04140763672377	0.98	0.72	1.34	0.325224905658022	0.529906284725407	0.734587663792792	0.453288269581445	0.738566753851521	1.0238452381216	0.462246143962433	0.753087427053177	1.04396651162222	0.693838945276657	1.07366931848418	-0.0126711046669345	-0.0405888825567047	-0.155781873845761	-0.12896566517523	-0.168521214347545	0.169099802857667	0.206242367726596	0.151458453030223	0.193687931393758	0.231618100207635	0.175673975383726	0.00173755225400016	0.00249434799017852	0.00255137952570283
117	0.847500280622663	0.14	0.696751964310781	0.422889396754864	0.970614531866698	0.20128874533809	0.973851161012633	0.670976316958582	1.27672600506668	1.03	0.76	1.45	0.455852894471289	0.661622264917045	0.867391635362801	0.626217382534895	0.908888301441412	1.19155922034793	0.637427788309129	0.925163880634907	1.21292523729461	0.696751964310781	1.13866036108222	0.0194516689483276	0.058652948690287	-0.155781873845761	-0.12896566517523	-0.168521214347545	0.169099802857667	0.206242367726596	0.151458453030223	0.193687931393758	0.231618100207635	0.175673975383726	0.00173755225400016	0.00249434799017852	0.00255137952570283
117	0.847500280622663	0.14	0.696940408681845	0.428517751529313	0.965363065834377	0.170576726497965	0.853677327208698	0.559772019232616	1.14758263518478	1.01	0.77	1.45	0.38625508233133	0.58905624964502	0.791857416958711	0.533759223368515	0.814006651856018	1.09425408034352	0.543756639974882	0.829197800294221	1.11460463937784	0.696940408681845	1.12243093272763	0.0246029450814939	0.0442012634792036	-0.155781873845761	-0.12896566517523	-0.168521214347545	0.169099802857667	0.206242367726596	0.151458453030223	0.193687931393758	0.231618100207635	0.175673975383726	0.00173755225400016	0.00249434799017852	0.00255137952570283
117	0.847500280622663	0.14	0.699079289196974	0.433105741230296	0.965052837163652	0.169391529614558	0.835006577865833	0.546319269568424	1.12369388616324	0.98	0.77	1.37	0.383457424021541	0.586084894355665	0.788712364689789	0.533411733262351	0.815278410986184	1.09714508871002	0.545661863524495	0.833941644038546	1.12230957759322	0.699079289196974	1.11150904936226	-0.00521572823982345	-0.00921639216987938	-0.155781873845761	-0.12896566517523	-0.168521214347545	0.169099802857667	0.206242367726596	0.151458453030223	0.193687931393758	0.231618100207635	0.175673975383726	0.00173755225400016	0.00249434799017852	0.00255137952570283
117	0.847500280622663	0.14	0.699711348602689	0.431236468925595	0.968186228279784	0.172778587465499	0.910351645846178	0.599351518068495	1.22135177362386	1.03	0.8	1.33	0.407015717092785	0.618213880786959	0.829412044481132	0.559037031478398	0.84911819917533	1.13919936687226	0.574145408742646	0.871991331742674	1.16990911341256	0.699711348602689	1.1208156955905	0.161661464701445	0.188501227337109	-0.155781873845761	-0.12896566517523	-0.168521214347545	0.169099802857667	0.206242367726596	0.151458453030223	0.193687931393758	0.231618100207635	0.175673975383726	0.00173755225400016	0.00249434799017852	0.00255137952570283
117	0.847500280622663	0.14	0.701129682565153	0.425986734539198	0.976272630591106	0.119203008298169	0.796961787382636	0.458727786021114	1.13519578874416	0.98	0.74	1.29	0.323185826276104	0.561480602689899	0.799775379103693	0.45023176703613	0.782201394220845	1.11417102140556	0.461014141833344	0.800830985606242	1.14069825802408	0.701129682565153	1.08808308978789	-0.0262575235124065	-0.0369367615931494	-0.155781873845761	-0.12896566517523	-0.168521214347545	0.169099802857667	0.206242367726596	0.151458453030223	0.193687931393758	0.231618100207635	0.175673975383726	0.00173755225400016	0.00249434799017852	0.00255137952570283
117	0.847500280622663	0.14	0.701360481380268	0.433376656942518	0.969344305818017	0.154254713789395	0.810505701773068	0.514198568526231	1.1068128350199	0.97	0.69	1.3	0.363366821889859	0.572757100084896	0.782147378279934	0.506813278250898	0.798864634987208	1.09091599172352	0.516425533984	0.813957576265167	1.11152026030737	0.701360481380268	1.07106746456543	0.0133932821693926	-0.0165174106135435	-0.155781873845761	-0.12896566517523	-0.168521214347545	0.169099802857667	0.206242367726596	0.151458453030223	0.193687931393758	0.231618100207635	0.175673975383726	0.00173755225400016	0.00249434799017852	0.00255137952570283
117	0.847500280622663	0.14	0.702195585849471	0.424867380889166	0.979523790809777	0.157542500863197	0.826381170563537	0.528020889768753	1.12474145135832	1.05	0.79	1.37	0.354471186005095	0.554766524010486	0.755061862015878	0.484767957128507	0.758687998194531	1.03260803926055	0.496685894439	0.777268637412929	1.05792194432084	0.702195585849471	1.11473682082436	-0.0268722859652834	-0.00778183197096161	-0.155781873845761	-0.12896566517523	-0.168521214347545	0.169099802857667	0.206242367726596	0.151458453030223	0.193687931393758	0.231618100207635	0.175673975383726	0.00173755225400016	0.00249434799017852	0.00255137952570283
117	0.847500280622663	0.14	0.702670208870963	0.435846121894537	0.969494295847389	0.130552706093489	0.759252431498761	0.453337733337622	1.0651671296599	1.06	0.74	1.35	0.302186199449552	0.50610304376885	0.710019888088149	0.41217770009678	0.690317390313022	0.968457080529263	0.42093077430036	0.705006866829901	0.989030403554761	0.702670208870963	1.11555909752396	-0.0811733660786143	-0.0700133518649221	-0.155781873845761	-0.12896566517523	-0.168521214347545	0.169099802857667	0.206242367726596	0.151458453030223	0.193687931393758	0.231618100207635	0.175673975383726	0.00173755225400016	0.00249434799017852	0.00255137952570283
117	0.847500280622663	0.14	0.704406439085393	0.435046938660682	0.973765939510103	0.186154695147177	0.942210556486372	0.634623992069005	1.24979712090374	1.01	0.73	1.41	0.437243799047274	0.649165062098301	0.861086325149328	0.603869313760798	0.896549845694675	1.18923037762855	0.614317242758913	0.912066511140729	1.2097924271975	0.704406439085393	1.1322698405094	0.0711109634633081	0.088151938519808	-0.155781873845761	-0.12896566517523	-0.168521214347545	0.169099802857667	0.206242367726596	0.151458453030223	0.193687931393758	0.231618100207635	0.175673975383726	0.00173755225400016	0.00249434799017852	0.00255137952570283
117	0.847500280622663	0.14	0.707674367991374	0.43178080675816	0.983567929224588	0.148860005627328	0.837605101980317	0.524899069708556	1.15031113425208	0.93	0.73	1.32	0.383021996479553	0.611205462033098	0.839388927586642	0.54115688279041	0.863548427031292	1.18593997127217	0.552743100291982	0.88211787667532	1.21141317717787	0.707674367991374	1.06971540294754	-0.0279291745591865	-0.06025752698366	-0.155781873845761	-0.12896566517523	-0.168521214347545	0.169099802857667	0.206242367726596	0.151458453030223	0.193687931393758	0.231618100207635	0.175673975383726	0.00173755225400016	0.00249434799017852	0.00255137952570283
117	0.847500280622663	0.14	0.709356090174859	0.429035704684787	0.989676475664931	0.140612783649643	0.847994642960504	0.520683634743849	1.17530565117716	1.03	0.75	1.33	0.352258033251508	0.573693708049868	0.795129382848228	0.483138012362588	0.786847173515664	1.09055633466874	0.494198444612757	0.804935832083335	1.11552611308418	0.709356090174859	1.10780907563771	-0.00972129362634739	-0.00381104726918308	-0.155781873845761	-0.12896566517523	-0.168521214347545	0.169099802857667	0.206242367726596	0.151458453030223	0.193687931393758	0.231618100207635	0.175673975383726	0.00173755225400016	0.00249434799017852	0.00255137952570283
117	0.847500280622663	0.14	0.714397644135846	0.441888664527675	0.986906623744016	0.1287193498063	0.7803204780657	0.463352359694685	1.09728859643672	1.07	0.8	1.4	0.306744539964352	0.516581044772808	0.726417549581265	0.41733559752633	0.702824764268307	0.988313931010284	0.427425443151171	0.719725196753082	1.01207055299237	0.714397644135846	1.16604189538694	0.17360854226194	0.234631443719594	-0.155781873845761	-0.12896566517523	-0.168521214347545	0.169099802857667	0.206242367726596	0.151458453030223	0.193687931393758	0.231618100207635	0.175673975383726	0.00173755225400016	0.00249434799017852	0.00255137952570283
117	0.847500280622663	0.14	0.715417939056446	0.442767370101518	0.988068508011374	0.177333787032952	0.967340110021988	0.64204259656323	1.29263762348075	1.06	0.79	1.42	0.427300302959385	0.643796415206312	0.860292527453239	0.582492575772979	0.877618456082816	1.17274433639265	0.595546775890742	0.897340705552281	1.19903189889378	0.715417939056446	1.1450423500427	-0.142366919085468	-0.10144340465644	-0.155781873845761	-0.12896566517523	-0.168521214347545	0.169099802857667	0.206242367726596	0.151458453030223	0.193687931393758	0.231618100207635	0.175673975383726	0.00173755225400016	0.00249434799017852	0.00255137952570283
117	0.847500280622663	0.14	0.719980336957395	0.443643776538974	0.996316897375815	0.164311681098797	0.976739987927139	0.632823991798753	1.32065598405553	0.99	0.77	1.36	0.441032094195022	0.680716420272067	0.920400746349111	0.611804495639617	0.944297187573833	1.27678987950805	0.626361235501605	0.966682958773444	1.30721110675657	0.719980336957395	1.12237084018976	0.0122171314490168	0.0337704168015638	-0.155781873845761	-0.12896566517523	-0.168521214347545	0.169099802857667	0.206242367726596	0.151458453030223	0.193687931393758	0.231618100207635	0.175673975383726	0.00173755225400016	0.00249434799017852	0.00255137952570283
117	0.847500280622663	0.14	0.722001642648643	0.444987325670374	0.999015959626911	0.169356816486791	0.852340465804038	0.557623945313904	1.14705698629417	0.94	0.7	1.28	0.405422041694251	0.619696508316866	0.833970974939482	0.571954340251247	0.874244789674446	1.17653523909765	0.583774293530804	0.892216319450473	1.20080588947302	0.722001642648643	1.03804654819826	0.0183929039890276	-0.0388708942130352	-0.155781873845761	-0.12896566517523	-0.168521214347545	0.169099802857667	0.206242367726596	0.151458453030223	0.193687931393758	0.231618100207635	0.175673975383726	0.00173755225400016	0.00249434799017852	0.00255137952570283
117	0.847500280622663	0.14	0.722563685955979	0.442286472147492	1.00284089976447	0.17196745593572	0.870042139632894	0.571966613529717	1.16811766573607	0.98	0.75	1.26	0.400906454696519	0.609835436869734	0.818764419042948	0.557383772433932	0.847859575181089	1.13833537792825	0.572011530347796	0.870091052534857	1.16830548906745	0.722563685955979	1.0377609293145	0.0101571957284957	-0.0398946595370493	-0.155781873845761	-0.12896566517523	-0.168521214347545	0.169099802857667	0.206242367726596	0.151458453030223	0.193687931393758	0.231618100207635	0.175673975383726	0.00173755225400016	0.00249434799017852	0.00255137952570283
117	0.847500280622663	0.14	0.722968982587918	0.437558039715097	1.00837992546074	0.12543747413771	0.733264960908792	0.430971901294876	1.03555802052271	1	0.73	1.23	0.297794286263594	0.506673671809824	0.715553057356054	0.411737133000988	0.700538508026991	0.989339883052992	0.422478006985798	0.718735777398687	1.01500094550499	0.722968982587918	1.05267568400551	0.0152799396144822	-0.0213128142923114	-0.155781873845761	-0.12896566517523	-0.168521214347545	0.169099802857667	0.206242367726596	0.151458453030223	0.193687931393758	0.231618100207635	0.175673975383726	0.00173755225400016	0.00249434799017852	0.00255137952570283
117	0.847500280622663	0.14	0.728507364749351	0.449691819488881	1.00732291000982	0.173831768190423	0.934124759446805	0.616173890142754	1.25207562875086	1.03	0.77	1.39	0.418630685037024	0.634647612002292	0.850664538967559	0.57508935679413	0.871840264038574	1.16859117128302	0.587805191394841	0.89103504374044	1.19429969129648	0.728507364749351	1.12031044865949	0.00643748333470349	0.0384217849627486	-0.155781873845761	-0.12896566517523	-0.168521214347545	0.169099802857667	0.206242367726596	0.151458453030223	0.193687931393758	0.231618100207635	0.175673975383726	0.00173755225400016	0.00249434799017852	0.00255137952570283
117	0.847500280622663	0.14	0.732439964829397	0.449978588451077	1.01490134120772	0.162422501239582	0.92169352666318	0.594909061538175	1.24847799178818	1.04	0.82	1.31	0.399507049601983	0.618956888171092	0.838406726740202	0.546425726049401	0.846578220206926	1.14673071436445	0.562685920783808	0.871802452433657	1.18094818197199	0.732439964829397	1.13739234188206	0.0227565932854002	0.0640751965436803	-0.155781873845761	-0.12896566517523	-0.168521214347545	0.169099802857667	0.206242367726596	0.151458453030223	0.193687931393758	0.231618100207635	0.175673975383726	0.00173755225400016	0.00249434799017852	0.00255137952570283
117	0.847500280622663	0.14	0.733619026389545	0.44455853788209	1.022679514897	0.164201747056303	0.915967102852885	0.593320437852848	1.23861376785292	1.01	0.74	1.3	0.40912861405994	0.631612072341326	0.854095530622711	0.565221484725678	0.872587985857971	1.17995448699026	0.57852749854702	0.893125381324759	1.20777737681749	0.733619026389545	1.06957688350884	0.0595414372468929	0.0390440630650877	-0.155781873845761	-0.12896566517523	-0.168521214347545	0.169099802857667	0.206242367726596	0.151458453030223	0.193687931393758	0.231618100207635	0.175673975383726	0.00173755225400016	0.00249434799017852	0.00255137952570283
117	0.847500280622663	0.14	0.7347483209417	0.447053592991435	1.02244304889197	0.133535372499275	0.767080626502654	0.462007654035737	1.07215359896957	0.96	0.74	1.31	0.330853434100072	0.549322629816014	0.767791825531955	0.463909037386509	0.770237531630072	1.07656602587363	0.474620034267503	0.7880280577044	1.10136007456099	0.7347483209417	1.0613545881537	0.0123866070134083	-0.0187298270781796	-0.155781873845761	-0.12896566517523	-0.168521214347545	0.169099802857667	0.206242367726596	0.151458453030223	0.193687931393758	0.231618100207635	0.175673975383726	0.00173755225400016	0.00249434799017852	0.00255137952570283
117	0.847500280622663	0.14	0.734853573255026	0.452699063961559	1.01700808254849	0.156922782000608	0.850795403516581	0.542901369409332	1.15868943762383	1	0.76	1.37	0.376827286102546	0.590536220758635	0.804245155414723	0.52191539705376	0.817907719262124	1.11390004147049	0.533425489849396	0.835906849542629	1.13857716554271	0.734853573255026	1.10188000065524	0.0322234319537483	0.0326734337221663	-0.155781873845761	-0.12896566517523	-0.168521214347545	0.169099802857667	0.206242367726596	0.151458453030223	0.193687931393758	0.231618100207635	0.175673975383726	0.00173755225400016	0.00249434799017852	0.00255137952570283
117	0.847500280622663	0.14	0.736979141290615	0.452844421373997	1.02111386120723	0.159204621030532	0.871311632933727	0.558684766669145	1.18393849919831	1.05	0.75	1.39	0.374593394233562	0.584207054653989	0.793820715074416	0.512050881840728	0.798582522057585	1.08511416227444	0.522417611552333	0.81479492426987	1.1069570642697	0.736979141290615	1.11727137908183	0.0479074550806884	0.0632876200280456	-0.155781873845761	-0.12896566517523	-0.168521214347545	0.169099802857667	0.206242367726596	0.151458453030223	0.193687931393758	0.231618100207635	0.175673975383726	0.00173755225400016	0.00249434799017852	0.00255137952570283
117	0.847500280622663	0.14	0.737453415960174	0.456981815691278	1.01792501622907	0.167600590540792	0.925465394995779	0.603452135283552	1.24747865470801	1	0.78	1.34	0.419482622334449	0.643326335385656	0.867170048436862	0.581330780520418	0.891539674749407	1.2017485689784	0.596126891143988	0.91427158093961	1.23228265854127	0.737453415960174	1.11235919995741	0.0254543238600672	0.0447976516296631	-0.155781873845761	-0.12896566517523	-0.168521214347545	0.169099802857667	0.206242367726596	0.151458453030223	0.193687931393758	0.231618100207635	0.175673975383726	0.00173755225400016	0.00249434799017852	0.00255137952570283
117	0.847500280622663	0.14	0.744056734437059	0.454875980382293	1.03323748849183	0.14737019527425	0.927290846655187	0.579052285422987	1.27552940788739	1	0.76	1.29	0.400405283964078	0.641206613148998	0.882007942333919	0.553763899247015	0.88679417715231	1.2198244550576	0.568028959760375	0.909569757551718	1.25128887842333	0.744056734437059	1.09827187549401	0.0555002782594364	0.067654522879952	-0.155781873845761	-0.12896566517523	-0.168521214347545	0.169099802857667	0.206242367726596	0.151458453030223	0.193687931393758	0.231618100207635	0.175673975383726	0.00173755225400016	0.00249434799017852	0.00255137952570283
117	0.847500280622663	0.14	0.747280695492847	0.462032538536528	1.03252885244917	0.15810959500984	0.886183310443126	0.566913617158735	1.20545300372752	1.07	0.81	1.38	0.373300531260669	0.583532817999202	0.793765104737734	0.506892974553137	0.79236074180255	1.07782850905196	0.519731990625356	0.812489166477415	1.10524601378004	0.747280695492847	1.12611826184142	0.0244295729220412	0.063254003060514	-0.155781873845761	-0.12896566517523	-0.168521214347545	0.169099802857667	0.206242367726596	0.151458453030223	0.193687931393758	0.231618100207635	0.175673975383726	0.00173755225400016	0.00249434799017852	0.00255137952570283
117	0.847500280622663	0.14	0.750448666531017	0.460145820819359	1.04075151224268	0.175096760167974	0.932300766583554	0.616361247795882	1.24824028537123	1.04	0.77	1.4	0.415306757184174	0.628188111233041	0.841069465281909	0.5687498693565	0.860284356116692	1.15181884287688	0.581002815768716	0.878947439412291	1.17678423239829	0.750448666531017	1.10932679003384	0.0923618199425671	0.102924726047009	-0.155781873845761	-0.12896566517523	-0.168521214347545	0.169099802857667	0.206242367726596	0.151458453030223	0.193687931393758	0.231618100207635	0.175673975383726	0.00173755225400016	0.00249434799017852	0.00255137952570283
117	0.847500280622663	0.14	0.754020949981179	0.464764050957766	1.04327784900459	0.143807828037282	0.789127181144503	0.488500981244334	1.08975338104467	0.99	0.75	1.31	0.340585945592809	0.550184416208285	0.759782886823762	0.472538104901523	0.763340662601033	1.05414322030054	0.484091157433475	0.781983916181654	1.07984109273442	0.754020949981179	1.06658394650726	0.00207472645679577	-0.0232264636335876	-0.155781873845761	-0.12896566517523	-0.168521214347545	0.169099802857667	0.206242367726596	0.151458453030223	0.193687931393758	0.231618100207635	0.175673975383726	0.00173755225400016	0.00249434799017852	0.00255137952570283
117	0.847500280622663	0.14	0.756119595558849	0.459732129314664	1.05250706180303	0.15173774547468	0.873799780785458	0.551235962987507	1.19636359858341	0.98	0.72	1.37	0.388447641875299	0.615753483277283	0.843059324679266	0.541196203688255	0.857885108913761	1.17457401413927	0.551057034408919	0.87356416414401	1.19603784817374	0.756119595558849	1.08489852731109	-0.0432020862095393	-0.0480848766685988	-0.155781873845761	-0.12896566517523	-0.168521214347545	0.169099802857667	0.206242367726596	0.151458453030223	0.193687931393758	0.231618100207635	0.175673975383726	0.00173755225400016	0.00249434799017852	0.00255137952570283
117	0.847500280622663	0.14	0.759642901956561	0.467164010493198	1.05212179341992	0.171260676235755	0.942681130213981	0.618915740279045	1.26644652014892	0.95	0.77	1.34	0.444262006445798	0.676663046505549	0.9090640865653	0.623513417827301	0.949683931379767	1.27585444493223	0.638583538857104	0.972579660727259	1.3064906334952	0.759642901956561	1.09078615574754	0.0499566030730956	0.0465238262706798	-0.155781873845761	-0.12896566517523	-0.168521214347545	0.169099802857667	0.206242367726596	0.151458453030223	0.193687931393758	0.231618100207635	0.175673975383726	0.00173755225400016	0.00249434799017852	0.00255137952570283
117	0.847500280622663	0.14	0.761819916168796	0.47002253103175	1.05361730130584	0.139659580221165	0.797855648692346	0.488676937134263	1.10703436025043	1.04	0.72	1.44	0.328265192400466	0.535953752108078	0.74364231181569	0.449034497922187	0.733132021179293	1.0172295444364	0.455363944450966	0.743504975945954	1.0314708664563	0.761819916168796	1.11467944991485	0.0347450970209957	0.0421164468269958	-0.155781873845761	-0.12896566517523	-0.168521214347545	0.169099802857667	0.206242367726596	0.151458453030223	0.193687931393758	0.231618100207635	0.175673975383726	0.00173755225400016	0.00249434799017852	0.00255137952570283
117	0.847500280622663	0.14	0.76875613891038	0.475353378405744	1.06215889941502	0.180995159708452	1.00196724129789	0.669193738531125	1.33474074406465	0.91	0.74	1.23	0.49509754865238	0.741297320093649	0.987497091534917	0.703490711321052	1.05331925078713	1.40314779025321	0.722335543400893	1.08154574160319	1.44072163164049	0.76875613891038	1.03698931099084	-0.017948288185826	-0.071349823909899	-0.155781873845761	-0.12896566517523	-0.168521214347545	0.169099802857667	0.206242367726596	0.151458453030223	0.193687931393758	0.231618100207635	0.175673975383726	0.00173755225400016	0.00249434799017852	0.00255137952570283
117	0.847500280622663	0.14	0.769261290916498	0.468362817790561	1.07015976404244	0.152583174198262	0.880497274066057	0.556524364639083	1.20447018349303	0.95	0.73	1.31	0.400654144594268	0.633889375871804	0.86712460714934	0.562976303679162	0.890705119576852	1.21843393547454	0.575346231571997	0.910179851433038	1.24522862935542	0.769261290916498	1.05228533101566	0.067020609153448	0.0344979366989755	-0.155781873845761	-0.12896566517523	-0.168521214347545	0.169099802857667	0.206242367726596	0.151458453030223	0.193687931393758	0.231618100207635	0.175673975383726	0.00173755225400016	0.00249434799017852	0.00255137952570283
117	0.847500280622663	0.14	0.769578646078263	0.473231953981311	1.06592533817521	0.15151492005535	0.87109397790301	0.549250377944613	1.19293757786141	0.93	0.74	1.24	0.400798241060139	0.635653516431104	0.870508791802069	0.566276261484949	0.898096498458328	1.22991673543171	0.581413876258035	0.922000994756673	1.26276675682188	0.769578646078263	1.04085035492883	-0.0461644865834403	-0.0896313656223296	-0.155781873845761	-0.12896566517523	-0.168521214347545	0.169099802857667	0.206242367726596	0.151458453030223	0.193687931393758	0.231618100207635	0.175673975383726	0.00173755225400016	0.00249434799017852	0.00255137952570283
117	0.847500280622663	0.14	0.776728610433958	0.47544343460807	1.07801378625985	0.178842805005331	0.944337922082886	0.628408330146421	1.26026751401935	0.94	0.73	1.3	0.455022252697678	0.683782738070768	0.912543223443858	0.64086330378512	0.963054580283178	1.28524585678124	0.655776501667187	0.985495789895176	1.31535211025011	0.776728610433958	1.0324752657935	-0.0588963617877573	-0.109719118141557	-0.155781873845761	-0.12896566517523	-0.168521214347545	0.169099802857667	0.206242367726596	0.151458453030223	0.193687931393758	0.231618100207635	0.175673975383726	0.00173755225400016	0.00249434799017852	0.00255137952570283
117	0.847500280622663	0.14	0.78447432504637	0.483362298149417	1.08558635194332	0.151988645145745	0.876478375135842	0.553240733903642	1.19971601636804	1.05	0.74	1.33	0.369417232560215	0.585253752840893	0.801090273121572	0.504202394785383	0.798788788748268	1.09337518271115	0.515536907354187	0.816865108587683	1.11810262474539	0.78447432504637	1.09308782886779	0.0502932098065343	0.0518127265871849	-0.155781873845761	-0.12896566517523	-0.168521214347545	0.169099802857667	0.206242367726596	0.151458453030223	0.193687931393758	0.231618100207635	0.175673975383726	0.00173755225400016	0.00249434799017852	0.00255137952570283
117	0.847500280622663	0.14	0.801128802250603	0.496955329943466	1.10530227455774	0.160867767099376	0.894217185817231	0.575350492038548	1.21308387959591	1	0.71	1.3	0.39753782493721	0.617858435840943	0.838179046744677	0.549634367501558	0.854248852024527	1.1588633365475	0.561136563461704	0.872139997632838	1.18322484753709	0.801128802250603	1.06973486665305	-0.146929905889509	-0.17124290358504	-0.155781873845761	-0.12896566517523	-0.168521214347545	0.169099802857667	0.206242367726596	0.151458453030223	0.193687931393758	0.231618100207635	0.175673975383726	0.00173755225400016	0.00249434799017852	0.00255137952570283
117	0.847500280622663	0.14	0.802213318983523	0.494219418551402	1.11020721941564	0.163034061443044	0.928502325034429	0.600041805586585	1.25696284448227	1	0.79	1.33	0.416119131858754	0.643901104597968	0.871683077337181	0.576137953421248	0.89151359840546	1.20688924338967	0.591188330384216	0.914699852689196	1.23844282524177	0.802213318983523	1.08529695907573	0.0999123193897437	0.103657558580562	-0.155781873845761	-0.12896566517523	-0.168521214347545	0.169099802857667	0.206242367726596	0.151458453030223	0.193687931393758	0.231618100207635	0.175673975383726	0.00173755225400016	0.00249434799017852	0.00255137952570283
117	0.847500280622663	0.14	0.814152647220613	0.498083061063929	1.1302222333773	0.135931475940781	0.908404483763054	0.550819883642807	1.2659890838833	1	0.81	1.29	0.381989004696374	0.629970948614836	0.877952892533297	0.528885459065928	0.872230536115006	1.21557561316408	0.544457384408049	0.897863295785017	1.25140914839722	0.814152647220613	1.09409812039081	0.0733841622689161	0.0904718487142101	-0.155781873845761	-0.12896566517523	-0.168521214347545	0.169099802857667	0.206242367726596	0.151458453030223	0.193687931393758	0.231618100207635	0.175673975383726	0.00173755225400016	0.00249434799017852	0.00255137952570283
117	0.847500280622663	0.14	0.818545541616535	0.506307636216249	1.13078344701682	0.171102033433742	0.944862154507924	0.62016620770752	1.26955810130833	1.02	0.8	1.29	0.424036635729973	0.64604643762704	0.868056239524107	0.583925039727466	0.889646459692661	1.19536787965786	0.600704033572811	0.915186957052899	1.22967300415388	0.818545541616535	1.08249240230409	-0.0842997711508671	-0.085950835931268	-0.155781873845761	-0.12896566517523	-0.168521214347545	0.169099802857667	0.206242367726596	0.151458453030223	0.193687931393758	0.231618100207635	0.175673975383726	0.00173755225400016	0.00249434799017852	0.00255137952570283
117	0.847500280622663	0.14	0.820109454787521	0.508361435202128	1.13185747437291	0.162228746679727	0.950343597867256	0.613161168395531	1.28752602733898	1	0.81	1.31	0.423545775990362	0.656457123123802	0.889368470257243	0.58553046052632	0.90751853378703	1.22950660704774	0.602286422289999	0.933528288512119	1.26474238663641	0.820109454787521	1.0966848553315	0.0545120483371638	0.0593440601014838	-0.155781873845761	-0.12896566517523	-0.168521214347545	0.169099802857667	0.206242367726596	0.151458453030223	0.193687931393758	0.231618100207635	0.175673975383726	0.00173755225400016	0.00249434799017852	0.00255137952570283
117	0.847500280622663	0.14	0.820947170324105	0.507615794514977	1.13427854613323	0.152271551403875	0.897893660882401	0.567121188378344	1.22866613338646	1.04	0.76	1.38	0.38099173351288	0.603204516741831	0.825417299970782	0.521175651692778	0.825150467749777	1.12912528380678	0.532195187607295	0.842530308748608	1.15297129883357	0.820947170324105	1.09435903446005	0.0350444199828032	0.0385692396368386	-0.155781873845761	-0.12896566517523	-0.168521214347545	0.169099802857667	0.206242367726596	0.151458453030223	0.193687931393758	0.231618100207635	0.175673975383726	0.00173755225400016	0.00249434799017852	0.00255137952570283
117	0.847500280622663	0.14	0.826772957053958	0.510697585161454	1.14284832894646	0.1880842176642	0.937331195966927	0.633272206991055	1.2413901849428	0.97	0.67	1.31	0.447412028953603	0.662232208455335	0.877052387957067	0.623981951047884	0.923580321354212	1.22317869166054	0.634591193088306	0.939278476570525	1.24407174636755	0.826772957053958	1.03028766224462	-0.0581411311635643	-0.129722803445687	-0.155781873845761	-0.12896566517523	-0.168521214347545	0.169099802857667	0.206242367726596	0.151458453030223	0.193687931393758	0.231618100207635	0.175673975383726	0.00173755225400016	0.00249434799017852	0.00255137952570283
117	0.847500280622663	0.14	0.843870355053564	0.521445853792786	1.16629485631434	0.155906390905392	0.900498475290593	0.573359875615121	1.22763707496606	0.97	0.69	1.24	0.406297991335692	0.638117066212389	0.869936141089086	0.567313103049865	0.891001630975145	1.21469015890042	0.579685743871848	0.910321972999928	1.24108654655776	0.843870355053564	1.01405914265827	-0.107464852456419	-0.179003388979654	-0.155781873845761	-0.12896566517523	-0.168521214347545	0.169099802857667	0.206242367726596	0.151458453030223	0.193687931393758	0.231618100207635	0.175673975383726	0.00173755225400016	0.00249434799017852	0.00255137952570283
117	0.847500280622663	0.14	0.861803088850914	0.526025301850636	1.19758087585119	0.143960542939454	0.859034060510916	0.531978905457543	1.18608921556429	0.99	0.7	1.27	0.370969825097038	0.599038254921118	0.827106684745197	0.514731715446561	0.831183475618279	1.14763523579	0.52612048779781	0.849546702558068	1.17300685977641	0.861803088850914	1.02778361324649	0.111784109438877	0.0422221025477239	-0.155781873845761	-0.12896566517523	-0.168521214347545	0.169099802857667	0.206242367726596	0.151458453030223	0.193687931393758	0.231618100207635	0.175673975383726	0.00173755225400016	0.00249434799017852	0.00255137952570283
117	0.847500280622663	0.14	0.87021185200677	0.528276633596398	1.21214707041714	0.165415379646026	1.01399032801853	0.65838642447727	1.3695942315598	1.02	0.74	1.31	0.451089983073469	0.694730120332749	0.938370257592029	0.62166272321444	0.957431631628163	1.29320054004189	0.636519498800057	0.980323340822843	1.32406289462451	0.87021185200677	1.07402261551178	0.00260003816877638	-0.00341766174763424	-0.155781873845761	-0.12896566517523	-0.168521214347545	0.169099802857667	0.206242367726596	0.151458453030223	0.193687931393758	0.231618100207635	0.175673975383726	0.00173755225400016	0.00249434799017852	0.00255137952570283
117	0.847500280622663	0.15	0.441598619157224	0.276510231391772	0.606687006922677	0.208282407212192	0.845069652607541	0.587830647584109	1.10230865763097	0.99	0.7	1.3	0.409647707878963	0.588912550938777	0.768177393998592	0.56825301264321	0.81692470095118	1.06559638925915	0.580027814173795	0.833823427433397	1.08772860837091	0.441598619157224	1.12709590297762	0.036131788040007	0.0281147044104032	-0.155781873845761	-0.12896566517523	-0.168521214347545	0.169099802857667	0.206242367726596	0.151458453030223	0.193687931393758	0.231618100207635	0.175673975383726	0.00173755225400016	0.00249434799017852	0.00255137952570283
117	0.847500280622663	0.15	0.529536222943276	0.334161335797807	0.724911110088746	0.160445510884088	0.724434203666273	0.465705228992489	0.983163178340057	1.13	0.78	1.46	0.295459006230888	0.459605339536253	0.623751672841618	0.395890313095866	0.615832646601914	0.835774980107962	0.403574383200976	0.627736334548511	0.852033372955948	0.529536222943276	1.20817448155442	-0.137213743224887	-0.0524286565620779	-0.155781873845761	-0.12896566517523	-0.168521214347545	0.169099802857667	0.206242367726596	0.151458453030223	0.193687931393758	0.231618100207635	0.175673975383726	0.00173755225400016	0.00249434799017852	0.00255137952570283
117	0.847500280622663	0.15	0.56162418616081	0.354149316535574	0.769099055786046	0.174842220414227	0.796325231324069	0.526227285876965	1.06642317677117	0.97	0.73	1.27	0.371804516099656	0.562641514867431	0.753478513635206	0.518547479832071	0.784703592748197	1.05085970566432	0.53096335978016	0.803394319280875	1.07593473124745	0.56162418616081	1.09550092783779	-0.0392335424623955	-0.0596531203233014	-0.155781873845761	-0.12896566517523	-0.168521214347545	0.169099802857667	0.206242367726596	0.151458453030223	0.193687931393758	0.231618100207635	0.175673975383726	0.00173755225400016	0.00249434799017852	0.00255137952570283
117	0.847500280622663	0.15	0.561679972072047	0.356702369482311	0.766657574661782	0.191855643743451	0.830136704745475	0.564130197456227	1.09614321203472	1.02	0.75	1.39	0.386353896473002	0.568532852752592	0.750711809032182	0.5323652393141	0.783393492278942	1.03442174524378	0.543364916465461	0.799497022281283	1.0556485818648	0.561679972072047	1.150306489974	-0.0451458321486518	-0.018929487181986	-0.155781873845761	-0.12896566517523	-0.168521214347545	0.169099802857667	0.206242367726596	0.151458453030223	0.193687931393758	0.231618100207635	0.175673975383726	0.00173755225400016	0.00249434799017852	0.00255137952570283
117	0.847500280622663	0.15	0.56581554787803	0.356457110432513	0.775173985323547	0.14118337929364	0.712687025992011	0.438249972174326	0.987124079809696	1	0.72	1.35	0.304236584188896	0.494752949573045	0.685269314957193	0.421401002828146	0.685287042839057	0.949173082849967	0.42972267664446	0.698887271269938	0.967886144970007	0.56581554787803	1.12621276464776	-0.0763189023571428	-0.0761240415551891	-0.155781873845761	-0.12896566517523	-0.168521214347545	0.169099802857667	0.206242367726596	0.151458453030223	0.193687931393758	0.231618100207635	0.175673975383726	0.00173755225400016	0.00249434799017852	0.00255137952570283
117	0.847500280622663	0.15	0.579969797283044	0.367123743847416	0.792815850718672	0.204309023896809	0.875953114240167	0.606058160571377	1.14584806790896	1	0.79	1.4	0.421080683538687	0.608599900287377	0.796119117036067	0.583430841909941	0.843249206368185	1.10306757082643	0.596866745138794	0.86270104029774	1.12853095849599	0.579969797283044	1.15336568127775	-0.0137839231340425	0.0219700747002917	-0.155781873845761	-0.12896566517523	-0.168521214347545	0.169099802857667	0.206242367726596	0.151458453030223	0.193687931393758	0.231618100207635	0.175673975383726	0.00173755225400016	0.00249434799017852	0.00255137952570283
117	0.847500280622663	0.15	0.600894398873111	0.376748114529288	0.825040683216934	0.199345264640514	0.865199560109814	0.594478882770208	1.13592023744942	1.08	0.75	1.37	0.388489204490163	0.565403916899476	0.74231862930879	0.526062132023997	0.765626397184452	1.00519066234491	0.53709155301673	0.781656884652255	1.02620584360326	0.600894398873111	1.15946302219787	0.0547639225539406	0.0776235500149624	-0.155781873845761	-0.12896566517523	-0.168521214347545	0.169099802857667	0.206242367726596	0.151458453030223	0.193687931393758	0.231618100207635	0.175673975383726	0.00173755225400016	0.00249434799017852	0.00255137952570283
117	0.847500280622663	0.15	0.6067488626739	0.378794524602193	0.834703200745606	0.132189154204145	0.724948450891217	0.434942297714181	1.01495460406825	1.02	0.8	1.37	0.297282419450476	0.495501197723103	0.693719975995731	0.409319983395684	0.682241965062955	0.955163946730226	0.419675047041169	0.699448621993593	0.979375124725431	0.6067488626739	1.14976370124922	0.0450340101958139	0.10053609097586	-0.155781873845761	-0.12896566517523	-0.168521214347545	0.169099802857667	0.206242367726596	0.151458453030223	0.193687931393758	0.231618100207635	0.175673975383726	0.00173755225400016	0.00249434799017852	0.00255137952570283
117	0.847500280622663	0.15	0.60809927508686	0.383295460434915	0.832903089738805	0.184508404315854	0.78908043783724	0.53007528355623	1.04808559211825	0.98	0.74	1.36	0.37343943438687	0.555909248238743	0.738379062090617	0.520233420629712	0.774429648132259	1.02862587563481	0.530725749015768	0.790049422152997	1.04947471876472	0.60809927508686	1.11067437008807	0.0556735883103947	0.0550904880917456	-0.155781873845761	-0.12896566517523	-0.168521214347545	0.169099802857667	0.206242367726596	0.151458453030223	0.193687931393758	0.231618100207635	0.175673975383726	0.00173755225400016	0.00249434799017852	0.00255137952570283
117	0.847500280622663	0.15	0.608733029301633	0.378537246614895	0.838928811988372	0.237284445323181	1.06527913325792	0.767087434994874	1.36347083152096	0.96	0.71	1.34	0.546687705907829	0.759202900404883	0.971718094901937	0.765069679896284	1.06247701148601	1.35988434307574	0.779739384745796	1.08307990525929	1.38607923624977	0.608733029301633	1.11524658976404	0.0078119357701665	0.00309974634228654	-0.155781873845761	-0.12896566517523	-0.168521214347545	0.169099802857667	0.206242367726596	0.151458453030223	0.193687931393758	0.231618100207635	0.175673975383726	0.00173755225400016	0.00249434799017852	0.00255137952570283
117	0.847500280622663	0.15	0.610724054502212	0.38738051673471	0.834067592269714	0.194394798296804	0.790945657442609	0.539553966876491	1.04233734800873	1.06	0.77	1.37	0.359142484603258	0.526475952432614	0.69380942026197	0.489606392066024	0.717726258047159	0.945846124028295	0.500616840451448	0.733788357851219	0.966994709360005	0.610724054502212	1.14263552757072	0.0692381981946743	0.100505271896641	-0.155781873845761	-0.12896566517523	-0.168521214347545	0.169099802857667	0.206242367726596	0.151458453030223	0.193687931393758	0.231618100207635	0.175673975383726	0.00173755225400016	0.00249434799017852	0.00255137952570283
117	0.847500280622663	0.15	0.611996574323025	0.383453790610697	0.840539358035354	0.187655533832122	0.836448590990558	0.56473326166844	1.10816392031268	0.96	0.69	1.31	0.402510901172467	0.596174688116241	0.789838475060016	0.563320038436947	0.834355410615022	1.1053907827931	0.573644890025538	0.849562226088497	1.12570585321246	0.611996574323025	1.08891522988954	-0.0221236686954842	-0.0504198329669182	-0.155781873845761	-0.12896566517523	-0.168521214347545	0.169099802857667	0.206242367726596	0.151458453030223	0.193687931393758	0.231618100207635	0.175673975383726	0.00173755225400016	0.00249434799017852	0.00255137952570283
117	0.847500280622663	0.15	0.620829132324143	0.392465701837508	0.849192562810779	0.164035783614544	0.72612714204326	0.470196269539479	0.982058014547042	0.98	0.68	1.36	0.329967667822341	0.509571204886812	0.689174741951283	0.458971890736849	0.708793261216968	0.958614631697087	0.465433048832546	0.718781862238001	0.972149984170696	0.620829132324143	1.08701901789935	0.0970872854671628	0.0602006385937975	-0.155781873845761	-0.12896566517523	-0.168521214347545	0.169099802857667	0.206242367726596	0.151458453030223	0.193687931393758	0.231618100207635	0.175673975383726	0.00173755225400016	0.00249434799017852	0.00255137952570283
117	0.847500280622663	0.15	0.621490730975783	0.390148109898067	0.852833352053498	0.152498221102408	0.796045204817314	0.503049595322781	1.08904081431185	1	0.71	1.37	0.348362820757095	0.551262848790052	0.754162876823009	0.482062132946608	0.762833829753755	1.0436055265609	0.490274202826999	0.775708085878182	1.0613783581243	0.621490730975783	1.15447598474906	-0.0341849891848669	-0.00137730287068051	-0.155781873845761	-0.12896566517523	-0.168521214347545	0.169099802857667	0.206242367726596	0.151458453030223	0.193687931393758	0.231618100207635	0.175673975383726	0.00173755225400016	0.00249434799017852	0.00255137952570283
117	0.847500280622663	0.15	0.630751304535895	0.393948773306391	0.867553835765399	0.193462900003196	0.862007360562451	0.58721176746067	1.13680295366423	0.98	0.75	1.39	0.411573075552374	0.604175597620724	0.796778119689074	0.572203280186065	0.839975400001504	1.10774751981694	0.583672995850698	0.856905133566543	1.13000178286175	0.630751304535895	1.13721693613329	-0.0951288516461512	-0.0816212793136211	-0.155781873845761	-0.12896566517523	-0.168521214347545	0.169099802857667	0.206242367726596	0.151458453030223	0.193687931393758	0.231618100207635	0.175673975383726	0.00173755225400016	0.00249434799017852	0.00255137952570283
117	0.847500280622663	0.15	0.631457702250252	0.40027188018651	0.862643524313994	0.191048473805028	0.858299734659269	0.582550762172992	1.13404870714555	1	0.75	1.35	0.40381705263847	0.594962862699959	0.786108672761449	0.55901293448639	0.823620334047882	1.08822773360937	0.571654129103598	0.842157516681105	1.11270234450561	0.631457702250252	1.13204800649325	-0.0308016410034371	-0.0076844178579908	-0.155781873845761	-0.12896566517523	-0.168521214347545	0.169099802857667	0.206242367726596	0.151458453030223	0.193687931393758	0.231618100207635	0.175673975383726	0.00173755225400016	0.00249434799017852	0.00255137952570283
117	0.847500280622663	0.15	0.635372349247383	0.402521904664885	0.868222793829881	0.170805081251628	0.748962703159542	0.491316601515278	1.00660880480381	0.95	0.72	1.27	0.352079141472329	0.536709210944517	0.721339280416706	0.493804002963586	0.752754496286056	1.01170498960853	0.505258126360074	0.770168575633226	1.03511585803461	0.635372349247383	1.05749578754676	0.0694995236271393	0.0132142479795323	-0.155781873845761	-0.12896566517523	-0.168521214347545	0.169099802857667	0.206242367726596	0.151458453030223	0.193687931393758	0.231618100207635	0.175673975383726	0.00173755225400016	0.00249434799017852	0.00255137952570283
117	0.847500280622663	0.15	0.639696340728671	0.400505815558352	0.878886865898989	0.167930068419747	0.781047754373781	0.509604701394449	1.05249080735311	1	0.71	1.31	0.35224486853404	0.539869555373761	0.727494242213483	0.487083856283901	0.746531087922193	1.00597831956048	0.497014873035266	0.761660448559902	1.02632060216552	0.639696340728671	1.08152903402692	-0.0256185707935988	-0.0460688522060449	-0.155781873845761	-0.12896566517523	-0.168521214347545	0.169099802857667	0.206242367726596	0.151458453030223	0.193687931393758	0.231618100207635	0.175673975383726	0.00173755225400016	0.00249434799017852	0.00255137952570283
117	0.847500280622663	0.15	0.644179369182732	0.407842999713894	0.880515738651569	0.1539937027341	0.773944851804364	0.490720367752981	1.05716933585575	1.03	0.75	1.36	0.333050518979313	0.525274171388304	0.717497823797295	0.457344840939184	0.721306284401758	0.985267727864333	0.467061258703383	0.736677835325272	1.00614133203672	0.644179369182732	1.15032125915625	-0.0659489566091445	-0.0427479476585663	-0.155781873845761	-0.12896566517523	-0.168521214347545	0.169099802857667	0.206242367726596	0.151458453030223	0.193687931393758	0.231618100207635	0.175673975383726	0.00173755225400016	0.00249434799017852	0.00255137952570283
117	0.847500280622663	0.15	0.655299399541753	0.410462879645169	0.900135919438338	0.154237977426418	0.766946180152743	0.486545682857231	1.04734667744825	1.05	0.81	1.36	0.325348697074945	0.512849973252192	0.70035124942944	0.444291268849124	0.700340180839787	0.95638909283045	0.456206952607337	0.719140233018646	0.982093042997439	0.655299399541753	1.14302461123041	-0.0193588742310486	0.0174941493569149	-0.155781873845761	-0.12896566517523	-0.168521214347545	0.169099802857667	0.206242367726596	0.151458453030223	0.193687931393758	0.231618100207635	0.175673975383726	0.00173755225400016	0.00249434799017852	0.00255137952570283
117	0.847500280622663	0.15	0.661266469827302	0.415303753028134	0.907229186626469	0.168406147751061	0.809734970496835	0.528800505546714	1.09066943544696	0.99	0.7	1.37	0.370479231349084	0.567302766013789	0.764126300678495	0.514987635240016	0.788583772619846	1.06217990999968	0.523332352195552	0.801302595039927	1.0793592919405	0.661266469827302	1.09556237714722	-0.0398309790494485	-0.0501284314406438	-0.155781873845761	-0.12896566517523	-0.168521214347545	0.169099802857667	0.206242367726596	0.151458453030223	0.193687931393758	0.231618100207635	0.175673975383726	0.00173755225400016	0.00249434799017852	0.00255137952570283
117	0.847500280622663	0.15	0.667116508763517	0.416015349625953	0.91821766790108	0.153954127847055	0.88183742220938	0.559080717332666	1.20459412708609	0.99	0.73	1.34	0.390124796296093	0.615343427237185	0.840562058178276	0.541447950300239	0.854025277479227	1.16660260465821	0.552609000151935	0.871518066590586	1.1904823066034	0.667116508763517	1.11219053707466	0.0373426261490303	0.0487138463032379	-0.155781873845761	-0.12896566517523	-0.168521214347545	0.169099802857667	0.206242367726596	0.151458453030223	0.193687931393758	0.231618100207635	0.175673975383726	0.00173755225400016	0.00249434799017852	0.00255137952570283
117	0.847500280622663	0.15	0.668193257671803	0.418719628876597	0.917666886467008	0.168412305752554	0.842063596981811	0.549919261142781	1.13420793282084	1.1	0.76	1.46	0.355354251479634	0.544136022044203	0.732917792608771	0.479251503530022	0.733853628044957	0.988455752559891	0.487829954627209	0.74699148935844	1.00606842124333	0.668193257671803	1.15879543218822	0.0283629197392681	0.0776606552383006	-0.155781873845761	-0.12896566517523	-0.168521214347545	0.169099802857667	0.206242367726596	0.151458453030223	0.193687931393758	0.231618100207635	0.175673975383726	0.00173755225400016	0.00249434799017852	0.00255137952570283
117	0.847500280622663	0.15	0.671166387462799	0.417276519780548	0.92505625514505	0.139205738916098	0.816222153828258	0.499327471753515	1.133116835903	1.06	0.81	1.39	0.331781328900024	0.542344025101946	0.752906721303867	0.452011743758349	0.738877830515658	1.02574391727297	0.463502081785788	0.75752319558291	1.05171013416796	0.671166387462799	1.16245803638751	-0.0860218250003311	-0.0338253064981337	-0.155781873845761	-0.12896566517523	-0.168521214347545	0.169099802857667	0.206242367726596	0.151458453030223	0.193687931393758	0.231618100207635	0.175673975383726	0.00173755225400016	0.00249434799017852	0.00255137952570283
117	0.847500280622663	0.15	0.674437144223562	0.418782133164269	0.930092155282855	0.189691138549105	0.893103720824699	0.604906935091691	1.18130050655771	1.03	0.73	1.38	0.410938275697836	0.606722260506721	0.802506245315607	0.564502476559147	0.833449301012415	1.10239612546568	0.575261260766951	0.849388481609596	1.12337936110173	0.674437144223562	1.12025356884062	-0.0103493022759203	0.00472001868074671	-0.155781873845761	-0.12896566517523	-0.168521214347545	0.169099802857667	0.206242367726596	0.151458453030223	0.193687931393758	0.231618100207635	0.175673975383726	0.00173755225400016	0.00249434799017852	0.00255137952570283
117	0.847500280622663	0.15	0.674914133197926	0.422682556640788	0.927145709755064	0.207034218856129	0.96836399581179	0.672474019812591	1.26425397181099	1.06	0.84	1.45	0.44737499385649	0.644220927371854	0.841066860887218	0.609768443480338	0.878067834669827	1.14636722585932	0.624748715329394	0.899472666804983	1.17424284902704	0.674914133197926	1.18750120382141	-0.0255288536066553	0.0476322452163826	-0.155781873845761	-0.12896566517523	-0.168521214347545	0.169099802857667	0.206242367726596	0.151458453030223	0.193687931393758	0.231618100207635	0.175673975383726	0.00173755225400016	0.00249434799017852	0.00255137952570283
117	0.847500280622663	0.15	0.675769390541516	0.428031620071472	0.92350716101156	0.175054656033707	0.826139463573156	0.54613523857141	1.1061436885749	1	0.7	1.34	0.378488594589491	0.572540173969812	0.766591753350133	0.523904387295366	0.792510826834742	1.06111726637412	0.533413095806951	0.806873814921146	1.08045762647233	0.675769390541516	1.09570262865019	-0.0458136315521187	-0.0672331719853023	-0.155781873845761	-0.12896566517523	-0.168521214347545	0.169099802857667	0.206242367726596	0.151458453030223	0.193687931393758	0.231618100207635	0.175673975383726	0.00173755225400016	0.00249434799017852	0.00255137952570283
117	0.847500280622663	0.15	0.676836146003746	0.426243426372525	0.927428865634968	0.21099126349517	1.04755948280633	0.731278686388385	1.36384027922427	0.99	0.74	1.29	0.510902298033332	0.731869473368069	0.952836648702806	0.70940754846279	1.01622899504539	1.323050441628	0.726836894864076	1.04121239543569	1.35539763345083	0.676836146003746	1.10446459535378	0.0302905199880028	0.0266462771385249	-0.155781873845761	-0.12896566517523	-0.168521214347545	0.169099802857667	0.206242367726596	0.151458453030223	0.193687931393758	0.231618100207635	0.175673975383726	0.00173755225400016	0.00249434799017852	0.00255137952570283
117	0.847500280622663	0.15	0.678384598421699	0.429160628666216	0.927608568177183	0.148091421878211	0.72983337265127	0.456532685316674	1.00313405998587	0.97	0.71	1.44	0.323341625275472	0.516908244433034	0.710474863590596	0.451387658131484	0.721608304296428	0.991828950461371	0.457307694393039	0.731081020142644	1.00488581088917	0.678384598421699	1.09926775460651	-0.00770641533344758	-0.0299421607355808	-0.155781873845761	-0.12896566517523	-0.168521214347545	0.169099802857667	0.206242367726596	0.151458453030223	0.193687931393758	0.231618100207635	0.175673975383726	0.00173755225400016	0.00249434799017852	0.00255137952570283
117	0.847500280622663	0.15	0.678978680424508	0.424380556710482	0.933576804138534	0.157983004601318	0.758762107066689	0.485269028711242	1.03225518542214	1.08	0.74	1.44	0.318927010941563	0.498671286451492	0.678415561961421	0.432758044693306	0.676656424403592	0.920554804113878	0.440097918304154	0.688195568443404	0.936196290605824	0.678978680424508	1.12656545028862	-0.00379209839501294	0.0179951459043818	-0.155781873845761	-0.12896566517523	-0.168521214347545	0.169099802857667	0.206242367726596	0.151458453030223	0.193687931393758	0.231618100207635	0.175673975383726	0.00173755225400016	0.00249434799017852	0.00255137952570283
117	0.847500280622663	0.15	0.68034058700621	0.425759538046797	0.934921635965622	0.169775321203839	0.841561492307392	0.551004149197544	1.13211883541724	1.01	0.75	1.38	0.378703036328653	0.578401982740464	0.778100929152275	0.52252927411303	0.798071151255896	1.07361302839876	0.533209908679896	0.814452068398024	1.09557218057485	0.68034058700621	1.11942090989106	-0.067837256907767	-0.0524932345485835	-0.155781873845761	-0.12896566517523	-0.168521214347545	0.169099802857667	0.206242367726596	0.151458453030223	0.193687931393758	0.231618100207635	0.175673975383726	0.00173755225400016	0.00249434799017852	0.00255137952570283
117	0.847500280622663	0.15	0.681249550312252	0.429096150849762	0.933402949774743	0.178318959122763	0.867097125901524	0.576490119179363	1.15770413262368	0.98	0.78	1.35	0.404747976572633	0.608780264439179	0.812812552305726	0.563090194028983	0.846942337122611	1.13079448021624	0.576971090625756	0.867816793484657	1.1586912684903	0.681249550312252	1.1043838560495	0.0790986210251811	0.0896434160763108	-0.155781873845761	-0.12896566517523	-0.168521214347545	0.169099802857667	0.206242367726596	0.151458453030223	0.193687931393758	0.231618100207635	0.175673975383726	0.00173755225400016	0.00249434799017852	0.00255137952570283
117	0.847500280622663	0.15	0.683210932428261	0.43263016856921	0.933791696287313	0.134993339257745	0.723124880485744	0.437331397214426	1.00891836375706	1.02	0.72	1.39	0.298531104307014	0.493619416530119	0.688707728753224	0.410838332892096	0.67931875521367	0.947799177535244	0.418014952320546	0.691246015381952	0.964461485331139	0.683210932428261	1.14663057181074	-0.0460079333777394	-0.0244326067242008	-0.155781873845761	-0.12896566517523	-0.168521214347545	0.169099802857667	0.206242367726596	0.151458453030223	0.193687931393758	0.231618100207635	0.175673975383726	0.00173755225400016	0.00249434799017852	0.00255137952570283
117	0.847500280622663	0.15	0.684337824655353	0.43157270256846	0.937102946742245	0.172189944316164	0.836751456220914	0.550305039136357	1.12319787330547	1.08	0.75	1.4	0.359913526332775	0.547256786427375	0.734600046521975	0.48751032900675	0.741270656651316	0.995030984295881	0.496951286132217	0.755627205251176	1.01432379976859	0.684337824655353	1.136586257073	0.0409546986067547	0.0688786244615223	-0.155781873845761	-0.12896566517523	-0.168521214347545	0.169099802857667	0.206242367726596	0.151458453030223	0.193687931393758	0.231618100207635	0.175673975383726	0.00173755225400016	0.00249434799017852	0.00255137952570283
117	0.847500280622663	0.15	0.688418153262697	0.432110556371361	0.944725750154034	0.178350114348583	0.877751023233822	0.583604642229277	1.17189740423837	0.91	0.74	1.34	0.432146878133332	0.649956043906542	0.867765209679753	0.614262766908363	0.923861349232439	1.23345993155651	0.627680146181678	0.943908695461001	1.26045514034632	0.688418153262697	1.08818324816825	0.0188114913087365	-0.000507488804773864	-0.155781873845761	-0.12896566517523	-0.168521214347545	0.169099802857667	0.206242367726596	0.151458453030223	0.193687931393758	0.231618100207635	0.175673975383726	0.00173755225400016	0.00249434799017852	0.00255137952570283
117	0.847500280622663	0.15	0.688453977665225	0.429607531373602	0.947300423956847	0.186908720615606	0.866719458512795	0.584479254317127	1.14895966270846	0.92	0.69	1.23	0.431242745026265	0.63948630459677	0.847729864167276	0.612065237429258	0.907626485013545	1.20318773259783	0.62610324203205	0.928388361101277	1.23074398148911	0.688453977665225	1.03322321805346	-0.049225983053171	-0.11851530776841	-0.155781873845761	-0.12896566517523	-0.168521214347545	0.169099802857667	0.206242367726596	0.151458453030223	0.193687931393758	0.231618100207635	0.175673975383726	0.00173755225400016	0.00249434799017852	0.00255137952570283
117	0.847500280622663	0.15	0.690720607709006	0.434018658811907	0.947422556606106	0.165107651665616	0.861429291861871	0.558991027498706	1.16386755622504	1.03	0.75	1.42	0.379229500916455	0.584409023324349	0.789588545732242	0.52067692379665	0.802385604938899	1.08409428608115	0.53032270263641	0.817298711645664	1.10419234846584	0.690720607709006	1.15000358086276	-0.0227903312303965	0.015815506158874	-0.155781873845761	-0.12896566517523	-0.168521214347545	0.169099802857667	0.206242367726596	0.151458453030223	0.193687931393758	0.231618100207635	0.175673975383726	0.00173755225400016	0.00249434799017852	0.00255137952570283
117	0.847500280622663	0.15	0.691943643898004	0.438641726846501	0.945245560949507	0.159656218344771	0.736590651146435	0.472746640341886	1.00043466195098	0.96	0.73	1.35	0.338040050872081	0.526703142734907	0.715366234597732	0.473703472366049	0.738081499443539	1.00245952652103	0.483192028461197	0.752945497275248	1.02261143456496	0.691943643898004	1.06708373422669	0.0283855998711404	-0.0074085559096902	-0.155781873845761	-0.12896566517523	-0.168521214347545	0.169099802857667	0.206242367726596	0.151458453030223	0.193687931393758	0.231618100207635	0.175673975383726	0.00173755225400016	0.00249434799017852	0.00255137952570283
117	0.847500280622663	0.15	0.700845097325422	0.440102304081429	0.961587890569415	0.159042947289147	0.851306328960088	0.545672779842562	1.15693987807761	1.01	0.73	1.33	0.375594629158251	0.585966712538034	0.796338795917817	0.51853438032335	0.808967601206034	1.09940082208872	0.529458708052039	0.825964304887492	1.12250808893247	0.700845097325422	1.10739972841562	0.070716655720546	0.0777644300378071	-0.155781873845761	-0.12896566517523	-0.168521214347545	0.169099802857667	0.206242367726596	0.151458453030223	0.193687931393758	0.231618100207635	0.175673975383726	0.00173755225400016	0.00249434799017852	0.00255137952570283
117	0.847500280622663	0.15	0.704152311848899	0.447429514944134	0.960875108753665	0.153784055193222	0.819596196741967	0.519424082818767	1.11976831066517	1.02	0.72	1.33	0.353793099024827	0.558248044296928	0.762702989569029	0.486485258556353	0.767622220209875	1.0487591818634	0.49639901183283	0.783281060455437	1.07013296548526	0.704152311848899	1.12102664799102	0.0377807975642459	0.0517928390957148	-0.155781873845761	-0.12896566517523	-0.168521214347545	0.169099802857667	0.206242367726596	0.151458453030223	0.193687931393758	0.231618100207635	0.175673975383726	0.00173755225400016	0.00249434799017852	0.00255137952570283
117	0.847500280622663	0.15	0.704531256563263	0.439152976690658	0.969909536435869	0.177001392388565	0.877064695150904	0.581788592546582	1.17234079775523	0.95	0.69	1.26	0.41980395803726	0.632867737862378	0.845931517687496	0.590430294431121	0.890092333929059	1.189754373427	0.602770869296482	0.908718529661521	1.21459856255837	0.704531256563263	1.04250839080374	-0.0498096306271558	-0.109071462021129	-0.155781873845761	-0.12896566517523	-0.168521214347545	0.169099802857667	0.206242367726596	0.151458453030223	0.193687931393758	0.231618100207635	0.175673975383726	0.00173755225400016	0.00249434799017852	0.00255137952570283
117	0.847500280622663	0.15	0.705204818621252	0.447886263110305	0.962523374132199	0.174698519517908	0.870023483471103	0.574781484917108	1.1652654820251	0.97	0.76	1.36	0.405849322873093	0.614317703190037	0.822786083506982	0.56588549520536	0.856557983692429	1.1472304721795	0.57861755882915	0.875791088594316	1.17307187669278	0.705204818621252	1.10744524478546	-0.0936571552597049	-0.0924819955350685	-0.155781873845761	-0.12896566517523	-0.168521214347545	0.169099802857667	0.206242367726596	0.151458453030223	0.193687931393758	0.231618100207635	0.175673975383726	0.00173755225400016	0.00249434799017852	0.00255137952570283
117	0.847500280622663	0.15	0.705981780895532	0.439066147705776	0.972897414085288	0.165595651977179	0.834654955232235	0.542134492220691	1.12717541824378	0.91	0.67	1.27	0.40159485587149	0.618284099718312	0.834973343565134	0.57092750522702	0.878983864989218	1.18704022475142	0.581737726383645	0.89549997507229	1.20938127613051	0.705981780895532	1.0430905522094	-0.0775402863196342	-0.147459990583351	-0.155781873845761	-0.12896566517523	-0.168521214347545	0.169099802857667	0.206242367726596	0.151458453030223	0.193687931393758	0.231618100207635	0.175673975383726	0.00173755225400016	0.00249434799017852	0.00255137952570283
117	0.847500280622663	0.15	0.706289054331294	0.44543104295039	0.967147065712197	0.160341451083783	0.872750278470008	0.560930319672884	1.18457023726713	1.06	0.82	1.4	0.37366562518716	0.581385542908331	0.789105460629503	0.50955372546438	0.792813545992327	1.07607336652027	0.522616809323738	0.813157313287037	1.10363423486327	0.706289054331294	1.15491567847695	0.008182892835391	0.0614187547402067	-0.155781873845761	-0.12896566517523	-0.168521214347545	0.169099802857667	0.206242367726596	0.151458453030223	0.193687931393758	0.231618100207635	0.175673975383726	0.00173755225400016	0.00249434799017852	0.00255137952570283
117	0.847500280622663	0.15	0.708855502463575	0.450130390847781	0.967580614079368	0.162783935449861	0.859480724088313	0.555157842731201	1.16380360544543	0.98	0.74	1.36	0.390974677451813	0.605296679631314	0.819618681810815	0.544587334554734	0.843115742235955	1.14164414991718	0.556133541298588	0.860993298145039	1.16587017407049	0.708855502463575	1.1063646090564	0.0459101586285418	0.0434198884878481	-0.155781873845761	-0.12896566517523	-0.168521214347545	0.169099802857667	0.206242367726596	0.151458453030223	0.193687931393758	0.231618100207635	0.175673975383726	0.00173755225400016	0.00249434799017852	0.00255137952570283
117	0.847500280622663	0.15	0.712615381965068	0.450590016032888	0.974640747897247	0.193586365685911	0.926233292230759	0.631080160097245	1.22138642436427	0.93	0.69	1.3	0.461386501039866	0.677174731310098	0.89296296158033	0.652386626314246	0.95750468942844	1.26262275254263	0.664327750025493	0.975012597537235	1.28584634821975	0.712615381965068	1.06825567586642	-0.117844174484429	-0.161203233097059	-0.155781873845761	-0.12896566517523	-0.168521214347545	0.169099802857667	0.206242367726596	0.151458453030223	0.193687931393758	0.231618100207635	0.175673975383726	0.00173755225400016	0.00249434799017852	0.00255137952570283
117	0.847500280622663	0.15	0.713826145142462	0.443575819260105	0.984076471024819	0.223375883341629	0.942007004714198	0.667769474758964	1.21624453466943	0.98	0.73	1.31	0.469847449604406	0.662802966299427	0.855758482994448	0.654211070054997	0.922880475744756	1.19154988143452	0.668905104137926	0.943441650909036	1.21818542557704	0.713826145142462	1.06166375636376	-0.0569459730397086	-0.0997877967901672	-0.155781873845761	-0.12896566517523	-0.168521214347545	0.169099802857667	0.206242367726596	0.151458453030223	0.193687931393758	0.231618100207635	0.175673975383726	0.00173755225400016	0.00249434799017852	0.00255137952570283
117	0.847500280622663	0.15	0.714375366544115	0.444673244318501	0.98407748876973	0.150105651479779	0.84390868669425	0.530388963075556	1.15742841031294	1.01	0.78	1.33	0.36602294587267	0.582383807084167	0.798744668295664	0.505823532776561	0.804822315248112	1.10382109771966	0.51853066789673	0.82509004411952	1.13159329807366	0.714375366544115	1.11259732733142	-0.0409824672569096	-0.0249497955267489	-0.155781873845761	-0.12896566517523	-0.168521214347545	0.169099802857667	0.206242367726596	0.151458453030223	0.193687931393758	0.231618100207635	0.175673975383726	0.00173755225400016	0.00249434799017852	0.00255137952570283
117	0.847500280622663	0.15	0.716179601740913	0.45325868502594	0.979100518455887	0.165917167904833	0.775362333664659	0.503937806937284	1.04678686039203	1.01	0.68	1.3	0.345624978561429	0.531781077468431	0.717937176375433	0.476504392584516	0.73315308506268	0.989801777540844	0.48503217494995	0.746264414901647	1.00754461393155	0.716179601740913	1.06448019427661	-0.035488064613224	-0.0807307268899933	-0.155781873845761	-0.12896566517523	-0.168521214347545	0.169099802857667	0.206242367726596	0.151458453030223	0.193687931393758	0.231618100207635	0.175673975383726	0.00173755225400016	0.00249434799017852	0.00255137952570283
117	0.847500280622663	0.15	0.718025823454008	0.456066059340098	0.979985587567918	0.186218025845859	0.919038181241168	0.619078979142213	1.21899738334012	0.98	0.73	1.34	0.435517276979831	0.646536257278902	0.857555237577973	0.606371149399605	0.900173091119145	1.19397503283868	0.61889162968132	0.918839050943858	1.21874360873816	0.718025823454008	1.0943864425488	-0.0293493053614463	-0.0339607521126161	-0.155781873845761	-0.12896566517523	-0.168521214347545	0.169099802857667	0.206242367726596	0.151458453030223	0.193687931393758	0.231618100207635	0.175673975383726	0.00173755225400016	0.00249434799017852	0.00255137952570283
117	0.847500280622663	0.15	0.718311314841328	0.447615926451895	0.989006703230761	0.159011303021633	0.800310906701627	0.512951592657467	1.08767022074579	0.95	0.7	1.31	0.367751717405763	0.573768976665643	0.779786235925524	0.515880335412447	0.804880353026164	1.09388037063988	0.525844504890702	0.820323987307265	1.11493712723496	0.718311314841328	1.0583611530723	-0.0870688223312766	-0.129727695154154	-0.155781873845761	-0.12896566517523	-0.168521214347545	0.169099802857667	0.206242367726596	0.151458453030223	0.193687931393758	0.231618100207635	0.175673975383726	0.00173755225400016	0.00249434799017852	0.00255137952570283
117	0.847500280622663	0.15	0.718419193700539	0.446668037945691	0.990170349455386	0.16660890241163	0.949400420686533	0.617880058526732	1.28092078284633	1	0.74	1.36	0.427130481023912	0.656305140093138	0.885479799162365	0.590659249028656	0.907574426090555	1.22448960315245	0.602662983561918	0.9259976196332	1.24927161246268	0.718419193700539	1.12208189491157	-0.00162159142216216	0.0181298823392845	-0.155781873845761	-0.12896566517523	-0.168521214347545	0.169099802857667	0.206242367726596	0.151458453030223	0.193687931393758	0.231618100207635	0.175673975383726	0.00173755225400016	0.00249434799017852	0.00255137952570283
117	0.847500280622663	0.15	0.718859749643541	0.446702588036537	0.991016911250545	0.16010990403677	0.845322136516957	0.543041843183928	1.14760242984999	1.03	0.78	1.48	0.369492875010559	0.57516839715412	0.78084391929768	0.507872001150345	0.790575257649424	1.0732785141485	0.516980634813126	0.804815192919416	1.09265660382387	0.718859749643541	1.14511726948481	-0.0513254920825007	-0.0157319412777494	-0.155781873845761	-0.12896566517523	-0.168521214347545	0.169099802857667	0.206242367726596	0.151458453030223	0.193687931393758	0.231618100207635	0.175673975383726	0.00173755225400016	0.00249434799017852	0.00255137952570283
117	0.847500280622663	0.15	0.724510167526866	0.457445634861051	0.991574700192681	0.203186198847884	1.03031470705485	0.711758052625523	1.34887136148418	1.02	0.77	1.3	0.486072926029419	0.703621241153395	0.921169556277372	0.669044543118313	0.968484205983778	1.26792386884924	0.686713845303515	0.994024858291699	1.30128181786565	0.724510167526866	1.10519252799623	0.0970724874602432	0.108432608268629	-0.155781873845761	-0.12896566517523	-0.168521214347545	0.169099802857667	0.206242367726596	0.151458453030223	0.193687931393758	0.231618100207635	0.175673975383726	0.00173755225400016	0.00249434799017852	0.00255137952570283
117	0.847500280622663	0.15	0.72530092641861	0.460783178126125	0.989818674711095	0.144066261626408	0.820118141710207	0.508013081683386	1.13222320173703	0.97	0.76	1.3	0.361020221050784	0.582818127097966	0.804616033145147	0.50466240477133	0.814708928794899	1.12475545281847	0.517525895932103	0.835403922982151	1.15334496509658	0.72530092641861	1.10046376377759	0.101595129038957	0.103113981718241	-0.155781873845761	-0.12896566517523	-0.168521214347545	0.169099802857667	0.206242367726596	0.151458453030223	0.193687931393758	0.231618100207635	0.175673975383726	0.00173755225400016	0.00249434799017852	0.00255137952570283
117	0.847500280622663	0.15	0.72589051936476	0.451386308387858	1.00039473034166	0.145297903346385	0.791556604034007	0.491816296142001	1.09129691192601	1	0.74	1.35	0.341296087333631	0.549300976765319	0.757305866197007	0.472664620951362	0.760732828786252	1.04880103662114	0.482592430818131	0.776604295797169	1.07070172025759	0.72589051936476	1.08916660596715	0.0272030858946123	0.0175449428217364	-0.155781873845761	-0.12896566517523	-0.168521214347545	0.169099802857667	0.206242367726596	0.151458453030223	0.193687931393758	0.231618100207635	0.175673975383726	0.00173755225400016	0.00249434799017852	0.00255137952570283
117	0.847500280622663	0.15	0.72610797323706	0.451733727578551	1.00048221889557	0.18877558632822	0.932706589360878	0.630830928609035	1.23458225011272	1.03	0.68	1.31	0.42901013978528	0.634307175082016	0.839604210378752	0.589567041969645	0.871696424472384	1.15382580697512	0.599724836842151	0.886782968530672	1.17379073051042	0.72610797323706	1.09058924498876	-0.0484215891180873	-0.0665184117512839	-0.155781873845761	-0.12896566517523	-0.168521214347545	0.169099802857667	0.206242367726596	0.151458453030223	0.193687931393758	0.231618100207635	0.175673975383726	0.00173755225400016	0.00249434799017852	0.00255137952570283
117	0.847500280622663	0.15	0.726395973222504	0.456836841236853	0.995955105208155	0.162930696287907	0.924546045362172	0.597361140882801	1.25173094984154	1.02	0.78	1.38	0.407449185827264	0.630616067335624	0.853782948843985	0.560563488234768	0.867593689566026	1.17462389089728	0.573969291359071	0.888294347036622	1.20270067808426	0.726395973222504	1.15894187974417	-0.0174740606967913	0.040291634438932	-0.155781873845761	-0.12896566517523	-0.168521214347545	0.169099802857667	0.206242367726596	0.151458453030223	0.193687931393758	0.231618100207635	0.175673975383726	0.00173755225400016	0.00249434799017852	0.00255137952570283
117	0.847500280622663	0.15	0.727631846557801	0.452638146519939	1.00262554659566	0.194005251745495	0.932239882054425	0.635570653153936	1.22890911095491	1.02	0.67	1.41	0.434160555941083	0.636816353075337	0.839472150209591	0.597652334377058	0.876622196044469	1.15559205771188	0.604150363033479	0.886026143037004	1.16803042869461	0.727631846557801	1.10495190433922	-0.0644678104454729	-0.0705110949722337	-0.155781873845761	-0.12896566517523	-0.168521214347545	0.169099802857667	0.206242367726596	0.151458453030223	0.193687931393758	0.231618100207635	0.175673975383726	0.00173755225400016	0.00249434799017852	0.00255137952570283
117	0.847500280622663	0.15	0.731881458709168	0.459659120635676	1.00410379678266	0.164721396543715	0.830982802566364	0.538824543438668	1.12314106169406	1.06	0.75	1.4	0.358962995152589	0.553597788671383	0.748232582190177	0.489516006763055	0.754938482581131	1.02036095839921	0.499368049439636	0.77002935130425	1.04072829595343	0.731881458709168	1.12602085966264	-0.0768526417541036	-0.0600955660065469	-0.155781873845761	-0.12896566517523	-0.168521214347545	0.169099802857667	0.206242367726596	0.151458453030223	0.193687931393758	0.231618100207635	0.175673975383726	0.00173755225400016	0.00249434799017852	0.00255137952570283
117	0.847500280622663	0.15	0.732189269277053	0.46153030014613	1.00284823840797	0.187984529125122	0.993835968585146	0.671342242978241	1.31632969419205	1.04	0.81	1.36	0.451812339445396	0.668850141173061	0.885887942900726	0.618466211121841	0.915559794421252	1.21265337772066	0.634744722189794	0.939678011997733	1.24469477921693	0.732189269277053	1.15350872758504	0.038690920917335	0.0975300457752283	-0.155781873845761	-0.12896566517523	-0.168521214347545	0.169099802857667	0.206242367726596	0.151458453030223	0.193687931393758	0.231618100207635	0.175673975383726	0.00173755225400016	0.00249434799017852	0.00255137952570283
117	0.847500280622663	0.15	0.732642583753763	0.460095971330468	1.00518919617706	0.179697388665859	0.916758890598964	0.610945318285385	1.22257246291254	0.93	0.7	1.34	0.445909577165117	0.669113187439781	0.892316797714444	0.63006556898192	0.945449935921519	1.26083430286112	0.641068608330756	0.961947313092792	1.28292215270528	0.732642583753763	1.05744001588251	0.0043263223229535	-0.0483155007433479	-0.155781873845761	-0.12896566517523	-0.168521214347545	0.169099802857667	0.206242367726596	0.151458453030223	0.193687931393758	0.231618100207635	0.175673975383726	0.00173755225400016	0.00249434799017852	0.00255137952570283
117	0.847500280622663	0.15	0.734529260488061	0.462777625258144	1.00628089571798	0.198255331757996	0.947583203935739	0.650068511291759	1.24509789657972	1.03	0.74	1.33	0.439582256444844	0.640764405166455	0.841946553888065	0.602799680525756	0.87868100466671	1.15456232880766	0.61622892355077	0.898267062935606	1.18013816688816	0.734529260488061	1.10125338127483	-0.0702192962828364	-0.0654539411380284	-0.155781873845761	-0.12896566517523	-0.168521214347545	0.169099802857667	0.206242367726596	0.151458453030223	0.193687931393758	0.231618100207635	0.175673975383726	0.00173755225400016	0.00249434799017852	0.00255137952570283
117	0.847500280622663	0.15	0.736492217940304	0.458312752460242	1.01467168342037	0.151896854057532	0.90508114620874	0.571176142512542	1.23898614990494	1.02	0.76	1.47	0.389249625787346	0.616801843156812	0.844354060526278	0.535347821077449	0.848307874677188	1.16126792827693	0.544768178070029	0.863250878020413	1.18163082876476	0.736492217940304	1.1351320327013	0.0327179767941576	0.0631267160790047	-0.155781873845761	-0.12896566517523	-0.168521214347545	0.169099802857667	0.206242367726596	0.151458453030223	0.193687931393758	0.231618100207635	0.175673975383726	0.00173755225400016	0.00249434799017852	0.00255137952570283
117	0.847500280622663	0.15	0.741613014085749	0.462257027046328	1.02096900112517	0.188168595005188	1.03785061368191	0.701277313820045	1.37442391354377	1.06	0.83	1.37	0.464896313463717	0.688020152254045	0.911143991044372	0.632827771146105	0.936549176332652	1.2402705815192	0.650126431596381	0.962138665021666	1.2739277686061	0.741613014085749	1.14444979472388	-0.0848747054181538	-0.029225282158411	-0.155781873845761	-0.12896566517523	-0.168521214347545	0.169099802857667	0.206242367726596	0.151458453030223	0.193687931393758	0.231618100207635	0.175673975383726	0.00173755225400016	0.00249434799017852	0.00255137952570283
117	0.847500280622663	0.15	0.741741762506675	0.46928478273807	1.01419874227528	0.167984987100225	0.868420885764882	0.566671727314217	1.17017004421555	1	0.7	1.31	0.393470693804436	0.60299138278113	0.812512071757825	0.545044365381371	0.835277088569465	1.12550981175756	0.555737081711086	0.85159946032286	1.1474326077465	0.741741762506675	1.06179248672048	0.0448033541686171	0.0103952349466413	-0.155781873845761	-0.12896566517523	-0.168521214347545	0.169099802857667	0.206242367726596	0.151458453030223	0.193687931393758	0.231618100207635	0.175673975383726	0.00173755225400016	0.00249434799017852	0.00255137952570283
117	0.847500280622663	0.15	0.744002984371962	0.46476066958925	1.02324529915467	0.180103941425451	0.902100387071009	0.601590945477387	1.20260982866463	1.03	0.74	1.37	0.408561060254969	0.612647336814019	0.816733613373069	0.561172306719381	0.841491646293591	1.1218109858678	0.572580727256154	0.858572212656995	1.14465314558472	0.744002984371962	1.1057169885062	-0.0737067031187796	-0.0793287261096923	-0.155781873845761	-0.12896566517523	-0.168521214347545	0.169099802857667	0.206242367726596	0.151458453030223	0.193687931393758	0.231618100207635	0.175673975383726	0.00173755225400016	0.00249434799017852	0.00255137952570283
117	0.847500280622663	0.15	0.744814543992208	0.472388089993323	1.01724099799109	0.195344970997878	0.945468466207123	0.645872295914585	1.24506463649966	1.03	0.75	1.39	0.438019348688092	0.641200256448129	0.844381164208166	0.601315903235852	0.880244017795026	1.1591721323542	0.613532476899255	0.89802660780285	1.18252331158657	0.744814543992208	1.11916578431419	0.0498475280678507	0.0600186982363249	-0.155781873845761	-0.12896566517523	-0.168521214347545	0.169099802857667	0.206242367726596	0.151458453030223	0.193687931393758	0.231618100207635	0.175673975383726	0.00173755225400016	0.00249434799017852	0.00255137952570283
117	0.847500280622663	0.15	0.748844339296581	0.466132578438309	1.03155610015485	0.146611291796533	0.795432859333441	0.495807391503207	1.09505832716367	1.02	0.73	1.39	0.338940828663146	0.543768965748926	0.748597102834707	0.466708268535665	0.748748604554602	1.03078894057354	0.474988103174053	0.761969084416194	1.0490299334464	0.748844339296581	1.09346053448751	-0.000872804395185775	-0.0100276918284618	-0.155781873845761	-0.12896566517523	-0.168521214347545	0.169099802857667	0.206242367726596	0.151458453030223	0.193687931393758	0.231618100207635	0.175673975383726	0.00173755225400016	0.00249434799017852	0.00255137952570283
117	0.847500280622663	0.15	0.750968040725993	0.475380484296201	1.02655559715578	0.19673610373941	1.01358011220559	0.693815328248663	1.33334489616252	0.97	0.69	1.24	0.490587573260713	0.716688991013541	0.942790408766368	0.684417642562435	0.999851232308453	1.31528482205447	0.700023052704208	1.02272987202507	1.34548351186764	0.750968040725993	1.07327044920029	-0.10540770045883	-0.13214879880457	-0.155781873845761	-0.12896566517523	-0.168521214347545	0.169099802857667	0.206242367726596	0.151458453030223	0.193687931393758	0.231618100207635	0.175673975383726	0.00173755225400016	0.00249434799017852	0.00255137952570283
117	0.847500280622663	0.15	0.751442790056292	0.472005220594757	1.03088035951783	0.1450119134883	0.814641885090156	0.505804129779465	1.12347964040085	1.02	0.74	1.39	0.346221085283795	0.557619404366123	0.769017723448451	0.476967097921097	0.768197317696552	1.05942753747201	0.486184728011295	0.783088024852379	1.07999828864604	0.751442790056292	1.10133842269176	0.0737951128657374	0.0778118654484428	-0.155781873845761	-0.12896566517523	-0.168521214347545	0.169099802857667	0.206242367726596	0.151458453030223	0.193687931393758	0.231618100207635	0.175673975383726	0.00173755225400016	0.00249434799017852	0.00255137952570283
117	0.847500280622663	0.15	0.751837823720743	0.47095251274968	1.03272313469181	0.157980449112622	0.886812872069755	0.56716128466534	1.20646445947417	1	0.74	1.37	0.394430328571356	0.616730905245368	0.83903148191938	0.546706567707711	0.854829895122955	1.1629532225382	0.557916305796702	0.872216473739272	1.18669918374088	0.751837823720743	1.11305435939328	0.0197960726141039	0.0241827856914437	-0.155781873845761	-0.12896566517523	-0.168521214347545	0.169099802857667	0.206242367726596	0.151458453030223	0.193687931393758	0.231618100207635	0.175673975383726	0.00173755225400016	0.00249434799017852	0.00255137952570283
117	0.847500280622663	0.15	0.752332242953146	0.477532872685836	1.02713161322046	0.169249547744414	0.923115942311647	0.603805407164383	1.24242647745891	1.04	0.77	1.31	0.407086732540742	0.622366491344802	0.837646250148862	0.557616038377085	0.852500240320659	1.14738444226423	0.571820196091721	0.874493293297782	1.1770668767527	0.752332242953146	1.12639547559706	-0.114700116514245	-0.0902570496571027	-0.155781873845761	-0.12896566517523	-0.168521214347545	0.169099802857667	0.206242367726596	0.151458453030223	0.193687931393758	0.231618100207635	0.175673975383726	0.00173755225400016	0.00249434799017852	0.00255137952570283
117	0.847500280622663	0.15	0.75294789874354	0.476005683234151	1.02989011425293	0.153127047557439	0.813225322035147	0.514632384435507	1.11181825963479	1.05	0.75	1.37	0.343595389179706	0.542951589262984	0.742307789346263	0.468938091593794	0.741018913858695	1.0130997361236	0.478688402962786	0.756449247165651	1.03414875232793	0.75294789874354	1.09986317886198	0.047926438497469	0.0540272188064113	-0.155781873845761	-0.12896566517523	-0.168521214347545	0.169099802857667	0.206242367726596	0.151458453030223	0.193687931393758	0.231618100207635	0.175673975383726	0.00173755225400016	0.00249434799017852	0.00255137952570283
117	0.847500280622663	0.15	0.755112783864639	0.475381187702834	1.03484438002644	0.158217951522877	0.895250222213826	0.572845161415065	1.21765528301259	1.01	0.77	1.31	0.393093017025375	0.614331122171568	0.835569227317762	0.542056955514119	0.847133994599546	1.15221103368497	0.555947639659609	0.868919433705972	1.18175588065145	0.755112783864639	1.08345361104328	0.0279740492860722	0.0250938600010709	-0.155781873845761	-0.12896566517523	-0.168521214347545	0.169099802857667	0.206242367726596	0.151458453030223	0.193687931393758	0.231618100207635	0.175673975383726	0.00173755225400016	0.00249434799017852	0.00255137952570283
117	0.847500280622663	0.15	0.758778003327799	0.480326776252743	1.03722923040285	0.191363952436749	0.989295298545447	0.671784946654449	1.30680565043644	0.95	0.75	1.25	0.482923536824302	0.711171018220161	0.93941849961602	0.678175882743005	0.998706826828715	1.31923777091443	0.696801862383348	1.02616404674919	1.35560146228871	0.758778003327799	1.06133192821169	0.0339565283452555	-0.000247221337892581	-0.155781873845761	-0.12896566517523	-0.168521214347545	0.169099802857667	0.206242367726596	0.151458453030223	0.193687931393758	0.231618100207635	0.175673975383726	0.00173755225400016	0.00249434799017852	0.00255137952570283
117	0.847500280622663	0.15	0.761057354418896	0.479662698800456	1.04245201003734	0.155011828549778	0.865598580872563	0.55006550402278	1.18113165772235	1.05	0.72	1.36	0.368678872795974	0.580163465543688	0.791648058291402	0.503897130225253	0.792946726596898	1.08199632296854	0.513420844319763	0.808025118921902	1.10237674697118	0.761057354418896	1.09955502280614	-0.0100324190145072	-0.0154729453669112	-0.155781873845761	-0.12896566517523	-0.168521214347545	0.169099802857667	0.206242367726596	0.151458453030223	0.193687931393758	0.231618100207635	0.175673975383726	0.00173755225400016	0.00249434799017852	0.00255137952570283
117	0.847500280622663	0.15	0.761445368395154	0.477049288639526	1.04584144815078	0.164158973597826	0.86531868901687	0.560465267778107	1.17017211025563	1.01	0.73	1.33	0.384400569982498	0.593487262097895	0.802573954213293	0.529966643176777	0.818230972125037	1.1064953010733	0.541056495569574	0.835282755355609	1.12963670111408	0.761445368395154	1.0898961239209	0.0887248736471741	0.0869951981963895	-0.155781873845761	-0.12896566517523	-0.168521214347545	0.169099802857667	0.206242367726596	0.151458453030223	0.193687931393758	0.231618100207635	0.175673975383726	0.00173755225400016	0.00249434799017852	0.00255137952570283
117	0.847500280622663	0.15	0.762271982308282	0.480721213546317	1.04382275107025	0.17618819069247	0.960748410181062	0.636393299856083	1.28510352050604	1.07	0.78	1.43	0.419997285090514	0.634060295767296	0.848123306444079	0.57077125900749	0.861680315918631	1.15258937282977	0.582805358763293	0.879911073164715	1.17705053925056	0.762271982308282	1.15328451722224	0.047459569080006	0.106125771139172	-0.155781873845761	-0.12896566517523	-0.168521214347545	0.169099802857667	0.206242367726596	0.151458453030223	0.193687931393758	0.231618100207635	0.175673975383726	0.00173755225400016	0.00249434799017852	0.00255137952570283
117	0.847500280622663	0.15	0.762704062509186	0.474917815210185	1.05049030980819	0.158772264210785	0.853925429951741	0.547040981325255	1.16080987857823	1	0.75	1.32	0.380223332536611	0.593524770168841	0.806826207801071	0.526899594340358	0.822484928914257	1.11807026348816	0.539615396309417	0.84223025788636	1.14477355959908	0.762704062509186	1.08109471153905	0.000339299565000312	-0.0130750611705479	-0.155781873845761	-0.12896566517523	-0.168521214347545	0.169099802857667	0.206242367726596	0.151458453030223	0.193687931393758	0.231618100207635	0.175673975383726	0.00173755225400016	0.00249434799017852	0.00255137952570283
117	0.847500280622663	0.15	0.762713038551248	0.477778585354219	1.04764749174828	0.18436339083204	0.95016139742002	0.638133190501936	1.2621896043381	1.02	0.78	1.37	0.436117412894527	0.649365895149769	0.86261437740501	0.600454143397733	0.894058413618435	1.18766268383914	0.61446652294399	0.915001255272833	1.21545066878307	0.762713038551248	1.10261346269654	-0.0182539902739232	-0.00040178219166597	-0.155781873845761	-0.12896566517523	-0.168521214347545	0.169099802857667	0.206242367726596	0.151458453030223	0.193687931393758	0.231618100207635	0.175673975383726	0.00173755225400016	0.00249434799017852	0.00255137952570283
117	0.847500280622663	0.15	0.763225839136047	0.478452667918329	1.04799901035376	0.17490406407893	0.986059215882494	0.651678878586125	1.32043955317886	0.96	0.75	1.24	0.464092764426815	0.702221542579833	0.940350320732851	0.649288581089896	0.982442442418896	1.3155963037479	0.666800819729147	1.00897953355243	1.3511732599513	0.763225839136047	1.08401904223869	-0.0495535997798972	-0.0681036772153787	-0.155781873845761	-0.12896566517523	-0.168521214347545	0.169099802857667	0.206242367726596	0.151458453030223	0.193687931393758	0.231618100207635	0.175673975383726	0.00173755225400016	0.00249434799017852	0.00255137952570283
117	0.847500280622663	0.15	0.768043580925098	0.481492980629177	1.05459418122102	0.170389167205845	0.922511549218428	0.604697208109535	1.24032589032732	1.02	0.77	1.34	0.412540309882788	0.629361596649019	0.84618288341525	0.567613400327493	0.86593738200029	1.16426136367309	0.581294960722767	0.886907188858878	1.19227045991449	0.768043580925098	1.10027279978745	-0.0875228800615952	-0.0739217557164608	-0.155781873845761	-0.12896566517523	-0.168521214347545	0.169099802857667	0.206242367726596	0.151458453030223	0.193687931393758	0.231618100207635	0.175673975383726	0.00173755225400016	0.00249434799017852	0.00255137952570283
117	0.847500280622663	0.15	0.768620678526508	0.484827307479931	1.05241404957309	0.128296977401234	0.797951806810261	0.473210011335603	1.12269360228492	1.03	0.77	1.34	0.32070206619146	0.540784824993422	0.760867583795384	0.440147771837239	0.742200505880571	1.0442532399239	0.45089190543561	0.760479719523737	1.06983847234756	0.768620678526508	1.12823657077238	0.0885976129972704	0.122264761935651	-0.155781873845761	-0.12896566517523	-0.168521214347545	0.169099802857667	0.206242367726596	0.151458453030223	0.193687931393758	0.231618100207635	0.175673975383726	0.00173755225400016	0.00249434799017852	0.00255137952570283
117	0.847500280622663	0.15	0.771536414244758	0.481095165220364	1.06197766326915	0.157682313933908	0.923741877470087	0.590405614860566	1.25707814007961	0.96	0.75	1.28	0.422392883758208	0.660871078546499	0.899349273334791	0.592032490111416	0.926287267894575	1.26054204567773	0.607338122732485	0.950269041654217	1.2933075107403	0.771536414244758	1.07260189211836	-0.0653602792985681	-0.0725604757861887	-0.155781873845761	-0.12896566517523	-0.168521214347545	0.169099802857667	0.206242367726596	0.151458453030223	0.193687931393758	0.231618100207635	0.175673975383726	0.00173755225400016	0.00249434799017852	0.00255137952570283
117	0.847500280622663	0.15	0.783809144261547	0.488519955621836	1.07909833290126	0.16459232371593	0.934369705471493	0.605708341632976	1.26303106931001	0.99	0.77	1.35	0.421813167043609	0.650691789371713	0.879570411699818	0.584970746078091	0.902379753015883	1.21978875995368	0.598690273635344	0.9235873720312	1.2485295227266	0.783809144261547	1.09759796413546	-0.0214525370055021	-0.0138578311860212	-0.155781873845761	-0.12896566517523	-0.168521214347545	0.169099802857667	0.206242367726596	0.151458453030223	0.193687931393758	0.231618100207635	0.175673975383726	0.00173755225400016	0.00249434799017852	0.00255137952570283
117	0.847500280622663	0.15	0.785243694202318	0.497435317435995	1.07305207096864	0.174981237509346	0.949689616721901	0.627728576314914	1.27165065712889	1.02	0.74	1.35	0.427796622097231	0.647212864610177	0.866629107123123	0.588366526931917	0.890138831553929	1.19191113617594	0.600647771667056	0.908638571804498	1.21688460758479	0.785243694202318	1.10170680122076	0.0145627302297773	0.0279950034057687	-0.155781873845761	-0.12896566517523	-0.168521214347545	0.169099802857667	0.206242367726596	0.151458453030223	0.193687931393758	0.231618100207635	0.175673975383726	0.00173755225400016	0.00249434799017852	0.00255137952570283
117	0.847500280622663	0.15	0.785401125077627	0.498177735472015	1.07262451468324	0.181425276352341	0.911661690016697	0.609319026182406	1.21400435385099	1.01	0.76	1.33	0.420714172378105	0.629471552541639	0.838228932705173	0.581521470451249	0.870071052686731	1.15862063492221	0.595597422451181	0.891386660619451	1.18701409737504	0.785401125077627	1.0976211674843	0.149407994873137	0.145741104514804	-0.155781873845761	-0.12896566517523	-0.168521214347545	0.169099802857667	0.206242367726596	0.151458453030223	0.193687931393758	0.231618100207635	0.175673975383726	0.00173755225400016	0.00249434799017852	0.00255137952570283
117	0.847500280622663	0.15	0.791580633520149	0.499479244272501	1.0836820227678	0.164753498358872	0.960113806870983	0.622594837128131	1.29763277661383	1.01	0.77	1.36	0.427053624245874	0.65856646483622	0.890079305426567	0.588793220614973	0.907987774380028	1.22718232814508	0.602573655159847	0.929089346565801	1.25582360588645	0.791580633520149	1.12882854809347	0.0538102104762864	0.0827560027518634	-0.155781873845761	-0.12896566517523	-0.168521214347545	0.169099802857667	0.206242367726596	0.151458453030223	0.193687931393758	0.231618100207635	0.175673975383726	0.00173755225400016	0.00249434799017852	0.00255137952570283
117	0.847500280622663	0.15	0.804835606899213	0.505597928959771	1.10407328483865	0.195528417684522	1.00331851074661	0.685576457804196	1.32106056368903	0.97	0.69	1.36	0.485471863772853	0.710472044110176	0.935472224447499	0.677672501179849	0.991751331186881	1.30583016119391	0.688292153959058	1.00718996267623	1.32621214172118	0.804835606899213	1.07006715412253	0.0650083617085532	0.0365121937089863	-0.155781873845761	-0.12896566517523	-0.168521214347545	0.169099802857667	0.206242367726596	0.151458453030223	0.193687931393758	0.231618100207635	0.175673975383726	0.00173755225400016	0.00249434799017852	0.00255137952570283
117	0.847500280622663	0.15	0.805271895667353	0.511284780685818	1.09925901064889	0.156788646197208	0.905340931323327	0.577541244012549	1.23314061863411	1.02	0.76	1.33	0.395919991613731	0.620635457039862	0.845350922465993	0.545747106529647	0.855501141805599	1.16525517708155	0.558913779876639	0.875986877415532	1.19331246492122	0.805271895667353	1.0879622999268	0.0698418703742875	0.0717057123951956	-0.155781873845761	-0.12896566517523	-0.168521214347545	0.169099802857667	0.206242367726596	0.151458453030223	0.193687931393758	0.231618100207635	0.175673975383726	0.00173755225400016	0.00249434799017852	0.00255137952570283
117	0.847500280622663	0.15	0.817960726022573	0.515318470988995	1.12060298105615	0.178712541743145	0.989647242043825	0.658412440714398	1.32088204337325	0.99	0.75	1.35	0.458975496075856	0.68987735615129	0.920779216226724	0.636755160646186	0.957094595458926	1.27743403027167	0.650560841068181	0.977815884101865	1.30503884873239	0.817960726022573	1.09392798859158	0.03679769049736	0.0332039043869216	-0.155781873845761	-0.12896566517523	-0.168521214347545	0.169099802857667	0.206242367726596	0.151458453030223	0.193687931393758	0.231618100207635	0.175673975383726	0.00173755225400016	0.00249434799017852	0.00255137952570283
117	0.847500280622663	0.15	0.82037992333755	0.518987698095643	1.12177214857946	0.176562858404327	0.936573525093988	0.620787512738787	1.25235953744919	0.99	0.71	1.26	0.432723373270425	0.652843761799337	0.872964150328249	0.600321591244776	0.905696872705511	1.21107215416625	0.614076851002608	0.926548029934668	1.2389952788469	0.82037992333755	1.04435339827487	-0.0461273593454014	-0.0952189905305433	-0.155781873845761	-0.12896566517523	-0.168521214347545	0.169099802857667	0.206242367726596	0.151458453030223	0.193687931393758	0.231618100207635	0.175673975383726	0.00173755225400016	0.00249434799017852	0.00255137952570283
117	0.847500280622663	0.15	0.821298901326486	0.51477087311751	1.12782692953546	0.16028186646522	1.02958888210928	0.66165153209159	1.39752623212696	1.06	0.75	1.28	0.439445694766017	0.683816751986675	0.928187809207332	0.598594506039602	0.931466517370288	1.26433852870097	0.614113953659422	0.955689638252579	1.29701111237397	0.821298901326486	1.10199119683726	-0.0614025778374096	-0.0418206476963493	-0.155781873845761	-0.12896566517523	-0.168521214347545	0.169099802857667	0.206242367726596	0.151458453030223	0.193687931393758	0.231618100207635	0.175673975383726	0.00173755225400016	0.00249434799017852	0.00255137952570283
117	0.847500280622663	0.15	0.825265064319643	0.522335232916663	1.12819489572262	0.157230075690966	0.906023568574897	0.578523300860495	1.2335238362893	1	0.76	1.33	0.401634717401143	0.628998900099795	0.856363082798447	0.556318424365385	0.871248579543442	1.1861787347215	0.569758357213445	0.892297740993093	1.21490920741165	0.825265064319643	1.09409403007999	0.112011580246874	0.113724541969988	-0.155781873845761	-0.12896566517523	-0.168521214347545	0.169099802857667	0.206242367726596	0.151458453030223	0.193687931393758	0.231618100207635	0.175673975383726	0.00173755225400016	0.00249434799017852	0.00255137952570283
117	0.847500280622663	0.15	0.833255016810334	0.519980219046396	1.14652981457427	0.161596801799915	0.949956031207942	0.612125381478271	1.28778668093761	0.91	0.7	1.29	0.452559211710996	0.702325643817194	0.952092075923392	0.642860733255202	0.997654155930825	1.35244757860645	0.655909241234717	1.0178602549588	1.38003021762714	0.833255016810334	1.0475309441488	0.0775839926319778	0.0268227073640263	-0.155781873845761	-0.12896566517523	-0.168521214347545	0.169099802857667	0.206242367726596	0.151458453030223	0.193687931393758	0.231618100207635	0.175673975383726	0.00173755225400016	0.00249434799017852	0.00255137952570283
117	0.847500280622663	0.15	0.836140458235904	0.527440122487214	1.14484079398459	0.166434156073401	0.939654721817767	0.611330829106881	1.26797861452865	1	0.73	1.27	0.42421328374762	0.652043044702364	0.879872805657108	0.587486849353009	0.903004994540989	1.21852313972897	0.601970295780403	0.925326633538089	1.24880837256779	0.836140458235904	1.05055208391441	0.0724665285510325	0.0367622114610441	-0.155781873845761	-0.12896566517523	-0.168521214347545	0.169099802857667	0.206242367726596	0.151458453030223	0.193687931393758	0.231618100207635	0.175673975383726	0.00173755225400016	0.00249434799017852	0.00255137952570283
117	0.847500280622663	0.15	0.839244568520507	0.53096713655399	1.14752200048702	0.186036956804917	1.07061566671823	0.72097512383489	1.42025620960157	0.98	0.76	1.32	0.5067128137377	0.752445762662257	0.998178711586813	0.705230514468359	1.04723562918725	1.38924074390613	0.72248373243722	1.07299482095492	1.42332101605249	0.839244568520507	1.07906502105923	0.100560133697511	0.0906568456680316	-0.155781873845761	-0.12896566517523	-0.168521214347545	0.169099802857667	0.206242367726596	0.151458453030223	0.193687931393758	0.231618100207635	0.175673975383726	0.00173755225400016	0.00249434799017852	0.00255137952570283
117	0.847500280622663	0.15	0.839503667441984	0.527254052382634	1.15175328250133	0.146780029500827	0.900629157632016	0.561606686405429	1.2396516288586	1	0.76	1.4	0.390269680707326	0.625861946257193	0.861454211807059	0.540779794246573	0.867229793281175	1.19367979231578	0.551570843940946	0.884641977875243	1.21763643235732	0.839503667441984	1.10939669736879	-0.0615119784865188	-0.0433495698743781	-0.155781873845761	-0.12896566517523	-0.168521214347545	0.169099802857667	0.206242367726596	0.151458453030223	0.193687931393758	0.231618100207635	0.175673975383726	0.00173755225400016	0.00249434799017852	0.00255137952570283
117	0.847500280622663	0.15	0.848734839169225	0.537104178692684	1.16036549964577	0.194650715217167	0.998177587453277	0.68117893758038	1.31517623732617	0.97	0.76	1.33	0.483143253527305	0.707982500036276	0.932821746545247	0.674856455854319	0.988912827185653	1.30296919851699	0.69114041473285	1.01288440960277	1.33449099625881	0.848734839169225	1.06685130061555	0.214928436938832	0.188654385990799	-0.155781873845761	-0.12896566517523	-0.168521214347545	0.169099802857667	0.206242367726596	0.151458453030223	0.193687931393758	0.231618100207635	0.175673975383726	0.00173755225400016	0.00249434799017852	0.00255137952570283
117	0.847500280622663	0.15	0.849755997944761	0.533981970544228	1.16553002534529	0.148917156223161	0.948772341424045	0.59464372051668	1.30290096233141	0.98	0.77	1.34	0.418723639580998	0.668086442735281	0.917449245889564	0.583206302855015	0.930523589843394	1.27784087683177	0.597426314718429	0.953064271834804	1.30902688885329	0.849755997944761	1.0869235478856	0.0187583180008759	0.0243662007409866	-0.155781873845761	-0.12896566517523	-0.168521214347545	0.169099802857667	0.206242367726596	0.151458453030223	0.193687931393758	0.231618100207635	0.175673975383726	0.00173755225400016	0.00249434799017852	0.00255137952570283
117	0.847500280622663	0.15	0.853946875637033	0.538077921575568	1.1698158296985	0.175307965186315	0.968139830053723	0.640294784582434	1.29598487552501	1.05	0.77	1.34	0.427034998121768	0.64568633145781	0.864337664793851	0.58258425975729	0.880880244247534	1.17917622873778	0.596566471761695	0.902089028098828	1.20748585922045	0.853946875637033	1.11430282918507	-0.032332109578454	-0.0120672460924666	-0.155781873845761	-0.12896566517523	-0.168521214347545	0.169099802857667	0.206242367726596	0.151458453030223	0.193687931393758	0.231618100207635	0.175673975383726	0.00173755225400016	0.00249434799017852	0.00255137952570283
117	0.847500280622663	0.15	0.857540399470524	0.541088910285197	1.17399188865585	0.161113051904138	0.938450909014325	0.60411472800729	1.27278709002136	1	0.82	1.36	0.419021225751447	0.650920813501499	0.88282040125155	0.580197578805402	0.901297253642307	1.22239692847921	0.596022940290432	0.925836778214195	1.25566980134882	0.857540399470524	1.12330339144967	-0.198833905960728	-0.168864158366775	-0.155781873845761	-0.12896566517523	-0.168521214347545	0.169099802857667	0.206242367726596	0.151458453030223	0.193687931393758	0.231618100207635	0.175673975383726	0.00173755225400016	0.00249434799017852	0.00255137952570283
117	0.847500280622663	0.15	0.89029121114617	0.553100106711029	1.22748231558131	0.172364256059195	0.955795107413871	0.628796216722481	1.28279399810526	0.92	0.72	1.22	0.461593627907703	0.701640562450012	0.941687496992321	0.653772410844714	0.993759909855399	1.33374740886608	0.670755297437702	1.01958872284733	1.36836551544218	0.89029121114617	0.999136398625136	-0.0653990853486187	-0.151166235528698	-0.155781873845761	-0.12896566517523	-0.168521214347545	0.169099802857667	0.206242367726596	0.151458453030223	0.193687931393758	0.231618100207635	0.175673975383726	0.00173755225400016	0.00249434799017852	0.00255137952570283
117	0.847500280622663	0.15	0.930203875218604	0.586907310964474	1.27350043947273	0.17462047556783	1.07060142525089	0.707195050835948	1.43400779966584	1.05	0.78	1.31	0.473616320118535	0.716993574462402	0.960370828806269	0.647129791253781	0.979670426171192	1.3122110610886	0.664118336594297	1.00539174224032	1.34663874947304	0.930203875218604	1.10053220107414	-0.0431755509927914	-0.0196312478441679	-0.155781873845761	-0.12896566517523	-0.168521214347545	0.169099802857667	0.206242367726596	0.151458453030223	0.193687931393758	0.231618100207635	0.175673975383726	0.00173755225400016	0.00249434799017852	0.00255137952570283
117	0.847500280622663	0.16	0.518566954260529	0.334367327361964	0.702766581159093	0.199388875339113	0.88505979050762	0.608162682107513	1.16195689890773	0.98	0.73	1.32	0.428408853252873	0.62346385443717	0.818518855621468	0.596786821946261	0.868504489257844	1.14022215656943	0.610056974763164	0.887833867675136	1.1656097538525	0.518566954260529	1.12720494676053	0.022159201959479	0.0147642178001417	-0.155781873845761	-0.12896566517523	-0.168521214347545	0.169099802857667	0.206242367726596	0.151458453030223	0.193687931393758	0.231618100207635	0.175673975383726	0.00173755225400016	0.00249434799017852	0.00255137952570283
117	0.847500280622663	0.16	0.56264015310766	0.359834507769186	0.765445798446135	0.207431456690276	0.80971210483451	0.562598190274609	1.05682601939441	1.04	0.73	1.38	0.37896206105222	0.545416201849566	0.711870342646913	0.518915960758484	0.74684302594874	0.974770091138997	0.528748125298525	0.76105857862393	0.993337512106985	0.56264015310766	1.15904807297288	0.032751351977821	0.0538058396090478	-0.155781873845761	-0.12896566517523	-0.168521214347545	0.169099802857667	0.206242367726596	0.151458453030223	0.193687931393758	0.231618100207635	0.175673975383726	0.00173755225400016	0.00249434799017852	0.00255137952570283
117	0.847500280622663	0.16	0.565030846814845	0.361085898736503	0.768975794893187	0.189717721468469	0.796803001417414	0.539703850028777	1.05390215280605	0.99	0.76	1.34	0.376120709808466	0.555293630858209	0.734466551907953	0.521751471095752	0.770298633483679	1.01884579587161	0.533714107957519	0.787997287733961	1.04228985571652	0.565030846814845	1.13802636241697	0.0165562029205999	0.0400833253287488	-0.155781873845761	-0.12896566517523	-0.168521214347545	0.169099802857667	0.206242367726596	0.151458453030223	0.193687931393758	0.231618100207635	0.175673975383726	0.00173755225400016	0.00249434799017852	0.00255137952570283
117	0.847500280622663	0.16	0.572161217659651	0.369659117120207	0.774663318199096	0.190972884589609	0.689714014322011	0.468072965353859	0.911355063290163	0.94	0.71	1.31	0.338660053686879	0.499021738934018	0.659383424181158	0.476824829517105	0.702610045094201	0.928395260671297	0.486881504654161	0.717313601914134	0.947887948488887	0.572161217659651	1.06964047849999	0.0248460783967085	-0.0308675376818126	-0.155781873845761	-0.12896566517523	-0.168521214347545	0.169099802857667	0.206242367726596	0.151458453030223	0.193687931393758	0.231618100207635	0.175673975383726	0.00173755225400016	0.00249434799017852	0.00255137952570283
117	0.847500280622663	0.16	0.58649176202268	0.379820096601521	0.793163427443839	0.179180364471048	0.796865333502149	0.530578890744268	1.06315177626003	1.04	0.73	1.5	0.356292237490289	0.535107855975315	0.713923474460341	0.487311358093546	0.731882731598843	0.976454105104139	0.493026057569296	0.74039910719421	0.987749860721321	0.58649176202268	1.1544170317354	-0.130411709378741	-0.100431702601015	-0.155781873845761	-0.12896566517523	-0.168521214347545	0.169099802857667	0.206242367726596	0.151458453030223	0.193687931393758	0.231618100207635	0.175673975383726	0.00173755225400016	0.00249434799017852	0.00255137952570283
117	0.847500280622663	0.16	0.591005070192754	0.381563530088243	0.800446610297266	0.172306179961531	0.768661623695349	0.505631741965015	1.03169150542568	0.99	0.69	1.41	0.35212321074619	0.53529787877066	0.71847254679513	0.488326309471846	0.742353896677947	0.996381483884048	0.494486623805482	0.751465753613839	1.00885742415854	0.591005070192754	1.14300846444789	-0.0042375947010213	-0.00169190857350162	-0.155781873845761	-0.12896566517523	-0.168521214347545	0.169099802857667	0.206242367726596	0.151458453030223	0.193687931393758	0.231618100207635	0.175673975383726	0.00173755225400016	0.00249434799017852	0.00255137952570283
117	0.847500280622663	0.16	0.599758928174808	0.381135939270482	0.818381917079133	0.205141166606656	0.888010106201585	0.615098527335742	1.16092168506743	0.94	0.69	1.25	0.444563041740475	0.64181014319642	0.839057244652365	0.625664254493033	0.903263715303338	1.18086317611364	0.639592517645992	0.923356269519452	1.2071682645551	0.599758928174808	1.08003364670883	0.0702626190453467	0.0362481677848579	-0.155781873845761	-0.12896566517523	-0.168521214347545	0.169099802857667	0.206242367726596	0.151458453030223	0.193687931393758	0.231618100207635	0.175673975383726	0.00173755225400016	0.00249434799017852	0.00255137952570283
117	0.847500280622663	0.16	0.626735522671306	0.402716250289321	0.85075479505329	0.19209820832987	0.824064375378436	0.560210042788478	1.08791870796839	1.01	0.77	1.45	0.384791268839562	0.566024798536281	0.747258328232999	0.530803656891271	0.780807823057632	1.03081198922399	0.540821134255611	0.795534964568933	1.05026048939854	0.626735522671306	1.16253096120933	0.0125356107484327	0.0526683486894292	-0.155781873845761	-0.12896566517523	-0.168521214347545	0.169099802857667	0.206242367726596	0.151458453030223	0.193687931393758	0.231618100207635	0.175673975383726	0.00173755225400016	0.00249434799017852	0.00255137952570283
117	0.847500280622663	0.16	0.62784922767283	0.399683942117575	0.856014513228084	0.180752650933106	0.894989269464983	0.597501938970627	1.19247659995934	1.06	0.83	1.42	0.397328177106526	0.595151968174458	0.792975759242389	0.541469359383833	0.811058901712505	1.08064844404118	0.555201852857834	0.831634228533669	1.10807125294697	0.62784922767283	1.18076293330481	-0.0175631798243642	0.0434605088918257	-0.155781873845761	-0.12896566517523	-0.168521214347545	0.169099802857667	0.206242367726596	0.151458453030223	0.193687931393758	0.231618100207635	0.175673975383726	0.00173755225400016	0.00249434799017852	0.00255137952570283
117	0.847500280622663	0.16	0.631405631411451	0.402598043775616	0.860213219047287	0.180250008480957	0.786911615398332	0.524903658293665	1.048919572503	1	0.7	1.4	0.363568815060082	0.545045779443446	0.72652274382681	0.503142550626278	0.75428835564993	1.00543416067358	0.510695817196075	0.765604158925054	1.0205160996211	0.631405631411451	1.11839460293131	-0.0670472198120937	-0.0781839989670106	-0.155781873845761	-0.12896566517523	-0.168521214347545	0.169099802857667	0.206242367726596	0.151458453030223	0.193687931393758	0.231618100207635	0.175673975383726	0.00173755225400016	0.00249434799017852	0.00255137952570283
117	0.847500280622663	0.16	0.65020255341675	0.413329354225679	0.887075752607822	0.161237166083713	0.765719676082136	0.49304658621125	1.03839276595302	1.02	0.78	1.38	0.336306133843586	0.522295927145535	0.708285720447485	0.462689951178523	0.718574693449107	0.974459435719691	0.473545526658815	0.735432333512917	0.997174222126347	0.65020255341675	1.12304074937067	-0.0718337553997456	-0.0565211534496958	-0.155781873845761	-0.12896566517523	-0.168521214347545	0.169099802857667	0.206242367726596	0.151458453030223	0.193687931393758	0.231618100207635	0.175673975383726	0.00173755225400016	0.00249434799017852	0.00255137952570283
117	0.847500280622663	0.16	0.651123466664034	0.418944111663183	0.883302821664885	0.190177872710996	0.832181629393861	0.564068295542341	1.10029496324538	1.04	0.73	1.38	0.381124029770235	0.562280168202684	0.743436306635132	0.522479235669756	0.770824428708702	1.01916962174765	0.53219748193107	0.785152860713378	1.03805811133294	0.651123466664034	1.12604255691513	-0.00160958453427249	0.00324819017194212	-0.155781873845761	-0.12896566517523	-0.168521214347545	0.169099802857667	0.206242367726596	0.151458453030223	0.193687931393758	0.231618100207635	0.175673975383726	0.00173755225400016	0.00249434799017852	0.00255137952570283
117	0.847500280622663	0.16	0.654101827470691	0.417135979402199	0.891067675539184	0.173750258149313	0.807850912888728	0.532802197603692	1.08289962817376	0.96	0.72	1.35	0.379769825387856	0.575818571145185	0.771867316902514	0.531503394542967	0.805881628146682	1.0802598617504	0.542056445796446	0.821978967874045	1.10173995483168	0.654101827470691	1.10971784823205	-0.0563305913455565	-0.0646972416345586	-0.155781873845761	-0.12896566517523	-0.168521214347545	0.169099802857667	0.206242367726596	0.151458453030223	0.193687931393758	0.231618100207635	0.175673975383726	0.00173755225400016	0.00249434799017852	0.00255137952570283
117	0.847500280622663	0.16	0.655038180737475	0.420573713667325	0.889502647807624	0.228272781998725	1.05010253697685	0.748647869701311	1.35155720425238	0.98	0.75	1.4	0.52583049128038	0.7375642879123	0.94929808454422	0.73165738618605	1.02627057195575	1.32088375772545	0.745911755600726	1.04634175852165	1.34659029167346	0.655038180737475	1.14675865999775	-0.0654897539010025	-0.0397227717481362	-0.155781873845761	-0.12896566517523	-0.168521214347545	0.169099802857667	0.206242367726596	0.151458453030223	0.193687931393758	0.231618100207635	0.175673975383726	0.00173755225400016	0.00249434799017852	0.00255137952570283
117	0.847500280622663	0.16	0.655738803100953	0.423601957363316	0.88787564883859	0.180953761063136	0.835106401837154	0.557712009354292	1.11250079432002	1.05	0.73	1.41	0.373724895806373	0.559607911931409	0.745490928056444	0.510753662019547	0.764791945950968	1.01883022988239	0.519608447515367	0.778020380769854	1.03639323905129	0.655738803100953	1.15467505041568	0.0254351818040253	0.0589087450050178	-0.155781873845761	-0.12896566517523	-0.168521214347545	0.169099802857667	0.206242367726596	0.151458453030223	0.193687931393758	0.231618100207635	0.175673975383726	0.00173755225400016	0.00249434799017852	0.00255137952570283
117	0.847500280622663	0.16	0.658766077750814	0.421613453455421	0.895918702046206	0.179659638218939	0.855580336652463	0.570138231307892	1.14102244199703	1.12	0.85	1.46	0.362742494025508	0.544351050524266	0.725959607023024	0.486528921455215	0.730111673891621	0.973694426328026	0.498863803659867	0.748563285481047	0.998306218639312	0.658766077750814	1.20108797007687	-0.0303117467752936	0.0731888525149014	-0.155781873845761	-0.12896566517523	-0.168521214347545	0.169099802857667	0.206242367726596	0.151458453030223	0.193687931393758	0.231618100207635	0.175673975383726	0.00173755225400016	0.00249434799017852	0.00255137952570283
117	0.847500280622663	0.16	0.667542585365226	0.425124540786066	0.909960629944386	0.211582758375369	0.964747671258992	0.673986024605	1.25550931791298	1.05	0.73	1.39	0.450769903885136	0.645234766257494	0.839699628629853	0.615605935372242	0.881182058502847	1.14675818163345	0.626838898288887	0.89732988873403	1.16781760905263	0.667542585365226	1.14544241651972	0.0176481863410427	0.0540283269865174	-0.155781873845761	-0.12896566517523	-0.168521214347545	0.169099802857667	0.206242367726596	0.151458453030223	0.193687931393758	0.231618100207635	0.175673975383726	0.00173755225400016	0.00249434799017852	0.00255137952570283
117	0.847500280622663	0.16	0.668885835070335	0.432043340108098	0.905728330032573	0.212338740548421	0.944750617974757	0.660659425044395	1.22884181090512	1.04	0.76	1.41	0.444785861741908	0.636048925993699	0.82731199024549	0.608931471615575	0.870779046366339	1.1326266211171	0.621558293695249	0.888820222947643	1.15622621038788	0.668885835070335	1.14462688004816	0.00387385294834442	0.0327789914925919	-0.155781873845761	-0.12896566517523	-0.168521214347545	0.169099802857667	0.206242367726596	0.151458453030223	0.193687931393758	0.231618100207635	0.175673975383726	0.00173755225400016	0.00249434799017852	0.00255137952570283
117	0.847500280622663	0.16	0.670246320464494	0.433505880980429	0.906986759948558	0.206697005372928	0.911948667801618	0.633010265309765	1.19088707029347	0.95	0.71	1.23	0.456369100586126	0.65746989600821	0.858570691430294	0.641632921262463	0.924370930188037	1.20710893911361	0.657423561044047	0.947102772476848	1.23679839506904	0.670246320464494	1.07374474821833	-0.0605864994284759	-0.0969112949614516	-0.155781873845761	-0.12896566517523	-0.168521214347545	0.169099802857667	0.206242367726596	0.151458453030223	0.193687931393758	0.231618100207635	0.175673975383726	0.00173755225400016	0.00249434799017852	0.00255137952570283
117	0.847500280622663	0.16	0.671301769160747	0.431561891244425	0.911041647077069	0.151098448118934	0.762868031445884	0.480553300925532	1.04518276196624	1.02	0.75	1.44	0.328782755596719	0.521935554396056	0.715088353195393	0.452862500755088	0.71890948163569	0.984956462516293	0.461078327140213	0.731967814463649	1.00279781911819	0.671301769160747	1.13658494030949	-0.0883083178453608	-0.0568834036846053	-0.155781873845761	-0.12896566517523	-0.168521214347545	0.169099802857667	0.206242367726596	0.151458453030223	0.193687931393758	0.231618100207635	0.175673975383726	0.00173755225400016	0.00249434799017852	0.00255137952570283
117	0.847500280622663	0.16	0.674736421830861	0.432807187726541	0.91666565593518	0.199469941837382	0.93734131992729	0.644162012387123	1.23052062746746	1.04	0.73	1.42	0.434760766381258	0.632634683163373	0.830508599945488	0.595762409112747	0.866913466150193	1.13806452318764	0.605757974301802	0.881480541350816	1.15709330993661	0.674736421830861	1.12928415880196	0.0372534128136342	0.0588974373777301	-0.155781873845761	-0.12896566517523	-0.168521214347545	0.169099802857667	0.206242367726596	0.151458453030223	0.193687931393758	0.231618100207635	0.175673975383726	0.00173755225400016	0.00249434799017852	0.00255137952570283
117	0.847500280622663	0.16	0.684519347046619	0.441812616833986	0.927226077259251	0.16461659405539	0.773167567180399	0.501232506029768	1.04510262833103	1.01	0.72	1.38	0.345243877549678	0.532549995616524	0.71985611368337	0.476759204890541	0.735416698122506	0.99407419135447	0.485096382885825	0.748282580152037	1.01156949707697	0.684519347046619	1.10219009392229	-0.0254893848043231	-0.0335567784370306	-0.155781873845761	-0.12896566517523	-0.168521214347545	0.169099802857667	0.206242367726596	0.151458453030223	0.193687931393758	0.231618100207635	0.175673975383726	0.00173755225400016	0.00249434799017852	0.00255137952570283
117	0.847500280622663	0.16	0.685553568110138	0.4415048404256	0.929602295794676	0.202161794255369	0.881889170257168	0.60835767224664	1.1554206682677	0.99	0.74	1.4	0.424591461861298	0.61549747637165	0.806403490882001	0.589327634777381	0.854302793493395	1.11927795220941	0.600652785614488	0.870761286905591	1.14087556210756	0.685553568110138	1.12595463365676	-0.0529738128655886	-0.0460307893001378	-0.155781873845761	-0.12896566517523	-0.168521214347545	0.169099802857667	0.206242367726596	0.151458453030223	0.193687931393758	0.231618100207635	0.175673975383726	0.00173755225400016	0.00249434799017852	0.00255137952570283
117	0.847500280622663	0.16	0.690017355761216	0.440469829847734	0.939564881674697	0.200473656444307	0.965811504008955	0.664673499118592	1.26694950889932	1.02	0.75	1.4	0.453597562027005	0.659105175965399	0.864612789903793	0.624177064359085	0.906967691800487	1.18975831924189	0.636805972545524	0.925413827442439	1.2137443178431	0.690017355761216	1.15478028488937	0.00768506449490249	0.0491813131052956	-0.155781873845761	-0.12896566517523	-0.168521214347545	0.169099802857667	0.206242367726596	0.151458453030223	0.193687931393758	0.231618100207635	0.175673975383726	0.00173755225400016	0.00249434799017852	0.00255137952570283
117	0.847500280622663	0.16	0.693748085405434	0.446168939493004	0.941327231317864	0.187482045812953	0.853523845226137	0.576103849037089	1.13094384141518	1	0.74	1.3	0.399401095942143	0.591730743972384	0.784060392002626	0.552928156924558	0.819188011711524	1.08544786649849	0.566188375301324	0.838889123012448	1.11142737536635	0.693748085405434	1.08563554227186	0.0114438162748199	-0.00548670872744635	-0.155781873845761	-0.12896566517523	-0.168521214347545	0.169099802857667	0.206242367726596	0.151458453030223	0.193687931393758	0.231618100207635	0.175673975383726	0.00173755225400016	0.00249434799017852	0.00255137952570283
117	0.847500280622663	0.16	0.696323572630515	0.449861869389368	0.942785275871663	0.193360797870208	0.905019870203469	0.616418078074597	1.19362166233234	1.03	0.75	1.52	0.418851536991818	0.61495432584796	0.811057114704101	0.575421278934465	0.844828712357398	1.11423614578033	0.583068089375312	0.85602335779821	1.1290381541589	0.696323572630515	1.16598110678593	-0.00789828524061754	0.0372276074144786	-0.155781873845761	-0.12896566517523	-0.168521214347545	0.169099802857667	0.206242367726596	0.151458453030223	0.193687931393758	0.231618100207635	0.175673975383726	0.00173755225400016	0.00249434799017852	0.00255137952570283
117	0.847500280622663	0.16	0.699901565703374	0.452362834238463	0.947440297168284	0.174345194883955	0.874860111579286	0.577612521362936	1.17210770179564	1.02	0.75	1.39	0.394464893827522	0.597462119092838	0.800459344358154	0.542953943575718	0.822365738433498	1.10177753329128	0.553949866428432	0.838942878124675	1.12397714116164	0.699901565703374	1.14535893179968	0.00401346015268789	0.0385789706961046	-0.155781873845761	-0.12896566517523	-0.168521214347545	0.169099802857667	0.206242367726596	0.151458453030223	0.193687931393758	0.231618100207635	0.175673975383726	0.00173755225400016	0.00249434799017852	0.00255137952570283
117	0.847500280622663	0.16	0.70011791721033	0.447952440054052	0.952283394366609	0.169235937485625	0.876325614750826	0.57318542183279	1.17946580766886	1.02	0.76	1.39	0.390470643157037	0.596978592568883	0.803486541980729	0.536949840030004	0.82092614489403	1.10490244975806	0.54827075683753	0.838180162050545	1.12811607397138	0.70011791721033	1.15005666119378	0.0889521099775893	0.129204344190433	-0.155781873845761	-0.12896566517523	-0.168521214347545	0.169099802857667	0.206242367726596	0.151458453030223	0.193687931393758	0.231618100207635	0.175673975383726	0.00173755225400016	0.00249434799017852	0.00255137952570283
117	0.847500280622663	0.16	0.702594657435554	0.451840496628745	0.953348818242363	0.180078516733689	0.861040936345162	0.574184603868281	1.14789726882204	1.04	0.72	1.34	0.386967542048847	0.580292283171983	0.773617024295119	0.529981003361835	0.794753701693658	1.05952640002548	0.540718571033572	0.810860676845484	1.08089383401432	0.702594657435554	1.11129838311112	0.0889347083445971	0.09204776604499	-0.155781873845761	-0.12896566517523	-0.168521214347545	0.169099802857667	0.206242367726596	0.151458453030223	0.193687931393758	0.231618100207635	0.175673975383726	0.00173755225400016	0.00249434799017852	0.00255137952570283
117	0.847500280622663	0.16	0.704066623298547	0.454644769262732	0.953488477334362	0.253509802536388	1.01595851392243	0.743766040681975	1.28815098716289	1.02	0.73	1.33	0.508009441236318	0.693923208034311	0.879836974832304	0.699279213765412	0.955191057368709	1.21110290097201	0.713999374281547	0.975323841721691	1.23660982435189	0.704066623298547	1.09876821357028	-0.0154460575440351	-0.023416466856952	-0.155781873845761	-0.12896566517523	-0.168521214347545	0.169099802857667	0.206242367726596	0.151458453030223	0.193687931393758	0.231618100207635	0.175673975383726	0.00173755225400016	0.00249434799017852	0.00255137952570283
117	0.847500280622663	0.16	0.710190637512713	0.453313589450074	0.967067685575351	0.194777600489559	0.950646605349897	0.648864849307493	1.2524283613923	1	0.79	1.5	0.448151279096329	0.656582788558863	0.865014298021396	0.619515948823902	0.907647770314752	1.1957795918056	0.631214668168174	0.924541974246677	1.21810408897833	0.710190637512713	1.16554963499198	0.0878897602947596	0.145308054787516	-0.155781873845761	-0.12896566517523	-0.168521214347545	0.169099802857667	0.206242367726596	0.151458453030223	0.193687931393758	0.231618100207635	0.175673975383726	0.00173755225400016	0.00249434799017852	0.00255137952570283
117	0.847500280622663	0.16	0.711243824025977	0.459837939652211	0.962649708399743	0.177875060643407	0.823425208673376	0.547036051900706	1.09981436544605	1.04	0.73	1.34	0.367858822164851	0.553718948414785	0.739579074664719	0.503394717305952	0.757734154271	1.01207359123605	0.514014675351638	0.773779552224663	1.03339846815704	0.711243824025977	1.10466550958797	0.0543484628462512	0.053021554705226	-0.155781873845761	-0.12896566517523	-0.168521214347545	0.169099802857667	0.206242367726596	0.151458453030223	0.193687931393758	0.231618100207635	0.175673975383726	0.00173755225400016	0.00249434799017852	0.00255137952570283
117	0.847500280622663	0.16	0.712954839702007	0.456499312649638	0.969410366754375	0.160513362315979	0.748742299765506	0.481399108197645	1.01608549133337	0.98	0.67	1.31	0.338865275533791	0.527052837018704	0.715240398503616	0.471914473759291	0.733990409118269	0.996066344477248	0.47975146047687	0.74616044333662	1.01261586300769	0.712954839702007	1.05077225820305	0.0213974117516025	-0.0456702039465566	-0.155781873845761	-0.12896566517523	-0.168521214347545	0.169099802857667	0.206242367726596	0.151458453030223	0.193687931393758	0.231618100207635	0.175673975383726	0.00173755225400016	0.00249434799017852	0.00255137952570283
117	0.847500280622663	0.16	0.713925080878323	0.454683023856169	0.973167137900478	0.18205415840329	0.859080284068706	0.574777451721216	1.1433831164162	0.92	0.72	1.36	0.422484175948423	0.631458010054899	0.840431844161375	0.598698558970678	0.894833516123247	1.19096847327582	0.609949830232448	0.911603861826235	1.21338909740175	0.713925080878323	1.08936940719685	0.080687788142416	0.0615614195095828	-0.155781873845761	-0.12896566517523	-0.168521214347545	0.169099802857667	0.206242367726596	0.151458453030223	0.193687931393758	0.231618100207635	0.175673975383726	0.00173755225400016	0.00249434799017852	0.00255137952570283
117	0.847500280622663	0.16	0.714326141949849	0.459863060877545	0.968789223022152	0.175876503137009	0.890418969078414	0.589484383962469	1.19135355419436	1	0.76	1.49	0.408563012690617	0.61713637623132	0.825709739772022	0.565550608425316	0.854266887157779	1.14298316589024	0.574382197089146	0.867565715954453	1.16070995230097	0.714326141949849	1.14742208347904	-0.0595784124776422	-0.0333148451711486	-0.155781873845761	-0.12896566517523	-0.168521214347545	0.169099802857667	0.206242367726596	0.151458453030223	0.193687931393758	0.231618100207635	0.175673975383726	0.00173755225400016	0.00249434799017852	0.00255137952570283
117	0.847500280622663	0.16	0.717840596265159	0.465058254689577	0.97062293784074	0.158464425113933	0.815368028651828	0.522002223994986	1.10873383330867	0.99	0.73	1.36	0.365131067171761	0.570335114974984	0.775539162778206	0.507236012485724	0.792303190581181	1.07737036867664	0.516981550139554	0.807474721168933	1.09800077368512	0.717840596265159	1.11022207961424	-0.000984944480472679	0.00504881341155507	-0.155781873845761	-0.12896566517523	-0.168521214347545	0.169099802857667	0.206242367726596	0.151458453030223	0.193687931393758	0.231618100207635	0.175673975383726	0.00173755225400016	0.00249434799017852	0.00255137952570283
117	0.847500280622663	0.16	0.718307250285835	0.456982565561012	0.979631935010657	0.180129744635547	0.93203946440325	0.621583783079479	1.24249514572702	1.1	0.75	1.37	0.400984936662951	0.601260515114373	0.801536093565794	0.540465130229058	0.810405361625907	1.08034559302276	0.551973098020083	0.827531189767179	1.10327698912935	0.718307250285835	1.15474702748491	-0.0284802716009898	0.0184249566951448	-0.155781873845761	-0.12896566517523	-0.168521214347545	0.169099802857667	0.206242367726596	0.151458453030223	0.193687931393758	0.231618100207635	0.175673975383726	0.00173755225400016	0.00249434799017852	0.00255137952570283
117	0.847500280622663	0.16	0.720093212122628	0.462422298779372	0.977764125465883	0.183324502366377	0.876201618485573	0.587463569156145	1.164939667815	1.01	0.76	1.27	0.403108601247442	0.601236276397226	0.799363951547009	0.555859689216136	0.829064447420419	1.1022692056247	0.571015950275767	0.851584582449687	1.13237334486138	0.720093212122628	1.08324396348381	0.00226879832832123	-0.0131196129262778	-0.155781873845761	-0.12896566517523	-0.168521214347545	0.169099802857667	0.206242367726596	0.151458453030223	0.193687931393758	0.231618100207635	0.175673975383726	0.00173755225400016	0.00249434799017852	0.00255137952570283
117	0.847500280622663	0.16	0.721306426608244	0.46311170511642	0.979501148100068	0.182048749113655	0.958752163471754	0.641458295226854	1.27604603171665	1.02	0.73	1.38	0.439219837903633	0.656477549613567	0.873735261323501	0.605161248986394	0.904500980082867	1.20384071117934	0.616923260344301	0.922051862199607	1.22714807473064	0.721306426608244	1.12648078245821	-0.0648754306772202	-0.0471645301066523	-0.155781873845761	-0.12896566517523	-0.168521214347545	0.169099802857667	0.206242367726596	0.151458453030223	0.193687931393758	0.231618100207635	0.175673975383726	0.00173755225400016	0.00249434799017852	0.00255137952570283
117	0.847500280622663	0.16	0.722118570799202	0.460674300557509	0.983562841040895	0.176894868908295	0.899354389224706	0.596463397831263	1.20224538061815	1.12	0.8	1.39	0.380178849892456	0.573238053809142	0.766297257725828	0.510240338804801	0.769346266564065	1.02845219432333	0.522519278553917	0.787865516485565	1.05305894417086	0.722118570799202	1.15239647353721	-0.171208176468487	-0.114156185829884	-0.155781873845761	-0.12896566517523	-0.168521214347545	0.169099802857667	0.206242367726596	0.151458453030223	0.193687931393758	0.231618100207635	0.175673975383726	0.00173755225400016	0.00249434799017852	0.00255137952570283
117	0.847500280622663	0.16	0.724039348439703	0.463301887750254	0.984776809129152	0.169846462363988	0.917038916880827	0.600502132134458	1.2335757016272	0.99	0.73	1.27	0.419903017344754	0.641242366371155	0.862581715397556	0.583250199141951	0.890693142071808	1.19813608500167	0.597400588343594	0.912211867082452	1.22710753368964	0.724039348439703	1.08946482316376	-0.00234681541120202	-0.0249505951433836	-0.155781873845761	-0.12896566517523	-0.168521214347545	0.169099802857667	0.206242367726596	0.151458453030223	0.193687931393758	0.231618100207635	0.175673975383726	0.00173755225400016	0.00249434799017852	0.00255137952570283
117	0.847500280622663	0.16	0.726045637039985	0.467627874959748	0.984463399120222	0.162285547994828	0.858396113527557	0.553900328761658	1.16289189829346	1.04	0.75	1.42	0.37361777596564	0.579006781871251	0.784395787776861	0.511862166627819	0.793248300605685	1.07463443458355	0.521367928648748	0.808032854172684	1.0945597732263	0.726045637039985	1.13871537264309	0.0270079852116443	0.0538648027754229	-0.155781873845761	-0.12896566517523	-0.168521214347545	0.169099802857667	0.206242367726596	0.151458453030223	0.193687931393758	0.231618100207635	0.175673975383726	0.00173755225400016	0.00249434799017852	0.00255137952570283
117	0.847500280622663	0.16	0.72943647001819	0.468121138747847	0.990751801288533	0.13602311349521	0.750035756864968	0.454906587047097	1.04516492668284	1.06	0.78	1.27	0.301913531290181	0.497785590265727	0.693657649241273	0.411143886547486	0.677881184637852	0.944618482728219	0.42264668037572	0.696847420467944	0.971076337265458	0.72943647001819	1.11006088261777	-0.0550126593499276	-0.0354923946391271	-0.155781873845761	-0.12896566517523	-0.168521214347545	0.169099802857667	0.206242367726596	0.151458453030223	0.193687931393758	0.231618100207635	0.175673975383726	0.00173755225400016	0.00249434799017852	0.00255137952570283
117	0.847500280622663	0.16	0.729903803099722	0.470563047114333	0.989244559085111	0.164914655271917	0.864230655864705	0.560596282845677	1.16786502888373	0.99	0.81	1.35	0.392164065650798	0.604570914997053	0.816977764343309	0.544810095302034	0.839894234750401	1.13497837419877	0.559308343494791	0.862305825627298	1.16537497883979	0.729903803099722	1.11906191522926	0.010628990157871	0.0280156832362694	-0.155781873845761	-0.12896566517523	-0.168521214347545	0.169099802857667	0.206242367726596	0.151458453030223	0.193687931393758	0.231618100207635	0.175673975383726	0.00173755225400016	0.00249434799017852	0.00255137952570283
117	0.847500280622663	0.16	0.730452348263033	0.467897839437014	0.993006857089052	0.177204139260485	0.967920055393441	0.642282813172227	1.29355729761465	1.04	0.75	1.31	0.433614185287638	0.653456479973486	0.873298774659335	0.594253824951658	0.895540380917428	1.1968269368832	0.608668743023122	0.917356513702806	1.22585738275727	0.730452348263033	1.11857994069588	-0.0747644413382973	-0.0599223091737178	-0.155781873845761	-0.12896566517523	-0.168521214347545	0.169099802857667	0.206242367726596	0.151458453030223	0.193687931393758	0.231618100207635	0.175673975383726	0.00173755225400016	0.00249434799017852	0.00255137952570283
117	0.847500280622663	0.16	0.730889792991605	0.465112013713387	0.996667572269822	0.170605846464053	0.837354536926364	0.549098528059768	1.12561054579296	0.97	0.74	1.38	0.389428995596376	0.593864524506262	0.798300053416148	0.54393778697251	0.829484601491303	1.1150314160101	0.554513670482751	0.845692375429523	1.13682945681752	0.730889792991605	1.08628769917925	-0.0143813781965181	-0.030701254141315	-0.155781873845761	-0.12896566517523	-0.168521214347545	0.169099802857667	0.206242367726596	0.151458453030223	0.193687931393758	0.231618100207635	0.175673975383726	0.00173755225400016	0.00249434799017852	0.00255137952570283
117	0.847500280622663	0.16	0.731643719115665	0.470762903666938	0.992524534564392	0.18403482995277	0.870305953707029	0.584189249030506	1.15642265838355	0.97	0.73	1.46	0.41269022265118	0.614812337621856	0.816934452592531	0.575532913373549	0.857410029189352	1.13928714500515	0.584041574819151	0.870052074365847	1.15610228676769	0.731643719115665	1.0987731988265	-0.118121579701491	-0.124768583480103	-0.155781873845761	-0.12896566517523	-0.168521214347545	0.169099802857667	0.206242367726596	0.151458453030223	0.193687931393758	0.231618100207635	0.175673975383726	0.00173755225400016	0.00249434799017852	0.00255137952570283
117	0.847500280622663	0.16	0.732644669740596	0.470505080051299	0.994784259429893	0.169617899645521	0.958843874277699	0.627608654478538	1.29007909407686	1.08	0.79	1.44	0.411971788834686	0.629399584088867	0.846827379343047	0.558763831254752	0.853664577349895	1.14856532344504	0.570690806253015	0.871712464702977	1.17319157903408	0.732644669740596	1.17383806898315	0.0480753033754097	0.107586064608795	-0.155781873845761	-0.12896566517523	-0.168521214347545	0.169099802857667	0.206242367726596	0.151458453030223	0.193687931393758	0.231618100207635	0.175673975383726	0.00173755225400016	0.00249434799017852	0.00255137952570283
117	0.847500280622663	0.16	0.733851197812624	0.469791498141856	0.997910897483393	0.198761790628273	1.00009165358404	0.686590141469175	1.31359316569891	0.94	0.71	1.3	0.497622941484096	0.724840804362944	0.952058667241793	0.701132840002859	1.02127464259843	1.34141644519399	0.715548096565908	1.04214500369784	1.36901279013815	0.733851197812624	1.09114893371976	-0.0375046021509772	-0.0556431051444145	-0.155781873845761	-0.12896566517523	-0.168521214347545	0.169099802857667	0.206242367726596	0.151458453030223	0.193687931393758	0.231618100207635	0.175673975383726	0.00173755225400016	0.00249434799017852	0.00255137952570283
117	0.847500280622663	0.16	0.737053475230846	0.471962324353577	1.00214462610811	0.187175611823298	0.918663315968578	0.619770436992394	1.21755619494476	0.98	0.72	1.34	0.436717071635346	0.647329929313065	0.857942786990785	0.608432407059265	0.901857364033431	1.1952823210076	0.620382822608299	0.919444969636834	1.2187497998387	0.737053475230846	1.10489414220392	-0.0788162991278816	-0.088958128853168	-0.155781873845761	-0.12896566517523	-0.168521214347545	0.169099802857667	0.206242367726596	0.151458453030223	0.193687931393758	0.231618100207635	0.175673975383726	0.00173755225400016	0.00249434799017852	0.00255137952570283
117	0.847500280622663	0.16	0.737391926644714	0.469103124918553	1.00568072837087	0.177765300295523	0.922459390367857	0.612712380418321	1.23220640031739	1.03	0.76	1.33	0.416126883346587	0.626493218344133	0.836859553341679	0.571570897975783	0.860519485078424	1.14946807218107	0.585542827520021	0.881821903004119	1.17768735570202	0.737391926644714	1.12331716330917	-0.00786708178601209	8.48148300696701e-05	-0.155781873845761	-0.12896566517523	-0.168521214347545	0.169099802857667	0.206242367726596	0.151458453030223	0.193687931393758	0.231618100207635	0.175673975383726	0.00173755225400016	0.00249434799017852	0.00255137952570283
117	0.847500280622663	0.16	0.739988151093277	0.472857674735548	1.00711862745101	0.163665891032161	0.848141881572368	0.548801859754918	1.14748190338982	0.95	0.73	1.32	0.393426869369417	0.6080187217243	0.822610574079183	0.551882089274664	0.852902200099202	1.15392231092374	0.564177625225578	0.871938984345918	1.17965622673392	0.739988151093277	1.07797024820934	0.0279852018044544	0.00107900331284985	-0.155781873845761	-0.12896566517523	-0.168521214347545	0.169099802857667	0.206242367726596	0.151458453030223	0.193687931393758	0.231618100207635	0.175673975383726	0.00173755225400016	0.00249434799017852	0.00255137952570283
117	0.847500280622663	0.16	0.740217409867933	0.4720697269649	1.00836509277097	0.187939474392548	0.996147833863594	0.672856210171394	1.31943945755579	1	0.71	1.37	0.464967988426278	0.688374198654965	0.911780408883652	0.642894309637165	0.951789943032794	1.26068557642842	0.653844125967598	0.967926802409108	1.28223051839104	0.740217409867933	1.10577665348432	-0.0218282292687382	-0.0195204983993995	-0.155781873845761	-0.12896566517523	-0.168521214347545	0.169099802857667	0.206242367726596	0.151458453030223	0.193687931393758	0.231618100207635	0.175673975383726	0.00173755225400016	0.00249434799017852	0.00255137952570283
117	0.847500280622663	0.16	0.747501031237901	0.477844734301596	1.01715732817421	0.184921173775693	0.91019990556432	0.611848057292934	1.20855175383571	1.01	0.76	1.37	0.420069927894058	0.624906141552928	0.829742355211798	0.57936896737114	0.861883229181579	1.14439749099202	0.591976564900364	0.880716699549835	1.1693407412447	0.747501031237901	1.1123869056281	-0.106467978014099	-0.090879267649574	-0.155781873845761	-0.12896566517523	-0.168521214347545	0.169099802857667	0.206242367726596	0.151458453030223	0.193687931393758	0.231618100207635	0.175673975383726	0.00173755225400016	0.00249434799017852	0.00255137952570283
117	0.847500280622663	0.16	0.74835252191447	0.485018416993797	1.01168662683514	0.18807002871724	0.964327117453968	0.651496442137746	1.27715779277019	0.98	0.79	1.34	0.458492288810151	0.678647677326353	0.898803065842556	0.638452030657682	0.945019138303416	1.25158624594915	0.654716184051866	0.969164296942699	1.28357973651957	0.74835252191447	1.10266225552307	-0.0824710131673285	-0.0812471699686393	-0.155781873845761	-0.12896566517523	-0.168521214347545	0.169099802857667	0.206242367726596	0.151458453030223	0.193687931393758	0.231618100207635	0.175673975383726	0.00173755225400016	0.00249434799017852	0.00255137952570283
117	0.847500280622663	0.16	0.750350509189942	0.48639293378072	1.01430808459916	0.15310379896896	0.832036951389279	0.526509537186582	1.13756436559198	1.09	0.8	1.48	0.34377277580503	0.543260154184226	0.742747532563421	0.465364256071138	0.735409768597897	1.00545528112466	0.474706731792975	0.750156016166117	1.02563090339675	0.750350509189942	1.17371706906597	-0.143025572562386	-0.0750086646598	-0.155781873845761	-0.12896566517523	-0.168521214347545	0.169099802857667	0.206242367726596	0.151458453030223	0.193687931393758	0.231618100207635	0.175673975383726	0.00173755225400016	0.00249434799017852	0.00255137952570283
117	0.847500280622663	0.16	0.752425175911394	0.479895269943526	1.02495508187926	0.159618180843011	0.870648714638718	0.558741392251159	1.18255603702628	1.06	0.77	1.41	0.371025580186108	0.578143930210049	0.78526228023399	0.505359948330073	0.78746804075272	1.06957613317537	0.516057084216227	0.804135451456034	1.0921476389732	0.752425175911394	1.1341057210196	0.0091665680370952	0.0402123400274227	-0.155781873845761	-0.12896566517523	-0.168521214347545	0.169099802857667	0.206242367726596	0.151458453030223	0.193687931393758	0.231618100207635	0.175673975383726	0.00173755225400016	0.00249434799017852	0.00255137952570283
117	0.847500280622663	0.16	0.752690790049133	0.485656387728144	1.01972519237012	0.183210349476722	1.01133937834605	0.677941761838463	1.34473699485364	1.06	0.81	1.36	0.449913303366238	0.671171280704271	0.892429258042303	0.612676595531092	0.913978164689657	1.21527973384822	0.629177100563843	0.938578664642091	1.24802259719179	0.752690790049133	1.17029546184012	-0.0460388961067724	0.0189432061195432	-0.155781873845761	-0.12896566517523	-0.168521214347545	0.169099802857667	0.206242367726596	0.151458453030223	0.193687931393758	0.231618100207635	0.175673975383726	0.00173755225400016	0.00249434799017852	0.00255137952570283
117	0.847500280622663	0.16	0.754070771661339	0.481018544693087	1.02712299862959	0.151739046078218	0.853324784753377	0.538320917972859	1.16832865153389	1	0.75	1.43	0.373216312982697	0.59160756959191	0.809998826201122	0.516683126192915	0.819025422799007	1.1213677194051	0.526030404477037	0.833875184120738	1.14166449329546	0.754070771661339	1.1085696825184	-0.0473007537296108	-0.0290560747627195	-0.155781873845761	-0.12896566517523	-0.168521214347545	0.169099802857667	0.206242367726596	0.151458453030223	0.193687931393758	0.231618100207635	0.175673975383726	0.00173755225400016	0.00249434799017852	0.00255137952570283
117	0.847500280622663	0.16	0.755557400278295	0.489790161995785	1.02132463856081	0.17389711524194	0.794967771051423	0.52444373120926	1.06549181089359	0.99	0.73	1.33	0.366937655657313	0.556215267479926	0.745492879302539	0.509799275927811	0.772769259980442	1.03573924403307	0.520792975030644	0.789472316106729	1.05801766771907	0.755557400278295	1.04839299542164	0.0560834705306694	0.0148479596025215	-0.155781873845761	-0.12896566517523	-0.168521214347545	0.169099802857667	0.206242367726596	0.151458453030223	0.193687931393758	0.231618100207635	0.175673975383726	0.00173755225400016	0.00249434799017852	0.00255137952570283
117	0.847500280622663	0.16	0.755632238663168	0.486090562186094	1.02517391514024	0.193106534973271	0.962840765062343	0.655549974772928	1.27013155535176	1	0.78	1.36	0.455312255005873	0.668741082789253	0.882169910572633	0.630777647689442	0.926456343920842	1.22213504015224	0.645763113620493	0.948420098668676	1.25112283664093	0.755632238663168	1.10830072951496	0.0504039116360616	0.0668007341068312	-0.155781873845761	-0.12896566517523	-0.168521214347545	0.169099802857667	0.206242367726596	0.151458453030223	0.193687931393758	0.231618100207635	0.175673975383726	0.00173755225400016	0.00249434799017852	0.00255137952570283
117	0.847500280622663	0.16	0.759119042700165	0.483378455410732	1.0348596299896	0.191677500939052	0.983094422793575	0.667893516006663	1.29829532958049	0.98	0.74	1.32	0.46841967880606	0.689482324239844	0.910544969673628	0.651397922911211	0.958814017034031	1.26623011115685	0.666109933950914	0.980649105130868	1.29508124945144	0.759119042700165	1.07992374096975	0.0355205957094215	0.0173299961377794	-0.155781873845761	-0.12896566517523	-0.168521214347545	0.169099802857667	0.206242367726596	0.151458453030223	0.193687931393758	0.231618100207635	0.175673975383726	0.00173755225400016	0.00249434799017852	0.00255137952570283
117	0.847500280622663	0.16	0.76039174597014	0.489198368917438	1.03158512302284	0.186331271675002	0.982594937951478	0.662011617683487	1.30317825821947	0.99	0.77	1.33	0.463163221570006	0.687452946146898	0.911742670723789	0.643474393403845	0.95508094536539	1.26668749732693	0.659721410365082	0.979189657329548	1.2986536561821	0.76039174597014	1.09765822924274	0.143755178299763	0.144191063205879	-0.155781873845761	-0.12896566517523	-0.168521214347545	0.169099802857667	0.206242367726596	0.151458453030223	0.193687931393758	0.231618100207635	0.175673975383726	0.00173755225400016	0.00249434799017852	0.00255137952570283
117	0.847500280622663	0.16	0.760865305600423	0.492544658467283	1.02918595273356	0.195627406477509	1.00209508089941	0.684840299881639	1.31934986191719	0.95	0.76	1.34	0.492862497055052	0.721182856709847	0.949503216364642	0.692446537801816	1.01322493643694	1.33400333507207	0.708777879617784	1.03718481571995	1.36552575102111	0.760865305600423	1.11223469959867	-0.0706207052474754	-0.0701255222035246	-0.155781873845761	-0.12896566517523	-0.168521214347545	0.169099802857667	0.206242367726596	0.151458453030223	0.193687931393758	0.231618100207635	0.175673975383726	0.00173755225400016	0.00249434799017852	0.00255137952570283
117	0.847500280622663	0.16	0.761672965384753	0.490506152146481	1.03283977862303	0.156435706943638	0.821366747360752	0.523574266480755	1.11915922824075	1.02	0.78	1.41	0.358851298523911	0.562954565807717	0.767057833091522	0.494612260574777	0.775932068632304	1.05725187668983	0.505234060782743	0.792573158637268	1.08011916530423	0.761672965384753	1.12456634312217	0.038752652043076	0.061034781425048	-0.155781873845761	-0.12896566517523	-0.168521214347545	0.169099802857667	0.206242367726596	0.151458453030223	0.193687931393758	0.231618100207635	0.175673975383726	0.00173755225400016	0.00249434799017852	0.00255137952570283
117	0.847500280622663	0.16	0.761711414609139	0.484609505464284	1.038813323754	0.200909533287529	0.9505145856842	0.65454849955136	1.24648067181704	0.97	0.69	1.34	0.46421890901854	0.674123986648763	0.884029064278986	0.648402911992704	0.941590158210749	1.23477740442879	0.659499696578782	0.95753480049644	1.25572272316104	0.761711414609139	1.07604788726288	0.0891161292162705	0.0556336202701762	-0.155781873845761	-0.12896566517523	-0.168521214347545	0.169099802857667	0.206242367726596	0.151458453030223	0.193687931393758	0.231618100207635	0.175673975383726	0.00173755225400016	0.00249434799017852	0.00255137952570283
117	0.847500280622663	0.16	0.763774211540549	0.488389502818253	1.03915892026285	0.188193911864329	0.975726845912748	0.659326402918645	1.29212728890685	1.07	0.72	1.4	0.43529909591567	0.644192333275747	0.853085570635825	0.591649226828917	0.875572450041452	1.15949567325399	0.601671616205961	0.890365581716366	1.17892439734104	0.763774211540549	1.12786022358631	-0.0533668843210684	-0.0421646280434349	-0.155781873845761	-0.12896566517523	-0.168521214347545	0.169099802857667	0.206242367726596	0.151458453030223	0.193687931393758	0.231618100207635	0.175673975383726	0.00173755225400016	0.00249434799017852	0.00255137952570283
117	0.847500280622663	0.16	0.763909061331884	0.494150359844248	1.03366776281952	0.183942117715147	0.95601012070428	0.641620758727457	1.2703994826811	1.04	0.8	1.32	0.431797599597867	0.643375186504405	0.854952773410942	0.591062648808897	0.880678915925798	1.1702951830427	0.607696839386131	0.905384012202205	1.20318506747115	0.763909061331884	1.12206749085678	0.0996733757024892	0.12669756763852	-0.155781873845761	-0.12896566517523	-0.168521214347545	0.169099802857667	0.206242367726596	0.151458453030223	0.193687931393758	0.231618100207635	0.175673975383726	0.00173755225400016	0.00249434799017852	0.00255137952570283
117	0.847500280622663	0.16	0.764086319142081	0.491120363599237	1.03705227468492	0.196976078183349	0.920686002149633	0.630447850148577	1.21092415415069	1.03	0.76	1.33	0.427610317832157	0.624468516959874	0.821326716087591	0.587053013512878	0.857313561991985	1.12757411047109	0.601016440956857	0.877756376941834	1.15451317439508	0.764086319142081	1.09225492212258	-0.096382571309609	-0.103828150233736	-0.155781873845761	-0.12896566517523	-0.168521214347545	0.169099802857667	0.206242367726596	0.151458453030223	0.193687931393758	0.231618100207635	0.175673975383726	0.00173755225400016	0.00249434799017852	0.00255137952570283
117	0.847500280622663	0.16	0.764465217441299	0.491691674419682	1.03723876046292	0.174002022370406	0.957080027941044	0.631508768807792	1.2826512870743	0.97	0.72	1.3	0.448576904285204	0.679838534779967	0.91110016527473	0.626941901110693	0.950158733924187	1.27337556673768	0.640880724193233	0.97126325291103	1.30168464233748	0.764465217441299	1.07357525914209	0.0457802133045753	0.0162679169174525	-0.155781873845761	-0.12896566517523	-0.168521214347545	0.169099802857667	0.206242367726596	0.151458453030223	0.193687931393758	0.231618100207635	0.175673975383726	0.00173755225400016	0.00249434799017852	0.00255137952570283
117	0.847500280622663	0.16	0.767893074708426	0.495968036065312	1.03981811335154	0.190635836781769	0.972944226222671	0.659945103984169	1.28594334846117	0.99	0.75	1.27	0.460702465007107	0.679204680251662	0.897706895496216	0.639506837275966	0.94281248728303	1.24611813729009	0.655877461159999	0.966929840577414	1.27805651964446	0.767893074708426	1.07516058622377	0.0652671279015551	0.0461620542667589	-0.155781873845761	-0.12896566517523	-0.168521214347545	0.169099802857667	0.206242367726596	0.151458453030223	0.193687931393758	0.231618100207635	0.175673975383726	0.00173755225400016	0.00249434799017852	0.00255137952570283
117	0.847500280622663	0.16	0.771110755278124	0.490578524435875	1.05164298612037	0.170895270963893	0.813297890015548	0.533609279910709	1.09298650012039	0.93	0.66	1.35	0.390547506650786	0.59525101055789	0.799954514464994	0.552467542404217	0.842040615587892	1.13161368877157	0.559258510349067	0.852298603343395	1.14534528444159	0.771110755278124	1.03043757503732	0.121537740622292	0.0438211795075975	-0.155781873845761	-0.12896566517523	-0.168521214347545	0.169099802857667	0.206242367726596	0.151458453030223	0.193687931393758	0.231618100207635	0.175673975383726	0.00173755225400016	0.00249434799017852	0.00255137952570283
117	0.847500280622663	0.16	0.771661494966916	0.496668963487249	1.04665402644658	0.187007852352782	0.965264998323095	0.651036714066907	1.27949328257928	1.02	0.77	1.4	0.444488600529103	0.659024720071725	0.873560839614346	0.611745736805751	0.907009904131578	1.20227407145741	0.624874319974286	0.926569406875747	1.22812193472431	0.771661494966916	1.14244962395401	0.0478338457953752	0.0874223041362262	-0.155781873845761	-0.12896566517523	-0.168521214347545	0.169099802857667	0.206242367726596	0.151458453030223	0.193687931393758	0.231618100207635	0.175673975383726	0.00173755225400016	0.00249434799017852	0.00255137952570283
117	0.847500280622663	0.16	0.77507530403573	0.50053010111212	1.04962050695934	0.209489535593376	1.01489033419108	0.707084234041768	1.32269643434039	1.04	0.77	1.36	0.47482094686091	0.681518786928753	0.888216626996597	0.649427851082916	0.932135122078822	1.21484239307473	0.664412459529963	0.95362672444592	1.24285898422741	0.77507530403573	1.11338859217312	0.0259661302701606	0.047165939133492	-0.155781873845761	-0.12896566517523	-0.168521214347545	0.169099802857667	0.206242367726596	0.151458453030223	0.193687931393758	0.231618100207635	0.175673975383726	0.00173755225400016	0.00249434799017852	0.00255137952570283
117	0.847500280622663	0.16	0.78024320681297	0.499222663200177	1.06126375042576	0.171950978433589	0.884611276671278	0.581526843281877	1.18769571006068	0.96	0.74	1.34	0.414392001440079	0.630367869808872	0.846343738177664	0.579898522060461	0.882134295030364	1.18437006800027	0.592265485786735	0.900898348179143	1.2095811112337	0.78024320681297	1.06457655897716	-0.0167423248126179	-0.0360321454368359	-0.155781873845761	-0.12896566517523	-0.168521214347545	0.169099802857667	0.206242367726596	0.151458453030223	0.193687931393758	0.231618100207635	0.175673975383726	0.00173755225400016	0.00249434799017852	0.00255137952570283
117	0.847500280622663	0.16	0.782445143000458	0.50329285454389	1.06159743145703	0.155380292657244	0.910593664596048	0.579124812997202	1.24206251619489	1.02	0.74	1.3	0.396120947515039	0.622845398998162	0.849569850481285	0.54556004977995	0.857817717074276	1.1700753843686	0.558602977309897	0.87835178921657	1.19808006355157	0.782445143000458	1.06371417167662	-0.102710022146256	-0.128552804446663	-0.155781873845761	-0.12896566517523	-0.168521214347545	0.169099802857667	0.206242367726596	0.151458453030223	0.193687931393758	0.231618100207635	0.175673975383726	0.00173755225400016	0.00249434799017852	0.00255137952570283
117	0.847500280622663	0.16	0.782729440393625	0.50246735319039	1.06299152759686	0.156126683908328	0.857788708546366	0.546426538009102	1.16915087908363	1.02	0.74	1.38	0.3743086629503	0.587595444686302	0.800882226422304	0.51580958059907	0.809725742109819	1.10364190362057	0.525846381010689	0.825445426959062	1.12501907855869	0.782729440393625	1.09682894151571	0.027948906576145	0.0118482158528677	-0.155781873845761	-0.12896566517523	-0.168521214347545	0.169099802857667	0.206242367726596	0.151458453030223	0.193687931393758	0.231618100207635	0.175673975383726	0.00173755225400016	0.00249434799017852	0.00255137952570283
117	0.847500280622663	0.16	0.785737459198846	0.508649171495636	1.06282574690206	0.204317123512917	0.956525390424093	0.661812190956793	1.25123858989139	0.96	0.74	1.29	0.471518809518029	0.68149199958751	0.891465189656991	0.659794760083178	0.953609572492047	1.24742438490092	0.675858415015172	0.976839801241031	1.2777871342842	0.785737459198846	1.07250656921696	0.0852195819750266	0.0651204778217954	-0.155781873845761	-0.12896566517523	-0.168521214347545	0.169099802857667	0.206242367726596	0.151458453030223	0.193687931393758	0.231618100207635	0.175673975383726	0.00173755225400016	0.00249434799017852	0.00255137952570283
117	0.847500280622663	0.16	0.789125461237758	0.509314519931644	1.06893640254387	0.177523135321142	0.91702476280004	0.608847289370809	1.22520223622927	0.99	0.73	1.32	0.426241409527883	0.641990092247591	0.8577387749673	0.592327222750788	0.892142808920732	1.19195839509068	0.605253187707705	0.91150303174614	1.21816413311208	0.789125461237758	1.07790448098169	-0.00774372131987796	-0.0222711692217607	-0.155781873845761	-0.12896566517523	-0.168521214347545	0.169099802857667	0.206242367726596	0.151458453030223	0.193687931393758	0.231618100207635	0.175673975383726	0.00173755225400016	0.00249434799017852	0.00255137952570283
117	0.847500280622663	0.16	0.789321184737466	0.510472812213336	1.0681695572616	0.151697830811544	0.889209704287834	0.56090639634919	1.21751301222648	1.04	0.78	1.37	0.378958634410543	0.60076636215027	0.822574089889997	0.51949578821088	0.823561113263169	1.12762643831546	0.53194346576844	0.843348986941238	1.15462676877687	0.789321184737466	1.13165768950083	0.0965473917472641	0.122960943579754	-0.155781873845761	-0.12896566517523	-0.168521214347545	0.169099802857667	0.206242367726596	0.151458453030223	0.193687931393758	0.231618100207635	0.175673975383726	0.00173755225400016	0.00249434799017852	0.00255137952570283
117	0.847500280622663	0.16	0.792138567744107	0.513901506719201	1.07037562876901	0.200758427403512	1.03329807688475	0.711403823928723	1.35519232984077	0.97	0.77	1.36	0.504129221779755	0.732236372430037	0.960343523080318	0.703919985816018	1.02242797010507	1.34093595439412	0.720073567247532	1.04589890861491	1.37164915665144	0.792138567744107	1.10478179136261	0.0662385402156268	0.068221147585492	-0.155781873845761	-0.12896566517523	-0.168521214347545	0.169099802857667	0.206242367726596	0.151458453030223	0.193687931393758	0.231618100207635	0.175673975383726	0.00173755225400016	0.00249434799017852	0.00255137952570283
117	0.847500280622663	0.16	0.793257237201789	0.508353391304278	1.0781610830993	0.164882734375527	0.843907087886902	0.54737872710458	1.14043544866922	0.97	0.7	1.31	0.386655194431796	0.596115711100587	0.805576227769378	0.539207783318424	0.831309745252969	1.12341170718751	0.549563538853596	0.847240128331218	1.14496916692859	0.793257237201789	1.04761259525304	-0.0949586711793077	-0.142286035624163	-0.155781873845761	-0.12896566517523	-0.168521214347545	0.169099802857667	0.206242367726596	0.151458453030223	0.193687931393758	0.231618100207635	0.175673975383726	0.00173755225400016	0.00249434799017852	0.00255137952570283
117	0.847500280622663	0.16	0.795077738069082	0.512005162741039	1.07815031339713	0.175922944553564	0.901844325231562	0.597097137306686	1.20659151315644	0.91	0.71	1.22	0.442579334587971	0.668463532019773	0.894347729451574	0.62935280279587	0.950562677841997	1.27177255288812	0.645267399858049	0.974638242093908	1.30396180112292	0.795077738069082	1.02563058965365	0.0531934596663499	-0.0226337336875754	-0.155781873845761	-0.12896566517523	-0.168521214347545	0.169099802857667	0.206242367726596	0.151458453030223	0.193687931393758	0.231618100207635	0.175673975383726	0.00173755225400016	0.00249434799017852	0.00255137952570283
117	0.847500280622663	0.16	0.795176435848219	0.513935341543532	1.07641753015291	0.173851557514088	0.932447762726573	0.615089562817416	1.24980596263573	1.01	0.74	1.35	0.422600870221569	0.640643671727163	0.858686473232757	0.583020879950808	0.883833100082017	1.18464532021323	0.595447057125057	0.902451157211312	1.20960163570797	0.795176435848219	1.09553632244431	0.0118800333549365	0.00934295513148602	-0.155781873845761	-0.12896566517523	-0.168521214347545	0.169099802857667	0.206242367726596	0.151458453030223	0.193687931393758	0.231618100207635	0.175673975383726	0.00173755225400016	0.00249434799017852	0.00255137952570283
117	0.847500280622663	0.16	0.796207378145181	0.508490352503845	1.08392440378652	0.163960433719207	0.865982438719281	0.560674263888005	1.17129061355056	1.01	0.72	1.35	0.386169855430759	0.596453831939396	0.806737808448033	0.533266348292755	0.823649884656967	1.11403342102118	0.543878357935864	0.839947194804748	1.13616595964209	0.796207378145181	1.09138419586964	-0.035975301631154	-0.0533339887231861	-0.155781873845761	-0.12896566517523	-0.168521214347545	0.169099802857667	0.206242367726596	0.151458453030223	0.193687931393758	0.231618100207635	0.175673975383726	0.00173755225400016	0.00249434799017852	0.00255137952570283
117	0.847500280622663	0.16	0.796540918434472	0.506743967697558	1.08633786917139	0.156131196442313	0.885784743136031	0.564266011929569	1.20730347434249	1.03	0.76	1.32	0.383714215158602	0.602354546129087	0.820994877099572	0.527305086564677	0.827763485274947	1.12822188398522	0.54009646480132	0.847919806883281	1.15561169580209	0.796540918434472	1.1026155500539	-0.0309285841704323	-0.0235989894226204	-0.155781873845761	-0.12896566517523	-0.168521214347545	0.169099802857667	0.206242367726596	0.151458453030223	0.193687931393758	0.231618100207635	0.175673975383726	0.00173755225400016	0.00249434799017852	0.00255137952570283
117	0.847500280622663	0.16	0.798767538675651	0.513801281424724	1.08373379592658	0.143551384793466	0.854883974573536	0.528867459991977	1.1809004891551	0.99	0.75	1.35	0.369935244458557	0.5979791460839	0.826023047709243	0.513911043834097	0.830707784019823	1.14750452420555	0.525314330121788	0.849129376398626	1.17279986809504	0.798767538675651	1.09604995662014	0.0707468088329765	0.0682968521876643	-0.155781873845761	-0.12896566517523	-0.168521214347545	0.169099802857667	0.206242367726596	0.151458453030223	0.193687931393758	0.231618100207635	0.175673975383726	0.00173755225400016	0.00249434799017852	0.00255137952570283
117	0.847500280622663	0.16	0.798887949259732	0.515997437940316	1.08177846057915	0.185657940821765	0.907964955246249	0.611071095213004	1.20485881527949	0.94	0.75	1.28	0.443615860375902	0.659150233038483	0.874684605701063	0.625455419766041	0.92933802083773	1.23322062190942	0.641180736998455	0.952671572711807	1.26431088436602	0.798887949259732	1.05730996000418	-0.0346616719563267	-0.0640845565052747	-0.155781873845761	-0.12896566517523	-0.168521214347545	0.169099802857667	0.206242367726596	0.151458453030223	0.193687931393758	0.231618100207635	0.175673975383726	0.00173755225400016	0.00249434799017852	0.00255137952570283
117	0.847500280622663	0.16	0.800167920907536	0.516904772743578	1.08343106907149	0.159524067643427	0.967188951998226	0.62057477509949	1.31380312889696	0.97	0.8	1.31	0.441279846099189	0.687751112375118	0.934222378651047	0.617004194026514	0.961624068112246	1.30624394219798	0.634232137301705	0.988521960693314	1.34269135576201	0.800167920907536	1.10883121346413	-0.129538754036269	-0.109912279877869	-0.155781873845761	-0.12896566517523	-0.168521214347545	0.169099802857667	0.206242367726596	0.151458453030223	0.193687931393758	0.231618100207635	0.175673975383726	0.00173755225400016	0.00249434799017852	0.00255137952570283
117	0.847500280622663	0.16	0.801641650036897	0.510071938019329	1.09321136205446	0.186942620974314	1.10003741131378	0.741859045125381	1.45821577750218	1	0.82	1.29	0.51599940731479	0.765130055354485	1.01426070339418	0.715250285643813	1.06058162643024	1.40591296721667	0.736685126546519	1.09228211318487	1.44803273158194	0.801641650036897	1.12572898870541	-0.0628136663284291	-0.0233100308851279	-0.155781873845761	-0.12896566517523	-0.168521214347545	0.169099802857667	0.206242367726596	0.151458453030223	0.193687931393758	0.231618100207635	0.175673975383726	0.00173755225400016	0.00249434799017852	0.00255137952570283
117	0.847500280622663	0.16	0.802088545076224	0.509709080493282	1.09446800965917	0.199785400064082	1.088007913392	0.748039258252023	1.42797656853198	0.97	0.72	1.3	0.528805243785084	0.769136490544348	1.00946773730361	0.737667101106262	1.07292182141348	1.4081765417207	0.753576717929579	1.09603421835397	1.43848856052626	0.802088545076224	1.08095430524146	-0.0835218753239117	-0.10280195025991	-0.155781873845761	-0.12896566517523	-0.168521214347545	0.169099802857667	0.206242367726596	0.151458453030223	0.193687931393758	0.231618100207635	0.175673975383726	0.00173755225400016	0.00249434799017852	0.00255137952570283
117	0.847500280622663	0.16	0.802813973940718	0.51849445699014	1.0871334908913	0.167887455350872	0.896254430504267	0.584725281709185	1.20778357929935	1.01	0.71	1.34	0.402829209027815	0.617448012975215	0.832066816922615	0.556321237531398	0.852717317889318	1.14911339824724	0.566746084381598	0.86873885596384	1.17074294373613	0.802813973940718	1.10109393207218	0.0940701089107657	0.0844409482282804	-0.155781873845761	-0.12896566517523	-0.168521214347545	0.169099802857667	0.206242367726596	0.151458453030223	0.193687931393758	0.231618100207635	0.175673975383726	0.00173755225400016	0.00249434799017852	0.00255137952570283
117	0.847500280622663	0.16	0.808407327048053	0.516149744608131	1.10066490948798	0.162622142775887	0.968798836956728	0.625565101341786	1.31203257257167	0.97	0.77	1.22	0.443281244010224	0.686499858640932	0.92971847327164	0.618946804978154	0.958549227753836	1.29815165052952	0.637187224836825	0.986690319492354	1.33616410424409	0.808407327048053	1.05083198304452	-0.0981454427260594	-0.128708566163758	-0.155781873845761	-0.12896566517523	-0.168521214347545	0.169099802857667	0.206242367726596	0.151458453030223	0.193687931393758	0.231618100207635	0.175673975383726	0.00173755225400016	0.00249434799017852	0.00255137952570283
117	0.847500280622663	0.16	0.814668473095835	0.52845528151614	1.10088166467553	0.192138895212593	0.948037965987671	0.644528740583665	1.25154719139168	1.05	0.75	1.32	0.431270241655537	0.634355827670113	0.837441413684689	0.589078078313544	0.866475531667629	1.14387298502171	0.602849480388977	0.88674129627581	1.17064640834018	0.814668473095835	1.09017627459301	0.0905094071813581	0.0942642138877029	-0.155781873845761	-0.12896566517523	-0.168521214347545	0.169099802857667	0.206242367726596	0.151458453030223	0.193687931393758	0.231618100207635	0.175673975383726	0.00173755225400016	0.00249434799017852	0.00255137952570283
117	0.847500280622663	0.16	0.816144391739944	0.52118046533779	1.1111083181421	0.158799231709352	0.93056351644885	0.596170564595551	1.26495646830215	1	0.73	1.32	0.413362365666682	0.645217928233946	0.87707349080121	0.572282483972756	0.893276576056812	1.21427066814087	0.585086949490257	0.913188195012296	1.24138862178842	0.816144391739944	1.07564022002921	0.0633966441059278	0.0608884342917752	-0.155781873845761	-0.12896566517523	-0.168521214347545	0.169099802857667	0.206242367726596	0.151458453030223	0.193687931393758	0.231618100207635	0.175673975383726	0.00173755225400016	0.00249434799017852	0.00255137952570283
117	0.847500280622663	0.16	0.819275378287123	0.524153881146727	1.11439687542752	0.174380092030542	0.974008406622862	0.643113719785077	1.30490309346065	0.98	0.76	1.33	0.452768285722258	0.685726494364137	0.918684703006016	0.630577303837868	0.955021757534449	1.27946621123103	0.645914791482905	0.978190548576906	1.31054733675922	0.819275378287123	1.09252301192886	0.0511274113269769	0.0471738411646918	-0.155781873845761	-0.12896566517523	-0.168521214347545	0.169099802857667	0.206242367726596	0.151458453030223	0.193687931393758	0.231618100207635	0.175673975383726	0.00173755225400016	0.00249434799017852	0.00255137952570283
117	0.847500280622663	0.16	0.822400070740526	0.53309005754882	1.11171008393223	0.19890164731262	0.971543215713586	0.667124524592334	1.27596190683484	1.05	0.77	1.44	0.446915329377731	0.650849339590186	0.85478334980264	0.610715133893097	0.889393393879543	1.16807165386599	0.622535984241953	0.906599138530804	1.19056677504634	0.822400070740526	1.13313966734564	0.0896169202315053	0.11658559109137	-0.155781873845761	-0.12896566517523	-0.168521214347545	0.169099802857667	0.206242367726596	0.151458453030223	0.193687931393758	0.231618100207635	0.175673975383726	0.00173755225400016	0.00249434799017852	0.00255137952570283
117	0.847500280622663	0.16	0.824927688685166	0.534112712492941	1.11574266487739	0.177793367320439	0.91384162263687	0.607017778560985	1.22066546671275	1.08	0.73	1.41	0.396546414004521	0.596985181033402	0.797423948062283	0.536905488907271	0.808290301395791	1.07967511388431	0.546078809817525	0.822087355584334	1.09796176286281	0.824927688685166	1.11063163870254	-0.0151132657272107	0.00773442452622809	-0.155781873845761	-0.12896566517523	-0.168521214347545	0.169099802857667	0.206242367726596	0.151458453030223	0.193687931393758	0.231618100207635	0.175673975383726	0.00173755225400016	0.00249434799017852	0.00255137952570283
117	0.847500280622663	0.16	0.832552549476024	0.529421529514168	1.13568356943788	0.153907794453537	0.895752282756665	0.567844348738662	1.22366021677467	0.93	0.69	1.24	0.413274477417328	0.651924347532799	0.890574217648269	0.58327480124553	0.920093218944014	1.2569116366425	0.59659410532668	0.941115738317744	1.28552197401289	0.832552549476024	1.01958798302182	-0.0686935700167378	-0.131136488200624	-0.155781873845761	-0.12896566517523	-0.168521214347545	0.169099802857667	0.206242367726596	0.151458453030223	0.193687931393758	0.231618100207635	0.175673975383726	0.00173755225400016	0.00249434799017852	0.00255137952570283
117	0.847500280622663	0.16	0.834128733539794	0.532802124764035	1.13545534231555	0.170771199202016	0.898315252949151	0.589254320812277	1.20737618508603	1.05	0.8	1.35	0.395534960809917	0.60299106144932	0.810447162088723	0.540903813066324	0.824605146697995	1.10830648032967	0.554884615189098	0.845903563391059	1.13692106293797	0.834128733539794	1.09731712205668	-0.0487657391225065	-0.0376421842789885	-0.155781873845761	-0.12896566517523	-0.168521214347545	0.169099802857667	0.206242367726596	0.151458453030223	0.193687931393758	0.231618100207635	0.175673975383726	0.00173755225400016	0.00249434799017852	0.00255137952570283
117	0.847500280622663	0.16	0.83779088450948	0.54018483558622	1.13539693343274	0.180633529838839	1.01657506911516	0.67853761219432	1.354612526036	0.98	0.78	1.28	0.478267239568097	0.716532942878661	0.954798646189224	0.6663968297766	0.998385927491172	1.33037502520574	0.685251583086166	1.02658614215393	1.36801064768706	0.83779088450948	1.07506075847181	-0.0756314605215226	-0.0868468409231516	-0.155781873845761	-0.12896566517523	-0.168521214347545	0.169099802857667	0.206242367726596	0.151458453030223	0.193687931393758	0.231618100207635	0.175673975383726	0.00173755225400016	0.00249434799017852	0.00255137952570283
117	0.847500280622663	0.16	0.838225429028389	0.534057043857054	1.14239381419972	0.179397253924003	0.93659744098181	0.623847658789269	1.24934722317435	1.01	0.72	1.31	0.429648596930626	0.645041735329458	0.860434873728289	0.593289396945661	0.890719590130977	1.18814978331629	0.606047336614449	0.909723195357195	1.21357738924618	0.838225429028389	1.06043011786143	0.0304518635884467	0.00235190363291324	-0.155781873845761	-0.12896566517523	-0.168521214347545	0.169099802857667	0.206242367726596	0.151458453030223	0.193687931393758	0.231618100207635	0.175673975383726	0.00173755225400016	0.00249434799017852	0.00255137952570283
117	0.847500280622663	0.16	0.87526720268287	0.566778354011676	1.18375605135406	0.18537430455317	0.959642385237663	0.64555595898619	1.27372881148914	0.99	0.7	1.28	0.45190334459624	0.671770738800493	0.891638133004745	0.62796827777243	0.933497658175926	1.23902703857942	0.6411815534439	0.953182768339022	1.2652632291945	0.87526720268287	1.03863524678055	-0.0564016021339304	-0.113931658069313	-0.155781873845761	-0.12896566517523	-0.168521214347545	0.169099802857667	0.206242367726596	0.151458453030223	0.193687931393758	0.231618100207635	0.175673975383726	0.00173755225400016	0.00249434799017852	0.00255137952570283
117	0.847500280622663	0.16	0.879066168787201	0.5597725377323	1.1983597998421	0.193870065317572	1.01645824010935	0.692848079969495	1.34006840024921	1.01	0.74	1.29	0.477282371154273	0.700207755558841	0.923133139963409	0.659125197239399	0.966984332304405	1.27484346736941	0.675402551188819	0.990961437362661	1.3064721543194	0.879066168787201	1.04915100411389	-0.0542945130172404	-0.0922206226846583	-0.155781873845761	-0.12896566517523	-0.168521214347545	0.169099802857667	0.206242367726596	0.151458453030223	0.193687931393758	0.231618100207635	0.175673975383726	0.00173755225400016	0.00249434799017852	0.00255137952570283
117	0.847500280622663	0.16	0.885208120815989	0.569852764047531	1.20056347758445	0.18222098751375	1.05992599286837	0.709351926180726	1.41050005955601	1.04	0.77	1.43	0.47916747387097	0.71598037835386	0.952793282836751	0.65682409480485	0.98143799309079	1.30605189137673	0.669989089902921	1.00108532924378	1.3323139677731	0.885208120815989	1.13267316408281	0.0732220661718187	0.111539591330043	-0.155781873845761	-0.12896566517523	-0.168521214347545	0.169099802857667	0.206242367726596	0.151458453030223	0.193687931393758	0.231618100207635	0.175673975383726	0.00173755225400016	0.00249434799017852	0.00255137952570283
117	0.847500280622663	0.16	0.998070206643527	0.647423554865976	1.34871685842108	0.177313611793406	1.05718994628184	0.701653109908144	1.41272678265554	1.05	0.78	1.27	0.470832566073805	0.709409604555836	0.947986643037867	0.643798837249467	0.970020154627662	1.29624147200586	0.661967716891907	0.997513872328477	1.33285653204817	0.998070206643527	1.05070914560855	0.00502922045512567	-0.0225093428912921	-0.155781873845761	-0.12896566517523	-0.168521214347545	0.169099802857667	0.206242367726596	0.151458453030223	0.193687931393758	0.231618100207635	0.175673975383726	0.00173755225400016	0.00249434799017852	0.00255137952570283
117	0.847500280622663	0.17	0.563978418948606	0.367411872777335	0.760544965119876	0.185099731397785	0.831099290300259	0.558836864795107	1.10336171580541	0.99	0.71	1.31	0.390099086773857	0.580153340963647	0.770207595153438	0.541490321134065	0.805301600430354	1.06911287972664	0.552706068407424	0.822022604725673	1.09134350111953	0.563978418948606	1.10508968146217	-0.0466674926145833	-0.0625827448317901	-0.155781873845761	-0.12896566517523	-0.168521214347545	0.169099802857667	0.206242367726596	0.151458453030223	0.193687931393758	0.231618100207635	0.175673975383726	0.00173755225400016	0.00249434799017852	0.00255137952570283
117	0.847500280622663	0.17	0.624008983954225	0.409154035560247	0.838863932348203	0.193401518929829	0.882276293780289	0.600963922661375	1.1635886648992	1.03	0.76	1.39	0.406515625734503	0.596806374080638	0.787097122426774	0.557526714458424	0.818506044651612	1.0794853748448	0.569078971437625	0.835471772456696	1.10190003438269	0.624008983954225	1.16271121888686	-0.0510129846552717	-0.0184880033299628	-0.155781873845761	-0.12896566517523	-0.168521214347545	0.169099802857667	0.206242367726596	0.151458453030223	0.193687931393758	0.231618100207635	0.175673975383726	0.00173755225400016	0.00249434799017852	0.00255137952570283
117	0.847500280622663	0.17	0.628782193244564	0.414360740785194	0.843203645703935	0.161913513715789	0.801844096093586	0.51701899015145	1.08666920203572	1.04	0.71	1.35	0.348851955574208	0.541034055453052	0.733216155331896	0.477989867244547	0.741313878877689	1.00463789051083	0.486908257617316	0.755128246416933	1.02355058580915	0.628782193244564	1.18114198936164	-0.102126474553581	-0.0519579924227482	-0.155781873845761	-0.12896566517523	-0.168521214347545	0.169099802857667	0.206242367726596	0.151458453030223	0.193687931393758	0.231618100207635	0.175673975383726	0.00173755225400016	0.00249434799017852	0.00255137952570283
117	0.847500280622663	0.17	0.635131286404373	0.41715968985608	0.853102882952666	0.232118876230782	1.01904990116346	0.729667124808322	1.3084326775186	1.05	0.82	1.37	0.489362510313953	0.683441532191185	0.877520554068417	0.668999283309252	0.934321460232716	1.19964363715618	0.686737579159738	0.959120120820353	1.2313742683893	0.635131286404373	1.16664761772273	0.0676488271819757	0.123269232273309	-0.155781873845761	-0.12896566517523	-0.168521214347545	0.169099802857667	0.206242367726596	0.151458453030223	0.193687931393758	0.231618100207635	0.175673975383726	0.00173755225400016	0.00249434799017852	0.00255137952570283
117	0.847500280622663	0.17	0.64276278284861	0.423447252109875	0.862078313587346	0.215479776992228	0.891772381077654	0.62610496475837	1.15743979739694	1.01	0.75	1.39	0.43132155779834	0.614338927589229	0.797356297380117	0.595662240666382	0.848412270428348	1.10116230019032	0.607830072949218	0.865807081578941	1.12371598612415	0.64276278284861	1.15722613931859	-0.00617533515836867	0.0238486477314294	-0.155781873845761	-0.12896566517523	-0.168521214347545	0.169099802857667	0.206242367726596	0.151458453030223	0.193687931393758	0.231618100207635	0.175673975383726	0.00173755225400016	0.00249434799017852	0.00255137952570283
117	0.847500280622663	0.17	0.644147998730327	0.420364934711516	0.867931062749137	0.174622421862616	0.792638945342853	0.523586342136408	1.0616915485493	1.03	0.78	1.36	0.354699968183071	0.536967804673038	0.719235641163005	0.486734318728655	0.736849963436863	0.986965608145072	0.498523210233009	0.754591204352988	1.01091739106364	0.644147998730327	1.12148908801345	-0.0988923752070606	-0.0888769363120887	-0.155781873845761	-0.12896566517523	-0.168521214347545	0.169099802857667	0.206242367726596	0.151458453030223	0.193687931393758	0.231618100207635	0.175673975383726	0.00173755225400016	0.00249434799017852	0.00255137952570283
117	0.847500280622663	0.17	0.649719379159992	0.429075311465835	0.870363446854148	0.177927631391658	0.901587670356125	0.599017052399204	1.20415828831305	1.05	0.76	1.35	0.40188662214478	0.604884321665909	0.807882021187037	0.54948715759124	0.827039638219077	1.10459211884691	0.562093866366911	0.846024647932563	1.12984418230556	0.649719379159992	1.17602254831926	0.00800789211365636	0.0732717119105508	-0.155781873845761	-0.12896566517523	-0.168521214347545	0.169099802857667	0.206242367726596	0.151458453030223	0.193687931393758	0.231618100207635	0.175673975383726	0.00173755225400016	0.00249434799017852	0.00255137952570283
117	0.847500280622663	0.17	0.669094156109574	0.438865707377169	0.899322604841978	0.235188302422186	0.96411516715919	0.692668959349384	1.235561374969	0.9	0.74	1.34	0.519284625650146	0.722784205794559	0.926283785938972	0.741948464371695	1.03270654487407	1.32346462537645	0.758152472623264	1.05523339435917	1.35229298950516	0.669094156109574	1.10136763542388	0.000889133332606076	-0.0201719654312115	-0.155781873845761	-0.12896566517523	-0.168521214347545	0.169099802857667	0.206242367726596	0.151458453030223	0.193687931393758	0.231618100207635	0.175673975383726	0.00173755225400016	0.00249434799017852	0.00255137952570283
117	0.847500280622663	0.17	0.678074458112862	0.44656062633326	0.909588289892464	0.178185459592413	0.857054112942521	0.569682090349422	1.14442613553562	0.97	0.7	1.36	0.403096971856567	0.606436332643781	0.809775693430995	0.562515376804983	0.84627220242858	1.13002902805218	0.571738197294958	0.860067060463501	1.14851210732344	0.678074458112862	1.11381693738918	-0.0759869274361372	-0.0848524473095014	-0.155781873845761	-0.12896566517523	-0.168521214347545	0.169099802857667	0.206242367726596	0.151458453030223	0.193687931393758	0.231618100207635	0.175673975383726	0.00173755225400016	0.00249434799017852	0.00255137952570283
117	0.847500280622663	0.17	0.681373645518283	0.448142318650923	0.914604972385644	0.221181668741236	1.00731125072161	0.712195313435178	1.30242718800804	1.02	0.75	1.31	0.486697627080575	0.688372959228121	0.890048291375668	0.670075110255462	0.94773748809607	1.22539986593668	0.686055936202325	0.970285238576974	1.25437231813377	0.681373645518283	1.13399370615822	-0.125742557283161	-0.102155923295805	-0.155781873845761	-0.12896566517523	-0.168521214347545	0.169099802857667	0.206242367726596	0.151458453030223	0.193687931393758	0.231618100207635	0.175673975383726	0.00173755225400016	0.00249434799017852	0.00255137952570283
117	0.847500280622663	0.17	0.683425570145117	0.445652283357861	0.921198856932373	0.181458023717071	0.816680536644159	0.545867194702424	1.08749387858589	0.96	0.73	1.32	0.388540201873959	0.58130113634551	0.77406207081706	0.543476196748989	0.813103326819723	1.08273045689046	0.55551866868886	0.831170685168491	1.10678702469753	0.683425570145117	1.0693746964479	-0.00664452898937692	-0.0442042521657751	-0.155781873845761	-0.12896566517523	-0.168521214347545	0.169099802857667	0.206242367726596	0.151458453030223	0.193687931393758	0.231618100207635	0.175673975383726	0.00173755225400016	0.00249434799017852	0.00255137952570283
117	0.847500280622663	0.17	0.683545222786221	0.445342434847593	0.92174801072485	0.184588044540358	0.917821787506347	0.616638702631259	1.21900487238143	1.03	0.82	1.36	0.418139187979909	0.622369720389843	0.826600252799777	0.573996101335673	0.854351381938179	1.13470666254068	0.589530405442753	0.877356505424044	1.16517075533034	0.683545222786221	1.13874072249317	0.016468110475364	0.0586737428153547	-0.155781873845761	-0.12896566517523	-0.168521214347545	0.169099802857667	0.206242367726596	0.151458453030223	0.193687931393758	0.231618100207635	0.175673975383726	0.00173755225400016	0.00249434799017852	0.00255137952570283
117	0.847500280622663	0.17	0.686385352998894	0.449576589247052	0.923194116750735	0.199546429828019	0.934675269395459	0.64239984126531	1.22695069752561	0.96	0.74	1.37	0.459256962407953	0.668207084570421	0.877157206732889	0.643514636894498	0.936297268403087	1.22907989991168	0.656455333821403	0.955031798458013	1.25370557448904	0.686385352998894	1.1043110658534	-0.0381859115196769	-0.0504028066118379	-0.155781873845761	-0.12896566517523	-0.168521214347545	0.169099802857667	0.206242367726596	0.151458453030223	0.193687931393758	0.231618100207635	0.175673975383726	0.00173755225400016	0.00249434799017852	0.00255137952570283
117	0.847500280622663	0.17	0.688781740231409	0.450672271651793	0.926891208811025	0.185627455461469	0.863059547008965	0.580820771944244	1.14529832207369	0.92	0.72	1.34	0.4273926031968	0.63507588627602	0.842759169355239	0.605926989937171	0.900365652738538	1.19480431553991	0.617954431750646	0.918276869629108	1.2184845573298	0.688781740231409	1.08950544184673	0.0261586334884592	0.00823942351040302	-0.155781873845761	-0.12896566517523	-0.168521214347545	0.169099802857667	0.206242367726596	0.151458453030223	0.193687931393758	0.231618100207635	0.175673975383726	0.00173755225400016	0.00249434799017852	0.00255137952570283
117	0.847500280622663	0.17	0.694425079708318	0.455362517581881	0.933487641834754	0.1568652093701	0.846572367927095	0.540139928225303	1.15300480762889	1.07	0.8	1.47	0.355301755621741	0.556871715767487	0.758441675913233	0.482270362138053	0.755872212220477	1.0294740623029	0.492246222050085	0.771462626543964	1.05065802262403	0.694425079708318	1.20212654745074	0.0884381006147026	0.176888645140432	-0.155781873845761	-0.12896566517523	-0.168521214347545	0.169099802857667	0.206242367726596	0.151458453030223	0.193687931393758	0.231618100207635	0.175673975383726	0.00173755225400016	0.00249434799017852	0.00255137952570283
117	0.847500280622663	0.17	0.698199897162471	0.454919744139543	0.941480050185399	0.185152546741067	0.938087302482886	0.630830129507214	1.24534447545856	0.95	0.77	1.37	0.454076505661026	0.675242643608601	0.896408781556176	0.638001613076092	0.948751786249989	1.25950195942389	0.652665740271009	0.970506826913001	1.28839900168141	0.698199897162471	1.12638321295428	0.0657520483870892	0.0860394016680079	-0.155781873845761	-0.12896566517523	-0.168521214347545	0.169099802857667	0.206242367726596	0.151458453030223	0.193687931393758	0.231618100207635	0.175673975383726	0.00173755225400016	0.00249434799017852	0.00255137952570283
117	0.847500280622663	0.17	0.702650292397676	0.461249128399993	0.944051456395359	0.207851753440011	0.92668466186021	0.644233202702074	1.20913612101835	1.08	0.73	1.47	0.423362880331583	0.608978062538121	0.794593244744659	0.574450214153989	0.826306685569873	1.07816315698576	0.582327595029804	0.837548737958892	1.09293073078944	0.702650292397676	1.15430397306438	-0.0468780224034007	-0.0124137381342705	-0.155781873845761	-0.12896566517523	-0.168521214347545	0.169099802857667	0.206242367726596	0.151458453030223	0.193687931393758	0.231618100207635	0.175673975383726	0.00173755225400016	0.00249434799017852	0.00255137952570283
117	0.847500280622663	0.17	0.703822874493702	0.464107578915005	0.943538170072399	0.205832320617811	0.955368971636603	0.662376870168295	1.24836107310491	0.97	0.71	1.33	0.470290237347199	0.678315805790396	0.886341374233593	0.657170862920969	0.947860168092562	1.23854947326416	0.669947947125562	0.966233261339229	1.26264295764085	0.703822874493702	1.0967349830875	0.0176446598195313	-0.00181314322327729	-0.155781873845761	-0.12896566517523	-0.168521214347545	0.169099802857667	0.206242367726596	0.151458453030223	0.193687931393758	0.231618100207635	0.175673975383726	0.00173755225400016	0.00249434799017852	0.00255137952570283
117	0.847500280622663	0.17	0.705961039207892	0.464985353581847	0.946936724833936	0.204928901011693	0.985626370602927	0.682517145598775	1.28873559560708	1.03	0.78	1.47	0.46272731955653	0.668226800592981	0.873726281629433	0.635160685059899	0.917238672760429	1.19931666046096	0.64732961514606	0.934814526151394	1.22230045335576	0.705961039207892	1.18685020026306	0.0487213456077601	0.120070888812848	-0.155781873845761	-0.12896566517523	-0.168521214347545	0.169099802857667	0.206242367726596	0.151458453030223	0.193687931393758	0.231618100207635	0.175673975383726	0.00173755225400016	0.00249434799017852	0.00255137952570283
117	0.847500280622663	0.17	0.711261975330046	0.470094097473551	0.952429853186541	0.213283296046557	1.05406656711725	0.737995848371096	1.3701372858634	1.01	0.78	1.32	0.509622144159094	0.727884398274546	0.946146652389998	0.704444680431905	1.00614602055795	1.30784736068399	0.722813771630525	1.03240193836073	1.34189198602732	0.711261975330046	1.12773344937419	0.0518653392224862	0.0786854378344926	-0.155781873845761	-0.12896566517523	-0.168521214347545	0.169099802857667	0.206242367726596	0.151458453030223	0.193687931393758	0.231618100207635	0.175673975383726	0.00173755225400016	0.00249434799017852	0.00255137952570283
117	0.847500280622663	0.17	0.712074182539293	0.465611865987803	0.958536499090782	0.165322939516102	0.881493592371536	0.572252427230314	1.19073475751276	1.06	0.78	1.37	0.380984523706724	0.586865866284977	0.792747208863229	0.519421679780976	0.800113482579451	1.08080528537793	0.531852723176675	0.819299402495423	1.10656238308867	0.712074182539293	1.17684429516827	0.0789749318274906	0.140512453755205	-0.155781873845761	-0.12896566517523	-0.168521214347545	0.169099802857667	0.206242367726596	0.151458453030223	0.193687931393758	0.231618100207635	0.175673975383726	0.00173755225400016	0.00249434799017852	0.00255137952570283
117	0.847500280622663	0.17	0.712992268660094	0.464255569374661	0.961728967945526	0.167306553335788	0.888481470964292	0.579010488373932	1.19795245355465	1.03	0.78	1.41	0.393659088928365	0.604062989207303	0.814466889486239	0.540928995534224	0.830046086020299	1.11916317650638	0.552803540731183	0.848215486820219	1.14361365430399	0.712992268660094	1.14846230506946	0.0141511982416017	0.0573745418329014	-0.155781873845761	-0.12896566517523	-0.168521214347545	0.169099802857667	0.206242367726596	0.151458453030223	0.193687931393758	0.231618100207635	0.175673975383726	0.00173755225400016	0.00249434799017852	0.00255137952570283
117	0.847500280622663	0.17	0.717305067972224	0.471392657992453	0.963217477951995	0.190109748507487	0.902637814145277	0.611760482852415	1.19351514543814	1.07	0.79	1.4	0.403464386093403	0.595301955188029	0.787139524282655	0.548166026473901	0.808805730010631	1.06944543354736	0.560798662988283	0.827547683704747	1.09413014931038	0.717305067972224	1.15652347932005	0.0654632457857354	0.11362269858882	-0.155781873845761	-0.12896566517523	-0.168521214347545	0.169099802857667	0.206242367726596	0.151458453030223	0.193687931393758	0.231618100207635	0.175673975383726	0.00173755225400016	0.00249434799017852	0.00255137952570283
117	0.847500280622663	0.17	0.721185204501198	0.468420967575187	0.973949441427209	0.164648767012186	0.876241408177963	0.568089719708205	1.18439309664772	1.03	0.82	1.44	0.386319817369504	0.595873167627079	0.805426517884655	0.530888541254693	0.818861012330054	1.10683348340541	0.54319753266466	0.83795751707216	1.13258259310471	0.721185204501198	1.16903559601258	0.0519962474688777	0.120329639049721	-0.155781873845761	-0.12896566517523	-0.168521214347545	0.169099802857667	0.206242367726596	0.151458453030223	0.193687931393758	0.231618100207635	0.175673975383726	0.00173755225400016	0.00249434799017852	0.00255137952570283
117	0.847500280622663	0.17	0.723257893585011	0.475432199145743	0.971083588024279	0.177542049471054	0.864060104845196	0.573700864062682	1.15441934562771	0.99	0.7	1.37	0.400222932009904	0.602782199324256	0.805341466638609	0.555406970203116	0.836507376870577	1.11760778353804	0.564468960409558	0.850260932212187	1.13586763599338	0.723257893585011	1.10312234596275	-0.0146557588618512	-0.0224936151584719	-0.155781873845761	-0.12896566517523	-0.168521214347545	0.169099802857667	0.206242367726596	0.151458453030223	0.193687931393758	0.231618100207635	0.175673975383726	0.00173755225400016	0.00249434799017852	0.00255137952570283
117	0.847500280622663	0.17	0.724244769195714	0.476128414227884	0.972361124163544	0.200802104093311	0.868190224100828	0.597767371831126	1.13861307637053	1.08	0.71	1.4	0.39133727090773	0.568373599729315	0.745409928550899	0.530262269660511	0.770146616264011	1.01003096286751	0.538251270139321	0.78162013087915	1.02525024353935	0.724244769195714	1.12805764867674	0.0762513240781776	0.0859587701283235	-0.155781873845761	-0.12896566517523	-0.168521214347545	0.169099802857667	0.206242367726596	0.151458453030223	0.193687931393758	0.231618100207635	0.175673975383726	0.00173755225400016	0.00249434799017852	0.00255137952570283
117	0.847500280622663	0.17	0.724297300176773	0.475923710215688	0.972670890137857	0.18045101763648	0.856919178494893	0.571795612387789	1.142042744602	0.97	0.7	1.32	0.404435436303247	0.60610552848412	0.807775620664994	0.564296631817593	0.845680861637359	1.12706509145713	0.575030998851133	0.861711360370714	1.14851448869426	0.724297300176773	1.07764090196283	-0.0836476004862474	-0.112417152680778	-0.155781873845761	-0.12896566517523	-0.168521214347545	0.169099802857667	0.206242367726596	0.151458453030223	0.193687931393758	0.231618100207635	0.175673975383726	0.00173755225400016	0.00249434799017852	0.00255137952570283
117	0.847500280622663	0.17	0.724541963082259	0.475551086216086	0.973532839948432	0.199367364214642	0.920620959277744	0.632578884512235	1.20866303404325	1.02	0.78	1.41	0.431432223971686	0.627883031856815	0.824333839741944	0.593539032861284	0.863804479061728	1.13406992526217	0.606549235676022	0.882722740350728	1.15889297087897	0.724541963082259	1.15635255230863	0.16362764486978	0.211192019517545	-0.155781873845761	-0.12896566517523	-0.168521214347545	0.169099802857667	0.206242367726596	0.151458453030223	0.193687931393758	0.231618100207635	0.175673975383726	0.00173755225400016	0.00249434799017852	0.00255137952570283
117	0.847500280622663	0.17	0.724915685976288	0.47693031756103	0.972901054391546	0.190425892919843	0.885949531974166	0.600742815319271	1.17115624862906	0.99	0.74	1.43	0.418554852129765	0.617266600438336	0.815978348746907	0.580559689945672	0.856184331255098	1.13180897256452	0.590777623028876	0.871218095352181	1.15173194990006	0.724915685976288	1.10918184434231	0.112891774958398	0.122619013109316	-0.155781873845761	-0.12896566517523	-0.168521214347545	0.169099802857667	0.206242367726596	0.151458453030223	0.193687931393758	0.231618100207635	0.175673975383726	0.00173755225400016	0.00249434799017852	0.00255137952570283
117	0.847500280622663	0.17	0.726068200311894	0.477782738944787	0.974353661679001	0.177105958114613	0.839903228109006	0.557239498458039	1.12256695775997	0.94	0.72	1.29	0.402434741292662	0.606572648296166	0.810710555299669	0.566197509348235	0.853405254230505	1.14061299911277	0.578747022696939	0.872545417705989	1.16597213906385	0.726068200311894	1.07812014308178	0.0457648028675651	0.0227315291216916	-0.155781873845761	-0.12896566517523	-0.168521214347545	0.169099802857667	0.206242367726596	0.151458453030223	0.193687931393758	0.231618100207635	0.175673975383726	0.00173755225400016	0.00249434799017852	0.00255137952570283
117	0.847500280622663	0.17	0.727931001359228	0.479828018718436	0.97603398400002	0.19195897491945	0.94460586285379	0.642020028371297	1.24719169733628	0.94	0.69	1.35	0.464299530030682	0.683125196732335	0.901950863433987	0.653599708813483	0.96164307906558	1.26968644931768	0.664414689650224	0.977377095458474	1.29061804286819	0.727931001359228	1.10659245010216	-0.0610723668936644	-0.0785271569802391	-0.155781873845761	-0.12896566517523	-0.168521214347545	0.169099802857667	0.206242367726596	0.151458453030223	0.193687931393758	0.231618100207635	0.175673975383726	0.00173755225400016	0.00249434799017852	0.00255137952570283
117	0.847500280622663	0.17	0.728140178010483	0.480920367241237	0.975359988779729	0.203365440027731	1.00672646429631	0.695635108935587	1.31781781965704	1.03	0.76	1.37	0.472050229324972	0.683153354731837	0.894256480138702	0.648180145766031	0.938049414113927	1.22791868246182	0.662248682070707	0.958473333704103	1.25478790125405	0.728140178010483	1.12049375652352	0.0556334394735969	0.0719914675689156	-0.155781873845761	-0.12896566517523	-0.168521214347545	0.169099802857667	0.206242367726596	0.151458453030223	0.193687931393758	0.231618100207635	0.175673975383726	0.00173755225400016	0.00249434799017852	0.00255137952570283
117	0.847500280622663	0.17	0.728650503551131	0.478809879953733	0.978491127148529	0.207296147289631	0.95810623126981	0.665583920509607	1.25062854203001	1.01	0.73	1.31	0.458622696273931	0.660186115622175	0.861749534970418	0.633420807048281	0.911807517501696	1.19019422795511	0.647270533551153	0.931756022863433	1.21632976721315	0.728650503551131	1.13153724381363	0.0121202807712917	0.0174253720788218	-0.155781873845761	-0.12896566517523	-0.168521214347545	0.169099802857667	0.206242367726596	0.151458453030223	0.193687931393758	0.231618100207635	0.175673975383726	0.00173755225400016	0.00249434799017852	0.00255137952570283
117	0.847500280622663	0.17	0.729703790505615	0.47544006911022	0.98396751190101	0.193805562924232	0.828897463510426	0.564946621719573	1.09284830530128	1.03	0.75	1.32	0.383221096822764	0.562267270761286	0.741313444699807	0.526132063984764	0.771948209869908	1.01776435575505	0.538703106118533	0.790304134873272	1.04191523595991	0.729703790505615	1.10293105131897	0.120188228553358	0.116833257006373	-0.155781873845761	-0.12896566517523	-0.168521214347545	0.169099802857667	0.206242367726596	0.151458453030223	0.193687931393758	0.231618100207635	0.175673975383726	0.00173755225400016	0.00249434799017852	0.00255137952570283
117	0.847500280622663	0.17	0.73168124073376	0.478183602370545	0.985178879096974	0.211086483355625	0.972833947291934	0.679198376399603	1.26646951818427	1.01	0.77	1.36	0.467983391313534	0.670305091499152	0.872626791684769	0.646338403398961	0.925767731657588	1.20519705991622	0.661372371358093	0.947319786915119	1.23319113403041	0.73168124073376	1.11881123777438	0.0214154617833195	0.0375474877772613	-0.155781873845761	-0.12896566517523	-0.168521214347545	0.169099802857667	0.206242367726596	0.151458453030223	0.193687931393758	0.231618100207635	0.175673975383726	0.00173755225400016	0.00249434799017852	0.00255137952570283
117	0.847500280622663	0.17	0.732682777667099	0.4773964999853	0.987969055348897	0.224113890485952	0.888998913399545	0.630742394518705	1.14725543228038	1	0.68	1.26	0.437243328981561	0.616271948316422	0.795300567651283	0.605296597712425	0.853134373600171	1.10097214948792	0.617626309942192	0.870570072354999	1.12330130367	0.732682777667099	1.0487271924695	-0.117327916358624	-0.181165186523778	-0.155781873845761	-0.12896566517523	-0.168521214347545	0.169099802857667	0.206242367726596	0.151458453030223	0.193687931393758	0.231618100207635	0.175673975383726	0.00173755225400016	0.00249434799017852	0.00255137952570283
117	0.847500280622663	0.17	0.732707118860741	0.479964579810303	0.98544965791118	0.181709002237775	0.903874178582953	0.604400190393166	1.20334816677274	1.01	0.69	1.34	0.414896712170614	0.620473704129764	0.826050696088913	0.572202434180612	0.85572277010986	1.13924310603911	0.581953434948309	0.870301450201942	1.15862566756184	0.732707118860741	1.10317265531744	-0.0188077834330077	-0.0343724527661889	-0.155781873845761	-0.12896566517523	-0.168521214347545	0.169099802857667	0.206242367726596	0.151458453030223	0.193687931393758	0.231618100207635	0.175673975383726	0.00173755225400016	0.00249434799017852	0.00255137952570283
117	0.847500280622663	0.17	0.73444968808139	0.478743248338791	0.990156127823988	0.203759779509506	0.970145093377083	0.670722217226835	1.26956796952733	1	0.67	1.25	0.466424188745497	0.674644624140723	0.882865059535949	0.646480197077275	0.935080984424672	1.22368177177207	0.65913557126443	0.953366678923237	1.24764413620627	0.73444968808139	1.08898839955674	0.0558214917660244	0.0321989064262166	-0.155781873845761	-0.12896566517523	-0.168521214347545	0.169099802857667	0.206242367726596	0.151458453030223	0.193687931393758	0.231618100207635	0.175673975383726	0.00173755225400016	0.00249434799017852	0.00255137952570283
117	0.847500280622663	0.17	0.734454806241432	0.479594019769632	0.989315592713232	0.182445522766972	0.883899042789278	0.59176654592703	1.17603153965153	1.02	0.77	1.34	0.405483731168399	0.605655531413848	0.805827331659298	0.558831147040888	0.834704697908328	1.11057824877577	0.572500014133584	0.85526079478078	1.13795652958603	0.734454806241432	1.12355436391868	0.0163257532558364	0.036293760062407	-0.155781873845761	-0.12896566517523	-0.168521214347545	0.169099802857667	0.206242367726596	0.151458453030223	0.193687931393758	0.231618100207635	0.175673975383726	0.00173755225400016	0.00249434799017852	0.00255137952570283
117	0.847500280622663	0.17	0.738576412755533	0.482093737593141	0.995059087917925	0.20375009468921	1.02040664476147	0.705461783408988	1.33535150611395	1.04	0.79	1.37	0.476702681845228	0.689520815401104	0.90233894895698	0.653529386945216	0.945289659438823	1.23704993193243	0.66971733542663	0.968645318361567	1.26769420292455	0.738576412755533	1.162194911869	-0.138993486945886	-0.0888686631419182	-0.155781873845761	-0.12896566517523	-0.168521214347545	0.169099802857667	0.206242367726596	0.151458453030223	0.193687931393758	0.231618100207635	0.175673975383726	0.00173755225400016	0.00249434799017852	0.00255137952570283
117	0.847500280622663	0.17	0.738796349872517	0.484282071808304	0.99331062793673	0.218617172611485	0.973503280274197	0.6861523050758	1.26085425547259	1.04	0.76	1.43	0.46168888083617	0.655037717770958	0.848386554705746	0.631939406777239	0.896586779467586	1.16123415215793	0.644293459223308	0.914168638530729	1.18404109250002	0.738796349872517	1.15099952298714	-0.0451070023377121	-0.00702276572098602	-0.155781873845761	-0.12896566517523	-0.168521214347545	0.169099802857667	0.206242367726596	0.151458453030223	0.193687931393758	0.231618100207635	0.175673975383726	0.00173755225400016	0.00249434799017852	0.00255137952570283
117	0.847500280622663	0.17	0.739156678794174	0.482822377966064	0.995490979622285	0.174613447578522	0.843114736912906	0.556919769367547	1.12930970445826	0.94	0.66	1.31	0.40376429192733	0.611254337675472	0.818744383423613	0.568959791223506	0.861341994083253	1.153724196943	0.577674367585747	0.874451441082876	1.17135263833264	0.739156678794174	1.06710174379911	-0.0416255395732944	-0.0895048305010237	-0.155781873845761	-0.12896566517523	-0.168521214347545	0.169099802857667	0.206242367726596	0.151458453030223	0.193687931393758	0.231618100207635	0.175673975383726	0.00173755225400016	0.00249434799017852	0.00255137952570283
117	0.847500280622663	0.17	0.740095796951563	0.487629762568041	0.992561831335084	0.193024437432012	0.953897440755177	0.649380688633133	1.25841419287722	1.02	0.74	1.45	0.444039132771561	0.65226422614676	0.860489319521959	0.611483981833889	0.898229675665122	1.18497536949635	0.620974428913363	0.912225286817198	1.20344455604359	0.740095796951563	1.14985627205708	0.0152563051143339	0.0490907800787307	-0.155781873845761	-0.12896566517523	-0.168521214347545	0.169099802857667	0.206242367726596	0.151458453030223	0.193687931393758	0.231618100207635	0.175673975383726	0.00173755225400016	0.00249434799017852	0.00255137952570283
117	0.847500280622663	0.17	0.740966644302675	0.488979211624848	0.992954076980502	0.210324920354071	0.909748572108421	0.634524957668801	1.18497218654804	1.04	0.74	1.34	0.427642966476037	0.613132034322365	0.798621102168692	0.585693904301293	0.839737171392442	1.09378043848359	0.598270905014215	0.857857907880677	1.11742425116078	0.740966644302675	1.08703329587161	0.0474159807123116	0.0265419933076531	-0.155781873845761	-0.12896566517523	-0.168521214347545	0.169099802857667	0.206242367726596	0.151458453030223	0.193687931393758	0.231618100207635	0.175673975383726	0.00173755225400016	0.00249434799017852	0.00255137952570283
117	0.847500280622663	0.17	0.741238653100435	0.484119383996783	0.998357922204087	0.173235889879832	0.939974387258076	0.619367126422099	1.26058164809405	0.89	0.68	1.25	0.466216827375362	0.7075478467401	0.948878866104839	0.667266473023652	1.01266820171986	1.35806993041607	0.681339617246493	1.03404323160099	1.38699807987852	0.741238653100435	1.01923244342141	-0.074201909340407	-0.156213374533234	-0.155781873845761	-0.12896566517523	-0.168521214347545	0.169099802857667	0.206242367726596	0.151458453030223	0.193687931393758	0.231618100207635	0.175673975383726	0.00173755225400016	0.00249434799017852	0.00255137952570283
117	0.847500280622663	0.17	0.742471713160227	0.48383461919236	1.00110880712809	0.176474886732325	0.878072404078235	0.58192170798025	1.17422310017622	0.96	0.73	1.36	0.414933318871085	0.626100542112204	0.837267765353323	0.580801022998267	0.876381381827561	1.17196174065686	0.591855994694108	0.893018881423395	1.19430598382491	0.742471713160227	1.07399443130603	0.00222781301804599	-0.0302573183692852	-0.155781873845761	-0.12896566517523	-0.168521214347545	0.169099802857667	0.206242367726596	0.151458453030223	0.193687931393758	0.231618100207635	0.175673975383726	0.00173755225400016	0.00249434799017852	0.00255137952570283
117	0.847500280622663	0.17	0.742741055151017	0.489855260606292	0.995626849695742	0.207159015115774	0.951683126213259	0.66100057843844	1.24236567398808	0.96	0.77	1.36	0.471109091836826	0.67828469131743	0.885460290798034	0.65931538504677	0.949256849796003	1.23919831454524	0.674759622551285	0.971586177983461	1.26830281512064	0.742741055151017	1.11929562264898	-0.0168708340874714	-0.00358202358969054	-0.155781873845761	-0.12896566517523	-0.168521214347545	0.169099802857667	0.206242367726596	0.151458453030223	0.193687931393758	0.231618100207635	0.175673975383726	0.00173755225400016	0.00249434799017852	0.00255137952570283
117	0.847500280622663	0.17	0.744774259071461	0.485533169238203	1.00401534890472	0.217386823084387	0.961094270074407	0.676380534418034	1.24580800573078	1.02	0.75	1.41	0.463021442665214	0.657924397321713	0.852827351978211	0.637897379962297	0.906412123915928	1.17492686786956	0.650471190855532	0.924247968120176	1.19800343445011	0.744774259071461	1.11291703243567	-0.0431363412654225	-0.0380885334278649	-0.155781873845761	-0.12896566517523	-0.168521214347545	0.169099802857667	0.206242367726596	0.151458453030223	0.193687931393758	0.231618100207635	0.175673975383726	0.00173755225400016	0.00249434799017852	0.00255137952570283
117	0.847500280622663	0.17	0.744803101733371	0.488620523671866	1.00098567979488	0.19777349975771	0.916537663948486	0.628333513628926	1.20474181426805	0.95	0.71	1.25	0.450717941695648	0.657453343520624	0.8641887453456	0.632402936742294	0.922473650925216	1.21254436510814	0.647124505140024	0.943925205061994	1.24063126961314	0.744803101733371	1.07080100195292	-0.0734059348710222	-0.109978065001071	-0.155781873845761	-0.12896566517523	-0.168521214347545	0.169099802857667	0.206242367726596	0.151458453030223	0.193687931393758	0.231618100207635	0.175673975383726	0.00173755225400016	0.00249434799017852	0.00255137952570283
117	0.847500280622663	0.17	0.745966724490925	0.492826347547598	0.999107101434252	0.227161055997516	1.01859602940378	0.725260276160167	1.31193178264739	1.02	0.8	1.43	0.497086721713738	0.698136348632909	0.899185975552079	0.685146268803093	0.962257677558947	1.2393690863148	0.700443080296914	0.983898303202902	1.26707906315661	0.745966724490925	1.1628863142751	0.0149560497060506	0.061950333079425	-0.155781873845761	-0.12896566517523	-0.168521214347545	0.169099802857667	0.206242367726596	0.151458453030223	0.193687931393758	0.231618100207635	0.175673975383726	0.00173755225400016	0.00249434799017852	0.00255137952570283
117	0.847500280622663	0.17	0.746056702411626	0.489147933525361	1.00296547129789	0.215118940666996	0.978130037269259	0.686424511192864	1.26983556334565	1.1	0.75	1.41	0.444209198932991	0.632982000529983	0.821754802126974	0.599398702471814	0.854121415578605	1.1088441286854	0.610719287662706	0.870278597529716	1.12962719996813	0.746056702411626	1.15755626447926	0.0147338805398131	0.0674005721945749	-0.155781873845761	-0.12896566517523	-0.168521214347545	0.169099802857667	0.206242367726596	0.151458453030223	0.193687931393758	0.231618100207635	0.175673975383726	0.00173755225400016	0.00249434799017852	0.00255137952570283
117	0.847500280622663	0.17	0.746124388262409	0.487060564800921	1.0051882117239	0.186565066347439	0.933951431573484	0.629473374234694	1.23842948891227	1.06	0.82	1.36	0.419495680068983	0.622406930897833	0.825318181726683	0.572136144381671	0.848880020937896	1.12562389749412	0.587732436223115	0.871972188817367	1.15622477423647	0.746124388262409	1.15484237199671	-0.0379158832186023	0.0204549988058338	-0.155781873845761	-0.12896566517523	-0.168521214347545	0.169099802857667	0.206242367726596	0.151458453030223	0.193687931393758	0.231618100207635	0.175673975383726	0.00173755225400016	0.00249434799017852	0.00255137952570283
117	0.847500280622663	0.17	0.746511723307143	0.489989495656353	1.00303395095793	0.17255641093431	0.84727955089068	0.557601336669473	1.13695776511189	1	0.75	1.36	0.385971573807642	0.586486796580543	0.787002019353444	0.534014977557305	0.811439895492669	1.08886481342803	0.545569693709003	0.828959673568688	1.11236254943309	0.746511723307143	1.09229369151077	0.0119691146212195	0.0125345367242057	-0.155781873845761	-0.12896566517523	-0.168521214347545	0.169099802857667	0.206242367726596	0.151458453030223	0.193687931393758	0.231618100207635	0.175673975383726	0.00173755225400016	0.00249434799017852	0.00255137952570283
117	0.847500280622663	0.17	0.748005158510473	0.489267497470693	1.00674281955025	0.183545291229347	0.910555188340684	0.610717541910883	1.21039283477048	0.97	0.73	1.27	0.432781406634026	0.645259597415485	0.857737788196945	0.604297804872427	0.900983619707075	1.19766943454172	0.618960991850525	0.922875743344642	1.22671393809014	0.748005158510473	1.08248656561729	-0.0400652144133291	-0.0638092048125864	-0.155781873845761	-0.12896566517523	-0.168521214347545	0.169099802857667	0.206242367726596	0.151458453030223	0.193687931393758	0.231618100207635	0.175673975383726	0.00173755225400016	0.00249434799017852	0.00255137952570283
117	0.847500280622663	0.17	0.752326254676194	0.496023330029946	1.00862917932244	0.233225082487117	1.04249277262951	0.747368563939633	1.33761698131938	0.97	0.73	1.32	0.527999175481419	0.736497828450513	0.944996481419607	0.736360010537921	1.02713711290267	1.31791421526742	0.752377505119339	1.04953090678327	1.34667748323489	0.752326254676194	1.10875718048888	-0.0558105220443709	-0.0541089400253797	-0.155781873845761	-0.12896566517523	-0.168521214347545	0.169099802857667	0.206242367726596	0.151458453030223	0.193687931393758	0.231618100207635	0.175673975383726	0.00173755225400016	0.00249434799017852	0.00255137952570283
117	0.847500280622663	0.17	0.753782525676189	0.489710372126366	1.01785467922601	0.205759346520183	0.984347273721182	0.682400721650391	1.28629382579197	1.01	0.76	1.37	0.470864832420772	0.679211641165331	0.88755844990989	0.650676379674392	0.938585643429895	1.2264949071854	0.664725286113464	0.95886907062382	1.25298240929627	0.753782525676189	1.10961653747824	-0.028061522962214	-0.0176664511215662	-0.155781873845761	-0.12896566517523	-0.168521214347545	0.169099802857667	0.206242367726596	0.151458453030223	0.193687931393758	0.231618100207635	0.175673975383726	0.00173755225400016	0.00249434799017852	0.00255137952570283
117	0.847500280622663	0.17	0.75445959835982	0.493812325491817	1.01510687122782	0.190578210214436	0.836527423512713	0.567363736843707	1.10569111018172	0.96	0.68	1.28	0.403917618583597	0.595540643229735	0.787163667875873	0.565028149799669	0.833083807917526	1.10113946603538	0.57573251769798	0.848871275137815	1.12203477295976	0.75445959835982	1.04560162936083	-0.0505004419374279	-0.125961737347524	-0.155781873845761	-0.12896566517523	-0.168521214347545	0.169099802857667	0.206242367726596	0.151458453030223	0.193687931393758	0.231618100207635	0.175673975383726	0.00173755225400016	0.00249434799017852	0.00255137952570283
117	0.847500280622663	0.17	0.756766307047937	0.491433833693165	1.02209878040271	0.170084901162994	0.864154785592802	0.566124119902222	1.16218545128338	1.02	0.77	1.46	0.38638567379355	0.589794741744733	0.793203809695916	0.531711387886047	0.811625797670089	1.09154020745413	0.541511005406448	0.826567477076146	1.11171951481524	0.756766307047937	1.14264851977814	-0.0582520748489711	-0.0176508244747107	-0.155781873845761	-0.12896566517523	-0.168521214347545	0.169099802857667	0.206242367726596	0.151458453030223	0.193687931393758	0.231618100207635	0.175673975383726	0.00173755225400016	0.00249434799017852	0.00255137952570283
117	0.847500280622663	0.17	0.757274830560056	0.497521786430307	1.0170278746898	0.196974761177183	0.937612526218341	0.642037206100358	1.23318784633633	0.95	0.74	1.34	0.461039031800891	0.673288038737932	0.885537045674973	0.647161288669574	0.945095587879916	1.24302988709026	0.661191145863844	0.965499207041768	1.26998166188166	0.757274830560056	1.10764898709052	0.0495420192030701	0.0453065686317239	-0.155781873845761	-0.12896566517523	-0.168521214347545	0.169099802857667	0.206242367726596	0.151458453030223	0.193687931393758	0.231618100207635	0.175673975383726	0.00173755225400016	0.00249434799017852	0.00255137952570283
117	0.847500280622663	0.17	0.757668893494435	0.496726673646973	1.0186111133419	0.175392820970459	0.863509574330917	0.571181673542054	1.15583747511978	1.05	0.8	1.36	0.382716559461367	0.578588965049394	0.77446137063742	0.523024679727619	0.790706073875648	1.05838746802368	0.536519166773007	0.811108503138755	1.08564663989724	0.757668893494435	1.13963063650276	0.00588578374385003	0.0364420025271914	-0.155781873845761	-0.12896566517523	-0.168521214347545	0.169099802857667	0.206242367726596	0.151458453030223	0.193687931393758	0.231618100207635	0.175673975383726	0.00173755225400016	0.00249434799017852	0.00255137952570283
117	0.847500280622663	0.17	0.758663921447995	0.501449876001793	1.0158779668942	0.200197812272419	0.958390981789571	0.659309302656969	1.25747266092217	0.9	0.72	1.31	0.492175491357429	0.71544046242622	0.938705433495011	0.701958159207746	1.02038658739862	1.3388150155895	0.717183285409992	1.04250762845062	1.36780116099287	0.758663921447995	1.06855730071129	0.00336793988513434	-0.0253286385327522	-0.155781873845761	-0.12896566517523	-0.168521214347545	0.169099802857667	0.206242367726596	0.151458453030223	0.193687931393758	0.231618100207635	0.175673975383726	0.00173755225400016	0.00249434799017852	0.00255137952570283
117	0.847500280622663	0.17	0.762502934342938	0.501178423704257	1.02382744498162	0.184299873130786	0.908724089114471	0.610240643712162	1.20720753451678	1.02	0.73	1.36	0.415540990362798	0.618792130363691	0.822043270364584	0.571334965720482	0.850788703855132	1.13024244198978	0.58283255941688	0.867792421562387	1.15293800953675	0.762502934342938	1.13061603238027	-0.0121521971578152	0.00444201142917672	-0.155781873845761	-0.12896566517523	-0.168521214347545	0.169099802857667	0.206242367726596	0.151458453030223	0.193687931393758	0.231618100207635	0.175673975383726	0.00173755225400016	0.00249434799017852	0.00255137952570283
117	0.847500280622663	0.17	0.76585129452954	0.502892697886733	1.02880989117235	0.194610759555258	0.901735106378749	0.615327909122042	1.18814230363546	1.05	0.71	1.45	0.410913054710427	0.602174420514107	0.793435786317788	0.560857643992125	0.821911406537981	1.08296516908384	0.568044584867244	0.832498227093069	1.09687691174014	0.76585129452954	1.1314764238131	-0.036679572818587	-0.0331675979159889	-0.155781873845761	-0.12896566517523	-0.168521214347545	0.169099802857667	0.206242367726596	0.151458453030223	0.193687931393758	0.231618100207635	0.175673975383726	0.00173755225400016	0.00249434799017852	0.00255137952570283
117	0.847500280622663	0.17	0.771066132688706	0.508762258030937	1.03337000734648	0.23194056893291	1.09683769090795	0.785209397434778	1.40846598438113	0.95	0.72	1.28	0.56323112393754	0.786762266785602	1.01029340963366	0.790260501540344	1.10389344110884	1.41752638067733	0.808613790444687	1.12969462389952	1.45036111299253	0.771066132688706	1.08568644102468	-0.0275930661293505	-0.052488468679725	-0.155781873845761	-0.12896566517523	-0.168521214347545	0.169099802857667	0.206242367726596	0.151458453030223	0.193687931393758	0.231618100207635	0.175673975383726	0.00173755225400016	0.00249434799017852	0.00255137952570283
117	0.847500280622663	0.17	0.771096308142353	0.507327248343299	1.03486536794141	0.180805132589121	0.948233696408137	0.633104182340555	1.26336321047572	1.05	0.75	1.33	0.424357251605975	0.635582352023511	0.846807452441046	0.580007590918575	0.868708116645572	1.15740864237257	0.593538881276481	0.888891308026575	1.18431887083454	0.771096308142353	1.12034830522462	-0.0622950965916323	-0.0327718260744942	-0.155781873845761	-0.12896566517523	-0.168521214347545	0.169099802857667	0.206242367726596	0.151458453030223	0.193687931393758	0.231618100207635	0.175673975383726	0.00173755225400016	0.00249434799017852	0.00255137952570283
117	0.847500280622663	0.17	0.773318585606016	0.508245796657173	1.03839137455486	0.174739857920298	0.87846567784612	0.580401554142553	1.17652980154969	1.01	0.76	1.29	0.399327632006886	0.604401584437274	0.809475536867662	0.551208813874995	0.834281060861055	1.11735330784711	0.565593184849487	0.856142426712121	1.14655815239898	0.773318585606016	1.08978329152597	0.00517461311854196	-0.00459514561507657	-0.155781873845761	-0.12896566517523	-0.168521214347545	0.169099802857667	0.206242367726596	0.151458453030223	0.193687931393758	0.231618100207635	0.175673975383726	0.00173755225400016	0.00249434799017852	0.00255137952570283
117	0.847500280622663	0.17	0.77364706052427	0.505932339809545	1.041361781239	0.188039982009987	0.926661951041126	0.626020392291325	1.22730350979093	0.98	0.8	1.4	0.440736026503875	0.652396169906451	0.864056313309027	0.613820818740105	0.908603624558397	1.20338643037669	0.628353791029394	0.930146284423827	1.23167239767964	0.77364706052427	1.12378346744872	0.0321863403849619	0.0543443491820714	-0.155781873845761	-0.12896566517523	-0.168521214347545	0.169099802857667	0.206242367726596	0.151458453030223	0.193687931393758	0.231618100207635	0.175673975383726	0.00173755225400016	0.00249434799017852	0.00255137952570283
117	0.847500280622663	0.17	0.774742314595606	0.510902781245302	1.03858184794591	0.219036243209707	1.05800036538595	0.746090775310864	1.36990995546103	0.97	0.77	1.32	0.527614017176528	0.748187541553411	0.968761065930295	0.736107957885754	1.04384414628654	1.35158033468733	0.754923754521741	1.07048054886981	1.38611616583499	0.774742314595606	1.10662717150747	-0.101528744810325	-0.0937116135556033	-0.155781873845761	-0.12896566517523	-0.168521214347545	0.169099802857667	0.206242367726596	0.151458453030223	0.193687931393758	0.231618100207635	0.175673975383726	0.00173755225400016	0.00249434799017852	0.00255137952570283
117	0.847500280622663	0.17	0.776938261102093	0.512167331933656	1.04170919027053	0.20259453635795	0.980692856001931	0.676923323931511	1.28446238807235	0.94	0.7	1.38	0.490780715325953	0.711018699412367	0.93125668349878	0.691586213352704	1.00193572117637	1.31228522900003	0.702503675824964	1.01768218156657	1.33266322770323	0.776938261102093	1.09955840684769	-0.0126726543560955	-0.0330494122085147	-0.155781873845761	-0.12896566517523	-0.168521214347545	0.169099802857667	0.206242367726596	0.151458453030223	0.193687931393758	0.231618100207635	0.175673975383726	0.00173755225400016	0.00249434799017852	0.00255137952570283
117	0.847500280622663	0.17	0.778270117898886	0.508257208619119	1.04828302717865	0.206735289074091	0.953708143762385	0.662030789338116	1.24538549818665	0.95	0.72	1.2	0.475500966839175	0.684997060174191	0.894493153509208	0.667520627681839	0.961616693667718	1.2557127596536	0.685749977561833	0.987811999519895	1.28998733436477	0.778270117898886	1.03035743230682	-0.105708197025067	-0.167946273620689	-0.155781873845761	-0.12896566517523	-0.168521214347545	0.169099802857667	0.206242367726596	0.151458453030223	0.193687931393758	0.231618100207635	0.175673975383726	0.00173755225400016	0.00249434799017852	0.00255137952570283
117	0.847500280622663	0.17	0.778637272886591	0.508501593961861	1.04877295181132	0.173089394778754	0.88225334462095	0.581179640173774	1.18332704906813	1.01	0.75	1.36	0.399427058438315	0.606345841939584	0.813264625440853	0.551115824326895	0.836615300461236	1.12211477659558	0.563342704691786	0.855273637217126	1.14696223735482	0.778637272886591	1.08965655798312	-0.0450508605348653	-0.0608734334112312	-0.155781873845761	-0.12896566517523	-0.168521214347545	0.169099802857667	0.206242367726596	0.151458453030223	0.193687931393758	0.231618100207635	0.175673975383726	0.00173755225400016	0.00249434799017852	0.00255137952570283
117	0.847500280622663	0.17	0.780784727961321	0.512774518046221	1.04879493787642	0.171192683488856	0.891080632624022	0.584964192401578	1.19719707284647	1.04	0.78	1.34	0.394571739739358	0.601054286791521	0.807536833843683	0.540569790032187	0.82345428444385	1.10633877885551	0.55394406965311	0.843929669650537	1.13370434838264	0.780784727961321	1.10181815636424	-0.00935277882139074	-0.00933817703650139	-0.155781873845761	-0.12896566517523	-0.168521214347545	0.169099802857667	0.206242367726596	0.151458453030223	0.193687931393758	0.231618100207635	0.175673975383726	0.00173755225400016	0.00249434799017852	0.00255137952570283
117	0.847500280622663	0.17	0.781600242662426	0.513433766314326	1.04976671901053	0.190787691425513	0.972785222332358	0.659991167754204	1.28557927691051	1.06	0.81	1.41	0.439651282961792	0.648018173485579	0.856385064009366	0.599533831735495	0.883674934295164	1.16781603685483	0.614215434501717	0.905382805966158	1.1964899514483	0.781600242662426	1.17411162982894	0.106140612412641	0.173025598340774	-0.155781873845761	-0.12896566517523	-0.168521214347545	0.169099802857667	0.206242367726596	0.151458453030223	0.193687931393758	0.231618100207635	0.175673975383726	0.00173755225400016	0.00249434799017852	0.00255137952570283
117	0.847500280622663	0.17	0.784025216218168	0.512368414017918	1.05568201841842	0.191243582561425	0.952964889385913	0.646995629451267	1.25893414932056	0.95	0.7	1.28	0.465058151438045	0.684987764475394	0.904917377512743	0.653061775100318	0.961899762442705	1.27073774978509	0.666871932371117	0.982301754083652	1.2976792185021	0.784025216218168	1.06615333865168	-0.042919208689783	-0.0837476063535603	-0.155781873845761	-0.12896566517523	-0.168521214347545	0.169099802857667	0.206242367726596	0.151458453030223	0.193687931393758	0.231618100207635	0.175673975383726	0.00173755225400016	0.00249434799017852	0.00255137952570283
117	0.847500280622663	0.17	0.784071225338914	0.516167763409795	1.05197468726803	0.20825673950593	0.981205434325306	0.682503481683488	1.27990738696712	0.98	0.73	1.3	0.479184501476001	0.688902620295732	0.898620739115463	0.666650223152645	0.958413897227419	1.25017757130219	0.68188964323054	0.980217545573457	1.27872034529266	0.784071225338914	1.06514009868398	0.00524494094483108	-0.0227652340195448	-0.155781873845761	-0.12896566517523	-0.168521214347545	0.169099802857667	0.206242367726596	0.151458453030223	0.193687931393758	0.231618100207635	0.175673975383726	0.00173755225400016	0.00249434799017852	0.00255137952570283
117	0.847500280622663	0.17	0.785966690992251	0.514508131943118	1.05742525004138	0.185062630563531	0.859735341162782	0.578057299829122	1.14141338249644	1.05	0.72	1.4	0.3874367545389	0.57622846461928	0.765020174699661	0.529532957717609	0.787565866212334	1.04559877470706	0.538400882153155	0.800743641367762	1.06316441830363	0.785966690992251	1.10040214563899	0.104259454354855	0.102126664891248	-0.155781873845761	-0.12896566517523	-0.168521214347545	0.169099802857667	0.206242367726596	0.151458453030223	0.193687931393758	0.231618100207635	0.175673975383726	0.00173755225400016	0.00249434799017852	0.00255137952570283
117	0.847500280622663	0.17	0.788744181253937	0.514939176090013	1.06254918641786	0.199216045516362	1.02997248453009	0.70756389172392	1.35238107733626	0.98	0.69	1.27	0.497086077730401	0.723588340917017	0.950090604103632	0.691722528104174	1.00691284449388	1.32210316088358	0.705692041131636	1.02735677029377	1.34879225969415	0.788744181253937	1.07862590841703	0.0606056066833188	0.030848601049445	-0.155781873845761	-0.12896566517523	-0.168521214347545	0.169099802857667	0.206242367726596	0.151458453030223	0.193687931393758	0.231618100207635	0.175673975383726	0.00173755225400016	0.00249434799017852	0.00255137952570283
117	0.847500280622663	0.17	0.789547294395269	0.51298063114278	1.06611395764776	0.179610680827291	0.875561478506655	0.583404659885442	1.16771829712787	0.93	0.71	1.26	0.424793692203943	0.637521464568723	0.850249236933503	0.599644405445973	0.899933748067104	1.20022309068823	0.613364976727314	0.920649269265731	1.22784605788227	0.789547294395269	1.04280191045987	0.0656346018612521	0.00678832551064751	-0.155781873845761	-0.12896566517523	-0.168521214347545	0.169099802857667	0.206242367726596	0.151458453030223	0.193687931393758	0.231618100207635	0.175673975383726	0.00173755225400016	0.00249434799017852	0.00255137952570283
117	0.847500280622663	0.17	0.791554713051814	0.519630065010029	1.0634793610936	0.184524524123919	0.900137848475443	0.604695402614804	1.19558029433608	1.01	0.73	1.34	0.417143494427053	0.620951715451165	0.824759936475277	0.576385127704372	0.857995722311706	1.13960631691904	0.588506007958244	0.876090076162395	1.16343468867198	0.791554713051814	1.07855657543633	0.0837833101026593	0.0731521627762843	-0.155781873845761	-0.12896566517523	-0.168521214347545	0.169099802857667	0.206242367726596	0.151458453030223	0.193687931393758	0.231618100207635	0.175673975383726	0.00173755225400016	0.00249434799017852	0.00255137952570283
117	0.847500280622663	0.17	0.79262365436465	0.515073545891915	1.07017376283738	0.177839941092742	0.967180780472227	0.642499945837776	1.29186161510668	0.97	0.73	1.33	0.456360487356477	0.686977633535191	0.917594779713905	0.637807261969143	0.960116696380118	1.28242613079109	0.651303634901946	0.980479959948886	1.30967309603819	0.79262365436465	1.07452633089284	0.0727438264617608	0.0509371550198531	-0.155781873845761	-0.12896566517523	-0.168521214347545	0.169099802857667	0.206242367726596	0.151458453030223	0.193687931393758	0.231618100207635	0.175673975383726	0.00173755225400016	0.00249434799017852	0.00255137952570283
117	0.847500280622663	0.17	0.793095090090728	0.522505448023793	1.06368473215766	0.185132762252048	0.963804569406639	0.648103370968586	1.27950576784469	1.02	0.8	1.32	0.44303862161631	0.65884960187642	0.87466058213653	0.6100396004061	0.907199346165564	1.20435909192503	0.626934062827786	0.932264275090889	1.23755914420984	0.793095090090728	1.12902110547716	-0.0100910675009972	0.0162239603017456	-0.155781873845761	-0.12896566517523	-0.168521214347545	0.169099802857667	0.206242367726596	0.151458453030223	0.193687931393758	0.231618100207635	0.175673975383726	0.00173755225400016	0.00249434799017852	0.00255137952570283
117	0.847500280622663	0.17	0.794460119214374	0.516240868422765	1.07267937000598	0.178363834029513	0.870276307317204	0.578648457402489	1.16190415723192	1.04	0.76	1.41	0.391024948752207	0.588094108116266	0.785163267480325	0.536077821905066	0.806250878774371	1.07642393564368	0.546923049428742	0.822578192432374	1.09828265116379	0.794460119214374	1.11421447183421	0.0724789362610574	0.0800481781150251	-0.155781873845761	-0.12896566517523	-0.168521214347545	0.169099802857667	0.206242367726596	0.151458453030223	0.193687931393758	0.231618100207635	0.175673975383726	0.00173755225400016	0.00249434799017852	0.00255137952570283
117	0.847500280622663	0.17	0.799099488271964	0.527793175763902	1.07040580078003	0.200325414840765	0.943927229647149	0.649476525341487	1.23837793395281	0.99	0.77	1.33	0.453933105327259	0.659731032359326	0.865528959391393	0.630401753163885	0.916204600490864	1.20200744781784	0.646159065445817	0.93910850561541	1.23191725501256	0.799099488271964	1.08703556202355	-0.0316148883596857	-0.0319313038944826	-0.155781873845761	-0.12896566517523	-0.168521214347545	0.169099802857667	0.206242367726596	0.151458453030223	0.193687931393758	0.231618100207635	0.175673975383726	0.00173755225400016	0.00249434799017852	0.00255137952570283
117	0.847500280622663	0.17	0.799687398140936	0.52717302455095	1.07220177173092	0.204024753860086	1.02144797005333	0.706448327562384	1.33644761254428	1.05	0.8	1.35	0.471567425788205	0.681835558273158	0.892103690758112	0.643546306559616	0.930498442453445	1.21745057834727	0.660525314192148	0.954949992631645	1.24957335139232	0.799687398140936	1.13340972122537	0.0820269268706625	0.119209031544752	-0.155781873845761	-0.12896566517523	-0.168521214347545	0.169099802857667	0.206242367726596	0.151458453030223	0.193687931393758	0.231618100207635	0.175673975383726	0.00173755225400016	0.00249434799017852	0.00255137952570283
117	0.847500280622663	0.17	0.802879998242131	0.525727385260299	1.08003261122396	0.170383168390708	0.901337347232632	0.590811138873294	1.21186355559197	1.02	0.77	1.38	0.402986501496794	0.614793392220686	0.826600282944578	0.554426369203224	0.845828996735664	1.1372316242681	0.567161885842819	0.865164687961256	1.1633122558444	0.802879998242131	1.11381581495355	-0.05858023131235	-0.0446960722606313	-0.155781873845761	-0.12896566517523	-0.168521214347545	0.169099802857667	0.206242367726596	0.151458453030223	0.193687931393758	0.231618100207635	0.175673975383726	0.00173755225400016	0.00249434799017852	0.00255137952570283
117	0.847500280622663	0.17	0.804967532593066	0.531163706630337	1.07877135855579	0.216745001400667	0.99657827786557	0.700794793549674	1.29236176218147	0.93	0.68	1.28	0.511684595973367	0.727650602086461	0.943616608199556	0.723118719575875	1.02832443231643	1.33353014505699	0.736500768554754	1.04735798606743	1.358149704357	0.804967532593066	1.04251059733453	0.113071946964769	0.038936880961405	-0.155781873845761	-0.12896566517523	-0.168521214347545	0.169099802857667	0.206242367726596	0.151458453030223	0.193687931393758	0.231618100207635	0.175673975383726	0.00173755225400016	0.00249434799017852	0.00255137952570283
117	0.847500280622663	0.17	0.806003586091365	0.531090674932653	1.08091649725008	0.144876206991213	0.822373951845553	0.510434166444424	1.13431373724668	1.02	0.77	1.37	0.349264409515793	0.562709104473279	0.776153799430764	0.481093633763227	0.775102645580209	1.06911165739719	0.492001181637064	0.792665407992128	1.09331598452792	0.806003586091365	1.11668184474117	-0.0361736349465205	-0.0196706547337711	-0.155781873845761	-0.12896566517523	-0.168521214347545	0.169099802857667	0.206242367726596	0.151458453030223	0.193687931393758	0.231618100207635	0.175673975383726	0.00173755225400016	0.00249434799017852	0.00255137952570283
117	0.847500280622663	0.17	0.809322280403369	0.534697486169184	1.08394707463755	0.2117730439053	0.94115562624656	0.657665977164242	1.22464527532888	0.92	0.69	1.21	0.482437113488333	0.690393633600274	0.898350153712214	0.683090258914235	0.977539150167714	1.27198804142119	0.699234456744643	1.00076731194363	1.30215600967667	0.809322280403369	1.02202217964013	-0.000733669525370989	-0.0698846096409307	-0.155781873845761	-0.12896566517523	-0.168521214347545	0.169099802857667	0.206242367726596	0.151458453030223	0.193687931393758	0.231618100207635	0.175673975383726	0.00173755225400016	0.00249434799017852	0.00255137952570283
117	0.847500280622663	0.17	0.811109091729185	0.533892499107336	1.08832568435103	0.187994834403438	0.93835753126301	0.633876498890413	1.24283856363561	1.04	0.77	1.43	0.427374414114811	0.632662673021864	0.837950931928917	0.585412567485277	0.866614068446154	1.14781556940703	0.597005222239381	0.883756816764707	1.17056601082028	0.811109091729185	1.13876585501476	0.0908536137475675	0.133532005052696	-0.155781873845761	-0.12896566517523	-0.168521214347545	0.169099802857667	0.206242367726596	0.151458453030223	0.193687931393758	0.231618100207635	0.175673975383726	0.00173755225400016	0.00249434799017852	0.00255137952570283
117	0.847500280622663	0.17	0.812165378149552	0.532131267849737	1.09219948844937	0.202982220223941	1.00422782299798	0.693541083915403	1.31491456208056	1.04	0.73	1.37	0.467869375005613	0.67746158779344	0.887053800581267	0.641019599043287	0.928178202237259	1.21533680543123	0.653840876583308	0.946698590004458	1.23949858600468	0.812165378149552	1.09239841015028	-0.00805944844681656	-0.0163331687706824	-0.155781873845761	-0.12896566517523	-0.168521214347545	0.169099802857667	0.206242367726596	0.151458453030223	0.193687931393758	0.231618100207635	0.175673975383726	0.00173755225400016	0.00249434799017852	0.00255137952570283
117	0.847500280622663	0.17	0.813448974418698	0.532246851024594	1.0946510978128	0.166394562725719	0.895949763994899	0.582852101777379	1.20904742621242	1.03	0.75	1.31	0.396125370803657	0.608916792787831	0.821708214772005	0.544242319576416	0.836599501474854	1.12895668337329	0.557226773319689	0.856553465442361	1.15585652633356	0.813448974418698	1.08592025447875	0.0953869323366763	0.092710103737919	-0.155781873845761	-0.12896566517523	-0.168521214347545	0.169099802857667	0.206242367726596	0.151458453030223	0.193687931393758	0.231618100207635	0.175673975383726	0.00173755225400016	0.00249434799017852	0.00255137952570283
117	0.847500280622663	0.17	0.818502784592395	0.536950728661225	1.10005484052357	0.175741364962963	0.915158896586613	0.605718703979721	1.22459908919351	1	0.71	1.38	0.418424159535814	0.632182215325476	0.845940271115139	0.578460367133287	0.873975242677185	1.16949011822108	0.588151469480229	0.888541156169812	1.1891152693326	0.818502784592395	1.10081996478803	-0.0292563536599736	-0.0260493536822338	-0.155781873845761	-0.12896566517523	-0.168521214347545	0.169099802857667	0.206242367726596	0.151458453030223	0.193687931393758	0.231618100207635	0.175673975383726	0.00173755225400016	0.00249434799017852	0.00255137952570283
117	0.847500280622663	0.17	0.820922123922479	0.541987467595818	1.09985678024914	0.218681643782498	0.992697476801545	0.699736194061362	1.28565875954173	1	0.72	1.29	0.48509435586064	0.688190702668296	0.891287049475953	0.671551409282188	0.952712458201769	1.23387350712135	0.686551249276846	0.973981349834334	1.26142435794798	0.820922123922479	1.05910239339817	0.0649611463587867	0.0365946819755342	-0.155781873845761	-0.12896566517523	-0.168521214347545	0.169099802857667	0.206242367726596	0.151458453030223	0.193687931393758	0.231618100207635	0.175673975383726	0.00173755225400016	0.00249434799017852	0.00255137952570283
117	0.847500280622663	0.17	0.821424676371533	0.540534485814946	1.10231486692812	0.182607977653525	0.903442176191264	0.605013091591049	1.20187126079148	0.98	0.71	1.34	0.426152594924766	0.636356854255683	0.846561113586599	0.593623196344401	0.886434095058406	1.17924499377241	0.604597585515899	0.902812212500801	1.20099468668954	0.821424676371533	1.07697825198737	-0.0683865647448366	-0.095665703562314	-0.155781873845761	-0.12896566517523	-0.168521214347545	0.169099802857667	0.206242367726596	0.151458453030223	0.193687931393758	0.231618100207635	0.175673975383726	0.00173755225400016	0.00249434799017852	0.00255137952570283
117	0.847500280622663	0.17	0.822016368426256	0.533562567558855	1.11047016929366	0.190134746643361	1.00719971366699	0.682653390614725	1.33174603671925	1.02	0.76	1.38	0.465967568942146	0.687497357325086	0.909027145708026	0.641251124251509	0.946114027432217	1.25097693061292	0.655257978716924	0.966703183002688	1.27840169863987	0.822016368426256	1.11490826536487	-0.0942697472948253	-0.0801003838170463	-0.155781873845761	-0.12896566517523	-0.168521214347545	0.169099802857667	0.206242367726596	0.151458453030223	0.193687931393758	0.231618100207635	0.175673975383726	0.00173755225400016	0.00249434799017852	0.00255137952570283
117	0.847500280622663	0.17	0.822380738611762	0.533636996241911	1.11112448098161	0.197412785491418	0.985064727950528	0.67495976952209	1.29516968637897	0.98	0.72	1.32	0.474836151244814	0.692995886967069	0.911155622689323	0.661118778092931	0.964864601850592	1.26861042560825	0.674973906172301	0.985146220761136	1.29531041209305	0.822380738611762	1.0798152185871	0.0249352741668513	0.000323586594223728	-0.155781873845761	-0.12896566517523	-0.168521214347545	0.169099802857667	0.206242367726596	0.151458453030223	0.193687931393758	0.231618100207635	0.175673975383726	0.00173755225400016	0.00249434799017852	0.00255137952570283
117	0.847500280622663	0.17	0.823208853095328	0.541040819346117	1.10537688684454	0.169602904856357	0.835410685948692	0.54680043319534	1.12402093870204	0.95	0.68	1.42	0.393851071369589	0.601732137942461	0.809613204515334	0.553528805828724	0.845690404207375	1.13785200258603	0.560015104790125	0.855676324470611	1.1511708155522	0.823208853095328	1.05705747701474	0.105221538127617	0.0608541124928804	-0.155781873845761	-0.12896566517523	-0.168521214347545	0.169099802857667	0.206242367726596	0.151458453030223	0.193687931393758	0.231618100207635	0.175673975383726	0.00173755225400016	0.00249434799017852	0.00255137952570283
117	0.847500280622663	0.17	0.823788586577159	0.543057487835055	1.10451968531926	0.194005007209865	1.04397899802113	0.711750467071892	1.37620752897036	1.03	0.81	1.36	0.482769694911559	0.708115337728083	0.933460980544608	0.662787237130927	0.972160873413583	1.28153450969624	0.680585608014198	0.998330483942443	1.31590693841116	0.823788586577159	1.14276259978059	-0.090501991708455	-0.0408884305098063	-0.155781873845761	-0.12896566517523	-0.168521214347545	0.169099802857667	0.206242367726596	0.151458453030223	0.193687931393758	0.231618100207635	0.175673975383726	0.00173755225400016	0.00249434799017852	0.00255137952570283
117	0.847500280622663	0.17	0.827149116091332	0.54598727307279	1.10831095910987	0.199045035362845	0.980786696310405	0.673609903412019	1.28796348920879	1.04	0.77	1.4	0.453141580150928	0.659781323145516	0.866421066140104	0.62018501629417	0.902999213864469	1.18581341143477	0.633500933949008	0.922396216686656	1.21122955675988	0.827149116091332	1.14112396997613	0.064647855859834	0.101697970465483	-0.155781873845761	-0.12896566517523	-0.168521214347545	0.169099802857667	0.206242367726596	0.151458453030223	0.193687931393758	0.231618100207635	0.175673975383726	0.00173755225400016	0.00249434799017852	0.00255137952570283
117	0.847500280622663	0.17	0.827250914257885	0.546408547003432	1.10809328151234	0.176289254294601	0.890575958413715	0.590016171659605	1.19113574516783	0.97	0.73	1.31	0.419430117873194	0.633091764522004	0.846753411170814	0.586386906933105	0.885097912103479	1.18380891727385	0.59943988970785	0.90480314077988	1.2102536813418	0.827250914257885	1.05801997673683	0.0162863766006604	-0.0227452050541183	-0.155781873845761	-0.12896566517523	-0.168521214347545	0.169099802857667	0.206242367726596	0.151458453030223	0.193687931393758	0.231618100207635	0.175673975383726	0.00173755225400016	0.00249434799017852	0.00255137952570283
117	0.847500280622663	0.17	0.828280065584813	0.540859278063426	1.1157008531062	0.202826095513155	1.01971212116301	0.704082564809529	1.3353416775165	0.9	0.72	1.26	0.525441499899134	0.76098897088038	0.996536441861625	0.749309292975813	1.08521330698513	1.42111732099446	0.767348625698178	1.11130942967224	1.45532364155454	0.828280065584813	1.04770723147184	0.00679531761462743	-0.0305233915144831	-0.155781873845761	-0.12896566517523	-0.168521214347545	0.169099802857667	0.206242367726596	0.151458453030223	0.193687931393758	0.231618100207635	0.175673975383726	0.00173755225400016	0.00249434799017852	0.00255137952570283
117	0.847500280622663	0.17	0.828882182607228	0.538167348853044	1.11959701636141	0.19335612358191	0.969978420117259	0.660657360614699	1.27929947961982	1.06	0.78	1.39	0.439614427752212	0.645442756734127	0.851271085716041	0.599241535652536	0.879807586613536	1.16037363757454	0.613020712459681	0.89992434144421	1.18701336849251	0.828882182607228	1.1205360593315	-0.0526092657674859	-0.0270769981553138	-0.155781873845761	-0.12896566517523	-0.168521214347545	0.169099802857667	0.206242367726596	0.151458453030223	0.193687931393758	0.231618100207635	0.175673975383726	0.00173755225400016	0.00249434799017852	0.00255137952570283
117	0.847500280622663	0.17	0.831242919006342	0.548892490923349	1.11359334708934	0.190935608751166	0.918106741667342	0.623035613921343	1.21317786941334	1.02	0.77	1.34	0.427228091248404	0.629564317095924	0.831900542943444	0.588966465014235	0.867902363947077	1.14683826287992	0.603294546501968	0.888939914601431	1.17477848377303	0.831242919006342	1.09421336893813	0.00205026315176135	0.00640717405823542	-0.155781873845761	-0.12896566517523	-0.168521214347545	0.169099802857667	0.206242367726596	0.151458453030223	0.193687931393758	0.231618100207635	0.175673975383726	0.00173755225400016	0.00249434799017852	0.00255137952570283
117	0.847500280622663	0.17	0.831670575485779	0.549695036648259	1.1136461143233	0.185323132935214	0.919456689901011	0.618471855066561	1.22044152473546	1	0.7	1.35	0.428780064594219	0.637449700673789	0.846119336753359	0.593603458979946	0.882485867442995	1.17136827590604	0.60368586440291	0.8974305124539	1.19133413493857	0.831670575485779	1.05222240816124	0.0695531839465658	0.0306028634383064	-0.155781873845761	-0.12896566517523	-0.168521214347545	0.169099802857667	0.206242367726596	0.151458453030223	0.193687931393758	0.231618100207635	0.175673975383726	0.00173755225400016	0.00249434799017852	0.00255137952570283
117	0.847500280622663	0.17	0.831867872877055	0.546268712809033	1.11746703294508	0.195174369745828	1.00328980329905	0.685198814373963	1.32138079222414	0.93	0.71	1.22	0.500816440670023	0.733311292588618	0.965806144507213	0.708060305909008	1.03676432319628	1.36546834048356	0.725571760339529	1.06263116554624	1.39931201895761	0.831867872877055	1.04763961781922	0.0424196001897867	-0.00635281757046883	-0.155781873845761	-0.12896566517523	-0.168521214347545	0.169099802857667	0.206242367726596	0.151458453030223	0.193687931393758	0.231618100207635	0.175673975383726	0.00173755225400016	0.00249434799017852	0.00255137952570283
117	0.847500280622663	0.17	0.834999425534085	0.547013461705484	1.12298538936269	0.185821950920264	0.94933519169195	0.639082020764309	1.25958836261959	0.95	0.74	1.41	0.458050183707491	0.680418388917332	0.902786594127172	0.64247831373048	0.954380272494295	1.26628223125811	0.653901895789513	0.971436195195513	1.28873087268318	0.834999425534085	1.08882787078394	-0.101827634964027	-0.10524151898301	-0.155781873845761	-0.12896566517523	-0.168521214347545	0.169099802857667	0.206242367726596	0.151458453030223	0.193687931393758	0.231618100207635	0.175673975383726	0.00173755225400016	0.00249434799017852	0.00255137952570283
117	0.847500280622663	0.17	0.837382150822061	0.553329020403434	1.12143528124069	0.204000881544277	0.978643246495327	0.676821772108263	1.28046472088239	1.03	0.77	1.34	0.459832456856368	0.66488985278957	0.869947248722771	0.631688488375522	0.913383254666726	1.19507802095793	0.646925341336009	0.935387884424586	1.22384700425249	0.837382150822061	1.09683506427817	-0.0475749095771069	-0.0426334974022654	-0.155781873845761	-0.12896566517523	-0.168521214347545	0.169099802857667	0.206242367726596	0.151458453030223	0.193687931393758	0.231618100207635	0.175673975383726	0.00173755225400016	0.00249434799017852	0.00255137952570283
117	0.847500280622663	0.17	0.838110140898227	0.547052916892088	1.12916736490437	0.171122335931735	0.954512174918785	0.626523534818055	1.28250081501952	1.03	0.75	1.38	0.423953844256202	0.645896097205167	0.867838350154132	0.581519547947858	0.88594834451142	1.19037714107498	0.593488593624082	0.904133496008796	1.21473845351148	0.838110140898227	1.11613584579709	0.055625158127092	0.065499934975432	-0.155781873845761	-0.12896566517523	-0.168521214347545	0.169099802857667	0.206242367726596	0.151458453030223	0.193687931393758	0.231618100207635	0.175673975383726	0.00173755225400016	0.00249434799017852	0.00255137952570283
117	0.847500280622663	0.17	0.840605758305189	0.54704156546871	1.13416995114167	0.183582757868367	1.00679773990498	0.67530972365256	1.33828575615741	1.06	0.76	1.39	0.449123622613457	0.6695840920807	0.890044561547943	0.612082448053378	0.912534210232552	1.21298597241173	0.624793088608489	0.93145791294819	1.2382140132956	0.840605758305189	1.13919216977617	0.141464262758595	0.188304273921603	-0.155781873845761	-0.12896566517523	-0.168521214347545	0.169099802857667	0.206242367726596	0.151458453030223	0.193687931393758	0.231618100207635	0.175673975383726	0.00173755225400016	0.00249434799017852	0.00255137952570283
117	0.847500280622663	0.17	0.84112634169367	0.549201941831464	1.13305074155588	0.201923991510392	0.96936074062839	0.668476767899883	1.2702447133569	1	0.73	1.24	0.464234339857341	0.673188007599752	0.882141675342162	0.643107920688591	0.9325732773948	1.22203863410101	0.659850732481056	0.95699466165193	1.25399065138573	0.84112634169367	1.04681480544312	-0.114385962385863	-0.155886419194122	-0.155781873845761	-0.12896566517523	-0.168521214347545	0.169099802857667	0.206242367726596	0.151458453030223	0.193687931393758	0.231618100207635	0.175673975383726	0.00173755225400016	0.00249434799017852	0.00255137952570283
117	0.847500280622663	0.17	0.842302303106841	0.55408997232498	1.1305146338887	0.159498384697011	0.905401007418415	0.580898866395575	1.22990314844126	0.96	0.71	1.21	0.415633915950958	0.647815631926192	0.879997347901426	0.582582806033518	0.90802563062363	1.23346845521374	0.597615936055375	0.931387995558987	1.26536222582557	0.842302303106841	1.04445505876395	-0.0460264865620965	-0.0970533848876816	-0.155781873845761	-0.12896566517523	-0.168521214347545	0.169099802857667	0.206242367726596	0.151458453030223	0.193687931393758	0.231618100207635	0.175673975383726	0.00173755225400016	0.00249434799017852	0.00255137952570283
117	0.847500280622663	0.17	0.842343867124294	0.555253296685327	1.12943443756326	0.199097969059072	1.03101073828973	0.708157659213233	1.35386381736622	1.01	0.78	1.43	0.486201814104508	0.707863968984839	0.929526123865171	0.670584489353594	0.97630774794163	1.28203100652967	0.684395043076372	0.996527728643063	1.30839418464426	0.842343867124294	1.14604986397154	0.0327636027650962	0.0758055853521441	-0.155781873845761	-0.12896566517523	-0.168521214347545	0.169099802857667	0.206242367726596	0.151458453030223	0.193687931393758	0.231618100207635	0.175673975383726	0.00173755225400016	0.00249434799017852	0.00255137952570283
117	0.847500280622663	0.17	0.844653622412282	0.555419264883119	1.13388797994145	0.18945307764582	1.02601874089423	0.694674822928123	1.35736265886035	0.99	0.79	1.36	0.485549850121002	0.717145964442244	0.948742078763486	0.674324104438901	0.995961197607157	1.31759829077541	0.690911904085007	1.02051230348013	1.35004502894751	0.844653622412282	1.1093744960572	-0.0404871748137735	-0.012806210141136	-0.155781873845761	-0.12896566517523	-0.168521214347545	0.169099802857667	0.206242367726596	0.151458453030223	0.193687931393758	0.231618100207635	0.175673975383726	0.00173755225400016	0.00249434799017852	0.00255137952570283
117	0.847500280622663	0.17	0.847435305817519	0.55881430248572	1.13605630914932	0.154200820782252	0.842352460703121	0.53433907015008	1.15036585125616	1.01	0.77	1.28	0.367512913789762	0.57936135417541	0.791209794561059	0.507228679470538	0.799614608325751	1.09200053718096	0.520964904847685	0.821155576119463	1.12157085785725	0.847435305817519	1.07288671140012	-0.0437566748747515	-0.0457044387706047	-0.155781873845761	-0.12896566517523	-0.168521214347545	0.169099802857667	0.206242367726596	0.151458453030223	0.193687931393758	0.231618100207635	0.175673975383726	0.00173755225400016	0.00249434799017852	0.00255137952570283
117	0.847500280622663	0.17	0.852194109048952	0.56137342580789	1.14301479229001	0.172262195352486	0.898347955359701	0.590893032067019	1.20580287865238	1.03	0.73	1.38	0.401665172387834	0.610660587909735	0.819656003431637	0.551892452855806	0.839054498353317	1.12621654385083	0.562118998288663	0.854640338047334	1.14715945080223	0.852194109048952	1.1003624806137	-0.0915675449738159	-0.090497371244798	-0.155781873845761	-0.12896566517523	-0.168521214347545	0.169099802857667	0.206242367726596	0.151458453030223	0.193687931393758	0.231618100207635	0.175673975383726	0.00173755225400016	0.00249434799017852	0.00255137952570283
117	0.847500280622663	0.17	0.855106169768267	0.563949639732371	1.14626269980416	0.180902555731601	0.95872973038805	0.640216783009949	1.27724267776615	0.99	0.76	1.4	0.445458506383175	0.667077660344884	0.888696814306593	0.617554369910626	0.92479258631865	1.23203080272667	0.630085806811982	0.94355837878258	1.25700765405991	0.855106169768267	1.09322387051354	0.0726177073529385	0.0734728451473859	-0.155781873845761	-0.12896566517523	-0.168521214347545	0.169099802857667	0.206242367726596	0.151458453030223	0.193687931393758	0.231618100207635	0.175673975383726	0.00173755225400016	0.00249434799017852	0.00255137952570283
[truncated: 1,365 more rows]
