# Supplementary material for: Re-expressing coefficients from regression models for inclusion in a meta-analysis
Source: BMC Med Res Methodol. 2024 Jan 8;24:6. doi: 10.1186/s12874-023-02132-y (PMC10773134; doi:10.1186/s12874-023-02132-y)
Supplement: Supplementary file 2 — Additional file 2. [file 12874_2023_2132_MOESM2_ESM.zip › Supp_Files_R1/simdata/simdata_scenario_118.csv]

ex_no	errsd	rsquare	beta	b_low_ci	b_hi_ci	lrsquare	lbeta	lb_low_ci	lb_hi_ci	x_median	x_25	x_75	rbl	rb	rbu	altl	alt	altu	dzl	dz	dzu	observed_beta	xlog	error	ylog	RelBias_rb	RelBias_rbl	RelBias_rbu	RelBias_alt	RelBias_altl	RelBias_altu	RelBias_dz	RelBias_dzl	RelBias_dzu	MC_SE_RelBias_rb	MC_SE_RelBias_alt	MC_SE_RelBias_dz
118	0.847500280622663	0.17	0.747552064465484	0.71233215902702	0.782771969903948	0.194039111280643	0.939873933741897	0.899079668236436	0.980668199247357	1	0.74	1.34	0.623224438973115	0.651502225838022	0.679780012702929	0.86273994739935	0.901885357666954	0.941030767934557	0.881461200671328	0.921401602915806	0.961483974302916	0.747552064465484	1.10707485033398	-0.00568792542495415	-0.00405722226249861	-0.149870096951817	-0.147471283400724	-0.152071572332991	0.176786179107331	0.180106707504273	0.173738813774957	0.201324479922382	0.204714243361905	0.198214197401349	0.00024679123128789	0.00035207363935654	0.000359780191189627
118	0.847500280622663	0.17	0.751551197602658	0.716770383991789	0.786332011213526	0.197067130236108	0.933157647409522	0.893042840157709	0.973272454661335	1.01	0.75	1.36	0.615843964006349	0.643507207920767	0.671170451835185	0.850824904025457	0.889043313596935	0.927261723168414	0.868689830543359	0.907832645351095	0.946733725723911	0.751551197602658	1.11241327725941	0.0140073213166962	0.0206919064836055	-0.149870096951817	-0.147471283400724	-0.152071572332991	0.176786179107331	0.180106707504273	0.173738813774957	0.201324479922382	0.204714243361905	0.198214197401349	0.00024679123128789	0.00035207363935654	0.000359780191189627
118	0.847500280622663	0.17	0.766804145845751	0.731056082475357	0.802552209216145	0.19491898385315	0.949180606558953	0.908097928350569	0.990263284767336	1	0.75	1.34	0.628838302982862	0.65728717489415	0.685736046805437	0.870170862482629	0.90953770653503	0.948904550587431	0.889435143585253	0.929658677621656	0.96981227853866	0.766804145845751	1.10353567886367	-0.00689346629347385	-0.00618780496400585	-0.149870096951817	-0.147471283400724	-0.152071572332991	0.176786179107331	0.180106707504273	0.173738813774957	0.201324479922382	0.204714243361905	0.198214197401349	0.00024679123128789	0.00035207363935654	0.000359780191189627
118	0.847500280622663	0.18	0.741860313229348	0.708547756432917	0.775172870025779	0.203364674515199	0.927267460542341	0.888182092115422	0.966352828969261	1	0.74	1.36	0.614988126679281	0.642051313071827	0.669114499464373	0.85097389079963	0.888421873976565	0.9258698571535	0.868603633740554	0.906731695317454	0.94491371281071	0.741860313229348	1.11350807823398	0.00327499344077283	0.00712279695596742	-0.149870096951817	-0.147471283400724	-0.152071572332991	0.176786179107331	0.180106707504273	0.173738813774957	0.201324479922382	0.204714243361905	0.198214197401349	0.00024679123128789	0.00035207363935654	0.000359780191189627
118	0.847500280622663	0.18	0.750052930470153	0.71587674231031	0.784229118629995	0.200772351194515	0.928530242761971	0.889075745057435	0.967984740466507	1	0.74	1.35	0.616238627579787	0.643585437626576	0.670932247673365	0.853041947790704	0.890897374348097	0.92875280090549	0.871037707352976	0.9096112390809	0.948274011895719	0.750052930470153	1.10863715468152	-0.00127461227137046	-0.00177198539109314	-0.149870096951817	-0.147471283400724	-0.152071572332991	0.176786179107331	0.180106707504273	0.173738813774957	0.201324479922382	0.204714243361905	0.198214197401349	0.00024679123128789	0.00035207363935654	0.000359780191189627
118	0.847500280622663	0.18	0.753402601122605	0.719437284511316	0.787367917733893	0.205622953109283	0.94870111984452	0.90898890324908	0.98841333643996	1.01	0.74	1.39	0.627497336907034	0.654911654141538	0.682325971376041	0.867273809676588	0.90516356306557	0.943053316454552	0.884058701791713	0.922668226784869	0.961217689351688	0.753402601122605	1.12041056525895	-0.00613437981851539	0.00370371233443537	-0.149870096951817	-0.147471283400724	-0.152071572332991	0.176786179107331	0.180106707504273	0.173738813774957	0.201324479922382	0.204714243361905	0.198214197401349	0.00024679123128789	0.00035207363935654	0.000359780191189627
118	0.847500280622663	0.18	0.757550847881093	0.722707532174462	0.792394163587724	0.201178609744856	0.942884630875434	0.902870842943725	0.982898418807143	1	0.74	1.36	0.623930896988034	0.651582513818102	0.67923413064817	0.862694241217046	0.90092746658671	0.939160691956373	0.880801663541411	0.919803633330787	0.95875525241154	0.757550847881093	1.11163637022463	0.0082257546295807	0.0143247906517936	-0.149870096951817	-0.147471283400724	-0.152071572332991	0.176786179107331	0.180106707504273	0.173738813774957	0.201324479922382	0.204714243361905	0.198214197401349	0.00024679123128789	0.00035207363935654	0.000359780191189627
118	0.847500280622663	0.18	0.757864731974983	0.723675659640438	0.792053804309528	0.199950315073606	0.929672530026486	0.890068024138659	0.969277035914313	1.01	0.74	1.37	0.612533029037665	0.639788325596023	0.667043622154381	0.84558396007093	0.883209101090561	0.920834242110192	0.862566318073629	0.900902245366206	0.939236610748836	0.757864731974983	1.11595316472112	-0.000364648675575045	0.00749134038792023	-0.149870096951817	-0.147471283400724	-0.152071572332991	0.176786179107331	0.180106707504273	0.173738813774957	0.201324479922382	0.204714243361905	0.198214197401349	0.00024679123128789	0.00035207363935654	0.000359780191189627
118	0.847500280622663	0.18	0.761175284852306	0.726610203681049	0.795740366023563	0.200957388802433	0.94722743426943	0.907001659624455	0.987453208914405	1	0.74	1.36	0.626580674512482	0.654369700852601	0.682158727192719	0.866249028056848	0.904667412212254	0.94308579636766	0.88452223258377	0.923816568144787	0.963166888461092	0.761175284852306	1.11636416081528	0.00882460909931019	0.0171971890451134	-0.149870096951817	-0.147471283400724	-0.152071572332991	0.176786179107331	0.180106707504273	0.173738813774957	0.201324479922382	0.204714243361905	0.198214197401349	0.00024679123128789	0.00035207363935654	0.000359780191189627
118	0.847500280622663	0.18	0.76475501121288	0.730562196529413	0.798947825896347	0.209590646833106	0.965532339259195	0.925600061917789	1.0054646166006	1.01	0.74	1.37	0.637111702327431	0.664598002557448	0.692084302787464	0.879580777355775	0.917527688760217	0.955474600164659	0.89734878506418	0.935979491864078	0.974750061582719	0.76475501121288	1.1192324410216	-0.0108288863854166	-0.000953318635097181	-0.149870096951817	-0.147471283400724	-0.152071572332991	0.176786179107331	0.180106707504273	0.173738813774957	0.201324479922382	0.204714243361905	0.198214197401349	0.00024679123128789	0.00035207363935654	0.000359780191189627
118	0.847500280622663	0.18	0.765416197734489	0.730710396272897	0.800121999196081	0.208566555996423	0.974016100321114	0.933608024726318	1.01442417591591	0.99	0.73	1.36	0.651496825786729	0.679694669302349	0.707892512817969	0.904217140537365	0.943353130804431	0.982489121071497	0.922629611154893	0.962608761796481	1.00252286804029	0.765416197734489	1.10837396559625	0.00169842608855587	0.00229061646217733	-0.149870096951817	-0.147471283400724	-0.152071572332991	0.176786179107331	0.180106707504273	0.173738813774957	0.201324479922382	0.204714243361905	0.198214197401349	0.00024679123128789	0.00035207363935654	0.000359780191189627
118	0.847500280622663	0.18	0.765981917542681	0.731231603918679	0.800732231166682	0.197188850782525	0.939139032574675	0.898782617647209	0.979495447502141	1.01	0.74	1.36	0.619814460564378	0.647644871452895	0.675475282341413	0.856316926592479	0.894766581181307	0.933216235770136	0.874045776507156	0.913390052670448	0.952569014352303	0.765981917542681	1.11232711991309	0.0059535347668264	0.011566384683602	-0.149870096951817	-0.147471283400724	-0.152071572332991	0.176786179107331	0.180106707504273	0.173738813774957	0.201324479922382	0.204714243361905	0.198214197401349	0.00024679123128789	0.00035207363935654	0.000359780191189627
118	0.847500280622663	0.18	0.766835202683303	0.732020506576889	0.801649898789717	0.207861662695827	0.966990923308764	0.926788439729098	1.00719340688843	1	0.74	1.35	0.643653709580108	0.671574297042279	0.699494884504451	0.891675626043387	0.930354976343523	0.969034326643659	0.910442705579112	0.949981688177091	0.989495827860467	0.766835202683303	1.10707044439717	-0.00524043141206466	-0.00523417059798243	-0.149870096951817	-0.147471283400724	-0.152071572332991	0.176786179107331	0.180106707504273	0.173738813774957	0.201324479922382	0.204714243361905	0.198214197401349	0.00024679123128789	0.00035207363935654	0.000359780191189627
118	0.847500280622663	0.18	0.768194090441178	0.733600350266056	0.802787830616299	0.208383773906031	0.971921813241887	0.93157828363614	1.01226534284763	1.01	0.75	1.36	0.639185899034319	0.666866895569162	0.694547892104006	0.881368615111787	0.919537732449463	0.95770684978714	0.900209309960718	0.939125520118844	0.978148067413222	0.768194090441178	1.11828940711381	-0.00782180733881713	0.00228478171971163	-0.149870096951817	-0.147471283400724	-0.152071572332991	0.176786179107331	0.180106707504273	0.173738813774957	0.201324479922382	0.204714243361905	0.198214197401349	0.00024679123128789	0.00035207363935654	0.000359780191189627
118	0.847500280622663	0.18	0.769406337834752	0.73429016262743	0.804522513042073	0.205736378944457	0.959914199973525	0.91974655462221	1.00008184532484	1	0.74	1.34	0.639534258932546	0.667464328551965	0.695394398171384	0.886382986062727	0.925093560460292	0.963804134857858	0.905388431548647	0.944908612066502	0.984494591638219	0.769406337834752	1.10160617849398	-0.00419614775178647	-0.00814720850416244	-0.149870096951817	-0.147471283400724	-0.152071572332991	0.176786179107331	0.180106707504273	0.173738813774957	0.201324479922382	0.204714243361905	0.198214197401349	0.00024679123128789	0.00035207363935654	0.000359780191189627
118	0.847500280622663	0.18	0.769757669658773	0.735301425629887	0.804213913687659	0.209086114116669	0.955527521359434	0.915948744135148	0.99510629858372	1.01	0.73	1.36	0.632132858621022	0.659447755603752	0.686762652586482	0.873590826386876	0.911339288758963	0.94908775113105	0.891112109467173	0.929575811618548	0.968184860749665	0.769757669658773	1.10872746189677	-0.00681142344788973	-0.00669318021063718	-0.149870096951817	-0.147471283400724	-0.152071572332991	0.176786179107331	0.180106707504273	0.173738813774957	0.201324479922382	0.204714243361905	0.198214197401349	0.00024679123128789	0.00035207363935654	0.000359780191189627
118	0.847500280622663	0.18	0.770073863887166	0.735490486727359	0.804657241046973	0.205935304548201	0.952923443274283	0.913072581285337	0.992774305263228	1.01	0.74	1.36	0.628107002411936	0.655520601265351	0.682934200118766	0.866947231842805	0.904784962594978	0.942622693347151	0.884672610671419	0.923183668928869	0.962000940914037	0.770073863887166	1.1133197657793	-0.00816665043575899	-0.00161552495185669	-0.149870096951817	-0.147471283400724	-0.152071572332991	0.176786179107331	0.180106707504273	0.173738813774957	0.201324479922382	0.204714243361905	0.198214197401349	0.00024679123128789	0.00035207363935654	0.000359780191189627
118	0.847500280622663	0.18	0.770948610245454	0.736377416523983	0.805519803966925	0.205100494192657	0.955995407550121	0.915913744391672	0.99607707070857	0.99	0.73	1.34	0.63891636553756	0.666876236984741	0.694836108431921	0.886630882060299	0.9254310863134	0.964231290566501	0.905348692896743	0.945080494241716	0.984707259145109	0.770948610245454	1.10135220143274	-0.0159877936158081	-0.0219112029773829	-0.149870096951817	-0.147471283400724	-0.152071572332991	0.176786179107331	0.180106707504273	0.173738813774957	0.201324479922382	0.204714243361905	0.198214197401349	0.00024679123128789	0.00035207363935654	0.000359780191189627
118	0.847500280622663	0.18	0.771264878397088	0.736344637572804	0.806185119221371	0.204396307203873	0.95645773407928	0.916269879352768	0.996645588805792	1	0.74	1.36	0.633382140405541	0.661162459303468	0.688942778201395	0.875864395017192	0.914280053831535	0.952695712645878	0.893851627708552	0.933154386470382	0.972309590113704	0.771264878397088	1.1103284906264	-0.0281407433464041	-0.0261105101672999	-0.149870096951817	-0.147471283400724	-0.152071572332991	0.176786179107331	0.180106707504273	0.173738813774957	0.201324479922382	0.204714243361905	0.198214197401349	0.00024679123128789	0.00035207363935654	0.000359780191189627
118	0.847500280622663	0.18	0.771401643095963	0.73613802337086	0.806665262821066	0.201174215402825	0.95199057445335	0.911589799507997	0.992391349398702	1	0.74	1.35	0.632592017060755	0.660627881138317	0.688663745215879	0.876080252332539	0.914907278619644	0.95373430490675	0.895281023191683	0.935003804686268	0.974671136988454	0.771401643095963	1.10614739014075	-0.00763869296905954	-0.00419875539641816	-0.149870096951817	-0.147471283400724	-0.152071572332991	0.176786179107331	0.180106707504273	0.173738813774957	0.201324479922382	0.204714243361905	0.198214197401349	0.00024679123128789	0.00035207363935654	0.000359780191189627
118	0.847500280622663	0.18	0.771803599677856	0.737251575797547	0.806355623558165	0.209856190652597	0.962952777471858	0.923159076115417	1.0027464788283	1	0.74	1.35	0.638299873410439	0.665814432055339	0.693328990700239	0.882747658820136	0.920799385350303	0.958851111880471	0.901660812502588	0.940547413797456	0.979506040558749	0.771803599677856	1.1068456090282	-0.00174418500296037	-0.00264986546817145	-0.149870096951817	-0.147471283400724	-0.152071572332991	0.176786179107331	0.180106707504273	0.173738813774957	0.201324479922382	0.204714243361905	0.198214197401349	0.00024679123128789	0.00035207363935654	0.000359780191189627
118	0.847500280622663	0.18	0.772455780285384	0.737374873658512	0.807536686912255	0.200067462964021	0.963850037583523	0.922804581570282	1.00489549359676	1.02	0.75	1.37	0.632626844389777	0.660765475073653	0.68890410575753	0.872040707096463	0.910828235030033	0.949615762963602	0.890221951197343	0.929745813234567	0.969528185713064	0.772455780285384	1.11818366842592	0.00289356067532177	0.0137892328643808	-0.149870096951817	-0.147471283400724	-0.152071572332991	0.176786179107331	0.180106707504273	0.173738813774957	0.201324479922382	0.204714243361905	0.198214197401349	0.00024679123128789	0.00035207363935654	0.000359780191189627
118	0.847500280622663	0.18	0.773600032761122	0.738545176716684	0.80865488880556	0.204037431354124	0.970563427292076	0.929737835504748	1.0113890190794	1	0.74	1.35	0.64315788794142	0.671399506583993	0.699641125226567	0.889630998788563	0.928695464717474	0.967759930646385	0.908662935377784	0.948599510368949	0.988490402797227	0.773600032761122	1.10963464898908	-0.00111667650733167	0.00350025230494191	-0.149870096951817	-0.147471283400724	-0.152071572332991	0.176786179107331	0.180106707504273	0.173738813774957	0.201324479922382	0.204714243361905	0.198214197401349	0.00024679123128789	0.00035207363935654	0.000359780191189627
118	0.847500280622663	0.18	0.773662658942462	0.738931777266135	0.808393540618789	0.203402286219143	0.960583341403224	0.920098370503741	1.00106831230271	1	0.74	1.36	0.6390267744246	0.66714439879601	0.69526202316742	0.885276130787914	0.924228898820025	0.963181666852136	0.903891301998009	0.943732516615251	0.983532875803329	0.773662658942462	1.10722454452138	0.0119179819329513	0.0132516245222817	-0.149870096951817	-0.147471283400724	-0.152071572332991	0.176786179107331	0.180106707504273	0.173738813774957	0.201324479922382	0.204714243361905	0.198214197401349	0.00024679123128789	0.00035207363935654	0.000359780191189627
118	0.847500280622663	0.18	0.773729306833575	0.73874319178453	0.80871542188262	0.199407264307233	0.945418888202046	0.905075090502888	0.985762685901204	1	0.74	1.36	0.629052874560839	0.657092958946827	0.685133043332814	0.87170575198507	0.910562108634702	0.949418465284334	0.889980169481159	0.929619617738311	0.969316853187428	0.773729306833575	1.10655196284729	0.0221436620544774	0.02342984592489	-0.149870096951817	-0.147471283400724	-0.152071572332991	0.176786179107331	0.180106707504273	0.173738813774957	0.201324479922382	0.204714243361905	0.198214197401349	0.00024679123128789	0.00035207363935654	0.000359780191189627
118	0.847500280622663	0.18	0.774246543913459	0.738801082914989	0.80969200491193	0.196528374795209	0.945939808506337	0.90520616004037	0.986673456972304	1	0.75	1.35	0.626760144734019	0.654963915913543	0.683167687093067	0.867254758190705	0.906280619933628	0.94530648167655	0.886020304079033	0.925772216986913	0.965656527402366	0.774246543913459	1.10671490011605	0.00483138004539419	0.00573937214785122	-0.149870096951817	-0.147471283400724	-0.152071572332991	0.176786179107331	0.180106707504273	0.173738813774957	0.201324479922382	0.204714243361905	0.198214197401349	0.00024679123128789	0.00035207363935654	0.000359780191189627
118	0.847500280622663	0.18	0.774298012039877	0.739630620488535	0.808965403591219	0.210644023737187	0.970060870822812	0.930068418623532	1.01005332302209	0.99	0.75	1.35	0.647671347604346	0.675520874468449	0.703370401332552	0.898177519360621	0.936798679686286	0.975419840011951	0.917977419882544	0.957696238176232	0.997015661829871	0.774298012039877	1.10830248249542	0.00275272303284394	0.00363638004497557	-0.149870096951817	-0.147471283400724	-0.152071572332991	0.176786179107331	0.180106707504273	0.173738813774957	0.201324479922382	0.204714243361905	0.198214197401349	0.00024679123128789	0.00035207363935654	0.000359780191189627
118	0.847500280622663	0.18	0.775594100108359	0.740807220097299	0.81038098011942	0.20266474995225	0.959945804335156	0.919395393712615	1.0004962149577	1	0.74	1.35	0.637925014858997	0.666061028456438	0.694197042053879	0.883421153077778	0.922384901161489	0.9613486492452	0.902199994533861	0.941868617080138	0.981703133639226	0.775594100108359	1.10886747301296	-0.00648863045868586	-0.00441804406338889	-0.149870096951817	-0.147471283400724	-0.152071572332991	0.176786179107331	0.180106707504273	0.173738813774957	0.201324479922382	0.204714243361905	0.198214197401349	0.00024679123128789	0.00035207363935654	0.000359780191189627
118	0.847500280622663	0.18	0.775711426620192	0.740818394309063	0.81060445893132	0.203337914072168	0.953520415226722	0.913325135415073	0.993715695038371	1.01	0.75	1.37	0.627498792042279	0.655114904365903	0.682731016689526	0.865694935758303	0.903794018795713	0.941893101833123	0.884031776481763	0.922948644692419	0.962030979463549	0.775711426620192	1.11662308813865	0.000106895422074668	0.0100166082095376	-0.149870096951817	-0.147471283400724	-0.152071572332991	0.176786179107331	0.180106707504273	0.173738813774957	0.201324479922382	0.204714243361905	0.198214197401349	0.00024679123128789	0.00035207363935654	0.000359780191189627
118	0.847500280622663	0.18	0.775847842301779	0.740679175599533	0.811016509004024	0.203046900281664	0.959300479967191	0.918825184315759	0.999775775618623	1.01	0.74	1.35	0.633611995525041	0.66152332543299	0.68943465534094	0.875366378471401	0.913927264238086	0.952488150004771	0.893773775315004	0.93317895585597	0.972607400267151	0.775847842301779	1.11016063813229	0.00560180107929355	0.010039902670664	-0.149870096951817	-0.147471283400724	-0.152071572332991	0.176786179107331	0.180106707504273	0.173738813774957	0.201324479922382	0.204714243361905	0.198214197401349	0.00024679123128789	0.00035207363935654	0.000359780191189627
118	0.847500280622663	0.18	0.776248160964413	0.74151447141152	0.810981850517307	0.208992382054505	0.962770669213015	0.922880569314331	1.0026607691117	1	0.75	1.36	0.639959820941641	0.66762110457607	0.695282388210498	0.886033850167804	0.924331307034915	0.962628763902025	0.905102534667944	0.944194541828332	0.983201473977367	0.776248160964413	1.10999693042726	-0.0140420374630378	-0.0102334031439583	-0.149870096951817	-0.147471283400724	-0.152071572332991	0.176786179107331	0.180106707504273	0.173738813774957	0.201324479922382	0.204714243361905	0.198214197401349	0.00024679123128789	0.00035207363935654	0.000359780191189627
118	0.847500280622663	0.18	0.777002439099486	0.74193577509984	0.812069103099132	0.206458060274384	0.964889459614347	0.924602568839093	1.0051763503896	1	0.74	1.35	0.642205862625599	0.670188131240005	0.698170399854411	0.88970754755114	0.928473988396223	0.967240429241306	0.908348679580168	0.947906655073601	0.987462659550868	0.777002439099486	1.10189126129737	-0.00831490594509912	-0.0134833260550803	-0.149870096951817	-0.147471283400724	-0.152071572332991	0.176786179107331	0.180106707504273	0.173738813774957	0.201324479922382	0.204714243361905	0.198214197401349	0.00024679123128789	0.00035207363935654	0.000359780191189627
118	0.847500280622663	0.18	0.777035281562107	0.742010484633136	0.812060078491078	0.203804773094454	0.950382557407649	0.910377192675637	0.990387922139661	1	0.74	1.36	0.633002484440388	0.660818971353774	0.68863545826716	0.87732098146963	0.915873733156638	0.954426484843646	0.895002602799508	0.934449003085506	0.973726165085842	0.777035281562107	1.10641919507338	0.00173518779870772	0.000139694314299467	-0.149870096951817	-0.147471283400724	-0.152071572332991	0.176786179107331	0.180106707504273	0.173738813774957	0.201324479922382	0.204714243361905	0.198214197401349	0.00024679123128789	0.00035207363935654	0.000359780191189627
118	0.847500280622663	0.18	0.777523609504222	0.742614862872398	0.812432356136047	0.206180330511237	0.964706564585551	0.924393138030768	1.00501999114034	1	0.75	1.36	0.639872681030801	0.667777972913538	0.695683264796276	0.885306689680813	0.923915529085372	0.962524368489932	0.904077090491635	0.943531684683602	0.982929496669657	0.777523609504222	1.11340499922613	-0.0024855274526437	0.00398023255449967	-0.149870096951817	-0.147471283400724	-0.152071572332991	0.176786179107331	0.180106707504273	0.173738813774957	0.201324479922382	0.204714243361905	0.198214197401349	0.00024679123128789	0.00035207363935654	0.000359780191189627
118	0.847500280622663	0.18	0.778857950977305	0.743894712233749	0.81382118972086	0.205271043018718	0.974945059966683	0.93409026972229	1.01579985021108	1	0.74	1.35	0.64602178004539	0.674277169457497	0.702532558869605	0.893514071099352	0.932594159114861	0.97167424713037	0.912319744011907	0.952259298180049	0.992190547534045	0.778857950977305	1.10813538230892	-0.00870878281339629	-0.00565222926883194	-0.149870096951817	-0.147471283400724	-0.152071572332991	0.176786179107331	0.180106707504273	0.173738813774957	0.201324479922382	0.204714243361905	0.198214197401349	0.00024679123128789	0.00035207363935654	0.000359780191189627
118	0.847500280622663	0.18	0.779029182264828	0.743779825610166	0.81427853891949	0.1992022181324	0.944989763207576	0.904638362248878	0.985341164166273	0.99	0.74	1.35	0.630298008631519	0.658412456051738	0.686526903471957	0.874265228301612	0.913261835391927	0.952258442482242	0.892864819166959	0.932640202858204	0.972598202688989	0.779029182264828	1.09943549260276	0.00511905135921138	0.00165570234663121	-0.149870096951817	-0.147471283400724	-0.152071572332991	0.176786179107331	0.180106707504273	0.173738813774957	0.201324479922382	0.204714243361905	0.198214197401349	0.00024679123128789	0.00035207363935654	0.000359780191189627
118	0.847500280622663	0.18	0.779062973905275	0.74399738777371	0.81412856003684	0.209039295364461	0.967490361460706	0.927410399323596	1.00757032359781	1.01	0.74	1.36	0.640200370568467	0.667867956171628	0.695535541774789	0.88482354729195	0.923063030372309	0.961302513452668	0.903297936028636	0.942365834836268	0.981442265151463	0.779062973905275	1.10760178410602	-0.00588098810417844	-0.00448877921117452	-0.149870096951817	-0.147471283400724	-0.152071572332991	0.176786179107331	0.180106707504273	0.173738813774957	0.201324479922382	0.204714243361905	0.198214197401349	0.00024679123128789	0.00035207363935654	0.000359780191189627
118	0.847500280622663	0.18	0.779285162404181	0.744353000453072	0.814217324355289	0.206607141833958	0.973408663618114	0.932784554165495	1.01403277307073	1	0.74	1.34	0.64622063991755	0.674364478587818	0.702508317258087	0.89437764825236	0.933329081691441	0.972280515130521	0.913558133595507	0.953256309248285	0.993094706925661	0.779285162404181	1.10624082637142	0.00987029817617345	0.00985835611835393	-0.149870096951817	-0.147471283400724	-0.152071572332991	0.176786179107331	0.180106707504273	0.173738813774957	0.201324479922382	0.204714243361905	0.198214197401349	0.00024679123128789	0.00035207363935654	0.000359780191189627
118	0.847500280622663	0.18	0.780616674327777	0.744870983419753	0.816362365235802	0.199531613607374	0.963926995708292	0.922809415705125	1.00504457571146	1	0.75	1.34	0.638026730738446	0.66645526072397	0.694883790709494	0.882353195664891	0.921668169587301	0.960983143509711	0.901828605073342	0.942164084027005	0.982373648069228	0.780616674327777	1.10853377359145	-0.00799583771542401	-0.00391468951696762	-0.149870096951817	-0.147471283400724	-0.152071572332991	0.176786179107331	0.180106707504273	0.173738813774957	0.201324479922382	0.204714243361905	0.198214197401349	0.00024679123128789	0.00035207363935654	0.000359780191189627
118	0.847500280622663	0.18	0.780683301539261	0.745731463867951	0.815635139210571	0.203320585405658	0.954436426486584	0.914200380490521	0.994672472482648	1	0.75	1.36	0.631416618379001	0.659206705368622	0.686996792358244	0.87286178907519	0.911278429281128	0.949695069487066	0.891385135584122	0.930629982023968	0.96990044110715	0.780683301539261	1.1107774450983	0.00992864144393714	0.0152778788146129	-0.149870096951817	-0.147471283400724	-0.152071572332991	0.176786179107331	0.180106707504273	0.173738813774957	0.201324479922382	0.204714243361905	0.198214197401349	0.00024679123128789	0.00035207363935654	0.000359780191189627
118	0.847500280622663	0.18	0.781391057025025	0.746162963295958	0.816619150754093	0.204033846761827	0.968416282552972	0.927680558290219	1.00915200681572	1	0.74	1.37	0.641108556718256	0.669260511780352	0.697412466842448	0.886462867159854	0.925388666135686	0.964314465111519	0.904386221237771	0.944172816364424	0.983779926579086	0.781391057025025	1.11316960051721	-0.00109390560252833	0.00446972747447255	-0.149870096951817	-0.147471283400724	-0.152071572332991	0.176786179107331	0.180106707504273	0.173738813774957	0.201324479922382	0.204714243361905	0.198214197401349	0.00024679123128789	0.00035207363935654	0.000359780191189627
118	0.847500280622663	0.18	0.78156196519386	0.746553478000181	0.816570452387538	0.204544289200757	0.964798364421407	0.92427849387976	1.00531823496305	1	0.74	1.36	0.638504179614642	0.666495858388519	0.694487537162396	0.882727025609432	0.921425302198306	0.96012357878718	0.90106061791453	0.940583561682513	0.980046330758846	0.78156196519386	1.10931217492973	-0.00719546525891054	-0.00423390359712616	-0.149870096951817	-0.147471283400724	-0.152071572332991	0.176786179107331	0.180106707504273	0.173738813774957	0.201324479922382	0.204714243361905	0.198214197401349	0.00024679123128789	0.00035207363935654	0.000359780191189627
118	0.847500280622663	0.18	0.781660856506287	0.746589270035145	0.816732442977428	0.210943914999426	0.981241603371288	0.940824651518817	1.02165855522376	1.01	0.75	1.35	0.648168463994357	0.676013178266309	0.703857892538261	0.895151345217222	0.933606214317339	0.972061083417456	0.915000988156444	0.953758848011333	0.993105174617283	0.781660856506287	1.11113528719761	0.00159365680184299	0.0072990894520677	-0.149870096951817	-0.147471283400724	-0.152071572332991	0.176786179107331	0.180106707504273	0.173738813774957	0.201324479922382	0.204714243361905	0.198214197401349	0.00024679123128789	0.00035207363935654	0.000359780191189627
118	0.847500280622663	0.18	0.781768292413619	0.746654831748705	0.816881753078533	0.204083069181503	0.954823688233694	0.914665812096315	0.994981564371073	1.01	0.74	1.36	0.631653020576306	0.659385382961174	0.687117745346042	0.873143351133449	0.911478207516275	0.949813063899101	0.891326106097134	0.930376671239546	0.969585514463343	0.781768292413619	1.10586901928069	0.000661243021380124	0.000527587770745245	-0.149870096951817	-0.147471283400724	-0.152071572332991	0.176786179107331	0.180106707504273	0.173738813774957	0.201324479922382	0.204714243361905	0.198214197401349	0.00024679123128789	0.00035207363935654	0.000359780191189627
118	0.847500280622663	0.18	0.782418445397036	0.747383959605953	0.817452931188119	0.209999066446134	0.975834788612995	0.935526107837028	1.01614346938896	1	0.75	1.36	0.647963547046276	0.675882122010195	0.703800696974114	0.896706307495797	0.935342373337095	0.973978439178392	0.915742969997504	0.955336834406143	0.99479897223173	0.782418445397036	1.10853196531647	-0.00374212873477329	-0.00114308227298593	-0.149870096951817	-0.147471283400724	-0.152071572332991	0.176786179107331	0.180106707504273	0.173738813774957	0.201324479922382	0.204714243361905	0.198214197401349	0.00024679123128789	0.00035207363935654	0.000359780191189627
118	0.847500280622663	0.18	0.782756965404521	0.747721200957225	0.817792729851817	0.203868753029292	0.962338734587103	0.921838071268637	1.00283939790557	0.99	0.73	1.35	0.642352328338419	0.670573874174624	0.698795420010829	0.891023414908896	0.930170246072456	0.969317077236015	0.909072499898715	0.949010955207074	0.988980429437611	0.782756965404521	1.10344787277076	0.00461224946508772	0.000131502653420246	-0.149870096951817	-0.147471283400724	-0.152071572332991	0.176786179107331	0.180106707504273	0.173738813774957	0.201324479922382	0.204714243361905	0.198214197401349	0.00024679123128789	0.00035207363935654	0.000359780191189627
118	0.847500280622663	0.18	0.783471305239526	0.748442796988405	0.818499813490647	0.206928687806057	0.967352241715957	0.927020444159427	1.00768403927249	1.01	0.75	1.36	0.638604239631308	0.666387938549519	0.69417163746773	0.881914084608343	0.920283443716629	0.958652802824915	0.901131911705269	0.940307965087807	0.979498315213431	0.783471305239526	1.1126439688781	0.00693752127696202	0.0133124618575321	-0.149870096951817	-0.147471283400724	-0.152071572332991	0.176786179107331	0.180106707504273	0.173738813774957	0.201324479922382	0.204714243361905	0.198214197401349	0.00024679123128789	0.00035207363935654	0.000359780191189627
118	0.847500280622663	0.18	0.784205208267707	0.749027141529603	0.81938327500581	0.204287926833428	0.961056593921818	0.920662045829067	1.00145114201457	0.99	0.73	1.34	0.642761473070603	0.670962982358126	0.699164491645649	0.89225471159018	0.931402872439862	0.970551033289544	0.911169295808706	0.951047590912413	0.990971289881361	0.784205208267707	1.09434508095642	0.00432529858434417	-0.00559540118727059	-0.149870096951817	-0.147471283400724	-0.152071572332991	0.176786179107331	0.180106707504273	0.173738813774957	0.201324479922382	0.204714243361905	0.198214197401349	0.00024679123128789	0.00035207363935654	0.000359780191189627
118	0.847500280622663	0.18	0.784469391699156	0.749255032121797	0.819683751276515	0.208189070542899	0.971868181163083	0.931503054986419	1.01223330733975	1	0.74	1.36	0.643438318320493	0.671320641160847	0.699202964001202	0.889518275814335	0.92806406183993	0.966609847865526	0.907748097582451	0.947164206803478	0.986538338567768	0.784469391699156	1.11214452525176	-0.0103417530411113	-0.00560329442592943	-0.149870096951817	-0.147471283400724	-0.152071572332991	0.176786179107331	0.180106707504273	0.173738813774957	0.201324479922382	0.204714243361905	0.198214197401349	0.00024679123128789	0.00035207363935654	0.000359780191189627
118	0.847500280622663	0.18	0.784831631477593	0.749629567519713	0.820033695435474	0.21019414846875	0.980230861471663	0.939764383937546	1.02069733900578	1	0.74	1.35	0.652423882066927	0.680517409356994	0.708610936647062	0.903695733484387	0.942609086364925	0.981522439245463	0.922586113943435	0.962405172521651	1.00219465664308	0.784831631477593	1.10052332472851	-0.00115540573677344	-0.007126360129718	-0.149870096951817	-0.147471283400724	-0.152071572332991	0.176786179107331	0.180106707504273	0.173738813774957	0.201324479922382	0.204714243361905	0.198214197401349	0.00024679123128789	0.00035207363935654	0.000359780191189627
118	0.847500280622663	0.18	0.785846341446693	0.750717963101038	0.820974719792348	0.208527025627299	0.976828275751234	0.936298681030138	1.01735787047233	1	0.74	1.36	0.647252868426737	0.675270526649368	0.703288184871999	0.89505898201986	0.933803432404891	0.972547882789922	0.913594228004707	0.953145262879206	0.992628721178841	0.785846341446693	1.10982536035004	0.0113631625230913	0.015356110725782	-0.149870096951817	-0.147471283400724	-0.152071572332991	0.176786179107331	0.180106707504273	0.173738813774957	0.201324479922382	0.204714243361905	0.198214197401349	0.00024679123128789	0.00035207363935654	0.000359780191189627
118	0.847500280622663	0.18	0.787336283725568	0.751746154695871	0.822926412755264	0.204189378716754	0.963657318116654	0.923141176223713	1.00417346000959	0.98	0.73	1.35	0.647010495149113	0.675407418288127	0.70380434142714	0.899520761308854	0.939000216607253	0.978479671905651	0.918037677373465	0.958297522299469	0.998624814802636	0.787336283725568	1.09857603105349	-0.0152058096735074	-0.022436572353945	-0.149870096951817	-0.147471283400724	-0.152071572332991	0.176786179107331	0.180106707504273	0.173738813774957	0.201324479922382	0.204714243361905	0.198214197401349	0.00024679123128789	0.00035207363935654	0.000359780191189627
118	0.847500280622663	0.18	0.788758328131062	0.753119161054599	0.824397495207525	0.203867459590667	0.973278585415722	0.932317348013459	1.01423982281799	0.99	0.74	1.34	0.650750893186703	0.67934154623242	0.707932199278136	0.903265457697637	0.942950304202802	0.982635150707967	0.922762347220359	0.963389530424903	1.00384860426802	0.788758328131062	1.09984313868674	0.0103647305782086	0.00563295852952735	-0.149870096951817	-0.147471283400724	-0.152071572332991	0.176786179107331	0.180106707504273	0.173738813774957	0.201324479922382	0.204714243361905	0.198214197401349	0.00024679123128789	0.00035207363935654	0.000359780191189627
118	0.847500280622663	0.18	0.788915361274657	0.753345670009565	0.824485052539749	0.201733662106338	0.968708418404035	0.927669589084562	1.00974724772351	1	0.74	1.35	0.644715965329249	0.673237314710547	0.701758664091845	0.893388908914502	0.93291120799626	0.972433507078018	0.91213839368215	0.952412936594457	0.992820213678211	0.788915361274657	1.10449938476273	-0.0101162128791781	-0.0113920960734176	-0.149870096951817	-0.147471283400724	-0.152071572332991	0.176786179107331	0.180106707504273	0.173738813774957	0.201324479922382	0.204714243361905	0.198214197401349	0.00024679123128789	0.00035207363935654	0.000359780191189627
118	0.847500280622663	0.18	0.789218630671542	0.753733694963004	0.82470356638008	0.207257059735147	0.972388307691291	0.931887058248668	1.01288955713391	1.01	0.74	1.36	0.642423505081291	0.670344221864288	0.698264938647284	0.887436040022871	0.926005379625985	0.964574719229098	0.906240665952956	0.945644868918242	0.985128051892069	0.789218630671542	1.11045449785071	-0.00434914776003359	0.000667523527472434	-0.149870096951817	-0.147471283400724	-0.152071572332991	0.176786179107331	0.180106707504273	0.173738813774957	0.201324479922382	0.204714243361905	0.198214197401349	0.00024679123128789	0.00035207363935654	0.000359780191189627
118	0.847500280622663	0.18	0.789780307398593	0.753809467548259	0.825751147248927	0.198340405278073	0.947476775792005	0.906909565755378	0.988043985828632	1	0.74	1.35	0.628848550173771	0.656977739874047	0.685106929574323	0.870630666001212	0.909575075042241	0.948519484083271	0.888823994910095	0.928503843512438	0.968291025228076	0.789780307398593	1.09769693096641	-0.00682179597637394	-0.0125482656462576	-0.149870096951817	-0.147471283400724	-0.152071572332991	0.176786179107331	0.180106707504273	0.173738813774957	0.201324479922382	0.204714243361905	0.198214197401349	0.00024679123128789	0.00035207363935654	0.000359780191189627
118	0.847500280622663	0.18	0.790355502144259	0.754706398097216	0.826004606191302	0.204004083550645	0.966896818360819	0.926221281988557	1.00757235473308	1	0.74	1.35	0.642358855305483	0.670568411154736	0.698777967003989	0.889399478012085	0.928457963841391	0.967516449670698	0.908258976831543	0.948189050778254	0.988086585478315	0.790355502144259	1.10232004593681	-0.00644630005445293	-0.00906351970297801	-0.149870096951817	-0.147471283400724	-0.152071572332991	0.176786179107331	0.180106707504273	0.173738813774957	0.201324479922382	0.204714243361905	0.198214197401349	0.00024679123128789	0.00035207363935654	0.000359780191189627
118	0.847500280622663	0.18	0.790532484396298	0.755000233614295	0.826064735178301	0.209700337186967	0.970481837546808	0.930358143159984	1.01060553193363	1.01	0.74	1.35	0.642115639102453	0.669808256030424	0.697500872958394	0.887407102502637	0.92567844095363	0.963949779404624	0.906564088484706	0.945659908465045	0.984608171505152	0.790532484396298	1.10422844546528	-0.00672739196111863	-0.00588724704632477	-0.149870096951817	-0.147471283400724	-0.152071572332991	0.176786179107331	0.180106707504273	0.173738813774957	0.201324479922382	0.204714243361905	0.198214197401349	0.00024679123128789	0.00035207363935654	0.000359780191189627
118	0.847500280622663	0.18	0.790686293975581	0.754698658980179	0.826673928970983	0.19978068839571	0.959799036013855	0.918889435497526	1.00070863653018	1	0.74	1.35	0.636254611715936	0.664581112148361	0.692907612580785	0.880403158704333	0.919599323253127	0.95879548780192	0.899443066005135	0.939465713392772	0.979528196624412	0.790686293975581	1.10217033491706	-0.00210905633853548	-0.00281764043811808	-0.149870096951817	-0.147471283400724	-0.152071572332991	0.176786179107331	0.180106707504273	0.173738813774957	0.201324479922382	0.204714243361905	0.198214197401349	0.00024679123128789	0.00035207363935654	0.000359780191189627
118	0.847500280622663	0.18	0.791816835326287	0.756070365379408	0.827563305273167	0.205451085559308	0.970279183654711	0.929642338774027	1.01091602853539	0.98	0.73	1.33	0.653019163697685	0.681564161437667	0.710109159177649	0.908666108087984	0.948386032775796	0.988105957463608	0.928150428306687	0.968614512864787	1.00928576387092	0.791816835326287	1.08883838468615	0.00664611071985897	-0.00888165505336263	-0.149870096951817	-0.147471283400724	-0.152071572332991	0.176786179107331	0.180106707504273	0.173738813774957	0.201324479922382	0.204714243361905	0.198214197401349	0.00024679123128789	0.00035207363935654	0.000359780191189627
118	0.847500280622663	0.18	0.792256660592146	0.756414048568585	0.828099272615707	0.203340363961499	0.972322460148824	0.931334897432923	1.01331002286473	1.01	0.75	1.36	0.642792895751233	0.67108187558068	0.699370855410126	0.888344732085802	0.927440320063949	0.966535908042096	0.907651157689726	0.947535461624924	0.987523077246418	0.792256660592146	1.10937722149319	0.00354911070219188	0.0113050465717556	-0.149870096951817	-0.147471283400724	-0.152071572332991	0.176786179107331	0.180106707504273	0.173738813774957	0.201324479922382	0.204714243361905	0.198214197401349	0.00024679123128789	0.00035207363935654	0.000359780191189627
118	0.847500280622663	0.18	0.793381899787368	0.757450410231482	0.829313389343254	0.201335710062486	0.958977084161828	0.918300251844626	0.999653916479031	1.01	0.74	1.36	0.634190242045813	0.662282197896946	0.690374153748079	0.876665129207012	0.915497701001979	0.954330272796945	0.89469868496409	0.934328021181504	0.973959590829973	0.793381899787368	1.10470259969657	0.00942447624536009	0.0118504159866583	-0.149870096951817	-0.147471283400724	-0.152071572332991	0.176786179107331	0.180106707504273	0.173738813774957	0.201324479922382	0.204714243361905	0.198214197401349	0.00024679123128789	0.00035207363935654	0.000359780191189627
118	0.847500280622663	0.18	0.793983015767105	0.758386418133943	0.829579613400267	0.200390001612033	0.960295143242445	0.919442234504755	1.00114805198014	1	0.74	1.34	0.638222845530403	0.666580537492212	0.694938229454021	0.88397577159112	0.923252824752153	0.962529877913186	0.902927819151966	0.94301755582981	0.983048455918545	0.793983015767105	1.1014975758575	0.0175944540213854	0.0153114979552412	-0.149870096951817	-0.147471283400724	-0.152071572332991	0.176786179107331	0.180106707504273	0.173738813774957	0.201324479922382	0.204714243361905	0.198214197401349	0.00024679123128789	0.00035207363935654	0.000359780191189627
118	0.847500280622663	0.18	0.793992435555808	0.758152433348278	0.829832437763337	0.201806535542213	0.966068250133725	0.925150528126834	1.00698597214062	1	0.74	1.34	0.641068410061078	0.669421697653519	0.697774985245961	0.887319862744856	0.926564403358694	0.965808943972532	0.906441501732201	0.946572923698792	0.986589752156358	0.793992435555808	1.10059820633369	-0.00648069135452372	-0.008828752329425	-0.149870096951817	-0.147471283400724	-0.152071572332991	0.176786179107331	0.180106707504273	0.173738813774957	0.201324479922382	0.204714243361905	0.198214197401349	0.00024679123128789	0.00035207363935654	0.000359780191189627
118	0.847500280622663	0.18	0.797767741640359	0.762097109356875	0.833438373923842	0.205832762701077	0.989570396994445	0.948173995113208	1.03096679887568	1.01	0.75	1.35	0.654009519824082	0.682562972097955	0.711116424371828	0.90363091770051	0.943082609915476	0.982534302130442	0.923196732187106	0.963449309547787	1.00379773625571	0.797767741640359	1.11053297288158	-0.0118194764101517	-0.00486839749545723	-0.149870096951817	-0.147471283400724	-0.152071572332991	0.176786179107331	0.180106707504273	0.173738813774957	0.201324479922382	0.204714243361905	0.198214197401349	0.00024679123128789	0.00035207363935654	0.000359780191189627
118	0.847500280622663	0.18	0.797882433649063	0.762199115376225	0.833565751921901	0.203741601521328	0.97594281431264	0.934853518928386	1.01703210969689	0.98	0.74	1.33	0.656034043049972	0.684868481848369	0.713702920646766	0.912509505751744	0.952616722405057	0.99272393905837	0.932415329942023	0.973426866785223	1.01428199955423	0.797882433649063	1.09277301734068	0.00183423099490533	-0.0071246053924818	-0.149870096951817	-0.147471283400724	-0.152071572332991	0.176786179107331	0.180106707504273	0.173738813774957	0.201324479922382	0.204714243361905	0.198214197401349	0.00024679123128789	0.00035207363935654	0.000359780191189627
118	0.847500280622663	0.18	0.798571731551855	0.76271473670309	0.83442872640062	0.199266869283823	0.947077080023872	0.906644743007158	0.987509417040587	1	0.74	1.34	0.630366831223997	0.658478397921744	0.686589964619491	0.873646343014841	0.912607097650704	0.951567852286566	0.892253275210533	0.932111840095001	0.971833498033943	0.798571731551855	1.09538609176407	0.00433908569436513	-0.00354551385682896	-0.149870096951817	-0.147471283400724	-0.152071572332991	0.176786179107331	0.180106707504273	0.173738813774957	0.201324479922382	0.204714243361905	0.198214197401349	0.00024679123128789	0.00035207363935654	0.000359780191189627
118	0.847500280622663	0.18	0.798885077673223	0.763146874234771	0.834623281111675	0.210719070728073	0.990401995423437	0.949580157124345	1.03122383372253	0.99	0.74	1.34	0.661018521074358	0.689435280815547	0.717852040556735	0.916557828466297	0.955960058161919	0.995362287857541	0.936299316337861	0.976570394668576	1.01692905101756	0.798885077673223	1.10165686627139	0.00483547122938183	0.0016667477865521	-0.149870096951817	-0.147471283400724	-0.152071572332991	0.176786179107331	0.180106707504273	0.173738813774957	0.201324479922382	0.204714243361905	0.198214197401349	0.00024679123128789	0.00035207363935654	0.000359780191189627
118	0.847500280622663	0.18	0.800332649150295	0.764284976727509	0.836380321573082	0.204645786425779	0.967067419131301	0.926464915918165	1.00766992234444	0.99	0.74	1.34	0.645638844598854	0.673934091199068	0.702229337799281	0.895615889923249	0.9348664286361	0.974116967348952	0.914973166815552	0.955091079055182	0.995234054938111	0.800332649150295	1.09576016589112	-0.00866295724189592	-0.0156910721188062	-0.149870096951817	-0.147471283400724	-0.152071572332991	0.176786179107331	0.180106707504273	0.173738813774957	0.201324479922382	0.204714243361905	0.198214197401349	0.00024679123128789	0.00035207363935654	0.000359780191189627
118	0.847500280622663	0.18	0.803146338863007	0.766605710580344	0.839686967145669	0.199295518239241	0.965784982349365	0.924557674203769	1.00701229049496	1.01	0.74	1.36	0.637506569672561	0.665933871209339	0.694361172746117	0.880715890685155	0.919988232938189	0.959260575191224	0.899463930612069	0.939480439669856	0.979559994863314	0.803146338863007	1.10528747636619	-0.0135776730238177	-0.012014523935578	-0.149870096951817	-0.147471283400724	-0.152071572332991	0.176786179107331	0.180106707504273	0.173738813774957	0.201324479922382	0.204714243361905	0.198214197401349	0.00024679123128789	0.00035207363935654	0.000359780191189627
118	0.847500280622663	0.18	0.805516274840458	0.76942120706184	0.841611342619076	0.200422019212962	0.959516518483448	0.918700811842033	1.00033222512486	0.99	0.73	1.35	0.639832444914739	0.668258688839502	0.696684932764265	0.887348236797971	0.926771022600571	0.96619380840317	0.905623548141246	0.945735959693593	0.986077967893442	0.805516274840458	1.09529293809699	0.00419559086697966	-0.0033666155111466	-0.149870096951817	-0.147471283400724	-0.152071572332991	0.176786179107331	0.180106707504273	0.173738813774957	0.201324479922382	0.204714243361905	0.198214197401349	0.00024679123128789	0.00035207363935654	0.000359780191189627
118	0.847500280622663	0.18	0.812165128542532	0.775752202074973	0.848578055010091	0.199142949240702	0.974726539082084	0.933097633532661	1.01635544463151	1	0.75	1.34	0.645672770206735	0.674478599094125	0.703284427981515	0.893211352628727	0.933060784990353	0.97291021735198	0.913179962757157	0.953838673530498	0.994626663554881	0.812165128542532	1.10261009770922	-0.00139874298650442	0.0013888738593376	-0.149870096951817	-0.147471283400724	-0.152071572332991	0.176786179107331	0.180106707504273	0.173738813774957	0.201324479922382	0.204714243361905	0.198214197401349	0.00024679123128789	0.00035207363935654	0.000359780191189627
118	0.847500280622663	0.19	0.762858270863357	0.729051639882016	0.796664901844699	0.212074186287792	0.961763310735771	0.922282675362385	1.00124394610916	1	0.74	1.37	0.637708281770247	0.665006992696663	0.692305703623079	0.881937167630675	0.919690711817963	0.95744425600525	0.899402328877933	0.937963347258576	0.976390526452352	0.762858270863357	1.11938988933244	0.0133487869976571	0.0225873265553954	-0.149870096951817	-0.147471283400724	-0.152071572332991	0.176786179107331	0.180106707504273	0.173738813774957	0.201324479922382	0.204714243361905	0.198214197401349	0.00024679123128789	0.00035207363935654	0.000359780191189627
118	0.847500280622663	0.19	0.765179883553334	0.731237979913601	0.799121787193067	0.211488048603233	0.96456592640618	0.924900666049342	1.00423118676302	1	0.74	1.36	0.642773619927869	0.67033958881602	0.69790555770417	0.890687726831624	0.928885732172374	0.967083737513124	0.909077789629322	0.947976712365579	0.987069169785116	0.765179883553334	1.11036015931674	-0.00216532488047309	-0.00125962750880067	-0.149870096951817	-0.147471283400724	-0.152071572332991	0.176786179107331	0.180106707504273	0.173738813774957	0.201324479922382	0.204714243361905	0.198214197401349	0.00024679123128789	0.00035207363935654	0.000359780191189627
118	0.847500280622663	0.19	0.767083568510603	0.733066387213457	0.801100749807749	0.21342715516998	0.976275725036217	0.936360893985467	1.01619055608697	1.01	0.74	1.36	0.644739787527057	0.672223506524871	0.699707225522685	0.890229016590806	0.928177355764236	0.966125694937666	0.908825149619444	0.94743589705807	0.986245085356691	0.767083568510603	1.11643011009581	0.00370322907914832	0.0113787883633138	-0.149870096951817	-0.147471283400724	-0.152071572332991	0.176786179107331	0.180106707504273	0.173738813774957	0.201324479922382	0.204714243361905	0.198214197401349	0.00024679123128789	0.00035207363935654	0.000359780191189627
118	0.847500280622663	0.19	0.76932635630879	0.735294824228511	0.803357888389068	0.207956254381544	0.95927951190991	0.919409081125541	0.999149942694279	1	0.74	1.35	0.636052536115127	0.663635131433149	0.691217726751171	0.879823875319635	0.91797768263294	0.956131489946245	0.898677843065691	0.937754723841796	0.976802028645543	0.76932635630879	1.1150113798592	-0.00477893481016683	0.000446129398907234	-0.149870096951817	-0.147471283400724	-0.152071572332991	0.176786179107331	0.180106707504273	0.173738813774957	0.201324479922382	0.204714243361905	0.198214197401349	0.00024679123128789	0.00035207363935654	0.000359780191189627
118	0.847500280622663	0.19	0.76952580808187	0.735242418998118	0.803809197165621	0.208223038942675	0.960526487066346	0.920636531442857	1.00041644268983	1	0.74	1.35	0.636613939575544	0.664197574301795	0.691781209028046	0.88044709457732	0.918595695389929	0.956744296202538	0.899382673687516	0.9384120823664	0.977450353714697	0.76952580808187	1.10934005179821	-0.00813932476889548	-0.00471693952908659	-0.149870096951817	-0.147471283400724	-0.152071572332991	0.176786179107331	0.180106707504273	0.173738813774957	0.201324479922382	0.204714243361905	0.198214197401349	0.00024679123128789	0.00035207363935654	0.000359780191189627
118	0.847500280622663	0.19	0.769637808848962	0.73595633111103	0.803319286586894	0.216624690480711	0.975034221857501	0.935545962650063	1.01452248106494	1	0.74	1.36	0.649811495077421	0.677239249327896	0.70466700357837	0.900246818416606	0.93824514360376	0.976243468790913	0.918654584566479	0.957332806525658	0.996197263870654	0.769637808848962	1.11213524248733	-0.00741825715012971	-0.00539733606550102	-0.149870096951817	-0.147471283400724	-0.152071572332991	0.176786179107331	0.180106707504273	0.173738813774957	0.201324479922382	0.204714243361905	0.198214197401349	0.00024679123128789	0.00035207363935654	0.000359780191189627
118	0.847500280622663	0.19	0.769868449067832	0.735566749004307	0.804170149131357	0.212603060162263	0.967451147128218	0.927799766162293	1.00710252809414	1	0.73	1.36	0.64374715467484	0.671258978461265	0.698770802247689	0.891478900928211	0.929578036984261	0.967677173040312	0.909211371929692	0.948050620335814	0.987023328384647	0.769868449067832	1.10792385881112	0.0232669654138808	0.0226971361985306	-0.149870096951817	-0.147471283400724	-0.152071572332991	0.176786179107331	0.180106707504273	0.173738813774957	0.201324479922382	0.204714243361905	0.198214197401349	0.00024679123128789	0.00035207363935654	0.000359780191189627
118	0.847500280622663	0.19	0.769992970054134	0.735625147040308	0.804360793067961	0.213075048058037	0.974636736118525	0.934747078813461	1.01452639342359	1	0.75	1.36	0.649948523385499	0.677684607778179	0.705420692170858	0.900808286249355	0.939249630063621	0.977690973877888	0.920001460437274	0.959222944866951	0.998591096155354	0.769992970054134	1.11300297961006	-0.00857875141665291	-0.0033122974763965	-0.149870096951817	-0.147471283400724	-0.152071572332991	0.176786179107331	0.180106707504273	0.173738813774957	0.201324479922382	0.204714243361905	0.198214197401349	0.00024679123128789	0.00035207363935654	0.000359780191189627
118	0.847500280622663	0.19	0.77016036662535	0.735820985481241	0.804499747769459	0.20575413205117	0.960963627030739	0.920754252572432	1.00117300148905	1.01	0.74	1.37	0.634268314974034	0.661966837258974	0.689665359543914	0.875915945563065	0.914167229389068	0.952418513215071	0.893776579436542	0.932733193574775	0.971808099049497	0.77016036662535	1.12010504952834	-0.019177849818748	-0.00858826360097705	-0.149870096951817	-0.147471283400724	-0.152071572332991	0.176786179107331	0.180106707504273	0.173738813774957	0.201324479922382	0.204714243361905	0.198214197401349	0.00024679123128789	0.00035207363935654	0.000359780191189627
118	0.847500280622663	0.19	0.771076150954213	0.736904413302846	0.80524788860558	0.210385695164545	0.965703604841433	0.92585983520093	1.00554737448194	1.01	0.73	1.37	0.639284682143201	0.666795878375715	0.694307074608229	0.883640207186147	0.921667082876861	0.959693958567576	0.901030375836071	0.9398141981895	0.978678584867021	0.771076150954213	1.11413435535104	-0.00839222887685123	-0.00563755459242153	-0.149870096951817	-0.147471283400724	-0.152071572332991	0.176786179107331	0.180106707504273	0.173738813774957	0.201324479922382	0.204714243361905	0.198214197401349	0.00024679123128789	0.00035207363935654	0.000359780191189627
118	0.847500280622663	0.19	0.771828157115966	0.737435491530805	0.806220822701126	0.210188946572905	0.972120226743358	0.931987948529772	1.01225250495694	0.99	0.73	1.34	0.649877960377639	0.677862316990723	0.705846673603806	0.901706789490163	0.940535132496084	0.979363475502006	0.920832209942454	0.960568291896937	1.00028207525857	0.771828157115966	1.10093257762979	-0.0143390997408491	-0.0197937470949763	-0.149870096951817	-0.147471283400724	-0.152071572332991	0.176786179107331	0.180106707504273	0.173738813774957	0.201324479922382	0.204714243361905	0.198214197401349	0.00024679123128789	0.00035207363935654	0.000359780191189627
118	0.847500280622663	0.19	0.77294054735061	0.738567468222963	0.807313626478257	0.207598550795239	0.962886862295667	0.922822992026625	1.00295073256471	1	0.74	1.36	0.639715982207862	0.667488911948074	0.695261841688287	0.885587186229063	0.924034483758016	0.96248178128697	0.904008212937959	0.943255702597771	0.982441310667264	0.77294054735061	1.11446947793128	-0.00578741768685967	-0.00194999594454485	-0.149870096951817	-0.147471283400724	-0.152071572332991	0.176786179107331	0.180106707504273	0.173738813774957	0.201324479922382	0.204714243361905	0.198214197401349	0.00024679123128789	0.00035207363935654	0.000359780191189627
118	0.847500280622663	0.19	0.773146408965032	0.739237512631612	0.807055305298451	0.202329421697022	0.950579406572006	0.910382943936502	0.990775869207511	1	0.74	1.35	0.629123944896565	0.656901878690874	0.684679812485182	0.869875498586247	0.908283421548061	0.946691344509875	0.888370371910477	0.927753449361535	0.966848090031486	0.773146408965032	1.11105287927604	0.0173943472992554	0.01890319538155	-0.149870096951817	-0.147471283400724	-0.152071572332991	0.176786179107331	0.180106707504273	0.173738813774957	0.201324479922382	0.204714243361905	0.198214197401349	0.00024679123128789	0.00035207363935654	0.000359780191189627
118	0.847500280622663	0.19	0.773703732182797	0.739577033611172	0.807830430754422	0.215034869248702	0.98156679321471	0.941626820532159	1.02150676589726	1	0.74	1.35	0.651156061844121	0.678775448585286	0.706394835326452	0.900573721480253	0.938772388988701	0.976971056497149	0.919497081312417	0.958514374509187	0.997442376660807	0.773703732182797	1.11338152818777	0.0106577817822591	0.0159597800950387	-0.149870096951817	-0.147471283400724	-0.152071572332991	0.176786179107331	0.180106707504273	0.173738813774957	0.201324479922382	0.204714243361905	0.198214197401349	0.00024679123128789	0.00035207363935654	0.000359780191189627
118	0.847500280622663	0.19	0.773814523446512	0.740056449585169	0.807572597307855	0.218979603694236	0.9868478451812	0.947156417540908	1.02653927282149	1	0.74	1.36	0.655758394241387	0.683238529911186	0.710718665580986	0.907354379930695	0.945377867971481	0.983401356012268	0.926128095504834	0.964959066852309	1.00365366889647	0.773814523446512	1.11476849188265	0.012682102454542	0.0178255821086995	-0.149870096951817	-0.147471283400724	-0.152071572332991	0.176786179107331	0.180106707504273	0.173738813774957	0.201324479922382	0.204714243361905	0.198214197401349	0.00024679123128789	0.00035207363935654	0.000359780191189627
118	0.847500280622663	0.19	0.773872666780721	0.739293465801472	0.80845186775997	0.20599946022107	0.955609370421354	0.91565402172519	0.995564719117518	1	0.74	1.36	0.63437601412658	0.662057555677781	0.689739097228982	0.877996919363092	0.916309068095006	0.954621216826919	0.896029817016096	0.935101087290708	0.974156089331248	0.773872666780721	1.11052901387001	0.00320248391962135	0.00555430812192128	-0.149870096951817	-0.147471283400724	-0.152071572332991	0.176786179107331	0.180106707504273	0.173738813774957	0.201324479922382	0.204714243361905	0.198214197401349	0.00024679123128789	0.00035207363935654	0.000359780191189627
118	0.847500280622663	0.19	0.77448825197364	0.740627404799509	0.808349099147771	0.21671238294565	0.974791834152874	0.935323589016731	1.01426007928902	1.01	0.75	1.36	0.643289310020609	0.670434461152791	0.697579612284973	0.887836983246951	0.92530141599216	0.962765848737368	0.906688068333434	0.944863831868958	0.983305117895361	0.77448825197364	1.11557802875559	-0.00398462648858167	0.00146793342267858	-0.149870096951817	-0.147471283400724	-0.152071572332991	0.176786179107331	0.180106707504273	0.173738813774957	0.201324479922382	0.204714243361905	0.198214197401349	0.00024679123128789	0.00035207363935654	0.000359780191189627
118	0.847500280622663	0.19	0.774538032353801	0.740933459797134	0.808142604910468	0.213254954724777	0.970000867930118	0.930322231975771	1.00967950388447	1	0.74	1.36	0.645510357265538	0.673041646522492	0.700572935779445	0.893927599218042	0.932053988720298	0.970180378222554	0.912308256855005	0.951297878524012	0.990053349639617	0.774538032353801	1.11257449893219	0.015441778996051	0.0189548656415827	-0.149870096951817	-0.147471283400724	-0.152071572332991	0.176786179107331	0.180106707504273	0.173738813774957	0.201324479922382	0.204714243361905	0.198214197401349	0.00024679123128789	0.00035207363935654	0.000359780191189627
118	0.847500280622663	0.19	0.774893973440042	0.740921333375242	0.808866613504842	0.208272224790663	0.952620527670484	0.913064801115824	0.992176254225145	1	0.73	1.36	0.633730613583261	0.661185044889322	0.688639476195383	0.877718730923051	0.91574319760917	0.953767664295288	0.895592703667196	0.93428982508734	0.973245237618966	0.774893973440042	1.10910436011321	0.00779219039879667	0.00782245051660878	-0.149870096951817	-0.147471283400724	-0.152071572332991	0.176786179107331	0.180106707504273	0.173738813774957	0.201324479922382	0.204714243361905	0.198214197401349	0.00024679123128789	0.00035207363935654	0.000359780191189627
118	0.847500280622663	0.19	0.775060430615235	0.741054628188731	0.809066233041739	0.212915441094281	0.963331136931715	0.92388541738221	1.00277685648122	1	0.74	1.36	0.640930241983838	0.668295058118426	0.695659874253014	0.887523898988276	0.925417146521256	0.963310394054236	0.905598335308434	0.944350024230914	0.982993648766388	0.775060430615235	1.11013946278959	0.0112806172711455	0.0108890002471457	-0.149870096951817	-0.147471283400724	-0.152071572332991	0.176786179107331	0.180106707504273	0.173738813774957	0.201324479922382	0.204714243361905	0.198214197401349	0.00024679123128789	0.00035207363935654	0.000359780191189627
118	0.847500280622663	0.19	0.775552347108422	0.741518349750873	0.80958634446597	0.216580523446515	0.980544737852303	0.940828137768853	1.02026133793575	1	0.73	1.36	0.652353813313196	0.679892610757878	0.70743140820256	0.903165951050275	0.9412926603257	0.979419369601125	0.921356909528332	0.960213564330366	0.999064841867749	0.775552347108422	1.11240722933073	-0.00635227002392133	-0.00294916195737006	-0.149870096951817	-0.147471283400724	-0.152071572332991	0.176786179107331	0.180106707504273	0.173738813774957	0.201324479922382	0.204714243361905	0.198214197401349	0.00024679123128789	0.00035207363935654	0.000359780191189627
118	0.847500280622663	0.19	0.775808158841536	0.741540283302382	0.810076034380691	0.212800375304126	0.977023358588217	0.937003241107671	1.01704347606876	1.01	0.74	1.36	0.643535546854263	0.6710214370392	0.698507327224136	0.88769718592841	0.925611404481174	0.963525623033938	0.906387799482441	0.945073818215839	0.983694067581901	0.775808158841536	1.11870034590963	0.0163915135386056	0.0269348553960565	-0.149870096951817	-0.147471283400724	-0.152071572332991	0.176786179107331	0.180106707504273	0.173738813774957	0.201324479922382	0.204714243361905	0.198214197401349	0.00024679123128789	0.00035207363935654	0.000359780191189627
118	0.847500280622663	0.19	0.775870442724413	0.742159097193548	0.809581788255278	0.218066932835418	0.97230426755419	0.933093148047259	1.01151538706112	1	0.74	1.35	0.648674650388927	0.67593372874648	0.703192807104034	0.898976210547677	0.936753643271776	0.974531075995874	0.917656788000244	0.956134665365043	0.994720450538681	0.775870442724413	1.10886454929091	0.00337681405157298	0.00403381649031827	-0.149870096951817	-0.147471283400724	-0.152071572332991	0.176786179107331	0.180106707504273	0.173738813774957	0.201324479922382	0.204714243361905	0.198214197401349	0.00024679123128789	0.00035207363935654	0.000359780191189627
118	0.847500280622663	0.19	0.775890705621948	0.741384854905681	0.810396556338214	0.206698303991064	0.950384441121515	0.910732247289253	0.990036634953778	1	0.73	1.36	0.632611508838276	0.660154658038975	0.687697807239673	0.876436852389153	0.914595865706307	0.952754879023462	0.893653032524563	0.932628654108478	0.971457073916273	0.775890705621948	1.10436389145491	-0.0110684202379598	-0.0157957869309564	-0.149870096951817	-0.147471283400724	-0.152071572332991	0.176786179107331	0.180106707504273	0.173738813774957	0.201324479922382	0.204714243361905	0.198214197401349	0.00024679123128789	0.00035207363935654	0.000359780191189627
118	0.847500280622663	0.19	0.776397588669172	0.741974667818979	0.810820509519364	0.207856768293809	0.970917412903213	0.930551086236292	1.01128373957013	1	0.74	1.35	0.646659162277328	0.674710556094105	0.702761949910882	0.896049730101745	0.934919424254043	0.973789118406341	0.915348931772147	0.955001494185483	0.994702375536255	0.776397588669172	1.11045912557189	-0.00029147818354752	0.00271058333089155	-0.149870096951817	-0.147471283400724	-0.152071572332991	0.176786179107331	0.180106707504273	0.173738813774957	0.201324479922382	0.204714243361905	0.198214197401349	0.00024679123128789	0.00035207363935654	0.000359780191189627
118	0.847500280622663	0.19	0.77648143837961	0.742451494706862	0.810511382052359	0.214683952240037	0.970182890285215	0.930665047930859	1.00970073263957	1.01	0.74	1.35	0.642353909635946	0.669629502066472	0.696905094496998	0.887750448770069	0.925446054039121	0.963141659308173	0.906309490656793	0.944609609475629	0.983222372596497	0.77648143837961	1.11088174613408	-0.00518664314604957	-0.00203179601121652	-0.149870096951817	-0.147471283400724	-0.152071572332991	0.176786179107331	0.180106707504273	0.173738813774957	0.201324479922382	0.204714243361905	0.198214197401349	0.00024679123128789	0.00035207363935654	0.000359780191189627
118	0.847500280622663	0.19	0.776604395847394	0.74279627945795	0.810412512236839	0.217231483574121	0.985908197396858	0.946050800053966	1.02576559473975	1	0.74	1.35	0.655583207546922	0.683203120127763	0.710823032708604	0.907427437939264	0.945657621721915	0.983887805504566	0.926268458722759	0.965143106918322	1.004429668308	0.776604395847394	1.11080499557819	0.0132484127840268	0.0149325410093428	-0.149870096951817	-0.147471283400724	-0.152071572332991	0.176786179107331	0.180106707504273	0.173738813774957	0.201324479922382	0.204714243361905	0.198214197401349	0.00024679123128789	0.00035207363935654	0.000359780191189627
118	0.847500280622663	0.19	0.777423269792716	0.743471234803143	0.811375304782289	0.217116373593917	0.972716347788242	0.933378943476938	1.01205375209955	1.01	0.74	1.36	0.644554938210398	0.671719808794236	0.698884679378074	0.890966664029025	0.928516596064395	0.966066528099764	0.909739062804631	0.948165637235408	0.98653826426132	0.777423269792716	1.11175756724011	-0.0266901796460766	-0.0244480004298037	-0.149870096951817	-0.147471283400724	-0.152071572332991	0.176786179107331	0.180106707504273	0.173738813774957	0.201324479922382	0.204714243361905	0.198214197401349	0.00024679123128789	0.00035207363935654	0.000359780191189627
118	0.847500280622663	0.19	0.777633368181544	0.743058485778562	0.812208250584527	0.206024895297785	0.954096448206241	0.914207458339595	0.993985438072886	1	0.74	1.36	0.632646063283955	0.660249877032467	0.687853690780979	0.875214284733781	0.913401912078558	0.951589539423336	0.893329501804595	0.932328021394159	0.971530274545785	0.777633368181544	1.10924825985569	0.00500747512099248	0.00771735697379461	-0.149870096951817	-0.147471283400724	-0.152071572332991	0.176786179107331	0.180106707504273	0.173738813774957	0.201324479922382	0.204714243361905	0.198214197401349	0.00024679123128789	0.00035207363935654	0.000359780191189627
118	0.847500280622663	0.19	0.777794252595664	0.743925069865597	0.811663435325731	0.213433139692699	0.965811296024737	0.926325004801307	1.00529758724817	1	0.74	1.36	0.640125759887517	0.667412286801427	0.694698813715336	0.885079468384642	0.922807593463174	0.960535718541705	0.903350038463353	0.941711000967189	0.980329466713532	0.777794252595664	1.11118643775945	-0.0107735817653374	-0.00739228277545895	-0.149870096951817	-0.147471283400724	-0.152071572332991	0.176786179107331	0.180106707504273	0.173738813774957	0.201324479922382	0.204714243361905	0.198214197401349	0.00024679123128789	0.00035207363935654	0.000359780191189627
118	0.847500280622663	0.19	0.778107658581318	0.743357856077959	0.812857461084678	0.210453812665435	0.968395423981992	0.928448782871505	1.00834206509248	1.01	0.75	1.36	0.639776930819528	0.667303424383529	0.694829917947529	0.883633615926052	0.921652078096243	0.959670540266434	0.902629466270764	0.941416269341912	0.980261845995345	0.778107658581318	1.11429867589073	0.00389906280866252	0.0101972764042496	-0.149870096951817	-0.147471283400724	-0.152071572332991	0.176786179107331	0.180106707504273	0.173738813774957	0.201324479922382	0.204714243361905	0.198214197401349	0.00024679123128789	0.00035207363935654	0.000359780191189627
118	0.847500280622663	0.19	0.778873034789977	0.744448673528478	0.813297396051476	0.210072849608719	0.965394252936104	0.92552570354667	1.00526280232554	1.01	0.74	1.39	0.635877490956196	0.663268964857643	0.69066043875909	0.877252212033885	0.915041300989965	0.952830389946045	0.894309720211866	0.932675605041793	0.971222975862972	0.778873034789977	1.12008142816805	0.000670384219213749	0.0105486791967007	-0.149870096951817	-0.147471283400724	-0.152071572332991	0.176786179107331	0.180106707504273	0.173738813774957	0.201324479922382	0.204714243361905	0.198214197401349	0.00024679123128789	0.00035207363935654	0.000359780191189627
118	0.847500280622663	0.19	0.779186809483634	0.745264944015626	0.813108674951642	0.222679483405393	0.989586256692604	0.950210330179997	1.02896218320521	1	0.73	1.36	0.658655651208106	0.685949794089261	0.713243936970417	0.911781780025895	0.949565259352027	0.987348738678158	0.930313222184283	0.968828388959641	1.00742188079019	0.779186809483634	1.1112472805919	0.00789433921837877	0.0081452581709491	-0.149870096951817	-0.147471283400724	-0.152071572332991	0.176786179107331	0.180106707504273	0.173738813774957	0.201324479922382	0.204714243361905	0.198214197401349	0.00024679123128789	0.00035207363935654	0.000359780191189627
118	0.847500280622663	0.19	0.779323621343937	0.744760993478165	0.813886249209709	0.211795385209895	0.953388644336234	0.914219112321328	0.99255817635114	0.99	0.73	1.34	0.638521986599457	0.66587933130955	0.693236676019642	0.886509508330327	0.924491827995352	0.962474147660376	0.904970878311604	0.943805552472878	0.982497114381749	0.779323621343937	1.09902929559254	0.0139809822178291	0.00469425008243553	-0.149870096951817	-0.147471283400724	-0.152071572332991	0.176786179107331	0.180106707504273	0.173738813774957	0.201324479922382	0.204714243361905	0.198214197401349	0.00024679123128789	0.00035207363935654	0.000359780191189627
118	0.847500280622663	0.19	0.7794910812782	0.744800349185274	0.814181813371127	0.212784848775085	0.9793498291365	0.939232557294071	1.01946710097893	1	0.74	1.35	0.652437826092217	0.680305285994834	0.708172745897452	0.903920572367194	0.942529569727862	0.981138567088529	0.922884265042282	0.962386133261511	1.0017561711006	0.7794910812782	1.1042840597081	0.000234897773780485	-0.00288454667147744	-0.149870096951817	-0.147471283400724	-0.152071572332991	0.176786179107331	0.180106707504273	0.173738813774957	0.201324479922382	0.204714243361905	0.198214197401349	0.00024679123128789	0.00035207363935654	0.000359780191189627
118	0.847500280622663	0.19	0.779531257105114	0.74493731583963	0.814125198370597	0.20515167592464	0.941847186033409	0.902364907380098	0.98132946468672	1	0.74	1.36	0.623426194347901	0.650703725337533	0.677981256327165	0.861913873623596	0.899626248578828	0.93733862353406	0.880089937280718	0.918442723284851	0.95691097102257	0.779531257105114	1.10926052316965	-0.0243251395015675	-0.0229383799044925	-0.149870096951817	-0.147471283400724	-0.152071572332991	0.176786179107331	0.180106707504273	0.173738813774957	0.201324479922382	0.204714243361905	0.198214197401349	0.00024679123128789	0.00035207363935654	0.000359780191189627
118	0.847500280622663	0.19	0.779632438442508	0.745140693719463	0.814124183165553	0.213089379977903	0.97163396572231	0.931868904408079	1.01139902703654	1	0.74	1.35	0.645898816409111	0.673460854283539	0.701022892157967	0.894099333183854	0.932252677111187	0.97040602103852	0.913394555575729	0.952213855502402	0.99124309420856	0.779632438442508	1.10507724882054	-0.0119698142792794	-0.012324959025267	-0.149870096951817	-0.147471283400724	-0.152071572332991	0.176786179107331	0.180106707504273	0.173738813774957	0.201324479922382	0.204714243361905	0.198214197401349	0.00024679123128789	0.00035207363935654	0.000359780191189627
118	0.847500280622663	0.19	0.779644929889989	0.745121340205205	0.814168519574774	0.209681427364171	0.97013799157141	0.930026224741446	1.01024975840137	1	0.74	1.35	0.643061967240527	0.670797047178021	0.698532127115515	0.889340905203637	0.927697925761627	0.966054946319616	0.908180510600508	0.947387023701304	0.986470907864989	0.779644929889989	1.10865276105119	0.00656509242399288	0.00760601026014835	-0.149870096951817	-0.147471283400724	-0.152071572332991	0.176786179107331	0.180106707504273	0.173738813774957	0.201324479922382	0.204714243361905	0.198214197401349	0.00024679123128789	0.00035207363935654	0.000359780191189627
118	0.847500280622663	0.19	0.779862977706901	0.745555184608527	0.814170770805275	0.214010135082285	0.985546518923078	0.94532248719288	1.02577055065328	1.01	0.75	1.36	0.652495517748814	0.680259588492203	0.708023659235593	0.901779658835487	0.940150917429322	0.978522176023157	0.921342807352333	0.960330887206783	0.999684897082489	0.779862977706901	1.11596364121389	-0.00841112515301466	-0.00153001306781808	-0.149870096951817	-0.147471283400724	-0.152071572332991	0.176786179107331	0.180106707504273	0.173738813774957	0.201324479922382	0.204714243361905	0.198214197401349	0.00024679123128789	0.00035207363935654	0.000359780191189627
118	0.847500280622663	0.19	0.780222949829609	0.746406743634502	0.814039156024717	0.223050039809029	0.998201051565549	0.958524806620677	1.03787729651042	1	0.75	1.36	0.6628822114178	0.6903209138991	0.717759616380401	0.916813184810501	0.954762859391667	0.992712533972833	0.936527209970754	0.975213990999639	1.01400542373583	0.780222949829609	1.11452448250929	-0.00572140863871666	-0.000419660602181959	-0.149870096951817	-0.147471283400724	-0.152071572332991	0.176786179107331	0.180106707504273	0.173738813774957	0.201324479922382	0.204714243361905	0.198214197401349	0.00024679123128789	0.00035207363935654	0.000359780191189627
118	0.847500280622663	0.19	0.7806118953115	0.746296282497449	0.81492750812555	0.213708000783514	0.980533748566075	0.940478332110655	1.0205891650215	1	0.74	1.35	0.652904064374764	0.680711556914518	0.708519049454272	0.904352559283139	0.94286936200768	0.98138616473222	0.923641535982506	0.96290170679903	1.00237275746153	0.7806118953115	1.1052235379827	-0.0116156279397957	-0.0128271164307338	-0.149870096951817	-0.147471283400724	-0.152071572332991	0.176786179107331	0.180106707504273	0.173738813774957	0.201324479922382	0.204714243361905	0.198214197401349	0.00024679123128789	0.00035207363935654	0.000359780191189627
118	0.847500280622663	0.19	0.781053832899235	0.746152578287392	0.815955087511079	0.21009641400742	0.969399986375185	0.929368851727988	1.00943112102238	1	0.74	1.36	0.642281900138514	0.669947205660748	0.697612511182981	0.888088758523189	0.926341816612023	0.964594874700857	0.906996271806798	0.945934652976638	0.98493601703121	0.781053832899235	1.10743640904169	-0.0111381045459598	-0.00993559533798012	-0.149870096951817	-0.147471283400724	-0.152071572332991	0.176786179107331	0.180106707504273	0.173738813774957	0.201324479922382	0.204714243361905	0.198214197401349	0.00024679123128789	0.00035207363935654	0.000359780191189627
118	0.847500280622663	0.19	0.781292568051639	0.747190915828647	0.81539422027463	0.21324232050833	0.967218001464949	0.927651711072143	1.00678429185775	1	0.74	1.36	0.641458798933836	0.668818361591574	0.696177924249312	0.887144366321627	0.92498293353308	0.962821500744533	0.905295114013432	0.943777699231273	0.982453572031231	0.781292568051639	1.1127294999722	0.0118384878480161	0.0161457504859013	-0.149870096951817	-0.147471283400724	-0.152071572332991	0.176786179107331	0.180106707504273	0.173738813774957	0.201324479922382	0.204714243361905	0.198214197401349	0.00024679123128789	0.00035207363935654	0.000359780191189627
118	0.847500280622663	0.19	0.781409317931871	0.747041423924421	0.81577721193932	0.213525961462319	0.968048346389318	0.928481533624145	1.00761515915449	1	0.74	1.36	0.642346734399235	0.669720044529691	0.697093354660147	0.888539870365406	0.9264045875536	0.964269304741795	0.907243780085183	0.94583787626723	0.984556065675048	0.781409317931871	1.11012002031609	0.0112037151850417	0.0132747628499953	-0.149870096951817	-0.147471283400724	-0.152071572332991	0.176786179107331	0.180106707504273	0.173738813774957	0.201324479922382	0.204714243361905	0.198214197401349	0.00024679123128789	0.00035207363935654	0.000359780191189627
118	0.847500280622663	0.19	0.781480418079384	0.746723835072277	0.816237001086492	0.20848207341336	0.97486374365693	0.934410150211705	1.01531733710215	1	0.75	1.37	0.64576545195552	0.673722696478669	0.701679941001817	0.892905249408042	0.931561963417919	0.970218677427796	0.91194078281065	0.951383843342953	0.990906482673217	0.781480418079384	1.11829297733006	-0.00319416534255047	0.00825685287198017	-0.149870096951817	-0.147471283400724	-0.152071572332991	0.176786179107331	0.180106707504273	0.173738813774957	0.201324479922382	0.204714243361905	0.198214197401349	0.00024679123128789	0.00035207363935654	0.000359780191189627
118	0.847500280622663	0.19	0.781547427501294	0.74737508935868	0.815719765643907	0.210814858877933	0.964007708120026	0.924285213471165	1.00373020276889	1	0.73	1.35	0.642886030927544	0.670514988473497	0.69814394601945	0.891133756211464	0.92943151900872	0.967729281805976	0.9095727134497	0.948681354695472	0.987784121139471	0.781547427501294	1.1050426607848	-0.00238652703146819	-0.00676199980343691	-0.149870096951817	-0.147471283400724	-0.152071572332991	0.176786179107331	0.180106707504273	0.173738813774957	0.201324479922382	0.204714243361905	0.198214197401349	0.00024679123128789	0.00035207363935654	0.000359780191189627
118	0.847500280622663	0.19	0.781684347006207	0.747660489756089	0.815708204256326	0.215990092915366	0.968828758722354	0.929518305634324	1.00813921181038	1	0.74	1.35	0.643254169189517	0.670458165806182	0.697662162422847	0.889896540159966	0.927531340876759	0.965166141593552	0.908457021762639	0.946953682735365	0.985306259135251	0.781684347006207	1.10861181276284	0.00521291301543149	0.00494903016574548	-0.149870096951817	-0.147471283400724	-0.152071572332991	0.176786179107331	0.180106707504273	0.173738813774957	0.201324479922382	0.204714243361905	0.198214197401349	0.00024679123128789	0.00035207363935654	0.000359780191189627
118	0.847500280622663	0.19	0.781748980285813	0.747193041898389	0.816304918673238	0.20938892718653	0.971789369105721	0.931573829347162	1.01200490886428	1	0.74	1.37	0.644121410442847	0.671927784317858	0.699734158192869	0.890800423502746	0.929255797322576	0.967711171142405	0.909071423948565	0.948296960432254	0.98746290504	0.781748980285813	1.11438557234827	-0.00267882110911428	0.00159111028185756	-0.149870096951817	-0.147471283400724	-0.152071572332991	0.176786179107331	0.180106707504273	0.173738813774957	0.201324479922382	0.204714243361905	0.198214197401349	0.00024679123128789	0.00035207363935654	0.000359780191189627
118	0.847500280622663	0.19	0.781890783976377	0.747707336650098	0.816074231302655	0.211037445549329	0.966080654951296	0.926299353357199	1.00586195654539	1	0.74	1.35	0.644284776488285	0.671954543192832	0.699624309897379	0.893071445278365	0.931425725005466	0.969780004732568	0.911703304278792	0.950765586169644	0.99001696728499	0.781890783976377	1.10891741001902	0.00509591305514052	0.00594624492108161	-0.149870096951817	-0.147471283400724	-0.152071572332991	0.176786179107331	0.180106707504273	0.173738813774957	0.201324479922382	0.204714243361905	0.198214197401349	0.00024679123128789	0.00035207363935654	0.000359780191189627
118	0.847500280622663	0.19	0.782084700743389	0.747615049659273	0.816554351827505	0.210649453616157	0.976065562521857	0.935826213463819	1.01630491157989	1	0.74	1.36	0.648155537623101	0.676025409771456	0.70389528191981	0.896963524493424	0.935531826850359	0.974100129207294	0.915961767756905	0.955360055111498	0.99469665506153	0.782084700743389	1.11161064949649	-0.00615374335116174	-0.00315552220574402	-0.149870096951817	-0.147471283400724	-0.152071572332991	0.176786179107331	0.180106707504273	0.173738813774957	0.201324479922382	0.204714243361905	0.198214197401349	0.00024679123128789	0.00035207363935654	0.000359780191189627
118	0.847500280622663	0.19	0.782167839164036	0.747826523986527	0.816509154341544	0.214079762980401	0.981702105987949	0.941643270628746	1.02176094134715	1.01	0.75	1.36	0.648969978616976	0.676578078560306	0.704186178503636	0.896384209221558	0.934517660153374	0.972651111085189	0.915302658182247	0.95422492412276	0.993093627948602	0.782167839164036	1.11679812798121	0.00224706094624013	0.011236477603383	-0.149870096951817	-0.147471283400724	-0.152071572332991	0.176786179107331	0.180106707504273	0.173738813774957	0.201324479922382	0.204714243361905	0.198214197401349	0.00024679123128789	0.00035207363935654	0.000359780191189627
118	0.847500280622663	0.19	0.782532617760536	0.747584801987343	0.81748043353373	0.212466835099042	0.984429857583012	0.944066173644962	1.02479354152106	1.01	0.75	1.37	0.648614569135216	0.676346177572268	0.70407778600932	0.894823641850771	0.933081954316845	0.971340266782918	0.913710175577732	0.952740487055606	0.991852062046646	0.782532617760536	1.11571068114279	-0.00305661078806062	0.00666259685701377	-0.149870096951817	-0.147471283400724	-0.152071572332991	0.176786179107331	0.180106707504273	0.173738813774957	0.201324479922382	0.204714243361905	0.198214197401349	0.00024679123128789	0.00035207363935654	0.000359780191189627
118	0.847500280622663	0.19	0.78277492144086	0.748252653566262	0.817297189315457	0.210587072554863	0.964759279367504	0.92497858167542	1.00453997705959	0.99	0.74	1.35	0.644843739586418	0.672576634565085	0.700309529543752	0.89464274451946	0.933118784145893	0.971594823772327	0.913877384737555	0.95313182287705	0.992661982037976	0.78277492144086	1.10500666488612	-0.00657826997912001	-0.00674526605460497	-0.149870096951817	-0.147471283400724	-0.152071572332991	0.176786179107331	0.180106707504273	0.173738813774957	0.201324479922382	0.204714243361905	0.198214197401349	0.00024679123128789	0.00035207363935654	0.000359780191189627
118	0.847500280622663	0.19	0.782786203435393	0.748336831445423	0.817235575425362	0.215645971735593	0.986642362137531	0.946568396928374	1.02671632734669	1	0.75	1.35	0.655107513926585	0.682842177165439	0.710576840404294	0.906323706675564	0.944693870741266	0.983064034806968	0.926153446301322	0.965342440637317	1.00454517200795	0.782786203435393	1.10991060322018	0.0102796650248187	0.013847611752944	-0.149870096951817	-0.147471283400724	-0.152071572332991	0.176786179107331	0.180106707504273	0.173738813774957	0.201324479922382	0.204714243361905	0.198214197401349	0.00024679123128789	0.00035207363935654	0.000359780191189627
118	0.847500280622663	0.19	0.782850542515994	0.748061392703076	0.817639692328911	0.210579645408636	0.975931787330361	0.935689505645955	1.01617406901477	1.01	0.74	1.36	0.646010093932937	0.673793797837014	0.70157750174109	0.892903465419085	0.93130559834412	0.969707731269156	0.911029458908207	0.950196876475368	0.989439463510794	0.782850542515994	1.11262591292025	0.00248559412287491	0.00613938811192731	-0.149870096951817	-0.147471283400724	-0.152071572332991	0.176786179107331	0.180106707504273	0.173738813774957	0.201324479922382	0.204714243361905	0.198214197401349	0.00024679123128789	0.00035207363935654	0.000359780191189627
118	0.847500280622663	0.19	0.782882816192446	0.748573365971635	0.817192266413256	0.216585250439141	0.984083185651878	0.944223817283507	1.02394255402025	1	0.74	1.35	0.652631117883087	0.68018122164048	0.707731325397874	0.902442922956432	0.940538556893135	0.978634190829838	0.921720182094459	0.960901287290335	0.999590418955095	0.782882816192446	1.10976402891474	0.00420151688357679	0.00692221468219916	-0.149870096951817	-0.147471283400724	-0.152071572332991	0.176786179107331	0.180106707504273	0.173738813774957	0.201324479922382	0.204714243361905	0.198214197401349	0.00024679123128789	0.00035207363935654	0.000359780191189627
118	0.847500280622663	0.19	0.782925357176057	0.748111086185795	0.817739628166319	0.204562922372121	0.947900200357814	0.908092303018271	0.987708097697358	1	0.73	1.34	0.630811807042044	0.658464603538434	0.686117400034823	0.873961765645873	0.912273488066471	0.950585210487068	0.892117530501292	0.931210855509274	0.970394078269567	0.782925357176057	1.09908521278699	-0.0159297793644085	-0.0231390161355479	-0.149870096951817	-0.147471283400724	-0.152071572332991	0.176786179107331	0.180106707504273	0.173738813774957	0.201324479922382	0.204714243361905	0.198214197401349	0.00024679123128789	0.00035207363935654	0.000359780191189627
118	0.847500280622663	0.19	0.783028060332041	0.748528739961092	0.81752738070299	0.211980762888015	0.984715126783469	0.944281009944181	1.02514924362276	1	0.75	1.34	0.652997066856514	0.680958404020913	0.708919741185313	0.903122871830232	0.941794597021418	0.980466322212604	0.923066625854145	0.962609586270259	1.00217136108257	0.783028060332041	1.11201480993208	-0.0162592338934431	-0.00982186092047104	-0.149870096951817	-0.147471283400724	-0.152071572332991	0.176786179107331	0.180106707504273	0.173738813774957	0.201324479922382	0.204714243361905	0.198214197401349	0.00024679123128789	0.00035207363935654	0.000359780191189627
118	0.847500280622663	0.19	0.783120686155202	0.748526281303893	0.81771509100651	0.209571141221835	0.975667321903116	0.935313508441315	1.01602113536492	1.01	0.75	1.36	0.644636169698946	0.672448798841994	0.700261427985042	0.890413333625059	0.928829942863266	0.967246552101473	0.909319735696809	0.948551958855987	0.987767500994909	0.783120686155202	1.11606834694457	-0.00311110847087098	0.006116791373382	-0.149870096951817	-0.147471283400724	-0.152071572332991	0.176786179107331	0.180106707504273	0.173738813774957	0.201324479922382	0.204714243361905	0.198214197401349	0.00024679123128789	0.00035207363935654	0.000359780191189627
118	0.847500280622663	0.19	0.783155264118471	0.748176480018467	0.818134048218476	0.204613710842913	0.954982075721833	0.914883026761433	0.995081124682234	0.99	0.73	1.35	0.638581850629787	0.666570701821257	0.694559553012727	0.88637438702966	0.925223910851918	0.964073434674176	0.90486732986027	0.944445404140691	0.984194089792715	0.783155264118471	1.10190178050136	-0.0130029800419573	-0.0179416942685773	-0.149870096951817	-0.147471283400724	-0.152071572332991	0.176786179107331	0.180106707504273	0.173738813774957	0.201324479922382	0.204714243361905	0.198214197401349	0.00024679123128789	0.00035207363935654	0.000359780191189627
118	0.847500280622663	0.19	0.783170442401368	0.748440974144841	0.817899910657895	0.204872537495072	0.953181716393436	0.913190061625325	0.993173371161547	1	0.74	1.35	0.632880074260446	0.660596014789182	0.688311955317918	0.876039351487355	0.914404052090433	0.952768752693511	0.894908974298967	0.934039749399918	0.973260712889824	0.783170442401368	1.10462469218804	-0.00869941768920113	-0.00949762629867446	-0.149870096951817	-0.147471283400724	-0.152071572332991	0.176786179107331	0.180106707504273	0.173738813774957	0.201324479922382	0.204714243361905	0.198214197401349	0.00024679123128789	0.00035207363935654	0.000359780191189627
118	0.847500280622663	0.19	0.783365833673271	0.74905571826462	0.817675949081922	0.218019135788922	0.992429061947807	0.952400738789826	1.03245738510579	0.99	0.73	1.35	0.664814201087185	0.69275558814968	0.720696975212175	0.922810278979729	0.961594948663462	1.0003796183472	0.941972188033662	0.981523366914216	1.02108518036492	0.783365833673271	1.1053744256694	-0.008225464915916	-0.0117524604438908	-0.149870096951817	-0.147471283400724	-0.152071572332991	0.176786179107331	0.180106707504273	0.173738813774957	0.201324479922382	0.204714243361905	0.198214197401349	0.00024679123128789	0.00035207363935654	0.000359780191189627
118	0.847500280622663	0.19	0.783512562285836	0.749562808271935	0.817462316299737	0.218443653462804	0.989340733639947	0.949486589277243	1.02919487800265	1.01	0.75	1.36	0.654967020103899	0.682458877773949	0.709950735443999	0.904981551520412	0.94296762294806	0.980953694375707	0.92401285632244	0.962779091284125	1.00149689763326	0.783512562285836	1.11798788669711	-0.0138462775262364	-0.00538545734758168	-0.149870096951817	-0.147471283400724	-0.152071572332991	0.176786179107331	0.180106707504273	0.173738813774957	0.201324479922382	0.204714243361905	0.198214197401349	0.00024679123128789	0.00035207363935654	0.000359780191189627
118	0.847500280622663	0.19	0.783512705330936	0.749288921018709	0.817736489643164	0.214436154104636	0.979487694082134	0.939561502077694	1.01941388608657	1	0.74	1.37	0.649209766041191	0.676797607510642	0.704385448980093	0.897606117622508	0.935749436731802	0.973892755841096	0.915560869916191	0.954472769249843	0.993340601120803	0.783512705330936	1.11584403369375	0.0103513891513056	0.0158611572123616	-0.149870096951817	-0.147471283400724	-0.152071572332991	0.176786179107331	0.180106707504273	0.173738813774957	0.201324479922382	0.204714243361905	0.198214197401349	0.00024679123128789	0.00035207363935654	0.000359780191189627
118	0.847500280622663	0.19	0.783540299362925	0.748881922531919	0.818198676193931	0.215524276394628	0.98550060039591	0.945458604437126	1.02554259635469	1	0.74	1.35	0.656294218393722	0.684089544722514	0.711884871051306	0.90901228494136	0.947510708954093	0.986009132966825	0.92834300300757	0.967702783753797	1.00689777496166	0.783540299362925	1.10841426899187	0.00361414666952738	0.00554391774734111	-0.149870096951817	-0.147471283400724	-0.152071572332991	0.176786179107331	0.180106707504273	0.173738813774957	0.201324479922382	0.204714243361905	0.198214197401349	0.00024679123128789	0.00035207363935654	0.000359780191189627
118	0.847500280622663	0.19	0.783722369551806	0.749679794631936	0.817764944471677	0.212857648309182	0.962419962132839	0.923004756160373	1.00183516810531	1	0.74	1.37	0.639495110019261	0.666803562453079	0.694112014886898	0.885096031862126	0.922892416082703	0.960688800303281	0.903041897742994	0.941557807345565	0.98021259892663	0.783722369551806	1.11505132424983	-0.000345000777256856	0.00621204366062311	-0.149870096951817	-0.147471283400724	-0.152071572332991	0.176786179107331	0.180106707504273	0.173738813774957	0.201324479922382	0.204714243361905	0.198214197401349	0.00024679123128789	0.00035207363935654	0.000359780191189627
118	0.847500280622663	0.19	0.784046919705092	0.749897752650225	0.81819608675996	0.216456792091136	0.977794512821134	0.938174863259858	1.01741416238241	1	0.75	1.36	0.650965031338668	0.678455648949833	0.705946266560997	0.901484694334286	0.939554897526764	0.977625100719243	0.920698470591438	0.959575414174246	0.998476632937184	0.784046919705092	1.11084747631642	-0.00183007517467591	0.00101095722387746	-0.149870096951817	-0.147471283400724	-0.152071572332991	0.176786179107331	0.180106707504273	0.173738813774957	0.201324479922382	0.204714243361905	0.198214197401349	0.00024679123128789	0.00035207363935654	0.000359780191189627
118	0.847500280622663	0.19	0.784084430055377	0.749042048445277	0.819126811665477	0.201551712961399	0.951929997575637	0.911579180755602	0.992280814395673	1	0.74	1.35	0.634025681653204	0.662090664574798	0.690155647496392	0.878839832705732	0.917741450746488	0.956643068787244	0.897443659074887	0.937035998699412	0.976917430048382	0.784084430055377	1.10231906225395	-0.00823087150998975	-0.011439746651994	-0.149870096951817	-0.147471283400724	-0.152071572332991	0.176786179107331	0.180106707504273	0.173738813774957	0.201324479922382	0.204714243361905	0.198214197401349	0.00024679123128789	0.00035207363935654	0.000359780191189627
118	0.847500280622663	0.19	0.784091334993572	0.749314417344197	0.818868252642947	0.205433531335221	0.956381883089561	0.916324925609146	0.996438840569975	1	0.73	1.34	0.636653681421587	0.664484867427469	0.692316053433351	0.882121443774054	0.920683203012819	0.959244962251584	0.900210830481608	0.939644930856638	0.978971731834222	0.784091334993572	1.09979681115138	0.00268033123680362	-0.00341292141157297	-0.149870096951817	-0.147471283400724	-0.152071572332991	0.176786179107331	0.180106707504273	0.173738813774957	0.201324479922382	0.204714243361905	0.198214197401349	0.00024679123128789	0.00035207363935654	0.000359780191189627
118	0.847500280622663	0.19	0.784274546318538	0.749616837408318	0.818932255228758	0.20892474035721	0.969290045396448	0.929121612749799	1.0094584780431	1	0.74	1.36	0.645214924272579	0.673109305236931	0.701003686201283	0.89380670045905	0.932448374222569	0.971090047986089	0.912126772790774	0.951576883553659	0.991064950424998	0.784274546318538	1.11093115583406	-0.000556717119250631	0.00126140626496114	-0.149870096951817	-0.147471283400724	-0.152071572332991	0.176786179107331	0.180106707504273	0.173738813774957	0.201324479922382	0.204714243361905	0.198214197401349	0.00024679123128789	0.00035207363935654	0.000359780191189627
118	0.847500280622663	0.19	0.784509662579854	0.749486515396956	0.819532809762753	0.209644913666936	0.971981858385708	0.93178942615665	1.01217429061477	0.99	0.74	1.35	0.648546405298718	0.67652124243535	0.704496079571982	0.899217005565792	0.938004437082903	0.976791868600015	0.918159983068196	0.957801790888384	0.997356427459732	0.784509662579854	1.10347837597061	-0.0108234678128841	-0.0129246155683885	-0.149870096951817	-0.147471283400724	-0.152071572332991	0.176786179107331	0.180106707504273	0.173738813774957	0.201324479922382	0.204714243361905	0.198214197401349	0.00024679123128789	0.00035207363935654	0.000359780191189627
118	0.847500280622663	0.19	0.784534290862348	0.750209524733485	0.818859056991212	0.213992878321326	0.976596677851795	0.936735879673703	1.01645747602989	1	0.74	1.37	0.650732743886699	0.678423288398541	0.706113832910383	0.90157394911477	0.939938506305435	0.9783030634961	0.919499094617824	0.958607603193419	0.997753580628939	0.784534290862348	1.1105611057632	-0.00100218045596703	0.00188462529353733	-0.149870096951817	-0.147471283400724	-0.152071572332991	0.176786179107331	0.180106707504273	0.173738813774957	0.201324479922382	0.204714243361905	0.198214197401349	0.00024679123128789	0.00035207363935654	0.000359780191189627
118	0.847500280622663	0.19	0.784550895174059	0.750335222999039	0.818766567349078	0.216292699600171	0.986466348722518	0.946475975419848	1.02645672202519	1	0.73	1.35	0.658122895572329	0.68592981403246	0.71373673249259	0.912147935873494	0.950687885550146	0.989227835226798	0.930486134167934	0.969737905068273	1.00916326898387	0.784550895174059	1.10241585775446	-0.000906192192178542	-0.00645828717486266	-0.149870096951817	-0.147471283400724	-0.152071572332991	0.176786179107331	0.180106707504273	0.173738813774957	0.201324479922382	0.204714243361905	0.198214197401349	0.00024679123128789	0.00035207363935654	0.000359780191189627
118	0.847500280622663	0.19	0.784664090426506	0.749906886166866	0.819421294686146	0.202807317652197	0.9558909435812	0.915529624058011	0.996252263104389	1.01	0.75	1.37	0.631159685378124	0.65898449526116	0.686809305144197	0.871883048460623	0.910320199352358	0.948757350244093	0.890194683833386	0.929527829398165	0.968780229858679	0.784664090426506	1.11528888176315	0.0152956260175454	0.0245492977546025	-0.149870096951817	-0.147471283400724	-0.152071572332991	0.176786179107331	0.180106707504273	0.173738813774957	0.201324479922382	0.204714243361905	0.198214197401349	0.00024679123128789	0.00035207363935654	0.000359780191189627
118	0.847500280622663	0.19	0.78477810912144	0.749812176215289	0.819744042027591	0.208201368620057	0.967842167907135	0.927645755700886	1.00803858011338	1	0.74	1.36	0.641113988790157	0.668894509539837	0.696675030289518	0.886486075634092	0.924898971389073	0.963311867144053	0.904597019925609	0.943851426657946	0.982993648766388	0.78477810912144	1.10776232411056	0.000693823119944455	0.00252249894072243	-0.149870096951817	-0.147471283400724	-0.152071572332991	0.176786179107331	0.180106707504273	0.173738813774957	0.201324479922382	0.204714243361905	0.198214197401349	0.00024679123128789	0.00035207363935654	0.000359780191189627
118	0.847500280622663	0.19	0.78509748991348	0.750250408159229	0.81994457166773	0.205383355354634	0.965789435470999	0.925332235236635	1.00624663570536	0.99	0.74	1.34	0.643954387773831	0.672109239205436	0.700264090637042	0.892797580852295	0.931832307107195	0.970867033362095	0.912541555277088	0.952335466927425	0.992142902060823	0.78509748991348	1.10065673027425	0.000373070951986739	-0.00287688253002754	-0.149870096951817	-0.147471283400724	-0.152071572332991	0.176786179107331	0.180106707504273	0.173738813774957	0.201324479922382	0.204714243361905	0.198214197401349	0.00024679123128789	0.00035207363935654	0.000359780191189627
118	0.847500280622663	0.19	0.785101162638734	0.750672300559356	0.819530024718113	0.212762298418658	0.98050129390715	0.940334150695351	1.02066843711895	1	0.74	1.36	0.653938775058064	0.681872305293121	0.709805835528178	0.906395312221926	0.945112730158516	0.983830148095107	0.925292497655391	0.964927585148475	1.00449321403567	0.785101162638734	1.11416354573039	-0.000938280872223718	0.00491592411190546	-0.149870096951817	-0.147471283400724	-0.152071572332991	0.176786179107331	0.180106707504273	0.173738813774957	0.201324479922382	0.204714243361905	0.198214197401349	0.00024679123128789	0.00035207363935654	0.000359780191189627
118	0.847500280622663	0.19	0.785120638677235	0.75098905853499	0.81925221881948	0.212587614170132	0.979444538461452	0.939299751394011	1.01958932552889	1	0.74	1.35	0.650274606798639	0.678066731289838	0.705858855781038	0.899742988216492	0.938197156466583	0.976651324716673	0.918709791271216	0.957979502111442	0.997309291278169	0.785120638677235	1.11340278207957	0.00796313661277553	0.0150146127881407	-0.149870096951817	-0.147471283400724	-0.152071572332991	0.176786179107331	0.180106707504273	0.173738813774957	0.201324479922382	0.204714243361905	0.198214197401349	0.00024679123128789	0.00035207363935654	0.000359780191189627
118	0.847500280622663	0.19	0.785130268924392	0.751086900978295	0.819173636870488	0.214791801082656	0.977185785386363	0.937395425077207	1.01697614569552	1	0.75	1.37	0.651490547594344	0.679144878875781	0.706799210157218	0.902784712441891	0.941105924631189	0.979427136820488	0.921656956012192	0.960758969106962	0.999932274226244	0.785130268924392	1.11465222114871	0.00640905096075711	0.0125743104712985	-0.149870096951817	-0.147471283400724	-0.152071572332991	0.176786179107331	0.180106707504273	0.173738813774957	0.201324479922382	0.204714243361905	0.198214197401349	0.00024679123128789	0.00035207363935654	0.000359780191189627
118	0.847500280622663	0.19	0.785179563106263	0.750898763946776	0.819460362265751	0.215235648080398	0.979294621628156	0.939470787580705	1.01911845567561	1.01	0.74	1.37	0.647475479533777	0.674921735859795	0.702367992185814	0.894321404276777	0.932231371952001	0.970141339627225	0.912492477908461	0.951250880114675	0.989823317449891	0.785179563106263	1.11498303370976	0.00958044860728776	0.0171124360720064	-0.149870096951817	-0.147471283400724	-0.152071572332991	0.176786179107331	0.180106707504273	0.173738813774957	0.201324479922382	0.204714243361905	0.198214197401349	0.00024679123128789	0.00035207363935654	0.000359780191189627
118	0.847500280622663	0.19	0.785439415813242	0.750986069725071	0.819892761901413	0.212107094016334	0.977764994243008	0.937631437416196	1.01789855106982	1.01	0.74	1.37	0.646474660299387	0.674145796825821	0.701816933352254	0.893080587310738	0.931307228474273	0.969533869637808	0.911072246559279	0.950185762567045	0.989097493445831	0.785439415813242	1.11565916518445	0.00359249293529972	0.0113811697602933	-0.149870096951817	-0.147471283400724	-0.152071572332991	0.176786179107331	0.180106707504273	0.173738813774957	0.201324479922382	0.204714243361905	0.198214197401349	0.00024679123128789	0.00035207363935654	0.000359780191189627
118	0.847500280622663	0.19	0.785489177344076	0.75134296078502	0.819635393903133	0.213653334949974	0.965014698105778	0.925586831139893	1.00444256507166	1	0.73	1.36	0.640381119993478	0.667659880620908	0.694938641248339	0.88584063000888	0.923575400359871	0.961310170710862	0.903820169243377	0.942354196425909	0.980869490828662	0.785489177344076	1.1072200002721	0.00792731942140336	0.0065686172714311	-0.149870096951817	-0.147471283400724	-0.152071572332991	0.176786179107331	0.180106707504273	0.173738813774957	0.201324479922382	0.204714243361905	0.198214197401349	0.00024679123128789	0.00035207363935654	0.000359780191189627
118	0.847500280622663	0.19	0.785490746223774	0.751013410379826	0.819968082067723	0.212980358822253	0.986140332167297	0.945768459249157	1.02651220508544	1.01	0.75	1.36	0.650417457264781	0.678181727337057	0.705945997409332	0.897645553669052	0.93596321150999	0.974280869350929	0.916764763913974	0.955831394798339	0.994968900207762	0.785490746223774	1.11792820024152	-0.000712749099979761	0.00776494760068458	-0.149870096951817	-0.147471283400724	-0.152071572332991	0.176786179107331	0.180106707504273	0.173738813774957	0.201324479922382	0.204714243361905	0.198214197401349	0.00024679123128789	0.00035207363935654	0.000359780191189627
118	0.847500280622663	0.19	0.785522411429599	0.75092179743456	0.820123025424639	0.212512461311719	0.974256188681356	0.934315091982847	1.01419728537987	1.01	0.75	1.36	0.644925629149678	0.672495596859979	0.700065564570281	0.891332494511248	0.929436125351936	0.967539756192623	0.91050203817916	0.949378350324332	0.988333297772729	0.785522411429599	1.11303451165018	-0.0204518172921553	-0.0148158108387521	-0.149870096951817	-0.147471283400724	-0.152071572332991	0.176786179107331	0.180106707504273	0.173738813774957	0.201324479922382	0.204714243361905	0.198214197401349	0.00024679123128789	0.00035207363935654	0.000359780191189627
118	0.847500280622663	0.19	0.785524888806152	0.750858080242688	0.820191697369615	0.20747952426447	0.957453438544174	0.917601224421355	0.997305652666993	1	0.74	1.37	0.636861167194788	0.6645205980304	0.692180028866011	0.882044890983671	0.920352862819243	0.958660834654815	0.899661502288198	0.938730812929843	0.977683469137194	0.785524888806152	1.10750769129304	0.00465662494426969	0.00490330710422289	-0.149870096951817	-0.147471283400724	-0.152071572332991	0.176786179107331	0.180106707504273	0.173738813774957	0.201324479922382	0.204714243361905	0.198214197401349	0.00024679123128789	0.00035207363935654	0.000359780191189627
118	0.847500280622663	0.19	0.785588694092254	0.751050972077792	0.820126416106716	0.213367150581278	0.985455883157655	0.945158521323816	1.02575324499149	1	0.75	1.35	0.655211003951855	0.683146291322253	0.71108157869265	0.907043871884309	0.945716194335884	0.984388516787459	0.927110570485571	0.966652031921848	1.00613896325853	0.785588694092254	1.10663205987674	0.00629371446449699	0.00788024444030215	-0.149870096951817	-0.147471283400724	-0.152071572332991	0.176786179107331	0.180106707504273	0.173738813774957	0.201324479922382	0.204714243361905	0.198214197401349	0.00024679123128789	0.00035207363935654	0.000359780191189627
118	0.847500280622663	0.19	0.785708090478773	0.751551877626545	0.819864303331001	0.216020476318667	0.991607357341443	0.951376266489856	1.03183844819303	0.99	0.74	1.35	0.661943699932951	0.689935482016073	0.717927264099195	0.917665806541257	0.956471374574364	0.995276942607472	0.937454893823788	0.977069034380014	1.01684190543342	0.785708090478773	1.10875031088742	0.00217299858836248	0.00384501823955154	-0.149870096951817	-0.147471283400724	-0.152071572332991	0.176786179107331	0.180106707504273	0.173738813774957	0.201324479922382	0.204714243361905	0.198214197401349	0.00024679123128789	0.00035207363935654	0.000359780191189627
118	0.847500280622663	0.19	0.785909004618987	0.751200761881752	0.820617247356223	0.21226227799096	0.979145537106665	0.938973965039679	1.01931710917365	1	0.74	1.35	0.653153116923818	0.681096583392745	0.709040049861673	0.905392491212197	0.944127366793228	0.982862242374259	0.924615153408115	0.964221525240232	1.00378024989769	0.785909004618987	1.10326263050532	0.00723776455705759	0.00272191046384551	-0.149870096951817	-0.147471283400724	-0.152071572332991	0.176786179107331	0.180106707504273	0.173738813774957	0.201324479922382	0.204714243361905	0.198214197401349	0.00024679123128789	0.00035207363935654	0.000359780191189627
118	0.847500280622663	0.19	0.786009081900363	0.751511652782097	0.820506511018628	0.213731649009158	0.973041495207976	0.933294938783591	1.01278805163236	1	0.74	1.35	0.646210768764719	0.673731171710681	0.701251574656644	0.894169915235572	0.932250240663265	0.970330566090957	0.912887515950435	0.951747335550358	0.990597247354347	0.786009081900363	1.10470858018877	-0.00280795320053361	-0.00394745913035279	-0.149870096951817	-0.147471283400724	-0.152071572332991	0.176786179107331	0.180106707504273	0.173738813774957	0.201324479922382	0.204714243361905	0.198214197401349	0.00024679123128789	0.00035207363935654	0.000359780191189627
118	0.847500280622663	0.19	0.786035514028646	0.751217081083731	0.820853946973561	0.209867341244629	0.967038726471473	0.927077518262687	1.00699993468026	1	0.74	1.36	0.643655973602235	0.671400439269085	0.699144904935935	0.891572348061152	0.930003123840112	0.968433899619072	0.909536449176056	0.94873518649008	0.987914208423111	0.786035514028646	1.10952201261683	0.00533129990911787	0.00593011795472988	-0.149870096951817	-0.147471283400724	-0.152071572332991	0.176786179107331	0.180106707504273	0.173738813774957	0.201324479922382	0.204714243361905	0.198214197401349	0.00024679123128789	0.00035207363935654	0.000359780191189627
118	0.847500280622663	0.19	0.786149119206607	0.75103330441231	0.821264934000904	0.202439909293373	0.955336219834415	0.914952432012411	0.995720007656419	1.01	0.74	1.36	0.631334465927166	0.65920004256774	0.687065619208313	0.872428614920771	0.910935504286936	0.9494423936531	0.890258737459326	0.929589398432818	0.968975616011696	0.786149119206607	1.10860029044138	-0.0126514389275435	-0.00976683209846917	-0.149870096951817	-0.147471283400724	-0.152071572332991	0.176786179107331	0.180106707504273	0.173738813774957	0.201324479922382	0.204714243361905	0.198214197401349	0.00024679123128789	0.00035207363935654	0.000359780191189627
118	0.847500280622663	0.19	0.786162950852504	0.751261552358767	0.821064349346241	0.207116003520357	0.962193819406291	0.922099972461974	1.00228766635061	1.01	0.74	1.37	0.635722560383878	0.663364425470402	0.691006290556925	0.87820387437857	0.916389074223257	0.954574274067944	0.896134765895706	0.935089253794483	0.974149089397047	0.786162950852504	1.11041896228669	0.0116340984847374	0.0159223278642769	-0.149870096951817	-0.147471283400724	-0.152071572332991	0.176786179107331	0.180106707504273	0.173738813774957	0.201324479922382	0.204714243361905	0.198214197401349	0.00024679123128789	0.00035207363935654	0.000359780191189627
118	0.847500280622663	0.19	0.7863057599933	0.752269513075949	0.820342006910651	0.2103969763945	0.96399788402253	0.924225840801858	1.0037699272432	1.01	0.75	1.37	0.636339286141256	0.663722759394356	0.691106232647455	0.878606245506256	0.916415148944737	0.954224052383218	0.897016529957629	0.935527732909329	0.974199780050265	0.7863057599933	1.11820415999165	-0.00889354199224432	0.00194010219083431	-0.149870096951817	-0.147471283400724	-0.152071572332991	0.176786179107331	0.180106707504273	0.173738813774957	0.201324479922382	0.204714243361905	0.198214197401349	0.00024679123128789	0.00035207363935654	0.000359780191189627
118	0.847500280622663	0.19	0.786591824666092	0.752541682877478	0.820641966454705	0.218219508586242	0.982563194838005	0.942956072690298	1.02217031698571	1.01	0.75	1.36	0.648864905681552	0.676119273431013	0.703373641180475	0.895704681280716	0.933327096308536	0.970949511336357	0.914569013063061	0.952982275321586	0.991407028861298	0.786591824666092	1.11696685093407	0.00595688110047433	0.0136526116744323	-0.149870096951817	-0.147471283400724	-0.152071572332991	0.176786179107331	0.180106707504273	0.173738813774957	0.201324479922382	0.204714243361905	0.198214197401349	0.00024679123128789	0.00035207363935654	0.000359780191189627
118	0.847500280622663	0.19	0.786819510739741	0.752377292854734	0.821261728624749	0.210984450686175	0.966939014506976	0.927116029721662	1.00676199929229	1	0.73	1.36	0.642201917416938	0.669786811180529	0.69737170494412	0.88876672495882	0.926942468480754	0.965118212002689	0.906807519042323	0.945876870042042	0.984802962479491	0.786819510739741	1.10694754709035	0.0196360113558069	0.0181846381801434	-0.149870096951817	-0.147471283400724	-0.152071572332991	0.176786179107331	0.180106707504273	0.173738813774957	0.201324479922382	0.204714243361905	0.198214197401349	0.00024679123128789	0.00035207363935654	0.000359780191189627
118	0.847500280622663	0.19	0.787464695202662	0.752866241476501	0.822063148928823	0.214170722049061	0.977648792251267	0.937766134812018	1.01753144969052	1	0.74	1.36	0.65098913384052	0.678675329425775	0.706361525011031	0.901682965312242	0.940031026187316	0.97837908706239	0.920767105219613	0.9600302914905	0.999222869091103	0.787464695202662	1.10882391144776	0.00261688527632725	0.00426274087615465	-0.149870096951817	-0.147471283400724	-0.152071572332991	0.176786179107331	0.180106707504273	0.173738813774957	0.201324479922382	0.204714243361905	0.198214197401349	0.00024679123128789	0.00035207363935654	0.000359780191189627
118	0.847500280622663	0.19	0.787481410877663	0.752967393152119	0.821995428603208	0.214005801522549	0.981069647915806	0.941027819112851	1.02111147671876	0.99	0.73	1.35	0.657228647659544	0.685194491452336	0.713160335245127	0.912471971927196	0.951298716201184	0.990125460475173	0.931371062775425	0.971021910408986	1.0107071530001	0.787481410877663	1.10438354579686	-0.00145111451804711	-0.00410710115288775	-0.149870096951817	-0.147471283400724	-0.152071572332991	0.176786179107331	0.180106707504273	0.173738813774957	0.201324479922382	0.204714243361905	0.198214197401349	0.00024679123128789	0.00035207363935654	0.000359780191189627
118	0.847500280622663	0.19	0.787488193567353	0.752400055279678	0.822576331855028	0.210230356237872	0.968091085660579	0.92813012737882	1.00805204394234	1	0.73	1.35	0.645167842373704	0.672945763242019	0.700723684110334	0.894085859970432	0.932581030740819	0.971076201511207	0.912762417527145	0.951933037642507	0.991378226054483	0.787488193567353	1.10196083989041	-0.000622772856138212	-0.00486952404099291	-0.149870096951817	-0.147471283400724	-0.152071572332991	0.176786179107331	0.180106707504273	0.173738813774957	0.201324479922382	0.204714243361905	0.198214197401349	0.00024679123128789	0.00035207363935654	0.000359780191189627
118	0.847500280622663	0.19	0.787611554855898	0.752594014863873	0.822629094847923	0.204482224198549	0.960684525332557	0.920329732047102	1.00103931861801	1	0.74	1.37	0.636140096776591	0.664033688836154	0.691927280895716	0.879652391251009	0.918223556753867	0.956794722256726	0.897725569271017	0.937070847613323	0.976418115832071	0.787611554855898	1.1099074642793	0.0020142883743443	0.00454724486274753	-0.149870096951817	-0.147471283400724	-0.152071572332991	0.176786179107331	0.180106707504273	0.173738813774957	0.201324479922382	0.204714243361905	0.198214197401349	0.00024679123128789	0.00035207363935654	0.000359780191189627
118	0.847500280622663	0.19	0.787620895183435	0.75296999680816	0.82227179355871	0.208470348309066	0.962230659764108	0.922299878538598	1.00216144098962	1.01	0.75	1.37	0.63684400915306	0.664416037943264	0.691988066733467	0.880275877693236	0.918387238551223	0.95649859940921	0.89920651184932	0.937984252126128	0.976922031712913	0.787620895183435	1.11429700469609	-0.00963127218106046	-0.00243637234004507	-0.149870096951817	-0.147471283400724	-0.152071572332991	0.176786179107331	0.180106707504273	0.173738813774957	0.201324479922382	0.204714243361905	0.198214197401349	0.00024679123128789	0.00035207363935654	0.000359780191189627
118	0.847500280622663	0.19	0.787915930552189	0.752894687277801	0.822937173826578	0.209411144648558	0.971711838522091	0.931502205419127	1.01192147162506	1	0.73	1.36	0.647328656016845	0.67527152894194	0.703214401867034	0.896982005720001	0.935701524729335	0.974421043738669	0.915012656108175	0.954403245961454	0.994082941465808	0.787915930552189	1.10517179534078	-0.00653844821462489	-0.00881625830909548	-0.149870096951817	-0.147471283400724	-0.152071572332991	0.176786179107331	0.180106707504273	0.173738813774957	0.201324479922382	0.204714243361905	0.198214197401349	0.00024679123128789	0.00035207363935654	0.000359780191189627
118	0.847500280622663	0.19	0.787955497763665	0.753367533503518	0.822543462023812	0.21380651942133	0.988040614013473	0.947690365669601	1.02839086235735	1	0.74	1.34	0.657328612098242	0.685315994583614	0.713303377068985	0.910169381585269	0.948922081741723	0.987674781898177	0.929671642250977	0.969303298212521	1.00886431867334	0.787955497763665	1.10718305005009	-0.00730174481139945	-0.00717917163134871	-0.149870096951817	-0.147471283400724	-0.152071572332991	0.176786179107331	0.180106707504273	0.173738813774957	0.201324479922382	0.204714243361905	0.198214197401349	0.00024679123128789	0.00035207363935654	0.000359780191189627
118	0.847500280622663	0.19	0.788000718710585	0.753457558962398	0.822543878458772	0.212915044585372	0.971340124195502	0.931566411932662	1.01111383645834	1	0.74	1.37	0.645309723193785	0.672861557310983	0.700413391428182	0.893081130142789	0.931211693291773	0.969342256440757	0.911041870838835	0.949802094240692	0.988863326802132	0.788000718710585	1.11034140531298	0.00322497109142505	0.00619841762039493	-0.149870096951817	-0.147471283400724	-0.152071572332991	0.176786179107331	0.180106707504273	0.173738813774957	0.201324479922382	0.204714243361905	0.198214197401349	0.00024679123128789	0.00035207363935654	0.000359780191189627
118	0.847500280622663	0.19	0.788039249184397	0.753017869468254	0.823060628900541	0.207627479893378	0.969710485948358	0.929366245252395	1.01005472664432	1	0.74	1.35	0.645380044718873	0.673396306335345	0.701412567951818	0.894032886427458	0.932843288832745	0.971653691238032	0.912870921026325	0.952434242611101	0.991899596704417	0.788039249184397	1.10816319046636	-0.00870765688638653	-0.00839277897456544	-0.149870096951817	-0.147471283400724	-0.152071572332991	0.176786179107331	0.180106707504273	0.173738813774957	0.201324479922382	0.204714243361905	0.198214197401349	0.00024679123128789	0.00035207363935654	0.000359780191189627
118	0.847500280622663	0.19	0.78808786669657	0.753129662960268	0.823046070432873	0.211462230680061	0.988820418554879	0.948154607448126	1.02948622966163	1	0.73	1.36	0.655294354355332	0.683399556000933	0.711504757646535	0.906097014287619	0.944958999176965	0.983820984066311	0.924345743064739	0.964092402258371	1.00371083785589	0.78808786669657	1.1096855118622	-0.00832680109733388	-0.0069175969553078	-0.149870096951817	-0.147471283400724	-0.152071572332991	0.176786179107331	0.180106707504273	0.173738813774957	0.201324479922382	0.204714243361905	0.198214197401349	0.00024679123128789	0.00035207363935654	0.000359780191189627
118	0.847500280622663	0.19	0.788097623238995	0.753491183426397	0.822704063051592	0.212762325364093	0.98275879718734	0.942499176502121	1.02301841787256	1	0.74	1.34	0.651179639783801	0.678995308963407	0.706810978143012	0.900297773874077	0.938754727241862	0.977211680609647	0.919847336167964	0.959172585178894	0.998321998246543	0.788097623238995	1.10973084637376	0.0017948061648471	0.00493114997822937	-0.149870096951817	-0.147471283400724	-0.152071572332991	0.176786179107331	0.180106707504273	0.173738813774957	0.201324479922382	0.204714243361905	0.198214197401349	0.00024679123128789	0.00035207363935654	0.000359780191189627
118	0.847500280622663	0.19	0.788246763432968	0.753239169586991	0.823254357278945	0.206191218630604	0.966132963501017	0.925761273047203	1.00650465395483	1	0.74	1.35	0.643790087899903	0.671865246045564	0.699940404191224	0.892321020265006	0.931234408699362	0.970147797133719	0.911296835064	0.950976321681069	0.990682699334803	0.788246763432968	1.10157567793412	0.0148460381889824	0.0106353730855973	-0.149870096951817	-0.147471283400724	-0.152071572332991	0.176786179107331	0.180106707504273	0.173738813774957	0.201324479922382	0.204714243361905	0.198214197401349	0.00024679123128789	0.00035207363935654	0.000359780191189627
118	0.847500280622663	0.19	0.788258540585136	0.753111772108301	0.823405309061971	0.211781292335107	0.976575810921931	0.936451951250825	1.01669967059304	1	0.74	1.36	0.648747725758348	0.676544413752332	0.704341101746317	0.897867880593468	0.936338540829699	0.97480920106593	0.916295889038047	0.955521259749158	0.994859052852611	0.788258540585136	1.1052459223065	0.0216664126216904	0.0212471201682443	-0.149870096951817	-0.147471283400724	-0.152071572332991	0.176786179107331	0.180106707504273	0.173738813774957	0.201324479922382	0.204714243361905	0.198214197401349	0.00024679123128789	0.00035207363935654	0.000359780191189627
118	0.847500280622663	0.19	0.788274215414304	0.753607197042011	0.822941233786596	0.218317619928863	0.990463275656046	0.950549178274224	1.03037737303787	1	0.73	1.35	0.659033417306969	0.686706603079454	0.714379788851939	0.912381156560988	0.950692557133057	0.989003957705126	0.931425269065533	0.970422125944788	1.0095170227214	0.788274215414304	1.1056186087	-0.00356604395450417	-0.00652536861470656	-0.149870096951817	-0.147471283400724	-0.152071572332991	0.176786179107331	0.180106707504273	0.173738813774957	0.201324479922382	0.204714243361905	0.198214197401349	0.00024679123128789	0.00035207363935654	0.000359780191189627
118	0.847500280622663	0.19	0.788304526989978	0.75338835573488	0.823220698245076	0.210007574986645	0.971258686764187	0.931140059219058	1.01137731430932	1	0.74	1.35	0.643291608913684	0.671008144364387	0.69872467981509	0.889370813664017	0.92768979271516	0.966008771766303	0.908566368477816	0.947561060738012	0.986862383283135	0.788304526989978	1.10721032602727	-0.023379351097058	-0.0219056823723175	-0.149870096951817	-0.147471283400724	-0.152071572332991	0.176786179107331	0.180106707504273	0.173738813774957	0.201324479922382	0.204714243361905	0.198214197401349	0.00024679123128789	0.00035207363935654	0.000359780191189627
118	0.847500280622663	0.19	0.78845009454796	0.753872664782513	0.823027524313407	0.211669126706291	0.978358070696369	0.938147474870227	1.01856866652251	1.01	0.74	1.35	0.646732986017437	0.674453061383817	0.702173136750196	0.893385752600237	0.931677784905298	0.969969817210359	0.912558163576432	0.951545601561273	0.990614110136732	0.78845009454796	1.11139368132841	-0.00323761283816223	0.00168301237531976	-0.149870096951817	-0.147471283400724	-0.152071572332991	0.176786179107331	0.180106707504273	0.173738813774957	0.201324479922382	0.204714243361905	0.198214197401349	0.00024679123128789	0.00035207363935654	0.000359780191189627
118	0.847500280622663	0.19	0.78861283716391	0.753967206326256	0.823258468001565	0.212473498454417	0.977001989314525	0.936943661135599	1.01706031749345	1	0.73	1.36	0.650388035828195	0.678194891740188	0.706001747652181	0.900834231902626	0.939348728337373	0.977863224772121	0.918693419107638	0.957982859174435	0.997374619201288	0.78861283716391	1.10383973825058	-0.0156471714142621	-0.0196366661523121	-0.149870096951817	-0.147471283400724	-0.152071572332991	0.176786179107331	0.180106707504273	0.173738813774957	0.201324479922382	0.204714243361905	0.198214197401349	0.00024679123128789	0.00035207363935654	0.000359780191189627
118	0.847500280622663	0.19	0.788894007835499	0.75422223945092	0.823565776220077	0.21333301814607	0.97550893845204	0.935614271549435	1.01540360535464	0.99	0.73	1.35	0.655281527478184	0.68322278389241	0.711164040306636	0.910763859614578	0.94959890297714	0.988433946339702	0.929271075903043	0.96894599448792	1.00861244415232	0.788894007835499	1.09985626869376	-0.00413758162970064	-0.0124122430718302	-0.149870096951817	-0.147471283400724	-0.152071572332991	0.176786179107331	0.180106707504273	0.173738813774957	0.201324479922382	0.204714243361905	0.198214197401349	0.00024679123128789	0.00035207363935654	0.000359780191189627
118	0.847500280622663	0.19	0.788935144265256	0.754536524458876	0.823333764071635	0.213048414434582	0.978462230773065	0.938412823927028	1.0185116376191	1.01	0.74	1.36	0.648071652646672	0.675729933331302	0.703388214015931	0.895849355621035	0.934082246733802	0.972315137846569	0.914772125510357	0.953751523506484	0.992771786038618	0.788935144265256	1.11110350161246	0.0047341443319444	0.00941884150432568	-0.149870096951817	-0.147471283400724	-0.152071572332991	0.176786179107331	0.180106707504273	0.173738813774957	0.201324479922382	0.204714243361905	0.198214197401349	0.00024679123128789	0.00035207363935654	0.000359780191189627
118	0.847500280622663	0.19	0.788999204272629	0.753926512394091	0.824071896151167	0.209867021589235	0.973349668400328	0.933127632628509	1.01357170417215	1.01	0.73	1.36	0.644145002289932	0.671910575206642	0.699676148123353	0.890274360119737	0.928649225365771	0.967024090611805	0.908074399523651	0.947259907119977	0.986327543778987	0.788999204272629	1.10910285301734	0.00242294099463876	0.00413431975444476	-0.149870096951817	-0.147471283400724	-0.152071572332991	0.176786179107331	0.180106707504273	0.173738813774957	0.201324479922382	0.204714243361905	0.198214197401349	0.00024679123128789	0.00035207363935654	0.000359780191189627
118	0.847500280622663	0.19	0.789008928423447	0.754739203949429	0.823278652897465	0.217289295087666	0.990533911558084	0.950496316053391	1.03057150706278	1.01	0.75	1.36	0.653460827728165	0.680986447614179	0.708512067500193	0.901735818848756	0.939719484179586	0.977703149510417	0.921023538697098	0.959833846460688	0.998642442742051	0.789008928423447	1.1153094217097	0.00720087987531706	0.0143978674735836	-0.149870096951817	-0.147471283400724	-0.152071572332991	0.176786179107331	0.180106707504273	0.173738813774957	0.201324479922382	0.204714243361905	0.198214197401349	0.00024679123128789	0.00035207363935654	0.000359780191189627
118	0.847500280622663	0.19	0.78924781778936	0.754118334442718	0.824377301136002	0.205256442933176	0.961091390648053	0.920815332101075	1.00136744919503	1	0.74	1.34	0.637821013575934	0.665719024816322	0.693617036056709	0.882695024118777	0.92130371712285	0.959912410126923	0.902068529352672	0.94139838063526	0.98083835192322	0.78924781778936	1.1028051621692	0.0136288549358372	0.0130723886266222	-0.149870096951817	-0.147471283400724	-0.152071572332991	0.176786179107331	0.180106707504273	0.173738813774957	0.201324479922382	0.204714243361905	0.198214197401349	0.00024679123128789	0.00035207363935654	0.000359780191189627
118	0.847500280622663	0.19	0.78924984101639	0.755010010891191	0.823489671141589	0.221765529794365	0.999433307145104	0.959560281057141	1.03930633323307	1	0.74	1.36	0.665390429747347	0.693039687941702	0.720688946136057	0.921240511909214	0.959521219947876	0.997801927986537	0.94009726276115	0.97910312776319	1.01816037381786	0.78924984101639	1.11343606746185	-0.0298629969736519	-0.0266677792361246	-0.149870096951817	-0.147471283400724	-0.152071572332991	0.176786179107331	0.180106707504273	0.173738813774957	0.201324479922382	0.204714243361905	0.198214197401349	0.00024679123128789	0.00035207363935654	0.000359780191189627
118	0.847500280622663	0.19	0.78925464820839	0.754470030005946	0.824039266410834	0.208959777359647	0.96447518504459	0.924510521498055	1.00443984859112	1	0.75	1.36	0.639611034484344	0.667260086820057	0.69490913915577	0.884761811436997	0.923008221067475	0.961254630697954	0.903736873849941	0.94273276646889	0.981868993394306	0.78925464820839	1.11076255046043	0.000407454930698108	0.00446480071439358	-0.149870096951817	-0.147471283400724	-0.152071572332991	0.176786179107331	0.180106707504273	0.173738813774957	0.201324479922382	0.204714243361905	0.198214197401349	0.00024679123128789	0.00035207363935654	0.000359780191189627
118	0.847500280622663	0.19	0.789275165492181	0.754058219640564	0.824492111343797	0.206515880447362	0.966118997539035	0.925787886784974	1.0064501082931	1	0.74	1.34	0.643276609482484	0.671300372325863	0.699324135169242	0.891323747007815	0.930153458728429	0.968983170449043	0.910681104462725	0.950240694714332	0.989860425100966	0.789275165492181	1.10055210902605	0.0167105397711095	0.0139512258816447	-0.149870096951817	-0.147471283400724	-0.152071572332991	0.176786179107331	0.180106707504273	0.173738813774957	0.201324479922382	0.204714243361905	0.198214197401349	0.00024679123128789	0.00035207363935654	0.000359780191189627
118	0.847500280622663	0.19	0.789297024777517	0.754598080824092	0.823995968730943	0.213595427265937	0.976211818304669	0.936319592510083	1.01610404409926	1	0.73	1.34	0.647640809299073	0.675233773928903	0.702826738558732	0.895794515173642	0.933960155784728	0.972125796395814	0.914173519035303	0.953053493393337	0.992107072379579	0.789297024777517	1.1040347229353	-0.00829074648708447	-0.0131427387065789	-0.149870096951817	-0.147471283400724	-0.152071572332991	0.176786179107331	0.180106707504273	0.173738813774957	0.201324479922382	0.204714243361905	0.198214197401349	0.00024679123128789	0.00035207363935654	0.000359780191189627
118	0.847500280622663	0.19	0.789337732973859	0.754495933104186	0.824179532843532	0.214197159970546	0.990906494255804	0.950486170709981	1.03132681780163	1	0.74	1.37	0.657178775720351	0.685125924832707	0.713073073945064	0.908848102484327	0.947497727790273	0.986147353096219	0.927117356363134	0.966415050603382	1.00596268126871	0.789337732973859	1.11253123834236	0.00123999192109342	0.00696972248326139	-0.149870096951817	-0.147471283400724	-0.152071572332991	0.176786179107331	0.180106707504273	0.173738813774957	0.201324479922382	0.204714243361905	0.198214197401349	0.00024679123128789	0.00035207363935654	0.000359780191189627
118	0.847500280622663	0.19	0.789346419699147	0.755099646580991	0.823593192817304	0.219997813169634	0.985733892085426	0.946204914174108	1.02526286999675	1	0.74	1.35	0.655523745269488	0.682909127927028	0.710294510584568	0.907256289514815	0.945158136451891	0.983059983388967	0.926403412906818	0.965124054005946	1.00397299833347	0.789346419699147	1.10649327095108	-0.00120679565930443	-0.00367564359714666	-0.149870096951817	-0.147471283400724	-0.152071572332991	0.176786179107331	0.180106707504273	0.173738813774957	0.201324479922382	0.204714243361905	0.198214197401349	0.00024679123128789	0.00035207363935654	0.000359780191189627
118	0.847500280622663	0.19	0.789364038459792	0.755011066020052	0.823717010899533	0.21681168607825	0.985307869961681	0.945425507566314	1.02519023235705	0.99	0.73	1.34	0.657947733792198	0.685702971773727	0.713458209755255	0.91220380504601	0.950684724420533	0.989165643795056	0.931263546576758	0.970623860808476	1.00995049199069	0.789364038459792	1.099155199423	0.00710111181378618	-0.00185930021976039	-0.149870096951817	-0.147471283400724	-0.152071572332991	0.176786179107331	0.180106707504273	0.173738813774957	0.201324479922382	0.204714243361905	0.198214197401349	0.00024679123128789	0.00035207363935654	0.000359780191189627
118	0.847500280622663	0.19	0.789548306689255	0.754856923412161	0.824239689966349	0.213474797465418	0.984200800927945	0.943967663702207	1.02443393815368	1	0.73	1.34	0.654599644192455	0.682499537722095	0.710399431251734	0.90631213009368	0.944940339196098	0.983568548298516	0.925573468612285	0.964963306748367	1.00480338760899	0.789548306689255	1.10202410788723	-0.00351624076676244	-0.0099467894247296	-0.149870096951817	-0.147471283400724	-0.152071572332991	0.176786179107331	0.180106707504273	0.173738813774957	0.201324479922382	0.204714243361905	0.198214197401349	0.00024679123128789	0.00035207363935654	0.000359780191189627
118	0.847500280622663	0.19	0.789549394247166	0.754672012670448	0.824426775823883	0.206811162733137	0.966308790581735	0.926006065981675	1.0066115151818	1	0.74	1.36	0.641075239043312	0.668976869233703	0.696878499424095	0.887016452664214	0.92562222547797	0.964227998291725	0.905412895227289	0.944900996282041	0.984378102834124	0.789549394247166	1.11293582027748	-0.00251251248728266	0.00332766865730457	-0.149870096951817	-0.147471283400724	-0.152071572332991	0.176786179107331	0.180106707504273	0.173738813774957	0.201324479922382	0.204714243361905	0.198214197401349	0.00024679123128789	0.00035207363935654	0.000359780191189627
118	0.847500280622663	0.19	0.789561903753187	0.75528655398497	0.823837253521404	0.220751241388905	0.987120387240642	0.947622508538757	1.02661826594253	0.99	0.73	1.36	0.661600637500324	0.689176831072776	0.716753024645228	0.918415471225835	0.956695970637303	0.994976470048772	0.937217072510447	0.976283586522169	1.01531391951467	0.789561903753187	1.10421103957667	0.0119374777359141	0.00905262540772409	-0.149870096951817	-0.147471283400724	-0.152071572332991	0.176786179107331	0.180106707504273	0.173738813774957	0.201324479922382	0.204714243361905	0.198214197401349	0.00024679123128789	0.00035207363935654	0.000359780191189627
118	0.847500280622663	0.19	0.789574836661729	0.754711161051443	0.824438512272015	0.209580307021626	0.971733982421232	0.931543964633068	1.01192400020939	1.01	0.74	1.37	0.640704776792737	0.668346989456746	0.695989202120756	0.884277856654295	0.922428651611798	0.9605794465693	0.902399111593062	0.941373035548316	0.980294259156136	0.789574836661729	1.11515604541717	-0.0234134898547973	-0.0161468019396739	-0.149870096951817	-0.147471283400724	-0.152071572332991	0.176786179107331	0.180106707504273	0.173738813774957	0.201324479922382	0.204714243361905	0.198214197401349	0.00024679123128789	0.00035207363935654	0.000359780191189627
118	0.847500280622663	0.19	0.789576339338649	0.755133162569121	0.824019516108177	0.219144089477846	0.984597265859534	0.945015390821664	1.0241791408974	1	0.74	1.35	0.655920419739323	0.683393580855075	0.710866741970828	0.908459108299688	0.946509827103822	0.984560545907955	0.927500062638148	0.96633384267661	1.00522908348321	0.789576339338649	1.1072348041006	0.00634094115911063	0.00434181012337956	-0.149870096951817	-0.147471283400724	-0.152071572332991	0.176786179107331	0.180106707504273	0.173738813774957	0.201324479922382	0.204714243361905	0.198214197401349	0.00024679123128789	0.00035207363935654	0.000359780191189627
118	0.847500280622663	0.19	0.78964136921378	0.754947256378158	0.824335482049403	0.209567843495131	0.971896271853125	0.931698029717809	1.01209451398844	0.99	0.74	1.36	0.648874287586396	0.676870059709773	0.70486583183315	0.899882420640317	0.938707973860785	0.977533527081253	0.918302991507833	0.957987744462406	0.997633497625609	0.78964136921378	1.10594030647805	-0.0101489341830074	-0.0109760202188085	-0.149870096951817	-0.147471283400724	-0.152071572332991	0.176786179107331	0.180106707504273	0.173738813774957	0.201324479922382	0.204714243361905	0.198214197401349	0.00024679123128789	0.00035207363935654	0.000359780191189627
118	0.847500280622663	0.19	0.789865430618575	0.7547690090819	0.82496185215525	0.208328394547279	0.971180647842916	0.930861115283784	1.01150018040205	1	0.74	1.36	0.644891979303812	0.672824978899285	0.700757978494757	0.892540833912294	0.931200552985757	0.969860272059219	0.910950871298704	0.950496294328761	0.990009242650737	0.789865430618575	1.10851031892602	0.00171527625503257	0.00303303897040447	-0.149870096951817	-0.147471283400724	-0.152071572332991	0.176786179107331	0.180106707504273	0.173738813774957	0.201324479922382	0.204714243361905	0.198214197401349	0.00024679123128789	0.00035207363935654	0.000359780191189627
118	0.847500280622663	0.19	0.789879564313055	0.754627368113334	0.825131760512775	0.206489720762745	0.959218184294402	0.919171954863687	0.999264413725117	0.99	0.74	1.36	0.640629064413377	0.668539814254832	0.696450564096288	0.888705557613719	0.927424435477903	0.966143313342087	0.907266716951189	0.946713579835056	0.986181743256702	0.789879564313055	1.10362897339128	0.00674681045559968	0.00554731553221536	-0.149870096951817	-0.147471283400724	-0.152071572332991	0.176786179107331	0.180106707504273	0.173738813774957	0.201324479922382	0.204714243361905	0.198214197401349	0.00024679123128789	0.00035207363935654	0.000359780191189627
118	0.847500280622663	0.19	0.789895210504549	0.755397797462565	0.824392623546532	0.219399289904892	0.990833971289991	0.951031052706739	1.03063688987324	1	0.74	1.35	0.658505489797832	0.686065515648145	0.713625541498457	0.911189901646849	0.949325373002814	0.987460844358779	0.930867050907929	0.969804206715981	1.00884633848912	0.789895210504549	1.10687776891376	0.00212403726417705	0.00265505236908308	-0.149870096951817	-0.147471283400724	-0.152071572332991	0.176786179107331	0.180106707504273	0.173738813774957	0.201324479922382	0.204714243361905	0.198214197401349	0.00024679123128789	0.00035207363935654	0.000359780191189627
118	0.847500280622663	0.19	0.789896527323548	0.755339928015736	0.82445312663136	0.212293160823766	0.975434763863385	0.935419129709461	1.01545039801731	1.01	0.75	1.36	0.645306983609493	0.672912115205541	0.700517246801589	0.89165736789658	0.929800948555961	0.967944529215342	0.910376405558143	0.94954565396256	0.988337749931455	0.789896527323548	1.11390713872762	0.0048867894963577	0.0116937429222923	-0.149870096951817	-0.147471283400724	-0.152071572332991	0.176786179107331	0.180106707504273	0.173738813774957	0.201324479922382	0.204714243361905	0.198214197401349	0.00024679123128789	0.00035207363935654	0.000359780191189627
118	0.847500280622663	0.19	0.790039032834803	0.755292151372532	0.824785914297073	0.215810082312559	0.989862406659807	0.94967714869317	1.03004766462644	0.99	0.74	1.33	0.662105432063373	0.690122192943838	0.718138953824304	0.918614569742292	0.957485425493431	0.996356281244571	0.938923601440804	0.978855794534738	1.01840760651243	0.790039032834803	1.10163752018209	-0.00576840998407877	-0.00900016157825532	-0.149870096951817	-0.147471283400724	-0.152071572332991	0.176786179107331	0.180106707504273	0.173738813774957	0.201324479922382	0.204714243361905	0.198214197401349	0.00024679123128789	0.00035207363935654	0.000359780191189627
118	0.847500280622663	0.19	0.790083163242666	0.755888980801802	0.824277345683529	0.214677960270733	0.975151638951736	0.935430701864394	1.01487257603908	1.01	0.74	1.37	0.643724705425026	0.671059010868276	0.698393316311526	0.888629235298571	0.926362854559642	0.964096473820713	0.907130714896636	0.945517443482445	0.984005299231151	0.790083163242666	1.11661507228524	-0.0098242085074142	0.000163498078216113	-0.149870096951817	-0.147471283400724	-0.152071572332991	0.176786179107331	0.180106707504273	0.173738813774957	0.201324479922382	0.204714243361905	0.198214197401349	0.00024679123128789	0.00035207363935654	0.000359780191189627
118	0.847500280622663	0.19	0.790184342585463	0.75530630355339	0.825062381617535	0.214563502564286	0.982976101647667	0.942922853510019	1.02302934978531	0.99	0.74	1.34	0.657404758907259	0.685329838713487	0.713254918519714	0.912097294606889	0.950841142134367	0.989584989661845	0.931770139625887	0.971422086413665	1.01089817789024	0.790184342585463	1.09864385748828	0.00267361563881418	-0.00664254168306382	-0.149870096951817	-0.147471283400724	-0.152071572332991	0.176786179107331	0.180106707504273	0.173738813774957	0.201324479922382	0.204714243361905	0.198214197401349	0.00024679123128789	0.00035207363935654	0.000359780191189627
118	0.847500280622663	0.19	0.790225380924388	0.755936951787799	0.824513810060978	0.219642048338379	0.997695270705661	0.9576451094643	1.03774543194702	1	0.74	1.35	0.664879831474513	0.692686107717681	0.720492383960848	0.920971643848387	0.959488065506388	0.998004487164389	0.940386565269728	0.97985835919676	1.0189461331462	0.790225380924388	1.11088095943204	0.00956869523871289	0.0127627144913864	-0.149870096951817	-0.147471283400724	-0.152071572332991	0.176786179107331	0.180106707504273	0.173738813774957	0.201324479922382	0.204714243361905	0.198214197401349	0.00024679123128789	0.00035207363935654	0.000359780191189627
118	0.847500280622663	0.19	0.790292025169648	0.755488878441326	0.825095171897971	0.210361823978025	0.968547415875904	0.928583442675906	1.0085113890759	1	0.74	1.35	0.64419407275912	0.671918619069309	0.699643165379498	0.892045958502309	0.930437447237043	0.968828935971777	0.910715210033277	0.950042156741455	0.989146755577973	0.790292025169648	1.10550374747429	-0.0103234675931193	-0.0101827426108963	-0.149870096951817	-0.147471283400724	-0.152071572332991	0.176786179107331	0.180106707504273	0.173738813774957	0.201324479922382	0.204714243361905	0.198214197401349	0.00024679123128789	0.00035207363935654	0.000359780191189627
118	0.847500280622663	0.19	0.790321838574298	0.755614404666448	0.825029272482149	0.215710123211346	0.978782379176339	0.939035196450646	1.01852956190203	1	0.74	1.36	0.648984994037125	0.67645502417202	0.703925054306916	0.897369288640984	0.935352850090923	0.973336411540861	0.916297431102871	0.955049339017063	0.993927092475216	0.790321838574298	1.10969536165275	0.0191753578143529	0.0209828977952945	-0.149870096951817	-0.147471283400724	-0.152071572332991	0.176786179107331	0.180106707504273	0.173738813774957	0.201324479922382	0.204714243361905	0.198214197401349	0.00024679123128789	0.00035207363935654	0.000359780191189627
118	0.847500280622663	0.19	0.790409742476474	0.755740341907438	0.82507914304551	0.217193198109804	0.984496453128204	0.944691647375497	1.02430125888091	0.99	0.73	1.34	0.661077103238706	0.68893174316813	0.716786383097555	0.918514140793834	0.957215951122089	0.995917761450344	0.937575012311013	0.977207865107265	1.01666794959453	0.790409742476474	1.09502989622501	0.0026278075812687	-0.00882345192178542	-0.149870096951817	-0.147471283400724	-0.152071572332991	0.176786179107331	0.180106707504273	0.173738813774957	0.201324479922382	0.204714243361905	0.198214197401349	0.00024679123128789	0.00035207363935654	0.000359780191189627
118	0.847500280622663	0.19	0.790482478140536	0.755186122498319	0.825778833782754	0.21254456859173	0.992001102785089	0.951336427516716	1.03266577805346	1.01	0.75	1.36	0.656212219172693	0.68426187230061	0.712311525428527	0.906685695641614	0.945441784778227	0.984197873914841	0.925939951496003	0.965494435918076	1.00511710919149	0.790482478140536	1.11116571503328	0.00440613307870305	0.0106676890362271	-0.149870096951817	-0.147471283400724	-0.152071572332991	0.176786179107331	0.180106707504273	0.173738813774957	0.201324479922382	0.204714243361905	0.198214197401349	0.00024679123128789	0.00035207363935654	0.000359780191189627
118	0.847500280622663	0.19	0.790503729571442	0.755811596964437	0.825195862178447	0.210223000936022	0.975160223231032	0.934906572777169	1.01541387368489	1.01	0.75	1.37	0.645118598667241	0.672895041071424	0.700671483475606	0.891484814760389	0.92986888346117	0.968252952161952	0.910345354865311	0.949599916905936	0.988730496723116	0.790503729571442	1.11334621745231	-0.00405394337193394	0.00237575384262152	-0.149870096951817	-0.147471283400724	-0.152071572332991	0.176786179107331	0.180106707504273	0.173738813774957	0.201324479922382	0.204714243361905	0.198214197401349	0.00024679123128789	0.00035207363935654	0.000359780191189627
118	0.847500280622663	0.19	0.790561160959424	0.755965766966321	0.825156554952526	0.213073936927041	0.982967866971381	0.942737102194452	1.02319863174831	0.99	0.74	1.35	0.656243482424057	0.684248296402779	0.7122531103815	0.909930660460379	0.948761429164702	0.987592197869025	0.929107562978103	0.96890130759557	1.00832613942425	0.790561160959424	1.10803138975594	-0.00840845212757083	-0.00836282728570936	-0.149870096951817	-0.147471283400724	-0.152071572332991	0.176786179107331	0.180106707504273	0.173738813774957	0.201324479922382	0.204714243361905	0.198214197401349	0.00024679123128789	0.00035207363935654	0.000359780191189627
118	0.847500280622663	0.19	0.790714120344463	0.755714652219253	0.825713588469673	0.211511492023599	0.98656027646687	0.94599340722604	1.0271271457077	1.01	0.74	1.36	0.652849959829378	0.680846010068184	0.70884206030699	0.90221178839137	0.940901178156285	0.979590567921199	0.921441883712204	0.960918163230659	1.00041906228508	0.790714120344463	1.11157499986679	-0.0109952228962865	-0.00724912102155905	-0.149870096951817	-0.147471283400724	-0.152071572332991	0.176786179107331	0.180106707504273	0.173738813774957	0.201324479922382	0.204714243361905	0.198214197401349	0.00024679123128789	0.00035207363935654	0.000359780191189627
118	0.847500280622663	0.19	0.790722489128795	0.756217506154654	0.825227472102937	0.210168564053874	0.97862971416728	0.93822622281854	1.01903320551602	1	0.74	1.35	0.649231054159744	0.677189344646738	0.705147635133733	0.898138865530958	0.936816047004775	0.975493228478592	0.916753342577985	0.956283995639896	0.995775195985749	0.790722489128795	1.10785777581436	-0.00539513729583328	-0.00474206642202437	-0.149870096951817	-0.147471283400724	-0.152071572332991	0.176786179107331	0.180106707504273	0.173738813774957	0.201324479922382	0.204714243361905	0.198214197401349	0.00024679123128789	0.00035207363935654	0.000359780191189627
118	0.847500280622663	0.19	0.790787828059974	0.756147256473981	0.825428399645966	0.215814845215297	0.992132666382121	0.95185580987461	1.03240952288963	0.99	0.74	1.35	0.663545070442783	0.691622337305303	0.719699604167824	0.920569175729529	0.959522168621363	0.998475161513195	0.939655074583923	0.979475566492175	1.01928507796945	0.790787828059974	1.10378812769764	-0.0049121544745413	-0.00702606742284184	-0.149870096951817	-0.147471283400724	-0.152071572332991	0.176786179107331	0.180106707504273	0.173738813774957	0.201324479922382	0.204714243361905	0.198214197401349	0.00024679123128789	0.00035207363935654	0.000359780191189627
118	0.847500280622663	0.19	0.790926666051295	0.755866615375283	0.825986716727306	0.213993870105443	0.992715918866284	0.952197316740033	1.03323452099254	1	0.73	1.35	0.661188693919135	0.689324082612526	0.717459471305917	0.915907681545218	0.954882060364057	0.993856439182895	0.935040317456568	0.974983747562018	1.01465897720737	0.790926666051295	1.10386538783641	-0.0312776936540698	-0.0334192194892504	-0.149870096951817	-0.147471283400724	-0.152071572332991	0.176786179107331	0.180106707504273	0.173738813774957	0.201324479922382	0.204714243361905	0.198214197401349	0.00024679123128789	0.00035207363935654	0.000359780191189627
118	0.847500280622663	0.19	0.791063096953628	0.756762805181927	0.825363388725329	0.219207708549094	0.988528870340981	0.948796326359279	1.02826141432268	1	0.74	1.35	0.657219516567826	0.684741759879903	0.712264003191979	0.909550088751306	0.947639126304333	0.98572816385736	0.928356468926174	0.967129366361837	1.00604752063928	0.791063096953628	1.10941599492531	-0.0109227051660688	-0.0104120796723468	-0.149870096951817	-0.147471283400724	-0.152071572332991	0.176786179107331	0.180106707504273	0.173738813774957	0.201324479922382	0.204714243361905	0.198214197401349	0.00024679123128789	0.00035207363935654	0.000359780191189627
118	0.847500280622663	0.19	0.791102814946729	0.756210838282018	0.82599479161144	0.216709175957201	0.985937323220145	0.946017432440867	1.02585721399942	1	0.74	1.36	0.654375174828905	0.681988392738052	0.709601610647198	0.905123379015297	0.943317629134805	0.981511879254313	0.92355075357644	0.96250680842998	1.00155004901228	0.791102814946729	1.10566655183352	-0.00544463470986494	-0.00705434049378509	-0.149870096951817	-0.147471283400724	-0.152071572332991	0.176786179107331	0.180106707504273	0.173738813774957	0.201324479922382	0.204714243361905	0.198214197401349	0.00024679123128789	0.00035207363935654	0.000359780191189627
118	0.847500280622663	0.19	0.79119063380608	0.75605454995946	0.826326717652699	0.209357541069848	0.972820899086367	0.932558854824842	1.01308294334789	1.01	0.74	1.36	0.643834840185059	0.671631591777227	0.699428343369395	0.889889523059674	0.928309373109809	0.966729223159944	0.908555365987543	0.947740470972175	0.98704261552762	0.79119063380608	1.10989051972754	0.00291700093965776	0.00735540571447893	-0.149870096951817	-0.147471283400724	-0.152071572332991	0.176786179107331	0.180106707504273	0.173738813774957	0.201324479922382	0.204714243361905	0.198214197401349	0.00024679123128789	0.00035207363935654	0.000359780191189627
118	0.847500280622663	0.19	0.791261520057705	0.756742620710128	0.825780419405283	0.220641423093623	0.996140587693387	0.956269054297114	1.03601212108966	0.99	0.73	1.34	0.666642472265963	0.694438057072232	0.722233641878501	0.924877627309522	0.963440298598559	1.00200296988759	0.944310678056551	0.983735326345809	1.02303486558673	0.791261520057705	1.10326464056455	0.026428341158697	0.0211736967947434	-0.149870096951817	-0.147471283400724	-0.152071572332991	0.176786179107331	0.180106707504273	0.173738813774957	0.201324479922382	0.204714243361905	0.198214197401349	0.00024679123128789	0.00035207363935654	0.000359780191189627
118	0.847500280622663	0.19	0.791270086309574	0.756024233039712	0.826515939579435	0.206254804295967	0.957117744350718	0.917130538917622	0.997104949783813	0.99	0.73	1.35	0.638095329688317	0.665916504484501	0.693737679280685	0.884593011945525	0.923161570064953	0.961730128184381	0.902848605991065	0.942155452059677	0.981529975265631	0.791270086309574	1.09984244128681	0.00552394173343406	-0.00114105418543292	-0.149870096951817	-0.147471283400724	-0.152071572332991	0.176786179107331	0.180106707504273	0.173738813774957	0.201324479922382	0.204714243361905	0.198214197401349	0.00024679123128789	0.00035207363935654	0.000359780191189627
118	0.847500280622663	0.19	0.79133551956753	0.756742216457992	0.825928822677067	0.220606353856503	1.01052726355569	0.970075764063866	1.0509787630475	1	0.74	1.35	0.673910128381077	0.70201172232415	0.730113316267223	0.933694647232367	0.972629078899653	1.01156351056694	0.953255542050056	0.993069609547576	1.03277045637061	0.79133551956753	1.11023700717807	0.0162323152093425	0.0181076665918708	-0.149870096951817	-0.147471283400724	-0.152071572332991	0.176786179107331	0.180106707504273	0.173738813774957	0.201324479922382	0.204714243361905	0.198214197401349	0.00024679123128789	0.00035207363935654	0.000359780191189627
118	0.847500280622663	0.19	0.791362248305725	0.756882411942857	0.825842084668592	0.21654943808038	0.987270311587028	0.947277631146431	1.02726299202763	1	0.74	1.35	0.655624506032283	0.683304016765626	0.71098352749897	0.907052898758935	0.945347349646456	0.983641800533976	0.926009562860879	0.96511549012066	1.00413082753952	0.791362248305725	1.10791075379882	-0.0053262185934832	-0.00479202299764196	-0.149870096951817	-0.147471283400724	-0.152071572332991	0.176786179107331	0.180106707504273	0.173738813774957	0.201324479922382	0.204714243361905	0.198214197401349	0.00024679123128789	0.00035207363935654	0.000359780191189627
118	0.847500280622663	0.19	0.79140465626174	0.756095230644279	0.826714081879202	0.20716568875289	0.973297868348371	0.932747458845588	1.01384827785115	1.02	0.75	1.36	0.63936050803754	0.667156167167952	0.694951826298363	0.88127921033767	0.919592081122341	0.957904951907013	0.900234128733151	0.939301266735703	0.978558072254472	0.79140465626174	1.11587882880039	0.00728099242370367	0.0167040656041728	-0.149870096951817	-0.147471283400724	-0.152071572332991	0.176786179107331	0.180106707504273	0.173738813774957	0.201324479922382	0.204714243361905	0.198214197401349	0.00024679123128789	0.00035207363935654	0.000359780191189627
118	0.847500280622663	0.19	0.791414787369598	0.756344993233606	0.826484581505589	0.21252867744007	0.989251672517616	0.948697778229804	1.02980556680543	1	0.74	1.34	0.658713487974301	0.68687145120587	0.715029414437439	0.912454690591545	0.951459305036531	0.990463919481516	0.932545110953792	0.97244731298855	1.01217443246306	0.791414787369598	1.10152878810743	-0.00741883867625435	-0.0121457277335377	-0.149870096951817	-0.147471283400724	-0.152071572332991	0.176786179107331	0.180106707504273	0.173738813774957	0.201324479922382	0.204714243361905	0.198214197401349	0.00024679123128789	0.00035207363935654	0.000359780191189627
118	0.847500280622663	0.19	0.791470769219336	0.756715191454076	0.826226346984597	0.210251169598888	0.959636460461546	0.920026975661531	0.999245945261562	1.01	0.75	1.35	0.633031618862905	0.66028522875543	0.687538838647956	0.873818845151594	0.911438953236047	0.9490590613205	0.892750596182214	0.931177212997243	0.969690657732786	0.791470769219336	1.11031443901556	0.0111909982032154	0.0160370902333656	-0.149870096951817	-0.147471283400724	-0.152071572332991	0.176786179107331	0.180106707504273	0.173738813774957	0.201324479922382	0.204714243361905	0.198214197401349	0.00024679123128789	0.00035207363935654	0.000359780191189627
118	0.847500280622663	0.19	0.791470987876412	0.756135588632096	0.826806387120728	0.209415978356532	0.96989888123586	0.929764854558068	1.01003290791365	1	0.74	1.34	0.645301200665891	0.673156131378503	0.701011062091115	0.893733090002436	0.932311777399727	0.970890464797018	0.913634573454701	0.953051215323489	0.99245669762604	0.791470987876412	1.10008652355179	-0.00558339966550051	-0.00823988261924193	-0.149870096951817	-0.147471283400724	-0.152071572332991	0.176786179107331	0.180106707504273	0.173738813774957	0.201324479922382	0.204714243361905	0.198214197401349	0.00024679123128789	0.00035207363935654	0.000359780191189627
118	0.847500280622663	0.19	0.791525656885562	0.756954178079248	0.826097135691876	0.215758934207537	0.974517413761299	0.934949134177019	1.01408569334558	1	0.74	1.36	0.647439141043733	0.674839618791835	0.702240096539937	0.895913955152504	0.933830214513647	0.971746473874791	0.914713769458634	0.953513944454563	0.992249868933124	0.791525656885562	1.1082992521402	0.00400707998478922	0.00515797605003699	-0.149870096951817	-0.147471283400724	-0.152071572332991	0.176786179107331	0.180106707504273	0.173738813774957	0.201324479922382	0.204714243361905	0.198214197401349	0.00024679123128789	0.00035207363935654	0.000359780191189627
118	0.847500280622663	0.19	0.791609264325546	0.757104673520778	0.826113855130315	0.215722075211903	0.980135810735198	0.940335072668453	1.01993654880194	1	0.74	1.35	0.650659882267054	0.678199792557926	0.705739702848798	0.900099250195416	0.938196961886036	0.976294673576656	0.918700138325646	0.957488101635767	0.996551866001869	0.791609264325546	1.10698336183378	0.00383662687501584	0.00337087822994783	-0.149870096951817	-0.147471283400724	-0.152071572332991	0.176786179107331	0.180106707504273	0.173738813774957	0.201324479922382	0.204714243361905	0.198214197401349	0.00024679123128789	0.00035207363935654	0.000359780191189627
118	0.847500280622663	0.19	0.791664416270141	0.757015999428354	0.826312833111928	0.214712000397346	0.978396798052502	0.938547698534869	1.01824589757014	1	0.74	1.36	0.649240059198339	0.676805660573971	0.704371261949602	0.898037515509511	0.936166623259677	0.974295731009843	0.916477511885959	0.955385504031704	0.994271286962708	0.791664416270141	1.10925390902625	-0.00367712080985275	-0.00210980685867614	-0.149870096951817	-0.147471283400724	-0.152071572332991	0.176786179107331	0.180106707504273	0.173738813774957	0.201324479922382	0.204714243361905	0.198214197401349	0.00024679123128789	0.00035207363935654	0.000359780191189627
118	0.847500280622663	0.19	0.791871997816274	0.757391673351568	0.826352322280981	0.215797547157605	0.978427063558842	0.938704572958389	1.0181495541593	1	0.74	1.36	0.650244118425042	0.6777600341095	0.705275949793959	0.899904612721132	0.937985233131302	0.976065853541473	0.918452858360064	0.957361154083158	0.996092736629599	0.791871997816274	1.10874912528736	0.00628693883528874	0.00806015349099928	-0.149870096951817	-0.147471283400724	-0.152071572332991	0.176786179107331	0.180106707504273	0.173738813774957	0.201324479922382	0.204714243361905	0.198214197401349	0.00024679123128789	0.00035207363935654	0.000359780191189627
118	0.847500280622663	0.19	0.791947082429429	0.756828164173592	0.827066000685265	0.205667908853552	0.972286080589816	0.931592207691741	1.01297995348789	1.01	0.74	1.35	0.64198497588863	0.670028206387538	0.698071436886446	0.886705526213309	0.925438656099777	0.964171785986245	0.905739982266774	0.945095997978899	0.984687735109947	0.791947082429429	1.11007158776186	0.00106467132592283	0.00555959758671517	-0.149870096951817	-0.147471283400724	-0.152071572332991	0.176786179107331	0.180106707504273	0.173738813774957	0.201324479922382	0.204714243361905	0.198214197401349	0.00024679123128789	0.00035207363935654	0.000359780191189627
118	0.847500280622663	0.19	0.792076876688757	0.757489160880892	0.826664592496621	0.211316404475504	0.9744303033335	0.934338762587269	1.01452184407973	0.99	0.74	1.34	0.651097486981461	0.679035428201841	0.706973369422221	0.903172626228875	0.941926859270719	0.980681092312563	0.922606147859227	0.962283635845087	1.00183238634956	0.792076876688757	1.1017799141238	-0.00294905674699108	-0.00741820102199305	-0.149870096951817	-0.147471283400724	-0.152071572332991	0.176786179107331	0.180106707504273	0.173738813774957	0.201324479922382	0.204714243361905	0.198214197401349	0.00024679123128789	0.00035207363935654	0.000359780191189627
118	0.847500280622663	0.19	0.792079061083513	0.756882691504267	0.827275430662759	0.207621268258341	0.982420252596017	0.941546457824949	1.02329404736709	1.01	0.74	1.36	0.648983378511605	0.677156617551127	0.70532985659065	0.896445205979537	0.93536109490695	0.974276983834364	0.915252814900748	0.955029514905906	0.994642591485344	0.792079061083513	1.11457490568031	0.0154146668612228	0.0240848424150246	-0.149870096951817	-0.147471283400724	-0.152071572332991	0.176786179107331	0.180106707504273	0.173738813774957	0.201324479922382	0.204714243361905	0.198214197401349	0.00024679123128789	0.00035207363935654	0.000359780191189627
118	0.847500280622663	0.19	0.792109941909271	0.757105807277539	0.827114076541003	0.209741496465878	0.972882966077184	0.93266499336404	1.01310093879033	1	0.74	1.36	0.645631802289267	0.673472455033776	0.701313107778284	0.893292577662284	0.931812750252543	0.970332922842803	0.911392403533732	0.950648318717794	0.989932184720982	0.792109941909271	1.10742010974498	-0.0109442053185677	-0.0110010992505064	-0.149870096951817	-0.147471283400724	-0.152071572332991	0.176786179107331	0.180106707504273	0.173738813774957	0.201324479922382	0.204714243361905	0.198214197401349	0.00024679123128789	0.00035207363935654	0.000359780191189627
118	0.847500280622663	0.19	0.792167342009078	0.75709616981998	0.827238514198176	0.20789600699373	0.964445217846099	0.924352752808648	1.00453768288355	1	0.74	1.36	0.638783333239658	0.666489637328222	0.694195941416786	0.883234241565841	0.921543250591087	0.959852259616334	0.901817554123774	0.940987204033376	0.980024243429171	0.792167342009078	1.10704834421153	-0.0059270283117128	-0.00331876419773953	-0.149870096951817	-0.147471283400724	-0.152071572332991	0.176786179107331	0.180106707504273	0.173738813774957	0.201324479922382	0.204714243361905	0.198214197401349	0.00024679123128789	0.00035207363935654	0.000359780191189627
118	0.847500280622663	0.19	0.792183895840898	0.757414084252157	0.826953707429639	0.209688243508941	0.974715342964507	0.934415147687452	1.01501553824156	1	0.74	1.36	0.647975946231391	0.675922365157269	0.703868784083147	0.897141721800916	0.935834359296411	0.974526996791907	0.915945221378493	0.955539372832774	0.995010421105697	0.792183895840898	1.10916662741913	0.00845282970129834	0.0111541674506106	-0.149870096951817	-0.147471283400724	-0.152071572332991	0.176786179107331	0.180106707504273	0.173738813774957	0.201324479922382	0.204714243361905	0.198214197401349	0.00024679123128789	0.00035207363935654	0.000359780191189627
118	0.847500280622663	0.19	0.792192987299275	0.757363777139901	0.827022197458648	0.216239849602352	0.989077725285511	0.948975237694859	1.02918021287616	1	0.74	1.34	0.658232099932022	0.686048151996154	0.713864204060287	0.911426971775734	0.949942717364846	0.988458462953958	0.93114482010205	0.97043035959653	1.00982217474332	0.792192987299275	1.10248224434344	-0.00476633191223509	-0.00662480320611554	-0.149870096951817	-0.147471283400724	-0.152071572332991	0.176786179107331	0.180106707504273	0.173738813774957	0.201324479922382	0.204714243361905	0.198214197401349	0.00024679123128789	0.00035207363935654	0.000359780191189627
118	0.847500280622663	0.19	0.792300805761273	0.757637369715727	0.826964241806818	0.214515409513748	0.984684082369607	0.944555513382715	1.0248126513565	1	0.74	1.36	0.655036110618588	0.682864715058921	0.710693319499254	0.90693185218897	0.945462014663633	0.983992177138296	0.925720326056605	0.9650733358729	1.00432717929487	0.792300805761273	1.10914727743774	-0.0132737677811732	-0.0119756675126215	-0.149870096951817	-0.147471283400724	-0.152071572332991	0.176786179107331	0.180106707504273	0.173738813774957	0.201324479922382	0.204714243361905	0.198214197401349	0.00024679123128789	0.00035207363935654	0.000359780191189627
118	0.847500280622663	0.19	0.792364015219442	0.757162724882295	0.827565305556589	0.206246874184797	0.966527814732333	0.926146490085209	1.00690913937946	1.01	0.74	1.36	0.639601342903563	0.667488885262169	0.695376427620774	0.884141048668868	0.922690875399692	0.961240702130517	0.902165722516928	0.941350436374206	0.980650273158472	0.792364015219442	1.10657005733904	0.000253403000308939	0.000803510369755196	-0.149870096951817	-0.147471283400724	-0.152071572332991	0.176786179107331	0.180106707504273	0.173738813774957	0.201324479922382	0.204714243361905	0.198214197401349	0.00024679123128789	0.00035207363935654	0.000359780191189627
118	0.847500280622663	0.19	0.792369773130108	0.757752211103588	0.826987335156629	0.21230240332156	0.97155594729887	0.93170053672356	1.01141135787418	1	0.74	1.36	0.645317293644512	0.672922070797476	0.700526847950439	0.893046022259194	0.931247906316226	0.969449790373259	0.911384337925508	0.950480768755412	0.98933596027225	0.792369773130108	1.10716716585941	-0.00487159549635704	-0.00629664469718837	-0.149870096951817	-0.147471283400724	-0.152071572332991	0.176786179107331	0.180106707504273	0.173738813774957	0.201324479922382	0.204714243361905	0.198214197401349	0.00024679123128789	0.00035207363935654	0.000359780191189627
118	0.847500280622663	0.19	0.792384270420467	0.757523242511567	0.827245298329366	0.213226135049594	0.983507145091604	0.943272568783703	1.0237417213995	0.99	0.73	1.35	0.659460765595044	0.687589564601267	0.715718363607491	0.915930699542953	0.954999029146801	0.994067358750649	0.934837837814765	0.974717137029372	1.01467204745235	0.792384270420467	1.10228030327919	0.0103968169215778	0.00548770546830945	-0.149870096951817	-0.147471283400724	-0.152071572332991	0.176786179107331	0.180106707504273	0.173738813774957	0.201324479922382	0.204714243361905	0.198214197401349	0.00024679123128789	0.00035207363935654	0.000359780191189627
118	0.847500280622663	0.19	0.792397361224421	0.757697884628877	0.827096837819965	0.209501605291469	0.955974239237079	0.916426635315417	0.995521843158742	1	0.74	1.36	0.637035635069551	0.664526360468474	0.692017085867398	0.882817811031917	0.920915055023153	0.95901229901439	0.900903295349862	0.939690372164574	0.978657935124703	0.792397361224421	1.10379775780204	-0.000899642803866378	-0.00273064107264496	-0.149870096951817	-0.147471283400724	-0.152071572332991	0.176786179107331	0.180106707504273	0.173738813774957	0.201324479922382	0.204714243361905	0.198214197401349	0.00024679123128789	0.00035207363935654	0.000359780191189627
118	0.847500280622663	0.19	0.792412999706268	0.757458977902832	0.827367021509704	0.216097950918326	0.985795292250702	0.945809152169026	1.02578143233238	1	0.74	1.36	0.654740395877494	0.682420970892706	0.710101545907919	0.905900315674094	0.944199222847394	0.982498130020694	0.924402200050044	0.963465117191011	1.00259986001251	0.792412999706268	1.10543210004149	-0.00263612974328361	-0.00402028409435262	-0.149870096951817	-0.147471283400724	-0.152071572332991	0.176786179107331	0.180106707504273	0.173738813774957	0.201324479922382	0.204714243361905	0.198214197401349	0.00024679123128789	0.00035207363935654	0.000359780191189627
118	0.847500280622663	0.19	0.792497045652027	0.758000790046972	0.826993301257083	0.212633702550675	0.977065014660563	0.93702327010984	1.01710675921129	1	0.73	1.35	0.649438158348577	0.677190550063499	0.704942941778422	0.898980958752359	0.937397044088326	0.975813129424292	0.917508214213224	0.956783298999935	0.995913820148045	0.792497045652027	1.10535787466152	-0.00177049240182872	-0.00508295901019204	-0.149870096951817	-0.147471283400724	-0.152071572332991	0.176786179107331	0.180106707504273	0.173738813774957	0.201324479922382	0.204714243361905	0.198214197401349	0.00024679123128789	0.00035207363935654	0.000359780191189627
118	0.847500280622663	0.19	0.792539204270716	0.757616464341884	0.827461944199548	0.210897365974089	0.976833844503141	0.936592819453991	1.01707486955229	0.99	0.74	1.34	0.65162124320972	0.67961836877582	0.70761549434192	0.903335947968196	0.942148080364404	0.980960212760613	0.922698428895561	0.962352093927767	1.00198364241029	0.792539204270716	1.10214279637739	0.00486555858790354	0.0012154604234982	-0.149870096951817	-0.147471283400724	-0.152071572332991	0.176786179107331	0.180106707504273	0.173738813774957	0.201324479922382	0.204714243361905	0.198214197401349	0.00024679123128789	0.00035207363935654	0.000359780191189627
118	0.847500280622663	0.19	0.79263274082226	0.757920922073151	0.82734455957137	0.211064897183254	0.97784485670116	0.937582447504816	1.0181072658975	0.99	0.73	1.36	0.653648000002932	0.681717470924159	0.709786941845387	0.906867054482323	0.945810458906565	0.984753863330807	0.925257392187995	0.965041860721052	1.00468507406154	0.79263274082226	1.10528576953363	0.00354680523120645	0.00118370229922262	-0.149870096951817	-0.147471283400724	-0.152071572332991	0.176786179107331	0.180106707504273	0.173738813774957	0.201324479922382	0.204714243361905	0.198214197401349	0.00024679123128789	0.00035207363935654	0.000359780191189627
118	0.847500280622663	0.19	0.792675139251882	0.757341298752548	0.828008979751217	0.211815818202582	0.98997649448574	0.949306256528774	1.0306467324427	0.99	0.73	1.35	0.661457478778691	0.689795681413857	0.718133884049024	0.917505719357721	0.956813556714236	0.996121394070751	0.936200204892752	0.976429768252251	1.0163474086069	0.792675139251882	1.10254616488097	-0.00691431767484709	-0.0123640561388274	-0.149870096951817	-0.147471283400724	-0.152071572332991	0.176786179107331	0.180106707504273	0.173738813774957	0.201324479922382	0.204714243361905	0.198214197401349	0.00024679123128789	0.00035207363935654	0.000359780191189627
118	0.847500280622663	0.19	0.792803818726349	0.757797698013526	0.827809939439172	0.213989039975629	0.981228793759239	0.941178474027325	1.02127911349115	1	0.73	1.34	0.652298877912454	0.680056396111286	0.707813914310119	0.902930629742439	0.941353374646689	0.97977611955094	0.921842462917742	0.961030023943062	1.00019830825004	0.792803818726349	1.10160638918003	-0.0102562081089341	-0.0144418453935607	-0.149870096951817	-0.147471283400724	-0.152071572332991	0.176786179107331	0.180106707504273	0.173738813774957	0.201324479922382	0.204714243361905	0.198214197401349	0.00024679123128789	0.00035207363935654	0.000359780191189627
118	0.847500280622663	0.19	0.792837984767422	0.758177148852968	0.827498820681876	0.211518042051615	0.989171739266081	0.94849828668957	1.02984519184259	0.99	0.74	1.35	0.66111499277586	0.689464890380989	0.717814787986117	0.91714953481908	0.956478691901935	0.99580784898479	0.936175282537997	0.976258409621994	1.01658153294721	0.792837984767422	1.10835713432579	0.00713553680747152	0.00663423626931009	-0.149870096951817	-0.147471283400724	-0.152071572332991	0.176786179107331	0.180106707504273	0.173738813774957	0.201324479922382	0.204714243361905	0.198214197401349	0.00024679123128789	0.00035207363935654	0.000359780191189627
118	0.847500280622663	0.19	0.792838051898535	0.758177091198247	0.827499012598823	0.213859034893589	0.990519494210361	0.950074329576523	1.0309646588442	1	0.74	1.36	0.658345255918949	0.686371360227457	0.714397464535966	0.911236568563706	0.950028389254578	0.988820209945449	0.93021181543701	0.969856013720056	1.00948828329022	0.792838051898535	1.11218635604841	-0.000339290754765468	0.00418552029657588	-0.149870096951817	-0.147471283400724	-0.152071572332991	0.176786179107331	0.180106707504273	0.173738813774957	0.201324479922382	0.204714243361905	0.198214197401349	0.00024679123128789	0.00035207363935654	0.000359780191189627
118	0.847500280622663	0.19	0.792861763010764	0.758363090613011	0.827360435408517	0.216247110561408	0.997432451960801	0.95699208546179	1.03787281845981	1.01	0.74	1.37	0.659542763533198	0.687413580318671	0.715284397104143	0.910984890033353	0.94948109432561	0.987977298617867	0.929800226248639	0.969173404585545	1.00855423486754	0.792861763010764	1.12010375525817	-0.00686418728665225	0.00455596228560367	-0.149870096951817	-0.147471283400724	-0.152071572332991	0.176786179107331	0.180106707504273	0.173738813774957	0.201324479922382	0.204714243361905	0.198214197401349	0.00024679123128789	0.00035207363935654	0.000359780191189627
118	0.847500280622663	0.19	0.792965245811893	0.757803121055984	0.828127370567802	0.20553044033266	0.979507075395207	0.938493720143271	1.02052043064714	1.01	0.75	1.35	0.645837779649727	0.674061702435115	0.702285625220504	0.891548994686033	0.930510806426215	0.969472618166396	0.910936130660518	0.950816136977332	0.990602628553086	0.792965245811893	1.1124441778495	0.0217796382704755	0.0293229861128773	-0.149870096951817	-0.147471283400724	-0.152071572332991	0.176786179107331	0.180106707504273	0.173738813774957	0.201324479922382	0.204714243361905	0.198214197401349	0.00024679123128789	0.00035207363935654	0.000359780191189627
118	0.847500280622663	0.19	0.793013656832936	0.758142595970368	0.827884717695504	0.206020642420403	0.954250071033743	0.9143541398564	0.994146002211087	0.99	0.74	1.35	0.636288839764367	0.664051972946153	0.691815106127939	0.882156009409418	0.920647042483983	0.959138075558548	0.900829826205549	0.940216483543372	0.979398167862479	0.793013656832936	1.10163403556894	0.00717050209593306	0.00283691470026473	-0.149870096951817	-0.147471283400724	-0.152071572332991	0.176786179107331	0.180106707504273	0.173738813774957	0.201324479922382	0.204714243361905	0.198214197401349	0.00024679123128789	0.00035207363935654	0.000359780191189627
118	0.847500280622663	0.19	0.793137087997271	0.758249031473106	0.828025144521435	0.211526061417589	0.988585662060292	0.94793728548162	1.02923403863896	1	0.75	1.36	0.655265934285988	0.683364308370408	0.711462682454828	0.906122569193005	0.944977894311141	0.983833219429277	0.925484505638429	0.965211130032935	1.00488906236974	0.793137087997271	1.11171611594836	-0.00284833243967264	0.00292383569646962	-0.149870096951817	-0.147471283400724	-0.152071572332991	0.176786179107331	0.180106707504273	0.173738813774957	0.201324479922382	0.204714243361905	0.198214197401349	0.00024679123128789	0.00035207363935654	0.000359780191189627
118	0.847500280622663	0.19	0.793167097919432	0.757885845884238	0.828448349954626	0.203460795588616	0.963412259196469	0.922815389756766	1.00400912863617	1	0.74	1.35	0.640885851532003	0.669079962216758	0.697274072901513	0.887836616510957	0.926894685550944	0.965952754590932	0.906892525716154	0.946749130103285	0.986608609878399	0.793167097919432	1.10769831756968	-0.000857214579788794	0.000723896485524535	-0.149870096951817	-0.147471283400724	-0.152071572332991	0.176786179107331	0.180106707504273	0.173738813774957	0.201324479922382	0.204714243361905	0.198214197401349	0.00024679123128789	0.00035207363935654	0.000359780191189627
118	0.847500280622663	0.19	0.793221445067861	0.758733110908458	0.827709779227263	0.209775741985748	0.963048471369064	0.923241158716199	1.00285578402193	0.99	0.74	1.35	0.64264334154355	0.670352141329598	0.698060941115647	0.891057481570933	0.929477133279152	0.967896784987372	0.909770217789264	0.948890502271982	0.988167189946021	0.793221445067861	1.110065655908	0.0028809751477429	0.0052694465259642	-0.149870096951817	-0.147471283400724	-0.152071572332991	0.176786179107331	0.180106707504273	0.173738813774957	0.201324479922382	0.204714243361905	0.198214197401349	0.00024679123128789	0.00035207363935654	0.000359780191189627
118	0.847500280622663	0.19	0.793235318240038	0.758324314900745	0.828146321579332	0.21014212917854	0.972579551110046	0.93242264798221	1.01273645423788	0.98	0.73	1.33	0.65339531446051	0.68153527052416	0.709675226587811	0.908331972663092	0.947451356038305	0.986570739413518	0.927815612779973	0.967754331943172	1.00787335110002	0.793235318240038	1.09494824500712	-0.00502992817195538	-0.013788816915459	-0.149870096951817	-0.147471283400724	-0.152071572332991	0.176786179107331	0.180106707504273	0.173738813774957	0.201324479922382	0.204714243361905	0.198214197401349	0.00024679123128789	0.00035207363935654	0.000359780191189627
118	0.847500280622663	0.19	0.793277268475178	0.758430354022853	0.828124182927503	0.210352110724528	0.969702280237968	0.929689485423974	1.00971507505196	0.99	0.74	1.34	0.648632310865816	0.676548719485372	0.704465128104929	0.900171231933377	0.938913594158099	0.97765595638282	0.919362424115853	0.958867230783066	0.998439768799994	0.793277268475178	1.10041893063021	0.0111002653070194	0.00663353104470006	-0.149870096951817	-0.147471283400724	-0.152071572332991	0.176786179107331	0.180106707504273	0.173738813774957	0.201324479922382	0.204714243361905	0.198214197401349	0.00024679123128789	0.00035207363935654	0.000359780191189627
118	0.847500280622663	0.19	0.793363724106363	0.758076991284713	0.828650456928013	0.211516494288569	0.981963438178222	0.941586194188788	1.02234068216766	1	0.73	1.36	0.650788284387368	0.678695487685748	0.706602690984127	0.899884177698982	0.938473149403784	0.977062121108585	0.91804498329366	0.957449579932972	0.996830751687336	0.793363724106363	1.10228528911994	0.00188253483251973	-0.00168393763678681	-0.149870096951817	-0.147471283400724	-0.152071572332991	0.176786179107331	0.180106707504273	0.173738813774957	0.201324479922382	0.204714243361905	0.198214197401349	0.00024679123128789	0.00035207363935654	0.000359780191189627
118	0.847500280622663	0.19	0.793399113316426	0.758735506620541	0.82806272001231	0.216170028979074	0.988974388094672	0.948867828895263	1.02908094729408	1.01	0.74	1.35	0.655314884640911	0.683013605595234	0.710712326549557	0.905874111052391	0.944163420222494	0.982452729392597	0.925317295264203	0.964492805788184	1.00354434245741	0.793399113316426	1.10915558539266	-0.00639719059623313	-0.00416810508148927	-0.149870096951817	-0.147471283400724	-0.152071572332991	0.176786179107331	0.180106707504273	0.173738813774957	0.201324479922382	0.204714243361905	0.198214197401349	0.00024679123128789	0.00035207363935654	0.000359780191189627
118	0.847500280622663	0.19	0.793508452143559	0.75887694757336	0.828139956713759	0.213958400028084	0.993490997834426	0.95293648406066	1.03404551160819	1	0.74	1.34	0.660705071824648	0.688822972003611	0.716940872182575	0.914704255863375	0.953631704821214	0.992559153779053	0.934255294344206	0.974043256910625	1.01372305818786	0.793508452143559	1.10397344835938	-0.0004275562065494	-0.00091767343431612	-0.149870096951817	-0.147471283400724	-0.152071572332991	0.176786179107331	0.180106707504273	0.173738813774957	0.201324479922382	0.204714243361905	0.198214197401349	0.00024679123128789	0.00035207363935654	0.000359780191189627
118	0.847500280622663	0.19	0.793531324975612	0.758622815505525	0.828439834445699	0.208302644876442	0.971065998750027	0.93074807858286	1.01138391891719	1	0.74	1.35	0.645156503698358	0.673103237094835	0.701049970491312	0.893090249841508	0.93177691729078	0.970463584740053	0.911785367638913	0.951114672020228	0.990683027801265	0.793531324975612	1.10805101740198	-0.00339240843936456	-0.00275075162569363	-0.149870096951817	-0.147471283400724	-0.152071572332991	0.176786179107331	0.180106707504273	0.173738813774957	0.201324479922382	0.204714243361905	0.198214197401349	0.00024679123128789	0.00035207363935654	0.000359780191189627
118	0.847500280622663	0.19	0.79356655570104	0.759082559125732	0.828050552276348	0.214750600068946	0.990739445280265	0.950392260638944	1.03108662992159	1.01	0.74	1.36	0.654337394349083	0.682116105057201	0.709894815765319	0.903447192933205	0.941801409625219	0.980155626317233	0.922228554155029	0.961245482122141	1.00052963685109	0.79356655570104	1.11567828634982	0.01382366375657	0.0192751777755555	-0.149870096951817	-0.147471283400724	-0.152071572332991	0.176786179107331	0.180106707504273	0.173738813774957	0.201324479922382	0.204714243361905	0.198214197401349	0.00024679123128789	0.00035207363935654	0.000359780191189627
118	0.847500280622663	0.19	0.793598782932396	0.758258718172566	0.828938847692227	0.206747527973116	0.970317676850756	0.929839898732554	1.01079545496896	1	0.74	1.35	0.644258726642063	0.672304588970921	0.700350451299779	0.891704075037839	0.930521724985618	0.969339374933396	0.9104545247722	0.950082041072172	0.989718581737917	0.793598782932396	1.10525139352179	-2.95607890687357e-05	-0.00036292813789345	-0.149870096951817	-0.147471283400724	-0.152071572332991	0.176786179107331	0.180106707504273	0.173738813774957	0.201324479922382	0.204714243361905	0.198214197401349	0.00024679123128789	0.00035207363935654	0.000359780191189627
118	0.847500280622663	0.19	0.79380657901114	0.75890066294309	0.828712495079191	0.211533923730565	0.974709104485323	0.934632244779551	1.0147859641911	1	0.74	1.36	0.646743295752619	0.674475529980895	0.702207764209171	0.894696897857959	0.93306133719217	0.971425776526382	0.913196045192286	0.952443152779344	0.991592568215838	0.79380657901114	1.10964169149398	0.00985774195950751	0.0129071750368916	-0.149870096951817	-0.147471283400724	-0.152071572332991	0.176786179107331	0.180106707504273	0.173738813774957	0.201324479922382	0.204714243361905	0.198214197401349	0.00024679123128789	0.00035207363935654	0.000359780191189627
118	0.847500280622663	0.19	0.79385595525861	0.758927641287648	0.828784269229572	0.211410502288037	0.980709747198699	0.940371235100957	1.02104825929644	1.01	0.74	1.36	0.646390196502744	0.674117989302242	0.701845782101741	0.891920844321674	0.930181010547447	0.968441176773221	0.910000098746491	0.949016486327855	0.98813402288474	0.79385595525861	1.11295701906849	-0.00577302522479514	-0.00061236547357832	-0.149870096951817	-0.147471283400724	-0.152071572332991	0.176786179107331	0.180106707504273	0.173738813774957	0.201324479922382	0.204714243361905	0.198214197401349	0.00024679123128789	0.00035207363935654	0.000359780191189627
118	0.847500280622663	0.19	0.793856627420163	0.758592921237221	0.829120333603105	0.210797749496208	0.979987416589708	0.939604392353897	1.02037044082552	1	0.73	1.36	0.653003775718483	0.681069063104861	0.709134350491239	0.90486981192139	0.943759987236057	0.982650162550725	0.92312230148114	0.962812661926914	1.00251935167243	0.793856627420163	1.10309004368103	0.00511961093588234	0.00137422974517515	-0.149870096951817	-0.147471283400724	-0.152071572332991	0.176786179107331	0.180106707504273	0.173738813774957	0.201324479922382	0.204714243361905	0.198214197401349	0.00024679123128789	0.00035207363935654	0.000359780191189627
118	0.847500280622663	0.19	0.794083989996306	0.758701286666717	0.829466693325896	0.21286677500125	0.990993369139336	0.950409065517084	1.03157767276159	1	0.74	1.34	0.658910288061902	0.687047030608629	0.715183773155356	0.912196793045275	0.951149358793427	0.990101924541579	0.93212268910691	0.971984471917914	1.01176481615504	0.794083989996306	1.10116017776208	0.00620750171501368	0.00283913031765725	-0.149870096951817	-0.147471283400724	-0.152071572332991	0.176786179107331	0.180106707504273	0.173738813774957	0.201324479922382	0.204714243361905	0.198214197401349	0.00024679123128789	0.00035207363935654	0.000359780191189627
118	0.847500280622663	0.19	0.794111028728649	0.758825708556791	0.829396348900508	0.207533174091262	0.974156158299493	0.933615338228467	1.01469697837052	1	0.74	1.36	0.648261447589477	0.67641121080521	0.704560974020943	0.897987287139534	0.93698101350983	0.975974739880127	0.916571411945205	0.956315298353289	0.996175717837963	0.794111028728649	1.10967345334801	0.00636518504263759	0.00969619400497358	-0.149870096951817	-0.147471283400724	-0.152071572332991	0.176786179107331	0.180106707504273	0.173738813774957	0.201324479922382	0.204714243361905	0.198214197401349	0.00024679123128789	0.00035207363935654	0.000359780191189627
118	0.847500280622663	0.19	0.794189707525056	0.7596424167626	0.828736998287512	0.215883362985901	0.988733827895733	0.948603074979871	1.0288645808116	1	0.75	1.37	0.655509433355188	0.683240828917606	0.710972224480025	0.906343909541241	0.944686884015963	0.983029858490685	0.925605056112936	0.964686640275511	1.00371794277653	0.794189707525056	1.115476189277	2.30919831429729e-05	0.00791635371660514	-0.149870096951817	-0.147471283400724	-0.152071572332991	0.176786179107331	0.180106707504273	0.173738813774957	0.201324479922382	0.204714243361905	0.198214197401349	0.00024679123128789	0.00035207363935654	0.000359780191189627
118	0.847500280622663	0.19	0.794306786641519	0.759897977420091	0.828715595862946	0.216140973672649	0.977945100369222	0.938282418811756	1.01760778192669	0.99	0.73	1.35	0.652779577241683	0.680373602217811	0.707967627193939	0.904932496547517	0.943185424154345	0.981438351761174	0.92354726725718	0.96253261064452	1.00147875455881	0.794306786641519	1.10593720065794	-0.00067523786588321	-0.00384001749747092	-0.149870096951817	-0.147471283400724	-0.152071572332991	0.176786179107331	0.180106707504273	0.173738813774957	0.201324479922382	0.204714243361905	0.198214197401349	0.00024679123128789	0.00035207363935654	0.000359780191189627
118	0.847500280622663	0.19	0.794381481777085	0.759139615124873	0.829623348429297	0.206048843844877	0.96729701941621	0.9268590984464	1.00773494038602	1	0.73	1.34	0.644249611444076	0.672357567568232	0.700465523692388	0.892794722114429	0.931746448947172	0.970698175779915	0.91166100747418	0.951373851203247	0.991165761299931	0.794381481777085	1.1003983071976	-0.00331599889267798	-0.0082384358637098	-0.149870096951817	-0.147471283400724	-0.152071572332991	0.176786179107331	0.180106707504273	0.173738813774957	0.201324479922382	0.204714243361905	0.198214197401349	0.00024679123128789	0.00035207363935654	0.000359780191189627
118	0.847500280622663	0.19	0.794438831197736	0.759360833635714	0.829516828759758	0.206946460094563	0.958429928779303	0.918472292642579	0.998387564916027	1	0.74	1.35	0.636859152139547	0.664565362196596	0.692271572253645	0.881717491106666	0.920076129649436	0.958434768192206	0.899960654591766	0.939071573372676	0.978290372141361	0.794438831197736	1.10389972281299	0.0143352125115668	0.0105166217932888	-0.149870096951817	-0.147471283400724	-0.152071572332991	0.176786179107331	0.180106707504273	0.173738813774957	0.201324479922382	0.204714243361905	0.198214197401349	0.00024679123128789	0.00035207363935654	0.000359780191189627
118	0.847500280622663	0.19	0.794474640067651	0.759848754121996	0.829100526013307	0.211417459232504	0.967998299017913	0.92818346439346	1.00781313364237	0.99	0.74	1.33	0.64646097352251	0.674191198999842	0.701921424477174	0.896554064685151	0.935012142410815	0.97347022013648	0.915994949343365	0.955329452603031	0.994628005199645	0.794474640067651	1.09725005719453	0.00588687479600449	-0.00191612247024499	-0.149870096951817	-0.147471283400724	-0.152071572332991	0.176786179107331	0.180106707504273	0.173738813774957	0.201324479922382	0.204714243361905	0.198214197401349	0.00024679123128789	0.00035207363935654	0.000359780191189627
118	0.847500280622663	0.19	0.794492219568145	0.759321539366684	0.829662899769605	0.207944167857311	0.971549106080029	0.931167233853649	1.01193097830641	1.01	0.74	1.36	0.643033200037273	0.67091958132	0.698805962602727	0.888866137549788	0.927413540731431	0.965960943913073	0.907271922269047	0.946738772238541	0.986091841243295	0.794492219568145	1.11132268917974	-0.0168168628407455	-0.01177440126225	-0.149870096951817	-0.147471283400724	-0.152071572332991	0.176786179107331	0.180106707504273	0.173738813774957	0.201324479922382	0.204714243361905	0.198214197401349	0.00024679123128789	0.00035207363935654	0.000359780191189627
118	0.847500280622663	0.19	0.79452165443195	0.759893297754797	0.829150011109103	0.215107984715347	0.980380453845474	0.940497391111824	1.02026351657912	1	0.74	1.36	0.651920870172792	0.679566455591951	0.707212041011109	0.902457661708486	0.940727598314938	0.978997534921391	0.921077673407311	0.959988977035346	0.999188372122532	0.79452165443195	1.10903147916842	-0.0108837979269479	-0.0104412915543836	-0.149870096951817	-0.147471283400724	-0.152071572332991	0.176786179107331	0.180106707504273	0.173738813774957	0.201324479922382	0.204714243361905	0.198214197401349	0.00024679123128789	0.00035207363935654	0.000359780191189627
118	0.847500280622663	0.19	0.794525363817258	0.75905612060427	0.829994607030246	0.202829654128327	0.962683826001782	0.922038493039346	1.00332915896422	1	0.74	1.35	0.638234241862341	0.666368905940205	0.69450357001807	0.883035245082426	0.92196123551004	0.960887225937654	0.901825353959059	0.941633985796841	0.981399806562518	0.794525363817258	1.10406243484437	0.0212072737263369	0.0214315601513548	-0.149870096951817	-0.147471283400724	-0.152071572332991	0.176786179107331	0.180106707504273	0.173738813774957	0.201324479922382	0.204714243361905	0.198214197401349	0.00024679123128789	0.00035207363935654	0.000359780191189627
118	0.847500280622663	0.19	0.794680091518833	0.759917548317826	0.829442634719839	0.215189831669795	0.999333374705816	0.958689135621297	1.03997761379033	1	0.74	1.35	0.663182738949443	0.691298795340464	0.719414851731484	0.917328466353191	0.956219193409706	0.99510992046622	0.93696421481132	0.976678518172336	1.01639880165169	0.794680091518833	1.11398268310767	0.0100195048358888	0.0161347501057005	-0.149870096951817	-0.147471283400724	-0.152071572332991	0.176786179107331	0.180106707504273	0.173738813774957	0.201324479922382	0.204714243361905	0.198214197401349	0.00024679123128789	0.00035207363935654	0.000359780191189627
118	0.847500280622663	0.19	0.794711419738744	0.759598273586295	0.829824565891193	0.209861534555287	0.978218538382046	0.937794635949227	1.01864244081486	1	0.74	1.36	0.648326801245969	0.676273110974667	0.704219420703365	0.896565276312761	0.935211975563323	0.973858674813885	0.915477191201933	0.955045374162543	0.994608315027669	0.794711419738744	1.10990173977777	0.00455905361629662	0.00898469397108448	-0.149870096951817	-0.147471283400724	-0.152071572332991	0.176786179107331	0.180106707504273	0.173738813774957	0.201324479922382	0.204714243361905	0.198214197401349	0.00024679123128789	0.00035207363935654	0.000359780191189627
118	0.847500280622663	0.19	0.794781499379846	0.759384449621447	0.830178549138245	0.208751560101453	0.988166151444861	0.947194005613063	1.02913829727666	1	0.74	1.35	0.65569341338245	0.684056310523746	0.712419207665042	0.907215895710994	0.946458734833416	0.985701573955838	0.926046143876084	0.966200594305123	1.00623285619529	0.794781499379846	1.10640745868451	-0.00623543321458112	-0.00440295758674906	-0.149870096951817	-0.147471283400724	-0.152071572332991	0.176786179107331	0.180106707504273	0.173738813774957	0.201324479922382	0.204714243361905	0.198214197401349	0.00024679123128789	0.00035207363935654	0.000359780191189627
118	0.847500280622663	0.19	0.794827808722057	0.76013641234067	0.829519205103443	0.213947039546879	0.983084802676768	0.942953716582152	1.02321588877138	1	0.74	1.36	0.651429715623734	0.679153856843564	0.706877998063394	0.900609481013528	0.938938442429773	0.977267403846017	0.919603377645388	0.958864509840873	0.997871257980685	0.794827808722057	1.1112201789749	0.00404754120138349	0.00723139255349799	-0.149870096951817	-0.147471283400724	-0.152071572332991	0.176786179107331	0.180106707504273	0.173738813774957	0.201324479922382	0.204714243361905	0.198214197401349	0.00024679123128789	0.00035207363935654	0.000359780191189627
118	0.847500280622663	0.19	0.79483758940934	0.759622697623825	0.830052481194855	0.212472763395527	0.985186381991995	0.944792394546756	1.02558036943723	1	0.74	1.35	0.652718472853114	0.680625028779989	0.708531584706863	0.902401061414144	0.94098263484311	0.979564208272075	0.921527334283072	0.960920873749295	1.00039085001077	0.79483758940934	1.10798255823784	-0.00906957672530545	-0.00621506407887478	-0.149870096951817	-0.147471283400724	-0.152071572332991	0.176786179107331	0.180106707504273	0.173738813774957	0.201324479922382	0.204714243361905	0.198214197401349	0.00024679123128789	0.00035207363935654	0.000359780191189627
118	0.847500280622663	0.19	0.794863334693212	0.759682218792577	0.830044450593847	0.213000478718845	0.979657342335709	0.939553285232885	1.01976139943853	1	0.74	1.35	0.650506633552395	0.678272972713547	0.706039311874699	0.900094193048982	0.938513971345014	0.976933749641047	0.919245009199313	0.958567571360346	0.997864100131488	0.794863334693212	1.10661561596772	0.0257460169228653	0.0268886517848643	-0.149870096951817	-0.147471283400724	-0.152071572332991	0.176786179107331	0.180106707504273	0.173738813774957	0.201324479922382	0.204714243361905	0.198214197401349	0.00024679123128789	0.00035207363935654	0.000359780191189627
118	0.847500280622663	0.19	0.794893465893884	0.760183339320889	0.829603592466879	0.210703770280661	0.966715956634099	0.926868563394898	1.0065633498733	1	0.73	1.36	0.643217273843664	0.670870096111383	0.698522918379102	0.890807365996018	0.929104437247637	0.967401508499256	0.908940130946762	0.947915824195866	0.986940745578267	0.794893465893884	1.10427351641707	-0.0021689479909053	-0.00428834453118071	-0.149870096951817	-0.147471283400724	-0.152071572332991	0.176786179107331	0.180106707504273	0.173738813774957	0.201324479922382	0.204714243361905	0.198214197401349	0.00024679123128789	0.00035207363935654	0.000359780191189627
118	0.847500280622663	0.19	0.794898124461462	0.760385545395962	0.829410703526961	0.214104293070733	0.980364436862645	0.940363101745786	1.0203657719795	1	0.74	1.35	0.651930257906716	0.679662184724063	0.707394111541409	0.902525466703267	0.940917257680681	0.979309048658095	0.921566035623506	0.960739869765185	0.999920084366974	0.794898124461462	1.11007772127281	-0.0147267960333764	-0.0132661041355925	-0.149870096951817	-0.147471283400724	-0.152071572332991	0.176786179107331	0.180106707504273	0.173738813774957	0.201324479922382	0.204714243361905	0.198214197401349	0.00024679123128789	0.00035207363935654	0.000359780191189627
118	0.847500280622663	0.19	0.794976544328906	0.760135273258316	0.829817815399496	0.210788058130653	0.979833712284486	0.939455845746888	1.02021157882208	1	0.75	1.36	0.648889569038389	0.676778880212392	0.704668191386396	0.89703190358619	0.935586386638212	0.974140869690233	0.916458657459802	0.955901584965792	0.995337115794639	0.794976544328906	1.1097639365363	-0.00133323792819297	0.00101598514541271	-0.149870096951817	-0.147471283400724	-0.152071572332991	0.176786179107331	0.180106707504273	0.173738813774957	0.201324479922382	0.204714243361905	0.198214197401349	0.00024679123128789	0.00035207363935654	0.000359780191189627
118	0.847500280622663	0.19	0.795041805747493	0.760100317953939	0.829983293541046	0.212785537925731	0.980035505679954	0.939890228935712	1.0201807824242	1	0.73	1.35	0.650099454174955	0.677866976057469	0.705634497939984	0.89918930031751	0.937596129323046	0.976002958328581	0.917888935023287	0.957101905746429	0.996246504662602	0.795041805747493	1.10544755397241	0.0109019490150421	0.0099563450368231	-0.149870096951817	-0.147471283400724	-0.152071572332991	0.176786179107331	0.180106707504273	0.173738813774957	0.201324479922382	0.204714243361905	0.198214197401349	0.00024679123128789	0.00035207363935654	0.000359780191189627
118	0.847500280622663	0.19	0.795138743634955	0.759820985079679	0.83045650219023	0.206878576122653	0.975851265166366	0.935158905092031	1.0165436252407	1	0.74	1.35	0.648725708291192	0.676954258506051	0.70518280872091	0.898305058035701	0.937393765504714	0.976482472973727	0.917924574402575	0.957932390092419	0.997933619086784	0.795138743634955	1.10873899609509	-0.00875436479307554	-0.0058796656635976	-0.149870096951817	-0.147471283400724	-0.152071572332991	0.176786179107331	0.180106707504273	0.173738813774957	0.201324479922382	0.204714243361905	0.198214197401349	0.00024679123128789	0.00035207363935654	0.000359780191189627
118	0.847500280622663	0.19	0.795222437577351	0.760004189834258	0.830440685320445	0.209054204400643	0.972346599976647	0.932067275763047	1.01262592419025	1	0.74	1.36	0.647695310666071	0.675685489152478	0.703675667638886	0.897476095232249	0.936260560210082	0.975045025187914	0.915675618173725	0.955269058004146	0.99474422154422	0.795222437577351	1.1048246206615	0.00351182892768925	0.00191880931953732	-0.149870096951817	-0.147471283400724	-0.152071572332991	0.176786179107331	0.180106707504273	0.173738813774957	0.201324479922382	0.204714243361905	0.198214197401349	0.00024679123128789	0.00035207363935654	0.000359780191189627
118	0.847500280622663	0.19	0.795233050942245	0.760475267882607	0.829990834001883	0.210244861141885	0.97015751990562	0.930113012313165	1.01020202749807	0.99	0.74	1.35	0.64709357134783	0.674953135817768	0.702812700287706	0.897048830702235	0.935669813568093	0.974290796433951	0.916011836460647	0.955405268343808	0.994887000026168	0.795233050942245	1.10626151794688	0.00727742302964573	0.00514920683353734	-0.149870096951817	-0.147471283400724	-0.152071572332991	0.176786179107331	0.180106707504273	0.173738813774957	0.201324479922382	0.204714243361905	0.198214197401349	0.00024679123128789	0.00035207363935654	0.000359780191189627
118	0.847500280622663	0.19	0.795254828953952	0.759729068929006	0.830780588978898	0.204894365938759	0.957402346451754	0.917236302187233	0.997568390716275	0.99	0.74	1.35	0.639937842447341	0.667960906563958	0.695983970680576	0.888101794484585	0.926992030188958	0.96588226589333	0.906730973863383	0.946538434947464	0.986098587215163	0.795254828953952	1.0975772067955	0.00398841645737621	-0.00355901349113489	-0.149870096951817	-0.147471283400724	-0.152071572332991	0.176786179107331	0.180106707504273	0.173738813774957	0.201324479922382	0.204714243361905	0.198214197401349	0.00024679123128789	0.00035207363935654	0.000359780191189627
118	0.847500280622663	0.19	0.795378785619009	0.760848831893194	0.829908739344824	0.219254071932319	0.987270944743012	0.947594335172156	1.02694755431387	1.01	0.74	1.37	0.651258650300512	0.678527423697011	0.70579619709351	0.898587595358038	0.936212249561735	0.973836903765433	0.916505603621545	0.954852828500457	0.993110263068654	0.795378785619009	1.11595544245069	-0.00417260663829292	0.00196248832904411	-0.149870096951817	-0.147471283400724	-0.152071572332991	0.176786179107331	0.180106707504273	0.173738813774957	0.201324479922382	0.204714243361905	0.198214197401349	0.00024679123128789	0.00035207363935654	0.000359780191189627
118	0.847500280622663	0.19	0.79539644170156	0.760724929944193	0.830067953458927	0.210374919677211	0.97275383019611	0.932617875035603	1.01288978535662	1	0.74	1.36	0.646049877588622	0.67385315008901	0.701656422589399	0.894111771428269	0.932590585664118	0.971069399899967	0.912499684652008	0.951809638268998	0.99127023782229	0.79539644170156	1.10824622096617	-0.00289809675566452	-0.00178427209731277	-0.149870096951817	-0.147471283400724	-0.152071572332991	0.176786179107331	0.180106707504273	0.173738813774957	0.201324479922382	0.204714243361905	0.198214197401349	0.00024679123128789	0.00035207363935654	0.000359780191189627
118	0.847500280622663	0.19	0.795467290980912	0.760370619438738	0.830563962523086	0.209425073278095	0.963389955733924	0.923526360713302	1.00325355075455	1.01	0.74	1.37	0.634011316895655	0.661378126821577	0.6887449367475	0.874417957554533	0.912161810704313	0.949905663854092	0.892053995961931	0.930507920733682	0.969024715332904	0.795467290980912	1.11360120844683	-0.00220489227567447	0.00490802082674286	-0.149870096951817	-0.147471283400724	-0.152071572332991	0.176786179107331	0.180106707504273	0.173738813774957	0.201324479922382	0.204714243361905	0.198214197401349	0.00024679123128789	0.00035207363935654	0.000359780191189627
118	0.847500280622663	0.19	0.795472877982595	0.759993652587542	0.830952103377648	0.203560752493136	0.969867894946792	0.929011593040379	1.0107241968532	1.02	0.75	1.38	0.635515952947715	0.663464830910581	0.691413708873448	0.875306441233715	0.913800884674012	0.952295328114308	0.893362806378823	0.93271985263665	0.971938205109488	0.795472877982595	1.1190551164459	0.0215063491957954	0.0347559959484892	-0.149870096951817	-0.147471283400724	-0.152071572332991	0.176786179107331	0.180106707504273	0.173738813774957	0.201324479922382	0.204714243361905	0.198214197401349	0.00024679123128789	0.00035207363935654	0.000359780191189627
118	0.847500280622663	0.19	0.795625670293516	0.760123684174154	0.831127656412879	0.208820890722639	0.982199994793702	0.941483767593045	1.02291622199436	0.99	0.74	1.33	0.657348383799357	0.685776644663785	0.714204905528213	0.912530787920787	0.951994889339726	0.991458990758666	0.932480289930111	0.972898998029765	1.01328053488309	0.795625670293516	1.09627435457009	0.00642510438721134	-0.00085254411307643	-0.149870096951817	-0.147471283400724	-0.152071572332991	0.176786179107331	0.180106707504273	0.173738813774957	0.201324479922382	0.204714243361905	0.198214197401349	0.00024679123128789	0.00035207363935654	0.000359780191189627
118	0.847500280622663	0.19	0.795635883365691	0.760758739166081	0.830513027565301	0.214476566447876	0.990607043058643	0.950232443519337	1.03098164259795	1.01	0.74	1.37	0.652331645095527	0.680048683297256	0.707765721498986	0.899677830113771	0.937904405466958	0.976130980820145	0.918141701099005	0.957121464773612	0.996119078223123	0.795635883365691	1.11478726363211	-0.0110918968636997	-0.00346742056988694	-0.149870096951817	-0.147471283400724	-0.152071572332991	0.176786179107331	0.180106707504273	0.173738813774957	0.201324479922382	0.204714243361905	0.198214197401349	0.00024679123128789	0.00035207363935654	0.000359780191189627
118	0.847500280622663	0.19	0.795638958901954	0.761045430732725	0.830232487071184	0.217678500474063	0.987507155970357	0.947637518788631	1.02737679315208	1	0.74	1.35	0.659147737512378	0.68687984037104	0.714611943229702	0.913685078225277	0.952126245702231	0.990567413179185	0.933125884768905	0.972396167830819	1.0115323554667	0.795638958901954	1.10468394168167	-0.00122321925376294	-0.00487522646546986	-0.149870096951817	-0.147471283400724	-0.152071572332991	0.176786179107331	0.180106707504273	0.173738813774957	0.201324479922382	0.204714243361905	0.198214197401349	0.00024679123128789	0.00035207363935654	0.000359780191189627
118	0.847500280622663	0.19	0.795684551495289	0.760368420056051	0.831000682934527	0.206002708048882	0.979361636443746	0.938413579218317	1.02030969366917	1	0.74	1.35	0.649394945883868	0.677731557794479	0.70606816970509	0.898383859235695	0.937585203390399	0.976786547545103	0.917335242381918	0.957307057907789	0.997332685601502	0.795684551495289	1.10664814303056	-0.00599760993238329	-0.00399493384474792	-0.149870096951817	-0.147471283400724	-0.152071572332991	0.176786179107331	0.180106707504273	0.173738813774957	0.201324479922382	0.204714243361905	0.198214197401349	0.00024679123128789	0.00035207363935654	0.000359780191189627
118	0.847500280622663	0.19	0.795746168616803	0.761241728265033	0.830250608968574	0.217276371804925	0.989605865525691	0.949604262059374	1.02960746899201	1	0.75	1.36	0.65637934769877	0.68402899865251	0.711678649606251	0.907641521477146	0.945875465533963	0.98410940959078	0.927456107722121	0.966493291611959	1.0056228668645	0.795746168616803	1.11296780667744	0.00240026922088802	0.00834086918904638	-0.149870096951817	-0.147471283400724	-0.152071572332991	0.176786179107331	0.180106707504273	0.173738813774957	0.201324479922382	0.204714243361905	0.198214197401349	0.00024679123128789	0.00035207363935654	0.000359780191189627
118	0.847500280622663	0.19	0.795748623642777	0.76052786360453	0.830969383681024	0.205709894282528	0.96041640703325	0.920224489713195	1.00060832435331	1	0.73	1.35	0.637524362339655	0.665369009756789	0.693213657173924	0.882344649413573	0.920882118904389	0.959419588395204	0.899980129601093	0.939379138454638	0.9787458980346	0.795748623642777	1.10119563465556	0.00207267783951804	-0.00321269625906884	-0.149870096951817	-0.147471283400724	-0.152071572332991	0.176786179107331	0.180106707504273	0.173738813774957	0.201324479922382	0.204714243361905	0.198214197401349	0.00024679123128789	0.00035207363935654	0.000359780191189627
118	0.847500280622663	0.19	0.795804258194252	0.761110003037425	0.83049851335108	0.214258810409633	0.97679249709003	0.936955196894201	1.01662979728586	0.98	0.73	1.33	0.658202372346191	0.686187707806926	0.71417304326766	0.915903750610309	0.954845989027361	0.993788227444412	0.93503848448164	0.974857490291672	1.01443929112114	0.795804258194252	1.09407592479122	0.00270713047730736	-0.00939749485777057	-0.149870096951817	-0.147471283400724	-0.152071572332991	0.176786179107331	0.180106707504273	0.173738813774957	0.201324479922382	0.204714243361905	0.198214197401349	0.00024679123128789	0.00035207363935654	0.000359780191189627
118	0.847500280622663	0.19	0.79589389881908	0.761176445015867	0.830611352622292	0.217276807222029	0.993345570728057	0.953192853224008	1.03349828823211	1	0.74	1.37	0.658548826570351	0.686289828725859	0.714030830881367	0.910475956385352	0.948829248426222	0.987182540467091	0.929175618105353	0.968290873914665	1.00746805806022	0.79589389881908	1.1160705733065	1.55518541177972e-05	0.00849331860363749	-0.149870096951817	-0.147471283400724	-0.152071572332991	0.176786179107331	0.180106707504273	0.173738813774957	0.201324479922382	0.204714243361905	0.198214197401349	0.00024679123128789	0.00035207363935654	0.000359780191189627
118	0.847500280622663	0.19	0.795940015896585	0.76131960777537	0.8305604240178	0.215769880727038	0.991305532672776	0.951056907874786	1.03155415747076	1	0.74	1.36	0.660516849543033	0.688469850704039	0.716422851865046	0.915041385909324	0.953765837738809	0.992490289568295	0.933851545972973	0.973351371603267	1.01280478132721	0.795940015896585	1.10986751919064	-0.000268802399943293	0.00352754229151989	-0.149870096951817	-0.147471283400724	-0.152071572332991	0.176786179107331	0.180106707504273	0.173738813774957	0.201324479922382	0.204714243361905	0.198214197401349	0.00024679123128789	0.00035207363935654	0.000359780191189627
118	0.847500280622663	0.19	0.795954291665725	0.761187156757716	0.830721426573734	0.215587690891057	0.982176539937291	0.942277086743495	1.02207599313109	0.99	0.74	1.35	0.656121208945147	0.683903777187613	0.71168634543008	0.909867682137016	0.948394802775635	0.986921923414255	0.928975070958107	0.96825169347462	1.00753111424675	0.795954291665725	1.10321728627937	-0.00739445861365771	-0.0104943531198804	-0.149870096951817	-0.147471283400724	-0.152071572332991	0.176786179107331	0.180106707504273	0.173738813774957	0.201324479922382	0.204714243361905	0.198214197401349	0.00024679123128789	0.00035207363935654	0.000359780191189627
118	0.847500280622663	0.19	0.795963298803588	0.760785714374866	0.83114088323231	0.211703380670802	0.973607984359422	0.933596724171831	1.01361924454701	1	0.74	1.35	0.6471166410288	0.674850191956681	0.702583742884562	0.895795953368897	0.934187181655423	0.972578409941949	0.914442920617065	0.953685819238065	0.992818302102281	0.795963298803588	1.10239853647355	0.00544174521874466	0.00157826727139509	-0.149870096951817	-0.147471283400724	-0.152071572332991	0.176786179107331	0.180106707504273	0.173738813774957	0.201324479922382	0.204714243361905	0.198214197401349	0.00024679123128789	0.00035207363935654	0.000359780191189627
118	0.847500280622663	0.19	0.796004414199863	0.760874535662346	0.83113429273738	0.212017044838091	0.980687438207347	0.940423077919083	1.02095179849561	0.99	0.73	1.34	0.658214221625756	0.686395765856935	0.714577310088115	0.914603764332061	0.953762666694979	0.992921569057897	0.933451605499194	0.973381173215382	1.01351279233652	0.796004414199863	1.09625997749727	-0.00194754245527445	-0.0103288369486217	-0.149870096951817	-0.147471283400724	-0.152071572332991	0.176786179107331	0.180106707504273	0.173738813774957	0.201324479922382	0.204714243361905	0.198214197401349	0.00024679123128789	0.00035207363935654	0.000359780191189627
118	0.847500280622663	0.19	0.796233584693882	0.760692540145473	0.83177462924229	0.207759220261596	0.976265618369234	0.93566491044724	1.01686632629123	0.99	0.74	1.36	0.651629047188056	0.679904768894584	0.708180490601113	0.90369854241877	0.942912154215688	0.982125766012607	0.922202688441274	0.96216999914511	1.00226422008431	0.796233584693882	1.10645211869862	0.000977341320708138	0.00095899850005213	-0.149870096951817	-0.147471283400724	-0.152071572332991	0.176786179107331	0.180106707504273	0.173738813774957	0.201324479922382	0.204714243361905	0.198214197401349	0.00024679123128789	0.00035207363935654	0.000359780191189627
118	0.847500280622663	0.19	0.796238976849286	0.761350497117219	0.831127456581353	0.212649621826951	0.969341001673695	0.929617688533054	1.00906431481434	1	0.74	1.36	0.643698980642108	0.671204756932475	0.698710533222842	0.890712651805676	0.928773521367917	0.966834390930158	0.908957774306373	0.947919074400819	0.986650746992559	0.796238976849286	1.10675638986612	0.00106118433005655	0.000852252593716484	-0.149870096951817	-0.147471283400724	-0.152071572332991	0.176786179107331	0.180106707504273	0.173738813774957	0.201324479922382	0.204714243361905	0.198214197401349	0.00024679123128789	0.00035207363935654	0.000359780191189627
118	0.847500280622663	0.19	0.796278731911717	0.761611283769495	0.830946180053939	0.213360294102416	0.979969574444474	0.939895740775403	1.02004340811354	1	0.73	1.35	0.651586100677456	0.679367429910935	0.707148759144415	0.902038242702729	0.940497966407178	0.978957690111627	0.920337823770564	0.959501941217421	0.998801222513519	0.796278731911717	1.10189968836479	-0.00680956704388797	-0.0113636704143011	-0.149870096951817	-0.147471283400724	-0.152071572332991	0.176786179107331	0.180106707504273	0.173738813774957	0.201324479922382	0.204714243361905	0.198214197401349	0.00024679123128789	0.00035207363935654	0.000359780191189627
118	0.847500280622663	0.19	0.796418200031572	0.761240100534635	0.831596299528509	0.20698872632263	0.958189094543232	0.918246642153715	0.99813154693275	0.98	0.73	1.33	0.645221046760364	0.673287265309766	0.701353483859168	0.897927937022375	0.936986553985692	0.976045170949009	0.916963822855718	0.95682372877473	0.996762213717319	0.796418200031572	1.09053959784696	0.0178575087007905	0.00301149036529469	-0.149870096951817	-0.147471283400724	-0.152071572332991	0.176786179107331	0.180106707504273	0.173738813774957	0.201324479922382	0.204714243361905	0.198214197401349	0.00024679123128789	0.00035207363935654	0.000359780191189627
118	0.847500280622663	0.19	0.79644412280588	0.761614878518586	0.831273367093174	0.213263113782285	0.993682518800744	0.953036154916407	1.03432888268508	1.01	0.75	1.35	0.658121707060422	0.686190164114609	0.714258621168797	0.909715863014923	0.948514645001008	0.987313426987093	0.929573028243749	0.96924513480501	1.00888190435238	0.79644412280588	1.11146364711242	-0.00992519591168156	-0.00574570572630016	-0.149870096951817	-0.147471283400724	-0.152071572332991	0.176786179107331	0.180106707504273	0.173738813774957	0.201324479922382	0.204714243361905	0.198214197401349	0.00024679123128789	0.00035207363935654	0.000359780191189627
118	0.847500280622663	0.19	0.796494478965842	0.761245715183008	0.831743242748676	0.214270212086446	0.993906338710454	0.953372443770212	1.0344402336507	0.99	0.74	1.35	0.66460091359885	0.692857303622535	0.721113693646219	0.922033237847812	0.961234704849036	1.00043617185026	0.941766817840877	0.981824721730376	1.0218122700092	0.796494478965842	1.10018165436906	0.00187030629839219	-0.00251363517176824	-0.149870096951817	-0.147471283400724	-0.152071572332991	0.176786179107331	0.180106707504273	0.173738813774957	0.201324479922382	0.204714243361905	0.198214197401349	0.00024679123128789	0.00035207363935654	0.000359780191189627
118	0.847500280622663	0.19	0.796533067166883	0.761689719015367	0.8313764153184	0.209782657461626	0.954119625706914	0.914682206756393	0.993557044657436	0.99	0.73	1.35	0.637781360402042	0.665279928236004	0.692778496069966	0.884906953337992	0.923060583083098	0.961214212828204	0.902723295466093	0.941707709468725	0.980700306259317	0.796533067166883	1.09888688927358	0.012100143916156	0.00413240761921214	-0.149870096951817	-0.147471283400724	-0.152071572332991	0.176786179107331	0.180106707504273	0.173738813774957	0.201324479922382	0.204714243361905	0.198214197401349	0.00024679123128789	0.00035207363935654	0.000359780191189627
118	0.847500280622663	0.19	0.79654813263879	0.761635130152548	0.831461135125032	0.213940635731702	0.980975752345716	0.9409299985982	1.02102150609323	1	0.74	1.35	0.650939952007478	0.678643799330176	0.706347646652874	0.900416522726966	0.938738032714996	0.977059542703027	0.920035232654905	0.959148347988709	0.998223479766382	0.79654813263879	1.10666301066895	-0.00632541041438986	-0.00581013060175237	-0.149870096951817	-0.147471283400724	-0.152071572332991	0.176786179107331	0.180106707504273	0.173738813774957	0.201324479922382	0.204714243361905	0.198214197401349	0.00024679123128789	0.00035207363935654	0.000359780191189627
118	0.847500280622663	0.19	0.796568689912274	0.761648985990915	0.831488393833633	0.213267749015475	0.986810710633236	0.94644599411166	1.02717542715481	1	0.74	1.35	0.654910869266335	0.682841983930355	0.710773098594374	0.905991948295812	0.944631351274231	0.983270754252651	0.925087614787345	0.964617204041129	1.00409528295662	0.796568689912274	1.10619936995291	-0.00516407386851857	-0.00482056460738141	-0.149870096951817	-0.147471283400724	-0.152071572332991	0.176786179107331	0.180106707504273	0.173738813774957	0.201324479922382	0.204714243361905	0.198214197401349	0.00024679123128789	0.00035207363935654	0.000359780191189627
118	0.847500280622663	0.19	0.796570725026415	0.761391585884648	0.831749864168183	0.213484717366959	0.979200452788778	0.939172907189352	1.01922799838821	1	0.74	1.36	0.649144081549532	0.676810599744337	0.704477117939142	0.897623295965313	0.935879997298283	0.974136698631252	0.916291434294942	0.95535966487854	0.994433093295862	0.796570725026415	1.10746609789374	0.0134650993033258	0.0140563243072324	-0.149870096951817	-0.147471283400724	-0.152071572332991	0.176786179107331	0.180106707504273	0.173738813774957	0.201324479922382	0.204714243361905	0.198214197401349	0.00024679123128789	0.00035207363935654	0.000359780191189627
118	0.847500280622663	0.19	0.796648513056823	0.762095375204114	0.831201650909532	0.218056440779318	0.985254567941632	0.945519965803403	1.02498917007986	1	0.73	1.35	0.654564282474793	0.682071741099351	0.709579199723909	0.905669495766416	0.943729418755383	0.98178934174435	0.924244628362693	0.963134533625504	1.00204928606216	0.796648513056823	1.10697958899064	-0.00725858695944678	-0.00886171820408828	-0.149870096951817	-0.147471283400724	-0.152071572332991	0.176786179107331	0.180106707504273	0.173738813774957	0.201324479922382	0.204714243361905	0.198214197401349	0.00024679123128789	0.00035207363935654	0.000359780191189627
118	0.847500280622663	0.19	0.796701243633571	0.761978241167023	0.831424246100119	0.21576224716255	0.981884798792886	0.942017771943464	1.02175182564231	1	0.73	1.35	0.653602673329658	0.681263717635361	0.708924761941063	0.905121986366485	0.943427550876197	0.981733115385908	0.92364835183339	0.962847799230094	1.00181110530515	0.796701243633571	1.10571133304502	0.00529133605432146	0.00279230035365276	-0.149870096951817	-0.147471283400724	-0.152071572332991	0.176786179107331	0.180106707504273	0.173738813774957	0.201324479922382	0.204714243361905	0.198214197401349	0.00024679123128789	0.00035207363935654	0.000359780191189627
118	0.847500280622663	0.19	0.79673226394792	0.761793971992234	0.831670555903606	0.211609179962249	0.97848892977788	0.938265730395083	1.01871212916068	1	0.74	1.35	0.648751833657134	0.676563650192475	0.704375466727816	0.897205979900044	0.935668958827945	0.974131937755845	0.91592620859567	0.95508757107722	0.99437330074298	0.79673226394792	1.1081118586621	0.00821383509724289	0.0100301693942045	-0.149870096951817	-0.147471283400724	-0.152071572332991	0.176786179107331	0.180106707504273	0.173738813774957	0.201324479922382	0.204714243361905	0.198214197401349	0.00024679123128789	0.00035207363935654	0.000359780191189627
118	0.847500280622663	0.19	0.796802287133446	0.761744451022452	0.83186012324444	0.210388751455687	0.975344091540167	0.935102937181581	1.01558524589875	0.99	0.74	1.36	0.650569344518115	0.678565900162165	0.706562455806214	0.901869466231035	0.940680453726471	0.979491441221906	0.920488526626615	0.960184419280094	0.999701679825051	0.796802287133446	1.10704576229338	0.00605644947483457	0.00550021366496469	-0.149870096951817	-0.147471283400724	-0.152071572332991	0.176786179107331	0.180106707504273	0.173738813774957	0.201324479922382	0.204714243361905	0.198214197401349	0.00024679123128789	0.00035207363935654	0.000359780191189627
118	0.847500280622663	0.19	0.796815882339923	0.761802269001471	0.831829495678375	0.221426452639428	1.00238054918092	0.962350615606257	1.04241048275558	1	0.74	1.35	0.664706603789601	0.692355737862814	0.720004871936028	0.918899370199125	0.957121905888674	0.995344441578223	0.937956829019326	0.976982732804453	1.01610781065558	0.796815882339923	1.11014749699644	0.00821132122841999	0.00938183190869887	-0.149870096951817	-0.147471283400724	-0.152071572332991	0.176786179107331	0.180106707504273	0.173738813774957	0.201324479922382	0.204714243361905	0.198214197401349	0.00024679123128789	0.00035207363935654	0.000359780191189627
118	0.847500280622663	0.19	0.796884958697547	0.761826910941618	0.831943006453476	0.211196184418335	0.971708256882834	0.931714285785227	1.01170222798044	0.99	0.74	1.34	0.648745782564471	0.676593289545338	0.704440796526205	0.899628924245771	0.938245626537218	0.976862328828665	0.919055059131995	0.958378950231295	0.997906423252314	0.796884958697547	1.09907334701646	-0.000893118716607072	-0.00653709018982901	-0.149870096951817	-0.147471283400724	-0.152071572332991	0.176786179107331	0.180106707504273	0.173738813774957	0.201324479922382	0.204714243361905	0.198214197401349	0.00024679123128789	0.00035207363935654	0.000359780191189627
118	0.847500280622663	0.19	0.796957990243245	0.76190536510806	0.83201061537843	0.209786739595234	0.979514057036943	0.939027487448925	1.02000062662496	0.99	0.74	1.35	0.655081511666989	0.683325629717231	0.711569747767474	0.909085899304538	0.94828152458242	0.987477149860302	0.928593393503732	0.968505381354594	1.00858580306784	0.796957990243245	1.10155534687993	-0.000874552673771434	-0.003287849935757	-0.149870096951817	-0.147471283400724	-0.152071572332991	0.176786179107331	0.180106707504273	0.173738813774957	0.201324479922382	0.204714243361905	0.198214197401349	0.00024679123128789	0.00035207363935654	0.000359780191189627
118	0.847500280622663	0.19	0.796983060410955	0.762010850606111	0.831955270215799	0.20813544168968	0.969836726955719	0.929549420916	1.01012403299544	0.99	0.74	1.34	0.647740552046468	0.675814069459794	0.70388758687312	0.898505548855005	0.937447392301518	0.976389235748031	0.917697611729182	0.957349289201738	0.997138115087142	0.796983060410955	1.09915543550984	-0.00794361852100545	-0.0134183577861595	-0.149870096951817	-0.147471283400724	-0.152071572332991	0.176786179107331	0.180106707504273	0.173738813774957	0.201324479922382	0.204714243361905	0.198214197401349	0.00024679123128789	0.00035207363935654	0.000359780191189627
118	0.847500280622663	0.19	0.796998927239831	0.762315800005432	0.83168205447423	0.210217675510244	0.972169447349331	0.932038609565147	1.01230028513351	0.99	0.73	1.35	0.651033311114584	0.679064888274922	0.70709646543526	0.903915418947953	0.942835354963638	0.981755290979322	0.922687637342313	0.962364452609593	1.00211444262776	0.796998927239831	1.10256380752093	0.00129387940188226	-0.00339710431626124	-0.149870096951817	-0.147471283400724	-0.152071572332991	0.176786179107331	0.180106707504273	0.173738813774957	0.201324479922382	0.204714243361905	0.198214197401349	0.00024679123128789	0.00035207363935654	0.000359780191189627
118	0.847500280622663	0.19	0.797001216162727	0.762138659594757	0.831863772730698	0.211731731647169	0.97256886896556	0.932603706805425	1.01253403112569	1	0.74	1.34	0.645497635899097	0.673159350627916	0.700821065356735	0.893057991466792	0.931328488556743	0.969598985646693	0.912086340730613	0.951191048096907	0.99036778171165	0.797001216162727	1.10088979553508	-0.0158827887438461	-0.0215806155452238	-0.149870096951817	-0.147471283400724	-0.152071572332991	0.176786179107331	0.180106707504273	0.173738813774957	0.201324479922382	0.204714243361905	0.198214197401349	0.00024679123128789	0.00035207363935654	0.000359780191189627
118	0.847500280622663	0.19	0.797028799941406	0.761581843963681	0.832475755919131	0.212568359792581	0.993789277569504	0.953054195607228	1.03452435953178	1.01	0.74	1.34	0.657785710624496	0.685900538678771	0.714015366733046	0.909066241972625	0.947921207457876	0.986776172943127	0.928912449618883	0.968712413977811	1.00830439803688	0.797028799941406	1.10558487148365	-0.0111734534724302	-0.0102759591982811	-0.149870096951817	-0.147471283400724	-0.152071572332991	0.176786179107331	0.180106707504273	0.173738813774957	0.201324479922382	0.204714243361905	0.198214197401349	0.00024679123128789	0.00035207363935654	0.000359780191189627
118	0.847500280622663	0.19	0.797087325123498	0.762531218358519	0.831643431888477	0.217642740418168	0.985957686182211	0.946146427330525	1.0257689450339	1.01	0.74	1.36	0.65291714216354	0.680390113158859	0.707863084154178	0.902284221395792	0.940249878357715	0.978215535319638	0.920721147944797	0.95953919639248	0.998353255879694	0.797087325123498	1.1118082051835	-0.00603245080441945	-0.00192550955055739	-0.149870096951817	-0.147471283400724	-0.152071572332991	0.176786179107331	0.180106707504273	0.173738813774957	0.201324479922382	0.204714243361905	0.198214197401349	0.00024679123128789	0.00035207363935654	0.000359780191189627
118	0.847500280622663	0.19	0.797172934187778	0.761883090030615	0.83246277834494	0.205215725473445	0.978455480925643	0.937446634538682	1.0194643273126	1	0.75	1.36	0.647644716233164	0.675976102471915	0.704307488710666	0.895387055455388	0.934555994636777	0.973724933818166	0.914563024839029	0.954538220483082	0.994556384983419	0.797172934187778	1.11065676092714	0.000876369279193339	0.00790092540135653	-0.149870096951817	-0.147471283400724	-0.152071572332991	0.176786179107331	0.180106707504273	0.173738813774957	0.201324479922382	0.204714243361905	0.198214197401349	0.00024679123128789	0.00035207363935654	0.000359780191189627
118	0.847500280622663	0.19	0.797195570276301	0.762267192931805	0.832123947620796	0.205143321643131	0.955515537869418	0.915459255155587	0.995571820583248	1	0.73	1.36	0.634661422214561	0.662431284404077	0.690201146593594	0.878616733567258	0.917060957139929	0.9555051807126	0.896229143669864	0.935450724122056	0.974684335682805	0.797195570276301	1.10479773997927	0.0128456659520457	0.0106567839724097	-0.149870096951817	-0.147471283400724	-0.152071572332991	0.176786179107331	0.180106707504273	0.173738813774957	0.201324479922382	0.204714243361905	0.198214197401349	0.00024679123128789	0.00035207363935654	0.000359780191189627
118	0.847500280622663	0.19	0.797254175189073	0.762336111838344	0.832172238539802	0.210366153787908	0.971428863170335	0.931346518769043	1.01151120757163	1	0.74	1.35	0.644033342468941	0.671750594553455	0.699467846637968	0.890715449287985	0.929049155038128	0.967382860788271	0.909535225538088	0.948709460914603	0.987825208655558	0.797254175189073	1.10540097489342	0.0145073723647593	0.0144442399556678	-0.149870096951817	-0.147471283400724	-0.152071572332991	0.176786179107331	0.180106707504273	0.173738813774957	0.201324479922382	0.204714243361905	0.198214197401349	0.00024679123128789	0.00035207363935654	0.000359780191189627
118	0.847500280622663	0.19	0.7973632567181	0.7619976182907	0.8327288951455	0.205086957541165	0.96645915944505	0.925937104191836	1.00698121469826	0.99	0.74	1.35	0.645154767198555	0.673388863234821	0.701622959271087	0.894881736918385	0.934044707085942	0.973207677253498	0.913780776115931	0.953801249144534	0.993720678510436	0.7973632567181	1.10586774881143	0.00177896801739164	0.00122200403595729	-0.149870096951817	-0.147471283400724	-0.152071572332991	0.176786179107331	0.180106707504273	0.173738813774957	0.201324479922382	0.204714243361905	0.198214197401349	0.00024679123128789	0.00035207363935654	0.000359780191189627
118	0.847500280622663	0.19	0.797369928688092	0.762415600680806	0.832324256695379	0.211920284989289	0.975223768531421	0.935172133018544	1.0152754040443	0.99	0.73	1.34	0.65092037039738	0.678798046070748	0.706675721744116	0.90251904112423	0.941172207105409	0.979825373086588	0.921647031679326	0.961110089918173	1.00059355786533	0.797369928688092	1.09685099064456	-0.000792404011465596	-0.00872362624266871	-0.149870096951817	-0.147471283400724	-0.152071572332991	0.176786179107331	0.180106707504273	0.173738813774957	0.201324479922382	0.204714243361905	0.198214197401349	0.00024679123128789	0.00035207363935654	0.000359780191189627
118	0.847500280622663	0.19	0.79737676514045	0.762329592645222	0.832423937635677	0.215476481964694	0.99054817824653	0.950295404064306	1.03080095242875	1.01	0.74	1.37	0.654383348186628	0.682101829230004	0.70982031027338	0.903570287238584	0.941843870983625	0.980117454728665	0.921925182962012	0.960967578499032	1.00020491968364	0.79737676514045	1.11524504081719	0.00704849565958865	0.0133244573395761	-0.149870096951817	-0.147471283400724	-0.152071572332991	0.176786179107331	0.180106707504273	0.173738813774957	0.201324479922382	0.204714243361905	0.198214197401349	0.00024679123128789	0.00035207363935654	0.000359780191189627
118	0.847500280622663	0.19	0.797589046136151	0.761963060189904	0.833215032082398	0.204971798160075	0.973012811697239	0.932201557808111	1.01382406558637	1	0.74	1.35	0.646109114502892	0.674395403976659	0.702681693450427	0.894379603908515	0.933535034172108	0.9726904644357	0.913404091409478	0.953438023489802	0.993522878000128	0.797589046136151	1.10645920477728	0.00146519754829128	0.00311174972390805	-0.149870096951817	-0.147471283400724	-0.152071572332991	0.176786179107331	0.180106707504273	0.173738813774957	0.201324479922382	0.204714243361905	0.198214197401349	0.00024679123128789	0.00035207363935654	0.000359780191189627
118	0.847500280622663	0.19	0.79763138834114	0.762712103729979	0.8325506729523	0.212533610508624	0.984859655362793	0.944486404711193	1.02523290601439	1	0.74	1.36	0.655742785396581	0.683773329516366	0.711803873636151	0.90831467088781	0.947141715613237	0.985968760338664	0.927065903840175	0.966681271800766	1.00623338809099	0.79763138834114	1.10715419907525	-0.0108608744129444	-0.0103824576277248	-0.149870096951817	-0.147471283400724	-0.152071572332991	0.176786179107331	0.180106707504273	0.173738813774957	0.201324479922382	0.204714243361905	0.198214197401349	0.00024679123128789	0.00035207363935654	0.000359780191189627
118	0.847500280622663	0.19	0.797722207573693	0.762987811418764	0.832456603728622	0.214669131892951	0.978663507437673	0.938798477324787	1.01852853755056	1	0.74	1.37	0.651339358962392	0.678997758273749	0.706656157585106	0.901971819212972	0.940273046369159	0.978574273525346	0.920201960479484	0.959297554112021	0.998345996586748	0.797722207573693	1.10771187808564	0.00634736747817724	0.00631032674427041	-0.149870096951817	-0.147471283400724	-0.152071572332991	0.176786179107331	0.180106707504273	0.173738813774957	0.201324479922382	0.204714243361905	0.198214197401349	0.00024679123128789	0.00035207363935654	0.000359780191189627
118	0.847500280622663	0.19	0.797726298613825	0.762506020826254	0.832946576401396	0.21120914477024	0.976515492083037	0.936325226139302	1.01670575802677	1.01	0.75	1.35	0.642726229512425	0.670314227114099	0.697902224715774	0.886399653770155	0.924446944201864	0.962494234633572	0.905788915725469	0.944612699701432	0.983581990460993	0.797726298613825	1.11012939152996	-0.00021952841884264	0.00624061037452068	-0.149870096951817	-0.147471283400724	-0.152071572332991	0.176786179107331	0.180106707504273	0.173738813774957	0.201324479922382	0.204714243361905	0.198214197401349	0.00024679123128789	0.00035207363935654	0.000359780191189627
118	0.847500280622663	0.19	0.797742285912923	0.762820127417806	0.83266444440804	0.212330935545851	0.99675317634419	0.955867606604969	1.03763874608341	1.01	0.75	1.36	0.659680374363793	0.68789705182548	0.716113729287166	0.911659652536949	0.950654304144217	0.989648955751485	0.931600506771184	0.971471023868491	1.01128106029812	0.797742285912923	1.11451647037968	0.00363349147242894	0.0120041801330991	-0.149870096951817	-0.147471283400724	-0.152071572332991	0.176786179107331	0.180106707504273	0.173738813774957	0.201324479922382	0.204714243361905	0.198214197401349	0.00024679123128789	0.00035207363935654	0.000359780191189627
118	0.847500280622663	0.19	0.797864105947262	0.763180027133726	0.832548184760798	0.21344810491825	0.991468687522646	0.950935224478136	1.03200215056716	1.01	0.75	1.36	0.655881447152529	0.683838289759055	0.711795132365581	0.906199988199616	0.944826618896552	0.983453249593487	0.925543601070578	0.964907713942836	1.00440358873745	0.797864105947262	1.1133625541948	0.00806472051179685	0.0151679294702534	-0.149870096951817	-0.147471283400724	-0.152071572332991	0.176786179107331	0.180106707504273	0.173738813774957	0.201324479922382	0.204714243361905	0.198214197401349	0.00024679123128789	0.00035207363935654	0.000359780191189627
118	0.847500280622663	0.19	0.798098638994246	0.762844331142627	0.833352946845865	0.208902461610639	0.972592983556389	0.932284956830211	1.01290101028257	1.01	0.74	1.37	0.641248023625823	0.668972854199407	0.696697684772991	0.885045389783659	0.923310979037157	0.961576568290656	0.903415372137291	0.942447079795456	0.98152255430902	0.798098638994246	1.11276782226731	0.0106583496065974	0.0175187441383923	-0.149870096951817	-0.147471283400724	-0.152071572332991	0.176786179107331	0.180106707504273	0.173738813774957	0.201324479922382	0.204714243361905	0.198214197401349	0.00024679123128789	0.00035207363935654	0.000359780191189627
118	0.847500280622663	0.19	0.798160889250746	0.763268513693772	0.833053264807719	0.213434184066008	0.977501778374791	0.93753765702593	1.01746589972365	1	0.74	1.34	0.648155858874857	0.675784593787992	0.703413328701126	0.896332458635113	0.9345401390172	0.972747819399286	0.915708131137675	0.95472000239763	0.993763946643831	0.798160889250746	1.1048256031742	0.00512853044616432	0.0034902584276039	-0.149870096951817	-0.147471283400724	-0.152071572332991	0.176786179107331	0.180106707504273	0.173738813774957	0.201324479922382	0.204714243361905	0.198214197401349	0.00024679123128789	0.00035207363935654	0.000359780191189627
118	0.847500280622663	0.19	0.798199565119625	0.763323558103536	0.833075572135713	0.218943503267241	0.989614910431984	0.949807989042858	1.02942183182111	1	0.73	1.35	0.66049701930271	0.688178775224379	0.715860531146048	0.915469190346563	0.953836955741984	0.992204721137406	0.934045960207103	0.973245813111032	1.012228464597	0.798199565119625	1.10307322440702	0.0137274166755746	0.00784793249885389	-0.149870096951817	-0.147471283400724	-0.152071572332991	0.176786179107331	0.180106707504273	0.173738813774957	0.201324479922382	0.204714243361905	0.198214197401349	0.00024679123128789	0.00035207363935654	0.000359780191189627
118	0.847500280622663	0.19	0.798229201785905	0.762734219897849	0.833724183673962	0.205040777287332	0.966398477549152	0.92587322674738	1.00692372835092	1	0.74	1.37	0.639636800137089	0.667633550662711	0.695630301188332	0.884309337050937	0.923015346291786	0.961721355532634	0.902308672054188	0.941725057000546	0.981301245452622	0.798229201785905	1.10848184399092	-0.000538646638251019	0.0018341876593217	-0.149870096951817	-0.147471283400724	-0.152071572332991	0.176786179107331	0.180106707504273	0.173738813774957	0.201324479922382	0.204714243361905	0.198214197401349	0.00024679123128789	0.00035207363935654	0.000359780191189627
118	0.847500280622663	0.19	0.798232202485081	0.762823802603269	0.833640602366892	0.209884753482099	0.987863814769138	0.947044188810685	1.02868344072759	0.99	0.74	1.34	0.660186986621669	0.688642454882741	0.717097923143812	0.915908251194862	0.955385851783897	0.994863452372932	0.935365110011819	0.975753648552633	1.0159594768633	0.798232202485081	1.10399416341506	0.00812922732775632	0.00641637031498071	-0.149870096951817	-0.147471283400724	-0.152071572332991	0.176786179107331	0.180106707504273	0.173738813774957	0.201324479922382	0.204714243361905	0.198214197401349	0.00024679123128789	0.00035207363935654	0.000359780191189627
118	0.847500280622663	0.19	0.798280875508361	0.763668506118007	0.832893244898716	0.217103337217685	0.993104526760782	0.952941068490392	1.03326798503117	0.99	0.73	1.36	0.662927932768348	0.690868252736084	0.71880857270382	0.918974073738141	0.9577059303897	0.996437787041258	0.937585428275971	0.977028147541806	1.0166303384165	0.798280875508361	1.10792246411569	0.00333968179253816	0.00428714061194088	-0.149870096951817	-0.147471283400724	-0.152071572332991	0.176786179107331	0.180106707504273	0.173738813774957	0.201324479922382	0.204714243361905	0.198214197401349	0.00024679123128789	0.00035207363935654	0.000359780191189627
118	0.847500280622663	0.19	0.79836393839469	0.76311707341819	0.83361080337119	0.208656094666252	0.969956124434589	0.929727391769802	1.01018485709938	0.99	0.73	1.34	0.649882562198551	0.678002581130579	0.706122600062608	0.902568697839757	0.941622290514792	0.980675883189826	0.921309861206008	0.961299644912379	1.00120891062068	0.79836393839469	1.0936803121839	0.00648620231450163	-0.00516022948422063	-0.149870096951817	-0.147471283400724	-0.152071572332991	0.176786179107331	0.180106707504273	0.173738813774957	0.201324479922382	0.204714243361905	0.198214197401349	0.00024679123128789	0.00035207363935654	0.000359780191189627
118	0.847500280622663	0.19	0.798369998585673	0.763459856268541	0.833280140902806	0.21202570877633	0.976722800162892	0.936622256928795	1.01682334339699	1	0.74	1.36	0.647638966857592	0.675366980150505	0.703094993443417	0.895679432321556	0.934027049553583	0.972374666785609	0.91420945196503	0.953448348669192	0.99257475561717	0.798369998585673	1.11080579712008	-0.00784778570922073	-0.00495589377413043	-0.149870096951817	-0.147471283400724	-0.152071572332991	0.176786179107331	0.180106707504273	0.173738813774957	0.201324479922382	0.204714243361905	0.198214197401349	0.00024679123128789	0.00035207363935654	0.000359780191189627
118	0.847500280622663	0.19	0.79837511005535	0.763334976138918	0.833415243971781	0.205075738890991	0.956353167841449	0.916253460588377	0.996452875094522	1	0.74	1.36	0.63694583848343	0.664821685896706	0.692697533309983	0.882709793351766	0.921341466600886	0.959973139850007	0.900942260026644	0.940363579920013	0.979767311522766	0.79837511005535	1.1047320490271	-0.001962967850009	-0.00342140851058091	-0.149870096951817	-0.147471283400724	-0.152071572332991	0.176786179107331	0.180106707504273	0.173738813774957	0.201324479922382	0.204714243361905	0.198214197401349	0.00024679123128789	0.00035207363935654	0.000359780191189627
118	0.847500280622663	0.19	0.798409128942995	0.763784809688202	0.833033448197787	0.216948631138226	0.98298476760418	0.943212475048415	1.02275706015994	1	0.73	1.36	0.655538429933283	0.683180416131054	0.710822402328824	0.908396651080466	0.946700870245501	0.985005089410536	0.926675260405527	0.965800780468424	1.00479527103571	0.798409128942995	1.10848308506013	-0.00101600583319996	-0.00103075393032984	-0.149870096951817	-0.147471283400724	-0.152071572332991	0.176786179107331	0.180106707504273	0.173738813774957	0.201324479922382	0.204714243361905	0.198214197401349	0.00024679123128789	0.00035207363935654	0.000359780191189627
118	0.847500280622663	0.19	0.798670393339024	0.763408637023545	0.833932149654502	0.212926933111452	0.984573288161912	0.944259144120925	1.0248874322029	1	0.75	1.36	0.654063145682458	0.681987678932799	0.70991221218314	0.905174649028446	0.943820121948016	0.982465594867587	0.924479355995345	0.964074425811943	1.00351035802993	0.798670393339024	1.11031589372728	-0.00149732042763944	0.00255757893185881	-0.149870096951817	-0.147471283400724	-0.152071572332991	0.176786179107331	0.180106707504273	0.173738813774957	0.201324479922382	0.204714243361905	0.198214197401349	0.00024679123128789	0.00035207363935654	0.000359780191189627
118	0.847500280622663	0.19	0.798745559674068	0.764165702088394	0.833325417259742	0.214415297394511	0.987486841299544	0.947232093444971	1.02774158915412	1	0.74	1.36	0.655681852521105	0.683546520355641	0.711411188190177	0.907179659408691	0.945732289435702	0.984284919462712	0.925941860268981	0.965402794199002	1.00470616089884	0.798745559674068	1.10912826134621	0.00590284631347098	0.00827411826723912	-0.149870096951817	-0.147471283400724	-0.152071572332991	0.176786179107331	0.180106707504273	0.173738813774957	0.201324479922382	0.204714243361905	0.198214197401349	0.00024679123128789	0.00035207363935654	0.000359780191189627
118	0.847500280622663	0.19	0.798771280899709	0.764115830282257	0.833426731517161	0.216131426771137	0.992611023372753	0.952352399272943	1.03286964747256	1.01	0.75	1.36	0.656569972836423	0.684325038872718	0.712080104909013	0.906998003721208	0.945339369500269	0.98368073527933	0.926610689588675	0.965785310210011	1.00494038949692	0.798771280899709	1.11369193124276	-0.0105181617669654	-0.00359267394005891	-0.149870096951817	-0.147471283400724	-0.152071572332991	0.176786179107331	0.180106707504273	0.173738813774957	0.201324479922382	0.204714243361905	0.198214197401349	0.00024679123128789	0.00035207363935654	0.000359780191189627
118	0.847500280622663	0.19	0.798799863412336	0.763719177511708	0.833880549312965	0.209920187965812	0.981091544738238	0.940556087151836	1.02162700232464	1.01	0.73	1.37	0.648464327786327	0.676411409958613	0.7043584921309	0.895815015957581	0.934422252762107	0.973029489566634	0.913524431574532	0.952946573716093	0.992182746912216	0.798799863412336	1.11022955769238	-0.0013019017191932	0.00254747843147996	-0.149870096951817	-0.147471283400724	-0.152071572332991	0.176786179107331	0.180106707504273	0.173738813774957	0.201324479922382	0.204714243361905	0.198214197401349	0.00024679123128789	0.00035207363935654	0.000359780191189627
118	0.847500280622663	0.19	0.798944331748051	0.764364666775491	0.833523996720612	0.216525622804777	0.975631640241643	0.936107648959923	1.01515563152336	0.99	0.73	1.35	0.651727886488869	0.679244900512052	0.706761914535236	0.903722840770382	0.941879492646249	0.980036144522115	0.922483899094643	0.961323556213152	1.0003790416814	0.798944331748051	1.10258176186666	-0.00669768504127842	-0.0137194629487937	-0.149870096951817	-0.147471283400724	-0.152071572332991	0.176786179107331	0.180106707504273	0.173738813774957	0.201324479922382	0.204714243361905	0.198214197401349	0.00024679123128789	0.00035207363935654	0.000359780191189627
118	0.847500280622663	0.19	0.798953743327191	0.764229775592034	0.833677711062348	0.21354186347254	0.975904556652777	0.936018527303481	1.01579058600207	0.99	0.73	1.35	0.651180867865629	0.678929270754845	0.706677673644062	0.902703512266137	0.941169907677865	0.979636303089593	0.921456699526971	0.960615505439338	0.999962497421787	0.798953743327191	1.10132376913761	-0.00881734171483266	-0.013272737868185	-0.149870096951817	-0.147471283400724	-0.152071572332991	0.176786179107331	0.180106707504273	0.173738813774957	0.201324479922382	0.204714243361905	0.198214197401349	0.00024679123128789	0.00035207363935654	0.000359780191189627
118	0.847500280622663	0.19	0.79897869544974	0.764089025646848	0.833868365252633	0.217298527691031	0.987918438561857	0.947987644874295	1.02784923224942	1	0.74	1.36	0.657122465506163	0.684801541008321	0.712480616510479	0.90966339572533	0.947979909211803	0.986296422698275	0.9279480300636	0.966944254850879	1.00611862435034	0.79897869544974	1.11095980345939	0.000608536875085084	0.00290719743162701	-0.149870096951817	-0.147471283400724	-0.152071572332991	0.176786179107331	0.180106707504273	0.173738813774957	0.201324479922382	0.204714243361905	0.198214197401349	0.00024679123128789	0.00035207363935654	0.000359780191189627
118	0.847500280622663	0.19	0.799064689597504	0.76413820920834	0.833991169986667	0.215318552356703	0.99860093069563	0.958001952711525	1.03919990867974	1	0.74	1.35	0.663172485511997	0.691276942984929	0.71938140045786	0.917562476015194	0.956447677300374	0.995332878585553	0.937079964156629	0.976610342906683	1.01638007306865	0.799064689597504	1.10764453982879	0.0061043079684636	0.00806400219971209	-0.149870096951817	-0.147471283400724	-0.152071572332991	0.176786179107331	0.180106707504273	0.173738813774957	0.201324479922382	0.204714243361905	0.198214197401349	0.00024679123128789	0.00035207363935654	0.000359780191189627
118	0.847500280622663	0.19	0.79909241559109	0.764189653370395	0.833995177811785	0.212113467198339	0.976875163382042	0.936778895300717	1.01697143146337	1	0.74	1.35	0.649833293479745	0.677647636943546	0.705461980407347	0.899830076518687	0.938344851090065	0.976859625661444	0.919044754966206	0.958509671828249	0.997758720454514	0.79909241559109	1.10648763281327	0.00799778533594917	0.00872202526163279	-0.149870096951817	-0.147471283400724	-0.152071572332991	0.176786179107331	0.180106707504273	0.173738813774957	0.201324479922382	0.204714243361905	0.198214197401349	0.00024679123128789	0.00035207363935654	0.000359780191189627
118	0.847500280622663	0.19	0.799122341477902	0.764168922049334	0.834075760906469	0.210227246619097	0.964800499841394	0.924974997738755	1.00462600194403	1	0.73	1.35	0.640089420700533	0.667648957587806	0.695208494475077	0.885507322101901	0.923633513409216	0.96175970471653	0.903849146912572	0.942733223647992	0.981576115915254	0.799122341477902	1.10128057417878	0.0166205454086043	0.0115497853355379	-0.149870096951817	-0.147471283400724	-0.152071572332991	0.176786179107331	0.180106707504273	0.173738813774957	0.201324479922382	0.204714243361905	0.198214197401349	0.00024679123128789	0.00035207363935654	0.000359780191189627
118	0.847500280622663	0.19	0.799177014548791	0.764495972897472	0.83385805620011	0.215296496997503	0.979444387394792	0.939621635904583	1.019267138885	1	0.74	1.35	0.65207098851203	0.679706858033585	0.70734272755514	0.903070961105881	0.941344633281939	0.979618305457997	0.921882425561276	0.960928549152547	1.00001494280449	0.799177014548791	1.10558211643164	0.012509323097933	0.0100362290268282	-0.149870096951817	-0.147471283400724	-0.152071572332991	0.176786179107331	0.180106707504273	0.173738813774957	0.201324479922382	0.204714243361905	0.198214197401349	0.00024679123128789	0.00035207363935654	0.000359780191189627
118	0.847500280622663	0.19	0.799254599999176	0.764491240412659	0.834017959585693	0.211374924647338	0.972845666525305	0.932826349315973	1.01286498373464	1	0.74	1.36	0.645816076262896	0.67352232451993	0.701228572776964	0.893586278058288	0.931922151333891	0.970258024609495	0.911732998356867	0.950900837572124	0.989919775126232	0.799254599999176	1.11154675783328	-0.0110934376855602	-0.0073755724058214	-0.149870096951817	-0.147471283400724	-0.152071572332991	0.176786179107331	0.180106707504273	0.173738813774957	0.201324479922382	0.204714243361905	0.198214197401349	0.00024679123128789	0.00035207363935654	0.000359780191189627
118	0.847500280622663	0.19	0.799256687422019	0.763784698768657	0.834728676075381	0.20988968240728	0.978479463597	0.938048210265442	1.01891071692856	0.99	0.74	1.35	0.653824366367866	0.682005155267281	0.710185944166696	0.907031754058134	0.946126152647428	0.985220551236723	0.926137756478851	0.966110238132915	1.0059043838855	0.799256687422019	1.10137582619198	-0.010127173925491	-0.0129441223966595	-0.149870096951817	-0.147471283400724	-0.152071572332991	0.176786179107331	0.180106707504273	0.173738813774957	0.201324479922382	0.204714243361905	0.198214197401349	0.00024679123128789	0.00035207363935654	0.000359780191189627
118	0.847500280622663	0.19	0.79928691887771	0.764335781453906	0.834238056301514	0.216012715802742	0.998965394080398	0.958434847318546	1.03949594084225	0.99	0.74	1.35	0.667686744970075	0.695922058945762	0.724157372921449	0.92607554503398	0.965237673047188	1.0043998010604	0.945941656821551	0.985882926909885	1.02594848413651	0.79928691887771	1.10157735299115	-0.00405138367589249	-0.00801208139009815	-0.149870096951817	-0.147471283400724	-0.152071572332991	0.176786179107331	0.180106707504273	0.173738813774957	0.201324479922382	0.204714243361905	0.198214197401349	0.00024679123128789	0.00035207363935654	0.000359780191189627
118	0.847500280622663	0.19	0.79931409657722	0.764531058669769	0.834097134484671	0.210541570827338	0.978451851812216	0.938101034947037	1.01880266867739	1	0.74	1.35	0.651865683223255	0.679904574370967	0.707943465518679	0.903242677666106	0.942094121714855	0.980945565763604	0.92238490393877	0.962142387391077	1.00191146312973	0.79931409657722	1.10840353149005	-0.00347922121173512	-0.00181783122229077	-0.149870096951817	-0.147471283400724	-0.152071572332991	0.176786179107331	0.180106707504273	0.173738813774957	0.201324479922382	0.204714243361905	0.198214197401349	0.00024679123128789	0.00035207363935654	0.000359780191189627
118	0.847500280622663	0.19	0.799360806852476	0.764206346370748	0.834515267334204	0.211766829787558	0.976682486906276	0.936552505912025	1.01681246790053	1	0.73	1.34	0.649525714593146	0.677356994118171	0.705188273643196	0.899323601141637	0.937858374999671	0.976393148857706	0.917831592378285	0.957140674037834	0.996467039669989	0.799360806852476	1.09959977476457	0.00768918465035857	0.000237721024888502	-0.149870096951817	-0.147471283400724	-0.152071572332991	0.176786179107331	0.180106707504273	0.173738813774957	0.201324479922382	0.204714243361905	0.198214197401349	0.00024679123128789	0.00035207363935654	0.000359780191189627
118	0.847500280622663	0.19	0.799419736930589	0.764297024428701	0.834542449432477	0.210547873980342	0.978192505554656	0.93785314885917	1.01853186225014	0.99	0.74	1.34	0.653669119718597	0.681785026578032	0.709900933437467	0.906805985573882	0.945809927875684	0.984813870177486	0.926462339243162	0.966282517457206	1.00601532768856	0.799419736930589	1.09818767946496	0.00926562153082448	0.0012571541778438	-0.149870096951817	-0.147471283400724	-0.152071572332991	0.176786179107331	0.180106707504273	0.173738813774957	0.201324479922382	0.204714243361905	0.198214197401349	0.00024679123128789	0.00035207363935654	0.000359780191189627
118	0.847500280622663	0.19	0.799438041951193	0.764252062708818	0.834624021193568	0.212547230799182	0.979852393117195	0.939686044134319	1.02001874210007	1	0.73	1.34	0.651837280927263	0.679699697177036	0.70756211342681	0.902598233276716	0.941179284741111	0.979760336205507	0.92170572640274	0.961149975650213	1.00050540586336	0.799438041951193	1.10041591882271	-0.0158385470991006	-0.02177337887596	-0.149870096951817	-0.147471283400724	-0.152071572332991	0.176786179107331	0.180106707504273	0.173738813774957	0.201324479922382	0.204714243361905	0.198214197401349	0.00024679123128789	0.00035207363935654	0.000359780191189627
118	0.847500280622663	0.19	0.799511505737641	0.764431731303981	0.834591280171301	0.215410975160553	0.988904981532177	0.948711193906115	1.02909876915824	1	0.73	1.37	0.657802435739719	0.68567137158854	0.713540307437361	0.910700136468359	0.949283520022129	0.987866903575899	0.928557635872635	0.967897360856988	1.00737841139848	0.799511505737641	1.11113614645806	0.000844846659198392	0.00235341695782522	-0.149870096951817	-0.147471283400724	-0.152071572332991	0.176786179107331	0.180106707504273	0.173738813774957	0.201324479922382	0.204714243361905	0.198214197401349	0.00024679123128789	0.00035207363935654	0.000359780191189627
118	0.847500280622663	0.19	0.79951777131313	0.764709309121996	0.834326233504264	0.212474264636865	0.970530803032043	0.930737892851776	1.01032371321231	1.01	0.74	1.36	0.642075601497949	0.669526999937379	0.696978398376808	0.88719132659014	0.925122440218213	0.963053553846286	0.905480453905828	0.944217690673395	0.98295817655772	0.79951777131313	1.10938155237146	-0.013670633498806	-0.0105900783776055	-0.149870096951817	-0.147471283400724	-0.152071572332991	0.176786179107331	0.180106707504273	0.173738813774957	0.201324479922382	0.204714243361905	0.198214197401349	0.00024679123128789	0.00035207363935654	0.000359780191189627
118	0.847500280622663	0.19	0.799546447371586	0.763853940924724	0.835238953818448	0.207142124523738	0.977109209084454	0.936397087635213	1.01782133053369	1	0.74	1.35	0.649193029004912	0.677418261430181	0.705643493855449	0.898742659959257	0.937817664363936	0.976892668768616	0.91796393791067	0.957954373759743	0.997873586633108	0.799546447371586	1.10537356999244	0.00284720477031351	0.00454265431142637	-0.149870096951817	-0.147471283400724	-0.152071572332991	0.176786179107331	0.180106707504273	0.173738813774957	0.201324479922382	0.204714243361905	0.198214197401349	0.00024679123128789	0.00035207363935654	0.000359780191189627
118	0.847500280622663	0.19	0.799668071323434	0.764771654381788	0.834564488265079	0.21460170973849	0.984897704970691	0.944770706053057	1.02502470388833	1	0.74	1.35	0.653652711681942	0.681415132220727	0.709177552759512	0.904198687272028	0.942602481455135	0.981006275638243	0.923232773684816	0.962391558395887	1.00166531942045	0.799668071323434	1.10490636845946	-0.000487462303659423	-0.00144643237647401	-0.149870096951817	-0.147471283400724	-0.152071572332991	0.176786179107331	0.180106707504273	0.173738813774957	0.201324479922382	0.204714243361905	0.198214197401349	0.00024679123128789	0.00035207363935654	0.000359780191189627
118	0.847500280622663	0.19	0.799817768684919	0.764326066912315	0.835309470457524	0.211645862482613	0.978175532875356	0.937969636616974	1.01838142913374	1	0.73	1.36	0.649206785087777	0.677034914733444	0.704863044379112	0.898187077278457	0.93668770143504	0.975188325591623	0.916340210148446	0.9554734002109	0.994881139134124	0.799817768684919	1.10581793321317	-0.000928035722855507	-0.00278668653321115	-0.149870096951817	-0.147471283400724	-0.152071572332991	0.176786179107331	0.180106707504273	0.173738813774957	0.201324479922382	0.204714243361905	0.198214197401349	0.00024679123128789	0.00035207363935654	0.000359780191189627
118	0.847500280622663	0.19	0.799834952895931	0.764408985581588	0.835260920210274	0.210779345282387	0.989088897601672	0.948328567680877	1.02984922752247	1	0.74	1.36	0.656725500208832	0.684952371114316	0.7131792420198	0.908775610834725	0.947835905951828	0.986896201068931	0.927943316400341	0.967794944585143	1.00758090985499	0.799834952895931	1.10611646025324	0.0179888291459875	0.0193471537160702	-0.149870096951817	-0.147471283400724	-0.152071572332991	0.176786179107331	0.180106707504273	0.173738813774957	0.201324479922382	0.204714243361905	0.198214197401349	0.00024679123128789	0.00035207363935654	0.000359780191189627
118	0.847500280622663	0.19	0.799849279235137	0.764550977919342	0.835147580550933	0.211268014367216	0.984016108072486	0.943524294656296	1.02450792148868	1	0.73	1.36	0.652816042643687	0.680831967133955	0.708847891624222	0.903055015867516	0.941810070097871	0.980565124328226	0.921307287939726	0.960906559956334	1.00042422655076	0.799849279235137	1.10760354277292	0.000653256766033329	0.00141281186268351	-0.149870096951817	-0.147471283400724	-0.152071572332991	0.176786179107331	0.180106707504273	0.173738813774957	0.201324479922382	0.204714243361905	0.198214197401349	0.00024679123128789	0.00035207363935654	0.000359780191189627
118	0.847500280622663	0.19	0.799982148078177	0.76500177623177	0.834962519924583	0.21249369403514	0.978436353473455	0.93832163532976	1.01855107161715	1	0.74	1.35	0.650860634910307	0.678685945483134	0.706511256055961	0.901229712092623	0.939758692478559	0.978287672864494	0.920364043531163	0.959729871181758	0.999132171474523	0.799982148078177	1.10279414671441	-0.00842978938441084	-0.0114322902821681	-0.149870096951817	-0.147471283400724	-0.152071572332991	0.176786179107331	0.180106707504273	0.173738813774957	0.201324479922382	0.204714243361905	0.198214197401349	0.00024679123128789	0.00035207363935654	0.000359780191189627
118	0.847500280622663	0.19	0.800213253356657	0.765462138815406	0.834964367897909	0.215851830850686	0.973508958534198	0.933992472508963	1.01302544455943	1	0.74	1.35	0.645825214797419	0.673149571070582	0.700473927343744	0.893173502717823	0.930962970274716	0.968752437831609	0.911653098268962	0.950131255619931	0.988761683928224	0.800213253356657	1.10581091595905	0.0056525794436655	0.00394920895556194	-0.149870096951817	-0.147471283400724	-0.152071572332991	0.176786179107331	0.180106707504273	0.173738813774957	0.201324479922382	0.204714243361905	0.198214197401349	0.00024679123128789	0.00035207363935654	0.000359780191189627
118	0.847500280622663	0.19	0.800293408253844	0.765224980649839	0.835361835857849	0.213362464560105	0.990293700322712	0.949797944671862	1.03078945597356	1.01	0.75	1.37	0.65462941085633	0.682540307918817	0.710451204981305	0.904222102145499	0.942774677993863	0.981327253842228	0.923028601349807	0.962453545705712	1.00186953652453	0.800293408253844	1.11366738964077	0.00116788471539161	0.00862905813486362	-0.149870096951817	-0.147471283400724	-0.152071572332991	0.176786179107331	0.180106707504273	0.173738813774957	0.201324479922382	0.204714243361905	0.198214197401349	0.00024679123128789	0.00035207363935654	0.000359780191189627
118	0.847500280622663	0.19	0.800327103888927	0.765515411909175	0.835138795868679	0.215770699539986	0.992052097483069	0.951773258387065	1.03233093657907	0.99	0.74	1.35	0.663863037824719	0.691957578458946	0.720052119093173	0.921212964892952	0.960198498956976	0.999184033021	0.94087695818269	0.980596799500571	1.02037179959461	0.800327103888927	1.10618988377532	-0.0126339057417303	-0.0127199609766794	-0.149870096951817	-0.147471283400724	-0.152071572332991	0.176786179107331	0.180106707504273	0.173738813774957	0.201324479922382	0.204714243361905	0.198214197401349	0.00024679123128789	0.00035207363935654	0.000359780191189627
118	0.847500280622663	0.19	0.800358714438709	0.764819072007902	0.835898356869515	0.210085753920694	0.983771911692369	0.943145987119265	1.02439783626547	1	0.74	1.35	0.654137688945869	0.682314608292904	0.71049152763994	0.905730256996058	0.944744502517782	0.983758748039507	0.924703334414754	0.96465185710108	1.00447036652832	0.800358714438709	1.103031253124	-0.00718918733360137	-0.00978084923159427	-0.149870096951817	-0.147471283400724	-0.152071572332991	0.176786179107331	0.180106707504273	0.173738813774957	0.201324479922382	0.204714243361905	0.198214197401349	0.00024679123128789	0.00035207363935654	0.000359780191189627
118	0.847500280622663	0.19	0.800410213178585	0.765318145206511	0.83550228115066	0.207390309915543	0.972683091157571	0.932185984802655	1.01318019751249	0.99	0.73	1.35	0.650139124925861	0.678383223975675	0.706627323025489	0.902135572477701	0.941327193914615	0.980518815351528	0.920717793040417	0.96061884700921	1.00062761515852	0.800410213178585	1.10436018427261	0.0111452135737589	0.00863193765218787	-0.149870096951817	-0.147471283400724	-0.152071572332991	0.176786179107331	0.180106707504273	0.173738813774957	0.201324479922382	0.204714243361905	0.198214197401349	0.00024679123128789	0.00035207363935654	0.000359780191189627
118	0.847500280622663	0.19	0.800476717427517	0.765492723288392	0.835460711566641	0.211136609551311	0.968198625479067	0.928341978605387	1.00805527235275	0.99	0.73	1.35	0.645859463619134	0.673588245861819	0.701317028104504	0.895336958677042	0.933776596027659	0.972216233378276	0.913664793011588	0.952895899840422	0.992009162414185	0.800476717427517	1.10176120732935	-0.00109830746833204	-0.00555061123956098	-0.149870096951817	-0.147471283400724	-0.152071572332991	0.176786179107331	0.180106707504273	0.173738813774957	0.201324479922382	0.204714243361905	0.198214197401349	0.00024679123128789	0.00035207363935654	0.000359780191189627
118	0.847500280622663	0.19	0.800503748539623	0.765776199903365	0.835231297175882	0.211635006576713	0.975121737698446	0.935040057495799	1.01520341790109	1.01	0.74	1.36	0.645744588169515	0.673425250477094	0.701105912784672	0.892633743104687	0.93089762275604	0.969161502407393	0.9114380815742	0.950542434453522	0.98967398620585	0.800503748539623	1.11184721564775	-0.00984038896553082	-0.00525089428344502	-0.149870096951817	-0.147471283400724	-0.152071572332991	0.176786179107331	0.180106707504273	0.173738813774957	0.201324479922382	0.204714243361905	0.198214197401349	0.00024679123128789	0.00035207363935654	0.000359780191189627
118	0.847500280622663	0.19	0.80052198447108	0.765302804174089	0.83574116476807	0.205311026913313	0.96015882956949	0.919928582132203	1.00038907700678	0.99	0.74	1.35	0.640259293590709	0.668259064774549	0.69625883595839	0.887709776729536	0.926531033796637	0.965352290863738	0.906324826724707	0.945964961508393	0.985621263959948	0.80052198447108	1.0988352381435	0.0130652048659049	0.00749105308576328	-0.149870096951817	-0.147471283400724	-0.152071572332991	0.176786179107331	0.180106707504273	0.173738813774957	0.201324479922382	0.204714243361905	0.198214197401349	0.00024679123128789	0.00035207363935654	0.000359780191189627
118	0.847500280622663	0.19	0.800550902358299	0.765204812568869	0.83589699214773	0.206419521689414	0.964987269266735	0.924691555215672	1.0052829833178	1	0.74	1.36	0.643211437903656	0.671240961943263	0.699270485982869	0.89160781202817	0.930461820412405	0.96931582879664	0.909556333877306	0.949317796763974	0.988923197416026	0.800550902358299	1.10556329123567	0.00421976827600513	0.00329414546861543	-0.149870096951817	-0.147471283400724	-0.152071572332991	0.176786179107331	0.180106707504273	0.173738813774957	0.201324479922382	0.204714243361905	0.198214197401349	0.00024679123128789	0.00035207363935654	0.000359780191189627
118	0.847500280622663	0.19	0.800672653450774	0.765402668901969	0.835942637999579	0.20675481626615	0.970612406853397	0.930123233444347	1.01110158026245	1	0.74	1.35	0.644734302161812	0.672800216466871	0.700866130771929	0.892511633487794	0.931363537190988	0.970215440894181	0.911723482308707	0.951403462549291	0.99117622858434	0.800672653450774	1.10467088794641	0.0189505424095479	0.0183497273671799	-0.149870096951817	-0.147471283400724	-0.152071572332991	0.176786179107331	0.180106707504273	0.173738813774957	0.201324479922382	0.204714243361905	0.198214197401349	0.00024679123128789	0.00035207363935654	0.000359780191189627
118	0.847500280622663	0.19	0.800712154198081	0.765370794091147	0.836053514305015	0.208258021536023	0.975873060503305	0.935350072222271	1.01639604878434	1	0.74	1.35	0.650405221231272	0.678583294810994	0.706761368390717	0.90146136247663	0.94051616058089	0.979570958685149	0.920351385266746	0.960201220930557	1.0000587505102	0.800712154198081	1.10345350752214	0.00335397954366538	0.000988314919200927	-0.149870096951817	-0.147471283400724	-0.152071572332991	0.176786179107331	0.180106707504273	0.173738813774957	0.201324479922382	0.204714243361905	0.198214197401349	0.00024679123128789	0.00035207363935654	0.000359780191189627
118	0.847500280622663	0.19	0.800889391864867	0.765891199271313	0.835887584458421	0.212582132120905	0.970218457884309	0.930451171771453	1.00998574399716	1	0.74	1.35	0.643737870486288	0.671251090797	0.698764311107713	0.890479382259603	0.928538282550412	0.966597182841221	0.909043027840846	0.947897776264554	0.986810609988344	0.800889391864867	1.10206445269938	-0.0110464747757336	-0.0144323049809578	-0.149870096951817	-0.147471283400724	-0.152071572332991	0.176786179107331	0.180106707504273	0.173738813774957	0.201324479922382	0.204714243361905	0.198214197401349	0.00024679123128789	0.00035207363935654	0.000359780191189627
118	0.847500280622663	0.19	0.800932860356905	0.765432554574457	0.836433166139353	0.210815984254263	0.977791407502655	0.937501083822301	1.01808173118301	1	0.74	1.34	0.64949293026458	0.677405730409589	0.705318530554598	0.898909073743957	0.937540855792346	0.976172637840734	0.918131939371774	0.957497536027427	0.997083132019536	0.800932860356905	1.10040428772508	-0.00326670057139065	-0.00806424904412078	-0.149870096951817	-0.147471283400724	-0.152071572332991	0.176786179107331	0.180106707504273	0.173738813774957	0.201324479922382	0.204714243361905	0.198214197401349	0.00024679123128789	0.00035207363935654	0.000359780191189627
118	0.847500280622663	0.19	0.800941250872199	0.766041771892793	0.835840729851604	0.214145653578879	0.975144793991761	0.935361322933628	1.01492826504989	1	0.73	1.37	0.646213235970484	0.673698449374415	0.701183662778346	0.893412878054973	0.931412167212651	0.969411456370328	0.910959060651706	0.949869036819581	0.988504750397631	0.800941250872199	1.10819818274943	0.00222387450713106	0.00189519320189638	-0.149870096951817	-0.147471283400724	-0.152071572332991	0.176786179107331	0.180106707504273	0.173738813774957	0.201324479922382	0.204714243361905	0.198214197401349	0.00024679123128789	0.00035207363935654	0.000359780191189627
118	0.847500280622663	0.19	0.801209075486837	0.766078827364775	0.836339323608898	0.216769798134297	0.98901847500314	0.948980979901782	1.0290559701045	1	0.73	1.35	0.658309438980639	0.686083505581102	0.713857572181565	0.91157333231227	0.950032599252223	0.988491866192175	0.930638488992744	0.969805471197713	1.00928211338844	0.801209075486837	1.10403851897537	0.0137362021200197	0.0125835597167616	-0.149870096951817	-0.147471283400724	-0.152071572332991	0.176786179107331	0.180106707504273	0.173738813774957	0.201324479922382	0.204714243361905	0.198214197401349	0.00024679123128789	0.00035207363935654	0.000359780191189627
118	0.847500280622663	0.19	0.80121392275149	0.766486752486117	0.835941093016864	0.21537055363213	0.986648667629769	0.946541791123623	1.02675554413592	1	0.75	1.34	0.656294687097818	0.684103210941045	0.711911734784272	0.908610815345554	0.947110480236159	0.985610145126764	0.928764701898596	0.968138329234237	1.00746738570407	0.80121392275149	1.10804290872122	0.00729794165299032	0.0102907587358258	-0.149870096951817	-0.147471283400724	-0.152071572332991	0.176786179107331	0.180106707504273	0.173738813774957	0.201324479922382	0.204714243361905	0.198214197401349	0.00024679123128789	0.00035207363935654	0.000359780191189627
118	0.847500280622663	0.19	0.801238306886417	0.766147429533081	0.836329184239752	0.20473851808817	0.965520147669338	0.924994150954789	1.00604614438389	1	0.73	1.35	0.640712114884582	0.668783100021063	0.696854085157545	0.886694247161628	0.925542242157261	0.964390237152894	0.905061606197932	0.944588966042417	0.984346630866438	0.801238306886417	1.10443272041891	-0.011904663832287	-0.0134729770662714	-0.149870096951817	-0.147471283400724	-0.152071572332991	0.176786179107331	0.180106707504273	0.173738813774957	0.201324479922382	0.204714243361905	0.198214197401349	0.00024679123128789	0.00035207363935654	0.000359780191189627
118	0.847500280622663	0.19	0.801308298670426	0.766192254310584	0.836424343030267	0.216845310344579	1.00055326638642	0.960057824597515	1.04104870817532	1	0.74	1.35	0.665795737393524	0.69387914220117	0.721962547008816	0.921833930502559	0.960717080366322	0.999600230230084	0.941309467806367	0.981094859256823	1.0208357708063	0.801308298670426	1.10421228598372	-0.00660673393251332	-0.00693331025329887	-0.149870096951817	-0.147471283400724	-0.152071572332991	0.176786179107331	0.180106707504273	0.173738813774957	0.201324479922382	0.204714243361905	0.198214197401349	0.00024679123128789	0.00035207363935654	0.000359780191189627
118	0.847500280622663	0.19	0.801317826674746	0.766016513306541	0.836619140042952	0.212932622889126	0.988217331195562	0.947754665754348	1.02867999663678	1.01	0.75	1.35	0.65387312504465	0.681789051450166	0.709704977855682	0.903523624619287	0.94209792603104	0.980672227442792	0.923259159487679	0.962737247979135	1.00206310968615	0.801317826674746	1.11129238274	-0.00709677388520081	-0.00181800528310555	-0.149870096951817	-0.147471283400724	-0.152071572332991	0.176786179107331	0.180106707504273	0.173738813774957	0.201324479922382	0.204714243361905	0.198214197401349	0.00024679123128789	0.00035207363935654	0.000359780191189627
118	0.847500280622663	0.19	0.80131974445024	0.766214342498379	0.836425146402102	0.21451618958396	0.996725028448623	0.956105852006869	1.03734420489038	1	0.74	1.36	0.660906389656191	0.688984319726987	0.717062249797782	0.913919119871692	0.952746036269746	0.991572952667799	0.932691533265134	0.972252701137645	1.01186405537196	0.80131974445024	1.11095007151222	0.00668126070552012	0.0111203986646142	-0.149870096951817	-0.147471283400724	-0.152071572332991	0.176786179107331	0.180106707504273	0.173738813774957	0.201324479922382	0.204714243361905	0.198214197401349	0.00024679123128789	0.00035207363935654	0.000359780191189627
118	0.847500280622663	0.19	0.80138198834716	0.766049198288128	0.836714778406193	0.209296259094587	0.993297944781459	0.952180807634104	1.03441508192881	1	0.75	1.36	0.657865716671894	0.686273719311805	0.714681721951715	0.909540091238009	0.948815914036175	0.988091736834341	0.929192717111035	0.969366731041316	1.00947905374985	0.80138198834716	1.11278334067482	0.00795737264369501	0.0164320676678712	-0.149870096951817	-0.147471283400724	-0.152071572332991	0.176786179107331	0.180106707504273	0.173738813774957	0.201324479922382	0.204714243361905	0.198214197401349	0.00024679123128789	0.00035207363935654	0.000359780191189627
118	0.847500280622663	0.19	0.801586647796809	0.766836264066908	0.83633703152671	0.221928681420202	1.00764469241916	0.967463060001005	1.04782632483731	1	0.74	1.35	0.670480665923879	0.698327731900336	0.726174797876792	0.92807957615906	0.966625494784605	1.00517141341015	0.947579336788999	0.987014307686192	1.02640453702287	0.801586647796809	1.10909781663113	0.00818271114388256	0.00906629744955148	-0.149870096951817	-0.147471283400724	-0.152071572332991	0.176786179107331	0.180106707504273	0.173738813774957	0.201324479922382	0.204714243361905	0.198214197401349	0.00024679123128789	0.00035207363935654	0.000359780191189627
118	0.847500280622663	0.19	0.801612851843655	0.766634936968295	0.836590766719015	0.222953592926412	1.01441829825898	0.97408623098015	1.05475036553781	1.01	0.74	1.35	0.672120826556013	0.699950007930317	0.727779189304622	0.928781409330316	0.967237629218306	1.0056938491063	0.948615418199948	0.988046804097078	1.02733559005087	0.801612851843655	1.10836260367132	0.00303179529210664	0.00597914643989272	-0.149870096951817	-0.147471283400724	-0.152071572332991	0.176786179107331	0.180106707504273	0.173738813774957	0.201324479922382	0.204714243361905	0.198214197401349	0.00024679123128789	0.00035207363935654	0.000359780191189627
118	0.847500280622663	0.19	0.801753686256536	0.766445538271654	0.837061834241417	0.210074729490133	0.972441913987841	0.932282539973594	1.01260128800209	1.01	0.74	1.36	0.642861766861766	0.670553936378951	0.698246105896136	0.888129330006757	0.926386742762523	0.964644155518288	0.906507027372822	0.945587220910525	0.984663847075702	0.801753686256536	1.11085102551835	0.00276086429236396	0.0072294126633179	-0.149870096951817	-0.147471283400724	-0.152071572332991	0.176786179107331	0.180106707504273	0.173738813774957	0.201324479922382	0.204714243361905	0.198214197401349	0.00024679123128789	0.00035207363935654	0.000359780191189627
118	0.847500280622663	0.19	0.801876273394744	0.7664990649996	0.837253481789888	0.214428912783725	0.97944299315399	0.939517765126649	1.01936822118133	0.99	0.73	1.34	0.653610151286419	0.681385607270029	0.70916106325364	0.906068374353936	0.944572155545947	0.983075936737957	0.925026741623922	0.964363555534948	1.00358667012374	0.801876273394744	1.09721939455224	-0.0130647352012761	-0.0233994223201701	-0.149870096951817	-0.147471283400724	-0.152071572332991	0.176786179107331	0.180106707504273	0.173738813774957	0.201324479922382	0.204714243361905	0.198214197401349	0.00024679123128789	0.00035207363935654	0.000359780191189627
118	0.847500280622663	0.19	0.801907470095457	0.766624911901462	0.837190028289452	0.20612846243434	0.965333622840462	0.924987599554675	1.00567964612625	0.99	0.73	1.35	0.645989933350612	0.674166662320703	0.702343391290794	0.896849103381293	0.93596778435202	0.975086465322748	0.91517246128746	0.955175438536708	0.99496924876138	0.801907470095457	1.1008421822202	0.0041818083435616	-0.00173143941233816	-0.149870096951817	-0.147471283400724	-0.152071572332991	0.176786179107331	0.180106707504273	0.173738813774957	0.201324479922382	0.204714243361905	0.198214197401349	0.00024679123128789	0.00035207363935654	0.000359780191189627
118	0.847500280622663	0.19	0.801970179332415	0.766564129324748	0.837376229340081	0.204701697037064	0.978111418730917	0.937052283029559	1.01917055443228	1.01	0.75	1.35	0.645790455627548	0.67408727367331	0.702384091719073	0.891984320470093	0.931068698066674	0.970153075663255	0.911331238949692	0.951268667543855	0.991097958082177	0.801970179332415	1.11030021260458	-0.0132667624444794	-0.00700879160378727	-0.149870096951817	-0.147471283400724	-0.152071572332991	0.176786179107331	0.180106707504273	0.173738813774957	0.201324479922382	0.204714243361905	0.198214197401349	0.00024679123128789	0.00035207363935654	0.000359780191189627
118	0.847500280622663	0.19	0.802016101293228	0.766391727796797	0.83764047478966	0.213132877184319	0.998742035563229	0.95787285096346	1.039611220163	1	0.74	1.36	0.66521442260488	0.693596865022496	0.721979307440112	0.921529739559978	0.960848286904098	1.00016683424822	0.940768681815283	0.980863529374972	1.02101984646363	0.802016101293228	1.1048706268021	0.00476212200769931	0.00479118433952238	-0.149870096951817	-0.147471283400724	-0.152071572332991	0.176786179107331	0.180106707504273	0.173738813774957	0.201324479922382	0.204714243361905	0.198214197401349	0.00024679123128789	0.00035207363935654	0.000359780191189627
118	0.847500280622663	0.19	0.802061453440762	0.767338516585943	0.836784390295582	0.217244640536708	0.982034891622027	0.942335616609877	1.02173416663418	1.01	0.74	1.36	0.650057016919134	0.677443005343399	0.704828993767664	0.898209415233761	0.936049715404257	0.973890015574753	0.916533209305253	0.955169852465425	0.993855728620979	0.802061453440762	1.10556318858143	0.00107171288438369	0.00131823458706158	-0.149870096951817	-0.147471283400724	-0.152071572332991	0.176786179107331	0.180106707504273	0.173738813774957	0.201324479922382	0.204714243361905	0.198214197401349	0.00024679123128789	0.00035207363935654	0.000359780191189627
118	0.847500280622663	0.19	0.802094942380761	0.767333134930167	0.836856749831355	0.210342032806837	0.988054563338084	0.94728326199413	1.02882586468204	1.01	0.74	1.36	0.653916767694244	0.682061503972389	0.710206240250534	0.903779955677556	0.942678864166644	0.981577772655732	0.923029515174768	0.962775550770037	1.00249510203644	0.802094942380761	1.11453057430068	-0.00479826836227419	0.00145373678928469	-0.149870096951817	-0.147471283400724	-0.152071572332991	0.176786179107331	0.180106707504273	0.173738813774957	0.201324479922382	0.204714243361905	0.198214197401349	0.00024679123128789	0.00035207363935654	0.000359780191189627
118	0.847500280622663	0.19	0.802121239438177	0.766824642874355	0.837417836001999	0.211026503270941	0.980446665363861	0.940072473029503	1.02082085769822	1	0.74	1.36	0.650777471241992	0.678727034222087	0.706676597202182	0.900421642433962	0.939092912593052	0.977764182752142	0.919523772232285	0.959022601442408	0.998616044524755	0.802121239438177	1.10631834640256	0.00922489087197601	0.0109808599207587	-0.149870096951817	-0.147471283400724	-0.152071572332991	0.176786179107331	0.180106707504273	0.173738813774957	0.201324479922382	0.204714243361905	0.198214197401349	0.00024679123128789	0.00035207363935654	0.000359780191189627
118	0.847500280622663	0.19	0.802188636162577	0.766945447378945	0.837431824946209	0.215198037356394	0.997448259625349	0.956881676241	1.0380148430097	1	0.74	1.35	0.661287918515927	0.689322932827125	0.717357947138322	0.914364313094	0.953128391319968	0.991892469545935	0.933460932826131	0.973073519647558	1.01273794118433	0.802188636162577	1.10492934439011	-0.000721685685582795	-0.0018558008080408	-0.149870096951817	-0.147471283400724	-0.152071572332991	0.176786179107331	0.180106707504273	0.173738813774957	0.201324479922382	0.204714243361905	0.198214197401349	0.00024679123128789	0.00035207363935654	0.000359780191189627
118	0.847500280622663	0.19	0.802232803775922	0.767172902611747	0.837292704940097	0.213439430711918	0.994860104196804	0.954186941709897	1.03553326668371	1	0.73	1.35	0.660008015572667	0.688141510264957	0.716275004957247	0.912904983456124	0.951818461627058	0.990731939797992	0.931938808064452	0.971567925888928	1.01128006713752	0.802232803775922	1.10542133736551	-0.00712583159463771	-0.00812455348284796	-0.149870096951817	-0.147471283400724	-0.152071572332991	0.176786179107331	0.180106707504273	0.173738813774957	0.201324479922382	0.204714243361905	0.198214197401349	0.00024679123128789	0.00035207363935654	0.000359780191189627
118	0.847500280622663	0.19	0.802241994801444	0.76743291805037	0.837051071552518	0.215225596456698	0.987985887317366	0.947807420195644	1.02816435443909	1.01	0.75	1.35	0.654077660866289	0.681804641297338	0.709531621728388	0.903895571043538	0.942212572692613	0.980529574341688	0.923440942295704	0.962605445218496	1.00170261188726	0.802241994801444	1.11026301786538	-0.00959816940126875	-0.00433297905547671	-0.149870096951817	-0.147471283400724	-0.152071572332991	0.176786179107331	0.180106707504273	0.173738813774957	0.201324479922382	0.204714243361905	0.198214197401349	0.00024679123128789	0.00035207363935654	0.000359780191189627
118	0.847500280622663	0.19	0.802295095319463	0.767437209492631	0.837152981146295	0.215367502102606	0.987626335654978	0.947479354847061	1.0277733164629	1	0.74	1.35	0.654843471352257	0.682590765414208	0.710338059476159	0.905481977047277	0.943849427871891	0.982216878696506	0.924425575217237	0.9635952276967	1.00278854302308	0.802295095319463	1.10836799011906	0.00635659174290001	0.00759205234980465	-0.149870096951817	-0.147471283400724	-0.152071572332991	0.176786179107331	0.180106707504273	0.173738813774957	0.201324479922382	0.204714243361905	0.198214197401349	0.00024679123128789	0.00035207363935654	0.000359780191189627
118	0.847500280622663	0.19	0.802299483935666	0.767303382618108	0.837295585253224	0.215077893963443	0.982879119279628	0.94289084435303	1.02286739420623	1	0.74	1.36	0.652831759365745	0.680518544141182	0.708205328916619	0.903319083943396	0.941629109002508	0.97993913406162	0.921884490269279	0.960903041478771	1.00004497430447	0.802299483935666	1.10793539975717	0.00517318585826912	0.00577862270873082	-0.149870096951817	-0.147471283400724	-0.152071572332991	0.176786179107331	0.180106707504273	0.173738813774957	0.201324479922382	0.204714243361905	0.198214197401349	0.00024679123128789	0.00035207363935654	0.000359780191189627
118	0.847500280622663	0.19	0.802321876835551	0.767265791718309	0.837377961952793	0.210639338952571	0.982715520657173	0.942200787678798	1.02323025363555	0.99	0.73	1.35	0.658203515684875	0.686506336094416	0.714809156503956	0.913909643475232	0.953207854276966	0.9925060650787	0.932838386813182	0.972890918327524	1.01308364295159	0.802321876835551	1.09928274875211	0.00836435123560554	0.00201343145021698	-0.149870096951817	-0.147471283400724	-0.152071572332991	0.176786179107331	0.180106707504273	0.173738813774957	0.201324479922382	0.204714243361905	0.198214197401349	0.00024679123128789	0.00035207363935654	0.000359780191189627
118	0.847500280622663	0.19	0.802347449863917	0.767192261766682	0.837502637961151	0.21267426167651	0.993484646099672	0.952774928924336	1.03419436327501	1.01	0.74	1.35	0.656780843761907	0.684843465461989	0.712906087162071	0.907246645596329	0.946011051784259	0.98477545797219	0.926650557781783	0.966254546650202	1.00591649777151	0.802347449863917	1.10995230308384	0.00546978094042216	0.0100961843420058	-0.149870096951817	-0.147471283400724	-0.152071572332991	0.176786179107331	0.180106707504273	0.173738813774957	0.201324479922382	0.204714243361905	0.198214197401349	0.00024679123128789	0.00035207363935654	0.000359780191189627
118	0.847500280622663	0.19	0.80261314170193	0.767576989104619	0.837649294299241	0.215388623244496	0.992738863516203	0.9523865803845	1.03309114664791	1	0.74	1.35	0.659430249075723	0.687370075890135	0.715309902704548	0.912462132552338	0.951122830926359	0.98978352930038	0.932023447324432	0.971504801359246	1.01093751489991	0.80261314170193	1.10781707479821	0.00102872713565005	0.00465731753714837	-0.149870096951817	-0.147471283400724	-0.152071572332991	0.176786179107331	0.180106707504273	0.173738813774957	0.201324479922382	0.204714243361905	0.198214197401349	0.00024679123128789	0.00035207363935654	0.000359780191189627
118	0.847500280622663	0.19	0.802658449564605	0.767443001067502	0.837873898061709	0.213713764016779	0.984916480248297	0.944682716420944	1.02515024407565	1	0.74	1.35	0.656678699403242	0.684646455394738	0.712614211386233	0.910040355883031	0.948798711588614	0.987557067294197	0.929093659492799	0.968669266701693	1.00823624411255	0.802658449564605	1.10207486052723	-0.00693775530206736	-0.0116164688776975	-0.149870096951817	-0.147471283400724	-0.152071572332991	0.176786179107331	0.180106707504273	0.173738813774957	0.201324479922382	0.204714243361905	0.198214197401349	0.00024679123128789	0.00035207363935654	0.000359780191189627
118	0.847500280622663	0.19	0.802925534227914	0.76786316130089	0.837987907154938	0.207412629455328	0.972600410279496	0.932109495218242	1.01309132534075	1	0.74	1.35	0.64570466073689	0.673754125640616	0.701803590544342	0.893637716763384	0.932457414524888	0.971277112286391	0.912578330232598	0.952274439064458	0.99199056467545	0.802925534227914	1.10730500532993	0.00638602958149375	0.00817209909124038	-0.149870096951817	-0.147471283400724	-0.152071572332991	0.176786179107331	0.180106707504273	0.173738813774957	0.201324479922382	0.204714243361905	0.198214197401349	0.00024679123128789	0.00035207363935654	0.000359780191189627
118	0.847500280622663	0.19	0.802946263110607	0.76783353758933	0.838058988631884	0.215054256848676	0.998003575307432	0.957397121626558	1.03861002898831	0.99	0.74	1.34	0.666678726800746	0.694954828982739	0.723230931164732	0.924523916279006	0.963736106012209	1.00294829574541	0.944717726634241	0.984726921995101	1.024916973151	0.802946263110607	1.10549096247734	-0.0017890166397328	-0.00206565829936803	-0.149870096951817	-0.147471283400724	-0.152071572332991	0.176786179107331	0.180106707504273	0.173738813774957	0.201324479922382	0.204714243361905	0.198214197401349	0.00024679123128789	0.00035207363935654	0.000359780191189627
118	0.847500280622663	0.19	0.80310836332092	0.767722731732688	0.838493994909152	0.216013060975684	0.992839055573602	0.952557110875252	1.03312100027195	1	0.74	1.35	0.658020099224817	0.685846597966736	0.713673096708656	0.909697344695902	0.948166826171513	0.986636307647123	0.928739139581225	0.968027899499783	1.00727771447705	0.80310836332092	1.10425310220577	-0.00443564352212668	-0.00601492831516309	-0.149870096951817	-0.147471283400724	-0.152071572332991	0.176786179107331	0.180106707504273	0.173738813774957	0.201324479922382	0.204714243361905	0.198214197401349	0.00024679123128789	0.00035207363935654	0.000359780191189627
118	0.847500280622663	0.19	0.803422056609341	0.76803431281268	0.838809800406002	0.210970131092616	0.984352904063205	0.943810991719313	1.0248948164071	1	0.74	1.34	0.655820738474144	0.683991873506266	0.712163008538388	0.908716110007585	0.947750502699174	0.986784895390764	0.928294953773621	0.968128265303148	1.00797179520225	0.803422056609341	1.09992147728548	0.0119146573664038	0.00766652860954057	-0.149870096951817	-0.147471283400724	-0.152071572332991	0.176786179107331	0.180106707504273	0.173738813774957	0.201324479922382	0.204714243361905	0.198214197401349	0.00024679123128789	0.00035207363935654	0.000359780191189627
118	0.847500280622663	0.19	0.803430560447084	0.767736034585399	0.83912508630877	0.204718200718196	0.973918818503963	0.933037751808107	1.01479988519982	0.99	0.74	1.34	0.650914022632627	0.67943383281281	0.707953642992994	0.903308455528425	0.942886932546988	0.982465409565551	0.923252747299816	0.963567191198516	1.00411081921495	0.803430560447084	1.09533593164797	0.00695231122438242	-0.00173107895019509	-0.149870096951817	-0.147471283400724	-0.152071572332991	0.176786179107331	0.180106707504273	0.173738813774957	0.201324479922382	0.204714243361905	0.198214197401349	0.00024679123128789	0.00035207363935654	0.000359780191189627
118	0.847500280622663	0.19	0.803475810158111	0.767881485591248	0.839070134724974	0.207508185710793	0.975886085986622	0.935270187054771	1.01650198491847	1	0.74	1.35	0.647650742907551	0.675776216680973	0.703901690454394	0.896201040112842	0.935120286520632	0.974039532928421	0.915355697995605	0.955174931985306	0.994970428137192	0.803475810158111	1.10267940033862	-0.00371948403199368	-0.00539783501641892	-0.149870096951817	-0.147471283400724	-0.152071572332991	0.176786179107331	0.180106707504273	0.173738813774957	0.201324479922382	0.204714243361905	0.198214197401349	0.00024679123128789	0.00035207363935654	0.000359780191189627
118	0.847500280622663	0.19	0.803494145937441	0.768420596052137	0.838567695822745	0.216786051308332	1.00134144566976	0.960807031639068	1.04187585970045	1	0.75	1.35	0.665650749336745	0.693733144849011	0.721815540361277	0.921277992134577	0.960144759696467	0.999011527258358	0.941392247198667	0.981025188898108	1.02072206815792	0.803494145937441	1.11009121664862	-0.0076545801303812	-0.00432690837224245	-0.149870096951817	-0.147471283400724	-0.152071572332991	0.176786179107331	0.180106707504273	0.173738813774957	0.201324479922382	0.204714243361905	0.198214197401349	0.00024679123128789	0.00035207363935654	0.000359780191189627
118	0.847500280622663	0.19	0.803537338084944	0.768495769567594	0.838578906602294	0.215919424081468	0.997083621856993	0.956618277416579	1.03754896629741	1	0.74	1.35	0.662826795997166	0.69086464059783	0.718902485198494	0.917411269278718	0.956218141237233	0.995025013195748	0.937081239226716	0.976795342866655	1.01609504633434	0.803537338084944	1.10917610020043	0.00927926043228403	0.013363127834064	-0.149870096951817	-0.147471283400724	-0.152071572332991	0.176786179107331	0.180106707504273	0.173738813774957	0.201324479922382	0.204714243361905	0.198214197401349	0.00024679123128789	0.00035207363935654	0.000359780191189627
118	0.847500280622663	0.19	0.803537922001209	0.76820419632574	0.838871647676679	0.211847456311412	0.972381246965518	0.932437642148432	1.01232485178261	1	0.74	1.35	0.64432065881625	0.671921957399544	0.699523255982838	0.890864083446931	0.929026767240938	0.967189451034946	0.909769359499834	0.948751088436893	0.987709052795293	0.803537922001209	1.10415058776825	-0.0128200439055169	-0.0142075567864954	-0.149870096951817	-0.147471283400724	-0.152071572332991	0.176786179107331	0.180106707504273	0.173738813774957	0.201324479922382	0.204714243361905	0.198214197401349	0.00024679123128789	0.00035207363935654	0.000359780191189627
118	0.847500280622663	0.19	0.803619752206668	0.7685612832867	0.838678221126636	0.215331780569223	0.979477248321238	0.939657318877644	1.01929717776483	1	0.73	1.36	0.652046509303603	0.679678333664237	0.707310158024871	0.903010683078398	0.941277635258308	0.979544587438219	0.921393934822049	0.960466877541225	0.99967462113782	0.803619752206668	1.10221210056294	-0.0042998281475953	-0.00826108072875299	-0.149870096951817	-0.147471283400724	-0.152071572332991	0.176786179107331	0.180106707504273	0.173738813774957	0.201324479922382	0.204714243361905	0.198214197401349	0.00024679123128789	0.00035207363935654	0.000359780191189627
118	0.847500280622663	0.19	0.803710341996244	0.768813846554507	0.83860683743798	0.215675565411367	0.985244385447639	0.945230701596505	1.02525806929877	1	0.74	1.36	0.654012190588932	0.68169795765597	0.709383724723007	0.904717940598672	0.943016630631084	0.981315320663497	0.923651879923279	0.96266835068116	1.00195451091693	0.803710341996244	1.10986361110536	0.000651688246882364	0.00396441215604683	-0.149870096951817	-0.147471283400724	-0.152071572332991	0.176786179107331	0.180106707504273	0.173738813774957	0.201324479922382	0.204714243361905	0.198214197401349	0.00024679123128789	0.00035207363935654	0.000359780191189627
118	0.847500280622663	0.19	0.803723870105149	0.768879607489351	0.838568132720948	0.216374314071252	0.992415387512904	0.952193528743218	1.03263724628259	1	0.73	1.35	0.661663184242779	0.689612673864747	0.717562163486715	0.916821010049908	0.955548688898954	0.994276367748001	0.936024362077342	0.975578477236104	1.01499037075421	0.803723870105149	1.10229210871242	-0.00452460652494097	-0.00738632502482252	-0.149870096951817	-0.147471283400724	-0.152071572332991	0.176786179107331	0.180106707504273	0.173738813774957	0.201324479922382	0.204714243361905	0.198214197401349	0.00024679123128789	0.00035207363935654	0.000359780191189627
118	0.847500280622663	0.19	0.80372581666527	0.76781981847542	0.83963181485512	0.207373976125633	0.986555758498414	0.945479030712224	1.0276324862846	0.99	0.74	1.35	0.658676270760032	0.687292733943622	0.715909197127212	0.913586234661533	0.953277366724117	0.9929684987867	0.933183812382749	0.973643100498206	1.01423416336707	0.80372581666527	1.10191897750455	0.000740913345805027	-0.00108608566670412	-0.149870096951817	-0.147471283400724	-0.152071572332991	0.176786179107331	0.180106707504273	0.173738813774957	0.201324479922382	0.204714243361905	0.198214197401349	0.00024679123128789	0.00035207363935654	0.000359780191189627
118	0.847500280622663	0.19	0.803754705871546	0.768315294262646	0.839194117480446	0.210292729406052	0.981756037684534	0.941238626574098	1.02227344879497	1.01	0.75	1.36	0.649661934797902	0.677627871332845	0.705593807867788	0.897855672102564	0.936505581230101	0.975155490357638	0.917501308916258	0.957045367551448	0.99650216677671	0.803754705871546	1.11450151660685	-0.00164947142603701	0.0101476744282307	-0.149870096951817	-0.147471283400724	-0.152071572332991	0.176786179107331	0.180106707504273	0.173738813774957	0.201324479922382	0.204714243361905	0.198214197401349	0.00024679123128789	0.00035207363935654	0.000359780191189627
118	0.847500280622663	0.19	0.803853784737837	0.768960399755786	0.838747169719889	0.213101736588392	0.977874513202375	0.937855525944771	1.01789350045998	1.01	0.74	1.36	0.646920427884046	0.674524999850603	0.702129571817159	0.893851012326958	0.931992294521221	0.970133576715484	0.912306670005	0.951304968002865	0.99017900481153	0.803853784737837	1.10863117825216	-0.00417837162340286	-0.00171784566453907	-0.149870096951817	-0.147471283400724	-0.152071572332991	0.176786179107331	0.180106707504273	0.173738813774957	0.201324479922382	0.204714243361905	0.198214197401349	0.00024679123128789	0.00035207363935654	0.000359780191189627
118	0.847500280622663	0.19	0.803887212014114	0.768360934219783	0.839413489808446	0.213732047466958	0.991802322665322	0.951289476667099	1.03231516866354	1.01	0.74	1.36	0.655620411761359	0.683541511937972	0.711462612114584	0.905571322756224	0.944137156226564	0.982702989696903	0.924647104760681	0.964040505413604	1.00339419249739	0.803887212014114	1.11064000508565	-0.00429468055361073	-0.000494895062422297	-0.149870096951817	-0.147471283400724	-0.152071572332991	0.176786179107331	0.180106707504273	0.173738813774957	0.201324479922382	0.204714243361905	0.198214197401349	0.00024679123128789	0.00035207363935654	0.000359780191189627
118	0.847500280622663	0.19	0.803902359644529	0.768758687926728	0.83904603136233	0.218753665124203	0.998092666459473	0.95792243262191	1.03826290029704	1	0.74	1.36	0.663500055439802	0.691323761692616	0.71914746794543	0.918220053357378	0.956725378007463	0.995230702657548	0.937452144721644	0.976803618741402	1.01598477918631	0.803902359644529	1.10561971041612	0.0060941198093449	0.00747215739528396	-0.149870096951817	-0.147471283400724	-0.152071572332991	0.176786179107331	0.180106707504273	0.173738813774957	0.201324479922382	0.204714243361905	0.198214197401349	0.00024679123128789	0.00035207363935654	0.000359780191189627
118	0.847500280622663	0.19	0.803950659788585	0.768358989437894	0.839542330139277	0.205981376564685	0.971627020701416	0.930999706010387	1.01225433539245	1	0.74	1.35	0.645377330330408	0.673540548561862	0.701703766793316	0.893420759850212	0.932408190380644	0.971395620911077	0.912577957923293	0.95240726493138	0.992205024910871	0.803950659788585	1.10126114929831	0.00365971237561889	0.00109959166130323	-0.149870096951817	-0.147471283400724	-0.152071572332991	0.176786179107331	0.180106707504273	0.173738813774957	0.201324479922382	0.204714243361905	0.198214197401349	0.00024679123128789	0.00035207363935654	0.000359780191189627
118	0.847500280622663	0.19	0.804000806224947	0.768223044635973	0.839778567813921	0.207649768388147	0.978691446593978	0.937976316226436	1.01940657696152	1.01	0.74	1.35	0.646315961808575	0.674370869153705	0.702425776498835	0.892651160518223	0.931398842889835	0.970146525261447	0.911868710970407	0.951413314496712	0.990905417085691	0.804000806224947	1.10605718076842	-0.00264324437191371	-0.00145818241936727	-0.149870096951817	-0.147471283400724	-0.152071572332991	0.176786179107331	0.180106707504273	0.173738813774957	0.201324479922382	0.204714243361905	0.198214197401349	0.00024679123128789	0.00035207363935654	0.000359780191189627
118	0.847500280622663	0.19	0.804015707531447	0.768934040089239	0.839097374973654	0.213515865330373	0.984381258039767	0.944145664524365	1.02461685155517	0.99	0.73	1.35	0.657297840416266	0.685309162947587	0.713320485478907	0.911432354919796	0.950273842125917	0.989115329332039	0.930159477771507	0.969785945782273	1.00944384958391	0.804015707531447	1.10223046772792	0.00744795127707737	0.00267721218164707	-0.149870096951817	-0.147471283400724	-0.152071572332991	0.176786179107331	0.180106707504273	0.173738813774957	0.201324479922382	0.204714243361905	0.198214197401349	0.00024679123128789	0.00035207363935654	0.000359780191189627
118	0.847500280622663	0.19	0.80412067090832	0.76890842116699	0.839332920649651	0.21544776848434	0.990423463670517	0.950172339037398	1.03067458830364	1	0.74	1.35	0.65950237380328	0.687440160616446	0.715377947429612	0.913421557073428	0.952115848020255	0.990810138967082	0.932679818044226	0.972124247159928	1.01162367521726	0.80412067090832	1.10159976191347	0.00691451011681535	0.00267913925633055	-0.149870096951817	-0.147471283400724	-0.152071572332991	0.176786179107331	0.180106707504273	0.173738813774957	0.201324479922382	0.204714243361905	0.198214197401349	0.00024679123128789	0.00035207363935654	0.000359780191189627
118	0.847500280622663	0.19	0.804352804246606	0.769052058825834	0.839653549667377	0.213123256856841	0.987456251442745	0.947047729596998	1.02786477328849	1	0.74	1.36	0.655549505761873	0.683520415460183	0.711491325158493	0.906994025355931	0.945693540430164	0.984393055504397	0.926008337910516	0.965421114706316	1.00499371257956	0.804352804246606	1.1058046282513	-0.0125961786924635	-0.00999281908579079	-0.149870096951817	-0.147471283400724	-0.152071572332991	0.176786179107331	0.180106707504273	0.173738813774957	0.201324479922382	0.204714243361905	0.198214197401349	0.00024679123128789	0.00035207363935654	0.000359780191189627
118	0.847500280622663	0.19	0.804366025130565	0.76898857852275	0.83974347173838	0.213775134071728	0.990406707228308	0.949956054448771	1.03085736000785	0.99	0.73	1.34	0.661570191164696	0.689740911238293	0.71791163131189	0.917478917291064	0.956546641468496	0.995614365645928	0.936684876360144	0.976558617030242	1.01644761730827	0.804366025130565	1.09791287616841	-0.0033775199658703	-0.0104602615635864	-0.149870096951817	-0.147471283400724	-0.152071572332991	0.176786179107331	0.180106707504273	0.173738813774957	0.201324479922382	0.204714243361905	0.198214197401349	0.00024679123128789	0.00035207363935654	0.000359780191189627
118	0.847500280622663	0.19	0.804461183271586	0.769470897954082	0.83945146858909	0.218459132026687	1.01126816094598	0.970532548851872	1.05200377304009	0.99	0.74	1.34	0.67664805784122	0.705048622913518	0.733449187985816	0.938792538180374	0.978195944812535	1.0175993514447	0.958590115747347	0.99896752750459	1.0390539748236	0.804461183271586	1.10075729259739	0.0105450004644444	0.00565298679629875	-0.149870096951817	-0.147471283400724	-0.152071572332991	0.176786179107331	0.180106707504273	0.173738813774957	0.201324479922382	0.204714243361905	0.198214197401349	0.00024679123128789	0.00035207363935654	0.000359780191189627
118	0.847500280622663	0.19	0.804510606560373	0.769051711601656	0.839969501519091	0.210594397673027	0.984615294683973	0.944016752348142	1.0252138370198	1	0.73	1.35	0.653875748690123	0.681996438497308	0.710117128304494	0.904904889749435	0.943821380780988	0.982737871812541	0.923778280326271	0.963434000953862	1.00314767890123	0.804510606560373	1.10171262123319	-0.0123144803101629	-0.0150589411647103	-0.149870096951817	-0.147471283400724	-0.152071572332991	0.176786179107331	0.180106707504273	0.173738813774957	0.201324479922382	0.204714243361905	0.198214197401349	0.00024679123128789	0.00035207363935654	0.000359780191189627
118	0.847500280622663	0.19	0.804651034314619	0.769050936077188	0.840251132552051	0.205932820303839	0.974993725417791	0.934219583695313	1.01576786714027	0.99	0.74	1.36	0.650964375232397	0.679375804574331	0.707787233916266	0.902960998804949	0.942370855307327	0.981780711809705	0.922260592014671	0.962531084820958	1.00287804661584	0.804651034314619	1.1035708735558	-0.010098721623855	-0.00862138165454539	-0.149870096951817	-0.147471283400724	-0.152071572332991	0.176786179107331	0.180106707504273	0.173738813774957	0.201324479922382	0.204714243361905	0.198214197401349	0.00024679123128789	0.00035207363935654	0.000359780191189627
118	0.847500280622663	0.19	0.804859437088175	0.769855077687073	0.839863796489276	0.218901224868984	1.00895217344765	0.968362399689491	1.0495419472058	1	0.74	1.36	0.669941531933892	0.698022728829918	0.726103925725945	0.926713213641753	0.96555722461582	1.00440123558989	0.946291881761929	0.98598661568585	1.02563256850424	0.804859437088175	1.11117735644445	-0.00230581361199458	0.00364026283756877	-0.149870096951817	-0.147471283400724	-0.152071572332991	0.176786179107331	0.180106707504273	0.173738813774957	0.201324479922382	0.204714243361905	0.198214197401349	0.00024679123128789	0.00035207363935654	0.000359780191189627
118	0.847500280622663	0.19	0.804881185767322	0.7695433632522	0.840219008282445	0.217553379063397	1.00386781036077	0.963322732431595	1.04441288828994	1	0.74	1.36	0.666833903908637	0.694900128954052	0.722966353999466	0.922616727872093	0.961448539757096	1.0002803516421	0.942131184869055	0.981725197549081	1.02133636875646	0.804881185767322	1.11046758540131	0.00613125199295263	0.0105855932916877	-0.149870096951817	-0.147471283400724	-0.152071572332991	0.176786179107331	0.180106707504273	0.173738813774957	0.201324479922382	0.204714243361905	0.198214197401349	0.00024679123128789	0.00035207363935654	0.000359780191189627
118	0.847500280622663	0.19	0.80511288223409	0.76967334563482	0.84055241883336	0.2068738563703	0.963776378647658	0.923586955426048	1.00396580186927	1.01	0.74	1.36	0.636896210278708	0.664610429489743	0.692324648700779	0.879903974991155	0.918192555224496	0.956481135457836	0.897884334041148	0.936980205482769	0.976032437463159	0.80511288223409	1.10982233765391	-0.0151337518618769	-0.0100932497419805	-0.149870096951817	-0.147471283400724	-0.152071572332991	0.176786179107331	0.180106707504273	0.173738813774957	0.201324479922382	0.204714243361905	0.198214197401349	0.00024679123128789	0.00035207363935654	0.000359780191189627
118	0.847500280622663	0.19	0.80512571052096	0.769948579117911	0.840302841924009	0.214324508752825	0.994022283845813	0.953490196234344	1.03455437145728	1.01	0.75	1.36	0.656923742064579	0.684849032510745	0.712774322956911	0.907258444019529	0.945825257694671	0.984392071369814	0.926612090804633	0.96600309616012	1.00530868585566	0.80512571052096	1.11320816188191	0.00383889481101503	0.0115567067819153	-0.149870096951817	-0.147471283400724	-0.152071572332991	0.176786179107331	0.180106707504273	0.173738813774957	0.201324479922382	0.204714243361905	0.198214197401349	0.00024679123128789	0.00035207363935654	0.000359780191189627
118	0.847500280622663	0.19	0.80512882288753	0.769811610263532	0.840446035511529	0.214386541915366	0.986650171485053	0.946426096897211	1.02687424607289	1	0.74	1.35	0.656893832674154	0.684812490674398	0.712731148674641	0.909804225565362	0.948471833262838	0.987139440960314	0.928652410766151	0.968184627840485	1.00770256100837	0.80512882288753	1.10157774913928	-0.00281338630552761	-0.00625412406334598	-0.149870096951817	-0.147471283400724	-0.152071572332991	0.176786179107331	0.180106707504273	0.173738813774957	0.201324479922382	0.204714243361905	0.198214197401349	0.00024679123128789	0.00035207363935654	0.000359780191189627
118	0.847500280622663	0.19	0.805174804318811	0.770027214333773	0.840322394303849	0.216204550075017	0.999207000958004	0.958689598957791	1.03972440295822	0.99	0.74	1.34	0.669421548457805	0.697713523270045	0.726005498082284	0.929323173372114	0.968599452831665	1.00787573229122	0.949219969324075	0.989351895558042	1.02945608380697	0.805174804318811	1.10013041435599	0.00567367301517724	0.000422214784380031	-0.149870096951817	-0.147471283400724	-0.152071572332991	0.176786179107331	0.180106707504273	0.173738813774957	0.201324479922382	0.204714243361905	0.198214197401349	0.00024679123128789	0.00035207363935654	0.000359780191189627
118	0.847500280622663	0.19	0.805380170337311	0.770119919801223	0.840640420873399	0.210517230993653	0.987736630601902	0.946999931865077	1.02847332933873	0.99	0.74	1.35	0.65882324698951	0.687163570183168	0.715503893376827	0.913299259759341	0.952586270823966	0.99187328188859	0.932845028379929	0.973020684988722	1.01310643637895	0.805380170337311	1.10628818657711	0.0166557468269572	0.0183787759084941	-0.149870096951817	-0.147471283400724	-0.152071572332991	0.176786179107331	0.180106707504273	0.173738813774957	0.201324479922382	0.204714243361905	0.198214197401349	0.00024679123128789	0.00035207363935654	0.000359780191189627
118	0.847500280622663	0.19	0.805390519337095	0.770269602152457	0.840511436521733	0.214087495026062	0.994895735269238	0.954299460219401	1.03549201031908	1.01	0.75	1.36	0.656808802530273	0.684749707785049	0.712690613039824	0.906743761473851	0.945316998361205	0.983890235248559	0.925870872949489	0.965293264253722	1.00468224218253	0.805390519337095	1.11470178314446	-0.00576723513719288	0.00149560216090336	-0.149870096951817	-0.147471283400724	-0.152071572332991	0.176786179107331	0.180106707504273	0.173738813774957	0.201324479922382	0.204714243361905	0.198214197401349	0.00024679123128789	0.00035207363935654	0.000359780191189627
118	0.847500280622663	0.19	0.80549092872475	0.769968797347419	0.841013060102081	0.211912415217033	0.989995559973165	0.949336301208849	1.03065481873748	0.99	0.74	1.35	0.661087383204838	0.689401188276153	0.717714993347468	0.916781781391235	0.956046758020205	0.995311734649174	0.936197341573251	0.976466581335353	1.01644085709093	0.80549092872475	1.10348850577544	0.0105496450002623	0.00872683038284671	-0.149870096951817	-0.147471283400724	-0.152071572332991	0.176786179107331	0.180106707504273	0.173738813774957	0.201324479922382	0.204714243361905	0.198214197401349	0.00024679123128789	0.00035207363935654	0.000359780191189627
118	0.847500280622663	0.19	0.805538062001091	0.77054038382237	0.840535740179813	0.211663108329065	0.979287055304854	0.939037552290189	1.01953655831952	1	0.73	1.36	0.651610847748246	0.679540521824503	0.70747019590076	0.902404345096285	0.941083657036277	0.97976296897627	0.920606357494609	0.960040282519885	0.999468955204766	0.805538062001091	1.10626793804703	-0.0125691635999784	-0.0140581818650244	-0.149870096951817	-0.147471283400724	-0.152071572332991	0.176786179107331	0.180106707504273	0.173738813774957	0.201324479922382	0.204714243361905	0.198214197401349	0.00024679123128789	0.00035207363935654	0.000359780191189627
118	0.847500280622663	0.19	0.805563585316239	0.770663288305364	0.840463882327114	0.216553132733436	0.990441330578639	0.950320634286715	1.03056202687056	0.99	0.72	1.35	0.662986004604837	0.690975989434022	0.718965974263207	0.920069464364699	0.958913014862743	0.997756565360787	0.938052165173049	0.977698332542034	1.01730214219577	0.805563585316239	1.09986716609437	0.00854425982531608	-0.000754727120003098	-0.149870096951817	-0.147471283400724	-0.152071572332991	0.176786179107331	0.180106707504273	0.173738813774957	0.201324479922382	0.204714243361905	0.198214197401349	0.00024679123128789	0.00035207363935654	0.000359780191189627
118	0.847500280622663	0.19	0.805612720334008	0.770745313291483	0.840480127376532	0.21857924510289	0.992461944560338	0.952497936212457	1.03242595290822	1	0.74	1.34	0.660684221104213	0.688404585341971	0.71612494957973	0.91482697644655	0.95321042226162	0.99159386807669	0.934191924283259	0.973449553966629	1.01277429333782	0.805612720334008	1.10323164006002	-0.0010677631787675	-0.00363699388228466	-0.149870096951817	-0.147471283400724	-0.152071572332991	0.176786179107331	0.180106707504273	0.173738813774957	0.201324479922382	0.204714243361905	0.198214197401349	0.00024679123128789	0.00035207363935654	0.000359780191189627
118	0.847500280622663	0.19	0.805807282919429	0.770749937771657	0.840864628067201	0.20954894546248	0.976080082794072	0.935706492587478	1.01645367300067	1	0.73	1.35	0.649840238200153	0.677879354829876	0.705918471459598	0.90024225569553	0.939085645375989	0.977929035056449	0.918718972068933	0.958432268635679	0.998008455568231	0.805807282919429	1.10293399929729	-0.00455616923289732	-0.0095807760609709	-0.149870096951817	-0.147471283400724	-0.152071572332991	0.176786179107331	0.180106707504273	0.173738813774957	0.201324479922382	0.204714243361905	0.198214197401349	0.00024679123128789	0.00035207363935654	0.000359780191189627
118	0.847500280622663	0.19	0.805811775831679	0.770828030791031	0.840795520872326	0.214256368392339	0.990440803659802	0.950046580825403	1.0308350264942	1	0.75	1.35	0.657407124476986	0.685358859070856	0.713310593664726	0.909447763233271	0.948115799459847	0.986783835686422	0.929481336203298	0.968825391210192	1.00820361397082	0.805811775831679	1.10951710484158	-0.0183317160774245	-0.0138982839906142	-0.149870096951817	-0.147471283400724	-0.152071572332991	0.176786179107331	0.180106707504273	0.173738813774957	0.201324479922382	0.204714243361905	0.198214197401349	0.00024679123128789	0.00035207363935654	0.000359780191189627
118	0.847500280622663	0.19	0.805833970578587	0.770653423921257	0.841014517235917	0.216084289333344	0.991970997002861	0.951732733480332	1.03220926052539	1	0.73	1.36	0.660840705065275	0.688780358185738	0.7167200113062	0.915412019250346	0.95411468100244	0.992817342754535	0.93390699216262	0.97324974205294	1.01298200954374	0.805833970578587	1.10149592516326	-0.00258252930772238	-0.00723265939656193	-0.149870096951817	-0.147471283400724	-0.152071572332991	0.176786179107331	0.180106707504273	0.173738813774957	0.201324479922382	0.204714243361905	0.198214197401349	0.00024679123128789	0.00035207363935654	0.000359780191189627
118	0.847500280622663	0.19	0.806144520715265	0.770773055839082	0.841515985591447	0.210254045333479	0.98020330435702	0.939745262920865	1.02066134579318	1	0.74	1.33	0.651619165808669	0.67967276315157	0.70772636049447	0.902157518711042	0.940997327448682	0.979837136186323	0.922220600260005	0.961854764230717	1.00158415164365	0.806144520715265	1.09760294826987	-0.0106365050274254	-0.0147302848893945	-0.149870096951817	-0.147471283400724	-0.152071572332991	0.176786179107331	0.180106707504273	0.173738813774957	0.201324479922382	0.204714243361905	0.198214197401349	0.00024679123128789	0.00035207363935654	0.000359780191189627
118	0.847500280622663	0.19	0.806204364608681	0.771052225451999	0.841356503765364	0.210919351295676	0.977647245088746	0.93737537180581	1.01791911837168	1	0.74	1.34	0.650966116144459	0.678933167263321	0.706900218382182	0.90178419270331	0.940526984363326	0.979269776023342	0.921079428604138	0.960496158848027	1.00017527565655	0.806204364608681	1.10139030876977	0.00579934281888665	0.00145084693943049	-0.149870096951817	-0.147471283400724	-0.152071572332991	0.176786179107331	0.180106707504273	0.173738813774957	0.201324479922382	0.204714243361905	0.198214197401349	0.00024679123128789	0.00035207363935654	0.000359780191189627
118	0.847500280622663	0.19	0.806219639307011	0.771296896304687	0.841142382309336	0.218179922154574	1.00362130385923	0.963160635005416	1.04408197271305	1	0.73	1.35	0.669988696530849	0.698133732572509	0.72627876861417	0.92873580886289	0.96775035186783	1.00676489487277	0.948109441260437	0.987922469180918	1.02788520456052	0.806219639307011	1.1011350229027	0.0054012283718947	0.000652254563637558	-0.149870096951817	-0.147471283400724	-0.152071572332991	0.176786179107331	0.180106707504273	0.173738813774957	0.201324479922382	0.204714243361905	0.198214197401349	0.00024679123128789	0.00035207363935654	0.000359780191189627
118	0.847500280622663	0.19	0.806224791894515	0.771109712014776	0.841339871774255	0.213085216359706	0.986609960714521	0.946231490990089	1.02698843043895	1	0.74	1.35	0.65437165170274	0.682295607075604	0.710219562448468	0.905037715695663	0.943658326350302	0.982278937004941	0.923899186822648	0.963380484056691	1.00282746234626	0.806224791894515	1.10685208568288	-0.00412788750036448	-0.00379724649951724	-0.149870096951817	-0.147471283400724	-0.152071572332991	0.176786179107331	0.180106707504273	0.173738813774957	0.201324479922382	0.204714243361905	0.198214197401349	0.00024679123128789	0.00035207363935654	0.000359780191189627
118	0.847500280622663	0.19	0.806238994488252	0.770452057529243	0.842025931447262	0.214535225105297	1.00015058630916	0.959394111483734	1.04090706113459	0.99	0.74	1.33	0.668967837491972	0.697386576466298	0.725805315440623	0.928182955388995	0.967613534336572	1.00704411328415	0.948267520376187	0.988572227557432	1.02889203062439	0.806238994488252	1.09634191182657	-0.00823061955074935	-0.0158173764702202	-0.149870096951817	-0.147471283400724	-0.152071572332991	0.176786179107331	0.180106707504273	0.173738813774957	0.201324479922382	0.204714243361905	0.198214197401349	0.00024679123128789	0.00035207363935654	0.000359780191189627
118	0.847500280622663	0.19	0.806335964078608	0.77119243496373	0.841479493193486	0.211393921685076	0.971206798836978	0.931257175026857	1.0111564226471	1	0.74	1.35	0.644310263833146	0.67195026849286	0.699590273152573	0.891279039883793	0.92951365789055	0.967748275897306	0.910148542438928	0.949303981898152	0.988366327037647	0.806335964078608	1.10454583778639	-0.0107608168770826	-0.0108812532916446	-0.149870096951817	-0.147471283400724	-0.152071572332991	0.176786179107331	0.180106707504273	0.173738813774957	0.201324479922382	0.204714243361905	0.198214197401349	0.00024679123128789	0.00035207363935654	0.000359780191189627
118	0.847500280622663	0.19	0.806398813966662	0.771248739904535	0.841548888028788	0.217055787880825	0.993682960513329	0.953490487017448	1.03387543400921	0.99	0.73	1.34	0.664807051086895	0.692830655039428	0.720854258991962	0.922386029243856	0.961267356890155	1.00014868453645	0.941845939625409	0.981533335964682	1.02118096227684	0.806398813966662	1.10189807776014	-0.00011544701507295	-0.00270986592742985	-0.149870096951817	-0.147471283400724	-0.152071572332991	0.176786179107331	0.180106707504273	0.173738813774957	0.201324479922382	0.204714243361905	0.198214197401349	0.00024679123128789	0.00035207363935654	0.000359780191189627
118	0.847500280622663	0.19	0.806498739157348	0.771401066854591	0.841596411460106	0.215346866911933	0.9971003222199	0.956565749233048	1.03763489520675	0.99	0.73	1.35	0.665964157541021	0.694184457893733	0.722404758246445	0.923459962908127	0.962591674760602	1.00172338661308	0.942416600467118	0.982341352054953	1.02220754312705	0.806498739157348	1.10411893919903	-0.00368254057403211	-0.00523874948337159	-0.149870096951817	-0.147471283400724	-0.152071572332991	0.176786179107331	0.180106707504273	0.173738813774957	0.201324479922382	0.204714243361905	0.198214197401349	0.00024679123128789	0.00035207363935654	0.000359780191189627
118	0.847500280622663	0.19	0.806567798129951	0.771440213577707	0.841695382682196	0.211624173118255	0.977128020800642	0.936962569773612	1.01729347182767	1	0.74	1.34	0.650269433237357	0.678145002569203	0.70602057190105	0.900599382660236	0.939206026688665	0.977812670717095	0.919825336428456	0.959177615055788	0.998615269963916	0.806567798129951	1.10025610110214	0.00296637058419489	-0.00083303535749583	-0.149870096951817	-0.147471283400724	-0.152071572332991	0.176786179107331	0.180106707504273	0.173738813774957	0.201324479922382	0.204714243361905	0.198214197401349	0.00024679123128789	0.00035207363935654	0.000359780191189627
118	0.847500280622663	0.19	0.806655448232241	0.77113687283341	0.842174023631072	0.210833000203436	0.969045522299667	0.929117618481847	1.00897342611749	1	0.74	1.36	0.643693566171519	0.671355655757379	0.699017745343239	0.890887268686938	0.929172261317661	0.967457253948384	0.909208061744435	0.94828219376738	0.98747155227594	0.806655448232241	1.10391419997109	0.00748590290007825	0.00605358500013075	-0.149870096951817	-0.147471283400724	-0.152071572332991	0.176786179107331	0.180106707504273	0.173738813774957	0.201324479922382	0.204714243361905	0.198214197401349	0.00024679123128789	0.00035207363935654	0.000359780191189627
118	0.847500280622663	0.19	0.806702247277059	0.771526134813135	0.841878359740983	0.217899449321705	1.00742786462415	0.966780316278398	1.04807541296991	1	0.75	1.35	0.669622593492154	0.697776369778332	0.72593014606451	0.926686202250168	0.965648023848179	1.00460984544619	0.94675808207795	0.986529571389105	1.02625218413365	0.806702247277059	1.11109834473528	-0.0049657658505953	0.000164276714766777	-0.149870096951817	-0.147471283400724	-0.152071572332991	0.176786179107331	0.180106707504273	0.173738813774957	0.201324479922382	0.204714243361905	0.198214197401349	0.00024679123128789	0.00035207363935654	0.000359780191189627
118	0.847500280622663	0.19	0.806716397299677	0.771470883962138	0.841961910637215	0.21445828214077	0.98917696703586	0.948858465883237	1.02949546818848	1.01	0.74	1.36	0.652644848309081	0.680376763041284	0.708108677773487	0.90077369800903	0.939049001109817	0.977324304210604	0.91918552269382	0.958097592016611	0.997246519711732	0.806716397299677	1.1076863721056	-0.00610156184271546	-0.00510277358362439	-0.149870096951817	-0.147471283400724	-0.152071572332991	0.176786179107331	0.180106707504273	0.173738813774957	0.201324479922382	0.204714243361905	0.198214197401349	0.00024679123128789	0.00035207363935654	0.000359780191189627
118	0.847500280622663	0.19	0.806737481036243	0.771088760332624	0.842386201739862	0.208497891191838	0.988994296669128	0.947956299256535	1.03003229408172	1	0.74	1.35	0.658505605668962	0.687012986613437	0.715520367557912	0.912331385194949	0.95182714365388	0.99132290211281	0.931807500356273	0.972178865910137	1.01248408366555	0.806737481036243	1.10444305042195	-0.00197727923220046	-0.00318600099509295	-0.149870096951817	-0.147471283400724	-0.152071572332991	0.176786179107331	0.180106707504273	0.173738813774957	0.201324479922382	0.204714243361905	0.198214197401349	0.00024679123128789	0.00035207363935654	0.000359780191189627
118	0.847500280622663	0.19	0.806847465025495	0.771883535361045	0.841811394689945	0.215795444374487	0.997255500084985	0.956768355138412	1.03774264503156	1	0.74	1.35	0.664531500853559	0.692652187592544	0.72077287433153	0.920628796164045	0.959586639316048	0.998544482468052	0.940160187088083	0.97991863147581	1.01965290921724	0.806847465025495	1.10736912650143	-0.00274433667087808	-0.003396767595677	-0.149870096951817	-0.147471283400724	-0.152071572332991	0.176786179107331	0.180106707504273	0.173738813774957	0.201324479922382	0.204714243361905	0.198214197401349	0.00024679123128789	0.00035207363935654	0.000359780191189627
118	0.847500280622663	0.19	0.80686404677363	0.771641307187866	0.842086786359394	0.214950328236208	0.988350406740198	0.948124334883495	1.0285764785969	1	0.73	1.35	0.657245440608637	0.685130393403	0.713015346197363	0.909848726605507	0.948450879201516	0.987053031797526	0.928746246415835	0.968109951228185	1.00750264250993	0.80686404677363	1.1035919934757	-0.00137890017996683	-0.00353992720372882	-0.149870096951817	-0.147471283400724	-0.152071572332991	0.176786179107331	0.180106707504273	0.173738813774957	0.201324479922382	0.204714243361905	0.198214197401349	0.00024679123128789	0.00035207363935654	0.000359780191189627
118	0.847500280622663	0.19	0.806927429761801	0.771934826266053	0.841920033257548	0.217903877460121	1.00066737489469	0.960293122311889	1.04104162747749	1	0.74	1.35	0.667906543984703	0.695987790097997	0.724069036211292	0.925802523188403	0.964726664207985	1.00365080522757	0.944868096540287	0.984657966346913	1.02442825538412	0.806927429761801	1.10364507703756	-0.000515747241815367	-0.00269104650473307	-0.149870096951817	-0.147471283400724	-0.152071572332991	0.176786179107331	0.180106707504273	0.173738813774957	0.201324479922382	0.204714243361905	0.198214197401349	0.00024679123128789	0.00035207363935654	0.000359780191189627
118	0.847500280622663	0.19	0.80693123076271	0.771994257103018	0.841868204422402	0.215716453932414	0.982428257335545	0.942533766283661	1.02232274838743	1.01	0.75	1.36	0.650755379910071	0.67829980920214	0.705844238494208	0.899472911798765	0.937544772261288	0.97561663272381	0.918469932054939	0.95730255754425	0.996218547324701	0.80693123076271	1.11161216684124	0.000886693370742854	0.00669443695642772	-0.149870096951817	-0.147471283400724	-0.152071572332991	0.176786179107331	0.180106707504273	0.173738813774957	0.201324479922382	0.204714243361905	0.198214197401349	0.00024679123128789	0.00035207363935654	0.000359780191189627
118	0.847500280622663	0.19	0.806939286130245	0.771166465560207	0.842712106700284	0.212755602077724	0.996989573736021	0.956146156426635	1.03783299104541	1	0.73	1.34	0.662169144111078	0.690454830876167	0.718740517641256	0.916324482615698	0.955466849065353	0.994609215515007	0.935593468648756	0.975544306109018	1.01549812905384	0.806939286130245	1.10193175367404	-0.00186685791144408	-0.00500781120159269	-0.149870096951817	-0.147471283400724	-0.152071572332991	0.176786179107331	0.180106707504273	0.173738813774957	0.201324479922382	0.204714243361905	0.198214197401349	0.00024679123128789	0.00035207363935654	0.000359780191189627
118	0.847500280622663	0.19	0.80703220086525	0.772065662928084	0.841998738802417	0.216885794059267	0.975766772387203	0.936279222218954	1.01525432255545	1	0.73	1.36	0.647491410840654	0.674799343092409	0.702107275344163	0.895523132815997	0.933291796046708	0.971060459277418	0.913762938089762	0.952291948708979	0.990697964765709	0.80703220086525	1.10267888074847	0.0138485332456632	0.0102149099307814	-0.149870096951817	-0.147471283400724	-0.152071572332991	0.176786179107331	0.180106707504273	0.173738813774957	0.201324479922382	0.204714243361905	0.198214197401349	0.00024679123128789	0.00035207363935654	0.000359780191189627
118	0.847500280622663	0.19	0.807337526353328	0.772324412727181	0.842350639979475	0.216070720787683	0.989012154527646	0.948892306513402	1.02913200254189	0.99	0.74	1.35	0.661255731907332	0.689214099027147	0.717172466146962	0.917272601000317	0.956055545162847	0.994838489325376	0.936556979219591	0.976136979736743	1.01564500938921	0.807337526353328	1.09955586502276	-0.0182469896100157	-0.0247756900273682	-0.149870096951817	-0.147471283400724	-0.152071572332991	0.176786179107331	0.180106707504273	0.173738813774957	0.201324479922382	0.204714243361905	0.198214197401349	0.00024679123128789	0.00035207363935654	0.000359780191189627
118	0.847500280622663	0.19	0.807404560466007	0.772337315081166	0.842471805850849	0.220661104146276	1.0059474017114	0.965685644691075	1.04620915873172	0.99	0.75	1.36	0.672302509540131	0.700332418063745	0.728362326587359	0.932243152928001	0.971110612036864	1.00997807114573	0.952281995959002	0.991984615443147	1.03179196754827	0.807404560466007	1.10992682872407	-0.00419645681196901	-2.60956698822471e-06	-0.149870096951817	-0.147471283400724	-0.152071572332991	0.176786179107331	0.180106707504273	0.173738813774957	0.201324479922382	0.204714243361905	0.198214197401349	0.00024679123128789	0.00035207363935654	0.000359780191189627
118	0.847500280622663	0.19	0.807437957607639	0.771991297414037	0.842884617801242	0.211571260549544	0.987965747839992	0.947348364432673	1.02858313124731	1	0.74	1.35	0.656974816686293	0.685142488706586	0.713310160726879	0.909617110632504	0.948616773611332	0.98761643659016	0.929017722851727	0.968835363639172	1.0086020291366	0.807437957607639	1.10611920711574	0.0102607114197536	0.011571298681436	-0.149870096951817	-0.147471283400724	-0.152071572332991	0.176786179107331	0.180106707504273	0.173738813774957	0.201324479922382	0.204714243361905	0.198214197401349	0.00024679123128789	0.00035207363935654	0.000359780191189627
118	0.847500280622663	0.19	0.807438726870823	0.771903277953754	0.842974175787893	0.210152070181101	0.9791671645467	0.93873947564306	1.01959485345034	1	0.74	1.36	0.649256302692301	0.677217129423265	0.705177956154229	0.897997930167602	0.936671046510194	0.975344162852786	0.91683008268746	0.956220093394262	0.995686122467586	0.807438726870823	1.10444606070338	-0.00533825823597316	-0.00540613364528744	-0.149870096951817	-0.147471283400724	-0.152071572332991	0.176786179107331	0.180106707504273	0.173738813774957	0.201324479922382	0.204714243361905	0.198214197401349	0.00024679123128789	0.00035207363935654	0.000359780191189627
118	0.847500280622663	0.19	0.807528476829345	0.772134060200582	0.842922893458109	0.212001220333594	0.983014079991724	0.942652282571334	1.02337587741211	1	0.73	1.34	0.654637115921144	0.682666890149881	0.710696664378617	0.906873074260537	0.945702903653689	0.984532733046841	0.926129555949169	0.965814235864867	1.00543077749968	0.807528476829345	1.09844811933561	0.00520845132069697	-0.00100074179834519	-0.149870096951817	-0.147471283400724	-0.152071572332991	0.176786179107331	0.180106707504273	0.173738813774957	0.201324479922382	0.204714243361905	0.198214197401349	0.00024679123128789	0.00035207363935654	0.000359780191189627
118	0.847500280622663	0.19	0.807547077237837	0.77219245631621	0.842901698159463	0.219552012048778	1.01056438650503	0.969986966625727	1.05114180638433	1.01	0.75	1.35	0.668155193732319	0.696106099026361	0.724057004320404	0.922698729421561	0.961297942662621	0.999897155903681	0.942981090021354	0.982483702664993	1.02187747007155	0.807547077237837	1.1104496153532	-0.00963349907354851	-0.00386840251471435	-0.149870096951817	-0.147471283400724	-0.152071572332991	0.176786179107331	0.180106707504273	0.173738813774957	0.201324479922382	0.204714243361905	0.198214197401349	0.00024679123128789	0.00035207363935654	0.000359780191189627
118	0.847500280622663	0.19	0.80761429663193	0.772209455782578	0.843019137481281	0.214854141953276	0.994267128660826	0.953788708301784	1.03474554901987	0.99	0.73	1.34	0.665260656710068	0.693494059219718	0.721727461729367	0.923147973646372	0.962326013190779	1.00150405273519	0.942754449119185	0.982838119062956	1.02282890570881	0.80761429663193	1.09893674089934	-0.00668771725381486	-0.0134839335460998	-0.149870096951817	-0.147471283400724	-0.152071572332991	0.176786179107331	0.180106707504273	0.173738813774957	0.201324479922382	0.204714243361905	0.198214197401349	0.00024679123128789	0.00035207363935654	0.000359780191189627
118	0.847500280622663	0.19	0.80761694971183	0.772339253690581	0.842894645733079	0.212593820298379	0.982500465037685	0.942231170281047	1.02276975979432	0.99	0.73	1.35	0.656744598304426	0.684812701592775	0.712880804881124	0.911085435371331	0.950023616470248	0.988961797569165	0.929939918528317	0.969765567682441	1.00947360730392	0.80761694971183	1.10242205542535	-0.00419152161277021	-0.00831774882882377	-0.149870096951817	-0.147471283400724	-0.152071572332991	0.176786179107331	0.180106707504273	0.173738813774957	0.201324479922382	0.204714243361905	0.198214197401349	0.00024679123128789	0.00035207363935654	0.000359780191189627
118	0.847500280622663	0.19	0.80773040999845	0.772534054820055	0.842926765176845	0.215868012964612	0.985056045776672	0.945072753933724	1.02503933761962	1	0.73	1.35	0.657051430955537	0.684849374563976	0.712647318172415	0.910611470146	0.94913680485154	0.98766213955708	0.92917230520441	0.968426812915588	1.0078308289417	0.80773040999845	1.10240135363813	0.001919278793214	-0.00410752029270079	-0.149870096951817	-0.147471283400724	-0.152071572332991	0.176786179107331	0.180106707504273	0.173738813774957	0.201324479922382	0.204714243361905	0.198214197401349	0.00024679123128789	0.00035207363935654	0.000359780191189627
118	0.847500280622663	0.19	0.807731652987547	0.772780087258979	0.842683218716115	0.218087692645497	0.995477279971516	0.955334082112811	1.03562047783022	0.99	0.73	1.35	0.664725926857094	0.692657751862877	0.72058957686866	0.92153817884257	0.96026127073291	0.998984362623251	0.940512546589675	0.980048890736224	1.01951818429467	0.807731652987547	1.10365101883893	0.0110872087352421	0.00728745990539326	-0.149870096951817	-0.147471283400724	-0.152071572332991	0.176786179107331	0.180106707504273	0.173738813774957	0.201324479922382	0.204714243361905	0.198214197401349	0.00024679123128789	0.00035207363935654	0.000359780191189627
118	0.847500280622663	0.19	0.807768043489129	0.772305639802521	0.843230447175737	0.209401511167884	0.986900622161302	0.946061285927934	1.02773995839467	1	0.74	1.35	0.657488494147863	0.685870792505773	0.714253090863683	0.911082866477249	0.950412263075514	0.989741659673779	0.930908844169977	0.97116696113433	1.01123292705753	0.807768043489129	1.10659088288923	-0.00178929762823614	0.000399364047746538	-0.149870096951817	-0.147471283400724	-0.152071572332991	0.176786179107331	0.180106707504273	0.173738813774957	0.201324479922382	0.204714243361905	0.198214197401349	0.00024679123128789	0.00035207363935654	0.000359780191189627
118	0.847500280622663	0.19	0.807813714843151	0.772717980707803	0.842909448978499	0.212201141337591	0.982296032440044	0.941987835324074	1.02260422955601	0.99	0.73	1.33	0.656992862646099	0.685105962219422	0.713219061792744	0.911655335626301	0.950665587767836	0.989675839909371	0.931289233775733	0.971120753237035	1.01067846107881	0.807813714843151	1.09820786487986	-0.0208811420501099	-0.0284071716246526	-0.149870096951817	-0.147471283400724	-0.152071572332991	0.176786179107331	0.180106707504273	0.173738813774957	0.201324479922382	0.204714243361905	0.198214197401349	0.00024679123128789	0.00035207363935654	0.000359780191189627
118	0.847500280622663	0.19	0.807864462779125	0.77234510618407	0.843383819374181	0.209625386514487	0.984756658807321	0.944033576035056	1.02547974157959	1	0.74	1.35	0.653311698883289	0.681493817681917	0.709675936480545	0.903817105572573	0.942805357405529	0.981793609238485	0.922767252769138	0.962531606610773	1.00225288096579	0.807864462779125	1.1022144457713	0.0105300064764138	0.00832489954692627	-0.149870096951817	-0.147471283400724	-0.152071572332991	0.176786179107331	0.180106707504273	0.173738813774957	0.201324479922382	0.204714243361905	0.198214197401349	0.00024679123128789	0.00035207363935654	0.000359780191189627
118	0.847500280622663	0.19	0.807929308987917	0.772949945985384	0.842908671990451	0.218958154654134	0.997998539961496	0.957856109578017	1.03814097034497	1	0.74	1.35	0.663925186608636	0.691749376815051	0.719573567021466	0.91906024611127	0.957576795286905	0.996093344462541	0.938455312514367	0.977793188861787	1.01715855515892	0.807929308987917	1.10824517060784	0.000982083888108579	0.00309736076356083	-0.149870096951817	-0.147471283400724	-0.152071572332991	0.176786179107331	0.180106707504273	0.173738813774957	0.201324479922382	0.204714243361905	0.198214197401349	0.00024679123128789	0.00035207363935654	0.000359780191189627
118	0.847500280622663	0.19	0.807962868123531	0.7726706987144	0.843255037532661	0.21270482087895	0.990321506694751	0.949745107172043	1.03089790621746	1	0.74	1.34	0.659976180391146	0.688172648021035	0.716369115650924	0.91449115456375	0.953561383162295	0.99263161176084	0.934397157418698	0.974393362323409	1.01423531994964	0.807962868123531	1.10066682290283	0.0151255250777502	0.0111908049784852	-0.149870096951817	-0.147471283400724	-0.152071572332991	0.176786179107331	0.180106707504273	0.173738813774957	0.201324479922382	0.204714243361905	0.198214197401349	0.00024679123128789	0.00035207363935654	0.000359780191189627
118	0.847500280622663	0.19	0.808045343208239	0.772809632065404	0.843281054351074	0.213975566976135	0.987183962538144	0.946888959829317	1.02747896524697	0.99	0.74	1.35	0.660347287643669	0.688448466211813	0.716549644779958	0.916275524234398	0.955267767567462	0.994260010900527	0.935592763438133	0.975464482104067	1.01524164272346	0.808045343208239	1.09687685398178	-0.0106690601587509	-0.0174678288768838	-0.149870096951817	-0.147471283400724	-0.152071572332991	0.176786179107331	0.180106707504273	0.173738813774957	0.201324479922382	0.204714243361905	0.198214197401349	0.00024679123128789	0.00035207363935654	0.000359780191189627
118	0.847500280622663	0.19	0.808186677533959	0.772791775576442	0.843581579491476	0.214839902562114	0.989211203526797	0.948936919266631	1.02948548778696	1	0.73	1.35	0.657815941922729	0.685734621971915	0.7136533020211	0.910642349921578	0.949291356104656	0.987940362287734	0.929636555563409	0.968995535185687	1.00850067282803	0.808186677533959	1.10167621304763	-0.0109077544785156	-0.0151850895117959	-0.149870096951817	-0.147471283400724	-0.152071572332991	0.176786179107331	0.180106707504273	0.173738813774957	0.201324479922382	0.204714243361905	0.198214197401349	0.00024679123128789	0.00035207363935654	0.000359780191189627
118	0.847500280622663	0.19	0.80818686688641	0.772726675808502	0.843647057964318	0.211944681159954	0.9880810575743	0.947504347435097	1.0286577677135	0.99	0.73	1.35	0.660030624696511	0.688296322277537	0.716562019858563	0.915434235979947	0.9546375491314	0.993840862282853	0.934415779255563	0.974612275990973	1.01465000029751	0.80818686688641	1.0990993774085	-0.00441798117291964	-0.00914259176750414	-0.149870096951817	-0.147471283400724	-0.152071572332991	0.176786179107331	0.180106707504273	0.173738813774957	0.201324479922382	0.204714243361905	0.198214197401349	0.00024679123128789	0.00035207363935654	0.000359780191189627
118	0.847500280622663	0.19	0.808281935049057	0.772551625135073	0.844012244963041	0.208474648586291	0.98520537797912	0.944321721440649	1.02608903451759	1	0.74	1.35	0.655038686156929	0.68339806416996	0.71175744218299	0.907023585848601	0.94629244932402	0.98556131279944	0.926086466386795	0.966160330528753	1.00627125215519	0.808281935049057	1.10294752335337	-0.00470460796309846	-0.00637276787922713	-0.149870096951817	-0.147471283400724	-0.152071572332991	0.176786179107331	0.180106707504273	0.173738813774957	0.201324479922382	0.204714243361905	0.198214197401349	0.00024679123128789	0.00035207363935654	0.000359780191189627
118	0.847500280622663	0.19	0.808304112295717	0.772748131999543	0.84386009259189	0.208755053902738	0.985282609628609	0.944430455600716	1.0261347636565	1	0.74	1.36	0.655463629505172	0.683816274205935	0.712168918906699	0.907799232535075	0.947066871410971	0.986334510286866	0.926547705169599	0.96650876840983	1.00660991200033	0.808304112295717	1.10512147588187	0.0110804156449468	0.0109970991366202	-0.149870096951817	-0.147471283400724	-0.152071572332991	0.176786179107331	0.180106707504273	0.173738813774957	0.201324479922382	0.204714243361905	0.198214197401349	0.00024679123128789	0.00035207363935654	0.000359780191189627
118	0.847500280622663	0.19	0.808357989055038	0.772983145678164	0.843732832431911	0.211827243392863	0.982853474461862	0.94247724615041	1.02322970277331	0.99	0.74	1.35	0.656625478267997	0.684755664258115	0.712885850248233	0.910763561538287	0.94978115867246	0.988798755806633	0.930305853603217	0.97016324490055	1.00994780362616	0.808357989055038	1.10223476948282	-0.002594793388482	-0.00560166798338529	-0.149870096951817	-0.147471283400724	-0.152071572332991	0.176786179107331	0.180106707504273	0.173738813774957	0.201324479922382	0.204714243361905	0.198214197401349	0.00024679123128789	0.00035207363935654	0.000359780191189627
118	0.847500280622663	0.19	0.808360662727123	0.773265465898907	0.843455859555338	0.213431219890744	0.991060917274613	0.950542087231316	1.03157974731791	1.01	0.74	1.36	0.653870623196864	0.681743216117803	0.709615809038743	0.902501317783466	0.940972310283792	0.979443302784117	0.920755688365858	0.960040358964523	0.999290382082392	0.808360662727123	1.11105248562782	-0.00365159941873985	0.00115021886182657	-0.149870096951817	-0.147471283400724	-0.152071572332991	0.176786179107331	0.180106707504273	0.173738813774957	0.201324479922382	0.204714243361905	0.198214197401349	0.00024679123128789	0.00035207363935654	0.000359780191189627
118	0.847500280622663	0.19	0.80840712986958	0.773122041500105	0.843692218239054	0.207179677714591	0.973425381720822	0.932871386621341	1.0139793768203	1.01	0.73	1.37	0.643914983638842	0.671907400884642	0.699899818130441	0.889928215527147	0.928615375417524	0.967302535307902	0.907582771812449	0.946989937724946	0.986469867930513	0.80840712986958	1.10859016504077	-0.00116772453863367	0.000546632392317747	-0.149870096951817	-0.147471283400724	-0.152071572332991	0.176786179107331	0.180106707504273	0.173738813774957	0.201324479922382	0.204714243361905	0.198214197401349	0.00024679123128789	0.00035207363935654	0.000359780191189627
118	0.847500280622663	0.19	0.808453219863209	0.773193454005185	0.843712985721233	0.214951543575577	1.00376101617482	0.962907876350276	1.04461415599936	1	0.74	1.35	0.668215787184339	0.696566072458025	0.724916357731711	0.925422193911564	0.964684934629714	1.00394767534786	0.945512247035903	0.98553637834404	1.02572218115316	0.808453219863209	1.10757962680803	0.00383747101887238	0.00571058808956198	-0.149870096951817	-0.147471283400724	-0.152071572332991	0.176786179107331	0.180106707504273	0.173738813774957	0.201324479922382	0.204714243361905	0.198214197401349	0.00024679123128789	0.00035207363935654	0.000359780191189627
118	0.847500280622663	0.19	0.808503433417301	0.773143088996335	0.843863777838267	0.214082999126071	0.987159382012337	0.946878247218802	1.02744051680587	1	0.73	1.35	0.654748556871076	0.682602206432319	0.710455855993562	0.905521506959719	0.944043285221524	0.982565063483329	0.923970036386527	0.963364992190242	1.00273127248168	0.808503433417301	1.10838240925648	-0.0111898271069207	-0.0101799952588358	-0.149870096951817	-0.147471283400724	-0.152071572332991	0.176786179107331	0.180106707504273	0.173738813774957	0.201324479922382	0.204714243361905	0.198214197401349	0.00024679123128789	0.00035207363935654	0.000359780191189627
118	0.847500280622663	0.19	0.808653229704038	0.773466674102067	0.843839785306009	0.215816362505384	0.997690082520789	0.957187797369301	1.03819236767228	1.01	0.74	1.37	0.659416288126384	0.687318719194388	0.715221150262391	0.910671692917751	0.949205703367231	0.987739713816711	0.929317443848613	0.968691079769043	1.00795864378514	0.808653229704038	1.11167800252274	0.0039266534394833	0.00905057233287641	-0.149870096951817	-0.147471283400724	-0.152071572332991	0.176786179107331	0.180106707504273	0.173738813774957	0.201324479922382	0.204714243361905	0.198214197401349	0.00024679123128789	0.00035207363935654	0.000359780191189627
118	0.847500280622663	0.19	0.809002510356849	0.773981553322168	0.844023467391531	0.217286479328759	0.983156834664194	0.943417093241194	1.02289657608719	1	0.74	1.36	0.652704231533249	0.680198218628305	0.707692205723362	0.902880273274719	0.94091247435833	0.978944675441941	0.92165759554725	0.960495039712145	0.999426736201952	0.809002510356849	1.10746806490379	0.000302991483074432	0.00181245021766714	-0.149870096951817	-0.147471283400724	-0.152071572332991	0.176786179107331	0.180106707504273	0.173738813774957	0.201324479922382	0.204714243361905	0.198214197401349	0.00024679123128789	0.00035207363935654	0.000359780191189627
118	0.847500280622663	0.19	0.809023259803658	0.773611472177905	0.844435047429411	0.209823214751075	0.983269463326176	0.942632140924552	1.0239067857278	1	0.74	1.35	0.653445931065774	0.681616297659368	0.709786664252963	0.904593052143773	0.943590491236164	0.982587930328555	0.923857283319873	0.963599138452018	1.00346328529366	0.809023259803658	1.1038017527637	-0.00582017671392746	-0.00627584172382022	-0.149870096951817	-0.147471283400724	-0.152071572332991	0.176786179107331	0.180106707504273	0.173738813774957	0.201324479922382	0.204714243361905	0.198214197401349	0.00024679123128789	0.00035207363935654	0.000359780191189627
118	0.847500280622663	0.19	0.809031708589813	0.773771749939633	0.844291667239993	0.212959430716395	0.978554084132339	0.938490285641495	1.01861788262318	0.99	0.74	1.35	0.653749187669456	0.681657495426141	0.709565803182827	0.9067209393887	0.945428516397094	0.984136093405488	0.925791573408512	0.965399167084041	1.00493599366125	0.809031708589813	1.09717166551139	-0.0154119496296045	-0.0239092460393384	-0.149870096951817	-0.147471283400724	-0.152071572332991	0.176786179107331	0.180106707504273	0.173738813774957	0.201324479922382	0.204714243361905	0.198214197401349	0.00024679123128789	0.00035207363935654	0.000359780191189627
118	0.847500280622663	0.19	0.809196563210367	0.774061973093657	0.844331153327077	0.217184513366914	1.00401647839514	0.963421409204025	1.04461154758625	1	0.74	1.35	0.669099962568001	0.697293397981337	0.725486833394672	0.926929710796667	0.965987152727687	1.00504459465871	0.946786423086603	0.986712009496445	1.0265862455971	0.809196563210367	1.10449148349982	0.000286329039795535	-0.000344917530902758	-0.149870096951817	-0.147471283400724	-0.152071572332991	0.176786179107331	0.180106707504273	0.173738813774957	0.201324479922382	0.204714243361905	0.198214197401349	0.00024679123128789	0.00035207363935654	0.000359780191189627
118	0.847500280622663	0.19	0.809326720274928	0.773758610657913	0.844894829891943	0.207711456221899	0.980461005952876	0.939679904004256	1.02124210790149	1	0.74	1.36	0.650634792997283	0.678871646538018	0.707108500078754	0.900293143847629	0.93936490256721	0.97843666128679	0.918818894085975	0.95872178887845	0.998654417617486	0.809326720274928	1.10658363159891	0.000722836907648896	0.00287751249862491	-0.149870096951817	-0.147471283400724	-0.152071572332991	0.176786179107331	0.180106707504273	0.173738813774957	0.201324479922382	0.204714243361905	0.198214197401349	0.00024679123128789	0.00035207363935654	0.000359780191189627
118	0.847500280622663	0.19	0.809363854301766	0.773937113887711	0.844790594715822	0.212529726183387	0.987001083926473	0.946539578204035	1.02746258964891	1	0.73	1.35	0.657750780297844	0.685867498894498	0.713984217491153	0.911408681166151	0.950368454658617	0.989328228151083	0.930185759038422	0.969978634017337	1.00978229762203	0.809363854301766	1.10257675863984	0.00839410998018988	0.00589156362889866	-0.149870096951817	-0.147471283400724	-0.152071572332991	0.176786179107331	0.180106707504273	0.173738813774957	0.201324479922382	0.204714243361905	0.198214197401349	0.00024679123128789	0.00035207363935654	0.000359780191189627
118	0.847500280622663	0.19	0.80944867112479	0.77375057622239	0.84514676602719	0.209323540495612	0.984533738490139	0.943782750753557	1.02528472622672	1	0.74	1.36	0.654500611403371	0.682760871900385	0.7110211323974	0.906190639983676	0.945318462173152	0.984446284362629	0.925306628274641	0.965321086288712	1.00520980991053	0.80944867112479	1.10421018366748	0.00204762658065811	0.00325494712337054	-0.149870096951817	-0.147471283400724	-0.152071572332991	0.176786179107331	0.180106707504273	0.173738813774957	0.201324479922382	0.204714243361905	0.198214197401349	0.00024679123128789	0.00035207363935654	0.000359780191189627
118	0.847500280622663	0.19	0.809478171555568	0.773755438584676	0.845200904526461	0.209563169413266	0.97823050082939	0.937769700155906	1.01869130150287	0.99	0.74	1.34	0.655281643809347	0.68355427830666	0.711826912803973	0.909946600069602	0.94920695152136	0.988467302973118	0.929355471658035	0.969576052544684	1.00967872690503	0.809478171555568	1.09714763411202	-0.00196606530958466	-0.00752757494978963	-0.149870096951817	-0.147471283400724	-0.152071572332991	0.176786179107331	0.180106707504273	0.173738813774957	0.201324479922382	0.204714243361905	0.198214197401349	0.00024679123128789	0.00035207363935654	0.000359780191189627
118	0.847500280622663	0.19	0.809515116268812	0.773935012601158	0.845095219936465	0.210297477794355	0.973348676020286	0.933178813915154	1.01351853812542	0.99	0.73	1.35	0.651908254715397	0.679970469916412	0.708032685117427	0.90517268949254	0.944136992556489	0.983101295620438	0.923764281457222	0.963578627012541	1.00324554447102	0.809515116268812	1.0976215439147	-0.0123128965934493	-0.0189915198415906	-0.149870096951817	-0.147471283400724	-0.152071572332991	0.176786179107331	0.180106707504273	0.173738813774957	0.201324479922382	0.204714243361905	0.198214197401349	0.00024679123128789	0.00035207363935654	0.000359780191189627
118	0.847500280622663	0.19	0.809563981420134	0.774016481589563	0.845111481250704	0.216035110538122	1.00309775030996	0.96240223417152	1.0437932664484	1.01	0.74	1.36	0.66413143323949	0.69221446390983	0.720297494580171	0.91777968813783	0.95658832426106	0.99539696038429	0.93683372092405	0.976487557554333	1.01598509173812	0.809563981420134	1.10869896141744	-0.000923887082155203	0.00172773790469133	-0.149870096951817	-0.147471283400724	-0.152071572332991	0.176786179107331	0.180106707504273	0.173738813774957	0.201324479922382	0.204714243361905	0.198214197401349	0.00024679123128789	0.00035207363935654	0.000359780191189627
118	0.847500280622663	0.19	0.809577570732423	0.774492159945393	0.844662981519453	0.217187241900484	0.993917453721055	0.953731037555074	1.03410386988704	0.99	0.73	1.34	0.665350941623357	0.693386172504641	0.721421403385926	0.923343716429569	0.962249732267959	1.00115574810635	0.942649612035527	0.982425938038661	1.02212596498035	0.809577570732423	1.09862189196701	-0.000873378952773019	-0.00760315233232021	-0.149870096951817	-0.147471283400724	-0.152071572332991	0.176786179107331	0.180106707504273	0.173738813774957	0.201324479922382	0.204714243361905	0.198214197401349	0.00024679123128789	0.00035207363935654	0.000359780191189627
118	0.847500280622663	0.19	0.809652976776828	0.773845468292159	0.845460485261497	0.205100526243155	0.977947330949585	0.936945301710363	1.01894936018881	1	0.74	1.36	0.648240615509391	0.676608526232299	0.704976436955206	0.896713203573987	0.935954620255431	0.975196036936874	0.915411055903827	0.955371608605174	0.995420812948986	0.809652976776828	1.10587004867695	0.00290680811999202	0.00430248221993888	-0.149870096951817	-0.147471283400724	-0.152071572332991	0.176786179107331	0.180106707504273	0.173738813774957	0.201324479922382	0.204714243361905	0.198214197401349	0.00024679123128789	0.00035207363935654	0.000359780191189627
118	0.847500280622663	0.19	0.809779379950195	0.774579285303805	0.844979474596584	0.216667183664579	0.993851357198246	0.953606054857955	1.03409665953854	1	0.74	1.34	0.662155186231871	0.69010030626371	0.718045426295548	0.917240230864427	0.955950776190522	0.994661321516616	0.936696914951374	0.976281679204469	1.01580960316076	0.809779379950195	1.10231436094393	0.000359096619441928	-0.00245453798851327	-0.149870096951817	-0.147471283400724	-0.152071572332991	0.176786179107331	0.180106707504273	0.173738813774957	0.201324479922382	0.204714243361905	0.198214197401349	0.00024679123128789	0.00035207363935654	0.000359780191189627
118	0.847500280622663	0.19	0.809830284124811	0.774786188746614	0.844874379503008	0.216017971949631	0.999762681215511	0.959200415966775	1.04032494646425	1.01	0.75	1.36	0.661049735303664	0.689003929505058	0.716958123706453	0.913058437091992	0.951669469673325	0.990280502254658	0.932713228324116	0.972176138147036	1.0116056942397	0.809830284124811	1.1136227499488	0.0103272739921922	0.0183798466076344	-0.149870096951817	-0.147471283400724	-0.152071572332991	0.176786179107331	0.180106707504273	0.173738813774957	0.201324479922382	0.204714243361905	0.198214197401349	0.00024679123128789	0.00035207363935654	0.000359780191189627
118	0.847500280622663	0.19	0.809857848901327	0.774648212514495	0.845067485288159	0.218329390994585	0.999644820856217	0.959362111043804	1.03992753066863	1	0.74	1.35	0.663166898956485	0.691012651295814	0.718858403635144	0.917050139636471	0.955556209694018	0.994062279751566	0.936764837458966	0.976165003331005	1.01543749862546	0.809857848901327	1.10730096020323	0.0084074878255237	0.0102879310208395	-0.149870096951817	-0.147471283400724	-0.152071572332991	0.176786179107331	0.180106707504273	0.173738813774957	0.201324479922382	0.204714243361905	0.198214197401349	0.00024679123128789	0.00035207363935654	0.000359780191189627
118	0.847500280622663	0.19	0.809886128403092	0.774825518592979	0.844946738213205	0.216727777981714	1.00001095947901	0.959523455771143	1.04049846318687	1	0.74	1.36	0.667402909027429	0.695564260989555	0.723725612951682	0.925121453349799	0.964157349812197	1.00319324627459	0.944477074746459	0.984342959673492	1.02424706977749	0.809886128403092	1.10713681690601	-0.00535771731272547	-0.00286601591781926	-0.149870096951817	-0.147471283400724	-0.152071572332991	0.176786179107331	0.180106707504273	0.173738813774957	0.201324479922382	0.204714243361905	0.198214197401349	0.00024679123128789	0.00035207363935654	0.000359780191189627
118	0.847500280622663	0.19	0.810002951953442	0.774792978546025	0.845212925360859	0.220931400752131	1.01139747787619	0.97094937459124	1.05184558116115	1	0.74	1.35	0.671076958518917	0.699032885821257	0.726988813123597	0.927935338957714	0.966591550511195	1.00524776206468	0.947455823041724	0.986933630289615	1.02634966882271	0.810002951953442	1.10640124372407	0.00443622496929651	0.00388574325808127	-0.149870096951817	-0.147471283400724	-0.152071572332991	0.176786179107331	0.180106707504273	0.173738813774957	0.201324479922382	0.204714243361905	0.198214197401349	0.00024679123128789	0.00035207363935654	0.000359780191189627
118	0.847500280622663	0.19	0.810112186838047	0.774788839771883	0.845435533904211	0.211445104348273	0.989452016997855	0.948758141215631	1.03014589278008	1	0.73	1.36	0.656256322417803	0.684404289856113	0.712552257294423	0.9077175518428	0.946651125843763	0.985584699844727	0.92616482441829	0.965908887120628	1.00558767888046	0.810112186838047	1.10557251219492	-0.00288144276372375	-0.00267644077218966	-0.149870096951817	-0.147471283400724	-0.152071572332991	0.176786179107331	0.180106707504273	0.173738813774957	0.201324479922382	0.204714243361905	0.198214197401349	0.00024679123128789	0.00035207363935654	0.000359780191189627
118	0.847500280622663	0.19	0.810176533947398	0.774861895423637	0.845491172471159	0.214394214964894	0.99226456450303	0.9518125219665	1.03271660703956	0.99	0.73	1.34	0.663799039169539	0.692010505554449	0.720221971939358	0.921074839890209	0.960220530604159	0.99936622131811	0.940430961780204	0.980340308723203	1.02028220216805	0.810176533947398	1.09807247365865	0.00611038760755515	-0.000494211200699914	-0.149870096951817	-0.147471283400724	-0.152071572332991	0.176786179107331	0.180106707504273	0.173738813774957	0.201324479922382	0.204714243361905	0.198214197401349	0.00024679123128789	0.00035207363935654	0.000359780191189627
118	0.847500280622663	0.19	0.810190907254969	0.774884200726492	0.845497613783445	0.208697068852384	0.982025032381474	0.94130079702265	1.0227492677403	1	0.74	1.36	0.651986765622772	0.680194180912383	0.708401596201994	0.902286557942524	0.94132288964752	0.980359221352517	0.920848692768167	0.960804161652636	1.00065463225352	0.810190907254969	1.10831655296549	-0.00226620670341421	2.45999970432342e-05	-0.149870096951817	-0.147471283400724	-0.152071572332991	0.176786179107331	0.180106707504273	0.173738813774957	0.201324479922382	0.204714243361905	0.198214197401349	0.00024679123128789	0.00035207363935654	0.000359780191189627
118	0.847500280622663	0.19	0.810331924424548	0.775197179977256	0.845466668871839	0.216827332640425	0.996660717162303	0.956320683481637	1.03700075084297	1	0.74	1.36	0.664999764261233	0.693051142163328	0.721102520065423	0.921696063218822	0.960575542535551	0.99945502185228	0.940296638665698	0.980067661379183	1.01975372809176	0.810331924424548	1.10586040289126	-0.00509587647531475	-0.00573142461704064	-0.149870096951817	-0.147471283400724	-0.152071572332991	0.176786179107331	0.180106707504273	0.173738813774957	0.201324479922382	0.204714243361905	0.198214197401349	0.00024679123128789	0.00035207363935654	0.000359780191189627
118	0.847500280622663	0.19	0.8103369748531	0.775016107178276	0.845657842527924	0.217230351633575	0.990836378132552	0.950779615468376	1.03089314079673	1	0.73	1.36	0.659814661312438	0.687612942702302	0.715411224092165	0.91379557238383	0.952294181074049	0.990792789764268	0.932205189305904	0.971489217727931	1.01074457761916	0.8103369748531	1.10551182317654	0.0148619694768567	0.0135701704481912	-0.149870096951817	-0.147471283400724	-0.152071572332991	0.176786179107331	0.180106707504273	0.173738813774957	0.201324479922382	0.204714243361905	0.198214197401349	0.00024679123128789	0.00035207363935654	0.000359780191189627
118	0.847500280622663	0.19	0.810437520085738	0.774907121418193	0.845967918753283	0.216361532774243	0.998485064389696	0.958015680812557	1.03895444796683	1	0.73	1.35	0.664953652999493	0.693043239614017	0.721132826228541	0.920975588320463	0.95988029008621	0.998784991851958	0.939994732023527	0.97962134333293	1.0193130788391	0.810437520085738	1.09954649266941	0.00887931581283659	0.00294024877767687	-0.149870096951817	-0.147471283400724	-0.152071572332991	0.176786179107331	0.180106707504273	0.173738813774957	0.201324479922382	0.204714243361905	0.198214197401349	0.00024679123128789	0.00035207363935654	0.000359780191189627
118	0.847500280622663	0.19	0.810473146884712	0.775253042477665	0.845693251291759	0.216683090226277	0.988489521757261	0.948463218767954	1.02851582474657	0.99	0.73	1.35	0.659933185392117	0.687783169564952	0.715633153737787	0.91488736163854	0.953496722564102	0.992106083489664	0.933561143125865	0.973031565438707	1.01238749752547	0.810473146884712	1.09595306629457	0.00166657569965697	-0.00782244627429053	-0.149870096951817	-0.147471283400724	-0.152071572332991	0.176786179107331	0.180106707504273	0.173738813774957	0.201324479922382	0.204714243361905	0.198214197401349	0.00024679123128789	0.00035207363935654	0.000359780191189627
118	0.847500280622663	0.19	0.810591074647302	0.775366332694996	0.845815816599607	0.213036054243234	0.973439676764355	0.933594379171269	1.01328497435744	1	0.73	1.35	0.646544905829093	0.674139088864902	0.701733271900711	0.894699980684537	0.932885286618523	0.971070592552509	0.912825336175012	0.951819793872051	0.99069619459377	0.810591074647302	1.10385280893036	0.00300178805446826	-0.000770044917335336	-0.149870096951817	-0.147471283400724	-0.152071572332991	0.176786179107331	0.180106707504273	0.173738813774957	0.201324479922382	0.204714243361905	0.198214197401349	0.00024679123128789	0.00035207363935654	0.000359780191189627
118	0.847500280622663	0.19	0.810677594303018	0.775207080286984	0.846148108319052	0.21287112877739	0.995883108275989	0.955099084286373	1.0366671322656	1	0.74	1.35	0.663349354158193	0.691675269676893	0.720001185195593	0.918978876784164	0.958220519010969	0.997462161237774	0.938148275245313	0.978111984903729	1.01825006396017	0.810677594303018	1.10429729352679	-0.000995363673112737	-0.00140327343037105	-0.149870096951817	-0.147471283400724	-0.152071572332991	0.176786179107331	0.180106707504273	0.173738813774957	0.201324479922382	0.204714243361905	0.198214197401349	0.00024679123128789	0.00035207363935654	0.000359780191189627
118	0.847500280622663	0.19	0.810837269113609	0.775055781358874	0.846618756868343	0.208839796211245	0.987314052304704	0.946388167957861	1.02823993665155	1	0.74	1.35	0.655137206799328	0.683468150131638	0.711799093463949	0.906447201195305	0.945645866794313	0.984844532393322	0.926122675859185	0.966114851070007	1.00615940697005	0.810837269113609	1.10250748464012	-0.00741375044546975	-0.0084886519522236	-0.149870096951817	-0.147471283400724	-0.152071572332991	0.176786179107331	0.180106707504273	0.173738813774957	0.201324479922382	0.204714243361905	0.198214197401349	0.00024679123128789	0.00035207363935654	0.000359780191189627
118	0.847500280622663	0.19	0.810993146061306	0.775634436571638	0.846351855550975	0.215356870002168	1.0121236647305	0.970979573885334	1.05326775557566	1.01	0.75	1.36	0.66988023237931	0.698265601008751	0.726650969638192	0.925633697245706	0.964856311143162	1.00407892504062	0.945992282300313	0.986265559503528	1.0261499230716	0.810993146061306	1.11338331350075	0.00651013914138327	0.0154172157969418	-0.149870096951817	-0.147471283400724	-0.152071572332991	0.176786179107331	0.180106707504273	0.173738813774957	0.201324479922382	0.204714243361905	0.198214197401349	0.00024679123128789	0.00035207363935654	0.000359780191189627
118	0.847500280622663	0.19	0.811003232539214	0.775591290807173	0.846415174271255	0.214227800510867	0.9913128902993	0.950879669574352	1.03174611102425	1	0.73	1.35	0.660776084895451	0.688873546798601	0.716971008701751	0.915605708719246	0.954539013218479	0.993472317717712	0.934395466920148	0.974222244748563	1.01395228591895	0.811003232539214	1.1017026013209	-0.00135042347322054	-0.00561815712540739	-0.149870096951817	-0.147471283400724	-0.152071572332991	0.176786179107331	0.180106707504273	0.173738813774957	0.201324479922382	0.204714243361905	0.198214197401349	0.00024679123128789	0.00035207363935654	0.000359780191189627
118	0.847500280622663	0.19	0.811084909693937	0.775983594543246	0.846186224844628	0.221740721412561	1.02038839754784	0.979676428738078	1.06110036635759	1.01	0.74	1.36	0.674066014339195	0.702077869831976	0.730089725324757	0.93045739610568	0.969123991910028	1.00779058771438	0.949930141243522	0.989335089764376	1.02876897790287	0.811084909693937	1.11393319333552	0.000280015620653061	0.00789449083628562	-0.149870096951817	-0.147471283400724	-0.152071572332991	0.176786179107331	0.180106707504273	0.173738813774957	0.201324479922382	0.204714243361905	0.198214197401349	0.00024679123128789	0.00035207363935654	0.000359780191189627
118	0.847500280622663	0.19	0.8111361356735	0.77564590975601	0.84662636159099	0.212378530199622	0.980988441394658	0.940755246060252	1.02122163672907	1	0.74	1.35	0.652638382770216	0.680549710022112	0.708461037274008	0.903739333445225	0.942389472560749	0.981039611676274	0.9224837270639	0.961741258148322	1.00133972288438	0.8111361356735	1.10070291069047	0.0146943346866225	0.009976551063186	-0.149870096951817	-0.147471283400724	-0.152071572332991	0.176786179107331	0.180106707504273	0.173738813774957	0.201324479922382	0.204714243361905	0.198214197401349	0.00024679123128789	0.00035207363935654	0.000359780191189627
118	0.847500280622663	0.19	0.811305633097502	0.776173646108941	0.846437620086063	0.215103063964651	0.985855639640868	0.94574925527422	1.02596202400751	0.99	0.74	1.35	0.658839090839133	0.6867784771676	0.714717863496067	0.913798363815296	0.952549806873174	0.991301249931052	0.933301416090908	0.97289107192463	1.01253347633524	0.811305633097502	1.09981867272551	0.00840180383664036	0.00320886483634174	-0.149870096951817	-0.147471283400724	-0.152071572332991	0.176786179107331	0.180106707504273	0.173738813774957	0.201324479922382	0.204714243361905	0.198214197401349	0.00024679123128789	0.00035207363935654	0.000359780191189627
118	0.847500280622663	0.19	0.811365623818917	0.775801750538166	0.846929497099669	0.213302938669026	0.983358033554631	0.943138763658826	1.02357730345043	1	0.74	1.35	0.651811355258657	0.679607240475587	0.707403125692517	0.901272215582877	0.939706125718745	0.978140035854614	0.920089627420713	0.959398774530166	0.99858812851626	0.811365623818917	1.10199057484836	0.00971586473065245	0.0066394918746312	-0.149870096951817	-0.147471283400724	-0.152071572332991	0.176786179107331	0.180106707504273	0.173738813774957	0.201324479922382	0.204714243361905	0.198214197401349	0.00024679123128789	0.00035207363935654	0.000359780191189627
118	0.847500280622663	0.19	0.811394221584908	0.776163296529899	0.846625146639918	0.215556836289163	0.995205054994982	0.954772649324806	1.03563746066516	1.01	0.74	1.35	0.65911720168579	0.687029285365185	0.71494136904458	0.910983674846987	0.949561719082302	0.988139763317617	0.930419257386276	0.969753900446716	1.00917453675053	0.811394221584908	1.10877991458374	-0.0023256904736102	4.38743580085605e-05	-0.149870096951817	-0.147471283400724	-0.152071572332991	0.176786179107331	0.180106707504273	0.173738813774957	0.201324479922382	0.204714243361905	0.198214197401349	0.00024679123128789	0.00035207363935654	0.000359780191189627
118	0.847500280622663	0.19	0.811478661701637	0.77610507060217	0.846852252801104	0.206836213522373	0.965543932274029	0.92527618296657	1.00581168158149	0.99	0.73	1.32	0.648021276088938	0.676222972805898	0.704424669522858	0.900662267526309	0.939858826420928	0.979055385315547	0.920287213729768	0.960415632248477	1.00039785005238	0.811478661701637	1.08694517782031	0.00451868982275192	-0.0105466493161017	-0.149870096951817	-0.147471283400724	-0.152071572332991	0.176786179107331	0.180106707504273	0.173738813774957	0.201324479922382	0.204714243361905	0.198214197401349	0.00024679123128789	0.00035207363935654	0.000359780191189627
118	0.847500280622663	0.19	0.811493116190831	0.776202535195024	0.846783697186637	0.215004627827785	0.997985900129008	0.957374195618719	1.0385976046393	1.01	0.74	1.35	0.657828163456187	0.685733159345034	0.713638155233881	0.907571806875902	0.946070899719001	0.9845699925621	0.926942402894825	0.966256977161743	1.00558008350157	0.811493116190831	1.10793218680652	0.0199874473828783	0.0237125448318951	-0.149870096951817	-0.147471283400724	-0.152071572332991	0.176786179107331	0.180106707504273	0.173738813774957	0.201324479922382	0.204714243361905	0.198214197401349	0.00024679123128789	0.00035207363935654	0.000359780191189627
118	0.847500280622663	0.19	0.811648209330852	0.776222903169328	0.847073515492376	0.215548924895597	1.00009249498106	0.959460575721553	1.04072441424058	1	0.74	1.35	0.663227947899397	0.691314797022336	0.719401646145276	0.917130823934928	0.955970132741867	0.994809441548807	0.936545062990122	0.97630189732225	1.01599510541779	0.811648209330852	1.10512030023475	-0.0238390620681239	-0.0244247593365805	-0.149870096951817	-0.147471283400724	-0.152071572332991	0.176786179107331	0.180106707504273	0.173738813774957	0.201324479922382	0.204714243361905	0.198214197401349	0.00024679123128789	0.00035207363935654	0.000359780191189627
118	0.847500280622663	0.19	0.811942709669745	0.776037903650908	0.847847515688583	0.207220742178489	0.984649973013287	0.943633475886231	1.02566647014034	1.01	0.74	1.37	0.649443018733607	0.677672069941287	0.705901121148968	0.89656196770089	0.935532428491183	0.974502889281475	0.914992559239479	0.95470169251931	0.994522707640633	0.811942709669745	1.10834649062925	-0.00614057098804984	-0.0019998038892892	-0.149870096951817	-0.147471283400724	-0.152071572332991	0.176786179107331	0.180106707504273	0.173738813774957	0.201324479922382	0.204714243361905	0.198214197401349	0.00024679123128789	0.00035207363935654	0.000359780191189627
118	0.847500280622663	0.19	0.811967876692907	0.776693979583854	0.84724177380196	0.216569407327668	1.00139958079077	0.960836934317264	1.04196222726427	1	0.74	1.35	0.666527439001929	0.694665529772072	0.722803620542214	0.922949474132397	0.961912665382679	1.00087585663296	0.942150572855505	0.981902028836695	1.02175407910328	0.811967876692907	1.10833694974335	-0.00896377148614372	-0.00748401455572162	-0.149870096951817	-0.147471283400724	-0.152071572332991	0.176786179107331	0.180106707504273	0.173738813774957	0.201324479922382	0.204714243361905	0.198214197401349	0.00024679123128789	0.00035207363935654	0.000359780191189627
118	0.847500280622663	0.19	0.811970386153889	0.776809587484718	0.84713118482306	0.21471779475649	0.997219438911437	0.956604410382595	1.03783446744028	1	0.74	1.35	0.661524300885635	0.689610966660307	0.717697632434978	0.914919200775186	0.953764379657654	0.992609558540122	0.934253326288046	0.973896558265645	1.01358345827125	0.811970386153889	1.10809130327443	0.0081770627651843	0.0114307228594549	-0.149870096951817	-0.147471283400724	-0.152071572332991	0.176786179107331	0.180106707504273	0.173738813774957	0.201324479922382	0.204714243361905	0.198214197401349	0.00024679123128789	0.00035207363935654	0.000359780191189627
118	0.847500280622663	0.19	0.812127477795051	0.776971691364778	0.847283264225323	0.216381709437678	0.983822596334118	0.943949866552814	1.02369532611542	1	0.74	1.35	0.656376761276195	0.684102315529059	0.711827869781922	0.909733393409024	0.948160808946348	0.986588224483672	0.928819263360852	0.968106806871898	1.00731938496864	0.812127477795051	1.10299283057291	-0.00178303914121576	-0.00521021946302592	-0.149870096951817	-0.147471283400724	-0.152071572332991	0.176786179107331	0.180106707504273	0.173738813774957	0.201324479922382	0.204714243361905	0.198214197401349	0.00024679123128789	0.00035207363935654	0.000359780191189627
118	0.847500280622663	0.19	0.812154933935613	0.776714456572682	0.847595411298545	0.216205854777169	0.992796010399631	0.952538726205131	1.03305329459413	1	0.74	1.35	0.660732608737997	0.688657248098865	0.716581887459733	0.914904734099304	0.953571487353803	0.992238240608303	0.934315444747608	0.973957250899212	1.01342192636976	0.812154933935613	1.10167222277766	-0.00881501416358029	-0.0117200588254092	-0.149870096951817	-0.147471283400724	-0.152071572332991	0.176786179107331	0.180106707504273	0.173738813774957	0.201324479922382	0.204714243361905	0.198214197401349	0.00024679123128789	0.00035207363935654	0.000359780191189627
118	0.847500280622663	0.19	0.812172349413495	0.776693895938765	0.847650802888224	0.213520757102501	1.00127365252499	0.960348195467159	1.04219910958282	0.99	0.74	1.35	0.669622009420537	0.698158103850523	0.726694198280509	0.929084624552254	0.968677777415634	1.00827093027902	0.94926776975413	0.989638251226993	1.03018421500089	0.812172349413495	1.10312125057586	-0.00633097620828254	-0.00824385061698307	-0.149870096951817	-0.147471283400724	-0.152071572332991	0.176786179107331	0.180106707504273	0.173738813774957	0.201324479922382	0.204714243361905	0.198214197401349	0.00024679123128789	0.00035207363935654	0.000359780191189627
118	0.847500280622663	0.19	0.812222568229457	0.776333261006005	0.84811187545291	0.210974409075434	0.986177107694341	0.94556058495591	1.02679363043277	1	0.74	1.35	0.656570433393847	0.684773394009603	0.712976354625359	0.909504991636613	0.948572747591401	0.98764050354619	0.929115805751216	0.968977098973083	1.00880464530535	0.812222568229457	1.09982735185446	-0.00593291157725585	-0.00879032831184429	-0.149870096951817	-0.147471283400724	-0.152071572332991	0.176786179107331	0.180106707504273	0.173738813774957	0.201324479922382	0.204714243361905	0.198214197401349	0.00024679123128789	0.00035207363935654	0.000359780191189627
118	0.847500280622663	0.19	0.812432806836787	0.776943590322865	0.847922023350708	0.215584937450099	0.990700778868057	0.950454713571654	1.03094684416446	1	0.74	1.36	0.65741684021705	0.685254506441992	0.713092172666934	0.909315820499446	0.947819900035597	0.986323979571749	0.92804321658808	0.967275879690517	1.00660735856796	0.812432806836787	1.10867327427657	-0.00843301662177603	-0.00619555263709073	-0.149870096951817	-0.147471283400724	-0.152071572332991	0.176786179107331	0.180106707504273	0.173738813774957	0.201324479922382	0.204714243361905	0.198214197401349	0.00024679123128789	0.00035207363935654	0.000359780191189627
118	0.847500280622663	0.19	0.812445626648362	0.777237507700702	0.847653745596021	0.217367835171973	0.997217782629431	0.956919328332794	1.03751623692607	1	0.74	1.36	0.661260672312114	0.689108143036486	0.716955613760858	0.914298284133299	0.952801851284391	0.991305418435482	0.933199647717971	0.972511201962047	1.01164440986772	0.812445626648362	1.10852164230223	-0.00413215121950094	-0.00264540872723056	-0.149870096951817	-0.147471283400724	-0.152071572332991	0.176786179107331	0.180106707504273	0.173738813774957	0.201324479922382	0.204714243361905	0.198214197401349	0.00024679123128789	0.00035207363935654	0.000359780191189627
118	0.847500280622663	0.19	0.812511800370777	0.776708959497304	0.848314641244251	0.207696184246997	0.979981566380552	0.939218514719241	1.02074461804186	0.99	0.74	1.35	0.65471008424827	0.683125176763106	0.711540269277941	0.908298237980628	0.947719317759651	0.987140397538674	0.927504516741645	0.96784784417945	1.00805660865751	0.812511800370777	1.09959171563352	0.00190201692046153	-0.00157746620152114	-0.149870096951817	-0.147471283400724	-0.152071572332991	0.176786179107331	0.180106707504273	0.173738813774957	0.201324479922382	0.204714243361905	0.198214197401349	0.00024679123128789	0.00035207363935654	0.000359780191189627
118	0.847500280622663	0.19	0.812590120289865	0.776619835585605	0.848560404994126	0.206418395228115	0.98302373881879	0.941974720926137	1.02407275671144	1	0.74	1.34	0.654432691813364	0.682951311983311	0.711469932153257	0.906732663205958	0.946245916044845	0.985759168883732	0.926204008116591	0.966630054726366	1.00684634495846	0.812590120289865	1.09763932349826	-0.00291129813040425	-0.00719587293706566	-0.149870096951817	-0.147471283400724	-0.152071572332991	0.176786179107331	0.180106707504273	0.173738813774957	0.201324479922382	0.204714243361905	0.198214197401349	0.00024679123128789	0.00035207363935654	0.000359780191189627
118	0.847500280622663	0.19	0.812688894067786	0.77738877621494	0.847989011920633	0.213685885928738	0.981026289657238	0.940948115290844	1.02110446402363	0.99	0.73	1.34	0.658520380312804	0.686568998719189	0.714617617125575	0.914995913256731	0.953968695241321	0.992941477225912	0.933903850743616	0.973706126929525	1.01351669452819	0.812688894067786	1.09291814346435	-0.000612470526037604	-0.0120669060789609	-0.149870096951817	-0.147471283400724	-0.152071572332991	0.176786179107331	0.180106707504273	0.173738813774957	0.201324479922382	0.204714243361905	0.198214197401349	0.00024679123128789	0.00035207363935654	0.000359780191189627
118	0.847500280622663	0.19	0.812689049706194	0.777503226977558	0.84787487243483	0.218228413722063	0.993074126457882	0.953044353414342	1.03310389950142	1	0.74	1.34	0.658975957478489	0.686654268487321	0.714332579496152	0.911348664280221	0.949627134808874	0.987905605337527	0.930496516796569	0.96967143178542	1.0087701209007	0.812689049706194	1.10296709796073	-0.00253673715316686	-0.00487839151323215	-0.149870096951817	-0.147471283400724	-0.152071572332991	0.176786179107331	0.180106707504273	0.173738813774957	0.201324479922382	0.204714243361905	0.198214197401349	0.00024679123128789	0.00035207363935654	0.000359780191189627
118	0.847500280622663	0.19	0.812962043522844	0.777298875964648	0.84862521108104	0.21853152126133	1.00164477257256	0.961305358600906	1.04198418654421	1	0.74	1.35	0.666312854151894	0.694273449417259	0.722234044682624	0.922363777806038	0.961069079854419	0.999774381902801	0.942111404693724	0.981547673189109	1.02110076346576	0.812962043522844	1.10287783666067	-0.0134289433751232	-0.015663040671114	-0.149870096951817	-0.147471283400724	-0.152071572332991	0.176786179107331	0.180106707504273	0.173738813774957	0.201324479922382	0.204714243361905	0.198214197401349	0.00024679123128789	0.00035207363935654	0.000359780191189627
118	0.847500280622663	0.19	0.813010287738065	0.777482679732061	0.848537895744069	0.209713525971008	0.975162298797291	0.934846699159702	1.01547789843488	1	0.73	1.35	0.649455654837997	0.677463663195252	0.705471671552507	0.899823508201842	0.938628720151315	0.977433932100787	0.918033016103655	0.957658626599702	0.997239085714563	0.813010287738065	1.09673355041721	-0.00638347925360879	-0.0145860656282694	-0.149870096951817	-0.147471283400724	-0.152071572332991	0.176786179107331	0.180106707504273	0.173738813774957	0.201324479922382	0.204714243361905	0.198214197401349	0.00024679123128789	0.00035207363935654	0.000359780191189627
118	0.847500280622663	0.19	0.813328711524876	0.777744139538228	0.848913283511523	0.212036446529676	0.992624423403805	0.951872329254324	1.03337651755329	1	0.74	1.36	0.660096661645873	0.688357091617847	0.716617521589821	0.913931194830027	0.953058931768276	0.992186668706526	0.932951409079925	0.97296468491655	1.01280516019823	0.813328711524876	1.10958585699674	-0.00511140533045157	-0.00217557969728791	-0.149870096951817	-0.147471283400724	-0.152071572332991	0.176786179107331	0.180106707504273	0.173738813774957	0.201324479922382	0.204714243361905	0.198214197401349	0.00024679123128789	0.00035207363935654	0.000359780191189627
118	0.847500280622663	0.19	0.81334572442534	0.77803675641812	0.848654692432559	0.217542751298302	0.991804059629857	0.951744972330058	1.03186314692966	1.01	0.75	1.36	0.655864391644106	0.683469821339604	0.711075251035102	0.905871238033312	0.943999493040442	0.982127748047571	0.925230243137012	0.964146773816998	1.00319517305868	0.81334572442534	1.10623108740451	-0.00466998483179621	-0.00271449210127024	-0.149870096951817	-0.147471283400724	-0.152071572332991	0.176786179107331	0.180106707504273	0.173738813774957	0.201324479922382	0.204714243361905	0.198214197401349	0.00024679123128789	0.00035207363935654	0.000359780191189627
118	0.847500280622663	0.19	0.81338405389312	0.778040440605881	0.848727667180359	0.212628685038399	0.993705428565723	0.952981122014388	1.03442973511706	1.01	0.75	1.36	0.658103435368519	0.686226559138046	0.714349682907574	0.909701099209954	0.948575894920496	0.987450690631038	0.929181411061543	0.968903750719667	1.00870959850501	0.81338405389312	1.11404946566474	-0.0138005311681084	-0.00607246677587843	-0.149870096951817	-0.147471283400724	-0.152071572332991	0.176786179107331	0.180106707504273	0.173738813774957	0.201324479922382	0.204714243361905	0.198214197401349	0.00024679123128789	0.00035207363935654	0.000359780191189627
118	0.847500280622663	0.19	0.813450136110729	0.777172649109424	0.849727623112034	0.209367316876516	0.978157975941406	0.937676241993732	1.01863970988908	0.99	0.73	1.35	0.652541526165725	0.680713310059793	0.708885093953862	0.904701289381335	0.943759415479294	0.982817541577254	0.922857394421482	0.962674974557004	1.00254084202492	0.813450136110729	1.0943080533686	-0.00543812004171354	-0.0156888112842296	-0.149870096951817	-0.147471283400724	-0.152071572332991	0.176786179107331	0.180106707504273	0.173738813774957	0.201324479922382	0.204714243361905	0.198214197401349	0.00024679123128789	0.00035207363935654	0.000359780191189627
118	0.847500280622663	0.19	0.813464906212731	0.777975771375634	0.848954041049827	0.207033598391163	0.967906001124119	0.927564010105909	1.00824799214233	1	0.74	1.34	0.64195526730376	0.669875446769007	0.697795626234254	0.888128159843432	0.926754990829826	0.965381821816221	0.907177264651136	0.946501355660104	0.985931833189237	0.813464906212731	1.09595359426789	0.0100286316759583	0.0043676945654727	-0.149870096951817	-0.147471283400724	-0.152071572332991	0.176786179107331	0.180106707504273	0.173738813774957	0.201324479922382	0.204714243361905	0.198214197401349	0.00024679123128789	0.00035207363935654	0.000359780191189627
118	0.847500280622663	0.19	0.813609309628278	0.777492743631574	0.849725875624982	0.206716223527931	0.97770102005075	0.936911345399295	1.0184906947022	1	0.74	1.35	0.649490270668511	0.677766688666805	0.706043106665098	0.899122451804717	0.938266936991096	0.977411422177475	0.91832078098897	0.958267270978032	0.998354373026758	0.813609309628278	1.10102871544212	0.00466342277915291	0.00206351144390356	-0.149870096951817	-0.147471283400724	-0.152071572332991	0.176786179107331	0.180106707504273	0.173738813774957	0.201324479922382	0.204714243361905	0.198214197401349	0.00024679123128789	0.00035207363935654	0.000359780191189627
118	0.847500280622663	0.19	0.813656450896309	0.778335901906602	0.848976999886016	0.214756748533148	0.996378308287344	0.955802224530816	1.03695439204387	1	0.73	1.35	0.664372649761189	0.692576853089434	0.720781056417679	0.920683707639204	0.959768926605688	0.998854145572171	0.939659508316213	0.979592610222995	1.01951995687496	0.813656450896309	1.09954411599454	-0.00529607875471559	-0.0103560876829071	-0.149870096951817	-0.147471283400724	-0.152071572332991	0.176786179107331	0.180106707504273	0.173738813774957	0.201324479922382	0.204714243361905	0.198214197401349	0.00024679123128789	0.00035207363935654	0.000359780191189627
118	0.847500280622663	0.19	0.813949334026897	0.778160708033209	0.849737960020585	0.210382374083708	0.984317748477275	0.943705575698604	1.02492992125595	1	0.74	1.34	0.656076744740621	0.684310870721861	0.712544996703102	0.909247664173536	0.948376947910873	0.987506231648211	0.928584612745505	0.968472157941702	1.00850102152838	0.813949334026897	1.10020133075867	0.00563721877059908	0.000370578067828437	-0.149870096951817	-0.147471283400724	-0.152071572332991	0.176786179107331	0.180106707504273	0.173738813774957	0.201324479922382	0.204714243361905	0.198214197401349	0.00024679123128789	0.00035207363935654	0.000359780191189627
118	0.847500280622663	0.19	0.81398293159315	0.778103224832413	0.849862638353886	0.210931673473843	0.975443956334225	0.935264329725004	1.01562358294345	0.98	0.73	1.33	0.657879155943246	0.686142116477154	0.714405077011061	0.915926425236683	0.95527528159513	0.994624137953577	0.934956105732943	0.975168751914349	1.01536899842324	0.81398293159315	1.08502127866155	-0.00276597395487123	-0.0212900140328918	-0.149870096951817	-0.147471283400724	-0.152071572332991	0.176786179107331	0.180106707504273	0.173738813774957	0.201324479922382	0.204714243361905	0.198214197401349	0.00024679123128789	0.00035207363935654	0.000359780191189627
118	0.847500280622663	0.19	0.814049769192724	0.778471174614015	0.849628363771432	0.21205360440758	0.988204794476475	0.94763623081526	1.02877335813769	1	0.74	1.36	0.658219705646284	0.686398269490983	0.714576833335683	0.911901187399878	0.950939924175426	0.989978660950975	0.930516060656573	0.970356385048767	1.01013985405133	0.814049769192724	1.10624079579451	-0.00450389423492274	-0.00394422386433452	-0.149870096951817	-0.147471283400724	-0.152071572332991	0.176786179107331	0.180106707504273	0.173738813774957	0.201324479922382	0.204714243361905	0.198214197401349	0.00024679123128789	0.00035207363935654	0.000359780191189627
118	0.847500280622663	0.19	0.814140080978183	0.778786644056578	0.849493517899788	0.216992677318939	0.999185470360135	0.958762925596595	1.03960801512368	0.99	0.73	1.34	0.667982160478511	0.69614505462295	0.724307948767388	0.92652131108143	0.965584512391867	1.0046477137023	0.945854885840453	0.985897851395207	1.02564423258902	0.814140080978183	1.09566896788619	-0.0174260511097231	-0.0277811843506483	-0.149870096951817	-0.147471283400724	-0.152071572332991	0.176786179107331	0.180106707504273	0.173738813774957	0.201324479922382	0.204714243361905	0.198214197401349	0.00024679123128789	0.00035207363935654	0.000359780191189627
118	0.847500280622663	0.19	0.814269771914339	0.778671626908234	0.849867916920445	0.210281247368984	0.993954298262454	0.952932042579926	1.03497655394498	0.99	0.74	1.34	0.665272968328017	0.69391194423184	0.722550920135662	0.923494585670933	0.96324960420537	1.00300462273981	0.943911253565336	0.984530481537566	1.02511192520768	0.814269771914339	1.10176809465773	-0.00880087254760557	-0.00898384201584299	-0.149870096951817	-0.147471283400724	-0.152071572332991	0.176786179107331	0.180106707504273	0.173738813774957	0.201324479922382	0.204714243361905	0.198214197401349	0.00024679123128789	0.00035207363935654	0.000359780191189627
118	0.847500280622663	0.19	0.814516366233871	0.778959979438015	0.850072753029726	0.209803847028226	0.979916676090662	0.939415554686236	1.02041779749509	1.01	0.74	1.35	0.646184926838421	0.674043965408774	0.701903003979127	0.891876344098027	0.930327902526943	0.968779460955858	0.910582142758452	0.949948494221381	0.989224465748678	0.814516366233871	1.10269068317437	-0.0116190711321061	-0.0123155403285647	-0.149870096951817	-0.147471283400724	-0.152071572332991	0.176786179107331	0.180106707504273	0.173738813774957	0.201324479922382	0.204714243361905	0.198214197401349	0.00024679123128789	0.00035207363935654	0.000359780191189627
118	0.847500280622663	0.19	0.814551456265576	0.778849791968787	0.850253120562365	0.208524113745477	0.968840046030798	0.928641536439393	1.0090385556222	1	0.73	1.36	0.645527991748825	0.673471242346177	0.701414492943528	0.894587461869214	0.933311857941549	0.972036254013883	0.911989540608045	0.951394576085659	0.991003313791276	0.814551456265576	1.09676440002487	-0.00958507523703066	-0.0164287809212022	-0.149870096951817	-0.147471283400724	-0.152071572332991	0.176786179107331	0.180106707504273	0.173738813774957	0.201324479922382	0.204714243361905	0.198214197401349	0.00024679123128789	0.00035207363935654	0.000359780191189627
118	0.847500280622663	0.19	0.81469408986952	0.778954241818533	0.850433937920506	0.208973348469803	0.974906511904831	0.934511266915537	1.01530175689413	0.99	0.73	1.36	0.6534523667741	0.681698541410173	0.709944716046246	0.907648860245011	0.946882949091116	0.986117037937222	0.925712425906482	0.965657933358164	1.0057220721819	0.81469408986952	1.09720277436114	-0.00187370426690241	-0.00920187967955935	-0.149870096951817	-0.147471283400724	-0.152071572332991	0.176786179107331	0.180106707504273	0.173738813774957	0.201324479922382	0.204714243361905	0.198214197401349	0.00024679123128789	0.00035207363935654	0.000359780191189627
118	0.847500280622663	0.19	0.814920748308408	0.779302384608656	0.850539112008159	0.20993591921137	0.975977171167923	0.935654934858675	1.01629940747717	1.01	0.74	1.35	0.644935038577338	0.67272864288677	0.700522247196201	0.89085985267365	0.929251635968583	0.967643419263515	0.909533199229736	0.948686056900916	0.987956097246705	0.814920748308408	1.10122598586053	0.0100778549719373	0.00770094782711494	-0.149870096951817	-0.147471283400724	-0.152071572332991	0.176786179107331	0.180106707504273	0.173738813774957	0.201324479922382	0.204714243361905	0.198214197401349	0.00024679123128789	0.00035207363935654	0.000359780191189627
118	0.847500280622663	0.19	0.815193706326985	0.779880322606531	0.850507090047439	0.212973491840366	0.993003898236975	0.952350203137527	1.03365759333642	1	0.73	1.35	0.662301369025307	0.69057352965655	0.718845690287794	0.917989684599351	0.957176606195198	0.996363527791046	0.937034547307914	0.976936110374516	1.01700311882612	0.815193706326985	1.1014470998494	-0.00903677852764876	-0.0129412792422068	-0.149870096951817	-0.147471283400724	-0.152071572332991	0.176786179107331	0.180106707504273	0.173738813774957	0.201324479922382	0.204714243361905	0.198214197401349	0.00024679123128789	0.00035207363935654	0.000359780191189627
118	0.847500280622663	0.19	0.815329953767923	0.779789535455439	0.850870372080408	0.214988378343822	0.996933407776747	0.956362580003397	1.0375042355501	1.01	0.74	1.35	0.660172368307154	0.688178210458797	0.71618405261044	0.912419500765522	0.951126174569584	0.989832848373647	0.931944452805791	0.971435317969504	1.01098266126187	0.815329953767923	1.10788073129062	-0.00485873329024312	-0.000683302251134823	-0.149870096951817	-0.147471283400724	-0.152071572332991	0.176786179107331	0.180106707504273	0.173738813774957	0.201324479922382	0.204714243361905	0.198214197401349	0.00024679123128789	0.00035207363935654	0.000359780191189627
118	0.847500280622663	0.19	0.815492279450671	0.780168088293828	0.850816470607515	0.213950626269537	0.986344882297402	0.946081143926555	1.02660862066825	1	0.75	1.35	0.654107496767547	0.681945291955971	0.709783087144395	0.90458703473822	0.943084848518965	0.981582662299711	0.924164723733153	0.963582561565143	1.00285388511996	0.815492279450671	1.10784623241083	0.0112628474589865	0.0150501431300803	-0.149870096951817	-0.147471283400724	-0.152071572332991	0.176786179107331	0.180106707504273	0.173738813774957	0.201324479922382	0.204714243361905	0.198214197401349	0.00024679123128789	0.00035207363935654	0.000359780191189627
118	0.847500280622663	0.19	0.815653080749967	0.780011876767014	0.851294284732919	0.214571859300779	1.0078665179305	0.966800080186403	1.04893295567461	1.01	0.75	1.36	0.666113381165381	0.694407652399684	0.722701923633988	0.919960357040769	0.959037199816963	0.998114042593157	0.939741465691261	0.979557079598433	1.01951967789777	0.815653080749967	1.11161738003798	-0.00294865840814345	0.00349846191010874	-0.149870096951817	-0.147471283400724	-0.152071572332991	0.176786179107331	0.180106707504273	0.173738813774957	0.201324479922382	0.204714243361905	0.198214197401349	0.00024679123128789	0.00035207363935654	0.000359780191189627
118	0.847500280622663	0.19	0.815866321663628	0.780173493135695	0.851559150191561	0.217230174640429	1.00157251177717	0.961081695976849	1.04206332757748	1	0.74	1.34	0.667150737252722	0.695258105987582	0.723365474722443	0.924055564862111	0.962986452655225	1.00191734044834	0.943638784690232	0.983371221776322	1.02313901074744	0.815866321663628	1.09886214528623	0.0139767886747183	0.0100519106056138	-0.149870096951817	-0.147471283400724	-0.152071572332991	0.176786179107331	0.180106707504273	0.173738813774957	0.201324479922382	0.204714243361905	0.198214197401349	0.00024679123128789	0.00035207363935654	0.000359780191189627
118	0.847500280622663	0.19	0.815883207429966	0.78024047660679	0.851525938253142	0.21440211167694	0.989294481098992	0.948964466552176	1.02962449564581	1	0.73	1.37	0.659987439023666	0.688036226891612	0.716085014759557	0.914804280153572	0.953682521885983	0.992560763618393	0.93277668220061	0.972322956714429	1.01206765586513	0.815883207429966	1.10328843129566	-0.00396781610321388	-0.00748953084093489	-0.149870096951817	-0.147471283400724	-0.152071572332991	0.176786179107331	0.180106707504273	0.173738813774957	0.201324479922382	0.204714243361905	0.198214197401349	0.00024679123128789	0.00035207363935654	0.000359780191189627
118	0.847500280622663	0.19	0.816048447184881	0.780700674112451	0.851396220257311	0.21104294640997	0.988723698871687	0.948010673795121	1.02943672394825	1	0.74	1.35	0.657252051645287	0.685478230948878	0.713704410252469	0.90990355961213	0.948980046263325	0.98805653291452	0.929312134229662	0.969200224065523	1.00906319775338	0.816048447184881	1.10317295295011	0.0199659468467868	0.0199037914960336	-0.149870096951817	-0.147471283400724	-0.152071572332991	0.176786179107331	0.180106707504273	0.173738813774957	0.201324479922382	0.204714243361905	0.198214197401349	0.00024679123128789	0.00035207363935654	0.000359780191189627
118	0.847500280622663	0.19	0.816052851980684	0.780133355031239	0.851972348930128	0.207914645103854	0.973058858535188	0.932610609166883	1.01350710790349	0.99	0.74	1.33	0.650431646101765	0.678641513285309	0.706851380468852	0.902539518755819	0.941683555034794	0.980827591313768	0.922339063569073	0.962265635132197	1.00240258966611	0.816052851980684	1.09259676485967	0.0148553990734925	0.00446229166965569	-0.149870096951817	-0.147471283400724	-0.152071572332991	0.176786179107331	0.180106707504273	0.173738813774957	0.201324479922382	0.204714243361905	0.198214197401349	0.00024679123128789	0.00035207363935654	0.000359780191189627
118	0.847500280622663	0.19	0.816140336936593	0.78069132527475	0.851589348598436	0.217471642780117	0.999337658281497	0.958965855237013	1.03970946132598	1.01	0.74	1.36	0.660154094347084	0.687946127744773	0.715738161142462	0.911432740030497	0.949803431612327	0.988174123194158	0.930614989951149	0.969693153539691	1.00896110898808	0.816140336936593	1.10940922501428	0.0155054576345587	0.0199940408211042	-0.149870096951817	-0.147471283400724	-0.152071572332991	0.176786179107331	0.180106707504273	0.173738813774957	0.201324479922382	0.204714243361905	0.198214197401349	0.00024679123128789	0.00035207363935654	0.000359780191189627
118	0.847500280622663	0.19	0.816231023242544	0.780156485595937	0.852305560889151	0.204417268946135	0.981870969930546	0.940617976207418	1.02312396365367	1.01	0.74	1.35	0.648505276489236	0.676946986914857	0.705388697340479	0.895870671389178	0.935161167763237	0.974451664137296	0.915173551403261	0.955295968684472	0.995451280264744	0.816231023242544	1.1055933557831	-0.00234943171649753	-0.000534459581127513	-0.149870096951817	-0.147471283400724	-0.152071572332991	0.176786179107331	0.180106707504273	0.173738813774957	0.201324479922382	0.204714243361905	0.198214197401349	0.00024679123128789	0.00035207363935654	0.000359780191189627
118	0.847500280622663	0.19	0.81635868006031	0.780957364735931	0.851759995384689	0.221005055218652	1.01800532476003	0.977301667446474	1.05870898207359	1	0.74	1.35	0.675499153322479	0.703633031497758	0.731766909673037	0.934067071870341	0.972970050620627	1.01187302937091	0.954170768325603	0.99389127190525	1.03360635200712	0.81635868006031	1.10903286828265	0.00695241435243304	0.0111783794201366	-0.149870096951817	-0.147471283400724	-0.152071572332991	0.176786179107331	0.180106707504273	0.173738813774957	0.201324479922382	0.204714243361905	0.198214197401349	0.00024679123128789	0.00035207363935654	0.000359780191189627
118	0.847500280622663	0.19	0.816545447245077	0.781133947522724	0.85195694696743	0.213104169142109	0.993742592501276	0.953074507624924	1.03441067737763	1	0.74	1.36	0.660901204183937	0.689102132916796	0.717303061649655	0.915029527932578	0.954074217732396	0.993118907532215	0.934323729689898	0.974120593274478	1.01393805422875	0.816545447245077	1.10435602193426	0.0121753800546647	0.0113607219518969	-0.149870096951817	-0.147471283400724	-0.152071572332991	0.176786179107331	0.180106707504273	0.173738813774957	0.201324479922382	0.204714243361905	0.198214197401349	0.00024679123128789	0.00035207363935654	0.000359780191189627
118	0.847500280622663	0.19	0.816762587267715	0.780656039981942	0.852869134553488	0.21008813204278	0.996369653184945	0.955223786076172	1.03751552029372	1	0.74	1.34	0.663150784860051	0.691715728975413	0.720280673090774	0.918550916129104	0.958117114624789	0.997683313120474	0.939071959558268	0.979479769160626	1.01984250694442	0.816762587267715	1.10029096996344	0.00397131287671908	0.00252263910065992	-0.149870096951817	-0.147471283400724	-0.152071572332991	0.176786179107331	0.180106707504273	0.173738813774957	0.201324479922382	0.204714243361905	0.198214197401349	0.00024679123128789	0.00035207363935654	0.000359780191189627
118	0.847500280622663	0.19	0.816906797957501	0.781127439202467	0.852686156712535	0.209945404630189	0.985571218847722	0.944853771298345	1.0262886663971	1	0.74	1.33	0.65671947272191	0.68502008547013	0.71332069821835	0.910054907794895	0.949272736098924	0.988490564402953	0.929949904348095	0.96998591452107	1.01010830172304	0.816906797957501	1.09644946371032	-0.00609028971517166	-0.0108846489942327	-0.149870096951817	-0.147471283400724	-0.152071572332991	0.176786179107331	0.180106707504273	0.173738813774957	0.201324479922382	0.204714243361905	0.198214197401349	0.00024679123128789	0.00035207363935654	0.000359780191189627
118	0.847500280622663	0.19	0.81701712510542	0.781314008425146	0.852720241785693	0.212264912246959	0.987831595641692	0.947303978404988	1.0283592128784	1.01	0.75	1.36	0.649852964346868	0.677655013952457	0.705457063558046	0.896012662490278	0.934345931485715	0.972679200481152	0.915246485882707	0.954324562525108	0.993532418473646	0.81701712510542	1.11146854577857	-0.00792562375171275	0.00034158565469941	-0.149870096951817	-0.147471283400724	-0.152071572332991	0.176786179107331	0.180106707504273	0.173738813774957	0.201324479922382	0.204714243361905	0.198214197401349	0.00024679123128789	0.00035207363935654	0.000359780191189627
118	0.847500280622663	0.19	0.817036925315196	0.781308796992015	0.852765053638376	0.211421912827686	0.997840618736932	0.956798884855867	1.038882352618	1.01	0.74	1.36	0.659445531808997	0.687732341559658	0.716019151310318	0.910869635646226	0.949941241788583	0.989012847930941	0.929952539476864	0.969877600250567	1.00965528588929	0.817036925315196	1.11053953467976	-0.006934575087322	-0.00241355233272493	-0.149870096951817	-0.147471283400724	-0.152071572332991	0.176786179107331	0.180106707504273	0.173738813774957	0.201324479922382	0.204714243361905	0.198214197401349	0.00024679123128789	0.00035207363935654	0.000359780191189627
118	0.847500280622663	0.19	0.817211907810143	0.781752284449546	0.85267153117074	0.217887936584832	1.00252524196834	0.962074137558442	1.04297634637823	1	0.74	1.35	0.666298717924127	0.69431373044211	0.722328742960093	0.922052010062865	0.960820355114797	0.999588700166729	0.941993716003259	0.981530129397654	1.02123083543776	0.817211907810143	1.10311495662166	0.00735520864475357	0.00677096604883745	-0.149870096951817	-0.147471283400724	-0.152071572332991	0.176786179107331	0.180106707504273	0.173738813774957	0.201324479922382	0.204714243361905	0.198214197401349	0.00024679123128789	0.00035207363935654	0.000359780191189627
118	0.847500280622663	0.19	0.817274536342022	0.78165068796144	0.852898384722603	0.213414207365458	0.9854832699192	0.945190436459827	1.02577610337857	1	0.73	1.35	0.656730487296795	0.68472646687045	0.712722446444104	0.909950495369208	0.948741073809158	0.987531652249108	0.928560679125007	0.96822681934671	1.0078081660381	0.817274536342022	1.10139952921461	0.00522062360905245	0.000486054899709565	-0.149870096951817	-0.147471283400724	-0.152071572332991	0.176786179107331	0.180106707504273	0.173738813774957	0.201324479922382	0.204714243361905	0.198214197401349	0.00024679123128789	0.00035207363935654	0.000359780191189627
118	0.847500280622663	0.19	0.81749200409255	0.781839906992596	0.853144101192503	0.215145801696031	0.998283447863815	0.957676617318359	1.03889027840927	1	0.74	1.34	0.665329455979516	0.693540357224565	0.721751258469613	0.921823929469954	0.960910555811054	0.999997182152155	0.941766945564775	0.981727603093612	1.0216618620402	0.81749200409255	1.09778403464726	0.00851972129149879	0.00232833519516748	-0.149870096951817	-0.147471283400724	-0.152071572332991	0.176786179107331	0.180106707504273	0.173738813774957	0.201324479922382	0.204714243361905	0.198214197401349	0.00024679123128789	0.00035207363935654	0.000359780191189627
118	0.847500280622663	0.19	0.817533063216078	0.781965855721188	0.853100270710968	0.212644817089812	0.987435523699878	0.946970121674912	1.02790092572484	1	0.74	1.36	0.655559338386532	0.683572336444076	0.71158533450162	0.907041549311143	0.945800745727293	0.984559942143443	0.926283146581953	0.965806838122073	1.0054160610334	0.817533063216078	1.10717762247917	0.00932192362792789	0.0109045497966491	-0.149870096951817	-0.147471283400724	-0.152071572332991	0.176786179107331	0.180106707504273	0.173738813774957	0.201324479922382	0.204714243361905	0.198214197401349	0.00024679123128789	0.00035207363935654	0.000359780191189627
118	0.847500280622663	0.19	0.817694545786928	0.782229217485094	0.853159874088761	0.214485401175737	0.999908810762905	0.959156163567196	1.04066145795861	0.99	0.74	1.34	0.667754859656774	0.696126442139866	0.724498024622957	0.925936177985228	0.965277373736749	1.00461856948827	0.946133499008617	0.986375660733398	1.02660607009397	0.817694545786928	1.10122708851773	-0.00196294327840882	-0.00522939692150045	-0.149870096951817	-0.147471283400724	-0.152071572332991	0.176786179107331	0.180106707504273	0.173738813774957	0.201324479922382	0.204714243361905	0.198214197401349	0.00024679123128789	0.00035207363935654	0.000359780191189627
118	0.847500280622663	0.19	0.817770120383122	0.782202819761848	0.853337421004395	0.217389216417823	0.982214075586046	0.942524428553613	1.02190372261848	0.99	0.73	1.34	0.657586293845792	0.685277213152952	0.712968132460112	0.912597133114087	0.951026543534454	0.989455953954821	0.931340035817177	0.970615128470269	1.00988954560931	0.817770120383122	1.09270185621829	-0.0013894781503511	-0.0138604078257579	-0.149870096951817	-0.147471283400724	-0.152071572332991	0.176786179107331	0.180106707504273	0.173738813774957	0.201324479922382	0.204714243361905	0.198214197401349	0.00024679123128789	0.00035207363935654	0.000359780191189627
118	0.847500280622663	0.19	0.817861301131541	0.782088579243011	0.85363402302007	0.210147186113725	0.997912331327729	0.95671008896455	1.03911457369091	1.01	0.74	1.37	0.657362775493386	0.6856731494602	0.713983523427015	0.906924948006578	0.945983114052913	0.985041280099247	0.925477384296087	0.965385128654102	1.00533709139695	0.817861301131541	1.11494137970646	0.00484183102373304	0.0153696401845535	-0.149870096951817	-0.147471283400724	-0.152071572332991	0.176786179107331	0.180106707504273	0.173738813774957	0.201324479922382	0.204714243361905	0.198214197401349	0.00024679123128789	0.00035207363935654	0.000359780191189627
118	0.847500280622663	0.19	0.818015478675707	0.782327705975092	0.853703251376321	0.211660605348142	0.980156496342215	0.939870956438009	1.02044203624642	1	0.74	1.35	0.649580270533472	0.677423126757839	0.705265982982205	0.898201800262972	0.936701281727597	0.975200763192221	0.916991588482028	0.956369128534683	0.995583647953826	0.818015478675707	1.1009241833738	0.0030015048014031	0.00134595675509705	-0.149870096951817	-0.147471283400724	-0.152071572332991	0.176786179107331	0.180106707504273	0.173738813774957	0.201324479922382	0.204714243361905	0.198214197401349	0.00024679123128789	0.00035207363935654	0.000359780191189627
118	0.847500280622663	0.19	0.818444911355416	0.782488157120632	0.8544016655902	0.212130495041163	0.98826753739648	0.947705730738978	1.02882934405398	1	0.74	1.34	0.658024144869978	0.686187579229894	0.714351013589811	0.911499523172873	0.950511704093752	0.989523885014631	0.930846771004214	0.970636380730329	1.01059299401958	0.818444911355416	1.09969455410659	-0.00598168989473287	-0.00948788330892224	-0.149870096951817	-0.147471283400724	-0.152071572332991	0.176786179107331	0.180106707504273	0.173738813774957	0.201324479922382	0.204714243361905	0.198214197401349	0.00024679123128789	0.00035207363935654	0.000359780191189627
118	0.847500280622663	0.19	0.818888986626125	0.783169313201986	0.854608660050264	0.213399066606223	1.00649400229066	0.965340260337731	1.04764774424359	1	0.74	1.36	0.669144797724093	0.697671332321385	0.726197866918678	0.92630281508739	0.965792338718201	1.00528186234901	0.945707113878706	0.986085859789491	1.02630844905097	0.818888986626125	1.10817759769399	0.0064173115153355	0.0100773722950861	-0.149870096951817	-0.147471283400724	-0.152071572332991	0.176786179107331	0.180106707504273	0.173738813774957	0.201324479922382	0.204714243361905	0.198214197401349	0.00024679123128789	0.00035207363935654	0.000359780191189627
118	0.847500280622663	0.19	0.819306976051966	0.783774271551378	0.854839680552554	0.217166895541309	1.00071880198682	0.960254970128059	1.04118263384558	1.01	0.74	1.35	0.662959859149918	0.690896081407816	0.718832303665713	0.916325544859444	0.954938250784968	0.993550956710492	0.935534290339488	0.974904203454798	1.01432990571826	0.819306976051966	1.10335533747478	-0.00309688667880443	-0.00436104682253078	-0.149870096951817	-0.147471283400724	-0.152071572332991	0.176786179107331	0.180106707504273	0.173738813774957	0.201324479922382	0.204714243361905	0.198214197401349	0.00024679123128789	0.00035207363935654	0.000359780191189627
118	0.847500280622663	0.19	0.819948256300404	0.784181203275159	0.855715309325649	0.215324045801744	0.995128737863157	0.954671582569549	1.03558589315677	1	0.74	1.34	0.662762306137677	0.690848904745747	0.718935503353817	0.918010078282681	0.956913589161485	0.99581710004029	0.937852674622798	0.977601371483093	1.01743128068165	0.819948256300404	1.09624324019245	-0.00674287986253786	-0.013883269064661	-0.149870096951817	-0.147471283400724	-0.152071572332991	0.176786179107331	0.180106707504273	0.173738813774957	0.201324479922382	0.204714243361905	0.198214197401349	0.00024679123128789	0.00035207363935654	0.000359780191189627
118	0.847500280622663	0.19	0.820111450527667	0.784385845412661	0.855837055642673	0.21379246674226	1.00413048869994	0.963121437344563	1.04513954005531	0.99	0.74	1.36	0.670717056813354	0.699275729854233	0.727834402895113	0.930152239075571	0.969757484542578	1.00936273000958	0.949089904377448	0.989523162542607	1.02990435110103	0.820111450527667	1.1069741073196	-0.00329695770014904	-0.000955626587077731	-0.149870096951817	-0.147471283400724	-0.152071572332991	0.176786179107331	0.180106707504273	0.173738813774957	0.201324479922382	0.204714243361905	0.198214197401349	0.00024679123128789	0.00035207363935654	0.000359780191189627
118	0.847500280622663	0.19	0.820137427317376	0.784567683307361	0.855707171327391	0.218692353449145	1.00995628132699	0.969301279896144	1.05061128275783	1	0.74	1.35	0.673302644313028	0.701542697778004	0.729782751242981	0.932815727596767	0.97194043064495	1.01106513369313	0.95246070207795	0.992283085830949	1.03221234662069	0.820137427317376	1.10327225420808	-0.00868146997142638	-0.00984311639093396	-0.149870096951817	-0.147471283400724	-0.152071572332991	0.176786179107331	0.180106707504273	0.173738813774957	0.201324479922382	0.204714243361905	0.198214197401349	0.00024679123128789	0.00035207363935654	0.000359780191189627
118	0.847500280622663	0.19	0.82021667681126	0.784582610290392	0.855850743332127	0.214521287341023	0.987312074741995	0.94707710964796	1.02754703983603	1	0.74	1.35	0.657498068504484	0.685430759059646	0.713363449614808	0.910722769746824	0.949413282354322	0.988103794961819	0.929975826792825	0.969606380930469	1.00913783704711	0.82021667681126	1.10021209165522	-0.0114761607760514	-0.0156292818867833	-0.149870096951817	-0.147471283400724	-0.152071572332991	0.176786179107331	0.180106707504273	0.173738813774957	0.201324479922382	0.204714243361905	0.198214197401349	0.00024679123128789	0.00035207363935654	0.000359780191189627
118	0.847500280622663	0.19	0.820272269983605	0.784740886010921	0.855803653956288	0.218353654340359	1.00004894778008	0.959752817337915	1.04034507822225	1.01	0.73	1.35	0.662317821878648	0.690125862514175	0.717933903149702	0.915281217410349	0.953710165637179	0.99213911386401	0.933974811708284	0.973235121769539	1.01250012770986	0.820272269983605	1.1025885259043	-0.00126755443942404	-0.00405668683963345	-0.149870096951817	-0.147471283400724	-0.152071572332991	0.176786179107331	0.180106707504273	0.173738813774957	0.201324479922382	0.204714243361905	0.198214197401349	0.00024679123128789	0.00035207363935654	0.000359780191189627
118	0.847500280622663	0.19	0.820453357058573	0.784931264231234	0.855975449885912	0.214621544180863	0.999440438714861	0.958723331111858	1.04015754631786	1	0.74	1.35	0.664371477595273	0.692587422762937	0.720803367930601	0.919595280137567	0.958650614202663	0.997705948267758	0.939072441572294	0.978961080888767	1.01892927146774	0.820453357058573	1.10193521168189	-0.0113204988910632	-0.0136451411553953	-0.149870096951817	-0.147471283400724	-0.152071572332991	0.176786179107331	0.180106707504273	0.173738813774957	0.201324479922382	0.204714243361905	0.198214197401349	0.00024679123128789	0.00035207363935654	0.000359780191189627
118	0.847500280622663	0.19	0.820511463821866	0.784582912339384	0.856440015304349	0.209970246808929	0.992683118859213	0.951674924350653	1.03369131336777	0.99	0.73	1.34	0.665554694216674	0.69423381106442	0.722912927912166	0.924513638166993	0.964351437955231	1.00418923774347	0.943904398092786	0.98462203622293	1.0252323253611	0.820511463821866	1.09441410088959	0.00606199516240316	-0.00223778706339679	-0.149870096951817	-0.147471283400724	-0.152071572332991	0.176786179107331	0.180106707504273	0.173738813774957	0.201324479922382	0.204714243361905	0.198214197401349	0.00024679123128789	0.00035207363935654	0.000359780191189627
118	0.847500280622663	0.19	0.820525248352028	0.784606288680634	0.856444208023421	0.211211963607033	0.993347999463247	0.952465307016641	1.03423069190985	0.99	0.73	1.34	0.663969828764637	0.692469422506518	0.720969016248398	0.921158396064889	0.960697301181432	1.00023620629797	0.940470938233831	0.980892222210445	1.02120173762086	0.820525248352028	1.09856663017701	0.00599664301618196	-0.000227341658679217	-0.149870096951817	-0.147471283400724	-0.152071572332991	0.176786179107331	0.180106707504273	0.173738813774957	0.201324479922382	0.204714243361905	0.198214197401349	0.00024679123128789	0.00035207363935654	0.000359780191189627
118	0.847500280622663	0.19	0.820544141508388	0.784912375483514	0.856175907533262	0.215750869757319	1.0063036458931	0.965443777890443	1.04716351389576	0.99	0.74	1.34	0.673712452666756	0.702225559818228	0.730738666969701	0.935050250844576	0.974623792774534	1.01419733470449	0.955064560517471	0.995447499357373	1.03588232757893	0.820544141508388	1.09903512451756	-0.022901958901662	-0.0286841000645829	-0.149870096951817	-0.147471283400724	-0.152071572332991	0.176786179107331	0.180106707504273	0.173738813774957	0.201324479922382	0.204714243361905	0.198214197401349	0.00024679123128789	0.00035207363935654	0.000359780191189627
118	0.847500280622663	0.19	0.820632129836392	0.785118605092103	0.85614565458068	0.21553073215856	0.994123390857379	0.953731812378247	1.03451496933651	0.99	0.74	1.34	0.664640280664775	0.692788518679318	0.72093675669386	0.921974025868715	0.96102062758449	1.00006722930027	0.941729301735722	0.981656136101583	1.02162144041041	0.820632129836392	1.09435767189182	-0.0132819221866838	-0.0229001333327142	-0.149870096951817	-0.147471283400724	-0.152071572332991	0.176786179107331	0.180106707504273	0.173738813774957	0.201324479922382	0.204714243361905	0.198214197401349	0.00024679123128789	0.00035207363935654	0.000359780191189627
118	0.847500280622663	0.19	0.82064933475206	0.785062223455836	0.856236446048285	0.220011442005003	1.01508413702966	0.974379799486911	1.05578847457241	1	0.74	1.34	0.675057099702838	0.703257347759502	0.731457595816166	0.934298274985078	0.973328222414845	1.01235816984461	0.954530298704027	0.994404976264715	1.0343092435308	0.82064933475206	1.10469893066333	0.0247494933245141	0.024547509578573	-0.149870096951817	-0.147471283400724	-0.152071572332991	0.176786179107331	0.180106707504273	0.173738813774957	0.201324479922382	0.204714243361905	0.198214197401349	0.00024679123128789	0.00035207363935654	0.000359780191189627
118	0.847500280622663	0.19	0.820972985078284	0.785277493985004	0.856668476171564	0.213129721254456	1.00235839737371	0.961340842920783	1.04337595182664	1.01	0.75	1.34	0.663741600047658	0.692061479956133	0.720381359864609	0.917423087489727	0.956566801942921	0.995710516396116	0.937832889152475	0.977874979949133	1.01780550137932	0.820972985078284	1.10560877974886	0.00809301065187233	0.00926518847454026	-0.149870096951817	-0.147471283400724	-0.152071572332991	0.176786179107331	0.180106707504273	0.173738813774957	0.201324479922382	0.204714243361905	0.198214197401349	0.00024679123128789	0.00035207363935654	0.000359780191189627
118	0.847500280622663	0.19	0.821548305043333	0.785710987674805	0.857385622411861	0.210916283094035	0.991699676810702	0.950848570186212	1.03255078343519	1	0.74	1.35	0.660961012211187	0.689357740808236	0.717754469405284	0.915972860318226	0.955325609173568	0.994678358028909	0.9352714957586	0.975357105046815	1.01564844863848	0.821548305043333	1.10315829767794	-0.00329503943393852	-0.00524160257966482	-0.149870096951817	-0.147471283400724	-0.152071572332991	0.176786179107331	0.180106707504273	0.173738813774957	0.201324479922382	0.204714243361905	0.198214197401349	0.00024679123128789	0.00035207363935654	0.000359780191189627
118	0.847500280622663	0.19	0.821688596449566	0.786036058224742	0.85734113467439	0.217653003487414	1.00923525660552	0.96848531796379	1.04998519524724	0.99	0.73	1.34	0.675371784981311	0.703788693619848	0.732205602258385	0.937103310375142	0.976532821272666	1.01596233217019	0.956981852949312	0.997240405488556	1.03750967974174	0.821688596449566	1.09553380004918	-0.000853229685290417	-0.0083205691322404	-0.149870096951817	-0.147471283400724	-0.152071572332991	0.176786179107331	0.180106707504273	0.173738813774957	0.201324479922382	0.204714243361905	0.198214197401349	0.00024679123128789	0.00035207363935654	0.000359780191189627
118	0.847500280622663	0.19	0.821912217373163	0.786270765462353	0.857553669283972	0.215442411090467	0.999413952919333	0.958796808263763	1.0400310975749	1	0.74	1.35	0.663914465791033	0.692039621886194	0.720164777981354	0.918691449579387	0.957609626173	0.996527802766614	0.938309664209952	0.977972820551511	1.01776115985084	0.821912217373163	1.10590597720856	0.0061846506597009	0.00742817861561548	-0.149870096951817	-0.147471283400724	-0.152071572332991	0.176786179107331	0.180106707504273	0.173738813774957	0.201324479922382	0.204714243361905	0.198214197401349	0.00024679123128789	0.00035207363935654	0.000359780191189627
118	0.847500280622663	0.19	0.821969682060146	0.786347625668651	0.857591738451642	0.215924663071958	1.00328810920452	0.962571593691849	1.04400462471718	1.01	0.75	1.35	0.66237062211029	0.690388718516865	0.71840681492344	0.914352405952184	0.953029262993235	0.991706120034287	0.934138911737517	0.973626812631806	1.01322570918206	0.821969682060146	1.10817555378957	0.000661770221919581	0.00544601786471336	-0.149870096951817	-0.147471283400724	-0.152071572332991	0.176786179107331	0.180106707504273	0.173738813774957	0.201324479922382	0.204714243361905	0.198214197401349	0.00024679123128789	0.00035207363935654	0.000359780191189627
118	0.847500280622663	0.19	0.821971056838952	0.786303365093445	0.857638748584458	0.218011656657813	1.00077740790875	0.960411479764636	1.04114333605285	0.99	0.73	1.35	0.669331720601857	0.69746361688553	0.725595513169203	0.928501555404999	0.967526314955308	1.00655107450562	0.947711252005905	0.987331568405682	1.02722787175654	0.821971056838952	1.09710553523559	0.0136952759756228	0.00538109123430227	-0.149870096951817	-0.147471283400724	-0.152071572332991	0.176786179107331	0.180106707504273	0.173738813774957	0.201324479922382	0.204714243361905	0.198214197401349	0.00024679123128789	0.00035207363935654	0.000359780191189627
118	0.847500280622663	0.19	0.822234648447836	0.786296233571592	0.858173063324081	0.210552391362338	0.994738800899312	0.953717654437664	1.03575994736096	1	0.73	1.36	0.661699227963802	0.690160126026833	0.718621024089863	0.916322900480628	0.955735629952373	0.995148359424117	0.93490143589605	0.975040001131472	1.01523682447158	0.822234648447836	1.10401895109127	0.000729207832097679	-0.000681315928628657	-0.149870096951817	-0.147471283400724	-0.152071572332991	0.176786179107331	0.180106707504273	0.173738813774957	0.201324479922382	0.204714243361905	0.198214197401349	0.00024679123128789	0.00035207363935654	0.000359780191189627
118	0.847500280622663	0.19	0.82248743342525	0.786577587135402	0.858397279715099	0.210419624110556	0.992927013342444	0.951964221669313	1.03388980501558	1	0.75	1.36	0.657839667258056	0.686146350041744	0.714453032825432	0.909569863361902	0.948708435985689	0.987847008609477	0.929147217701981	0.969156298171295	1.0091419988068	0.82248743342525	1.10873929240368	-0.00899306924947812	-0.00481756744787484	-0.149870096951817	-0.147471283400724	-0.152071572332991	0.176786179107331	0.180106707504273	0.173738813774957	0.201324479922382	0.204714243361905	0.198214197401349	0.00024679123128789	0.00035207363935654	0.000359780191189627
118	0.847500280622663	0.19	0.822898215587065	0.787206236806444	0.858590194367685	0.213319387030263	0.992650108783165	0.952052783390828	1.0332474341755	1.01	0.74	1.36	0.656502378312992	0.684496877292651	0.71249137627231	0.906978365004775	0.945653632227636	0.984328899450497	0.926350326088091	0.965812817044932	1.0053906485544	0.822898215587065	1.10694472592135	0.00995357151569093	0.0128130387048751	-0.149870096951817	-0.147471283400724	-0.152071572332991	0.176786179107331	0.180106707504273	0.173738813774957	0.201324479922382	0.204714243361905	0.198214197401349	0.00024679123128789	0.00035207363935654	0.000359780191189627
118	0.847500280622663	0.19	0.822928014079001	0.786887235056059	0.858968793101943	0.212006021744497	0.997046486229277	0.956109117361738	1.03798385509682	0.99	0.74	1.34	0.665150897814611	0.693630416691649	0.722109935568686	0.922065876000355	0.961545628050157	1.00102538009996	0.941939577041401	0.982138701259689	1.02243506559606	0.822928014079001	1.09992083693915	-0.00421574567453921	-0.00746723130757125	-0.149870096951817	-0.147471283400724	-0.152071572332991	0.176786179107331	0.180106707504273	0.173738813774957	0.201324479922382	0.204714243361905	0.198214197401349	0.00024679123128789	0.00035207363935654	0.000359780191189627
118	0.847500280622663	0.19	0.823152605153844	0.787521728393777	0.858783481913911	0.213799612851658	1.00368714076415	0.962697067239279	1.04467721428902	1	0.74	1.35	0.66675856056662	0.695148054365888	0.723537548165155	0.922703540608107	0.961990754892082	1.00127796917606	0.942476933181138	0.982664293119865	1.02287495630787	0.823152605153844	1.10850694302432	0.000503864708500965	0.00402093111814079	-0.149870096951817	-0.147471283400724	-0.152071572332991	0.176786179107331	0.180106707504273	0.173738813774957	0.201324479922382	0.204714243361905	0.198214197401349	0.00024679123128789	0.00035207363935654	0.000359780191189627
118	0.847500280622663	0.19	0.823184266184991	0.787471138359312	0.85889739401067	0.21324517804671	0.998402134168703	0.957560532487276	1.03924373585013	1	0.74	1.34	0.662245704193184	0.690491621133431	0.718737538073677	0.91594902599259	0.955015825438584	0.994082624884578	0.935904471018914	0.975876226325375	1.01569618942281	0.823184266184991	1.10306407694139	-0.00483852831169806	-0.0050370662370624	-0.149870096951817	-0.147471283400724	-0.152071572332991	0.176786179107331	0.180106707504273	0.173738813774957	0.201324479922382	0.204714243361905	0.198214197401349	0.00024679123128789	0.00035207363935654	0.000359780191189627
118	0.847500280622663	0.19	0.823830847341347	0.788155767603622	0.859505927079072	0.217309898574682	0.993058154677604	0.952920959894765	1.03319534946044	1.01	0.73	1.36	0.658037482852955	0.685754134847466	0.713470786841976	0.90959695410674	0.9479093343118	0.986221714516861	0.927773682957164	0.966903358444972	1.00599570947074	0.823830847341347	1.1028063925111	0.000318508818230165	-0.00114038960543489	-0.149870096951817	-0.147471283400724	-0.152071572332991	0.176786179107331	0.180106707504273	0.173738813774957	0.201324479922382	0.204714243361905	0.198214197401349	0.00024679123128789	0.00035207363935654	0.000359780191189627
118	0.847500280622663	0.19	0.823936030997344	0.788250341033532	0.859621720961156	0.21559154691186	1.007979250542	0.967032067651497	1.0489264334325	1.01	0.74	1.35	0.666153119983904	0.694360140774127	0.72256716156435	0.919951604377886	0.958905252198845	0.997858900019804	0.93966630663517	0.979376619039718	1.0189629344213	0.823936030997344	1.1079282671102	0.00769121187543131	0.0117370947998519	-0.149870096951817	-0.147471283400724	-0.152071572332991	0.176786179107331	0.180106707504273	0.173738813774957	0.201324479922382	0.204714243361905	0.198214197401349	0.00024679123128789	0.00035207363935654	0.000359780191189627
118	0.847500280622663	0.19	0.824100384166275	0.788075005924981	0.860125762407568	0.213700899500588	1.00525183434344	0.964185800903403	1.04631786778347	1	0.75	1.35	0.667871217897149	0.696316795235149	0.724762372573149	0.924286880944537	0.963653563098006	1.00302024525147	0.944212827312918	0.984511405924087	1.02465030281169	0.824100384166275	1.10549639680622	0.00180177301343123	0.00241568561411157	-0.149870096951817	-0.147471283400724	-0.152071572332991	0.176786179107331	0.180106707504273	0.173738813774957	0.201324479922382	0.204714243361905	0.198214197401349	0.00024679123128789	0.00035207363935654	0.000359780191189627
118	0.847500280622663	0.19	0.824517669753716	0.788774892356849	0.860260447150582	0.214814096661288	1.01158961538108	0.970401076272852	1.05277815448931	1	0.74	1.34	0.671341589176141	0.699836589827798	0.728331590479455	0.928644353808731	0.968060534622749	1.00747671543677	0.949157156596793	0.989469441311165	1.02966291248259	0.824517669753716	1.10548407118771	0.00520914826555761	0.00614593261610964	-0.149870096951817	-0.147471283400724	-0.152071572332991	0.176786179107331	0.180106707504273	0.173738813774957	0.201324479922382	0.204714243361905	0.198214197401349	0.00024679123128789	0.00035207363935654	0.000359780191189627
118	0.847500280622663	0.19	0.825016657043788	0.789046805812015	0.860986508275561	0.213574563889368	0.99552996687118	0.954845791552884	1.03621414218948	0.99	0.73	1.34	0.667810769109431	0.696264924377486	0.72471907964554	0.92766840177352	0.967194599855849	1.00672079793818	0.947575280025122	0.98800270113642	1.02836875877125	0.825016657043788	1.09365142256025	0.00521472942150119	-0.00460195063858451	-0.149870096951817	-0.147471283400724	-0.152071572332991	0.176786179107331	0.180106707504273	0.173738813774957	0.201324479922382	0.204714243361905	0.198214197401349	0.00024679123128789	0.00035207363935654	0.000359780191189627
[truncated: 1,369 more rows]
